# Supplementary material for: Conserved sequence motifs in human TMTC1, TMTC2, TMTC3, and TMTC4, new O-mannosyltransferases from the GT-C/PMT clan, are rationalized as ligand binding sites
Source: Biol Direct. 2021 Jan 12;16:4. doi: 10.1186/s13062-021-00291-w (PMC7801869; doi:10.1186/s13062-021-00291-w)
Supplement: Supplementary file 1 — Additional file 1. The grand alignment of TMTCs. The compressed library file AF1-2020-10-grand-aln-TMTCs.zip provides the alignment shown in Fig. 1 in the “.aln” and “.jvp” formats. [file 13062_2021_291_MOESM1_ESM.zip › AF1-2020-10-grand-aln-TMTCs/AF1-2020-10-grand-aln-TMTCs.aln]

CLUSTAL

TMTC1_Homo_sapiens/23-459            -GLAPAGAAALLAGASCLCYGRSLQGEFVHDDVWAIVNNPDVRPGAPLRWGIFTNDFWGK
TMTC1_Bos_taurus/23-462              -GLAPAGAAALLAGASCLCYGRSLRGEFVHDDVWAIVNNPDVRPGAPLLWGIFSNDFWGK
TMTC1_Gallus_gallus/30-470           -RCGGAAAAAVLAGLCALCYGNSLRGEFVHDDVWAIVNNPDVRAAAP-VAAAFTNDFWGK
TMTC1_Xenopus_laevis/18-450          -TNLGYWALVLPAVLATLCFSRSVLGEFVHDDVWAILNNPDSLGETP-LNTIFRNDFWGK
TMTC1_Danio_rerio/27-459             -AGVRLLRYAALVAVCALCYSNSLWGEFVHDDIWAITNNPDVKPGSS-LRSIFTNDFWGK
TMTC1_Drosophila_melanogaster/16-443 -SHKDLAGLAGCSALAFVLYLNTLNAGFVYDDRRAILANGDVTGARP-LANLLRNDFWGT
TMTC2_Homo_sapiens/1-421             -----MIAELVSSALGLALYLNTLSADFCYDDSRAIKTNQDLLPETP-WTHIFYNDFWGT
TMTC2_Bos_taurus/1-421               -----MIAELVSSALGLALYLNTLSADFCYDDSRAIKTNQDLLPETP-WTHIFYNDFWGT
TMTC2_Gallus_gallus/1-421            -----MSAELVSSALGLALYLNTLGADFCYDDSRAIKTNQDLLPETP-WTHIFYNDFWGT
TMTC2_Xenopus_laevis/1-421           -----MIAELLSSALGLLLYLNTLGADFCYDDSRAIKTNQDLLPETP-WNHIFFNDFWGT
TMTC2_Danio_rerio/1-430              -----MIVELVCSAVALLLYMNTLSADFCYDDSRAIKTNQDLLPDTP-WTNILYDDFWGT
TMTC2_Drosophila_melanogaster/1-442  ----MDFTCLFCCSLAFVLYLNTLGAGFVYDDRRAILANADVSGGTP-WQRSFSNDFWGT
TMTC3_Homo_sapiens/4-426             ---INLKEITLIVGVVTACYWNSLFCGFVFDDVSAILDNKDLHPSTP-LKTLFQNDFWGT
TMTC3_Bos_taurus/7-429               ---INLKEVTLIVGVVAVCYWNSLFCGFVFDDVSAILDNKDLHPSTP-LKTLFQNDFWGT
TMTC3_Gallus_gallus/4-426            ---ISLKEVALIVGVVAACYWNSLFCGFVFDDVSAILDNKDLHPSTP-LKNLFQNDFWGT
TMTC3_Xenopus_laevis/4-426           ---VSPKEIGILSSVIFLCYWNSLFCGFVFDDVSAILDNKDLHPSTP-LKKLFQDDFWGT
TMTC3_Danio_rerio/4-426              ---VSWKEICLLTGLVVGCYWNSLFCGFVFDDVSAILDNKDLRPTTP-LKNLFLNDFWGT
TMTC3_Drosophila_melanogaster/32-485 ---RNLLEFLCICVACIVCYYNSTQCGLVFDDISAIRDNKDLRPHTP-LINVFLNDFWGT
TMTC4_Homo_sapiens/16-462            -VLPPFWAKLVVGSVAIVCFARSYDGDFVFDDSEAIVNNKDLQAETP-LGDLWHHDFWGS
TMTC4_Bos_taurus/16-461              -LLPPFWAKFLVGFASLMCFARSYDGDFVFDDSEAIVNNKDLRAETP-LGDLWHHDFWGS
TMTC4_Gallus_gallus/16-460           -LLPSCWAKTVVALISFLCFANSYDGDFVFDDSEAIINNKDLRAETP-LGDLWHHDFWGS
TMTC4_Xenopus_laevis/15-458          -SLSPFFAKCLVGILAFVCFANSYNGRFVFDDSEAIINNKDIRGETP-VADLWLHDFWGT
TMTC4_Danio_rerio/16-460             -KLGPLHSRLTTAFVALICFINSYDGDFVFDDSEAIINNKDLNPDTP-LSNIWKNDFWGS
TMTC4_Drosophila_melanogaster/11-424 -HSMVCQAILVLICLLCYGCGGLSGAKFVFDDTVAIVKNRDVNSLPTNWTAIFTHDFWGA
5EZM_A/28-397                        SAATGWVVLFVAVALVVWFVSLDMRHLVGPDEGRYAEISREM---------FASGDWVT-
6S7T_A/73-559                        SFTILFLAWLAGFSSRLFAVIRFESIIHEFDPWFNYRSTHHLASHGFYEFLNWFDERAWY
5OGL_A/18-429                        ILILIAFAFSVLARLYWVAWASEFYEFFFNDQLMI--TTNDGYAFAEGAR-----DMIAG
6P25_A/47-703                        LKEKLLVACLAVFTAVIRLHGLAWPDSVVFDEVHFGGFASQYIRGTY------FMDVHPP

TMTC1_Homo_sapiens/23-459            GMAENTSHKSY-RPLCVLTFKLNIFLTG-MNP--------FYFHAVNIILHCLVTLVLMY
TMTC1_Bos_taurus/23-462              GMAENTSHKSY-RPLCVLTFKLNIFMTG-MDP--------FYFHAVNVILHCLVTLVLMY
TMTC1_Gallus_gallus/30-470           RMAENTSHKSY-RPLCVLTFKLNILLAG-MNP--------FYFHAVNVILHCLVTLVLMY
TMTC1_Xenopus_laevis/18-450          AMNDNTSHKSY-RPLCVLSFRINAFFGG-LDA--------FYFHAVNIVLHAAVSSLLMY
TMTC1_Danio_rerio/27-459             RMADNTSHKSY-RPLCILTFKLNILLGG-LTP--------FFFHLVNVFLHCVVTALLMY
TMTC1_Drosophila_melanogaster/16-443 PLVDSGSHGSW-RPLCVLSFRLNYLAGG-MTP--------LGYHLVNVMLHCVATWLVFL
TMTC2_Homo_sapiens/1-421             LLTHSGSHKSY-RPLCTLSFRLNHAIGG-LNP--------WSYHLVNVLLHAAVTGLFTS
TMTC2_Bos_taurus/1-421               LLTHSGSHKSY-RPLCTLSFRLNHAIGG-LNP--------WSYHLVNVLLHAAVTGLFTN
TMTC2_Gallus_gallus/1-421            LLTHSGSHKSY-RPLCTLSFRINHAIGG-MDP--------WGYHLVNILLHAAVTGLFTN
TMTC2_Xenopus_laevis/1-421           LLTHSGSHKSY-RPLCTLSFRLNYLFGG-LDP--------WNYHLVNVLLHSAVTGLFTN
TMTC2_Danio_rerio/1-430              LLTHSGSHKSF-RPLCTISFRLNYFLGG-LDP--------YGFHLFNVGLHCCVTALFTA
TMTC2_Drosophila_melanogaster/1-442  PLTDSGSHGSW-RPLCVLSFRLNYLIGGGFAP--------WGFHLVNNLLHCVATALVVR
TMTC3_Homo_sapiens/4-426             PMSEERSHKSY-RPLTVLTFRLNYLLSE-LKP--------MSYHLLNMIFHAVVSVIFLK
TMTC3_Bos_taurus/7-429               PMSEERSHKSY-RPLTVLTFRLNYLFSE-LTP--------MSYHLLNMIFHAVVSVIFLK
TMTC3_Gallus_gallus/4-426            PMSEERSHKSY-RPLTVLTFRLNYLFSE-LNA--------VSYHFLNLIFHGVVCVVFLK
TMTC3_Xenopus_laevis/4-426           PMSEERSHKSY-RPLTVLTFRLNYLFSE-LNA--------VSYHFLNVVLHAVVCVVFLK
TMTC3_Danio_rerio/4-426              PMSEERSHKSY-RPLTVLTFRLNYLFSE-LNS--------SSYHLLNVVLHAVVCVLFLH
TMTC3_Drosophila_melanogaster/32-485 PMRKEQSHKSY-RPLTVLTFRFNYLLHA-LEP--------FGYHLVNLLLHLSVCLLWRR
TMTC4_Homo_sapiens/16-462            RLSSNTSHKSY-RPLTVLTFRINYYLSGGFHP--------VGFHVVNILLHSGISVLMVD
TMTC4_Bos_taurus/16-461              RLSSNTSHKSY-RPLTVLTFRMNYYLSGGFHP--------VSFHVVNIALHGGVCVLLVD
TMTC4_Gallus_gallus/16-460           KLSSNTSHKSY-RPLTVLTFRINYLFAGGFYP--------VGFHVINIILHCTISVLMVD
TMTC4_Xenopus_laevis/15-458          KLNSNTSHKSY-RPLTVFTFRINYNIAGGLHP--------VGFHVVNIVLHCLVSVLMLD
TMTC4_Danio_rerio/16-460             NLSSNSSHKSY-RPLTVLTFRINYLLAGGLHP--------VGFHVLNVALHCVISVLMID
TMTC4_Drosophila_melanogaster/11-424 SLLSSDSHKSF-RPLTTLMFHCEYALLG-LSA--------AHMKFLNLLLHCVNTLLMWR
5EZM_A/28-397                        --IRYNALKYFEKPPFHMWVTVVGYELFGLG--------EWQARLAVALSGLLGIGVSMM
6S7T_A/73-559                        PLGRIV-GGTVYPGLMITAGLIHWILNTLNIT----VHIRDVCVFLAPTFSGLTSISTFL
5OGL_A/18-429                        FHQPNDLSYFGSSLSTLTYWLYSILPFSFE----------SIILYMSTFFASLIVVPIIL
6P25_A/47-703                        ------LAKMLYAGVASLGGFQGDFDFENIGDSFPSTTPYVLMRFFSASLGALTVILMYM

TMTC1_Homo_sapiens/23-459            TCDKTV-------------------FKNRGLAFVTALLFAVHPIHTEAVAGIVGRADVLA
TMTC1_Bos_taurus/23-462              TCDKTV-------------------FRNRGLAFVTALLFAVHPVHTEAVAGIVGRADVLA
TMTC1_Gallus_gallus/30-470           TCDKAV-------------------FKDCRLAFVTALFFAVHPIHTEAVTGIVGRADVLA
TMTC1_Xenopus_laevis/18-450          TCSTAV-------------------FEDKRLALAASLLFSAHPVHTEAVAGIVGRADVLS
TMTC1_Danio_rerio/27-459             TCQQCV-------------------FEDSNFSFLTALLFSVHPIHTEAVSGIVGRADVLA
TMTC1_Drosophila_melanogaster/16-443 VARTL--------------------LPSRMGVLAAGALFAVHPAHTEAVAGLVGRADLAS
TMTC2_Homo_sapiens/1-421             FSKIL--------------------LGDGYWTFMAGLMFASHPIHTEAVAGIVGRADVGA
TMTC2_Bos_taurus/1-421               FSKIL--------------------LGDGYWTFMAGLMFASHPIHTEAVAGIVGRADVGA
TMTC2_Gallus_gallus/1-421            FSRIL--------------------FGDGYWTLIAGLLFASHPIHTEAVAGIVGRADIGA
TMTC2_Xenopus_laevis/1-421           LCKAL--------------------FGSGCWTLIAGLLFASHPIHTEAVSGIVGRADVGS
TMTC2_Danio_rerio/1-430              FCRPL--------------------LGGGPWSLLAGLLFASHPIHTEAVAGVVGRADVGA
TMTC2_Drosophila_melanogaster/1-442  VARTL--------------------LASVWAVLAAGALFAAHPIHTEAVAGVVGRADLAA
TMTC3_Homo_sapiens/4-426             VCK-L--------------------FLDNKSSVIASLLFAVHPIHTEAVTGVVGRAELLS
TMTC3_Bos_taurus/7-429               VCR-L--------------------FLNNQSSMIASLLFAVHPIHTEAVTGVVGRAELLS
TMTC3_Gallus_gallus/4-426            VCK-L--------------------FLDNQSSIVASLLFAVHPIHTEAVTGVVGRAELLS
TMTC3_Xenopus_laevis/4-426           VCR-L--------------------YMDTKISLLAALLFAVHPIHTEAVTGVVGRAELLS
TMTC3_Danio_rerio/4-426              FCR-L--------------------LLDRSTSLIATLLFAVHPIHTEAVTGVVGRAELLS
TMTC3_Drosophila_melanogaster/32-485 VCRLLLRQCAASGSNAISAPSSSSVSQLNTCAFVASLLFAVHPVHTEAVTGVVGRAELLS
TMTC4_Homo_sapiens/16-462            VFSVLF-------GGLQYTSKGRRLHLAPRASLLAALLFAVHPVHTECVAGVVGRADLLC
TMTC4_Bos_taurus/16-461              VFSVLF-------GGLQYTSRGRRLNLAPRSSLLAALLFAVHPVHTECVAGVVGRADLLG
TMTC4_Gallus_gallus/16-460           VFSILL-------GGLQFTNKGRRLNLAPKTSLLAALLFAVHPVHTECVAGIVGRADLLC
TMTC4_Xenopus_laevis/15-458          VFSLLF-------GGMSCNHKGKKITCTPKASLLAALLFAVHPVHTECVAGIVGRADLLC
TMTC4_Danio_rerio/16-460             VFAILI-------GGPVQDGKGAKLSLPPKASFLAALFFAAHPVHTESVAGIVGRADLLC
TMTC4_Drosophila_melanogaster/11-424 LIRSLY-------VPEVS---------TARWAILSAALFAAHPIHTEAVSGVVGRAELMF
5EZM_A/28-397                        AARRWF---------------------GARAAAFTGLALLAAPMWSVAA--HFNTLDMTL
6S7T_A/73-559                        LTRELW---------------------NQGAGLLAACFIAIVPGYISRSVAGSFDNEGIA
5OGL_A/18-429                        IAREYK---------------------LTTYGFIAALLGSIANSYYNRTMSGYYDTDMLV
6P25_A/47-703                        TLRYSG----------------------VRMWVALMSAICFAVENSYVTISRYILLDAPL

TMTC1_Homo_sapiens/23-459            CLLFLLAFLSYNRSLDQGCVGGSFPS--TVSPFFLLLSLFLGTCAMLVKETGITVFGVCL
TMTC1_Bos_taurus/23-462              CLLFLLAFLSYNRSVDQCCVGESFPP--TASPFFLLLSLFLGTCAMLVKETGITVFGVCL
TMTC1_Gallus_gallus/30-470           CLLFLLAFLSYNRSVDQLYVGEHFPP--TASPFFLLLSLFLGTCAMLVKETGVTVFGVCL
TMTC1_Xenopus_laevis/18-450          CLLFLLTFLSYIRSVDVGPSLHRFPP--TSSPLFLLLSLILGTCAVLVKETGTTVFGVCL
TMTC1_Danio_rerio/27-459             SMLFLLAFLSYIRSVSPIRSADEFPP--TVCVWSLALSLLLGTCAMLVKETGVTVFGVCV
TMTC1_Drosophila_melanogaster/16-443 CVCYLLAYLSYRRHMLN------------REWGSLILTIMLALAALLCKETAITALLLCG
TMTC2_Homo_sapiens/1-421             SLFFLLSLLCYIKHCSTRGYSA-------RTWGWFLGSGLCAGCSMLWKEQGVTVLAVSA
TMTC2_Bos_taurus/1-421               SFFFLLSLLCYMKHCSTRG--SS-----ARTWGWFLGTGMCAGCSMLWKEQGVTVLAVSA
TMTC2_Gallus_gallus/1-421            CLFFLLSLMCYVKHCSTRSSSA-------RTWGWILGAGLCAGCSMLWKEQGVTVLAISA
TMTC2_Xenopus_laevis/1-421           GLFFLLSLLCYMKHCSTRGYSL-------SSWCWILCAGFWAACSMLWKEQGVTVLAVSA
TMTC2_Danio_rerio/1-430              AFCFLLSLLCYSQYCRLRHNAAHSSRVAWRAGSWLAGSLGAAAAALLWKEQGVTVLAVSA
TMTC2_Drosophila_melanogaster/1-442  CVCYLLTYLSYLRHMRWRESGDP------RQWLALGATLILAAAGLLCKETAITALLVCA
TMTC3_Homo_sapiens/4-426             SIFFLAAFLSYTRSKGPDNS---------IIWTPIALTVFLVAVATLCKEQGITVVGICC
TMTC3_Bos_taurus/7-429               SIFFLAAFLSYTKSKGPDNS---------IVWTPIALTVFLVAVATLCKEQGITVVGICC
TMTC3_Gallus_gallus/4-426            SIFFLAAFLSYTKSKGPDNT---------IVWTPIALTVFLVAVATLCKEQGITVVGICC
TMTC3_Xenopus_laevis/4-426           SIFLLAAFLSYTKSKGPDNS---------IVWTPIAVAVSLVAVATLCKEQGITVVGICC
TMTC3_Danio_rerio/4-426              SIFLLAAFLAYTKSKGTDHS---------IVWTPIISTVFLVAVATLCKEQGITVIGICC
TMTC3_Drosophila_melanogaster/32-485 SICFLAAFLSYAKSVGDSGCPRR-----TNWLTLFGCFGSCLLASMLCKEQGITIAGICV
TMTC4_Homo_sapiens/16-462            ALFFLLSFLGYCKAFRESNKEGA-----HSSTFWVLLSIFLGAVAMLCKEQGITVLGLNA
TMTC4_Bos_taurus/16-461              ALFFLLSFLGYCKAFRETNKEGT------HSTFWVLLSILLGAVAMLCKEQGITVLGLNA
TMTC4_Gallus_gallus/16-460           ALFFLLSFLGYCKAFRENKEGHN------FSVFWVLVSVLLGAIAMLCKEQGITVLGLNA
TMTC4_Xenopus_laevis/15-458          ALCVVLSFLGYCRALPGNNT-GH------SSVFWVLFSILLAAVGMLCKEQGITVLGLNA
TMTC4_Danio_rerio/16-460             ALFFQLSFLVYCKAFQVG-GDKK------FSVLWIFGSILLCAVAMLCKEQGITALGVNA
TMTC4_Drosophila_melanogaster/11-424 GMIHLLCLLLTVANTGR------------LGPQTGGLIMLLTAVGMLFKESAVTIPMSCV
5EZM_A/28-397                        AGVMSCVLAFMLMGQHPDAS-------VAARRGWMVACWAAMGVAILTKGLVGIALPGLV
6S7T_A/73-559                        IFALQFTYYLWVKSVKTG------------SVFWTMCCCLSYFYMVSAWGGYVFIINLIP
5OGL_A/18-429                        LVLPMLILLTFIRLTIN------------KDIFTLLLSPVFIMIYLWWYPSSYSLNFAMI
6P25_A/47-703                        MFFIAAAVYSFKKYEMYPAN-------SLNAYKSLLATGIALGMASSSKWVGLFTVTWVG

TMTC1_Homo_sapiens/23-459            VYDLFSLSNKQDKS------YLRASSNRNFLLT----MRPFLKRAILVLSYVLVILYFRL
TMTC1_Bos_taurus/23-462              VYDLFSLSHNHDKSXXSLMRYLTASSNRNFLLTMRP----FLKRATLVISYVIIVLYFRL
TMTC1_Gallus_gallus/30-470           VYDFFSLSCNGLKLXXAIRRYCLYLTANNNENFLYTARP-FLKRAALVISYVILILYFRL
TMTC1_Xenopus_laevis/18-450          AYDFLYLCPTRCKR--CPSPDHPASLWYVAGP--------FLKRAALVSFYVALVLYFRL
TMTC1_Danio_rerio/27-459             LYDFLVLCRKPLIL--HLSRSRLKELGRISSP--------FVKRACVVSLHVTVIMSVRL
TMTC1_Drosophila_melanogaster/16-443 LCDVLSPVGRENSD--KVCDGSISGLASFNFQR-------RFRSLSILGFTLLCGLYCRL
TMTC2_Homo_sapiens/1-421             VYDVFVFHRLKIKQ--ILPTIYKRKNLS------------LFLSISLLIFWGSSLLGARL
TMTC2_Bos_taurus/1-421               VYDVFVFHRLKMKQ--ILPTIYKRKNLS------------LFLSISLLTFWGTSLLGARL
TMTC2_Gallus_gallus/1-421            VYDIFVVHRLKMHQ--IIPALYKRKNLN------------LFFSIGLLTSWGTALLGVRL
TMTC2_Xenopus_laevis/1-421           VYDVFVFHKLKMNQ--IISVVFKEKNVS------------FFFSVGLLFAWGVILLGARF
TMTC2_Danio_rerio/1-430              VYDVCVVHRLRLRQ--ALIVLLKRKNRS------------LLVSLAWLVGWGIILLTARF
TMTC2_Drosophila_melanogaster/1-442  LFDVMRGLSGQ-----VD----KQ----------------RLRSVCIVLGALFCMAYCRL
TMTC3_Homo_sapiens/4-426             VYEVFIAQGYTLPL--LCTTAGQFLRGKGSIPFSMLQ---TLVKLIVLMFSTLLLVVIRV
TMTC3_Bos_taurus/7-429               VYEVFIAQGYTLPL--LCTTAGQFLRGKGSIPFSMLQ---TLIKLIVLMFSTLLLVVIRV
TMTC3_Gallus_gallus/4-426            VYEVFIAQGYTLPV--LWDTAVQILRGKGSVPFSMLQ---TLLKLIVLMFSTLLLVVVRV
TMTC3_Xenopus_laevis/4-426           VYEVFIAQGYTLPV--LWDTTMQILMGKGSIPYSMLQ---TLLKLVVLMFSTLLLVVVRV
TMTC3_Danio_rerio/4-426              IYEVFVAQGFTLPM--LIDTLLQVLRGKDGFPYAVLQ---TLLKLIVLIISTLLLVIIRV
TMTC3_Drosophila_melanogaster/32-485 VYELFVVHQLRPLH--LCHFVLRLFDERTEQQSPKLANPXLWKRLSFLVGITLTLLVGRV
TMTC4_Homo_sapiens/16-462            VFDILVIGKFNVLE--IVQKVLHKDKSLENLGMLRNGG--LLFRMTLLTSGGAGMLYVRW
TMTC4_Bos_taurus/16-461              IFDILVIGKLNVLE--IVRKLLRKDRSLESPGMLRTGG--LLFRMTLLALGGAGVLYVRW
TMTC4_Gallus_gallus/16-460           VFDALVINKLNILE--IIQKLLRKDKL-LESAGLLRKG--LLFRITLLMSGGASILYIRW
TMTC4_Xenopus_laevis/15-458          VFDVFVIYKLNILE--CVQKVLRRDKT-SENNTFDKKG--LFTRISLLASGGICMLYIRW
TMTC4_Danio_rerio/16-460             AYDILMVCNLNIYE--LAHRLLSRRKS-ADIGGLPRNG--LLMRLALLFLGGSLLMYTRW
TMTC4_Drosophila_melanogaster/11-424 LLDYFQNGYYHLRF--KDQWSLLR----------------TRISYLFYLLGTLGLLTARL
5EZM_A/28-397                        LVVYTLVTRDWG---------LWRR----------LHLALGVVVMLVITVPWFYLVSVRN
6S7T_A/73-559                        LHVFVLLLMQRYS-----------XX------------FQTLFFLGVSLAAGAVFLSVIY
5OGL_A/18-429                        GLFGLYTLVFH-------------XX------------NFYMIWALIFISILILHLSGGL
6P25_A/47-703                        LLCIWRLWFMIGD-------LTKSSKS-------------IFKVAFAKLAFLLGVPFALY

TMTC1_Homo_sapiens/23-459            WIMGGSMPLFSEQDNPASFSPYILTRFLTYSYLLAFNVWLLLAPVTLCYDWQVGSIPLVE
TMTC1_Bos_taurus/23-462              WIMGGSMPLFSEQDNPASFSPYILTRFLTYSYLLAFNVWLLLAPVTLCYDWQVGSIPLVE
TMTC1_Gallus_gallus/30-470           WIMGGSMPMFSEQDNPASFSPHLLTRFLTYSYLLAFNAWLLLAPITLCYDWQVGSIPLVE
TMTC1_Xenopus_laevis/18-450          RIMGGSMPLFSEQDNPASFSPYPLTRFLTYSYLLAFNSWLLLAPITLCYDWQVGSIPLIH
TMTC1_Danio_rerio/27-459             WLMGGSMPLFSEQDNPASFSPYLLTRFLTYCYLLAFNAWLLLAPIMLCYDWQVGSIPLVE
TMTC1_Drosophila_melanogaster/16-443 SLLPRPSTAFSAADNPTAHESCFWTRTLTFLYLPVANFGILLWPQELSFDWGMEAVSRIR
TMTC2_Homo_sapiens/1-421             YWMGNKPPSFSNSDNPAADSDSLLTRTLTFFYLPTKNLWLLLCPDTLSFDWSMDAVPLLK
TMTC2_Bos_taurus/1-421               YWMGNKPPSFSNSDNPAADSDSLLARTLTFFYLPTKNLWLLLCPDTLSFDWSMDAVPLLK
TMTC2_Gallus_gallus/1-421            YWMGNKPPSFSNSDNPAADSDSFLTRMLTFLYLPTKNLWLLFCPDTLSFDWSMDAVPLLK
TMTC2_Xenopus_laevis/1-421           YWMGNTPPSFSNSDNPAADCEVLLTRTLTFFYLPTKNLWLLFCPDTLSFDWSMDAVPLIK
TMTC2_Danio_rerio/1-430              HWMGNKPPNFSNSDNPAADSPHFLTRALTFLYLPSVNAWLLLCPDKLSFDWSMDAVPLLK
TMTC2_Drosophila_melanogaster/1-442  VIVPGPQTAFSSADNPIARTPSAWTRLLTFLYLPVFNLRLLLQPNVLSFDWGMDALPRVT
TMTC3_Homo_sapiens/4-426             QVIQSQLPVFTRFDNPAAVSPTP-TRQLTFNYLLPVNAWLLLNPSELCCDWTMGTIPLIE
TMTC3_Bos_taurus/7-429               QVIQSQLPVFTRFDNPAAVSPTP-TRQLTFNYLLPVNAWLLLNPSELCCDWTMGTIPLIE
TMTC3_Gallus_gallus/4-426            QVIQSQLPVFTRFDNPAAVSPSP-ARQLTFNYLLPVNAWLLLNPSELCCDWTMGTIPLVE
TMTC3_Xenopus_laevis/4-426           QVIQSQLPVFTRFDNPAAVSTTP-ARQLTFNYLLPVNAWLLLNPSELCCDWTMGTIPLIE
TMTC3_Danio_rerio/4-426              QVIQSQLPVFTRFDNPAAVSSTP-SRQLTFNYLLPVNAWLLLNPSELCCDWTMGTIPLVE
TMTC3_Drosophila_melanogaster/32-485 YVMGSQLPIFTRFDNPASAADTP-ERQLTYGYLIYLNCWLLLCPSLLCCDWTMGTVPLLQ
TMTC4_Homo_sapiens/16-462            RIMGTGPPAFTEVDNPASFADSMLVRAVNYNYYYSLNAWLLLCPWWLCFDWSMGCIPLIK
TMTC4_Bos_taurus/16-461              KIMGTGPPVFTEVDNPASFADSVLVRAINYNYYYSLNAWLLLCPWWLCFDWSMGCIPLIK
TMTC4_Gallus_gallus/16-460           RIMGTGPPAFTEVDNPASFADSLFVRAINYNYYYSLNAWLLLCPWWLCFDWSMGCIPLIK
TMTC4_Xenopus_laevis/15-458          HIMGTGPPAFTEVDNPASFADSLLVRVINYNYYYSLNGWLLLCPWWLCFDWSMGCIPLIN
TMTC4_Danio_rerio/16-460             KIMGTGPPSFTEVDNPASFAENIILRIVNYNYYYSLNAWLLLCPWWLCFDWSMGCVPLIS
TMTC4_Drosophila_melanogaster/11-424 WWQDFETPTFKEVDNPVAHNEHVLTRGLSQQYLLVMNIWLMLCPHWLCYDWALGCVKLVT
5EZM_A/28-397                        ---------------------------------------PEFPNFFFIHEHWQRYTSNIH
6S7T_A/73-559                        LTYTGY-------------IAPWSGRFYSLWDTGYAKIHIPIIASV--SEHQPTT-----
5OGL_A/18-429                        DPVLYQLKFYVFKASDVQ--------------NLKDAAFMYFNVNETIMEVNTID-----
6P25_A/47-703                        LVFFYIHFQSLTLDGDGASFFSPEFRXXSFISKFIESHKKMWHINKNLVEPHVYES---X

TMTC1_Homo_sapiens/23-459            TIWDM-RNLATIFLAVVMALLSLHCLAAFKRLEHKE---VLVGLLFLVFPFIPASNLFFR
TMTC1_Bos_taurus/23-462              TIWDI-RNGATILLAVVMALLSLHCLAAFKRLEHRE---VLVGLLFLVFPFIPASNLFFR
TMTC1_Gallus_gallus/30-470           SVWDV-RNLATVFLVLVLVLLSLHCLAEFKKLEHKE---VLVGLLFLVFPFIPASNLFFR
TMTC1_Xenopus_laevis/18-450          SIWDV-RNVLTLLLVVILGSLALHCLASLKRAPRRE---VLVGLLFLIFPFIPASNLFFR
TMTC1_Danio_rerio/27-459             SLWDG-RNIASLTLALVMLALSLNCVTCLQKMKGKE---VLVGLLFLVFPFIPASNLFFR
TMTC1_Drosophila_melanogaster/16-443 TLWDA-RNILTAGFYGSLVAILWKGSGLRSAASPMDXXXPILGTAFLVLPFLPASNLLFY
TMTC2_Homo_sapiens/1-421             TVCDW-RNLHTVAFYTGLLLLAYYGLKSPSV--DREXXXVVLSLSLLIIPFVPATNLFFY
TMTC2_Bos_taurus/1-421               TISDW-RNLHTVAFYTGLLLLAYFGLKSPSI--EREXXXVVLSLSLLIIPFVPATNLFFY
TMTC2_Gallus_gallus/1-421            AVSDW-RNLHTVAFYAGLFLLAYFSLKGSSN--EREXXXVILSLSLLIVPFIPATNLFFY
TMTC2_Xenopus_laevis/1-421           TITDW-RNIHTVAFYILLILLAYSSLKGSAI--KRDXXXVVLALSLLIVPFVPASNLFFY
TMTC2_Danio_rerio/1-430              SIADW-RNLQSVMFYTGFALLAWFSLRNPPLQATKIXXXVVFSLGLLVLPFIPATNLFFY
TMTC2_Drosophila_melanogaster/1-442  SLWDR-RNAQSACFYSVLVGVAWGSCR-QLLSGSKEXXXLIMSLSFLALPFLPASNLLFY
TMTC3_Homo_sapiens/4-426             SLLDI-RNLATFTFFCFLGMLGVFSIR-YSGDSSKT---VLMALCLMALPFIPASNLFFP
TMTC3_Bos_taurus/7-429               SFLDV-RNLATFIFFCFLGALGVFSLR-YPSNSSKT---VLMALCLMALPFIPASNLFFP
TMTC3_Gallus_gallus/4-426            SLLDV-RNIATLTFFCFLGSLIVFSLR-YPGDSSKT---VLMALCLIVLPFIPASNLFFP
TMTC3_Xenopus_laevis/4-426           SVLDI-RNLATLLFYLLLGYFIVFSVR-YSGDSSKT---VLMALCLIILPFIPASNLFFP
TMTC3_Danio_rerio/4-426              SLLDS-RNLATLVFYTFLGLLAYHGLW-YNHSSSKI---IMMALSLIVLPFIPASNLFFP
TMTC3_Drosophila_melanogaster/32-485 GFTDS-RNITTLLTFLALGAMVAKTCFTRNLALSRT---LIMCLGWMVLPFLPASNLFFP
TMTC4_Homo_sapiens/16-462            SISDW-RVIALAALWFCLIGLICQALCSEDGHKRRI---LTLGLGFLVIPFLPASNLFFR
TMTC4_Bos_taurus/16-461              SVGDW-RVIALAALWFCLIGLICQALCSEDSHKRRI---LTLGLGFLIIPFLPASNLFFR
TMTC4_Gallus_gallus/16-460           SVSDW-RIIALAALWFCLIGLICQALCSEDSYKRRI---LTLGLGFLIIPFLPASNLFFR
TMTC4_Xenopus_laevis/15-458          SLSDW-RVIALVALWFCLLGLMYQAVCSNNAQKRRI---LTLGLGFLIIPFLPASNLFFR
TMTC4_Danio_rerio/16-460             SAADW-RIVWPAVLWFCLIGLVSQALFSQDSNKRRT---LTFGLVLLVIPFLPASNVFFR
TMTC4_Drosophila_melanogaster/11-424 NIWDL-RLQGVIGFYSIVLVALMNFRR-LPG--------MMLALGLMIVPFLPASGIIC-
5EZM_A/28-397                        SRSGSVFYFLPLVIGGFLPWAGIFPKLWTAMRAPVE-----GTQARFRPALMAGIWAIAI
6S7T_A/73-559                        -----WVSFFFDLHILVCTFPAGLWFCIKNINDER--------------VFVALYAISAV
5OGL_A/18-429                        PEVFMQRISSSVLVFILSFIGFILLLKDHKS-----------------MLLALPMLALGF
6P25_A/47-703                        X---NAIVWWAVTAFIGIFGLIVITELFSWQLGKPILKDSKVVNFHVQVIHYLLGFAVHY

TMTC1_Homo_sapiens/23-459            VGFVVAERVLYMPSMGYCILFVHGLSKLC--TWLNRCGATTLIVSTVLLLLLFSWKTVKQ
TMTC1_Bos_taurus/23-462              VGFVVAERVLYMPSMGYCILFVHGLSKLCTW--LNRCGATTLSVSTVLLLLLFSWKTMKQ
TMTC1_Gallus_gallus/30-470           VGFVVAERVLYMPSMGYCILFVHGLKKLTTW--LNKW-RITVLTLFALLLLLFSWKTVKQ
TMTC1_Xenopus_laevis/18-450          VGFVVAERVLYMPSMGFCILCVHGLKVLQSH-VGQRR-SLTLTLCFLVLLLLFSCKSVSQ
TMTC1_Danio_rerio/27-459             VGFVVAERVLYMPSMGYCILVVHGLNRLYSV--VSRWGAAALTVSMLVVLLLFSWKTVQQ
TMTC1_Drosophila_melanogaster/16-443 VGFVMAERVLYLPSVGYCLLFGLGFGHLWQRVNSSWRSRLMLLCGLALLLGVHGVRTFRR
TMTC2_Homo_sapiens/1-421             VGFVIAERVLYIPSMGFCLLITVGARALYVKVQ-KRFLKSLIFYATATLIVFYGLKTAIR
TMTC2_Bos_taurus/1-421               VGFVIAERVLYIPSMGFCLLITVGARALYVKVQ-KRFLKSLIFYATAALIVFYGLKTAIR
TMTC2_Gallus_gallus/1-421            VGFVIAERVLYVPSMGFCLLVTVGVRALYVKAQ-KRFLKNLVFCSTAALIVFYGLKTVVR
TMTC2_Xenopus_laevis/1-421           VGFVIAERVLYIPSMGFCLLVTVGARALYIKAQ-KNILKNLLFYATAALIVFYGLKTVVR
TMTC2_Danio_rerio/1-430              VGFVVAERVLYIPSMGFCLLVTAGVRSLFVRCRSKSF-RALLLTCTAGLVLLYSLRTVRR
TMTC2_Drosophila_melanogaster/1-442  VGFVVAERLLYLPSVGFCLLVGYGVSKLMSCNQ---RTRNILLLSFSLLLAAMSLRTLRR
TMTC3_Homo_sapiens/4-426             VGFVVAERVLYVPSMGFCILVAHGWQKIST----KSVFKKLSWICLSMVILTHSLKTFHR
TMTC3_Bos_taurus/7-429               VGFVVAERVLYVPSMGFCILVAHGWQKISN----KSVFKKLSWVCLSLVIFTHALKTLHR
TMTC3_Gallus_gallus/4-426            VGFVVAERVLYVPSMGFCILVAHGWKKLSN----KSMLRKISWVCLAVVLFTHALKTLHR
TMTC3_Xenopus_laevis/4-426           VGFVVAERVLYVPSMGFCMLVAHGWKKFSS----KGRLKKLSWIFLALVLFTHAIKTFNR
TMTC3_Danio_rerio/4-426              VGFVVAERVLYVPSMGFCVLVAYGFKLLSQ----KGGLKKMSWLLMGILLTTHAVKTFNR
TMTC3_Drosophila_melanogaster/32-485 VGFVVAERILYMPSMGYCLLVAYGFEQLQRR--GSLSWQRFSQAALAILLLTHALKTHQR
TMTC4_Homo_sapiens/16-462            VGFVVAERVLYLPSVGYCVLLTFGFGALSKHT----KKKKLIAAVVLGILFINTLRCVLR
TMTC4_Bos_taurus/16-461              VGFVVAERVLYLPSAGYCMLLTFGFAALSKH----TKKKKLIAALILGILFLNTLRCVVR
TMTC4_Gallus_gallus/16-460           VGFVVAERVIYLPSIGYIILFTYGFSLLSKQ----AKKKKILAVAVLGILLMNIMRCALR
TMTC4_Xenopus_laevis/15-458          VGFAVAERVLYLPSVGYCMLFTYGYSKICRL----VKNKKLVSAAILGILVINVVRCICR
TMTC4_Danio_rerio/16-460             VGFVIAERVLYLSSAGYCLILAYAVGYCSCH---WRKHKRLLRAATLTLLCVNVTRSAQR
TMTC4_Drosophila_melanogaster/11-424 VGFVIAERTLYVPSIGFCLLSIYGFLYWYDSSTENTHWRTALRILLMLLFSVMMVRTRQR
5EZM_A/28-397                        FVFFSISRSKL-PGYIVPVIPALGILAGVALDRLSPRSWGKQLIGMAIVAACGLLASPVV
6S7T_A/73-559                        YFAGVMVRLMLTLTPVVCMLSAIAFSNVFEHYLG-XX-KSIVTMLMLMLLMMFAVHCTWV
5OGL_A/18-429                        MALRAGLRFTIYAVPVMALGFGYFLYAFFNFLEKKQIKLSLRNKNILLILIAFFSISPAL
6P25_A/47-703                        APSFLMQRQMFLHHYLPAYYFGILALGHALDIIVSYVFRSKRQMGYAVVITFLAASVYFF

TMTC1_Homo_sapiens/23-459            NE
TMTC1_Bos_taurus/23-462              NE
TMTC1_Gallus_gallus/30-470           NE
TMTC1_Xenopus_laevis/18-450          SE
TMTC1_Danio_rerio/27-459             NE
TMTC1_Drosophila_melanogaster/16-443 NL
TMTC2_Homo_sapiens/1-421             NG
TMTC2_Bos_taurus/1-421               NG
TMTC2_Gallus_gallus/1-421            NG
TMTC2_Xenopus_laevis/1-421           NG
TMTC2_Danio_rerio/1-430              NQ
TMTC2_Drosophila_melanogaster/1-442  NA
TMTC3_Homo_sapiens/4-426             NW
TMTC3_Bos_taurus/7-429               NW
TMTC3_Gallus_gallus/4-426            NW
TMTC3_Xenopus_laevis/4-426           NW
TMTC3_Danio_rerio/4-426              NW
TMTC3_Drosophila_melanogaster/32-485 NL
TMTC4_Homo_sapiens/16-462            SG
TMTC4_Bos_taurus/16-461              SG
TMTC4_Gallus_gallus/16-460           SS
TMTC4_Xenopus_laevis/15-458          SS
TMTC4_Danio_rerio/16-460             SQ
TMTC4_Drosophila_melanogaster/11-424 AT
5EZM_A/28-397                        AT
6S7T_A/73-559                        TS
5OGL_A/18-429                        MH
6P25_A/47-703                        KS
