# Supplementary material for: Conserved sequence motifs in human TMTC1, TMTC2, TMTC3, and TMTC4, new O-mannosyltransferases from the GT-C/PMT clan, are rationalized as ligand binding sites
Source: Biol Direct. 2021 Jan 12;16:4. doi: 10.1186/s13062-021-00291-w (PMC7801869; doi:10.1186/s13062-021-00291-w)
Supplement: Supplementary file 2 — Additional file 2. Positions of TM regions and the DUF1736 segment in TMTC sequences. The file AF2-2020-06-TMs-TMTCs.xlsx provides the sequence positions of 11 TM regions (maximum consensus region from 5 TM predictors DAS-tmfilter [43, 44], HMMTOP [45, 46], PHOBIUS [47, 48], TMHMM [49, 50] and TOPPRED2 [51, 52]) in various animal TMTC sequences (the same sequences used in the alignment of Fig. 1) as well as the sequence segments that correspond to the DUF1736 region. We also indicate the approximate core of the hydrophobic region in EL4/DUF1736 that gives rise to false-positive TM predictions but actually represents a helix in the ER lumen parallel to the ER membrane (column “helical hydrophobic region”) if the TM predictors detect any. To emphasize, ‘exact boundaries’ of TM regions are difficult to derive with sequence-analytic methods; a flexibility of up to a few residues on either side should be considered as only the hydrophobic core of the TM is accurately predicted. [file 13062_2021_291_MOESM2_ESM.xlsx]

## Sheet: Sheet1
	Protein ID	TM1	DD	TM2	TM3	TM4	TM5	TM6	TM7	DUF1736	helical hydrophobic region	TM8	TM9	TM10	TM11
TMTC1 Homo sapiens	XP_016875493.1	27-46	52-53	112-133	142-158	164-184	203-218	222-236	261-282	284-358	311-324	347-368	380-399	405-424	431-450
TMTC1 Bos taurus	A0A3Q1MWK6	27-46	52-53	112-133	142-158	164-184	203-218	222-236	267-288	268-342	294-313	353-374	386-405	411-430	437-456
TMTC1 Gallus gallus	A0A3Q3B0H9	34-53	59-60	118-139	148-164	170-190	209-224	228-242	276-297	267-341	286-308	362-383	395-414	420-439	446-464
TMTC1 Xenopus laevis	A0A1L8GQZ9	190-209	216-217	274-295	304-320	326-346	365-380	384-398	423-444	446-520	469-489	509-530	542-561	567-586	595-614
TMTC1 Danio rerio	XP_001922025.3	31-50	45-46	115-136	145-161	167-187	206-221	225-239	264-285	287-361	314-336	350-371	383-402	408-427	434-453
TMTC1 Drosophila melanogaster	Q9VQE9	20-39	45-46	104-125	133-149	155-175	184-199	203-217	243-264	266-340	285-305	329-350	365-384	390-409	418-437
TMTC2 Homo sapiens	Q8N394	1-20	26-27	85-106	114-130	136-156	170-185	189-203	224-245	247-321	n/a	310-331	344-363	369-388	396-415
TMTC2 Bos taurus	G3MY32	1-20	26-27	85-106	114-130	136-156	170-185	189-203	224-245	247-321	n/a	310-331	344-363	369-388	396-415
TMTC2 Gallus gallus	A0A1D5P6M7	1-20	26-27	85-106	114-130	136-156	170-185	189-203	224-245	247-321	n/a	310-331	344-363	369-388	396-415
TMTC2 Xenopus laevis	Q6DCD5	1-20	26-27	85-106	114-130	136-156	170-185	189-203	224-245	247-321	n/a	310-331	344-363	369-388	396-415
TMTC2 Danio rerio	F1R0Y9	1-20	26-27	85-106	114-130	136-156	177-192	196-210	231-252	254-328	273-292	317-338	353-372	378-396	405-424
TMTC2 Drosophila melanogaster	Q9V3X5	33-51	57-58	117-138	146-162	168-188	203-218	222-236	246-267	269-343	288-307	332-352	367-386	392-411	417-436
TMTC3 Homo sapiens	Q6ZXV5	6-25	31-32	90-111	118-134	140-160	172-187	191-205	235-256	258-331	281-298	320-340	352-371	377-396	401-420
TMTC3 Bos taurus	E1BG63	9-28	34-35	93-114	121-137	143-163	175-190	194-208	238-259	261-334	284-301	323-343	355-374	380-399	404-423
TMTC3 Gallus gallus	A0A1D5PMY7	6-25	31-32	90-111	118-134	140-160	172-187	191-205	235-256	258-331	281-298	320-340	352-371	377-396	401-420
TMTC3 Xenopus laevis	XP_018107865.1	6-25	31-32	90-111	118-134	140-160	172-187	191-205	235-256	258-331	281-298	320-340	352-371	377-396	401-420
TMTC3 Danio rerio	E7FG92	6-25	31-32	90-111	118-134	140-160	172-187	191-205	235-256	258-331	n/a	320-340	352-371	377-396	401-420
TMTC3 Drosophila melanogaster	Q7K4B6	34-53	59-60	118-126	167-183	189-209	225-240	244-258	291-312	323-396	350-371	376-397	409-428	434-453	460-479
TMTC4 Homo sapiens	Q5T4D3	20-39	45-46	105-126	147-163	169-189	205-220	224-238	269-290	292-366	318-337	355-376	388-407	413-432	437-456
TMTC4 Bos taurus	F1MXG4	20-39	45-46	105-126	147-163	169-189	204-219	223-237	268-289	291-365	314-336	354-375	387-406	412-431	436-455
TMTC4 Gallus gallus	A0A3Q2UE40	20-39	45-46	105-126	147-163	169-189	204-219	223-237	267-288	290-364	325-330	353-374	386-405	411-430	435-454
TMTC4 Xenopus laevis	A0A1L8HH43	19-38	44-45	104-125	146-162	168-188	202-217	221-235	265-286	288-362	316-337	351-372	384-403	409-428	433-452
TMTC4 Danio rerio	NP_001166973.1	20-39	45-46	105-126	147-163	169-189	203-218	222-236	266-287	289-363	323-345	352-373	385-404	410-429	435-454
TMTC4 Drosophila melanogaster	Q9VF81	15-34	40-41	100-121	133-149	155-175	184-199	203-217	234-255	257-331	285-306	320-340	347-365	371-390	399-418
