# Supplementary material for: Conserved sequence motifs in human TMTC1, TMTC2, TMTC3, and TMTC4, new O-mannosyltransferases from the GT-C/PMT clan, are rationalized as ligand binding sites
Source: Biol Direct. 2021 Jan 12;16:4. doi: 10.1186/s13062-021-00291-w (PMC7801869; doi:10.1186/s13062-021-00291-w)
Supplement: Supplementary file 3 — Additional file 3. HHPred outputs when searching TMTCs against Pfam or PDB structures. The compressed library file AF3-2020-06-HHPred-TMTCs.zip contains the outputs when running the four human TMTC sequences as input of HHPred against PDB sequences and against Pfam domains (as of 23rd of June 2020). [file 13062_2021_291_MOESM3_ESM.zip]

Archive with 137 entries (129 files):
- AF3-2020-06-HHPred-TMTCs/hhpred_TMTC1_PDB.hhr
- AF3-2020-06-HHPred-TMTCs/HHpred_TMTC1_PDB.html
- AF3-2020-06-HHPred-TMTCs/HHpred_TMTC1_PDB_files/
- AF3-2020-06-HHPred-TMTCs/HHpred_TMTC1_PDB_files/1780993.txt
- AF3-2020-06-HHPred-TMTCs/HHpred_TMTC1_PDB_files/app.css
- AF3-2020-06-HHPred-TMTCs/HHpred_TMTC1_PDB_files/chunk-vendors.css
- AF3-2020-06-HHPred-TMTCs/HHpred_TMTC1_PDB_files/chunk-vendors.js
- AF3-2020-06-HHPred-TMTCs/HHpred_TMTC1_PDB_files/chunk-vendors-legacy.js
- AF3-2020-06-HHPred-TMTCs/HHpred_TMTC1_PDB_files/clustal-views.css
- AF3-2020-06-HHPred-TMTCs/HHpred_TMTC1_PDB_files/css.css
- AF3-2020-06-HHPred-TMTCs/HHpred_TMTC1_PDB_files/data-view.css
- AF3-2020-06-HHPred-TMTCs/HHpred_TMTC1_PDB_files/hhblits-resultshhomp-resultshhpred-resultshmmer-resultspsibl.css
- AF3-2020-06-HHPred-TMTCs/HHpred_TMTC1_PDB_files/hhpred-results.css
- AF3-2020-06-HHPred-TMTCs/HHpred_TMTC1_PDB_files/job.css
- AF3-2020-06-HHPred-TMTCs/HHpred_TMTC1_PDB_files/minlogo.svg
- AF3-2020-06-HHPred-TMTCs/HHpred_TMTC1_PDB_files/probability-plot.css
- AF3-2020-06-HHPred-TMTCs/HHpred_TMTC1_PDB_files/tool.css
- AF3-2020-06-HHPred-TMTCs/HHPred_TMTC1_PFam.html
- AF3-2020-06-HHPred-TMTCs/HHPred_TMTC1_PFam_files/
- AF3-2020-06-HHPred-TMTCs/HHPred_TMTC1_PFam_files/2161064.txt
- AF3-2020-06-HHPred-TMTCs/HHPred_TMTC1_PFam_files/app.css
- AF3-2020-06-HHPred-TMTCs/HHPred_TMTC1_PFam_files/chunk-vendors.css
- AF3-2020-06-HHPred-TMTCs/HHPred_TMTC1_PFam_files/chunk-vendors.js
- AF3-2020-06-HHPred-TMTCs/HHPred_TMTC1_PFam_files/chunk-vendors-legacy.js
- AF3-2020-06-HHPred-TMTCs/HHPred_TMTC1_PFam_files/clustal-views.css
- AF3-2020-06-HHPred-TMTCs/HHPred_TMTC1_PFam_files/css.css
- AF3-2020-06-HHPred-TMTCs/HHPred_TMTC1_PFam_files/data-view.css
- AF3-2020-06-HHPred-TMTCs/HHPred_TMTC1_PFam_files/hhblits-resultshhomp-resultshhpred-resultshmmer-resultspsibl.css
- AF3-2020-06-HHPred-TMTCs/HHPred_TMTC1_PFam_files/hhpred-results.css
- AF3-2020-06-HHPred-TMTCs/HHPred_TMTC1_PFam_files/job.css
- AF3-2020-06-HHPred-TMTCs/HHPred_TMTC1_PFam_files/minlogo.svg
- AF3-2020-06-HHPred-TMTCs/HHPred_TMTC1_PFam_files/probability-plot.css
- AF3-2020-06-HHPred-TMTCs/HHPred_TMTC1_PFam_files/tool.css
- AF3-2020-06-HHPred-TMTCs/hhpred_TMTC1-PFam.hhr
- AF3-2020-06-HHPred-TMTCs/hhpred_TMTC2_PDB.hhr
- AF3-2020-06-HHPred-TMTCs/HHpred_TMTC2_PDB.html
- AF3-2020-06-HHPred-TMTCs/HHpred_TMTC2_PDB_files/
- AF3-2020-06-HHPred-TMTCs/HHpred_TMTC2_PDB_files/3084060.txt
- AF3-2020-06-HHPred-TMTCs/HHpred_TMTC2_PDB_files/app.css
- AF3-2020-06-HHPred-TMTCs/HHpred_TMTC2_PDB_files/chunk-vendors.css
- AF3-2020-06-HHPred-TMTCs/HHpred_TMTC2_PDB_files/chunk-vendors.js
- AF3-2020-06-HHPred-TMTCs/HHpred_TMTC2_PDB_files/chunk-vendors-legacy.js
- AF3-2020-06-HHPred-TMTCs/HHpred_TMTC2_PDB_files/clustal-views.css
- AF3-2020-06-HHPred-TMTCs/HHpred_TMTC2_PDB_files/css.css
- AF3-2020-06-HHPred-TMTCs/HHpred_TMTC2_PDB_files/data-view.css
- AF3-2020-06-HHPred-TMTCs/HHpred_TMTC2_PDB_files/hhblits-resultshhomp-resultshhpred-resultshmmer-resultspsibl.css
- AF3-2020-06-HHPred-TMTCs/HHpred_TMTC2_PDB_files/hhpred-results.css
- AF3-2020-06-HHPred-TMTCs/HHpred_TMTC2_PDB_files/job.css
- AF3-2020-06-HHPred-TMTCs/HHpred_TMTC2_PDB_files/minlogo.svg
- AF3-2020-06-HHPred-TMTCs/HHpred_TMTC2_PDB_files/probability-plot.css
- AF3-2020-06-HHPred-TMTCs/HHpred_TMTC2_PDB_files/tool.css
- AF3-2020-06-HHPred-TMTCs/hhpred_TMTC2_PFam.hhr
- AF3-2020-06-HHPred-TMTCs/HHpred_TMTC2_PFam.html
- AF3-2020-06-HHPred-TMTCs/HHpred_TMTC2_PFam_files/
- AF3-2020-06-HHPred-TMTCs/HHpred_TMTC2_PFam_files/8665047.txt
- AF3-2020-06-HHPred-TMTCs/HHpred_TMTC2_PFam_files/app.css
- AF3-2020-06-HHPred-TMTCs/HHpred_TMTC2_PFam_files/chunk-vendors.css
- AF3-2020-06-HHPred-TMTCs/HHpred_TMTC2_PFam_files/chunk-vendors.js
- AF3-2020-06-HHPred-TMTCs/HHpred_TMTC2_PFam_files/chunk-vendors-legacy.js
- AF3-2020-06-HHPred-TMTCs/HHpred_TMTC2_PFam_files/clustal-views.css
- AF3-2020-06-HHPred-TMTCs/HHpred_TMTC2_PFam_files/css.css
- AF3-2020-06-HHPred-TMTCs/HHpred_TMTC2_PFam_files/data-view.css
- AF3-2020-06-HHPred-TMTCs/HHpred_TMTC2_PFam_files/hhblits-resultshhomp-resultshhpred-resultshmmer-resultspsibl.css
- AF3-2020-06-HHPred-TMTCs/HHpred_TMTC2_PFam_files/hhpred-results.css
- AF3-2020-06-HHPred-TMTCs/HHpred_TMTC2_PFam_files/job.css
- AF3-2020-06-HHPred-TMTCs/HHpred_TMTC2_PFam_files/minlogo.svg
- AF3-2020-06-HHPred-TMTCs/HHpred_TMTC2_PFam_files/probability-plot.css
- AF3-2020-06-HHPred-TMTCs/HHpred_TMTC2_PFam_files/tool.css
- AF3-2020-06-HHPred-TMTCs/hhpred_TMTC3_PDB.hhr
- AF3-2020-06-HHPred-TMTCs/HHpred_TMTC3_PDB.html
- AF3-2020-06-HHPred-TMTCs/HHpred_TMTC3_PDB_files/
- AF3-2020-06-HHPred-TMTCs/HHpred_TMTC3_PDB_files/8776670.txt
- AF3-2020-06-HHPred-TMTCs/HHpred_TMTC3_PDB_files/app.css
- AF3-2020-06-HHPred-TMTCs/HHpred_TMTC3_PDB_files/chunk-vendors.css
- AF3-2020-06-HHPred-TMTCs/HHpred_TMTC3_PDB_files/chunk-vendors.js
- AF3-2020-06-HHPred-TMTCs/HHpred_TMTC3_PDB_files/chunk-vendors-legacy.js
- AF3-2020-06-HHPred-TMTCs/HHpred_TMTC3_PDB_files/clustal-views.css
- AF3-2020-06-HHPred-TMTCs/HHpred_TMTC3_PDB_files/css.css
- AF3-2020-06-HHPred-TMTCs/HHpred_TMTC3_PDB_files/data-view.css
- AF3-2020-06-HHPred-TMTCs/HHpred_TMTC3_PDB_files/hhblits-resultshhomp-resultshhpred-resultshmmer-resultspsibl.css
- AF3-2020-06-HHPred-TMTCs/HHpred_TMTC3_PDB_files/hhpred-results.css
- AF3-2020-06-HHPred-TMTCs/HHpred_TMTC3_PDB_files/job.css
- AF3-2020-06-HHPred-TMTCs/HHpred_TMTC3_PDB_files/minlogo.svg
- AF3-2020-06-HHPred-TMTCs/HHpred_TMTC3_PDB_files/probability-plot.css
- AF3-2020-06-HHPred-TMTCs/HHpred_TMTC3_PDB_files/tool.css
- AF3-2020-06-HHPred-TMTCs/hhpred_TMTC3_Pfam.hhr
- AF3-2020-06-HHPred-TMTCs/HHPred_TMTC3_PFam.html
- AF3-2020-06-HHPred-TMTCs/HHPred_TMTC3_PFam_files/
- AF3-2020-06-HHPred-TMTCs/HHPred_TMTC3_PFam_files/5407837.txt
- AF3-2020-06-HHPred-TMTCs/HHPred_TMTC3_PFam_files/app.css
- AF3-2020-06-HHPred-TMTCs/HHPred_TMTC3_PFam_files/chunk-vendors.css
- AF3-2020-06-HHPred-TMTCs/HHPred_TMTC3_PFam_files/chunk-vendors.js
- AF3-2020-06-HHPred-TMTCs/HHPred_TMTC3_PFam_files/chunk-vendors-legacy.js
- AF3-2020-06-HHPred-TMTCs/HHPred_TMTC3_PFam_files/clustal-views.css
- AF3-2020-06-HHPred-TMTCs/HHPred_TMTC3_PFam_files/css.css
- AF3-2020-06-HHPred-TMTCs/HHPred_TMTC3_PFam_files/data-view.css
- AF3-2020-06-HHPred-TMTCs/HHPred_TMTC3_PFam_files/hhblits-resultshhomp-resultshhpred-resultshmmer-resultspsibl.css
- AF3-2020-06-HHPred-TMTCs/HHPred_TMTC3_PFam_files/hhpred-results.css
- AF3-2020-06-HHPred-TMTCs/HHPred_TMTC3_PFam_files/job.css
- AF3-2020-06-HHPred-TMTCs/HHPred_TMTC3_PFam_files/minlogo.svg
- AF3-2020-06-HHPred-TMTCs/HHPred_TMTC3_PFam_files/probability-plot.css
- AF3-2020-06-HHPred-TMTCs/HHPred_TMTC3_PFam_files/tool.css
- AF3-2020-06-HHPred-TMTCs/hhpred_TMTC4_PDB.hhr
- AF3-2020-06-HHPred-TMTCs/HHpred_TMTC4_PDB.html
- AF3-2020-06-HHPred-TMTCs/HHpred_TMTC4_PDB_files/
- AF3-2020-06-HHPred-TMTCs/HHpred_TMTC4_PDB_files/8527802.txt
- AF3-2020-06-HHPred-TMTCs/HHpred_TMTC4_PDB_files/app.css
- AF3-2020-06-HHPred-TMTCs/HHpred_TMTC4_PDB_files/chunk-vendors.css
- AF3-2020-06-HHPred-TMTCs/HHpred_TMTC4_PDB_files/chunk-vendors.js
- AF3-2020-06-HHPred-TMTCs/HHpred_TMTC4_PDB_files/chunk-vendors-legacy.js
- AF3-2020-06-HHPred-TMTCs/HHpred_TMTC4_PDB_files/clustal-views.css
- AF3-2020-06-HHPred-TMTCs/HHpred_TMTC4_PDB_files/css.css
- AF3-2020-06-HHPred-TMTCs/HHpred_TMTC4_PDB_files/data-view.css
- AF3-2020-06-HHPred-TMTCs/HHpred_TMTC4_PDB_files/hhblits-resultshhomp-resultshhpred-resultshmmer-resultspsibl.css
- AF3-2020-06-HHPred-TMTCs/HHpred_TMTC4_PDB_files/hhpred-results.css
- AF3-2020-06-HHPred-TMTCs/HHpred_TMTC4_PDB_files/job.css
- AF3-2020-06-HHPred-TMTCs/HHpred_TMTC4_PDB_files/minlogo.svg
- AF3-2020-06-HHPred-TMTCs/HHpred_TMTC4_PDB_files/probability-plot.css
- AF3-2020-06-HHPred-TMTCs/HHpred_TMTC4_PDB_files/tool.css
- AF3-2020-06-HHPred-TMTCs/hhpred_TMTC4_PFam.hhr
- AF3-2020-06-HHPred-TMTCs/HHpred_TMTC4_Pfam.html
- AF3-2020-06-HHPred-TMTCs/HHpred_TMTC4_Pfam_files/
- AF3-2020-06-HHPred-TMTCs/HHpred_TMTC4_Pfam_files/5863267.txt
- AF3-2020-06-HHPred-TMTCs/HHpred_TMTC4_Pfam_files/app.css
- AF3-2020-06-HHPred-TMTCs/HHpred_TMTC4_Pfam_files/chunk-vendors.css
- AF3-2020-06-HHPred-TMTCs/HHpred_TMTC4_Pfam_files/chunk-vendors.js
- AF3-2020-06-HHPred-TMTCs/HHpred_TMTC4_Pfam_files/chunk-vendors-legacy.js
- AF3-2020-06-HHPred-TMTCs/HHpred_TMTC4_Pfam_files/clustal-views.css
- AF3-2020-06-HHPred-TMTCs/HHpred_TMTC4_Pfam_files/css.css
- AF3-2020-06-HHPred-TMTCs/HHpred_TMTC4_Pfam_files/data-view.css
- AF3-2020-06-HHPred-TMTCs/HHpred_TMTC4_Pfam_files/hhblits-resultshhomp-resultshhpred-resultshmmer-resultspsibl.css
- AF3-2020-06-HHPred-TMTCs/HHpred_TMTC4_Pfam_files/hhpred-results.css
- AF3-2020-06-HHPred-TMTCs/HHpred_TMTC4_Pfam_files/job.css
- AF3-2020-06-HHPred-TMTCs/HHpred_TMTC4_Pfam_files/minlogo.svg
- AF3-2020-06-HHPred-TMTCs/HHpred_TMTC4_Pfam_files/probability-plot.css
- AF3-2020-06-HHPred-TMTCs/HHpred_TMTC4_Pfam_files/tool.css
- AF3-2020-06-HHPred-TMTCs/index.html
