# Supplementary material for: Conserved sequence motifs in human TMTC1, TMTC2, TMTC3, and TMTC4, new O-mannosyltransferases from the GT-C/PMT clan, are rationalized as ligand binding sites
Source: Biol Direct. 2021 Jan 12;16:4. doi: 10.1186/s13062-021-00291-w (PMC7801869; doi:10.1186/s13062-021-00291-w)
Supplement: Supplementary file 3 — Additional file 3. HHPred outputs when searching TMTCs against Pfam or PDB structures. The compressed library file AF3-2020-06-HHPred-TMTCs.zip contains the outputs when running the four human TMTC sequences as input of HHPred against PDB sequences and against Pfam domains (as of 23rd of June 2020). [file 13062_2021_291_MOESM3_ESM.zip › AF3-2020-06-HHPred-TMTCs/hhpred_TMTC1_PDB.hhr]

Query         XP_016875493.1_TMTC1_Homo sapiens 1..456
Match_columns 456
No_of_seqs    1059 out of 1363
Neff          12.2937
Searched_HMMs 51802
Date          Fri Jun 19 10:08:15 2020
Command       hhsearch -cpu 8 -i ../results/full.a3m -d /cluster/toolkit/production/databases/hh-suite/mmcif70/pdb70 -o ../results/1780993.hhr -oa3m ../results/1780993.a3m -p 20 -Z 250 -loc -z 1 -b 1 -B 250 -ssm 2 -sc 1 -seq 1 -dbstrlen 10000 -norealign -maxres 32000 -contxt /cluster/toolkit/production/bioprogs/tools/hh-suite-build-new/data/context_data.crf 

 No Hit                             Prob E-value P-value  Score    SS Cols Query HMM  Template HMM
  1 5EZM_A 4-amino-4-deoxy-L-arabi  99.9 1.9E-22 3.8E-27  190.9  31.6  388    1-456     7-399 (578)
  2 6S7T_A Dolichyl-diphosphooligo  99.8 1.8E-17 3.4E-22  163.8  36.2  397    1-456    48-560 (826)
  3 6S7O_A Dolichyl-diphosphooligo  99.8 2.2E-17 4.2E-22  160.5  34.7  397    8-456     1-479 (705)
  4 6EZN_F Dolichyl-diphosphooligo  99.8 1.4E-17 2.6E-22  162.2  32.9  407    9-454     1-467 (718)
  5 3WAJ_A Transmembrane oligosacc  99.8 2.6E-17   5E-22  163.6  35.1  408   12-456     1-490 (875)
  6 5OGL_A Peptide-binding protein  99.8   2E-16 3.8E-21  153.7  28.8  374   11-455     1-432 (713)
  7 6P25_A Dolichyl-diphosphooligo  99.8 5.7E-14 1.1E-18  136.7  39.4  402    1-453    26-703 (817)
  8 6P25_B Dolichyl-diphosphooligo  99.7 1.8E-14 3.4E-19  140.4  24.1  259    1-298    41-323 (759)
  9 7BVF_A Probable arabinosyltran  99.6 1.9E-12 3.7E-17  126.0  29.4  360   33-456   263-631 (1102)
 10 7BVF_B Probable arabinosyltran  99.5 1.5E-11 2.9E-16  120.3  28.6  357   34-454   281-645 (1116)
 11 6W98_A F5/8 type C domain-cont  99.5 3.2E-11 6.1E-16  125.0  30.7  398   12-456     1-429 (1413)
 12 7BWR_A Integral membrane indol  99.5 1.4E-11 2.8E-16  119.6  26.1  351   34-449   267-626 (1082)
 13 7BVE_B Integral membrane indol  99.5 1.1E-10   2E-15  113.8  30.2  357   34-456   261-625 (1084)
 14 6SNI_X Dolichyl pyrophosphate   99.5 1.5E-10 2.9E-15  108.5  29.0  344    1-416    30-411 (562)
 15 7BVC_A Integral membrane indol  99.3 2.5E-09 4.8E-14  104.2  27.4  357   34-456   251-616 (1088)
 16 6P25_B Dolichyl-diphosphooligo  75.1      53   0.001   33.2  11.8  107  343-453   607-729 (759)
 17 6S7T_A Dolichyl-diphosphooligo  30.9 6.5E+02   0.013   25.9  25.9  214  138-452   141-368 (826)

No 1
>5EZM_A 4-amino-4-deoxy-L-arabinose (L-Ara4N) transferase; membrane protein, lipid glycosyltransferase, zinc; HET: PC, DSL, PO4, MPG, EPE; 2.7A {Cupriavidus metallidurans (strain ATCC 43123 / DSM 2839 / NBRC 102507 / CH34)}; Related PDB entries: 5F15_A ; Related PDB entries: 5F15_A ; Related PDB entries: 5F15_A 
Probab=99.92  E-value=1.9e-22  Score=190.90  Aligned_cols=388  Identities=8%  Similarity=-0.082  Sum_probs=0.0  Template_Neff=11.700

Q ss_pred             CceecccCCCCCCCCccchhhccHHHHHHHHHHHHHHHHHHhhhcCCCcccccHHHHHhCCCCCCCCCcccccccccccc
Q XP_016875493.1    1 MVVTTSARGGGGDRTPSRRRGCGLAPAGAAALLAGASCLCYGRSLQGEFVHDDVWAIVNNPDVRPGAPLRWGIFTNDFWG   80 (456)
Q Consensus         1 m~~~~~~~~~~~~~~~~~~~~~~~~~~~~~~~l~~~~~~~~~~~~~~~~~~De~~~~~~a~~~~~~~~~~~~~~~~~~~~   80 (456)
                      +.+..+..+....................+++++.+..............+||..|...++++.+++.+.....+..   
T Consensus         7 ~~~~~~~~~~~~~~~~~~~~~~~~~~~~~~~~~~~~~~~~~~~~~~~~~~~De~~~~~~a~~~~~~~~~~~~~~~~~---   83 (578)
T 5EZM_A            7 PTSQQRASVASSQSTQGAVGWSAATGWVVLFVAVALVVWFVSLDMRHLVGPDEGRYAEISREMFASGDWVTIRYNAL---   83 (578)
T ss_dssp             ---------------------CCTHHHHHHHHHHHHHHHHHGGGSSCCCTTHHHHHHHHHHHHHHHCCSSSCEETTE---
T ss_pred             CCcccccccccCCCccchhhHHHHHHHHHHHHHHHHHHHHhccccccCCCCCHHHHHHHHHHHHHhCCceeEEECCE---


Q ss_pred             cCCCCCCCcccccchHHHHHHHHHHHhCCCchHHHHHHHHHHHHHHHHHHHHHHHHhccchHHHHHHHHHHHHCcccHHH
Q XP_016875493.1   81 KGMAENTSHKSYRPLCVLTFKLNIFLTGMNPFYFHAVNIILHCLVTLVLMYTCDKTVFKNRGLAFVTALLFAVHPIHTEA  160 (456)
Q Consensus        81 ~~~~~~~~~~~~~Pl~~~~~~~~~~l~g~~~~~~rl~~~l~~~~~~~~~~~l~~~~~~~~~~~a~~aa~l~~~~p~~~~~  160 (456)
                             .+..+||++.++.+....++|.++...|++++++++++++++|.++|+..  +++.+++++++++++|.....
T Consensus        84 -------~~~~~pPl~~~l~~~~~~l~g~~~~~~rl~~~l~~~l~~~~~~~l~~~~~--~~~~a~~a~~l~~~~p~~~~~  154 (578)
T 5EZM_A           84 -------KYFEKPPFHMWVTVVGYELFGLGEWQARLAVALSGLLGIGVSMMAARRWF--GARAAAFTGLALLAAPMWSVA  154 (578)
T ss_dssp             -------ECCSSCSHHHHHHHHHHHHHCSSHHHHTHHHHHHHHHHHHHHHHHHHHHH--CHHHHHHHHHHHHHCHHHHHH
T ss_pred             -------eCCCCCHHHHHHHHHHHHHHCcCHHHHHHHHHHHHHHHHHHHHHHHHHHh--ChHHHHHHHHHHHHHHHHHHH


Q ss_pred             HHhhhhhHHHHHHHHHHHHHHHHHHHHhc-----CCCCCCCCcchhHHHHHHHHHHHHHHHHhHHHHHHHHHHHHHHHHH
Q XP_016875493.1  161 VAGIVGRADVLACLLFLLAFLSYNRSLDQ-----GCVGGSFPSTVSPFFLLLSLFLGTCAMLVKETGITVFGVCLVYDLF  235 (456)
Q Consensus       161 ~~~~~~~~~~~~~~~~~l~~~~~~~~~~~-----~~~~~~~~~~~~~~~~~~~~~~~~la~~~k~~~~~~~~~~~~~~~~  235 (456)
                        ....++|.+..++.+++++++.+..++     +          +.++.++++++++++.++|+....+.+...+....
T Consensus       155 --~~~~~~~~~~~~~~~~~~~~~~~~~~~~~~~~~----------~~~~~~l~g~~~gla~~~k~~~~~~~~~~~~~~~~  222 (578)
T 5EZM_A          155 --AHFNTLDMTLAGVMSCVLAFMLMGQHPDASVAA----------RRGWMVACWAAMGVAILTKGLVGIALPGLVLVVYT  222 (578)
T ss_dssp             --HTSCCHHHHHHHHHHHHHHHHHHHTCTTSCHHH----------HHHHHHHHHHHHHHHHHHHTTHHHHHHHHHHHHHH
T ss_pred             --HhhHhhHHHHHHHHHHHHHHHHHHhCCCcchhh----------ccHHHHHHHHHHHHHHHccchHHHHHHHHHHHHHH


Q ss_pred             hcccccchhHhhccCchhHHHhhHHHHHHHHHHHHHHHHHHHHHHHHhcCCCCccccCCCCcccchhHHHHHHHHHHHHH
Q XP_016875493.1  236 SLSNKQDKSYLRASSNRNFLLTMRPFLKRAILVLSYVLVILYFRLWIMGGSMPLFSEQDNPASFSPYILTRFLTYSYLLA  315 (456)
Q Consensus       236 ~~~~~~~~~~~~~~~~~~~~~~~~~~~~~~~~~~~~~~~~~~~~~~~~~~~~~~~~~~~~~~~~~~~~~~~~~~~~~~~~  315 (456)
                      ..++++++...+               ......++..+...++..........                           
T Consensus       223 ~~~~~~~~~~~~---------------~~~~~~~~~~~~~~~~~~~~~~~~~~---------------------------  260 (578)
T 5EZM_A          223 LVTRDWGLWRRL---------------HLALGVVVMLVITVPWFYLVSVRNPE---------------------------  260 (578)
T ss_dssp             HHSCCTTHHHHT---------------CHHHHHHHHHHHHHHHHHHHHHHCTT---------------------------
T ss_pred             HHcCChHHHhhc---------------chHHHHHHHHHHHHHHHHHHHHHCCc---------------------------


Q ss_pred             HHHHHHHHhHHhhccCCCCCCccccchhhHHHHHHHHHHHHHHHHHHHHHHHHhcccchHHHHHHHHHHHHHhhHhcccc
Q XP_016875493.1  316 FNVWLLLAPVTLCYDWQVGSIPLVETIWDMRNLATIFLAVVMALLSLHCLAAFKRLEHKEVLVGLLFLVFPFIPASNLFF  395 (456)
Q Consensus       316 ~~~~~~~~~~~~~~~~~~~~~~~~~~~~~~~~~~~~~~~~~~~~~~~~~~~~~~~~~~~~~~~~~~~~~~~~~~~~~~~~  395 (456)
                        ..................................................+++++++.....................
T Consensus       261 --~~~~~~~~~~~~~~~~~~~~~~~~~~~~~~~~~~~~~~~~~~~~~~~~~~~~~~~~~~~~~~~~~~~~~~~~~~~~~~  338 (578)
T 5EZM_A          261 --FPNFFFIHEHWQRYTSNIHSRSGSVFYFLPLVIGGFLPWAGIFPKLWTAMRAPVEGTQARFRPALMAGIWAIAIFVFF  338 (578)
T ss_dssp             --HHHHHHHCCCCCC-------CCCCTTTHHHHHHHHTGGGGGGHHHHHHHHCC-------CCCHHHHHHHHHHHHHHHH
T ss_pred             --chhhhHHHHHHHHHhcCcccCCCChHHHHHHHHHHhhhHHhHHHHHHHHhhcccccCcccccHHHHHHHHHHHHHHHH


Q ss_pred             CCCccccccccchHHHHHHHHHHHHHHHHHHHHhHHhHHHHHHHHHHHHHHHHHHHHHhcC
Q XP_016875493.1  396 RVGFVVAERVLYMPSMGYCILFVHGLSKLCTWLNRCGATTLIVSTVLLLLLFSWKTVKQNE  456 (456)
Q Consensus       396 ~~~~~~~~Ry~~~~~~~~~ll~~~~~~~~~~~~~~~~~~~~~~~~~~~~~~~~~~~~~~~~  456 (456)
                      .......+||.++..|+++++++.++.++.++.+++.......+++++.+...........
T Consensus       339 ~~~~~~~~ry~~~~~p~l~ll~~~~l~~~~~~~~~~~~~~~~~~~~~~~~~~~~~~~~~~~  399 (578)
T 5EZM_A          339 SISRSKLPGYIVPVIPALGILAGVALDRLSPRSWGKQLIGMAIVAACGLLASPVVATLNAN  399 (578)
T ss_dssp             HTSSSCCGGGGTTHHHHHHHHHHHHHHTCCHHHHHHHHHHHHHHHHHHHHHGGGGGGCCCT
T ss_pred             HHhcccChhcHHhHHHHHHHHHHHHHHHhCCCccHHHHHHHHHHHHHHHHHHHHHHHhhhc


No 2
>6S7T_A Dolichyl-diphosphooligosaccharide--protein glycosyltransferase subunit STT3B (E.C.2.4.99.18); N-glycosylation, Oligosaccharyltransferase, OSTB, TRANSFERASE; HET: 0K3, KZB, NAG, EGY, MAN, BMA; 3.5A {Homo sapiens}
Probab=99.84  E-value=1.8e-17  Score=163.75  Aligned_cols=397  Identities=10%  Similarity=-0.024  Sum_probs=0.0  Template_Neff=10.800

Q ss_pred             CceecccCCCCCCCCccchhhccHHHHHHHHHHHHHHHHHHhhh-cCCCcc---cccHHHHHhCCCCCCCCCcccccccc
Q XP_016875493.1    1 MVVTTSARGGGGDRTPSRRRGCGLAPAGAAALLAGASCLCYGRS-LQGEFV---HDDVWAIVNNPDVRPGAPLRWGIFTN   76 (456)
Q Consensus         1 m~~~~~~~~~~~~~~~~~~~~~~~~~~~~~~~l~~~~~~~~~~~-~~~~~~---~De~~~~~~a~~~~~~~~~~~~~~~~   76 (456)
                      +++.+.....+.................++++++++++...... ...+..   .||..|...++++.+++......+.+
T Consensus        48 ~~~~~~~~~~~~~~~~~~~~~~~~~~~~~l~~i~~~~~~~rl~~~~~~~~~~~~~D~~~~~~~a~~~~~~g~~~~~~~~~  127 (826)
T 6S7T_A           48 AAPPKPAPAGLSGGLSQPAGWQSLLSFTILFLAWLAGFSSRLFAVIRFESIIHEFDPWFNYRSTHHLASHGFYEFLNWFD  127 (826)
T ss_dssp             ---------------CCHHHHHHHHHHHHHHHHHHHHHHTTCTTTTTTCSCCCSTTHHHHHHHHHHHHHHCHHHHHTCEE
T ss_pred             CCCCCCCCCCCCCCCCCCchHHHHHHHHHHHHHHHHHHHHHHHHHHhhhhhhcCCChHHHHHHHHHHHHhCcHHHhcccc


Q ss_pred             cccccCCCCCCCcccccchHHHHHHHHHHHhC------CCchHHHHHHHHHHHHHHHHHHHHHHHHhccchHHHHHHHHH
Q XP_016875493.1   77 DFWGKGMAENTSHKSYRPLCVLTFKLNIFLTG------MNPFYFHAVNIILHCLVTLVLMYTCDKTVFKNRGLAFVTALL  150 (456)
Q Consensus        77 ~~~~~~~~~~~~~~~~~Pl~~~~~~~~~~l~g------~~~~~~rl~~~l~~~~~~~~~~~l~~~~~~~~~~~a~~aa~l  150 (456)
                      .....+...... ..++|++.++.+..+.++|      .+....|+++.++++++++++|.++|+..  ++..|++++++
T Consensus       128 ~~~~~p~g~~~~-~~~~P~~~~l~a~~~~l~g~~~~~~~~~~~~~l~~~l~~~l~~~~~y~l~r~l~--~~~~allaall  204 (826)
T 6S7T_A          128 ERAWYPLGRIVG-GTVYPGLMITAGLIHWILNTLNITVHIRDVCVFLAPTFSGLTSISTFLLTRELW--NQGAGLLAACF  204 (826)
T ss_dssp             CSSSTTTCEEST-TSSCTTHHHHHHHHHHHHHHTTCCCCHHHHHHTHHHHHHHHHHHHHHHHHHHHS--CHHHHHHHHHH
T ss_pred             chhcCCCCCCCC-CCCchHHHHHHHHHHHHHHhcCCCCcHHHHHHHHHHHHHHHHHHHHHHHHHHHc--CchHHHHHHHH


Q ss_pred             HHHCcccHHHHHhhhhhHHHHHHHHHHHHHHHHHHHHhcCCCCCCCCcchhHHHHHHHHHHHHHHHHhHHHHHHHHHHHH
Q XP_016875493.1  151 FAVHPIHTEAVAGIVGRADVLACLLFLLAFLSYNRSLDQGCVGGSFPSTVSPFFLLLSLFLGTCAMLVKETGITVFGVCL  230 (456)
Q Consensus       151 ~~~~p~~~~~~~~~~~~~~~~~~~~~~l~~~~~~~~~~~~~~~~~~~~~~~~~~~~~~~~~~~la~~~k~~~~~~~~~~~  230 (456)
                      ++++|.++..+......+|.+..++.+++++++.+..+++          +.++.++++++++++.++|+.+.+++++++
T Consensus       205 ~a~~p~~~~~s~~~~~~~e~~~~~~~~l~l~~~~~~~~~~----------~~~~~~l~gl~~gla~~~~~~~~~~~~~~~  274 (826)
T 6S7T_A          205 IAIVPGYISRSVAGSFDNEGIAIFALQFTYYLWVKSVKTG----------SVFWTMCCCLSYFYMVSAWGGYVFIINLIP  274 (826)
T ss_dssp             TTTCHHHHGGGSTTCCCSHHHHHHHHHHHHHHHHHHHHHC----------CHHHHHHHHHHHHHHHHHCTTHHHHHHHHH
T ss_pred             HHHHHHHHHhhhccCchHHHHHHHHHHHHHHHHHHHhccC----------cHHHHHHHHHHHHHHHHhcccHHHHHHHHH


Q ss_pred             HHHHHhcccccchhH---------------------------------------------------------hhccCchh
Q XP_016875493.1  231 VYDLFSLSNKQDKSY---------------------------------------------------------LRASSNRN  253 (456)
Q Consensus       231 ~~~~~~~~~~~~~~~---------------------------------------------------------~~~~~~~~  253 (456)
                      ++.++....+++++.                                                         .+      
T Consensus       275 l~~~~~~~~~~~~~~~~~~~~~~~~~~~~~~~~~p~~~~~~~~~~~~~~~~~~~~~~~~~~~~~~~~~~~~~~~------  348 (826)
T 6S7T_A          275 LHVFVLLLMQRYSKRVYIAYSTFYIVGLILSMQIPFVGFQPIRTSEHMAAAGVFALLQAYAFLQYLRDRLTKQE------  348 (826)
T ss_dssp             HHHHHHHHTTCCCHHHHHHHHHHHHHHHHHHTTSTTTTTHHHHBSSTHHHHHHHHHHHHHHHHHHHHHHSCSTT------
T ss_pred             HHHHHHHHhccCChhHHHHHHHHHHHHHHHHhccccCCCCcccchHHHHHHHHHHHHHHHHHHHHHHHhcCHHH------


Q ss_pred             HHHhhHHHHHHHHHHHHHHHHHHHHHHHHhcCCCCccccCCCCcccchhHHHHHHHHHHHHHHHHHHHHHhHHhhccCCC
Q XP_016875493.1  254 FLLTMRPFLKRAILVLSYVLVILYFRLWIMGGSMPLFSEQDNPASFSPYILTRFLTYSYLLAFNVWLLLAPVTLCYDWQV  333 (456)
Q Consensus       254 ~~~~~~~~~~~~~~~~~~~~~~~~~~~~~~~~~~~~~~~~~~~~~~~~~~~~~~~~~~~~~~~~~~~~~~~~~~~~~~~~  333 (456)
                           ..........++..+....................                        ......+.........
T Consensus       349 -----~~~~~~~~~~~~~~~~~~~~~~~~~~~~~~~~~~~------------------------~~~~~~~~~~~~~~~~  399 (826)
T 6S7T_A          349 -----FQTLFFLGVSLAAGAVFLSVIYLTYTGYIAPWSGR------------------------FYSLWDTGYAKIHIPI  399 (826)
T ss_dssp             -----THHHHHHHHHHHHHHHHHHHHHHHHHTSSBCCCHH------------------------HHHHHHSSHHHHTCHH
T ss_pred             -----HHHHHHHHHHHHHHHHHHHHHHHHhccccccchHH------------------------HHHHhcccccccCccc


Q ss_pred             CCCccccchhhHHHHHHHHHHHHHHHHHHHHHHHHhcccchHHHHHHHHHHHHHhhHhccccCCCccccccccchHHHHH
Q XP_016875493.1  334 GSIPLVETIWDMRNLATIFLAVVMALLSLHCLAAFKRLEHKEVLVGLLFLVFPFIPASNLFFRVGFVVAERVLYMPSMGY  413 (456)
Q Consensus       334 ~~~~~~~~~~~~~~~~~~~~~~~~~~~~~~~~~~~~~~~~~~~~~~~~~~~~~~~~~~~~~~~~~~~~~~Ry~~~~~~~~  413 (456)
                      .....................+.+++........++++.............+.+....           .||.++..|++
T Consensus       400 ~~~~~~~~~~~~~~~~~~~~~~~~~~~~~~~~~~~~~~~~~~~~~~~~~~~~~~~~~~-----------~Ry~~~~~p~~  468 (826)
T 6S7T_A          400 IASVSEHQPTTWVSFFFDLHILVCTFPAGLWFCIKNINDERVFVALYAISAVYFAGVM-----------VRLMLTLTPVV  468 (826)
T ss_dssp             HHHBSTTSCCCHHHHHHSCSSHHHHHHHHHHHHHHSCCHHHHHHHHHHHHHHHHHTTC-----------STTHHHHHHHH
T ss_pred             hhcccccCCCCHHHHHHHHHHHHHHHHHHHHHHHhcCCHHHHHHHHHHHHHHHHHHHH-----------HHHHHhHHHHH


Q ss_pred             HHHHHHHHHHHHHHHhHH-------------------------------------------------hHHHHHHHHHHHH
Q XP_016875493.1  414 CILFVHGLSKLCTWLNRC-------------------------------------------------GATTLIVSTVLLL  444 (456)
Q Consensus       414 ~ll~~~~~~~~~~~~~~~-------------------------------------------------~~~~~~~~~~~~~  444 (456)
                      +++++.++..+.++..+.                                                 ......+++++++
T Consensus       469 ~ll~a~~l~~l~~~~~~~~~~~~~~~~~~~~~~~~~~~~~~~~~~~~~~~~~~~~~~~~~~~~~~~~~~~~~~~~~~~~~  548 (826)
T 6S7T_A          469 CMLSAIAFSNVFEHYLGDDMKRENPPVEDSSDEDDKRNQGNLYDKAGKVRKHATEQEKTEEGLGPNIKSIVTMLMLMLLM  548 (826)
T ss_dssp             HHHHHHHHHHHHHHTCC-----------------------------------------------CHHHHHHHHHHHHHHH
T ss_pred             HHHHHHHHHHHHHHHhccccccCCCCCCCCCccchhhccccccccccccccccchhhhhhcCCChHHHHHHHHHHHHHHH


Q ss_pred             HHHHHHHHHhcC
Q XP_016875493.1  445 LLFSWKTVKQNE  456 (456)
Q Consensus       445 ~~~~~~~~~~~~  456 (456)
                      ............
T Consensus       549 ~~~~~~~~~~~~  560 (826)
T 6S7T_A          549 MFAVHCTWVTSN  560 (826)
T ss_dssp             HHHHHHHHHCCC
T ss_pred             HHHHHHHHHhhh


No 3
>6S7O_A Dolichyl-diphosphooligosaccharide--protein glycosyltransferase subunit STT3A (E.C.2.4.99.18); N-glycosylation, Oligosaccharyltransferase, OSTA, TRANSFERASE; HET: KZB, NAG, EGY, MAN, KZE, BMA; 3.5A {Homo sapiens}; Related PDB entries: 6FTI_5 6FTG_5 6FTJ_5; Related PDB entries: 6FTG_5 6FTI_5 6FTJ_5; Related PDB entries: 6FTG_5 6FTI_5 6FTJ_5
Probab=99.84  E-value=2.2e-17  Score=160.49  Aligned_cols=397  Identities=10%  Similarity=-0.066  Sum_probs=0.0  Template_Neff=12.000

Q ss_pred             CCCCCCCCccchhhccHHHHHHHHHHHHHHHHHHhhh----cCCCcccccHHHHHhCCCCCCCCCcccccccccccccCC
Q XP_016875493.1    8 RGGGGDRTPSRRRGCGLAPAGAAALLAGASCLCYGRS----LQGEFVHDDVWAIVNNPDVRPGAPLRWGIFTNDFWGKGM   83 (456)
Q Consensus         8 ~~~~~~~~~~~~~~~~~~~~~~~~~l~~~~~~~~~~~----~~~~~~~De~~~~~~a~~~~~~~~~~~~~~~~~~~~~~~   83 (456)
                      ++++++................+++++++.+......    .......||..|...++++.+++.. ......+......
T Consensus         1 m~~~~~~~~~~~~~~~~~~~~~l~~~~~~~~~~~~~~~~~~~~~~~~~D~~~~~~~a~~~~~~g~~-~~~~~~~~~~~~~   79 (705)
T 6S7O_A            1 MTKFGFLRLSYEKQDTLLKLLILSMAAVLSFSTRLFAVLRFESVIHEFDPYFNYRTTRFLAEEGFY-KFHNWFDDRAWYP   79 (705)
T ss_dssp             ------CCCCHHHHHHHHHHHHHHHHHHHHHHHHCSHHHHSCCCCCSSSHHHHHHHHHHHHHHCSH-HHHSCEECSSSTT
T ss_pred             CCccccccCChHHHHHHHHHHHHHHHHHHHHHHHHHHHHhcccccccCChHHHHHHHHHHHHhCCh-hhhccccccccCC


Q ss_pred             CCCCCcccccchHHHHHHHHHHHhC------CCchHHHHHHHHHHHHHHHHHHHHHHHHhccchHHHHHHHHHHHHCccc
Q XP_016875493.1   84 AENTSHKSYRPLCVLTFKLNIFLTG------MNPFYFHAVNIILHCLVTLVLMYTCDKTVFKNRGLAFVTALLFAVHPIH  157 (456)
Q Consensus        84 ~~~~~~~~~~Pl~~~~~~~~~~l~g------~~~~~~rl~~~l~~~~~~~~~~~l~~~~~~~~~~~a~~aa~l~~~~p~~  157 (456)
                      ........++|++.++.+..+.++|      .+....|+.++++++++++++|.++|+..  ++..|++++++++++|.+
T Consensus        80 ~g~~~~~~~~p~~~~~~~~~~~l~g~~g~~~~~~~~~~~~~~l~~~l~~~~~y~l~~~~~--~~~~al~aa~l~~~~p~~  157 (705)
T 6S7O_A           80 LGRIIGGTIYPGLMITSAAIYHVLHFFHITIDIRNVCVFLAPLFSSFTTIVTYHLTKELK--DAGAGLLAAAMIAVVPGY  157 (705)
T ss_dssp             SCEEHHHHSCCHHHHHHHHHHHHHHHTTCCCCHHHHHHTHHHHHHHHHHHHHHHHHHHHS--CHHHHHHHHHHHHSCHHH
T ss_pred             CcCCCCCcCCchHHHHHHHHHHHHHHcCCCCCHHHHHHHHHHHHHHHHHHHHHHHHHHHc--CHHHHHHHHHHHHHHHHH


Q ss_pred             HHHHHhhhhhHHHHHHHHHHHHHHHHHHHHhcCCCCCCCCcchhHHHHHHHHHHHHHHHHhHHHHHHHHHHHHHHHHHhc
Q XP_016875493.1  158 TEAVAGIVGRADVLACLLFLLAFLSYNRSLDQGCVGGSFPSTVSPFFLLLSLFLGTCAMLVKETGITVFGVCLVYDLFSL  237 (456)
Q Consensus       158 ~~~~~~~~~~~~~~~~~~~~l~~~~~~~~~~~~~~~~~~~~~~~~~~~~~~~~~~~la~~~k~~~~~~~~~~~~~~~~~~  237 (456)
                      ...+.....++|.+..++.+++++++.+..+++          +.++.++++++.+++.++|+.+....+++.+..+...
T Consensus       158 ~~~~~~~~~~~~~~~~~~~~~~~~~~~~~~~~~----------~~~~~~~~gl~~~l~~~~~~~~~~~~~~~~~~~~~~~  227 (705)
T 6S7O_A          158 ISRSVAGSYDNEGIAIFCMLLTYYMWIKAVKTG----------SICWAAKCALAYFYMVSSWGGYVFLINLIPLHVLVLM  227 (705)
T ss_dssp             HHSSCTTCCCHHHHHHHHHHHHHHHHHHHHHHC----------CHHHHHHHHHHHHHHHHHCTTHHHHTTTHHHHHHHHH
T ss_pred             HHhhcccchhHHHHHHHHHHHHHHHHHHHHhhC----------CHHHHHHHHHHHHHHHHhhchHHHHHHHHHHHHHHHH


Q ss_pred             ccccchhH--------------------------------------------------hhccCchhHHHhhHHHHHHHHH
Q XP_016875493.1  238 SNKQDKSY--------------------------------------------------LRASSNRNFLLTMRPFLKRAIL  267 (456)
Q Consensus       238 ~~~~~~~~--------------------------------------------------~~~~~~~~~~~~~~~~~~~~~~  267 (456)
                      ..+++++.                                                  .++...+...............
T Consensus       228 ~~~~~~~~~~~~~~~~~~~~~~~~~~~~~~~~~~~~~~~~~~~~~~~~~~~~~~~~~~~~~~~~~~~~~~~~~~~~~~~~  307 (705)
T 6S7O_A          228 LTGRFSHRIYVAYCTVYCLGTILSMQISFVGFQPVLSSEHMAAFGVFGLCQIHAFVDYLRSKLNPQQFEVLFRSVISLVG  307 (705)
T ss_dssp             HHTCCCHHHHHHHHHHHHHHHHHHHTTSSSTTHHHHSSTTHHHHHHHHHHHHHHHHHHHHHHSCHHHHHHHC--------
T ss_pred             HhcCCChHHHHHHHHHHHHHHHHHHhccccCCcccCCHHHHHHHHHHHHHHHHHHHHHHHHcCCHHHHHHHHHHHHHHHH


Q ss_pred             HHHHHHHHHHHHHHHhcCCCCccccCCCCcccchhHHHHHHHHHHHHHHHHHHHHHhHHhhccCCCCCCccccchhhHHH
Q XP_016875493.1  268 VLSYVLVILYFRLWIMGGSMPLFSEQDNPASFSPYILTRFLTYSYLLAFNVWLLLAPVTLCYDWQVGSIPLVETIWDMRN  347 (456)
Q Consensus       268 ~~~~~~~~~~~~~~~~~~~~~~~~~~~~~~~~~~~~~~~~~~~~~~~~~~~~~~~~~~~~~~~~~~~~~~~~~~~~~~~~  347 (456)
                      ..+................................                              ...............
T Consensus       308 ~~~~~~~~~~~~~~~~~~~~~~~~~~~~~~~~~~~------------------------------~~~~~~~~~~~~~~~  357 (705)
T 6S7O_A          308 FVLLTVGALLMLTGKISPWTGRFYSLLDPSYAKNN------------------------------IPIIASVSEHQPTTW  357 (705)
T ss_dssp             --------------CCCCCCSTTHHHHSTTHHHHT------------------------------CTTTTTSGGGSCCCH
T ss_pred             HHHHHHHHHHHHccccccccHHHHHhhChhHhcCC------------------------------CCceeeccccCCCCH


Q ss_pred             HHHHHHHHHHHHHHHHHHHHHhcccchHHHHHHHHHHHHHhhHhccccCCCccccccccchHHHHHHHHHHHHHHHHHHH
Q XP_016875493.1  348 LATIFLAVVMALLSLHCLAAFKRLEHKEVLVGLLFLVFPFIPASNLFFRVGFVVAERVLYMPSMGYCILFVHGLSKLCTW  427 (456)
Q Consensus       348 ~~~~~~~~~~~~~~~~~~~~~~~~~~~~~~~~~~~~~~~~~~~~~~~~~~~~~~~~Ry~~~~~~~~~ll~~~~~~~~~~~  427 (456)
                      ............+.........+++++.....+++.+.........         .||..+..|+++++++.++..+.++
T Consensus       358 ~~~~~~~~~~~~l~~~~~~~~~~~~~~~~~~~~~~~~~~~~~~~~~---------~R~~~~~~p~~~l~~a~~l~~l~~~  428 (705)
T 6S7O_A          358 SSYYFDLQLLVFMFPVGLYYCFSNLSDARIFIIMYGVTSMYFSAVM---------VRLMLVLAPVMCILSGIGVSQVLST  428 (705)
T ss_dssp             HHHHHHCSSSGGGHHHHHHHHHHSCCTTHHHHHHHHHHHHHHHHHC---------SGGGGGGHHHHHHHHHHHHHHHHHH
T ss_pred             HHHHHHHHHHHHHHHHHHHHHhcCCChhHHHHHHHHHHHHHHHHHh---------HHHHHHHHHHHHHHHHHHHHHHHHH


Q ss_pred             HhHHhH----------------------HHHHHHHHHHHHHHHHHHHHhcC
Q XP_016875493.1  428 LNRCGA----------------------TTLIVSTVLLLLLFSWKTVKQNE  456 (456)
Q Consensus       428 ~~~~~~----------------------~~~~~~~~~~~~~~~~~~~~~~~  456 (456)
                      ..++..                      .....++++++............
T Consensus       429 ~~~~~~~~~~~~~~~~~~~~~~~~~~~~~~~~~~~~~~~~~~~~~~~~~~~  479 (705)
T 6S7O_A          429 YMKNLDISRPDKKSKKQQDSTYPIKNEVASGMILVMAFFLITYTFHSTWVT  479 (705)
T ss_dssp             HTTTSSSCC---------------CCHHHHHHHHHHHHHHHHHHHHHHHHC
T ss_pred             HHhhcCCCCCCccCccccCCCCCcCHHHHHHHHHHHHHHHHHHHHhHhHHH


No 4
>6EZN_F Dolichyl-diphosphooligosaccharide--protein glycosyltransferase subunit 1 (E.C.2.4.99.18); OST complex, oligosaccharyltransferase, N-linked glycosylation; HET: PTY, BMA, CPL, MAN, NAG;{Saccharomyces cerevisiae (strain ATCC 204508 / S288c)}; Related PDB entries: 6C26_A; Related PDB entries: 6C26_A; Related PDB entries: 6C26_A
Probab=99.84  E-value=1.4e-17  Score=162.23  Aligned_cols=407  Identities=9%  Similarity=-0.073  Sum_probs=0.0  Template_Neff=11.800

Q ss_pred             CCCCCCCccchhhccHHHHHHHHHHHHHHHHHHhhhcCCCc---ccccHHHHHhCCCCCCCCCcccccccccccccCCCC
Q XP_016875493.1    9 GGGGDRTPSRRRGCGLAPAGAAALLAGASCLCYGRSLQGEF---VHDDVWAIVNNPDVRPGAPLRWGIFTNDFWGKGMAE   85 (456)
Q Consensus         9 ~~~~~~~~~~~~~~~~~~~~~~~~l~~~~~~~~~~~~~~~~---~~De~~~~~~a~~~~~~~~~~~~~~~~~~~~~~~~~   85 (456)
                      ++++++..............+++++++............+.   ..||..|...++++.+++.. ......+........
T Consensus         1 m~~~~~~~~~~~~~~~~~~~l~~~~~~~~~~~~~~~~~~~~~~~~~D~~~~~~~a~~~~~~g~~-~~~~~~~~~~~~~~g   79 (718)
T 6EZN_F            1 MGSDRSCVLSVFQTILKLVIFVAIFGAAISSRLFAVIKFESIIHEFDPWFNYRATKYLVNNSFY-KFLNWFDDRTWYPLG   79 (718)
T ss_dssp             -----CCSHHHHHHHHHHHHHHHHHHHHHHTTTTTTTTTCCCCCSSSHHHHHHHHHHHHHSCHH-HHHSCCCTTSSTTTC
T ss_pred             CCcchhHHHHHHHHHHHHHHHHHHHHHHHHHHHHHHHHchhhhcccChHHHHHHHHHHHHcccH-HHhcccCCcccCCCC


Q ss_pred             CCCcccccchHHHHHHHHHHH----hC---CCchHHHHHHHHHHHHHHHHHHHHHHHHhccchHHHHHHHHHHHHCcccH
Q XP_016875493.1   86 NTSHKSYRPLCVLTFKLNIFL----TG---MNPFYFHAVNIILHCLVTLVLMYTCDKTVFKNRGLAFVTALLFAVHPIHT  158 (456)
Q Consensus        86 ~~~~~~~~Pl~~~~~~~~~~l----~g---~~~~~~rl~~~l~~~~~~~~~~~l~~~~~~~~~~~a~~aa~l~~~~p~~~  158 (456)
                      ......++|++.++.+..+.+    +|   ......|+.++++++++++++|.++|+..  ++..|++++++++++|.+.
T Consensus        80 ~~~~~~~~p~~~~l~a~~~~l~~~~~G~~~~~~~~~~~~~~l~~~l~~~~~y~l~~~l~--~~~~a~~aa~l~~~~p~~~  157 (718)
T 6EZN_F           80 RVTGGTLYPGLMTTSAFIWHALRNWLGLPIDIRNVCVLFAPLFSGVTAWATYEFTKEIK--DASAGLLAAGFIAIVPGYI  157 (718)
T ss_dssp             CCSSSSCCTTHHHHHHHHHHCCCCCSSCCCCHHHHHHBTHHHHHHHHHHHHHHHHHHHS--CHHHHHHHHHHHHHCHHHH
T ss_pred             CCCCCCCChHHHHHHHHHHHHHHHHhCCCCCHHHHHHHHHHHHHHHHHHHHHHHHHHhc--ChHHHHHHHHHHHHHHHHH


Q ss_pred             HHHHhhhhhHHHHHHHHHHHHHHHHHHHHhcCCCCCCCCcchhHHHHHHHHHHHHHHHHhHHHHHHHHHHHHHHHHHhcc
Q XP_016875493.1  159 EAVAGIVGRADVLACLLFLLAFLSYNRSLDQGCVGGSFPSTVSPFFLLLSLFLGTCAMLVKETGITVFGVCLVYDLFSLS  238 (456)
Q Consensus       159 ~~~~~~~~~~~~~~~~~~~l~~~~~~~~~~~~~~~~~~~~~~~~~~~~~~~~~~~la~~~k~~~~~~~~~~~~~~~~~~~  238 (456)
                      ..+......+|.+..++.+++++++.+..+++          +.++.++++++++++.++|+.+.++.+++.+..+....
T Consensus       158 ~~~~~g~~~~~~~~~~~~~~~l~~~~~~~~~~----------~~~~~~l~gl~~~l~~~~~~~~~~~~~~~~~~~~~~~~  227 (718)
T 6EZN_F          158 SRSVAGSYDNEAIAITLLMVTFMFWIKAQKTG----------SIMHATCAALFYFYMVSAWGGYVFITNLIPLHVFLLIL  227 (718)
T ss_dssp             SSSCSBCCSSSTTTHHHHHHHHHHHHHHHHHC----------CHHHHHHHHHHHHHHHTTCTTGGGGGGTHHHHHHHHHH
T ss_pred             HhHhccccchHHHHHHHHHHHHHHHHHHhhcC----------CHHHHHHHHHHHHHHHHhccchHHHHHHHHHHHHHHHH


Q ss_pred             cccchhHhhccCchhHHHhhHHHHHHHHHHHHHHHHHHHHHHHHhcCCCCccccCCCCcccchhHHHHHH----------
Q XP_016875493.1  239 NKQDKSYLRASSNRNFLLTMRPFLKRAILVLSYVLVILYFRLWIMGGSMPLFSEQDNPASFSPYILTRFL----------  308 (456)
Q Consensus       239 ~~~~~~~~~~~~~~~~~~~~~~~~~~~~~~~~~~~~~~~~~~~~~~~~~~~~~~~~~~~~~~~~~~~~~~----------  308 (456)
                      .+++++...               ..........+.......+...........................          
T Consensus       228 ~~~~~~~~~---------------~~~~~~~~~~~~~~~~~p~~~~~~~~~~~~~~~~~~~~~~~~~~~~~~~~~~~~~~  292 (718)
T 6EZN_F          228 MGRYSSKLY---------------SAYTTWYAIGTVASMQIPFVGFLPIRSNDHMAALGVFGLIQIVAFGDFVKGQISTA  292 (718)
T ss_dssp             TTCCCHHHH---------------HHHHHHHHHHHHHTTCSTTSSSHHHHCTTSHHHHHHHHHHHHHHHHHHHHTTSCHH
T ss_pred             ccCCChhHH---------------HHHHHHHHHHHHHHhcchhccCCccCchHHHHHHHHHHHHHHHHHHHHHHhcCChH


Q ss_pred             ---------------------------HHHHHHHHHHHHHHHhHHhhccCCCCCCccccchhhHHHHHHHHHHHHHHHHH
Q XP_016875493.1  309 ---------------------------TYSYLLAFNVWLLLAPVTLCYDWQVGSIPLVETIWDMRNLATIFLAVVMALLS  361 (456)
Q Consensus       309 ---------------------------~~~~~~~~~~~~~~~~~~~~~~~~~~~~~~~~~~~~~~~~~~~~~~~~~~~~~  361 (456)
                                                 ...............+................................++++.
T Consensus       293 ~~~~~~~~~~~~~~~~~~~~~~~~~~~~~~~~~~~~~~~~~~~~~~~~~~~~~~~~~~~~~~~~~~~~~~~~~~~~l~~~  372 (718)
T 6EZN_F          293 KFKVIMMVSLFLILVLGVVGLSALTYMGLIAPWTGRFYSLWDTNYAKIHIPIIASVSEHQPVSWPAFFFDTHFLIWLFPA  372 (718)
T ss_dssp             HHTTTC-----------------------------------------------------CCCCHHHHHHHSSSTTTTHHH
T ss_pred             HHHHHHHHHHHHHHHHHHHHHHHHHHhhhhhhhhHHHHHhhcccccccCCCcccchhHhCCCCHHHHHhhhhHHHHHHHH


Q ss_pred             HHHHHHHhcccchHHHHHHHHHHHHHhhHhccccCCCccccccccchHHHHHHHHHHHHHHHHHHHHhHHh---------
Q XP_016875493.1  362 LHCLAAFKRLEHKEVLVGLLFLVFPFIPASNLFFRVGFVVAERVLYMPSMGYCILFVHGLSKLCTWLNRCG---------  432 (456)
Q Consensus       362 ~~~~~~~~~~~~~~~~~~~~~~~~~~~~~~~~~~~~~~~~~~Ry~~~~~~~~~ll~~~~~~~~~~~~~~~~---------  432 (456)
                      ......+++++...................           .||..+..|+++++++.++..+.++.+++.         
T Consensus       373 g~~~~~~~~~~~~~~~~~~~~~~~~~~~~~-----------~R~~~~~~p~~~il~a~~l~~l~~~~~~~~~~~~~~~~~  441 (718)
T 6EZN_F          373 GVFLLFLDLKDEHVFVIAYSVLCSYFAGVM-----------VRLMLTLTPVICVSAAVALSKIFDIYLDFKTSDRKYAIK  441 (718)
T ss_dssp             HHHHHHTTCCSSHHHHHHHHHHHHHHHHHC-----------STTHHHHHHHHHHHHHHHHHHHHHHSCCCC-------CC
T ss_pred             HHHHHHhcCChHHHHHHHHHHHHHHHHHHH-----------HHHHHHHHHHHHHHHHHHHHHHHHHHhccccCCcccccc


Q ss_pred             ----HHHHHHHHHHHHHHHHHHHHHh
Q XP_016875493.1  433 ----ATTLIVSTVLLLLLFSWKTVKQ  454 (456)
Q Consensus       433 ----~~~~~~~~~~~~~~~~~~~~~~  454 (456)
                          ......++++++..........
T Consensus       442 ~~~~~~~~~~~~~~~~~~~~~~~~~~  467 (718)
T 6EZN_F          442 PAALLAKLIVSGSFIFYLYLFVFHST  467 (718)
T ss_dssp             HHHHHHHHHHHHHHHHHHHHHHHHHH
T ss_pred             chHHHHHHHHHHHHHHHHHHHHHHHH


No 5
>3WAJ_A Transmembrane oligosaccharyl transferase (E.C.2.4.1.119); oligosaccharyltransferase, N-glycosylation, Archaeoglobus fulgidus, GT-C; 2.501A {Archaeoglobus fulgidus}; Related PDB entries: 5GMY_A 3WAK_A; Related PDB entries: 5GMY_A 3WAK_A; Related PDB entries: 5GMY_A 3WAK_A
Probab=99.84  E-value=2.6e-17  Score=163.64  Aligned_cols=408  Identities=12%  Similarity=-0.022  Sum_probs=0.0  Template_Neff=10.800

Q ss_pred             CCCCccchhhccHHHHHHHHHHHHHHHHHH------hhhcCCCcccccHHHHHhCCCCCCCCCcccccccccccccCCCC
Q XP_016875493.1   12 GDRTPSRRRGCGLAPAGAAALLAGASCLCY------GRSLQGEFVHDDVWAIVNNPDVRPGAPLRWGIFTNDFWGKGMAE   85 (456)
Q Consensus        12 ~~~~~~~~~~~~~~~~~~~~~l~~~~~~~~------~~~~~~~~~~De~~~~~~a~~~~~~~~~~~~~~~~~~~~~~~~~   85 (456)
                      ++......+.......+++++++.+.....      ..........||..|...++++.+++...........+...   
T Consensus         1 ~~~~~~~~~~~~~~~~l~~l~~~~~~lr~~~~~~~~~~~~~~~~~~D~~~~~~~a~~~~~~~~~~~~~d~~~~~p~g---   77 (875)
T 3WAJ_A            1 MQNAESWFKKYWHLSVLVIAALISVKLRILNPWNSVFTWTVRLGGNDPWYYYRLIENTIHNFPHRIWFDPFTYYPYG---   77 (875)
T ss_dssp             --------------CTTTHHHHHHHCCCCCTTHHHHBSSSBCCCSSHHHHHHHHHHHHHHTTTCCCSEETTSTTTTC---
T ss_pred             CcchHHHHhhHHHHHHHHHHHHHHHHHHhhCccccccCCceecccCChHHHHHHHHHHHHHCcccCCCCchhcCCCC---


Q ss_pred             CCCcccccchHHHHHHHHHHHhCCC-----chHHHHHHHHHHHHHHHHHHHHHHHHhccchHHHHHHHHHHHHCcc-cHH
Q XP_016875493.1   86 NTSHKSYRPLCVLTFKLNIFLTGMN-----PFYFHAVNIILHCLVTLVLMYTCDKTVFKNRGLAFVTALLFAVHPI-HTE  159 (456)
Q Consensus        86 ~~~~~~~~Pl~~~~~~~~~~l~g~~-----~~~~rl~~~l~~~~~~~~~~~l~~~~~~~~~~~a~~aa~l~~~~p~-~~~  159 (456)
                        ....++|++.++.+....++|.+     ....|++++++++++++++|.++|+..  +++.|++++++++++|. ...
T Consensus        78 --~~~~~~Pl~~~l~a~~~~l~G~~~~~~~~~~~~l~~~l~~~l~~~~~y~l~r~l~--~~~~allaall~a~~p~~~~~  153 (875)
T 3WAJ_A           78 --SYTHFGPFLVYLGSIAGIIFSATSGESLRAVLAFIPAIGGVLAILPVYLLTREVF--DKRAAVIAAFLIAIVPGQFLQ  153 (875)
T ss_dssp             --EECCSCHHHHHHHHHHHHHTTCCSHHHHHHHHHHHHHHHHHTTHHHHHHHHHHHS--CHHHHHHHHHHHTTCCSHHHH
T ss_pred             --cCCCchhHHHHHHHHHHHHHcCCChHHHHHHHHHHHHHHHHHHHHHHHHHHHHHc--ChHHHHHHHHHHHHcchHHHH


Q ss_pred             HHHhhhhhHHHHHHHHHHHHHHHHHHHHh------------cCCCCCCCCcchhHHHHHHHHHHHHHHHHhHHHHHHHHH
Q XP_016875493.1  160 AVAGIVGRADVLACLLFLLAFLSYNRSLD------------QGCVGGSFPSTVSPFFLLLSLFLGTCAMLVKETGITVFG  227 (456)
Q Consensus       160 ~~~~~~~~~~~~~~~~~~l~~~~~~~~~~------------~~~~~~~~~~~~~~~~~~~~~~~~~la~~~k~~~~~~~~  227 (456)
                      .+......+|.+..++.+++++++.+..+            ++          +.++.++++++++++.++|..+.++.+
T Consensus       154 ~s~~g~~~~~~~~~~~~~l~l~~~~~~~~~~~~~~~~~~~~~~----------~~~~~~l~gl~~gl~~lt~~~~~~~~~  223 (875)
T 3WAJ_A          154 RSILGFNDHHIWEAFWQVSALGTFLLAYNRWKGHDLSHNLTAR----------QMAYPVIAGITIGLYVLSWGAGFIIAP  223 (875)
T ss_dssp             TTSTTCCCSHHHHHHHHHHHHHHHHHHHTTSSSCCC----CTT----------TSHHHHHHHHHHHHHHHHCGGGGGHHH
T ss_pred             HHhccccchHHHHHHHHHHHHHHHHHHHHHhccCCCCcccccc----------hhHHHHHHHHHHHHHHHHhchHHHHHH


Q ss_pred             HHHHHHHHhcccccchhHhhccCchhHHHhhHHHHHHHHHHHHHHHHHHHHHHHHhcCCCCccccCCCCcccchhHHHHH
Q XP_016875493.1  228 VCLVYDLFSLSNKQDKSYLRASSNRNFLLTMRPFLKRAILVLSYVLVILYFRLWIMGGSMPLFSEQDNPASFSPYILTRF  307 (456)
Q Consensus       228 ~~~~~~~~~~~~~~~~~~~~~~~~~~~~~~~~~~~~~~~~~~~~~~~~~~~~~~~~~~~~~~~~~~~~~~~~~~~~~~~~  307 (456)
                      +++++.+.....++.++..+           +.........+++.++.................................
T Consensus       224 ~~~~~~~~~~~~~~~~~~~~-----------~~~~~~~~~~~~~~~l~~~p~~~~~~~~~~~~~~~~~~~~~~~~~~~~~  292 (875)
T 3WAJ_A          224 IILAFMFFAFVLAGFVNADR-----------KNLSLVAVVTFAVSALIYLPFAFNYPGFSTIFYSPFQLLVLLGSAVIAA  292 (875)
T ss_dssp             HHHHHHHHHHHTTTTCCCCH-----------HHHHHHHHHHHHHHHHHHGGGTTSSSSCCSSSSCHHHHHHHHHHHHHHH
T ss_pred             HHHHHHHHHHHHHHhCCCCC-----------HhHHHHHHHHHHHHHHHHHHHhcCCCCCChhcccHHHHHHHHHHHHHHH


Q ss_pred             HHHHHHH------------------------------------HHHHHHHHHhHHhhccCCCCCCccccchh--------
Q XP_016875493.1  308 LTYSYLL------------------------------------AFNVWLLLAPVTLCYDWQVGSIPLVETIW--------  343 (456)
Q Consensus       308 ~~~~~~~------------------------------------~~~~~~~~~~~~~~~~~~~~~~~~~~~~~--------  343 (456)
                      .......                                    .............................        
T Consensus       293 ~~~~~~~~~~~~~~~~~~~~~~~~~~~~~~~~~~~~~~~~~~~~~~~~~~~~~~~~~~~~~~~~~i~e~~~~~~~~~~~~  372 (875)
T 3WAJ_A          293 AFYQIEKWNDVGFFERVGLGRKGMPLAVIVLTALIMGLFFVISPDFARNLLSVVRVVQPKGGALTIAEVYPFFFTHNGEF  372 (875)
T ss_dssp             HHHHHHHHHHHTHHHHTTCGGGHHHHHHHHHHHHHHHHHHC---------------------------------------
T ss_pred             HHHHHHHhcCcchHHhcCCCccchHHHHHHHHHHHHHHHHHHCCHHHHHHHhhcceecCCCCceeeeeccccccccCCCc


Q ss_pred             --hHHHHHHHHHHHHHHHHHHHHHHHHhcccchHHHHHHHHHHHHHhhHhccccCCCccccccccchHHHHHHHHHHHHH
Q XP_016875493.1  344 --DMRNLATIFLAVVMALLSLHCLAAFKRLEHKEVLVGLLFLVFPFIPASNLFFRVGFVVAERVLYMPSMGYCILFVHGL  421 (456)
Q Consensus       344 --~~~~~~~~~~~~~~~~~~~~~~~~~~~~~~~~~~~~~~~~~~~~~~~~~~~~~~~~~~~~Ry~~~~~~~~~ll~~~~~  421 (456)
                        ...........++.++........+++++.....+.+++.+..+......         .||..+..|+++++++.++
T Consensus       373 ~~~~~~~~~~~~~~l~~~~~~~~~~~~~~~~~~~~~~l~~~~~~~~~~~~~~---------~Ry~~~~~p~~~il~a~~l  443 (875)
T 3WAJ_A          373 TLTNAVLHFGALFFFGMAGILYSAYRFLKRRSFPEMALLIWAIAMFIALWGQ---------NRFAYYFAAVSAVYSALAL  443 (875)
T ss_dssp             -CTHHHHHHTTHHHHHHHHHHHHHHHHHHHCCHHHHHHHHHHHHHHHHTSSC---------GGGTHHHHHHHHHHHHHHH
T ss_pred             cHHHHHHHhHHHHHHHHHHHHHHHHHHHccCCchhHHHHHHHHHHHHHHHHh---------hhHHHHHHHHHHHHHHHHH


Q ss_pred             HHHHHHH------------hHHhHHHHHHHHHHHHHHHHHHHHHhcC
Q XP_016875493.1  422 SKLCTWL------------NRCGATTLIVSTVLLLLLFSWKTVKQNE  456 (456)
Q Consensus       422 ~~~~~~~------------~~~~~~~~~~~~~~~~~~~~~~~~~~~~  456 (456)
                      ..+.++.            +++.......+++++++...........
T Consensus       444 ~~l~~~~~~~~~~~~~~~~~~~~~~~~~~~~~~~~~~~~~~~~~~~~  490 (875)
T 3WAJ_A          444 SVVFDKLHLYRALENAIGARNKLSYFRVAFALLIALAAIYPTYILAD  490 (875)
T ss_dssp             HHHGGGCC-----------------CCTTTHHHHHHHHHHHHHHHHH
T ss_pred             HHHHHHHhHHHHHHhhhchhccchHHHHHHHHHHHHHHHHHHHHHHH


No 6
>5OGL_A Peptide-binding protein, Substrate mimicking peptide; Oligosaccharyltransferase, Complex, Protein N-glycosylation, Bacteria; HET: 9UB, PPN; 2.7A {Campylobacter lari (strain RM2100 / D67 / ATCC BAA-1060)}; Related PDB entries: 3RCE_A 6GXC_A; Related PDB entries: 6GXC_A 3RCE_A ; Related PDB entries: 6GXC_A 3RCE_A 
Probab=99.79  E-value=2e-16  Score=153.73  Aligned_cols=374  Identities=11%  Similarity=-0.029  Sum_probs=0.0  Template_Neff=10.800

Q ss_pred             CCCCCccchhhccHHHHHHHHHHHHHHHHHH--------------hhhcCCCcccccHHHHHhCCCCCCCCCcccccccc
Q XP_016875493.1   11 GGDRTPSRRRGCGLAPAGAAALLAGASCLCY--------------GRSLQGEFVHDDVWAIVNNPDVRPGAPLRWGIFTN   76 (456)
Q Consensus        11 ~~~~~~~~~~~~~~~~~~~~~~l~~~~~~~~--------------~~~~~~~~~~De~~~~~~a~~~~~~~~~~~~~~~~   76 (456)
                      ++.+.........+.....++++.++++.++              ..........|+..|...+++..++......... 
T Consensus         1 m~~~~~~~~~~~~~~~~~~l~~i~~~~~~lRl~~~~~~~~~~~~~~~~~~~~~~~D~~~~~~~a~~~~~~~~~~~~~~~-   79 (713)
T 5OGL_A            1 MELQQNFTDNNSIKYTAILILIAFAFSVLARLYWVAWASEFYEFFFNDQLMITTNDGYAFAEGARDMIAGFHQPNDLSY-   79 (713)
T ss_dssp             -CCSSCCTTCCCHHHHHHHHHHHHHHHHHHHHHHHHHHTTCGGGEETTEECCSSTTHHHHHHHHHHHHHTCCCTTSCCC-
T ss_pred             CccchhccccccHHHHHHHHHHHHHHHHHHHHHHHHHhhccchhhcCCEEeeccccHHHHHHHHHHHHcCCCCCCCcch-


Q ss_pred             cccccCCCCCCCcccccchHHHHHHHHHHHhC-CCchHHHHHHHHHHHHHHHHHHHHHHHHhccchHHHHHHHHHHHHCc
Q XP_016875493.1   77 DFWGKGMAENTSHKSYRPLCVLTFKLNIFLTG-MNPFYFHAVNIILHCLVTLVLMYTCDKTVFKNRGLAFVTALLFAVHP  155 (456)
Q Consensus        77 ~~~~~~~~~~~~~~~~~Pl~~~~~~~~~~l~g-~~~~~~rl~~~l~~~~~~~~~~~l~~~~~~~~~~~a~~aa~l~~~~p  155 (456)
                                     ++|++.++.+....++| ......|++++++++++++.+|.++|+..  +++.|++++++++++|
T Consensus        80 ---------------~~p~~~~l~~~~~~l~g~~~~~~~~~~~~l~~~l~v~~~y~l~r~l~--~~~~al~aall~a~~p  142 (713)
T 5OGL_A           80 ---------------FGSSLSTLTYWLYSILPFSFESIILYMSTFFASLIVVPIILIAREYK--LTTYGFIAALLGSIAN  142 (713)
T ss_dssp             ---------------TTCHHHHHHHHHHHHSCSCHHHHHHHHHHHHGGGGHHHHHHHHHHTT--CHHHHHHHHHHHHHCH
T ss_pred             ---------------hcchHHHHHHHHHHhCCCCHHHHHHHHHHHHHHHHHHHHHHHHHHhC--CchHHHHHHHHHHHHH


Q ss_pred             ccHHHHHhhhhhHHHHHHHHHHHHHHHHHHHHhcCCCCCCCCcchhHHHHHHHHHHHHHHHHhHHHHH----HHHHHHHH
Q XP_016875493.1  156 IHTEAVAGIVGRADVLACLLFLLAFLSYNRSLDQGCVGGSFPSTVSPFFLLLSLFLGTCAMLVKETGI----TVFGVCLV  231 (456)
Q Consensus       156 ~~~~~~~~~~~~~~~~~~~~~~l~~~~~~~~~~~~~~~~~~~~~~~~~~~~~~~~~~~la~~~k~~~~----~~~~~~~~  231 (456)
                      .++..+......+|.+..++.+++++++.+..+++          +.++.++++++.+++.++|..+.    .+++...+
T Consensus       143 ~~~~~s~~g~~~~d~~~~~~~~l~~~~~~~~~~~~----------~~~~~~l~gl~~~l~~~~~~~~~~~~~~~~~~~~~  212 (713)
T 5OGL_A          143 SYYNRTMSGYYDTDMLVLVLPMLILLTFIRLTINK----------DIFTLLLSPVFIMIYLWWYPSSYSLNFAMIGLFGL  212 (713)
T ss_dssp             HHHHTTSTTCCSGGGGTTHHHHHHHHHHHHHHHHC----------CTTHHHHHHHHHHHHHHHCGGGHHHHHHHHHHHHH
T ss_pred             HHHHhhccccCchHHHHHHHHHHHHHHHHHHHcCC----------chHHHHHHHHHHHHHHhhccchHHHHHHHHHHHHH


Q ss_pred             HHHHhcccccc---------------------------------hhHhhccCchhHHHhhHHHHHHHHHHHHHHHHHHHH
Q XP_016875493.1  232 YDLFSLSNKQD---------------------------------KSYLRASSNRNFLLTMRPFLKRAILVLSYVLVILYF  278 (456)
Q Consensus       232 ~~~~~~~~~~~---------------------------------~~~~~~~~~~~~~~~~~~~~~~~~~~~~~~~~~~~~  278 (456)
                      +.+...+++++                                 ++...           +.........+.........
T Consensus       213 ~~~~~~~~~~~~~~~~~~~~~~~~~~~~~~~~~~~~~~~~~~~~~~~~~-----------~~~~~~~~~~~~~~~~~~~~  281 (713)
T 5OGL_A          213 YTLVFHRKEKIFYLTIALMIIALSMLAWQYKLALIVLLFAIFAFKEEKI-----------NFYMIWALIFISILILHLSG  281 (713)
T ss_dssp             HHHHHTTTCHHHHHHHHHHHHHHSCCCHHHHHHHHHHHHHHHHHCSSCC-----------CHHHHHHHHHHHHHHHHHTT
T ss_pred             HHHHhCCcchHHHHHHHHHHHHHhhhhHHHHHHHHHHHHHHHHcchhcc-----------chHHHHHHHHHHHHHHHHhc


Q ss_pred             HHHHhcCCCCccccCCCCcccchhHHHHHHHHHHHHHHHHHHHHHhHHhhccCCCCCCccccchhhHHHHHHHHHHHHHH
Q XP_016875493.1  279 RLWIMGGSMPLFSEQDNPASFSPYILTRFLTYSYLLAFNVWLLLAPVTLCYDWQVGSIPLVETIWDMRNLATIFLAVVMA  358 (456)
Q Consensus       279 ~~~~~~~~~~~~~~~~~~~~~~~~~~~~~~~~~~~~~~~~~~~~~~~~~~~~~~~~~~~~~~~~~~~~~~~~~~~~~~~~  358 (456)
                      .....................................+.-.                    .................++
T Consensus       282 ~~~~~~~~~~~~~~~~~~~~~~~~~~~~~~~~~~~~~~~~~--------------------~~~~~~~~~~~~~~~~~~l  341 (713)
T 5OGL_A          282 GLDPVLYQLKFYVFKASDVQNLKDAAFMYFNVNETIMEVNT--------------------IDPEVFMQRISSSVLVFIL  341 (713)
T ss_dssp             TTHHHHHHHHHHTSCCSCCSCCTTTSCCCCCGGGGBGGGCC--------------------CCHHHHHHHHHSSHHHHHH
T ss_pred             cchHHHHHHHHHhhcccccccccccccccccHHHHHHHhcC--------------------CCHHHHHHHhcccHHHHHH


Q ss_pred             HHHHHHHHHHhcccchHHHHHHHHHHHHHhhHhccccCCCccccccccchHHHHHHHHHHHHHHHHHHHHhHHhH-----
Q XP_016875493.1  359 LLSLHCLAAFKRLEHKEVLVGLLFLVFPFIPASNLFFRVGFVVAERVLYMPSMGYCILFVHGLSKLCTWLNRCGA-----  433 (456)
Q Consensus       359 ~~~~~~~~~~~~~~~~~~~~~~~~~~~~~~~~~~~~~~~~~~~~~Ry~~~~~~~~~ll~~~~~~~~~~~~~~~~~-----  433 (456)
                      .+.......++++.   ....+.++++.+......         .||..+..|+++++++.++..+.++.+++..     
T Consensus       342 ~~~gl~~~~~~~~~---~~~~l~~~~~~~~~~~~~---------~R~~~~~~p~~~i~~a~~l~~l~~~~~~~~~~~~~~  409 (713)
T 5OGL_A          342 SFIGFILLLKDHKS---MLLALPMLALGFMALRAG---------LRFTIYAVPVMALGFGYFLYAFFNFLEKKQIKLSLR  409 (713)
T ss_dssp             HHHHHHHHHTTCGG---GGGGHHHHHHHHHHHHHC---------GGGGGGGHHHHHHHHHHHHHHHHHHHHHTTCCCCHH
T ss_pred             HHHHHHHHHHcCHh---HHHHHHHHHHHHHHHHHh---------HHHHHHHHHHHHHHHHHHHHHHHHHHHHhhcccchh


Q ss_pred             -HHHHHHHHHHHHHHHHHHHHhc
Q XP_016875493.1  434 -TTLIVSTVLLLLLFSWKTVKQN  455 (456)
Q Consensus       434 -~~~~~~~~~~~~~~~~~~~~~~  455 (456)
                       +....++++++..........+
T Consensus       410 ~~~~~~~~~~~~~~~~~~~~~~~  432 (713)
T 5OGL_A          410 NKNILLILIAFFSISPALMHIYY  432 (713)
T ss_dssp             HHHHHHHHHHHHHHHHHHHHHHH
T ss_pred             HHHHHHHHHHHHHHhHHHHHHHh


No 7
>6P25_A Dolichyl-diphosphooligosaccharide--protein glycosyltransferase subunits (E.C.2.4.99.18); complex, TRANSFERASE, glycosylation; HET: NAG, CPL, NNM; 3.2A {Saccharomyces cerevisiae W303}; Related PDB entries: 6P2R_A ; Related PDB entries: 6P2R_A ; Related PDB entries: 6P2R_A 
Probab=99.75  E-value=5.7e-14  Score=136.69  Aligned_cols=402  Identities=12%  Similarity=-0.049  Sum_probs=0.0  Template_Neff=8.500

Q ss_pred             CceecccCCCCCCCCccchhhccHHHHHHHHHHHHHHHHHHhhhcCCCcccccHHHHHhCCCCCCCCCcccccccccccc
Q XP_016875493.1    1 MVVTTSARGGGGDRTPSRRRGCGLAPAGAAALLAGASCLCYGRSLQGEFVHDDVWAIVNNPDVRPGAPLRWGIFTNDFWG   80 (456)
Q Consensus         1 m~~~~~~~~~~~~~~~~~~~~~~~~~~~~~~~l~~~~~~~~~~~~~~~~~~De~~~~~~a~~~~~~~~~~~~~~~~~~~~   80 (456)
                      ...........................+.+++++.+....+.........+||..+...+..+.+++.            
T Consensus        26 ~~~~~~~~~~~~~~~~~~~~~~~~~~~l~~l~ll~~~lrl~~l~~~~~~~~DE~~~~~~a~~~~~g~~------------   93 (817)
T 6P25_A           26 VRPFIVTDPSAELASLRTMVTLKEKLLVACLAVFTAVIRLHGLAWPDSVVFDEVHFGGFASQYIRGTY------------   93 (817)
T ss_dssp             SSEEECCCCCHHHHHHSSCCSHHHHHHHHHHHHHHHHHTTTTTTSSCBCCTTHHHHHHHHHHHHHCBC------------
T ss_pred             CcCcccCCccHHHHhhhccCcHHHHHHHHHHHHHHHHHHHhcccCCCcceeeHHHHHHHHHHHHhCCC------------


Q ss_pred             cCCCCCCCcccccchHHHHHHHHHHHhCCCc-----------------hHHHHHHHHHHHHHHHHHHHHHHHHhccchHH
Q XP_016875493.1   81 KGMAENTSHKSYRPLCVLTFKLNIFLTGMNP-----------------FYFHAVNIILHCLVTLVLMYTCDKTVFKNRGL  143 (456)
Q Consensus        81 ~~~~~~~~~~~~~Pl~~~~~~~~~~l~g~~~-----------------~~~rl~~~l~~~~~~~~~~~l~~~~~~~~~~~  143 (456)
                             +.+.+||++.++.+....++|.+.                 ...|++++++++++++++|.++ |....++..
T Consensus        94 -------~~~~~PPL~~ll~a~~~~l~G~~~~~~f~~ig~~~~~~~~~~~~Rl~~~l~~~l~v~l~y~i~-r~l~~~~~~  165 (817)
T 6P25_A           94 -------FMDVHPPLAKMLYAGVASLGGFQGDFDFENIGDSFPSTTPYVLMRFFSASLGALTVILMYMTL-RYSGVRMWV  165 (817)
T ss_dssp             -------CCCSSCTHHHHHHHHHHHHTCCCSCCCCCSTTCBCCTTSCCHHHHHHHHHHHHHHHHHHHHHH-HHTTCCHHH
T ss_pred             -------CCCCCChHHHHHHHHHHHHcCCCCCCCccccccCCCCCCHHHHHHHHHHHHHHHHHHHHHHHH-HHcCCCHHH


Q ss_pred             HHHHHHHHHHCcccHHHHHhhhhhHHHHHHHHHHHHHHHHHHHHhcCCCCCCCCcchh-----HHHHHHHHHHHHHHHHh
Q XP_016875493.1  144 AFVTALLFAVHPIHTEAVAGIVGRADVLACLLFLLAFLSYNRSLDQGCVGGSFPSTVS-----PFFLLLSLFLGTCAMLV  218 (456)
Q Consensus       144 a~~aa~l~~~~p~~~~~~~~~~~~~~~~~~~~~~l~~~~~~~~~~~~~~~~~~~~~~~-----~~~~~~~~~~~~la~~~  218 (456)
                      |++++++++++|..+..  ....+.|.+..++++++++++.+..+++          +     +++++++|+++++++.+
T Consensus       166 Allaall~~~~p~~i~~--s~~~~~d~~~~ff~~lal~~~~~~~~~~----------~~~~~~~~~l~l~gl~lgla~~t  233 (817)
T 6P25_A          166 ALMSAICFAVENSYVTI--SRYILLDAPLMFFIAAAVYSFKKYEMYP----------ANSLNAYKSLLATGIALGMASSS  233 (817)
T ss_dssp             HHHHHHHHHSCHHHHHH--HHSSCSHHHHHHHHHHHHHHHHHHHTSC----------SSSHHHHHHHHHHHHHHHHHHTT
T ss_pred             HHHHHHHHHHcHHHHHH--HHHHhhHHHHHHHHHHHHHHHHHHHhCC----------CCCcHHHHHHHHHHHHHHHHHhh


Q ss_pred             HHHHHHHHHHHHHHHHHh------cccccchhHhhccCchhHHHhhHHHHHHHHHHHHHHHHHHHHHHHHhcCCCCcccc
Q XP_016875493.1  219 KETGITVFGVCLVYDLFS------LSNKQDKSYLRASSNRNFLLTMRPFLKRAILVLSYVLVILYFRLWIMGGSMPLFSE  292 (456)
Q Consensus       219 k~~~~~~~~~~~~~~~~~------~~~~~~~~~~~~~~~~~~~~~~~~~~~~~~~~~~~~~~~~~~~~~~~~~~~~~~~~  292 (456)
                      |+.++++++.++++.+..      ..+++.+...+               ......++.+++....+...+.........
T Consensus       234 K~~gl~~l~~~~l~~l~~l~~~~~~~~~~~~~~~~---------------~~~~~~~~li~ip~~iy~~~~~~~f~~l~~  298 (817)
T 6P25_A          234 KWVGLFTVTWVGLLCIWRLWFMIGDLTKSSKSIFK---------------VAFAKLAFLLGVPFALYLVFFYIHFQSLTL  298 (817)
T ss_dssp             CTTHHHHHHHHHHHHHHHHHHHHHCSSSCHHHHHH---------------HHHHHHCCCCCHHHHHHHHHHHHHHHHCCB
T ss_pred             hhHHHHHHHHHHHHHHHHHHHHhCCCCCCHHHHHH---------------HHHHHHHHHHHHHHHHHHHHHHHHHHHhcc


Q ss_pred             CCCCcccchhHHHHHH----------------------------------------------------------------
Q XP_016875493.1  293 QDNPASFSPYILTRFL----------------------------------------------------------------  308 (456)
Q Consensus       293 ~~~~~~~~~~~~~~~~----------------------------------------------------------------  308 (456)
                      ......+.+.......                                                                
T Consensus       299 ~g~~~~~~s~~f~~~L~g~~~~~~~~~~v~~Gs~itlr~~~~~~gyLhSh~~~yp~gs~qqqvt~y~~~d~nn~w~i~~~  378 (817)
T 6P25_A          299 DGDGASFFSPEFRSTLKNNKIPQNVVADVGIGSIISLRHLSTMGGYLHSHSHNYPAGSEQQQSTLYPHMDANNDWLLELY  378 (817)
T ss_dssp             CCSTTTTSCTTTGGGSBSCCSCCSEESBCBTTCEEEEEESSSSSCCEEEEEEECSSTTCCEEEEECCSCCGGGCEEEEEC
T ss_pred             CCCCcccCCHHHHHHhcCCCCCCCceeeeecCceEEEEEccCCCCeeeeecccCCCCCCCccceeecccCCCCcEEEEEC


Q ss_pred             --------------------------------------------------------------------------------
Q XP_016875493.1  309 --------------------------------------------------------------------------------  308 (456)
Q Consensus       309 --------------------------------------------------------------------------------  308 (456)
                                                                                                      
T Consensus       379 ~~~~~~~~~~~~v~~g~~irL~h~~t~~~L~sh~~~~pvs~~~~~~~evs~~g~~~~~gd~~d~w~v~i~~~~~~~~~~~  458 (817)
T 6P25_A          379 NAPGESLTTFQNLTDGTKVRLFHTVTRCRLHSHDHKPPVSESSDWQKEVSCYGYSGFDGDANDDWVVEIDKKNSAPGVAQ  458 (817)
T ss_dssp             C----CCSCCCBCCTTEEEEEEETTTTBCCBCCSCCCSSCCSCSSCEECBBCCBTTTBCCGGGCEEEEECTTTSCSSHHH
T ss_pred             CCCCCCCCCceecCCCCEEEEEeCCCCCceeeCCCCCCCCCCCccccEEEeeccCCCCCCcccceEEEEecccCCCCccc


Q ss_pred             -------------------------------------------------------------------------HHHHHHH
Q XP_016875493.1  309 -------------------------------------------------------------------------TYSYLLA  315 (456)
Q Consensus       309 -------------------------------------------------------------------------~~~~~~~  315 (456)
                                                                                               ...+...
T Consensus       459 ~~~~~~~t~frl~h~~~~c~L~s~~~~lP~wg~~q~EV~c~~~~~~~~~~w~ie~~~~~~~~~~~~~~~~~~~~f~~kf~  538 (817)
T 6P25_A          459 ERVIALDTKFRLRHAMTGCYLFSHEVKLPAWGFEQQEVTCASSGRHDLTLWYVENNSNPLLPEDTKRISYKPASFISKFI  538 (817)
T ss_dssp             HSCBTTTCCEEEEETTTCCBCEEEEEEECSSSTTEEEEEECSSBCSGGGCEEEEEEECSSSCSSCCEECCCCCCHHHHHH
T ss_pred             ccEEEcCCEEEEEeCCCCeEEEECCCcCCcccccceeeeecCCCCCcCceEEEecCCCCCCCCCcccccCCCCcHHHHHH


Q ss_pred             HHHHHHHHhHHh-------------------hccCCCCCCccccchhhHHHHHHHHHHHHHHHHHHHHHHHHhcccch--
Q XP_016875493.1  316 FNVWLLLAPVTL-------------------CYDWQVGSIPLVETIWDMRNLATIFLAVVMALLSLHCLAAFKRLEHK--  374 (456)
Q Consensus       316 ~~~~~~~~~~~~-------------------~~~~~~~~~~~~~~~~~~~~~~~~~~~~~~~~~~~~~~~~~~~~~~~--  374 (456)
                      +.-..+..-...                   ...+-...........++..+......+++..+.......+.++...  
T Consensus       539 e~~~~m~~~n~~l~~~h~~~S~p~~Wp~~~r~i~~w~~~~~~i~~lgNp~~ww~~~~~~~~~~~~~~~~~~~~~~~~~~~  618 (817)
T 6P25_A          539 ESHKKMWHINKNLVEPHVYESQPTSWPFLLRGISYWGENNRNVYLLGNAIVWWAVTAFIGIFGLIVITELFSWQLGKPIL  618 (817)
T ss_dssp             HHHHHHHHHHHSCCCCCTTCCCGGGGGGTCSCEEEEEETTEEEEECCCHHHHHHHHHHHHHHHHHHHHHHHHHHHTCCCC
T ss_pred             HHHHHHHHHHhhcCCCCcccCCccccceeecceeccCCCCceeEecccHHHHHHHHHHHHHHHHHHHHHHHHHHcCCCCC


Q ss_pred             ----------HHHHHHHHHHHHHhhHhccccCCCccccccccchHHHHHHHHHHHHHHHHHHHHhHHhHHHHHHHHHHHH
Q XP_016875493.1  375 ----------EVLVGLLFLVFPFIPASNLFFRVGFVVAERVLYMPSMGYCILFVHGLSKLCTWLNRCGATTLIVSTVLLL  444 (456)
Q Consensus       375 ----------~~~~~~~~~~~~~~~~~~~~~~~~~~~~~Ry~~~~~~~~~ll~~~~~~~~~~~~~~~~~~~~~~~~~~~~  444 (456)
                                .....++..++..+|+...    +.....++.+|++++.+++++..+..+.+...++.+......+++.+
T Consensus       619 ~~~~~~~~~~~~~~~~~gw~~hy~Pf~~~----~R~~fl~hYlpal~F~il~~~~~~~~~~~~~~~~~~~~~~~~~~~~~  694 (817)
T 6P25_A          619 KDSKVVNFHVQVIHYLLGFAVHYAPSFLM----QRQMFLHHYLPAYYFGILALGHALDIIVSYVFRSKRQMGYAVVITFL  694 (817)
T ss_dssp             CSHHHHHHHHHHHHHHHHHHHTTGGGTSC----CSCCCGGGSHHHHHHHHHHHHHHHHHHHHTTTSSCHHHHHHHHHHHH
T ss_pred             CchhHHHHHHHHHHHHHHHHHHHHHHHHc----cCccchhhHHHHHHHHHHHHHHHHHHHHHHhccccchHHHHHHHHHH


Q ss_pred             HHHHHHHHH
Q XP_016875493.1  445 LLFSWKTVK  453 (456)
Q Consensus       445 ~~~~~~~~~  453 (456)
                      ++.......
T Consensus       695 ~~~~~~f~~  703 (817)
T 6P25_A          695 AASVYFFKS  703 (817)
T ss_dssp             HHHHHHHHH
T ss_pred             HHHHHHHHH


No 8
>6P25_B Dolichyl-diphosphooligosaccharide--protein glycosyltransferase subunits (E.C.2.4.99.18); complex, TRANSFERASE, glycosylation; HET: NAG, CPL, NNM; 3.2A {Saccharomyces cerevisiae W303}; Related PDB entries: 6P2R_B ; Related PDB entries: 6P2R_B ; Related PDB entries: 6P2R_B 
Probab=99.67  E-value=1.8e-14  Score=140.45  Aligned_cols=259  Identities=13%  Similarity=0.067  Sum_probs=0.0  Template_Neff=9.700

Q ss_pred             CceecccCCCCCCCCccchhhccHHHHHHHHHHHHHHHHHHhhhcCCCcccccHHHHHhCCCCCCCCCcccccccccccc
Q XP_016875493.1    1 MVVTTSARGGGGDRTPSRRRGCGLAPAGAAALLAGASCLCYGRSLQGEFVHDDVWAIVNNPDVRPGAPLRWGIFTNDFWG   80 (456)
Q Consensus         1 m~~~~~~~~~~~~~~~~~~~~~~~~~~~~~~~l~~~~~~~~~~~~~~~~~~De~~~~~~a~~~~~~~~~~~~~~~~~~~~   80 (456)
                      ...........................+.+++++.+....+.........+||..+...+.++.+++.            
T Consensus        41 ~~~~~~~~~~~~~~~~~~~~~~~~~~~l~~l~~~~~~~r~~~l~~~~~~~~DE~~~~~~a~~~~~~~~------------  108 (759)
T 6P25_B           41 DERDAEDFSKEKPAAQSSLLRLESVVMPVIFTALALFTRMYKIGINNHVVWDEAHFGKFGSYYLRHEF------------  108 (759)
T ss_dssp             ----------------CCHHHHHHHHHHHHHHHHHHHHHSSSGGGSCBCCTTHHHHHHHHHHHHTTBC------------
T ss_pred             cccCHhHHhhcCCcccchhhHhHHhHHHHHHHHHHHHHHHHhcCCCCceeeeHHHHHHHHHHHHhCCC------------


Q ss_pred             cCCCCCCCcccccchHHHHHHHHHHHhCCCc----------------hHHHHHHHHHHHHHHHHHHHHHHHH-hccchHH
Q XP_016875493.1   81 KGMAENTSHKSYRPLCVLTFKLNIFLTGMNP----------------FYFHAVNIILHCLVTLVLMYTCDKT-VFKNRGL  143 (456)
Q Consensus        81 ~~~~~~~~~~~~~Pl~~~~~~~~~~l~g~~~----------------~~~rl~~~l~~~~~~~~~~~l~~~~-~~~~~~~  143 (456)
                             +...+||++.++.+....++|.+.                ...|++++++++++++++|.++|+. .  ++..
T Consensus       109 -------~~~~~PPl~~~l~a~~~~l~g~~~~~~~~~~~~~~~~~~~~~~R~~~~l~~~l~~~l~y~l~r~l~~--~~~~  179 (759)
T 6P25_B          109 -------YHDVHPPLGKMLVGLSGYLAGYNGSWDFPSGEIYPDYLDYVKMRLFNASFSALCVPLAYFTAKAIGF--SLPT  179 (759)
T ss_dssp             -------CCCSSCTHHHHHHHHHHHTTTCCSCSCCCSSCBCCSSCCHHHHHHHHHHHHHHHHHHHHHHHHHSCC--CTHH
T ss_pred             -------CcCCCCHHHHHHHHHHHHHhCCCCCCCCCCCCCCCCcCCHHHHHHHHHHHHHHHHHHHHHHHHHcCC--CHHH


Q ss_pred             HHHHHHHHHHCcccHHHHHhhhhhHHHHHHHHHHHHHHHHHHHHhc-------CCCCCCCCcchhHHHHHHHHHHHHHHH
Q XP_016875493.1  144 AFVTALLFAVHPIHTEAVAGIVGRADVLACLLFLLAFLSYNRSLDQ-------GCVGGSFPSTVSPFFLLLSLFLGTCAM  216 (456)
Q Consensus       144 a~~aa~l~~~~p~~~~~~~~~~~~~~~~~~~~~~l~~~~~~~~~~~-------~~~~~~~~~~~~~~~~~~~~~~~~la~  216 (456)
                      |++++++++++|..+..  ....+.|.+..++++++++++.+..++       +          +..+.+++|+++|+++
T Consensus       180 allaall~~~~p~~~~~--s~~~~~d~~~~~f~~l~l~~~~~~~~~~~~~~~~~----------~~~~~~l~gl~lgla~  247 (759)
T 6P25_B          180 VWLMTVLVLFENSYSTL--GRFILLDSMLLFFTVASFFSFVMFHNQRSKPFSRK----------WWKWLLITGISLGCTI  247 (759)
T ss_dssp             HHHHHHHHHSCHHHHHH--TSSSCSHHHHHHHHHHHHHHHHHHHTTSSSTTSHH----------HHHHHHHHHHHHHHHH
T ss_pred             HHHHHHHHHhhhHHHHH--HHHHHHHHHHHHHHHHHHHHHHHHhhhcCCCCCHH----------HHHHHHHHHHHHHHHH


Q ss_pred             HhHHHHHHHHHHHHHHHHHhcccccchhHhhccCchhHHHhhHHHHHHHHHHHHHHHHHHHHHHHHhcCCCCccccCCCC
Q XP_016875493.1  217 LVKETGITVFGVCLVYDLFSLSNKQDKSYLRASSNRNFLLTMRPFLKRAILVLSYVLVILYFRLWIMGGSMPLFSEQDNP  296 (456)
Q Consensus       217 ~~k~~~~~~~~~~~~~~~~~~~~~~~~~~~~~~~~~~~~~~~~~~~~~~~~~~~~~~~~~~~~~~~~~~~~~~~~~~~~~  296 (456)
                      ++|..++.+++.++++.+....++..++.      .......+.........+++........+..........+..+..
T Consensus       248 ~~K~~~~~~~~~~~l~~l~~~~~~~~~~~------~~~~~~~~~~~~~~~~~~~~p~~i~~~~~~~~~~~~~~~g~~~~~  321 (759)
T 6P25_B          248 SVKMVGLFIITMVGIYTVIDLWTFLADKS------MSWKTYINHWLARIFGLIIVPFCIFLLCFKIHFDLLSHSGTGDAN  321 (759)
T ss_dssp             HHCGGGHHHHHHHHHHHHHHHHHHTTCSS------SCHHHHHHHHHHHHCCCCCHHHHHHHHHHHHHHHHCCBCCTTGGG
T ss_pred             HhHHHHHHHHHHHHHHHHHHHHHHhcCCC------CCHHHHHHHHHHHHHHHHHHHHHHHHHHHHHHHHhhcCCCCCccc


Q ss_pred             cc
Q XP_016875493.1  297 AS  298 (456)
Q Consensus       297 ~~  298 (456)
                      .+
T Consensus       322 ~s  323 (759)
T 6P25_B          322 MP  323 (759)
T ss_dssp             SC
T ss_pred             CC


No 9
>7BVF_A Probable arabinosyltransferase B (E.C.2.4.2.-), Probable; Mycobacterium tuberculosis, cell wall synthesis; HET: 95E, DSL, CDL;{Mycolicibacterium smegmatis MC2 155}
Probab=99.61  E-value=1.9e-12  Score=126.00  Aligned_cols=360  Identities=8%  Similarity=-0.066  Sum_probs=0.0  Template_Neff=6.100

Q ss_pred             HHHHHHHHHhhhcCCCcccccHHHHHhCCCCCCCCCcccccccccccccCCCCCCCcccccchHHHHHHHHHHHhCCCch
Q XP_016875493.1   33 LAGASCLCYGRSLQGEFVHDDVWAIVNNPDVRPGAPLRWGIFTNDFWGKGMAENTSHKSYRPLCVLTFKLNIFLTGMNPF  112 (456)
Q Consensus        33 l~~~~~~~~~~~~~~~~~~De~~~~~~a~~~~~~~~~~~~~~~~~~~~~~~~~~~~~~~~~Pl~~~~~~~~~~l~g~~~~  112 (456)
                      .++.+.+..+.... +.+.||.++...+++..+.+.....+...+          ....++++|++++..+..+ |.++.
T Consensus       263 ~~V~~~l~~w~~~g-p~~~DDg~~~~~Ar~~~~~G~~~n~~~~~~----------~~e~p~~lyY~lL~~W~~v-G~s~~  330 (1102)
T 7BVF_A          263 AAVIATLLLWHVIG-ATSSDDGYLLTVARVAPKAGYVANYYRYFG----------TTEAPFDWYTSVLAQLAAV-STAGV  330 (1102)
T ss_dssp             HHHHHHHHHTTTSC-CCCSTTHHHHHHHHHHHHHTSCBCSSSGGG----------CBCCTTCTTHHHHHHHHHH-CCCHH
T ss_pred             HHHHHHHHHHHHhc-ccCCcchHHHHHHhhccccCcHHHHHHHHC----------CCCCCChHHHHHHHHHHhc-cCchH


Q ss_pred             HHHHHHHHHHHHHHHHHHHHHHHHhccc------hHHHHHHHHHHHHCcccHHHHHhhhhhHHHHHHHHHHHHHHHHHHH
Q XP_016875493.1  113 YFHAVNIILHCLVTLVLMYTCDKTVFKN------RGLAFVTALLFAVHPIHTEAVAGIVGRADVLACLLFLLAFLSYNRS  186 (456)
Q Consensus       113 ~~rl~~~l~~~~~~~~~~~l~~~~~~~~------~~~a~~aa~l~~~~p~~~~~~~~~~~~~~~~~~~~~~l~~~~~~~~  186 (456)
                      ..|++|+++++++..++++..+..+...      ++.+..++.+..+. .++.+  ....++|.+..++.+++++++.+.
T Consensus       331 ~LRLpSvlagl~t~~ll~r~v~~~lgr~~~~l~~~~~a~~~aal~~la-~~l~y--~~~~Rpyal~al~~~la~~~~~ra  407 (1102)
T 7BVF_A          331 WMRLPATLAGIACWLIVSRFVLRRLGPGPGGLASNRVAVFTAGAVFLS-AWLPF--NNGLRPEPLIALGVLVTWVLVERS  407 (1102)
T ss_dssp             HHTSHHHHHHHHHHHHCCCCCHHHSCCSSSSSSSCSHHHHHHHHHHHH-HHTTT--CCSSSSHHHHHHHHHHHHHHHHHH
T ss_pred             HhHHHHHHHHHHHHHHHHHHHHHHhCCCCCCccccHHHHHHHHHHHHH-HHHHH--hcCCChHHHHHHHHHHHHHHHHHH


Q ss_pred             HhcCCCCCCCCcchhHHHHHHHHHHHHHHHHhHHHHHHHHHHHHHHHHHhcccccchhHhhccCchhHHHhhHHHHHHHH
Q XP_016875493.1  187 LDQGCVGGSFPSTVSPFFLLLSLFLGTCAMLVKETGITVFGVCLVYDLFSLSNKQDKSYLRASSNRNFLLTMRPFLKRAI  266 (456)
Q Consensus       187 ~~~~~~~~~~~~~~~~~~~~~~~~~~~la~~~k~~~~~~~~~~~~~~~~~~~~~~~~~~~~~~~~~~~~~~~~~~~~~~~  266 (456)
                      .+++          +..++.+..++.++++.+++++++.+....+......+..+.+....               ....
T Consensus       408 ~~~~----------r~~~~al~~~~a~lal~~hptgll~laall~~~~~l~r~lr~r~~~~---------------~~~~  462 (1102)
T 7BVF_A          408 IALG----------RLAPAAVAIIVATLTATLAPQGLIALAPLLTGARAIAQRIRRRRATD---------------GLLA  462 (1102)
T ss_dssp             HHHT----------CSHHHHHHHHHHHHHTTSCGGGGGGGHHHHHTTHHHHHHHHHSCSSS---------------CSSH
T ss_pred             HHcC----------ChHHHHHHHHHHHHHhccchHHHHHHHHHHHHHHHHHHHHHHhhhhc---------------chHH


Q ss_pred             HHHHHHHHHHHHHHHHhcCCCCccccCCCCcccchhHHHHHHHHHHHHHHHHHHHHHhHHhhccCCCCCCccccchhhHH
Q XP_016875493.1  267 LVLSYVLVILYFRLWIMGGSMPLFSEQDNPASFSPYILTRFLTYSYLLAFNVWLLLAPVTLCYDWQVGSIPLVETIWDMR  346 (456)
Q Consensus       267 ~~~~~~~~~~~~~~~~~~~~~~~~~~~~~~~~~~~~~~~~~~~~~~~~~~~~~~~~~~~~~~~~~~~~~~~~~~~~~~~~  346 (456)
                      .....++.........+.+.....................+.+....+...+...                  ....+..
T Consensus       463 ~la~vla~~~~~l~~~F~dq~l~~~~~a~~~~~~~g~~~~W~~e~~Ry~~L~~~~------------------~~~Gs~a  524 (1102)
T 7BVF_A          463 PLAVLAAALSLITVVVFRDQTLATVAESARIKYKVGPTIAWYQDFLRYYFLTVES------------------NVEGSMS  524 (1102)
T ss_dssp             HHHHHHHTGGGTHHHHSSSSCHHHHHHHHHHHHHSSCCCCGGGTTTTSTTTSCSS------------------CGGGCTT
T ss_pred             HHHHHHHHHHHHHHHHHccCcHHHHHHHHhHHHhhCCCChhHHHHHHHHHHHhcc------------------CCCCCch


Q ss_pred             HHHHHHHHHHHHHHHHHHHHHHhcccc---hHHHHHHHHHHHHHhhHhccccCCCccccccccchHHHHHHHHHHHHHHH
Q XP_016875493.1  347 NLATIFLAVVMALLSLHCLAAFKRLEH---KEVLVGLLFLVFPFIPASNLFFRVGFVVAERVLYMPSMGYCILFVHGLSK  423 (456)
Q Consensus       347 ~~~~~~~~~~~~~~~~~~~~~~~~~~~---~~~~~~~~~~~~~~~~~~~~~~~~~~~~~~Ry~~~~~~~~~ll~~~~~~~  423 (456)
                      ........+..+.........+++...   ......+.+..+.++.+.+     ...+..||+....++..++++.+...
T Consensus       525 rr~pvLl~l~~L~~~~~~l~Rrrr~~g~~~~~~~~ll~~~~l~lvll~~-----tPsKwt~hfg~~A~~~~aLlA~~~v~  599 (1102)
T 7BVF_A          525 RRFAVLVLLFCLFGVLFVLLRRGRVAGLASGPAWRLIGTTAVGLLLLTF-----TPTKWAVQFGAFAGLAGVLGAVTAFT  599 (1102)
T ss_dssp             THHHHHHHHHHHHHHHHHHHSSSCCSSSCHHHHHHHHHHHHHHHHHGGG-----CSCCCSGGGGGGHHHHHHHHHHHHHH
T ss_pred             HHHHHHHHHHHHHHHHHHHHHcCCCCCcccCHHHHHHHHHHHHHHHHhc-----CccHHHHHHHHHHHHHHHHHHHHHHH


Q ss_pred             HHHHHhHHhHHHHHHHHHHHHHHHHHHHHHhcC
Q XP_016875493.1  424 LCTWLNRCGATTLIVSTVLLLLLFSWKTVKQNE  456 (456)
Q Consensus       424 ~~~~~~~~~~~~~~~~~~~~~~~~~~~~~~~~~  456 (456)
                      +.+...+..+...... .+++++........|+
T Consensus       600 ~~~~~~r~~r~~~~~~-~~~~~~~als~~g~n~  631 (1102)
T 7BVF_A          600 FARIGLHSRRNLTLYV-TALLFVLAWATSGING  631 (1102)
T ss_dssp             HHHTTSSCSHHHHHHH-HHHHHHHHHHTTSCCC
T ss_pred             HhhhhhcchHHHHHHH-HHHHHHHHHHHhhhcc


No 10
>7BVF_B Probable arabinosyltransferase B (E.C.2.4.2.-), Probable; Mycobacterium tuberculosis, cell wall synthesis; HET: 95E, DSL, CDL;{Mycolicibacterium smegmatis MC2 155}
Probab=99.54  E-value=1.5e-11  Score=120.30  Aligned_cols=357  Identities=8%  Similarity=-0.049  Sum_probs=0.0  Template_Neff=6.200

Q ss_pred             HHHHHHHHhhhcCCCcccccHHHHHhCCCCCCCCCcccccccccccccCCCCCCCcccccchHHHHHHHHHHHhCCCchH
Q XP_016875493.1   34 AGASCLCYGRSLQGEFVHDDVWAIVNNPDVRPGAPLRWGIFTNDFWGKGMAENTSHKSYRPLCVLTFKLNIFLTGMNPFY  113 (456)
Q Consensus        34 ~~~~~~~~~~~~~~~~~~De~~~~~~a~~~~~~~~~~~~~~~~~~~~~~~~~~~~~~~~~Pl~~~~~~~~~~l~g~~~~~  113 (456)
                      +++...+.......+.+.||.++...+++..+.+.....+...+          ....++++|++++..+..+ |.++..
T Consensus       281 ~~V~~~L~~w~~~g~~~~DDg~~~~~ar~~~~~G~~~n~~~~~~----------~~e~p~~~yY~lL~~w~~l-G~s~~~  349 (1116)
T 7BVF_B          281 AVVIFGFLLWHVIGANSSDDGYILGMARVADHAGYMSNYFRWFG----------SPEDPFGWYYNLLALMTHV-SDASLW  349 (1116)
T ss_dssp             HHHHHHHHHHHHHCCCCSSHHHHHHHHHTTTTSSSCBCCSSSSS----------CBCCSSCSSHHHHHHHTTT-CCCHHH
T ss_pred             HHHHHHHHHHHHhCcCCCCchHHHHHhhccccccchHHHHHHhC----------CCCCccHHHHHHHHHHHHc-CCchHH


Q ss_pred             HHHHHHHHHHHHHHHHHHHHHHHhcc----chHHHHHHHHHHHHCcccHHHHHhhhhhHHHHHHHHHHHHHHHHHHHHhc
Q XP_016875493.1  114 FHAVNIILHCLVTLVLMYTCDKTVFK----NRGLAFVTALLFAVHPIHTEAVAGIVGRADVLACLLFLLAFLSYNRSLDQ  189 (456)
Q Consensus       114 ~rl~~~l~~~~~~~~~~~l~~~~~~~----~~~~a~~aa~l~~~~p~~~~~~~~~~~~~~~~~~~~~~l~~~~~~~~~~~  189 (456)
                      .|++|+++++++..++++.+.+.+..    ++..++.++++++..  ...+  ....++|.+..++.+++++++.+..++
T Consensus       350 lRlpSllagl~t~~ll~r~vl~~lg~~~~~~~~a~~~aal~~l~~--~lpy--~~~~Rpyal~al~~~lal~~~~ra~~~  425 (1116)
T 7BVF_B          350 MRLPDLAAGLVCWLLLSREVLPRLGPAVEASKPAYWAAAMVLLTA--WMPF--NNGLRPEGIIALGSLVTYVLIERSMRY  425 (1116)
T ss_dssp             HTSHHHHHHHHHHHHCCCCCGGGSCTTTSSCHHHHHHHHHHHHHH--HSSS--TTSSSTHHHHHHHHHHHHHHHHHHHHH
T ss_pred             hhHHHHHHHHHHHHHHHHHHHHHhchhhcCCHHHHHHHHHHHHHH--hchh--cCCCcHHHHHHHHHHHHHHHHHHHhcC


Q ss_pred             CCCCCCCCcchhHHHHHHHHHHHHHHHHhHHHHHHHHHHHHHHHHHhcccccchhHhhccCchhHHHhhHHHHHHHHHHH
Q XP_016875493.1  190 GCVGGSFPSTVSPFFLLLSLFLGTCAMLVKETGITVFGVCLVYDLFSLSNKQDKSYLRASSNRNFLLTMRPFLKRAILVL  269 (456)
Q Consensus       190 ~~~~~~~~~~~~~~~~~~~~~~~~la~~~k~~~~~~~~~~~~~~~~~~~~~~~~~~~~~~~~~~~~~~~~~~~~~~~~~~  269 (456)
                      +          +..++.+.+++.++++.+|+++++.+....+......+..+++....               ......+
T Consensus       426 ~----------r~~~~al~~~~a~lal~~hptgl~alaall~~l~~l~r~lr~r~~~~---------------~~la~la  480 (1116)
T 7BVF_B          426 S----------RLTPAALAVVTAAFTLGVQPTGLIAVAALVAGGRPMLRILVRRHRLV---------------GTLPLVS  480 (1116)
T ss_dssp             T----------CSSHHHHHHHHHHHHHTTCGGGCCSHHHHHHTTHHHHHHHHHHHTTS---------------CSHHHHS
T ss_pred             C----------CcHHHHHHHHHHHHHHhccHHHHHHHHHHHHhhHHHHHHHHHhhhhc---------------chHHHHH


Q ss_pred             HHHHHHHHHHHHHhcCCCCccccCCCCcccchhHHHHHHHHHHHHHHHHHHHHHhHHhhccCCCCCCccccchhhHHHHH
Q XP_016875493.1  270 SYVLVILYFRLWIMGGSMPLFSEQDNPASFSPYILTRFLTYSYLLAFNVWLLLAPVTLCYDWQVGSIPLVETIWDMRNLA  349 (456)
Q Consensus       270 ~~~~~~~~~~~~~~~~~~~~~~~~~~~~~~~~~~~~~~~~~~~~~~~~~~~~~~~~~~~~~~~~~~~~~~~~~~~~~~~~  349 (456)
                      ..++.........+.......................+......+...+...                   ...+.....
T Consensus       481 ~~la~~~~~l~~~F~dqsl~~~~~a~~~~~~~g~~~~W~~e~~Ry~~L~~~~-------------------~~Gs~arr~  541 (1116)
T 7BVF_B          481 PMLAAGTVILTVVFADQTLSTVLEATRVRAKIGPSQAWYTENLRYYYLILPT-------------------VDGSLSRRF  541 (1116)
T ss_dssp             HHHHTTTCTHHHHTSSSCHHHHHHHHHHHHHTSCCCCGGGTHHHHHGGGSSS-------------------SSSCHHHHH
T ss_pred             HHHHHHHHHHHHHHccchHHHHHHHHHHHHHhcCCchHHHHhHHHHHHhccC-------------------CCCChHHHH


Q ss_pred             HHHHHHHHHHHHHHHHHHHhcccc---hHHHHHHHHHHHHHhhHhccccCCCccccccccchHHHHHHHHHHHHHHHHHH
Q XP_016875493.1  350 TIFLAVVMALLSLHCLAAFKRLEH---KEVLVGLLFLVFPFIPASNLFFRVGFVVAERVLYMPSMGYCILFVHGLSKLCT  426 (456)
Q Consensus       350 ~~~~~~~~~~~~~~~~~~~~~~~~---~~~~~~~~~~~~~~~~~~~~~~~~~~~~~~Ry~~~~~~~~~ll~~~~~~~~~~  426 (456)
                      .....++.+.........+++...   ......+.+.++.++.+.+     ...+..||+....++...+++.+...+.+
T Consensus       542 ~vLl~ll~L~~~~~~l~R~rr~~g~~~~~~~~ll~~~~~~~~ll~~-----tPtKwthhfg~~a~~~~aLlA~~~~~~~~  616 (1116)
T 7BVF_B          542 GFLITALCLFTAVFIMLRRKRIPSVARGPAWRLMGVIFGTMFFLMF-----TPTKWVHHFGLFAAVGAAMAALTTVLVSP  616 (1116)
T ss_dssp             HHHHHHHHHHHHHHHHHHCSCCTTSCTTHHHHHHHHHHHHHHHTTS-----CSCCCGGGGGGGGTTHHHHHHHHHHHTST
T ss_pred             HHHHHHHHHHHHHHHHHhcCCCCcccCcHHHHHHHHHHHHHHHHhc-----CchhHHHHHHHHHHHHHHHHHHHHHHhCh


Q ss_pred             HHhHHhH-HHHHHHHHHHHHHHHHHHHHh
Q XP_016875493.1  427 WLNRCGA-TTLIVSTVLLLLLFSWKTVKQ  454 (456)
Q Consensus       427 ~~~~~~~-~~~~~~~~~~~~~~~~~~~~~  454 (456)
                      ...+..+ +......+++++.+++...+.
T Consensus       617 ~~~r~~~~r~~~~~~~~~~~ala~~g~n~  645 (1116)
T 7BVF_B          617 SVLRWSRNRMAFLAALFFLLALCWATTNG  645 (1116)
T ss_dssp             TTSCCHHHHHHHHHHHHHHHHHHTSSCCC
T ss_pred             hhcchHHHHHHHHHHHHHHHHHHHhhhcc


No 11
>6W98_A F5/8 type C domain-containing protein; Glycosyltransferase, lipomannan, lipoarabinomannan, arabinofuranose, membrane; HET: PNS, 6OU; 2.9A {Escherichia coli (strain K12)}; Related PDB entries: 6WBX_A 6WBY_A 
Probab=99.51  E-value=3.2e-11  Score=124.97  Aligned_cols=398  Identities=13%  Similarity=0.026  Sum_probs=0.0  Template_Neff=8.800

Q ss_pred             CCCCccchhhccHHHHHHHHHHHHHHHHHHhhhcCCCcccccHHHHHhCCCCCCCCCcccccccccccccCCCCCCCccc
Q XP_016875493.1   12 GDRTPSRRRGCGLAPAGAAALLAGASCLCYGRSLQGEFVHDDVWAIVNNPDVRPGAPLRWGIFTNDFWGKGMAENTSHKS   91 (456)
Q Consensus        12 ~~~~~~~~~~~~~~~~~~~~~l~~~~~~~~~~~~~~~~~~De~~~~~~a~~~~~~~~~~~~~~~~~~~~~~~~~~~~~~~   91 (456)
                      ..++.++...........+++++++.+..+....+.....+|..+......+....   ...+++.......++..+...
T Consensus         1 ~~~~~~~~~~~~~~~~~ll~~~lll~~~~~~~~~g~~~~d~~~~~~~~~~~~l~~~---~~~W~~~~~~G~~~~~~~~y~   77 (1413)
T 6W98_A            1 SYVMTYRLDSSALSRRWLAVAAAVSLLLTFSQSPGQISPDTKLDLAINPLRFAARA---LNLWSSDLPFGQAQNQAYGYL   77 (1413)
T ss_dssp             ----CCCCCCCCCCTHHHHHHHHHHHHHHTTSSTTCBCCTTCSHHHHCHHHHHHHT---TSSEESSSTTSEECCSSGGGC
T ss_pred             CccccccCCcccchHHHHHHHHHHHHHHHHhCCCCccCCCCCCccccCHHHHHHHH---HhccCCCCCCCCCchhhhhhh


Q ss_pred             ccchHHHHHHHHHHHhCCCchHHHHHHHHHHHHHHHHHHHHHHHHhccchHHHHHHHHHHHHCcccHHHHHhhhhhHHHH
Q XP_016875493.1   92 YRPLCVLTFKLNIFLTGMNPFYFHAVNIILHCLVTLVLMYTCDKTVFKNRGLAFVTALLFAVHPIHTEAVAGIVGRADVL  171 (456)
Q Consensus        92 ~~Pl~~~~~~~~~~l~g~~~~~~rl~~~l~~~~~~~~~~~l~~~~~~~~~~~a~~aa~l~~~~p~~~~~~~~~~~~~~~~  171 (456)
                      +|  ...++.+...+........|+...++.+++.+.+|+++|+...+++..+++++++++++|.++.......  .+.+
T Consensus        78 ~P--~~~~~~l~~~lg~~~~~~~rl~~~l~~~la~~g~y~L~r~l~~~~~~~al~Aal~yalsP~~l~~~~~~~--~~~~  153 (1413)
T 6W98_A           78 FP--HGAFFSLGHLLGVPAWVTQRLWWALLIVAGFWGLIRVAEALGIGTRGSRIIAAVAFALSPRVLTTLGAIS--SETL  153 (1413)
T ss_dssp             CC--CCHHHHHHHHHTCCHHHHHHHHHHHHHHHHHHHHHHHHHHHTCSCTTHHHHHHHHHHTCHHHHHHHTTCG--GGTH
T ss_pred             hh--HHHHHHHHHHcCCCHHHHHHHHHHHHHHHHHHHHHHHHHHhCCCChHHHHHHHHHHHHCHHHHHHhhccC--hhhH


Q ss_pred             HHHHHHHHHHHHHHHHhc--CCCCCCCCcchhHHHHHHHHHHHHHHHHhHHHHHHHHHHHHHHHHHhcccccchhHhhcc
Q XP_016875493.1  172 ACLLFLLAFLSYNRSLDQ--GCVGGSFPSTVSPFFLLLSLFLGTCAMLVKETGITVFGVCLVYDLFSLSNKQDKSYLRAS  249 (456)
Q Consensus       172 ~~~~~~l~~~~~~~~~~~--~~~~~~~~~~~~~~~~~~~~~~~~la~~~k~~~~~~~~~~~~~~~~~~~~~~~~~~~~~~  249 (456)
                      ..+++.++++.+.+..++  +          ++++.+++++++++...++....++.+.+.+..++..++++++      
T Consensus       154 ~~~llp~~ll~l~~~~~~~~~----------~~r~~~~~~l~~~l~~~~~~~~~~~~l~~~~l~~l~~~~~~~~------  217 (1413)
T 6W98_A          154 PMMLAPWVLLPLILTFQGRMS----------PRRAAALSAVAVALMGAVNAVATALACGVAVIWWLAHRPNRTW------  217 (1413)
T ss_dssp             HHHHHHHHHHHHHHHHTTSSC----------HHHHHHHHHHHHHHSCSSSHHHHHHHSHHHHHHHHSBCCCHHH------
T ss_pred             HHHHHHHHHHHHHHHHcCCCC----------HHHHHHHHHHHHHHhcchhHHHHHHHHHHHHHHHHHCCCCchH------


Q ss_pred             CchhHHHhhHHHHHHHHHHHHHHHHHHHHHHHHhcCCCCccccCCCCcccchhHHHHHHHHHHHHHHHHHHHHHhHHhhc
Q XP_016875493.1  250 SNRNFLLTMRPFLKRAILVLSYVLVILYFRLWIMGGSMPLFSEQDNPASFSPYILTRFLTYSYLLAFNVWLLLAPVTLCY  329 (456)
Q Consensus       250 ~~~~~~~~~~~~~~~~~~~~~~~~~~~~~~~~~~~~~~~~~~~~~~~~~~~~~~~~~~~~~~~~~~~~~~~~~~~~~~~~  329 (456)
                               ++.........+.+..+...........................               ............
T Consensus       218 ---------~~~~~~~~~~~~l~~~~wl~Pll~~~~~~~~~~~~~e~~~~~~~---------------~~s~~~~l~~~~  273 (1413)
T 6W98_A          218 ---------WRFTAWWIPCLALASTWWIVALLIFGKISPKFLDFIESSGVTTQ---------------WTSLTEVLRGTD  273 (1413)
T ss_dssp             ---------HHHHHHHHHHHHHHHHHHHHHHHHHHHHSCCCTTSSCC----------------------CCHHHHHHTC-
T ss_pred             ---------HHHHHHHHHHHHHHHHHHHHHHHHhcccCHhHHHHHhccccccc---------------cccHHHHHhCCC


Q ss_pred             cCCCCCCccccchhhHHHHHHHHHHHHHHHHHHHHHHHHhcccchHHHHHHHHHHHHHhhHhc----------------c
Q XP_016875493.1  330 DWQVGSIPLVETIWDMRNLATIFLAVVMALLSLHCLAAFKRLEHKEVLVGLLFLVFPFIPASN----------------L  393 (456)
Q Consensus       330 ~~~~~~~~~~~~~~~~~~~~~~~~~~~~~~~~~~~~~~~~~~~~~~~~~~~~~~~~~~~~~~~----------------~  393 (456)
                      .+.........................++.++......+++++.+......+.+.+.+.....                .
T Consensus       274 ~w~~~~~~~~~~~~~~~~~~~~~~~~~~l~~lgl~~l~~r~~~~~~~l~~~~l~g~~l~~~~~~~~~~~p~~~~~~~~l~  353 (1413)
T 6W98_A          274 SWTPFVAPTATAGSSLVTQSAMVIATTMLAAAGMAGLAMRGMPARGRLVAVLLIGLVLLTAGYTGALGSPIAQQIQFFLD  353 (1413)
T ss_dssp             ----------------CCHHHHHHHHHHHHHHHHHHHSSTTCTTHHHHHHHHHHHHHTC---------------------
T ss_pred             CCccccCCCCcccchHHHhHHHHHHHHHHHHHHHHHHHhCCCchHHHHHHHHHHHHHHHHhcccCCCCCchHHHHHHHhc


Q ss_pred             ccCCCccccccccchHHHHHHHHHHHHHHHHHHH-------------HhHHhHHHHHHHHHHHHHHHHHHHHHhcC
Q XP_016875493.1  394 FFRVGFVVAERVLYMPSMGYCILFVHGLSKLCTW-------------LNRCGATTLIVSTVLLLLLFSWKTVKQNE  456 (456)
Q Consensus       394 ~~~~~~~~~~Ry~~~~~~~~~ll~~~~~~~~~~~-------------~~~~~~~~~~~~~~~~~~~~~~~~~~~~~  456 (456)
                      ..........||..+..++++++++.++..+.++             .+++.+.....++++++++.........+
T Consensus       354 p~~~~~R~~~Rf~~~~~l~lall~a~~l~~l~~~~~~~~~~~~~~~~~~~~~~~~~~~~~~~~~~~~~~~p~~~~~  429 (1413)
T 6W98_A          354 DGGTPLRNVHKLEPLIRLPLILGLAHALSRIPLPASVPVRQWLSALARPERNRAVAFAIVLLVALAASTSLAWTGR  429 (1413)
T ss_dssp             ------CCGGGSHHHHHHHHHHHHHHHTSSSCCTTTSCC------------CTTTHHHHHHHHHHHHHTHHHHTTC
T ss_pred             cCchhhcChhhhHHHHHHHHHHHHHHHHHhCCCCCCCCHHHHHHhhcChHHHHHHHHHHHHHHHHHHHHHHHHhCC


No 12
>7BWR_A Integral membrane indolylacetylinositol arabinosyltransferase EmbB; Mycobacterium tuberculosis, EmbB, cryo-EM, ethambutol; HET: F8L;{Mycolicibacterium smegmatis MC2 155}; Related PDB entries: 7BVC_B 7BVG_B 7BWR_B 7BX8_B 7BX8_A
Probab=99.51  E-value=1.4e-11  Score=119.64  Aligned_cols=351  Identities=9%  Similarity=-0.047  Sum_probs=0.0  Template_Neff=6.000

Q ss_pred             HHHHHHHHhhhcCCCcccccHHHHHhCCCCCCCCCcccccccccccccCCCCCCCcccccchHHHHHHHHHHHhCCCchH
Q XP_016875493.1   34 AGASCLCYGRSLQGEFVHDDVWAIVNNPDVRPGAPLRWGIFTNDFWGKGMAENTSHKSYRPLCVLTFKLNIFLTGMNPFY  113 (456)
Q Consensus        34 ~~~~~~~~~~~~~~~~~~De~~~~~~a~~~~~~~~~~~~~~~~~~~~~~~~~~~~~~~~~Pl~~~~~~~~~~l~g~~~~~  113 (456)
                      .++...+.......+...||.++...+++..+.+....-+...+          ....++++|+.++..+..+ |.++..
T Consensus       267 ~~V~a~L~~w~~ig~~~~DDg~~~~~ar~~~~~G~~~n~~r~~~----------~~e~p~~~yY~lL~~w~~l-G~s~~~  335 (1082)
T 7BWR_A          267 GVVVGGMAIWYVIGANSSDDGYILQMARTAEHAGYMANYFRWFG----------SPEDPFGWYYNVLALMTKV-SDASIW  335 (1082)
T ss_dssp             HHHTTTTTHHHHHSCCCTTHHHHHHHHHSHHHHSSCBCCSSSTT----------CBSCSSCCTHHHHHTTTTS-CCCTTT
T ss_pred             HHHHHHHHHHHHhccCCCchHHHHHHHHHHhHhcchHHHHHHhC----------CCCCccHHHHHHHHHHHHh-cCChHH


Q ss_pred             HHHHHHHHHHHHHHHH-----HHHHHHHhccchHHHHHHHHHHHHCcccHHHHHhhhhhHHHHHHHHHHHHHHHHHHHHh
Q XP_016875493.1  114 FHAVNIILHCLVTLVL-----MYTCDKTVFKNRGLAFVTALLFAVHPIHTEAVAGIVGRADVLACLLFLLAFLSYNRSLD  188 (456)
Q Consensus       114 ~rl~~~l~~~~~~~~~-----~~l~~~~~~~~~~~a~~aa~l~~~~p~~~~~~~~~~~~~~~~~~~~~~l~~~~~~~~~~  188 (456)
                      .|++|+++++++..++     +.+. +....++..++.+++.+..  ..+.+  ....++|.+..++.+++.+++.+..+
T Consensus       336 lRLpS~laglat~~ll~r~v~~~lg-r~~~~~~~a~~~Aal~~l~--~~l~y--~~~~Rpy~l~al~~~la~~~l~ra~~  410 (1082)
T 7BWR_A          336 IRLPDLICALICWLLLSREVLPRLG-PAVAGSRAAMWAAGLVLLG--AWMPF--NNGLRPEGQIATGALITYVLIERAVT  410 (1082)
T ss_dssp             TTGGGTGGGTSSHHHHTTSSTGGGC-HHHHHCSHHHHHHHHHHHH--HHTTT--TTSSSTTHHHHHHHHHHHHHHHHHHH
T ss_pred             HHHHHHHHHHHHHHHHHHhhHHHhc-hhhcccHHHHHHHHHHHHH--HHHHH--hcCCchHHHHHHHHHHHHHHHHHHHh


Q ss_pred             cCCCCCCCCcchhHHHHHHHHHHHHHHHHhHHHHHHHHHHHHHHHHHhcccccchhHhhccCchhHHHhhHHHHHHHHHH
Q XP_016875493.1  189 QGCVGGSFPSTVSPFFLLLSLFLGTCAMLVKETGITVFGVCLVYDLFSLSNKQDKSYLRASSNRNFLLTMRPFLKRAILV  268 (456)
Q Consensus       189 ~~~~~~~~~~~~~~~~~~~~~~~~~la~~~k~~~~~~~~~~~~~~~~~~~~~~~~~~~~~~~~~~~~~~~~~~~~~~~~~  268 (456)
                      ++          +..++.+.+++.++++.+|+++++.+.+..+......++.+++....               ......
T Consensus       411 ~~----------r~~~~al~~~~a~lal~~hptgllalaallv~l~~l~r~~r~r~~~~---------------~~la~l  465 (1082)
T 7BWR_A          411 SG----------RLTPAALAITTAAFTLGIQPTGLIAVAALLAGGRPILRIVMRRRRLV---------------GTWPLI  465 (1082)
T ss_dssp             HC----------CSHHHHHHHHHHHHTTSSCTTCHHHHHHHHHTHHHHHHHHHHTTTTS---------------CSHHHH
T ss_pred             cC----------CCHHHHHHHHHHHHHHHhcHHHHHHHHHHHHccHHHHHHHhhhhccc---------------cHHHHH


Q ss_pred             HHHHHHHHHHHHHHhcCCCCccccCCCCcccchhHHHHHHHHHHHHHHHHHHHHHhHHhhccCCCCCCccccchhhHHHH
Q XP_016875493.1  269 LSYVLVILYFRLWIMGGSMPLFSEQDNPASFSPYILTRFLTYSYLLAFNVWLLLAPVTLCYDWQVGSIPLVETIWDMRNL  348 (456)
Q Consensus       269 ~~~~~~~~~~~~~~~~~~~~~~~~~~~~~~~~~~~~~~~~~~~~~~~~~~~~~~~~~~~~~~~~~~~~~~~~~~~~~~~~  348 (456)
                      ...++.........+.......................+..........+...                   ...+....
T Consensus       466 a~~~aa~~~~l~~~F~dqsl~~~~~a~~~~~~~g~~~~W~~e~~Ry~~L~~~~-------------------~~Gs~arr  526 (1082)
T 7BWR_A          466 APLLAAGTVILAVVFADQTIATVLEATRIRTAIGPSQEWWTENLRYYYLILPT-------------------TDGAISRR  526 (1082)
T ss_dssp             HHHHHTTSSTHHHHTSSCCHHHHHHHHHHHHHHSCCTTTSGGGSSSSCCCCTT-------------------CCCHHHHH
T ss_pred             HHHHHHHHHHHHHHHhchHHHHHHHHHHHHhhcCCCccHHHhhHHHHHHHcCC-------------------CCCcchHH


Q ss_pred             HHHHHHHHHHHHHHHHHHHHhcccc---hHHHHHHHHHHHHHhhHhccccCCCccccccccchHHHHHHHHHHHHHHHHH
Q XP_016875493.1  349 ATIFLAVVMALLSLHCLAAFKRLEH---KEVLVGLLFLVFPFIPASNLFFRVGFVVAERVLYMPSMGYCILFVHGLSKLC  425 (456)
Q Consensus       349 ~~~~~~~~~~~~~~~~~~~~~~~~~---~~~~~~~~~~~~~~~~~~~~~~~~~~~~~~Ry~~~~~~~~~ll~~~~~~~~~  425 (456)
                      ......+..++........+++...   ......+......++...+     ......||+.........+++..+..+.
T Consensus       527 ~~vLl~l~~L~~~~~~llR~~r~~g~~~~~~~~ll~~~~~~~~ll~~-----tPtKwthhfga~ag~g~~l~a~a~v~l~  601 (1082)
T 7BWR_A          527 VAFVFTAMCLFPSLFMMLRRKHIAGVARGPAWRLMGIIFATMFFLMF-----TPTKWIHHFGLFAAVGGAMAALATVLVS  601 (1082)
T ss_dssp             HTTTTTTTSSHHHHHHHHHSSSCSSSCTTHHHHHHHHHHHHHHHTBT-----TTBCCCCCTTGGGSHHHHHHHHHHHHSS
T ss_pred             HHHHHHHHHHHHHHHHHHhhcccCCCcCCHHHHHHHHHHHHHHHHhh-----CcchHHHHHHHHHHHHHHHHHHHHHHHc


Q ss_pred             HHHhHHhH-HHHHHHHHHHHHHHHH
Q XP_016875493.1  426 TWLNRCGA-TTLIVSTVLLLLLFSW  449 (456)
Q Consensus       426 ~~~~~~~~-~~~~~~~~~~~~~~~~  449 (456)
                      ....+..+ +......++++..+++
T Consensus       602 ~~~~r~~r~r~~~~~~~~~~~ala~  626 (1082)
T 7BWR_A          602 PTVLRSARNRMAFLSLVLFVLAFCF  626 (1082)
T ss_dssp             TTTCCCHHHHHHHHHHHHHHHHHHT
T ss_pred             HHhcccHHHHHHHHHHHHHHHHHHh


No 13
>7BVE_B Integral membrane indolylacetylinositol arabinosyltransferase EmbC; Mycobacterium smegmatis, cell wall synthesis; HET: PO4, PN7, 95E; 2.81A {Mycolicibacterium smegmatis MC2 155}; Related PDB entries: 7BVH_B 7BVH_A 7BVE_A
Probab=99.49  E-value=1.1e-10  Score=113.79  Aligned_cols=357  Identities=10%  Similarity=-0.064  Sum_probs=0.0  Template_Neff=6.000

Q ss_pred             HHHHHHHHhhhcCCCcccccHHHHHhCCCCCCCCCcccccccccccccCCCCCCCcccccchHHHHHHHHHHHhCCCchH
Q XP_016875493.1   34 AGASCLCYGRSLQGEFVHDDVWAIVNNPDVRPGAPLRWGIFTNDFWGKGMAENTSHKSYRPLCVLTFKLNIFLTGMNPFY  113 (456)
Q Consensus        34 ~~~~~~~~~~~~~~~~~~De~~~~~~a~~~~~~~~~~~~~~~~~~~~~~~~~~~~~~~~~Pl~~~~~~~~~~l~g~~~~~  113 (456)
                      .++...+-......+.+.||.++...+++..+.+.....+...+          ..+....+|+.++..+.. +|.++..
T Consensus       261 ~~V~~~l~~w~~ig~~~~DEg~~l~~ar~~~~~Gy~~n~~~~~~----------~~dapfg~yY~lL~~W~~-vG~s~~~  329 (1084)
T 7BVE_B          261 GLVSAMLVWWHFVGANTADDGYILTMARVSEHAGYMANYYRWFG----------TPESPFGWYYDLLALWAH-VSTASVW  329 (1084)
T ss_dssp             HHHHHHHHHHHHSCCCCSSSHHHHHHHHHHHHHSSCBCSSSGGG----------CBCCSSCSSHHHHHHHTT-TCCCHHH
T ss_pred             HHHHHHHHHHHHhcccccchhHHhhhhhchhhcCchHHHHHHHC----------CCCcccHHHHHHHHHHHH-ccccHHH


Q ss_pred             HHHHHHHHHHHHHHHH-----HHHHHHHhccchHHHHHHHHHHHHCcccHHHHHhhhhhHHHHHHHHHHHHHHHHHHHHh
Q XP_016875493.1  114 FHAVNIILHCLVTLVL-----MYTCDKTVFKNRGLAFVTALLFAVHPIHTEAVAGIVGRADVLACLLFLLAFLSYNRSLD  188 (456)
Q Consensus       114 ~rl~~~l~~~~~~~~~-----~~l~~~~~~~~~~~a~~aa~l~~~~p~~~~~~~~~~~~~~~~~~~~~~l~~~~~~~~~~  188 (456)
                      .|++++++++++..++     ..+. +....++...+.++++++.  ....+  ....++|.+..++.+++++++.|..+
T Consensus       330 LRlpSll~glat~~ll~R~vl~~Lg-~~~~~~~~a~~~aal~fl~--~wl~y--~~~~Rpyalvalla~l~~~~~~ra~~  404 (1084)
T 7BVE_B          330 MRFPTLLMGLACWWVISREVIPRLG-AAAKHSRAAAWTAAGLFLA--FWLPL--NNGLRPEPIIALGILLTWCSVERGVA  404 (1084)
T ss_dssp             HHHHHHHHHHHHHHHCCCCCTTTSB-STTTSCSHHHHHHHHHHHH--HHHHH--CSSSSSHHHHHHHHHHHHHHHHHHHH
T ss_pred             HHHHHHHHHHHHHHHHHHHhHHHHH-HHhccCHHHHHHHHHHHHH--HHHHh--cCCCChHHHHHHHHHHHHHHHHHHHc


Q ss_pred             cCCCCCCCCcchhHHHHHHHHHHHHHHHHhHHHHHHHHHHHHHHHHHhcccccchhHhhccCchhHHHhhHHHHHHHHHH
Q XP_016875493.1  189 QGCVGGSFPSTVSPFFLLLSLFLGTCAMLVKETGITVFGVCLVYDLFSLSNKQDKSYLRASSNRNFLLTMRPFLKRAILV  268 (456)
Q Consensus       189 ~~~~~~~~~~~~~~~~~~~~~~~~~la~~~k~~~~~~~~~~~~~~~~~~~~~~~~~~~~~~~~~~~~~~~~~~~~~~~~~  268 (456)
                      ++          +.+++.+++++.++++.+|+++++.+....+......+..+++....               ......
T Consensus       405 ~~----------r~~~~ala~~~a~la~~~~Ptgl~ala~ll~~~~~l~r~lr~r~~~~---------------~~la~l  459 (1084)
T 7BVE_B          405 TS----------RLLPVAVAIIIGALTLFSGPTGIAAVGALLVAIGPLKTIVAAHVSRF---------------GYWALL  459 (1084)
T ss_dssp             HT----------CSHHHHHHHHHHHHHHTSSGGGGGGHHHHHHTSHHHHHHHHHHTTTS---------------CSHHHH
T ss_pred             CC----------CcHHHHHHHHHHHHHHhhhHHHHHHHHHHHHHHHHHHHHHHhccchh---------------HHHHHH


Q ss_pred             HHHHHHHHHHHHHHhcCCCCccccCCCCcccchhHHHHHHHHHHHHHHHHHHHHHhHHhhccCCCCCCccccchhhHHHH
Q XP_016875493.1  269 LSYVLVILYFRLWIMGGSMPLFSEQDNPASFSPYILTRFLTYSYLLAFNVWLLLAPVTLCYDWQVGSIPLVETIWDMRNL  348 (456)
Q Consensus       269 ~~~~~~~~~~~~~~~~~~~~~~~~~~~~~~~~~~~~~~~~~~~~~~~~~~~~~~~~~~~~~~~~~~~~~~~~~~~~~~~~  348 (456)
                      ...++.........+..................................+.                    ........-
T Consensus       460 a~~lAa~~~~l~~~Fadqsl~~~~~a~~v~~~~gp~l~w~~e~~Ry~~l~g--------------------~~~~gs~ar  519 (1084)
T 7BVE_B          460 APIAAAGTVTIFLIFRDQTLAAELQASSFKSAVGPSLAWFDEHIRYSRLFT--------------------TSPDGSVAR  519 (1084)
T ss_dssp             HHHHHHHHTTHHHHTSSSCHHHHHHHHHHHHHHSCCCCGGGTHHHHHHHTS--------------------SSSTTCHHH
T ss_pred             HHHHHHHHHHHHHHHHhhhHHHHHHHHhhhhccCCCcHhHHHHHHHHHHhc--------------------CCCCCCHHH


Q ss_pred             HHHHHHHHHHHHHHHHHHHHhcccch---HHHHHHHHHHHHHhhHhccccCCCccccccccchHHHHHHHHHHHHHHHHH
Q XP_016875493.1  349 ATIFLAVVMALLSLHCLAAFKRLEHK---EVLVGLLFLVFPFIPASNLFFRVGFVVAERVLYMPSMGYCILFVHGLSKLC  425 (456)
Q Consensus       349 ~~~~~~~~~~~~~~~~~~~~~~~~~~---~~~~~~~~~~~~~~~~~~~~~~~~~~~~~Ry~~~~~~~~~ll~~~~~~~~~  425 (456)
                      -...++.++.++.......++++...   .....+++..+..+.+..+    ......+|+....+...++++..+..+.
T Consensus       520 r~~vLl~l~~l~~~~~ll~R~rr~~g~~~~~~~~l~~~~~~~l~ll~~----tPtKwthhfg~lag~~~~lla~~~~~~~  595 (1084)
T 7BVE_B          520 RFAVLTLLLALAVSIAMTLRKGRIPGTALGPSRRIIGITIISFLAMMF----TPTKWTHHFGVFAGLAGCLGALAAVAVT  595 (1084)
T ss_dssp             HHHHHHHHHHHHHHHHHHHHSSSCTTBCHHHHHHHHHHHHHHHHHGGG----CSSCCSGGGGGGTTHHHHHHHHHHHTTS
T ss_pred             HHHHHHHHHHHHHHHHHHhhcCCCCCCCCCHHHHHHHHHHHHHHHHhc----CCchHHHHHHhHHHHHHHHHHHHHHHHH


Q ss_pred             HHHhHHhHHHHHHHHHHHHHHHHHHHHHhcC
Q XP_016875493.1  426 TWLNRCGATTLIVSTVLLLLLFSWKTVKQNE  456 (456)
Q Consensus       426 ~~~~~~~~~~~~~~~~~~~~~~~~~~~~~~~  456 (456)
                      +...+..+.... ....++++..+.....|.
T Consensus       596 ~~~~r~~r~~~~-~~a~~~~~~ala~~G~N~  625 (1084)
T 7BVE_B          596 TTAMKSRRNRTV-FGAAVLFVTALSFATVNG  625 (1084)
T ss_dssp             TTTCCCHHHHHH-HHHHHHHHHHHHTSSCCC
T ss_pred             HHhccchHHHHH-HHHHHHHHHHHHhccccc


No 14
>6SNI_X Dolichyl pyrophosphate Man9GlcNAc2 alpha-1,3-glucosyltransferase (E.C.2.4.1.267); Glycosyltransferase, Glucosyltransferase, GT-C, N-Glycosylation, MEMBRANE; HET: PTY, Y01;{Saccharomyces cerevisiae}; Related PDB entries: 6SNH_X
Probab=99.47  E-value=1.5e-10  Score=108.55  Aligned_cols=344  Identities=11%  Similarity=-0.031  Sum_probs=0.0  Template_Neff=9.000

Q ss_pred             CceecccCCCCCCCCccchhhccHHHHHHHHHHHHHHHHHHhhhc------CCCcccccHHHHHhCCCCCCCCCcccccc
Q XP_016875493.1    1 MVVTTSARGGGGDRTPSRRRGCGLAPAGAAALLAGASCLCYGRSL------QGEFVHDDVWAIVNNPDVRPGAPLRWGIF   74 (456)
Q Consensus         1 m~~~~~~~~~~~~~~~~~~~~~~~~~~~~~~~l~~~~~~~~~~~~------~~~~~~De~~~~~~a~~~~~~~~~~~~~~   74 (456)
                      +............................+++++.+.+.......      ..+...|+..+....+...+.+...+...
T Consensus        30 ~~~~~~~~~~~~~~~~~~~~~~~~~~~l~~i~~~~l~lR~~~~~~~~sg~~~pp~~~D~~~~~~w~~~~~~~~~~~wy~~  109 (562)
T 6SNI_X           30 PAEESFYASPMYDFLYPFRPVGNQWLPEYIIFVCAVILRCTIGLGPYSGKGSPPLYGDFEAQRHWMEITQHLPLSKWYWY  109 (562)
T ss_dssp             --------------------------CCSSHHHHHHHHHHHGGGSCCTTSSCSSSCCHHHHHHHHHHHHTTSCTTSTTTS
T ss_pred             CcccccCCCchhHhhhccCCCCCccHHHHHHHHHHHHHHHHHhcCCCCCCCCCCCCCCHHHHHHHHHHHHhCCHHHhccc


Q ss_pred             cccccccCCCCCCCcccccchHHHHHHHHHHHhC--------------------CCchHHHHHHHHHHHHHHHHH-HHHH
Q XP_016875493.1   75 TNDFWGKGMAENTSHKSYRPLCVLTFKLNIFLTG--------------------MNPFYFHAVNIILHCLVTLVL-MYTC  133 (456)
Q Consensus        75 ~~~~~~~~~~~~~~~~~~~Pl~~~~~~~~~~l~g--------------------~~~~~~rl~~~l~~~~~~~~~-~~l~  133 (456)
                      +.+++...         |||+..+...+...+.+                    .+....|+.++++.+++...+ |.+.
T Consensus       110 ~~~~~~~~---------YPPl~~~~~~~~~~i~~~~~~~~~~l~~~~g~~~~~~~~~~~~rl~~i~~~ll~~~~~~~~~~  180 (562)
T 6SNI_X          110 DLQYWGLD---------YPPLTAFHSYLLGLIGSFFNPSWFALEKSRGFESPDNGLKTYMRSTVIISDILFYFPAVIYFT  180 (562)
T ss_dssp             CSTTTCCC---------SCHHHHHHHHHHHHHHHHHCTTTTCSSSSTTCCCTTCCSSSHHHHHHHHHHHHHTHHHHHHHH
T ss_pred             CccccCCC---------ChHHHHHHHHHHHHHHHHhCHHHHHhcccCCCCCcchHHHHHHHHHHHHHHHHHHHHHHHHHH


Q ss_pred             HHH---hccchHHHHHHHHHHHHCcccHHHHHhh-hhhHHHHHHHHHHHHHHHHHHHHhcCCCCCCCCcchhHHHHHHHH
Q XP_016875493.1  134 DKT---VFKNRGLAFVTALLFAVHPIHTEAVAGI-VGRADVLACLLFLLAFLSYNRSLDQGCVGGSFPSTVSPFFLLLSL  209 (456)
Q Consensus       134 ~~~---~~~~~~~a~~aa~l~~~~p~~~~~~~~~-~~~~~~~~~~~~~l~~~~~~~~~~~~~~~~~~~~~~~~~~~~~~~  209 (456)
                      |+.   ..++++.+..++++++++|..+...+.. .  .|.....+.+++++++.+.+                 ...++
T Consensus       181 ~~~~~~~~~~~~~~~~~~~~~~l~P~~i~~~~~~~q--~d~~~l~l~l~al~~~~~~~-----------------~~~ag  241 (562)
T 6SNI_X          181 KWLGRYRNQSPIGQSIAASAILFQPSLMLIDHGHFQ--YNSVMLGLTAYAINNLLDEY-----------------YAMAA  241 (562)
T ss_dssp             HHHHHHHTCCHHHHHHHHHHHHCCHHHHHHHTTTCC--CHHHHHHHHHHHHHHHHHTC-----------------HHHHH
T ss_pred             HHHhhcCCCChhHHHHHHHHHHhCHHHHHhhcccch--hHHHHHHHHHHHHHHHHCCC-----------------hHHHH


Q ss_pred             HHHHHHHHhHHHHHHHHHHHHHHHHHhcccccchhHhhccCchhHHHhhHHHHHHHHHHHHHHHHHHHHHHHHhcC----
Q XP_016875493.1  210 FLGTCAMLVKETGITVFGVCLVYDLFSLSNKQDKSYLRASSNRNFLLTMRPFLKRAILVLSYVLVILYFRLWIMGG----  285 (456)
Q Consensus       210 ~~~~la~~~k~~~~~~~~~~~~~~~~~~~~~~~~~~~~~~~~~~~~~~~~~~~~~~~~~~~~~~~~~~~~~~~~~~----  285 (456)
                      +++++++.+|+..+.+.++++++.+....++++++.++               .............+.+..+...+    
T Consensus       242 i~~~lal~~K~~~l~~~p~~~~~ll~~~~~~~~~~~~~---------------~~~~~~~~~~~~~l~~~Pf~~~~~~~~  306 (562)
T 6SNI_X          242 VCFVLSICFKQMALYYAPIFFAYLLSRSLLFPKFNIAR---------------LTVIAFATLATFAIIFAPLYFLGGGLK  306 (562)
T ss_dssp             HHHHHHHTTCGGGTTSHHHHHHHHHCCCCCSSCCCHHH---------------HHHHHHHHHHHHHHHHHHHHTTTCSHH
T ss_pred             HHHHHHHHhhHHHHHHHHHHHHHHHHHHcCCCCCcHHH---------------HHHHHHHHHHHHHHHHHHHHHhcCCHH


Q ss_pred             --CCCccccCCCCcccchhHHHHHHHHHHHHHHHHHHHHHhHHhhccCCCCCCccccchhhHHHHHHHHHHHHHHHHHHH
Q XP_016875493.1  286 --SMPLFSEQDNPASFSPYILTRFLTYSYLLAFNVWLLLAPVTLCYDWQVGSIPLVETIWDMRNLATIFLAVVMALLSLH  363 (456)
Q Consensus       286 --~~~~~~~~~~~~~~~~~~~~~~~~~~~~~~~~~~~~~~~~~~~~~~~~~~~~~~~~~~~~~~~~~~~~~~~~~~~~~~  363 (456)
                        ............+.......+.............                     ................+..+...
T Consensus       307 ~~~~~~~~~fp~~rgl~~~~~~n~w~~~~~~~~~~~---------------------~~~~~~~~~~~~~~~~l~~l~~~  365 (562)
T 6SNI_X          307 NIHQCIHRIFPFARGIFEDKVANFWCVTNVFVKYKE---------------------RFTIQQLQLYSLIATVIGFLPAM  365 (562)
T ss_dssp             HHHHHHHHHSCCCCSSSCSCCSSSHHHHTTTSCGGG---------------------TSCHHHHHHHHHHHHHHHHHHHH
T ss_pred             HHHHHHHHHcCCCcccccchhhhHHHHHHHHHHHHh---------------------hCCHHHHHHHHHHHHHHHHHHHH


Q ss_pred             HHHHHhcccchHHHHHHHHHHHHHhhHhccccCCCccccccc-cchHHHHHHHH
Q XP_016875493.1  364 CLAAFKRLEHKEVLVGLLFLVFPFIPASNLFFRVGFVVAERV-LYMPSMGYCIL  416 (456)
Q Consensus       364 ~~~~~~~~~~~~~~~~~~~~~~~~~~~~~~~~~~~~~~~~Ry-~~~~~~~~~ll  416 (456)
                      ....++++............+..++.        +...+++| +++.+|...+.
T Consensus       366 ~~~~~~~~~~~~~~~~~~~~l~~flf--------s~~vhekyill~llPl~ll~  411 (562)
T 6SNI_X          366 IMTLLHPKKHLLPYVLIACSMSFFLF--------SFQVHEKTILIPLLPITLLY  411 (562)
T ss_dssp             HHHHTSCCSSSHHHHHHHHHHHHHHH--------CSSCCSSCCHHHHHHHHHGG
T ss_pred             HHHHhCCCcchHHHHHHHHHHHHHHh--------chhcCchhcHHHHHHHHHHh


No 15
>7BVC_A Integral membrane indolylacetylinositol arabinosyltransferase EmbA; Mycobacterium smegmatis, cell wall synthesis; HET: 95E, PNS, CDL, F8L;{Mycolicibacterium smegmatis MC2 155}; Related PDB entries: 7BVG_A 
Probab=99.33  E-value=2.5e-09  Score=104.16  Aligned_cols=357  Identities=8%  Similarity=-0.083  Sum_probs=0.0  Template_Neff=5.800

Q ss_pred             HHHHHHHHhhhcCCCcccccHHHHHhCCCCCCCCCcccccccccccccCCCCCCCcccccchHHHHHHHHHHHhCCCchH
Q XP_016875493.1   34 AGASCLCYGRSLQGEFVHDDVWAIVNNPDVRPGAPLRWGIFTNDFWGKGMAENTSHKSYRPLCVLTFKLNIFLTGMNPFY  113 (456)
Q Consensus        34 ~~~~~~~~~~~~~~~~~~De~~~~~~a~~~~~~~~~~~~~~~~~~~~~~~~~~~~~~~~~Pl~~~~~~~~~~l~g~~~~~  113 (456)
                      .++...+.......+...||.++...+++..+.+.....+..-+          ......-+|+.++..+..+ |.++..
T Consensus       251 ~vV~~~L~~W~~igp~~~DDg~~~~~ar~~~~~G~~gny~r~~~----------~~eapf~~yY~ll~~w~~v-g~s~~~  319 (1088)
T 7BVC_A          251 TGVIGGLLIWHIVGAPTSDDGYNMTIARVASEAGYTTNYYRYFG----------ASEAPFDWYQSVLSHLASI-STAGVW  319 (1088)
T ss_dssp             HHHHHHHHSTTTSCCCCTTHHHHHHHHHHSSSSSSCBCSSSGGG----------CBCTTSCHHHHHHHHHTTT-CCCHHH
T ss_pred             HHHHHHHHHHHHhCCCCcchhHHHHHHHHHHHhcCHHHHHHHhc----------CCCcCCHHHHHHHHHHHhc-ccchHH


Q ss_pred             HHHHHHHHHHHHHHHH-----HHHHHHHhccchHHHHHHHHHHH--HCcccHHHHHhhhhhHHHHHHHHHHHHHHHHHHH
Q XP_016875493.1  114 FHAVNIILHCLVTLVL-----MYTCDKTVFKNRGLAFVTALLFA--VHPIHTEAVAGIVGRADVLACLLFLLAFLSYNRS  186 (456)
Q Consensus       114 ~rl~~~l~~~~~~~~~-----~~l~~~~~~~~~~~a~~aa~l~~--~~p~~~~~~~~~~~~~~~~~~~~~~l~~~~~~~~  186 (456)
                      .|++++++++++..++     ..+. +....++...+.+++.+.  ..|    +  ....|+|.+..++.+++.+++.+.
T Consensus       320 lRLPSllagl~tw~llsR~vl~~Lg-~~~~~~~~a~~aaal~fla~wlP----y--~~~~Rpe~~val~~~~a~~~~~ra  392 (1088)
T 7BVC_A          320 MRLPATAAAIATWLIISRCVLPRIG-RRVAANRVAMLTAGATFLAAWLP----F--NNGLRPEPLIAFAVITVWMLVENS  392 (1088)
T ss_dssp             HTGGGTHHHHHHHHHCCCCCHHHHC-HHHHHCHHHHHHHHHHHHHHHTT----T--CSSSSSHHHHHHHHHHHHHHHHHH
T ss_pred             hHHHHHHHHHHHHHHHHHHHHHHHh-HhhcccHHHHHHHHHHHHHHHHH----h--cCCCChHHHHHHHHHHHHHHHHHH


Q ss_pred             HhcCCCCCCCCcchhHHHHHHHHHHHHHHHHhHHHHHHHHHHHHHHHHHhcccccchhHhhccCchhHHHhhHHHHHHHH
Q XP_016875493.1  187 LDQGCVGGSFPSTVSPFFLLLSLFLGTCAMLVKETGITVFGVCLVYDLFSLSNKQDKSYLRASSNRNFLLTMRPFLKRAI  266 (456)
Q Consensus       187 ~~~~~~~~~~~~~~~~~~~~~~~~~~~la~~~k~~~~~~~~~~~~~~~~~~~~~~~~~~~~~~~~~~~~~~~~~~~~~~~  266 (456)
                      .+++          +..++..+.++.+++..+++++++.+..+++......+.-+++....               ....
T Consensus       393 ~~~~----------r~~~~a~a~~~aala~~~hPtGl~a~a~ll~~~~~l~r~~r~r~~~~---------------~~~a  447 (1088)
T 7BVC_A          393 IGTR----------RLWPAAVAIVIAMFSVTLAPQGLIALAPLLVGARAIGRVVTARRAGT---------------GILA  447 (1088)
T ss_dssp             HTTT----------CSHHHHHHHHHHHHHHTTCGGGGGGGHHHHHHHHHHHHHHGGGTTTT---------------CSHH
T ss_pred             hcCC----------CcHHHHHHHHHHHHHHhhcHHHHHHHHHHHHHHHHHHHHHHHhhccc---------------cHHH


Q ss_pred             HHHHHHHHHHHHHHHHhcCCCCccccCCCCcccchhHHHHHHHHHHHHHHHHHHHHHhHHhhccCCCCCCccccchhhHH
Q XP_016875493.1  267 LVLSYVLVILYFRLWIMGGSMPLFSEQDNPASFSPYILTRFLTYSYLLAFNVWLLLAPVTLCYDWQVGSIPLVETIWDMR  346 (456)
Q Consensus       267 ~~~~~~~~~~~~~~~~~~~~~~~~~~~~~~~~~~~~~~~~~~~~~~~~~~~~~~~~~~~~~~~~~~~~~~~~~~~~~~~~  346 (456)
                      ..+..++.........+.+..-..................+.+-. ....++.                 ...+...+..
T Consensus       448 ~~a~~laa~~~~l~~~F~dqtl~~~~~a~r~~~~~gp~~~w~~E~-~RY~~L~-----------------~~~~~~Gs~a  509 (1088)
T 7BVC_A          448 SLAPLAASVAVVFVIIFRDQTLATVAESVRIKYVVGPTIPWYQEF-LRYYFLT-----------------VEDSVDGSLT  509 (1088)
T ss_dssp             HHHHHHHHHTTHHHHHTTSSCHHHHHHHHHHHHHHSCCCCTTCCT-HHHHHHS-----------------CSSCSSSCTT
T ss_pred             HHHHHHHHHHHHHHHHhCCCcHHHHHHHHhHHhhhCCCChHHchh-HHHHHHH-----------------ccCCCCCCHH


Q ss_pred             HHHHHHHHHHHHHHHHHHHHHHhcccch--HHHHHHHHHHHHHhhHhccccCCCccccccccchHHHHHHHHHHHHHHHH
Q XP_016875493.1  347 NLATIFLAVVMALLSLHCLAAFKRLEHK--EVLVGLLFLVFPFIPASNLFFRVGFVVAERVLYMPSMGYCILFVHGLSKL  424 (456)
Q Consensus       347 ~~~~~~~~~~~~~~~~~~~~~~~~~~~~--~~~~~~~~~~~~~~~~~~~~~~~~~~~~~Ry~~~~~~~~~ll~~~~~~~~  424 (456)
                      .-...+..+..++........+++....  .....+....+..+..+.+    ......+|+-...+....+++.....+
T Consensus       510 rR~~VLl~l~~l~~~~~~l~rrrr~~g~~~~~~~~l~~~~~~~~~lL~~----tPtKWthHfGa~Ag~gaal~a~~~va~  585 (1088)
T 7BVC_A          510 RRFAVLVLLLCLFGLIMVLLRRGRVPGAVSGPLWRLCGSTAIGLLLLIL----TPTKWAIQFGAFAGLAGALGGVTAFAF  585 (1088)
T ss_dssp             HHHHHHHHHHHHHHHHHHHHHSSCCTTSCHHHHHHHHHHHHHHHHHTTS----CSCCCSGGGGGGHHHHHHHHHHHHHHH
T ss_pred             HHHHHHHHHHHHHHHHHHHHhcCCCCCCCccHHHHHHHHHHHHHHHHHH----CcchHHHHHHHHHHHHHHHHHHHHHHH


Q ss_pred             HHHHhHHhHHHHHHHHHHHHHHHHHHHHHhcC
Q XP_016875493.1  425 CTWLNRCGATTLIVSTVLLLLLFSWKTVKQNE  456 (456)
Q Consensus       425 ~~~~~~~~~~~~~~~~~~~~~~~~~~~~~~~~  456 (456)
                      .+...+..+...... ..++++..+.....|.
T Consensus       586 ~~~~~r~~r~~~~~~-a~~~~~~alaf~G~N~  616 (1088)
T 7BVC_A          586 ARVGLHSRRNLALYV-TALLFILAWATSGLNG  616 (1088)
T ss_dssp             HHHTTSCHHHHHHHH-HHHHHHHHHHTTSCCC
T ss_pred             HHhccChHHHHHHHH-HHHHHHHHHHhhcccc


No 16
>6P25_B Dolichyl-diphosphooligosaccharide--protein glycosyltransferase subunits (E.C.2.4.99.18); complex, TRANSFERASE, glycosylation; HET: NAG, CPL, NNM; 3.2A {Saccharomyces cerevisiae W303}; Related PDB entries: 6P2R_B ; Related PDB entries: 6P2R_B ; Related PDB entries: 6P2R_B 
Probab=75.12  E-value=53  Score=33.25  Aligned_cols=107  Identities=8%  Similarity=-0.046  Sum_probs=0.0  Template_Neff=9.700

Q ss_pred             hhHHHHHHHHHHHHHHHHHHHHHHHHhcccchHH------------HHHHHHHHHHHhhHhccccCCCccccccccchHH
Q XP_016875493.1  343 WDMRNLATIFLAVVMALLSLHCLAAFKRLEHKEV------------LVGLLFLVFPFIPASNLFFRVGFVVAERVLYMPS  410 (456)
Q Consensus       343 ~~~~~~~~~~~~~~~~~~~~~~~~~~~~~~~~~~------------~~~~~~~~~~~~~~~~~~~~~~~~~~~Ry~~~~~  410 (456)
                      +....+.....++...+.........+++.....            .+.++..++..+|+...    +.....+|.+|++
T Consensus       607 Np~iww~~~~~~~~~~~~~~~~~~~~~r~~~~~~~~~~~~~~~~~~~~~~~g~~~~ylP~~~~----~R~~fl~hYlpal  682 (759)
T 6P25_B          607 TPASTWASSVAVLAFMATVVILLIRWQRQYVDLRNPSNWNVFLMGGFYPLLAWGLHYMPFVIM----SRVTYVHHYLPAL  682 (759)
T ss_dssp             CTTHHHHHHHHHHHHHHHHHHHHHHHHTTCCCCCSHHHHHCCCCCCCHHHHHHHHHHHHHHHS----CSCBCGGGHHHHH
T ss_pred             CHHHHHHHHHHHHHHHHHHHHHHHHHhcCCCCCCCchhHHHHHHHhHHHHHHHHHhcchHHcc----cCcccHHHHHHHH


Q ss_pred             HHHHHHHHHHHHHHHHHHh----HHhHHHHHHHHHHHHHHHHHHHHH
Q XP_016875493.1  411 MGYCILFVHGLSKLCTWLN----RCGATTLIVSTVLLLLLFSWKTVK  453 (456)
Q Consensus       411 ~~~~ll~~~~~~~~~~~~~----~~~~~~~~~~~~~~~~~~~~~~~~  453 (456)
                      ++.+++++..+..+.++.+    ++..+.....+++++++.....+.
T Consensus       683 ~f~il~~~~~~~~~~~~~~~~~~~~~~~~~~~~~~~~~~~~~f~~~~  729 (759)
T 6P25_B          683 YFALIILAYCFDAGLQKWSRSKCGRIMRFVLYAGFMALVIGCFWYFS  729 (759)
T ss_dssp             HHHHHHHHHHHHTSSSGGGGSHHHHHHHHHHHHHHHHHHHHHHHHTT
T ss_pred             HHHHHHHHHHHHHHHHhcccccccHHHHHHHHHHHHHHHHHHHHHHH


No 17
>6S7T_A Dolichyl-diphosphooligosaccharide--protein glycosyltransferase subunit STT3B (E.C.2.4.99.18); N-glycosylation, Oligosaccharyltransferase, OSTB, TRANSFERASE; HET: 0K3, KZB, NAG, EGY, MAN, BMA; 3.5A {Homo sapiens}
Probab=30.95  E-value=6.5e+02  Score=25.88  Aligned_cols=214  Identities=11%  Similarity=0.002  Sum_probs=0.0  Template_Neff=10.800

Q ss_pred             ccchHHHHHHHHHHHHCc------ccHHHHHhhhhhHHHHHHHHHHHHHHHHHHHHhcCCCCCCCCcchhHHHHHHHHHH
Q XP_016875493.1  138 FKNRGLAFVTALLFAVHP------IHTEAVAGIVGRADVLACLLFLLAFLSYNRSLDQGCVGGSFPSTVSPFFLLLSLFL  211 (456)
Q Consensus       138 ~~~~~~a~~aa~l~~~~p------~~~~~~~~~~~~~~~~~~~~~~l~~~~~~~~~~~~~~~~~~~~~~~~~~~~~~~~~  211 (456)
                      ...+...++.+.+..+..      .....  ...  ...+...+.++.++.+.+...++          +...+....++
T Consensus       141 ~~~P~~~~l~a~~~~l~g~~~~~~~~~~~--~~l--~~~l~~~l~~~~~y~l~r~l~~~----------~~allaall~a  206 (826)
T 6S7T_A          141 TVYPGLMITAGLIHWILNTLNITVHIRDV--CVF--LAPTFSGLTSISTFLLTRELWNQ----------GAGLLAACFIA  206 (826)
T ss_dssp             SSCTTHHHHHHHHHHHHHHTTCCCCHHHH--HHT--HHHHHHHHHHHHHHHHHHHHSCH----------HHHHHHHHHTT
T ss_pred             CCchHHHHHHHHHHHHHHhcCCCCcHHHH--HHH--HHHHHHHHHHHHHHHHHHHHcCc----------hHHHHHHHHHH


Q ss_pred             HHHHHHhHH--------HHHHHHHHHHHHHHHhcccccchhHhhccCchhHHHhhHHHHHHHHHHHHHHHHHHHHHHHHh
Q XP_016875493.1  212 GTCAMLVKE--------TGITVFGVCLVYDLFSLSNKQDKSYLRASSNRNFLLTMRPFLKRAILVLSYVLVILYFRLWIM  283 (456)
Q Consensus       212 ~~la~~~k~--------~~~~~~~~~~~~~~~~~~~~~~~~~~~~~~~~~~~~~~~~~~~~~~~~~~~~~~~~~~~~~~~  283 (456)
                      +.-......        ....+...+.++.+....++++.+                  ..++..++..+......... 
T Consensus       207 ~~p~~~~~s~~~~~~~e~~~~~~~~l~l~~~~~~~~~~~~~------------------~~~l~gl~~gla~~~~~~~~-  267 (826)
T 6S7T_A          207 IVPGYISRSVAGSFDNEGIAIFALQFTYYLWVKSVKTGSVF------------------WTMCCCLSYFYMVSAWGGYV-  267 (826)
T ss_dssp             TCHHHHGGGSTTCCCSHHHHHHHHHHHHHHHHHHHHHCCHH------------------HHHHHHHHHHHHHHHCTTHH-
T ss_pred             HHHHHHHhhhccCchHHHHHHHHHHHHHHHHHHHhccCcHH------------------HHHHHHHHHHHHHHhcccHH-


Q ss_pred             cCCCCccccCCCCcccchhHHHHHHHHHHHHHHHHHHHHHhHHhhccCCCCCCccccchhhHHHHHHHHHHHHHHHHHHH
Q XP_016875493.1  284 GGSMPLFSEQDNPASFSPYILTRFLTYSYLLAFNVWLLLAPVTLCYDWQVGSIPLVETIWDMRNLATIFLAVVMALLSLH  363 (456)
Q Consensus       284 ~~~~~~~~~~~~~~~~~~~~~~~~~~~~~~~~~~~~~~~~~~~~~~~~~~~~~~~~~~~~~~~~~~~~~~~~~~~~~~~~  363 (456)
                                                                                          .....+.+..+.
T Consensus       268 --------------------------------------------------------------------~~~~~~~l~~~~  279 (826)
T 6S7T_A          268 --------------------------------------------------------------------FIINLIPLHVFV  279 (826)
T ss_dssp             --------------------------------------------------------------------HHHHHHHHHHHH
T ss_pred             --------------------------------------------------------------------HHHHHHHHHHHH


Q ss_pred             HHHHHhcccchHHHHHHHHHHHHHhhHhccccCCCccccccccchHHHHHHHHHHHHHHHHHHHHhHHhHHHHHHHHHHH
Q XP_016875493.1  364 CLAAFKRLEHKEVLVGLLFLVFPFIPASNLFFRVGFVVAERVLYMPSMGYCILFVHGLSKLCTWLNRCGATTLIVSTVLL  443 (456)
Q Consensus       364 ~~~~~~~~~~~~~~~~~~~~~~~~~~~~~~~~~~~~~~~~Ry~~~~~~~~~ll~~~~~~~~~~~~~~~~~~~~~~~~~~~  443 (456)
                      ....++++++..........+...+.........+.........+......+..........+...++...........+
T Consensus       280 ~~~~~~~~~~~~~~~~~~~~~~~~~~~~~p~~~~~~~~~~~~~~~~~~~~~~~~~~~~~~~~~~~~~~~~~~~~~~~~~~  359 (826)
T 6S7T_A          280 LLLMQRYSKRVYIAYSTFYIVGLILSMQIPFVGFQPIRTSEHMAAAGVFALLQAYAFLQYLRDRLTKQEFQTLFFLGVSL  359 (826)
T ss_dssp             HHHTTCCCHHHHHHHHHHHHHHHHHHTTSTTTTTHHHHBSSTHHHHHHHHHHHHHHHHHHHHHHSCSTTTHHHHHHHHHH
T ss_pred             HHHhccCChhHHHHHHHHHHHHHHHHhccccCCCCcccchHHHHHHHHHHHHHHHHHHHHHHHhcCHHHHHHHHHHHHHH


Q ss_pred             HHHHHHHHH
Q XP_016875493.1  444 LLLFSWKTV  452 (456)
Q Consensus       444 ~~~~~~~~~  452 (456)
                      .+.......
T Consensus       360 ~~~~~~~~~  368 (826)
T 6S7T_A          360 AAGAVFLSV  368 (826)
T ss_dssp             HHHHHHHHH
T ss_pred             HHHHHHHHH
