# Supplementary material for: Conserved sequence motifs in human TMTC1, TMTC2, TMTC3, and TMTC4, new O-mannosyltransferases from the GT-C/PMT clan, are rationalized as ligand binding sites
Source: Biol Direct. 2021 Jan 12;16:4. doi: 10.1186/s13062-021-00291-w (PMC7801869; doi:10.1186/s13062-021-00291-w)
Supplement: Supplementary file 3 — Additional file 3. HHPred outputs when searching TMTCs against Pfam or PDB structures. The compressed library file AF3-2020-06-HHPred-TMTCs.zip contains the outputs when running the four human TMTC sequences as input of HHPred against PDB sequences and against Pfam domains (as of 23rd of June 2020). [file 13062_2021_291_MOESM3_ESM.zip › AF3-2020-06-HHPred-TMTCs/HHpred_TMTC1_PDB_files/app.css]

@import url(https://use.fontawesome.com/releases/v5.2.0/css/all.css);.navbar-container .navbar[data-v-74d62cde]{padding-left:0;max-width:750px}.navbar-container .navbar .navbar-nav .nav-item a[data-v-74d62cde]{border-radius:5px;text-shadow:0 1px 1px #fefefe;padding:1rem 1rem;font-size:.8em;-webkit-transition:background-color .2s;transition:background-color .2s}.navbar-container .navbar .navbar-nav .nav-item.active a[data-v-74d62cde],.navbar-container .navbar .navbar-nav .nav-item .nav-link.active[data-v-74d62cde],.navbar-container .navbar .navbar-nav .nav-item:hover a[data-v-74d62cde]{background:hsla(0,0%,86.3%,.5)}.navbar-container .navbar .navbar-nav.upper-nav a[data-v-74d62cde]{color:#888;font-weight:700}.navbar-container .navbar .navbar-nav.lower-nav[data-v-74d62cde]{border-top:2px solid #d0ba89;padding-top:4px;min-height:44px}.navbar-container .navbar .navbar-nav.lower-nav a[data-v-74d62cde]{color:#707070}.list-complete-item[data-v-74d62cde]{-webkit-transition:opacity .5s,-webkit-transform .5s;transition:opacity .5s,-webkit-transform .5s;transition:opacity .5s,transform .5s;transition:opacity .5s,transform .5s,-webkit-transform .5s;display:inline-block}.list-complete-item.list-complete-enter[data-v-74d62cde],.list-complete-item.list-complete-leave-to[data-v-74d62cde]{opacity:0;-webkit-transform:translateY(-15px);transform:translateY(-15px)}.list-complete-item.list-complete-leave-to[data-v-74d62cde]{-webkit-transition:opacity 0s;transition:opacity 0s}.list-complete-item.list-complete-leave-active[data-v-74d62cde]{position:absolute;-webkit-transform:translateY(-20px);transform:translateY(-20px)}.top-navbar[data-v-7d9d865e]{width:100%;display:-webkit-box;display:-ms-flexbox;display:flex;-webkit-box-orient:horizontal;-webkit-box-direction:reverse;-ms-flex-direction:row-reverse;flex-direction:row-reverse;-webkit-box-align:start;-ms-flex-align:start;align-items:flex-start;padding-top:.5rem}@media (max-width:305px){.top-navbar[data-v-7d9d865e]{min-height:75px}}.small-logo-link[data-v-7d9d865e]{position:absolute;left:50%;-webkit-transform:translateX(-50%);transform:translateX(-50%);padding-left:1.25em}.small-logo-link img[data-v-7d9d865e]{height:50px}@media (max-width:305px){.small-logo-link[data-v-7d9d865e]{margin-top:3em}}@media (max-width:767.98px){.social-nav .social-link[data-v-7d9d865e]{display:none}}.social-nav .social-link i[data-v-7d9d865e]{color:#666}.social-nav .sign-in-link[data-v-7d9d865e]{color:#2e8c81}.warnings-container[data-v-7d9d865e]{margin-right:.5rem;display:-webkit-box;display:-ms-flexbox;display:flex}.warnings-container .maintenance-alert[data-v-7d9d865e],.warnings-container .offline-alert[data-v-7d9d865e]{font-size:.8em;padding:.5rem 1rem}.warnings-container .maintenance-alert i[data-v-7d9d865e],.warnings-container .offline-alert i[data-v-7d9d865e]{margin-right:.4rem}.warnings-container .offline-alert[data-v-7d9d865e]{color:#ec442a;cursor:pointer}.lang-dropdown .dropdown-toggle{line-height:1}.lang-dropdown .dropdown-item{display:-webkit-box;display:-ms-flexbox;display:flex}.lang-dropdown .dropdown-item,.logo-container[data-v-5eb28d35]{-webkit-box-align:center;-ms-flex-align:center;align-items:center}.logo-link[data-v-5eb28d35]{width:100%}.logo-link img[data-v-5eb28d35]{height:auto;width:180px}footer[data-v-82212252]{width:100%;display:-webkit-box;display:-ms-flexbox;display:flex;-webkit-box-orient:vertical;-webkit-box-direction:normal;-ms-flex-direction:column;flex-direction:column;-webkit-box-align:center;-ms-flex-align:center;align-items:center;font-size:.75em;padding:1rem;color:#707070}footer .modals-nav[data-v-82212252]{margin-bottom:.5rem}footer .modals-nav .nav-item a[data-v-82212252]{color:#707070}footer .modals-nav .nav-item a[data-v-82212252]:hover{color:#2e8c81}.autocomplete[data-v-15aac481]{width:100%;position:relative;z-index:10}.autocomplete .search-field[data-v-15aac481]{font-size:.9em}.autocomplete .form-control-gray[data-v-15aac481]:not(:focus){background-color:transparent}.autocomplete .search-icon[data-v-15aac481]{color:#707070;position:absolute;right:.7rem;top:.63rem;pointer-events:none}.autocomplete .form-control-sm~.search-icon[data-v-15aac481]{right:.6rem;top:25%}.autocomplete .autocomplete-results[data-v-15aac481]{border-radius:3px;background:#fff;padding:.5rem 0;margin-top:.25rem;border:1px solid #ccc;max-height:15rem;overflow:auto;position:absolute;width:100%}.autocomplete .autocomplete-results .autocomplete-group-header[data-v-15aac481]{color:#2e8c81;font-weight:700;padding:0 .6rem}.autocomplete .autocomplete-results .autocomplete-more-results[data-v-15aac481],.autocomplete .autocomplete-results .autocomplete-no-results[data-v-15aac481]{list-style:none;text-align:left;padding:.3rem .6rem}.autocomplete .autocomplete-results .autocomplete-result[data-v-15aac481]{list-style:none;text-align:left;padding:.3rem .6rem;cursor:pointer}.autocomplete .autocomplete-results .autocomplete-result.is-active[data-v-15aac481],.autocomplete .autocomplete-results .autocomplete-result[data-v-15aac481]:hover{background-color:#2e8c81;color:#fff}.job-list[data-v-a15f2980]{margin-top:1rem}.job-list .job-list-controls[data-v-a15f2980]{display:-webkit-box;display:-ms-flexbox;display:flex;-webkit-box-pack:justify;-ms-flex-pack:justify;justify-content:space-between;text-align:center;width:100%;margin-bottom:1rem;-webkit-box-shadow:1px 1px 2px 1px #ccc;box-shadow:1px 1px 2px 1px #ccc;background-color:transparent;cursor:pointer;border:1px solid rgba(10,10,10,.125);border-radius:3px}.job-list .job-list-controls .sort[data-v-a15f2980]{font-weight:700;color:#666;font-size:.8em;padding:.4rem 6%}.job-list .job-list-controls .sort.selected[data-v-a15f2980]{color:#2e8c81}.job-list .job-list-controls .open-job-manager[data-v-a15f2980]{padding:.3rem .7rem;font-size:.9em;color:#2e8c81}.job-list .job-list-down[data-v-a15f2980],.job-list .job-list-up[data-v-a15f2980]{line-height:1.5;padding:.25rem;text-align:center;border:1px solid #ccc;cursor:pointer;color:#707070}.job-list .job-list-down.disabled[data-v-a15f2980],.job-list .job-list-up.disabled[data-v-a15f2980]{color:#aaa;cursor:default}.job-list .job-list-up[data-v-a15f2980]{border-top-left-radius:3px;border-top-right-radius:3px}.job-list .job-list-down[data-v-a15f2980]{border-bottom-left-radius:3px;border-bottom-right-radius:3px}.job-list .job-list-elements[data-v-a15f2980]{-webkit-box-shadow:2px 2px 15px -5px #999;box-shadow:2px 2px 15px -5px #999}.job-list .job-list-elements .job-element[data-v-a15f2980]{display:-webkit-box;display:-ms-flexbox;display:flex;-webkit-box-align:baseline;-ms-flex-align:baseline;align-items:baseline;-ms-flex-pack:distribute;justify-content:space-around;cursor:pointer;font-size:.8em;color:#707070;padding:.5rem 0;border:1px solid #ccc;border-bottom:0;width:100%;-webkit-filter:grayscale(40%) sepia(10%);filter:grayscale(40%) sepia(10%);text-decoration:none}.job-list .job-list-elements .job-element.selected[data-v-a15f2980]{margin:0 2px;-webkit-box-shadow:1px 1px 4px 1px #aaa;box-shadow:1px 1px 4px 1px #aaa}.job-list .job-list-elements .job-element .job-id[data-v-a15f2980]{width:5.5em;text-overflow:ellipsis;overflow:hidden}.job-list .job-list-elements .job-element .tool-code[data-v-a15f2980]{width:3.5em;text-overflow:ellipsis;overflow:hidden}.job-list .job-list-elements .job-element .job-delete-btn[data-v-a15f2980]{line-height:1}.job-list .job-list-elements .job-element[data-v-a15f2980]:hover{-webkit-filter:grayscale(40%) sepia(10%) brightness(95%);filter:grayscale(40%) sepia(10%) brightness(95%)}.side-bar[data-v-28565bda]{position:-webkit-sticky;position:sticky;top:1rem}.loading-view[data-v-3dcc882a]{position:absolute;left:50%;top:50%;-webkit-transform:translateX(-50%) translateY(-50%);transform:translateX(-50%) translateY(-50%)}.tk-modal .modal-body{padding:1.5rem 2rem;-webkit-box-shadow:0 20px 60px -2px rgba(27,33,58,.4);box-shadow:0 20px 60px -2px rgba(27,33,58,.4)}.tk-modal .modal-body .tk-modal-header{display:-webkit-box;display:-ms-flexbox;display:flex;margin-bottom:1.5rem}.tk-modal .modal-body .tk-modal-header .tk-modal-title{color:#2e8c81;font-size:1.625em}.tk-modal .modal-body .tk-modal-header .tk-modal-close{padding-right:5px;font-size:1.625rem;margin-left:auto;line-height:1;color:#707070;cursor:pointer}.tk-modal .modal-body .tk-modal-content{color:#666}.tk-modal .modal-body .tk-modal-content .section{margin-top:1.5rem}.tk-modal .modal-body .tk-modal-content .section h6{font-weight:700;font-size:1em;margin-bottom:.25em}.update-item h6[data-v-f62b8478]{color:#2e8c81;margin-bottom:.25em;font-size:1.1em}.update-item p[data-v-f62b8478]{color:#444}.card[data-v-32254005]{border-radius:0;border:1px solid #eee}.button[data-v-32254005]{text-align:left;color:#707070;text-decoration:none!important}.header[data-v-32254005]{background:none;border:none}.content[data-v-32254005]{padding:.5rem 2rem 1rem 2rem}.icon[data-v-32254005]{-webkit-transition:all .2s ease;transition:all .2s ease}:not(.collapsed)>.icon[data-v-32254005]{-webkit-transform:rotate(90deg);transform:rotate(90deg)}.helpTab[data-v-fb129312]{padding-top:1rem}.expand-enter-active[data-v-6eda060a],.expand-leave-active[data-v-6eda060a]{-webkit-transition:height .4s ease-in-out;transition:height .4s ease-in-out;overflow:hidden}.expand-enter[data-v-6eda060a],.expand-leave-to[data-v-6eda060a]{height:0}[data-v-6eda060a]{will-change:height;-webkit-transform:translateZ(0);transform:translateZ(0);-webkit-backface-visibility:hidden;backface-visibility:hidden;-webkit-perspective:1000px;perspective:1000px}.password-link[data-v-577e08ce]{padding:.375rem 0;float:right}.password-link[data-v-577e08ce],.privacy-link[data-v-adecb844]{color:#2e8c81!important;cursor:pointer}.tk-auth-modal .modal-body{display:-webkit-box;display:-ms-flexbox;display:flex;padding:0}.tk-auth-modal .modal-body .tabs{-webkit-box-orient:vertical;-webkit-box-direction:normal;-ms-flex-direction:column;flex-direction:column}.tk-auth-modal .modal-body .tabs,.tk-auth-modal .modal-body .tabs .nav-tabs{width:100%;display:-webkit-box;display:-ms-flexbox;display:flex}.tk-auth-modal .modal-body .tabs .nav-tabs .nav-item{-webkit-box-flex:1;-ms-flex-positive:1;flex-grow:1;text-align:center}.tk-auth-modal .modal-body .tabs .nav-tabs .nav-item .nav-link{background-color:#2e8c81;color:#fff;padding:.9rem 1.2rem;border:0;font-size:1.1em}.tk-auth-modal .modal-body .tabs .nav-tabs .nav-item .nav-link:not(.active){color:#e1e1e1;background-color:#2a8076}.tk-auth-modal .modal-body .tabs .nav-tabs .nav-item:first-of-type .nav-link{border-top-right-radius:0;border-top-left-radius:3px;-webkit-box-shadow:-1px 0 1px 0 #246d65 inset;box-shadow:inset -1px 0 1px 0 #246d65}.tk-auth-modal .modal-body .tabs .nav-tabs .nav-item:first-of-type .nav-link.active{-webkit-box-shadow:none;box-shadow:none}.tk-auth-modal .modal-body .tabs .nav-tabs .nav-item:last-of-type .nav-link{border-top-left-radius:0;border-top-right-radius:3px;-webkit-box-shadow:1px 0 1px 0 #246d65 inset;box-shadow:inset 1px 0 1px 0 #246d65}.tk-auth-modal .modal-body .tabs .nav-tabs .nav-item:last-of-type .nav-link.active{-webkit-box-shadow:none;box-shadow:none}.tk-auth-modal .modal-body .tabs .tab-content{overflow-y:auto;padding:1.5rem 1.5rem 0}.tk-auth-modal .modal-body .tabs .tab-content>div{padding-bottom:1.5rem}.message[data-v-87af4664]{margin-left:1em}.wrapper[data-v-87af4664]{display:-webkit-box;display:-ms-flexbox;display:flex;-webkit-box-align:center;-ms-flex-align:center;align-items:center}.wrapper-secondary[data-v-87af4664]{opacity:.6}.vue-simple-spinner-primary .vue-simple-spinner{border-top-color:#2e8c81!important}.vue-simple-spinner-primary .vue-simple-spinner,.vue-simple-spinner-secondary .vue-simple-spinner{border-bottom-color:#eee!important;border-right-color:#eee!important;border-left-color:#eee!important}.vue-simple-spinner-secondary .vue-simple-spinner{border-top-color:#707070!important}.warning-alert[data-v-3297ae1c]{display:inline-block;margin-bottom:0;padding:.4rem 1rem}.file-view[data-v-d800389a]{background:#fff!important;font-size:.7rem;height:50vh;font-family:Consolas,SFMono-Regular,Source Code Pro,Liberation Mono,Menlo,Courier,monospace}.select[data-v-d800389a]{width:12em;margin-bottom:1em}.vue-simple-spinner[data-v-d800389a]{margin-left:20rem!important}.stage{margin:0 auto}.stage canvas{border:1px solid #d3d3d3}.scroll-top-button[data-v-2e52cbf1]{width:40px;height:40px;position:fixed;cursor:pointer;bottom:2rem;right:2rem;background:url(../img/arrow-top.98e42ebc.svg) no-repeat;background-size:40px 40px;outline:0;z-index:10}.offscreen-menu-wrapper .offscreen-menu[data-v-a9cb6006]{position:fixed;top:0;left:0;height:100vh;width:100vw;max-width:340px;background:#eee;z-index:100;-webkit-transition:left 1s ease-in-out;transition:left 1s ease-in-out}.offscreen-menu-wrapper .offscreen-menu .offscreen-menu-close[data-v-a9cb6006]{position:absolute;right:0;top:.5rem;font-size:2rem;color:#666;cursor:pointer;line-height:.4;padding:.8rem .7rem .77rem .67rem;background-color:#eee}.offscreen-menu-wrapper .offscreen-menu .offscreen-menu-close[data-v-a9cb6006]:hover{background:#ccc}.offscreen-menu-wrapper .offscreen-menu .nav-link[data-v-a9cb6006]{color:#444}.offscreen-menu-wrapper .offscreen-menu .nav-link[data-v-a9cb6006]:hover{background:#ccc}.offscreen-menu-wrapper .offscreen-menu .section-link .nav-link[data-v-a9cb6006]{display:-webkit-box;display:-ms-flexbox;display:flex;-webkit-box-pack:justify;-ms-flex-pack:justify;justify-content:space-between;-webkit-box-align:center;-ms-flex-align:center;align-items:center;color:#444}.offscreen-menu-wrapper .offscreen-menu .section-link .nav-link i[data-v-a9cb6006]{font-size:1.4em}.offscreen-menu-wrapper .offscreen-backdrop[data-v-a9cb6006]{position:fixed;top:0;left:0;height:100vh;width:100vw;z-index:99;background-color:rgba(50,50,50,.2)}.offscreen-menu-wrapper .fade-enter-active[data-v-a9cb6006],.offscreen-menu-wrapper .fade-leave-active[data-v-a9cb6006]{-webkit-transition:opacity .35s;transition:opacity .35s}.offscreen-menu-wrapper .fade-enter[data-v-a9cb6006],.offscreen-menu-wrapper .fade-leave-to[data-v-a9cb6006]{opacity:0}.offscreen-menu-wrapper .slide-enter-active[data-v-a9cb6006],.offscreen-menu-wrapper .slide-leave-active[data-v-a9cb6006]{-webkit-transition:left .35s ease-in-out;transition:left .35s ease-in-out}.offscreen-menu-wrapper .slide-enter-to[data-v-a9cb6006],.offscreen-menu-wrapper .slide-leave[data-v-a9cb6006]{left:0}.offscreen-menu-wrapper .slide-enter[data-v-a9cb6006],.offscreen-menu-wrapper .slide-leave-to[data-v-a9cb6006]{left:-340px}*{outline:0}body{overflow-x:hidden;margin-right:calc(-100vw - -100%)}/*!
 * Bootstrap v4.4.1 (https://getbootstrap.com/)
 * Copyright 2011-2019 The Bootstrap Authors
 * Copyright 2011-2019 Twitter, Inc.
 * Licensed under MIT (https://github.com/twbs/bootstrap/blob/master/LICENSE)
 */:root{--blue:#007bff;--indigo:#6610f2;--purple:#6f42c1;--pink:#e83e8c;--red:#ec442a;--orange:#fd7e14;--yellow:#ff8c00;--green:#28a745;--teal:#20c997;--cyan:#17a2b8;--white:#fefefe;--gray:#6c757d;--gray-dark:#343a40;--primary:#2e8c81;--secondary:#eee;--success:#28a745;--info:#17a2b8;--warning:#ff8c00;--danger:#ec442a;--light:#f8f9fa;--dark:#343a40;--breakpoint-xs:0;--breakpoint-sm:576px;--breakpoint-md:768px;--breakpoint-lg:992px;--breakpoint-xl:1200px;--font-family-sans-serif:"Noto Sans","Lucida Grande","Lucida Sans Unicode",Geneva,Verdana,sans-serif;--font-family-monospace:Consolas,"SFMono-Regular","Source Code Pro","Liberation Mono",Menlo,Courier,monospace}*,:after,:before{-webkit-box-sizing:border-box;box-sizing:border-box}html{font-family:sans-serif;line-height:1.15;-webkit-text-size-adjust:100%;-webkit-tap-highlight-color:rgba(10,10,10,0)}article,aside,figcaption,figure,footer,header,hgroup,main,nav,section{display:block}body{margin:0;font-size:.9rem;font-weight:400;line-height:1.5;color:#212529;text-align:left;background-color:#fefefe}[tabindex="-1"]:focus:not(:focus-visible){outline:0!important}hr{-webkit-box-sizing:content-box;box-sizing:content-box;height:0;overflow:visible}h1,h2,h3,h4,h5,h6{margin-top:0;margin-bottom:.5rem}p{margin-top:0;margin-bottom:1rem}abbr[data-original-title],abbr[title]{text-decoration:underline;-webkit-text-decoration:underline dotted;text-decoration:underline dotted;cursor:help;border-bottom:0;-webkit-text-decoration-skip-ink:none;text-decoration-skip-ink:none}address{font-style:normal;line-height:inherit}address,dl,ol,ul{margin-bottom:1rem}dl,ol,ul{margin-top:0}ol ol,ol ul,ul ol,ul ul{margin-bottom:0}dt{font-weight:700}dd{margin-bottom:.5rem;margin-left:0}blockquote{margin:0 0 1rem}b,strong{font-weight:bolder}small{font-size:80%}sub,sup{position:relative;font-size:75%;line-height:0;vertical-align:baseline}sub{bottom:-.25em}sup{top:-.5em}a{color:#2e8c81;text-decoration:none;background-color:transparent}a:hover{color:#1b524c;text-decoration:underline}a:not([href]),a:not([href]):hover{color:inherit;text-decoration:none}code,kbd,pre,samp{font-family:Consolas,SFMono-Regular,Source Code Pro,Liberation Mono,Menlo,Courier,monospace;font-size:1em}pre{margin-top:0;margin-bottom:1rem;overflow:auto}figure{margin:0 0 1rem}img{border-style:none}img,svg{vertical-align:middle}svg{overflow:hidden}table{border-collapse:collapse}caption{padding-top:.75rem;padding-bottom:.75rem;color:#6c757d;text-align:left;caption-side:bottom}th{text-align:inherit}label{display:inline-block;margin-bottom:.5rem}button{border-radius:0}button:focus{outline:1px dotted;outline:5px auto -webkit-focus-ring-color}button,input,optgroup,select,textarea{margin:0;font-family:inherit;font-size:inherit;line-height:inherit}button,input{overflow:visible}button,select{text-transform:none}select{word-wrap:normal}[type=button],[type=reset],[type=submit],button{-webkit-appearance:button}[type=button]:not(:disabled),[type=reset]:not(:disabled),[type=submit]:not(:disabled),button:not(:disabled){cursor:pointer}[type=button]::-moz-focus-inner,[type=reset]::-moz-focus-inner,[type=submit]::-moz-focus-inner,button::-moz-focus-inner{padding:0;border-style:none}input[type=checkbox],input[type=radio]{-webkit-box-sizing:border-box;box-sizing:border-box;padding:0}input[type=date],input[type=datetime-local],input[type=month],input[type=time]{-webkit-appearance:listbox}textarea{overflow:auto;resize:vertical}fieldset{min-width:0;padding:0;margin:0;border:0}legend{display:block;width:100%;max-width:100%;padding:0;margin-bottom:.5rem;font-size:1.5rem;line-height:inherit;color:inherit;white-space:normal}progress{vertical-align:baseline}[type=number]::-webkit-inner-spin-button,[type=number]::-webkit-outer-spin-button{height:auto}[type=search]{outline-offset:-2px;-webkit-appearance:none}[type=search]::-webkit-search-decoration{-webkit-appearance:none}::-webkit-file-upload-button{font:inherit;-webkit-appearance:button}output{display:inline-block}summary{display:list-item;cursor:pointer}template{display:none}[hidden]{display:none!important}.h1,.h2,.h3,.h4,.h5,.h6,h1,h2,h3,h4,h5,h6{margin-bottom:.5rem;font-weight:500;line-height:1.2}.h1,h1{font-size:2.25rem}.h2,h2{font-size:1.8rem}.h3,h3{font-size:1.575rem}.h4,h4{font-size:1.35rem}.h5,h5{font-size:1.125rem}.h6,h6{font-size:.9rem}.lead{font-size:1.125rem;font-weight:300}.display-1{font-size:6rem}.display-1,.display-2{font-weight:300;line-height:1.2}.display-2{font-size:5.5rem}.display-3{font-size:4.5rem}.display-3,.display-4{font-weight:300;line-height:1.2}.display-4{font-size:3.5rem}hr{margin-top:1rem;margin-bottom:1rem;border:0;border-top:1px solid rgba(10,10,10,.1)}.small,small{font-size:80%;font-weight:400}.mark,mark{padding:.2em;background-color:#fcf8e3}.list-inline,.list-unstyled{padding-left:0;list-style:none}.list-inline-item{display:inline-block}.list-inline-item:not(:last-child){margin-right:.5rem}.initialism{font-size:90%;text-transform:uppercase}.blockquote{margin-bottom:1rem;font-size:1.125rem}.blockquote-footer{display:block;font-size:80%;color:#6c757d}.blockquote-footer:before{content:"\2014\A0"}.img-fluid,.img-thumbnail{max-width:100%;height:auto}.img-thumbnail{padding:.25rem;background-color:#fefefe;border:1px solid #dee2e6;border-radius:.25rem}.figure{display:inline-block}.figure-img{margin-bottom:.5rem;line-height:1}.figure-caption{font-size:90%;color:#6c757d}code{font-size:87.5%;color:#e83e8c;word-wrap:break-word}a>code{color:inherit}kbd{padding:.2rem .4rem;font-size:87.5%;color:#fefefe;background-color:#212529;border-radius:.2rem}kbd kbd{padding:0;font-size:100%;font-weight:700}pre{display:block;font-size:87.5%;color:#212529}pre code{font-size:inherit;color:inherit;word-break:normal}.pre-scrollable{max-height:340px;overflow-y:scroll}.container{width:100%;padding-right:15px;padding-left:15px;margin-right:auto;margin-left:auto}@media (min-width:992px){.container{max-width:960px}}@media (min-width:1200px){.container{max-width:1200px}}.container-fluid,.container-lg,.container-xl{width:100%;padding-right:15px;padding-left:15px;margin-right:auto;margin-left:auto}@media (min-width:992px){.container,.container-lg,.container-md,.container-sm{max-width:960px}}@media (min-width:1200px){.container,.container-lg,.container-md,.container-sm,.container-xl{max-width:1200px}}.row{display:-webkit-box;display:-ms-flexbox;display:flex;-ms-flex-wrap:wrap;flex-wrap:wrap;margin-right:-15px;margin-left:-15px}.no-gutters{margin-right:0;margin-left:0}.no-gutters>.col,.no-gutters>[class*=col-]{padding-right:0;padding-left:0}.col,.col-1,.col-2,.col-3,.col-4,.col-5,.col-6,.col-7,.col-8,.col-9,.col-10,.col-11,.col-12,.col-auto,.col-lg,.col-lg-1,.col-lg-2,.col-lg-3,.col-lg-4,.col-lg-5,.col-lg-6,.col-lg-7,.col-lg-8,.col-lg-9,.col-lg-10,.col-lg-11,.col-lg-12,.col-lg-auto,.col-md,.col-md-1,.col-md-2,.col-md-3,.col-md-4,.col-md-5,.col-md-6,.col-md-7,.col-md-8,.col-md-9,.col-md-10,.col-md-11,.col-md-12,.col-md-auto,.col-sm,.col-sm-1,.col-sm-2,.col-sm-3,.col-sm-4,.col-sm-5,.col-sm-6,.col-sm-7,.col-sm-8,.col-sm-9,.col-sm-10,.col-sm-11,.col-sm-12,.col-sm-auto,.col-xl,.col-xl-1,.col-xl-2,.col-xl-3,.col-xl-4,.col-xl-5,.col-xl-6,.col-xl-7,.col-xl-8,.col-xl-9,.col-xl-10,.col-xl-11,.col-xl-12,.col-xl-auto{position:relative;width:100%;padding-right:15px;padding-left:15px}.col{-ms-flex-preferred-size:0;flex-basis:0;-webkit-box-flex:1;-ms-flex-positive:1;flex-grow:1;max-width:100%}.row-cols-1>*{-webkit-box-flex:0;-ms-flex:0 0 100%;flex:0 0 100%;max-width:100%}.row-cols-2>*{-webkit-box-flex:0;-ms-flex:0 0 50%;flex:0 0 50%;max-width:50%}.row-cols-3>*{-webkit-box-flex:0;-ms-flex:0 0 33.33333%;flex:0 0 33.33333%;max-width:33.33333%}.row-cols-4>*{-webkit-box-flex:0;-ms-flex:0 0 25%;flex:0 0 25%;max-width:25%}.row-cols-5>*{-webkit-box-flex:0;-ms-flex:0 0 20%;flex:0 0 20%;max-width:20%}.row-cols-6>*{-webkit-box-flex:0;-ms-flex:0 0 16.66667%;flex:0 0 16.66667%;max-width:16.66667%}.col-auto{-ms-flex:0 0 auto;flex:0 0 auto;width:auto;max-width:100%}.col-1,.col-auto{-webkit-box-flex:0}.col-1{-ms-flex:0 0 8.33333%;flex:0 0 8.33333%;max-width:8.33333%}.col-2{-ms-flex:0 0 16.66667%;flex:0 0 16.66667%;max-width:16.66667%}.col-2,.col-3{-webkit-box-flex:0}.col-3{-ms-flex:0 0 25%;flex:0 0 25%;max-width:25%}.col-4{-ms-flex:0 0 33.33333%;flex:0 0 33.33333%;max-width:33.33333%}.col-4,.col-5{-webkit-box-flex:0}.col-5{-ms-flex:0 0 41.66667%;flex:0 0 41.66667%;max-width:41.66667%}.col-6{-ms-flex:0 0 50%;flex:0 0 50%;max-width:50%}.col-6,.col-7{-webkit-box-flex:0}.col-7{-ms-flex:0 0 58.33333%;flex:0 0 58.33333%;max-width:58.33333%}.col-8{-ms-flex:0 0 66.66667%;flex:0 0 66.66667%;max-width:66.66667%}.col-8,.col-9{-webkit-box-flex:0}.col-9{-ms-flex:0 0 75%;flex:0 0 75%;max-width:75%}.col-10{-ms-flex:0 0 83.33333%;flex:0 0 83.33333%;max-width:83.33333%}.col-10,.col-11{-webkit-box-flex:0}.col-11{-ms-flex:0 0 91.66667%;flex:0 0 91.66667%;max-width:91.66667%}.col-12{-webkit-box-flex:0;-ms-flex:0 0 100%;flex:0 0 100%;max-width:100%}.order-first{-webkit-box-ordinal-group:0;-ms-flex-order:-1;order:-1}.order-last{-webkit-box-ordinal-group:14;-ms-flex-order:13;order:13}.order-0{-webkit-box-ordinal-group:1;-ms-flex-order:0;order:0}.order-1{-webkit-box-ordinal-group:2;-ms-flex-order:1;order:1}.order-2{-webkit-box-ordinal-group:3;-ms-flex-order:2;order:2}.order-3{-webkit-box-ordinal-group:4;-ms-flex-order:3;order:3}.order-4{-webkit-box-ordinal-group:5;-ms-flex-order:4;order:4}.order-5{-webkit-box-ordinal-group:6;-ms-flex-order:5;order:5}.order-6{-webkit-box-ordinal-group:7;-ms-flex-order:6;order:6}.order-7{-webkit-box-ordinal-group:8;-ms-flex-order:7;order:7}.order-8{-webkit-box-ordinal-group:9;-ms-flex-order:8;order:8}.order-9{-webkit-box-ordinal-group:10;-ms-flex-order:9;order:9}.order-10{-webkit-box-ordinal-group:11;-ms-flex-order:10;order:10}.order-11{-webkit-box-ordinal-group:12;-ms-flex-order:11;order:11}.order-12{-webkit-box-ordinal-group:13;-ms-flex-order:12;order:12}.offset-1{margin-left:8.33333%}.offset-2{margin-left:16.66667%}.offset-3{margin-left:25%}.offset-4{margin-left:33.33333%}.offset-5{margin-left:41.66667%}.offset-6{margin-left:50%}.offset-7{margin-left:58.33333%}.offset-8{margin-left:66.66667%}.offset-9{margin-left:75%}.offset-10{margin-left:83.33333%}.offset-11{margin-left:91.66667%}@media (min-width:576px){.col-sm{-ms-flex-preferred-size:0;flex-basis:0;-webkit-box-flex:1;-ms-flex-positive:1;flex-grow:1;max-width:100%}.row-cols-sm-1>*{-webkit-box-flex:0;-ms-flex:0 0 100%;flex:0 0 100%;max-width:100%}.row-cols-sm-2>*{-webkit-box-flex:0;-ms-flex:0 0 50%;flex:0 0 50%;max-width:50%}.row-cols-sm-3>*{-webkit-box-flex:0;-ms-flex:0 0 33.33333%;flex:0 0 33.33333%;max-width:33.33333%}.row-cols-sm-4>*{-webkit-box-flex:0;-ms-flex:0 0 25%;flex:0 0 25%;max-width:25%}.row-cols-sm-5>*{-webkit-box-flex:0;-ms-flex:0 0 20%;flex:0 0 20%;max-width:20%}.row-cols-sm-6>*{-webkit-box-flex:0;-ms-flex:0 0 16.66667%;flex:0 0 16.66667%;max-width:16.66667%}.col-sm-auto{-webkit-box-flex:0;-ms-flex:0 0 auto;flex:0 0 auto;width:auto;max-width:100%}.col-sm-1{-webkit-box-flex:0;-ms-flex:0 0 8.33333%;flex:0 0 8.33333%;max-width:8.33333%}.col-sm-2{-webkit-box-flex:0;-ms-flex:0 0 16.66667%;flex:0 0 16.66667%;max-width:16.66667%}.col-sm-3{-webkit-box-flex:0;-ms-flex:0 0 25%;flex:0 0 25%;max-width:25%}.col-sm-4{-webkit-box-flex:0;-ms-flex:0 0 33.33333%;flex:0 0 33.33333%;max-width:33.33333%}.col-sm-5{-webkit-box-flex:0;-ms-flex:0 0 41.66667%;flex:0 0 41.66667%;max-width:41.66667%}.col-sm-6{-webkit-box-flex:0;-ms-flex:0 0 50%;flex:0 0 50%;max-width:50%}.col-sm-7{-webkit-box-flex:0;-ms-flex:0 0 58.33333%;flex:0 0 58.33333%;max-width:58.33333%}.col-sm-8{-webkit-box-flex:0;-ms-flex:0 0 66.66667%;flex:0 0 66.66667%;max-width:66.66667%}.col-sm-9{-webkit-box-flex:0;-ms-flex:0 0 75%;flex:0 0 75%;max-width:75%}.col-sm-10{-webkit-box-flex:0;-ms-flex:0 0 83.33333%;flex:0 0 83.33333%;max-width:83.33333%}.col-sm-11{-webkit-box-flex:0;-ms-flex:0 0 91.66667%;flex:0 0 91.66667%;max-width:91.66667%}.col-sm-12{-webkit-box-flex:0;-ms-flex:0 0 100%;flex:0 0 100%;max-width:100%}.order-sm-first{-webkit-box-ordinal-group:0;-ms-flex-order:-1;order:-1}.order-sm-last{-webkit-box-ordinal-group:14;-ms-flex-order:13;order:13}.order-sm-0{-webkit-box-ordinal-group:1;-ms-flex-order:0;order:0}.order-sm-1{-webkit-box-ordinal-group:2;-ms-flex-order:1;order:1}.order-sm-2{-webkit-box-ordinal-group:3;-ms-flex-order:2;order:2}.order-sm-3{-webkit-box-ordinal-group:4;-ms-flex-order:3;order:3}.order-sm-4{-webkit-box-ordinal-group:5;-ms-flex-order:4;order:4}.order-sm-5{-webkit-box-ordinal-group:6;-ms-flex-order:5;order:5}.order-sm-6{-webkit-box-ordinal-group:7;-ms-flex-order:6;order:6}.order-sm-7{-webkit-box-ordinal-group:8;-ms-flex-order:7;order:7}.order-sm-8{-webkit-box-ordinal-group:9;-ms-flex-order:8;order:8}.order-sm-9{-webkit-box-ordinal-group:10;-ms-flex-order:9;order:9}.order-sm-10{-webkit-box-ordinal-group:11;-ms-flex-order:10;order:10}.order-sm-11{-webkit-box-ordinal-group:12;-ms-flex-order:11;order:11}.order-sm-12{-webkit-box-ordinal-group:13;-ms-flex-order:12;order:12}.offset-sm-0{margin-left:0}.offset-sm-1{margin-left:8.33333%}.offset-sm-2{margin-left:16.66667%}.offset-sm-3{margin-left:25%}.offset-sm-4{margin-left:33.33333%}.offset-sm-5{margin-left:41.66667%}.offset-sm-6{margin-left:50%}.offset-sm-7{margin-left:58.33333%}.offset-sm-8{margin-left:66.66667%}.offset-sm-9{margin-left:75%}.offset-sm-10{margin-left:83.33333%}.offset-sm-11{margin-left:91.66667%}}@media (min-width:768px){.col-md{-ms-flex-preferred-size:0;flex-basis:0;-webkit-box-flex:1;-ms-flex-positive:1;flex-grow:1;max-width:100%}.row-cols-md-1>*{-webkit-box-flex:0;-ms-flex:0 0 100%;flex:0 0 100%;max-width:100%}.row-cols-md-2>*{-webkit-box-flex:0;-ms-flex:0 0 50%;flex:0 0 50%;max-width:50%}.row-cols-md-3>*{-webkit-box-flex:0;-ms-flex:0 0 33.33333%;flex:0 0 33.33333%;max-width:33.33333%}.row-cols-md-4>*{-webkit-box-flex:0;-ms-flex:0 0 25%;flex:0 0 25%;max-width:25%}.row-cols-md-5>*{-webkit-box-flex:0;-ms-flex:0 0 20%;flex:0 0 20%;max-width:20%}.row-cols-md-6>*{-webkit-box-flex:0;-ms-flex:0 0 16.66667%;flex:0 0 16.66667%;max-width:16.66667%}.col-md-auto{-webkit-box-flex:0;-ms-flex:0 0 auto;flex:0 0 auto;width:auto;max-width:100%}.col-md-1{-webkit-box-flex:0;-ms-flex:0 0 8.33333%;flex:0 0 8.33333%;max-width:8.33333%}.col-md-2{-webkit-box-flex:0;-ms-flex:0 0 16.66667%;flex:0 0 16.66667%;max-width:16.66667%}.col-md-3{-webkit-box-flex:0;-ms-flex:0 0 25%;flex:0 0 25%;max-width:25%}.col-md-4{-webkit-box-flex:0;-ms-flex:0 0 33.33333%;flex:0 0 33.33333%;max-width:33.33333%}.col-md-5{-webkit-box-flex:0;-ms-flex:0 0 41.66667%;flex:0 0 41.66667%;max-width:41.66667%}.col-md-6{-webkit-box-flex:0;-ms-flex:0 0 50%;flex:0 0 50%;max-width:50%}.col-md-7{-webkit-box-flex:0;-ms-flex:0 0 58.33333%;flex:0 0 58.33333%;max-width:58.33333%}.col-md-8{-webkit-box-flex:0;-ms-flex:0 0 66.66667%;flex:0 0 66.66667%;max-width:66.66667%}.col-md-9{-webkit-box-flex:0;-ms-flex:0 0 75%;flex:0 0 75%;max-width:75%}.col-md-10{-webkit-box-flex:0;-ms-flex:0 0 83.33333%;flex:0 0 83.33333%;max-width:83.33333%}.col-md-11{-webkit-box-flex:0;-ms-flex:0 0 91.66667%;flex:0 0 91.66667%;max-width:91.66667%}.col-md-12{-webkit-box-flex:0;-ms-flex:0 0 100%;flex:0 0 100%;max-width:100%}.order-md-first{-webkit-box-ordinal-group:0;-ms-flex-order:-1;order:-1}.order-md-last{-webkit-box-ordinal-group:14;-ms-flex-order:13;order:13}.order-md-0{-webkit-box-ordinal-group:1;-ms-flex-order:0;order:0}.order-md-1{-webkit-box-ordinal-group:2;-ms-flex-order:1;order:1}.order-md-2{-webkit-box-ordinal-group:3;-ms-flex-order:2;order:2}.order-md-3{-webkit-box-ordinal-group:4;-ms-flex-order:3;order:3}.order-md-4{-webkit-box-ordinal-group:5;-ms-flex-order:4;order:4}.order-md-5{-webkit-box-ordinal-group:6;-ms-flex-order:5;order:5}.order-md-6{-webkit-box-ordinal-group:7;-ms-flex-order:6;order:6}.order-md-7{-webkit-box-ordinal-group:8;-ms-flex-order:7;order:7}.order-md-8{-webkit-box-ordinal-group:9;-ms-flex-order:8;order:8}.order-md-9{-webkit-box-ordinal-group:10;-ms-flex-order:9;order:9}.order-md-10{-webkit-box-ordinal-group:11;-ms-flex-order:10;order:10}.order-md-11{-webkit-box-ordinal-group:12;-ms-flex-order:11;order:11}.order-md-12{-webkit-box-ordinal-group:13;-ms-flex-order:12;order:12}.offset-md-0{margin-left:0}.offset-md-1{margin-left:8.33333%}.offset-md-2{margin-left:16.66667%}.offset-md-3{margin-left:25%}.offset-md-4{margin-left:33.33333%}.offset-md-5{margin-left:41.66667%}.offset-md-6{margin-left:50%}.offset-md-7{margin-left:58.33333%}.offset-md-8{margin-left:66.66667%}.offset-md-9{margin-left:75%}.offset-md-10{margin-left:83.33333%}.offset-md-11{margin-left:91.66667%}}@media (min-width:992px){.col-lg{-ms-flex-preferred-size:0;flex-basis:0;-webkit-box-flex:1;-ms-flex-positive:1;flex-grow:1;max-width:100%}.row-cols-lg-1>*{-webkit-box-flex:0;-ms-flex:0 0 100%;flex:0 0 100%;max-width:100%}.row-cols-lg-2>*{-webkit-box-flex:0;-ms-flex:0 0 50%;flex:0 0 50%;max-width:50%}.row-cols-lg-3>*{-webkit-box-flex:0;-ms-flex:0 0 33.33333%;flex:0 0 33.33333%;max-width:33.33333%}.row-cols-lg-4>*{-webkit-box-flex:0;-ms-flex:0 0 25%;flex:0 0 25%;max-width:25%}.row-cols-lg-5>*{-webkit-box-flex:0;-ms-flex:0 0 20%;flex:0 0 20%;max-width:20%}.row-cols-lg-6>*{-webkit-box-flex:0;-ms-flex:0 0 16.66667%;flex:0 0 16.66667%;max-width:16.66667%}.col-lg-auto{-webkit-box-flex:0;-ms-flex:0 0 auto;flex:0 0 auto;width:auto;max-width:100%}.col-lg-1{-webkit-box-flex:0;-ms-flex:0 0 8.33333%;flex:0 0 8.33333%;max-width:8.33333%}.col-lg-2{-webkit-box-flex:0;-ms-flex:0 0 16.66667%;flex:0 0 16.66667%;max-width:16.66667%}.col-lg-3{-webkit-box-flex:0;-ms-flex:0 0 25%;flex:0 0 25%;max-width:25%}.col-lg-4{-webkit-box-flex:0;-ms-flex:0 0 33.33333%;flex:0 0 33.33333%;max-width:33.33333%}.col-lg-5{-webkit-box-flex:0;-ms-flex:0 0 41.66667%;flex:0 0 41.66667%;max-width:41.66667%}.col-lg-6{-webkit-box-flex:0;-ms-flex:0 0 50%;flex:0 0 50%;max-width:50%}.col-lg-7{-webkit-box-flex:0;-ms-flex:0 0 58.33333%;flex:0 0 58.33333%;max-width:58.33333%}.col-lg-8{-webkit-box-flex:0;-ms-flex:0 0 66.66667%;flex:0 0 66.66667%;max-width:66.66667%}.col-lg-9{-webkit-box-flex:0;-ms-flex:0 0 75%;flex:0 0 75%;max-width:75%}.col-lg-10{-webkit-box-flex:0;-ms-flex:0 0 83.33333%;flex:0 0 83.33333%;max-width:83.33333%}.col-lg-11{-webkit-box-flex:0;-ms-flex:0 0 91.66667%;flex:0 0 91.66667%;max-width:91.66667%}.col-lg-12{-webkit-box-flex:0;-ms-flex:0 0 100%;flex:0 0 100%;max-width:100%}.order-lg-first{-webkit-box-ordinal-group:0;-ms-flex-order:-1;order:-1}.order-lg-last{-webkit-box-ordinal-group:14;-ms-flex-order:13;order:13}.order-lg-0{-webkit-box-ordinal-group:1;-ms-flex-order:0;order:0}.order-lg-1{-webkit-box-ordinal-group:2;-ms-flex-order:1;order:1}.order-lg-2{-webkit-box-ordinal-group:3;-ms-flex-order:2;order:2}.order-lg-3{-webkit-box-ordinal-group:4;-ms-flex-order:3;order:3}.order-lg-4{-webkit-box-ordinal-group:5;-ms-flex-order:4;order:4}.order-lg-5{-webkit-box-ordinal-group:6;-ms-flex-order:5;order:5}.order-lg-6{-webkit-box-ordinal-group:7;-ms-flex-order:6;order:6}.order-lg-7{-webkit-box-ordinal-group:8;-ms-flex-order:7;order:7}.order-lg-8{-webkit-box-ordinal-group:9;-ms-flex-order:8;order:8}.order-lg-9{-webkit-box-ordinal-group:10;-ms-flex-order:9;order:9}.order-lg-10{-webkit-box-ordinal-group:11;-ms-flex-order:10;order:10}.order-lg-11{-webkit-box-ordinal-group:12;-ms-flex-order:11;order:11}.order-lg-12{-webkit-box-ordinal-group:13;-ms-flex-order:12;order:12}.offset-lg-0{margin-left:0}.offset-lg-1{margin-left:8.33333%}.offset-lg-2{margin-left:16.66667%}.offset-lg-3{margin-left:25%}.offset-lg-4{margin-left:33.33333%}.offset-lg-5{margin-left:41.66667%}.offset-lg-6{margin-left:50%}.offset-lg-7{margin-left:58.33333%}.offset-lg-8{margin-left:66.66667%}.offset-lg-9{margin-left:75%}.offset-lg-10{margin-left:83.33333%}.offset-lg-11{margin-left:91.66667%}}@media (min-width:1200px){.col-xl{-ms-flex-preferred-size:0;flex-basis:0;-webkit-box-flex:1;-ms-flex-positive:1;flex-grow:1;max-width:100%}.row-cols-xl-1>*{-webkit-box-flex:0;-ms-flex:0 0 100%;flex:0 0 100%;max-width:100%}.row-cols-xl-2>*{-webkit-box-flex:0;-ms-flex:0 0 50%;flex:0 0 50%;max-width:50%}.row-cols-xl-3>*{-webkit-box-flex:0;-ms-flex:0 0 33.33333%;flex:0 0 33.33333%;max-width:33.33333%}.row-cols-xl-4>*{-webkit-box-flex:0;-ms-flex:0 0 25%;flex:0 0 25%;max-width:25%}.row-cols-xl-5>*{-webkit-box-flex:0;-ms-flex:0 0 20%;flex:0 0 20%;max-width:20%}.row-cols-xl-6>*{-webkit-box-flex:0;-ms-flex:0 0 16.66667%;flex:0 0 16.66667%;max-width:16.66667%}.col-xl-auto{-webkit-box-flex:0;-ms-flex:0 0 auto;flex:0 0 auto;width:auto;max-width:100%}.col-xl-1{-webkit-box-flex:0;-ms-flex:0 0 8.33333%;flex:0 0 8.33333%;max-width:8.33333%}.col-xl-2{-webkit-box-flex:0;-ms-flex:0 0 16.66667%;flex:0 0 16.66667%;max-width:16.66667%}.col-xl-3{-webkit-box-flex:0;-ms-flex:0 0 25%;flex:0 0 25%;max-width:25%}.col-xl-4{-webkit-box-flex:0;-ms-flex:0 0 33.33333%;flex:0 0 33.33333%;max-width:33.33333%}.col-xl-5{-webkit-box-flex:0;-ms-flex:0 0 41.66667%;flex:0 0 41.66667%;max-width:41.66667%}.col-xl-6{-webkit-box-flex:0;-ms-flex:0 0 50%;flex:0 0 50%;max-width:50%}.col-xl-7{-webkit-box-flex:0;-ms-flex:0 0 58.33333%;flex:0 0 58.33333%;max-width:58.33333%}.col-xl-8{-webkit-box-flex:0;-ms-flex:0 0 66.66667%;flex:0 0 66.66667%;max-width:66.66667%}.col-xl-9{-webkit-box-flex:0;-ms-flex:0 0 75%;flex:0 0 75%;max-width:75%}.col-xl-10{-webkit-box-flex:0;-ms-flex:0 0 83.33333%;flex:0 0 83.33333%;max-width:83.33333%}.col-xl-11{-webkit-box-flex:0;-ms-flex:0 0 91.66667%;flex:0 0 91.66667%;max-width:91.66667%}.col-xl-12{-webkit-box-flex:0;-ms-flex:0 0 100%;flex:0 0 100%;max-width:100%}.order-xl-first{-webkit-box-ordinal-group:0;-ms-flex-order:-1;order:-1}.order-xl-last{-webkit-box-ordinal-group:14;-ms-flex-order:13;order:13}.order-xl-0{-webkit-box-ordinal-group:1;-ms-flex-order:0;order:0}.order-xl-1{-webkit-box-ordinal-group:2;-ms-flex-order:1;order:1}.order-xl-2{-webkit-box-ordinal-group:3;-ms-flex-order:2;order:2}.order-xl-3{-webkit-box-ordinal-group:4;-ms-flex-order:3;order:3}.order-xl-4{-webkit-box-ordinal-group:5;-ms-flex-order:4;order:4}.order-xl-5{-webkit-box-ordinal-group:6;-ms-flex-order:5;order:5}.order-xl-6{-webkit-box-ordinal-group:7;-ms-flex-order:6;order:6}.order-xl-7{-webkit-box-ordinal-group:8;-ms-flex-order:7;order:7}.order-xl-8{-webkit-box-ordinal-group:9;-ms-flex-order:8;order:8}.order-xl-9{-webkit-box-ordinal-group:10;-ms-flex-order:9;order:9}.order-xl-10{-webkit-box-ordinal-group:11;-ms-flex-order:10;order:10}.order-xl-11{-webkit-box-ordinal-group:12;-ms-flex-order:11;order:11}.order-xl-12{-webkit-box-ordinal-group:13;-ms-flex-order:12;order:12}.offset-xl-0{margin-left:0}.offset-xl-1{margin-left:8.33333%}.offset-xl-2{margin-left:16.66667%}.offset-xl-3{margin-left:25%}.offset-xl-4{margin-left:33.33333%}.offset-xl-5{margin-left:41.66667%}.offset-xl-6{margin-left:50%}.offset-xl-7{margin-left:58.33333%}.offset-xl-8{margin-left:66.66667%}.offset-xl-9{margin-left:75%}.offset-xl-10{margin-left:83.33333%}.offset-xl-11{margin-left:91.66667%}}.table{width:100%;margin-bottom:1rem;color:#212529}.table td,.table th{padding:.75rem;vertical-align:top;border-top:1px solid #dee2e6}.table thead th{vertical-align:bottom;border-bottom:2px solid #dee2e6}.table tbody+tbody{border-top:2px solid #dee2e6}.table-sm td,.table-sm th{padding:.3rem}.table-bordered,.table-bordered td,.table-bordered th{border:1px solid #dee2e6}.table-bordered thead td,.table-bordered thead th{border-bottom-width:2px}.table-borderless tbody+tbody,.table-borderless td,.table-borderless th,.table-borderless thead th{border:0}.table-striped tbody tr:nth-of-type(odd){background-color:rgba(10,10,10,.05)}.table-hover tbody tr:hover{color:#212529;background-color:rgba(10,10,10,.075)}.table-primary,.table-primary>td,.table-primary>th{background-color:#c4dedb}.table-primary tbody+tbody,.table-primary td,.table-primary th,.table-primary thead th{border-color:#92c3bd}.table-hover .table-primary:hover,.table-hover .table-primary:hover>td,.table-hover .table-primary:hover>th{background-color:#b4d5d1}.table-secondary,.table-secondary>td,.table-secondary>th{background-color:#fafafa}.table-secondary tbody+tbody,.table-secondary td,.table-secondary th,.table-secondary thead th{border-color:#f6f6f6}.table-hover .table-secondary:hover,.table-hover .table-secondary:hover>td,.table-hover .table-secondary:hover>th{background-color:#ededed}.table-success,.table-success>td,.table-success>th{background-color:#c2e6ca}.table-success tbody+tbody,.table-success td,.table-success th,.table-success thead th{border-color:#8fd19e}.table-hover .table-success:hover,.table-hover .table-success:hover>td,.table-hover .table-success:hover>th{background-color:#b0dfba}.table-info,.table-info>td,.table-info>th{background-color:#bde4ea}.table-info tbody+tbody,.table-info td,.table-info th,.table-info thead th{border-color:#86ceda}.table-hover .table-info:hover,.table-hover .table-info:hover>td,.table-hover .table-info:hover>th{background-color:#aadce4}.table-warning,.table-warning>td,.table-warning>th{background-color:#fedeb7}.table-warning tbody+tbody,.table-warning td,.table-warning th,.table-warning thead th{border-color:#ffc37a}.table-hover .table-warning:hover,.table-hover .table-warning:hover>td,.table-hover .table-warning:hover>th{background-color:#fed29e}.table-danger,.table-danger>td,.table-danger>th{background-color:#f9cac3}.table-danger tbody+tbody,.table-danger td,.table-danger th,.table-danger thead th{border-color:#f59d90}.table-hover .table-danger:hover,.table-hover .table-danger:hover>td,.table-hover .table-danger:hover>th{background-color:#f7b6ac}.table-light,.table-light>td,.table-light>th{background-color:#fcfdfd}.table-light tbody+tbody,.table-light td,.table-light th,.table-light thead th{border-color:#fbfbfc}.table-hover .table-light:hover,.table-hover .table-light:hover>td,.table-hover .table-light:hover>th{background-color:#edf3f3}.table-dark,.table-dark>td,.table-dark>th{background-color:#c5c7c9}.table-dark tbody+tbody,.table-dark td,.table-dark th,.table-dark thead th{border-color:#95989b}.table-hover .table-dark:hover,.table-hover .table-dark:hover>td,.table-hover .table-dark:hover>th{background-color:#b8babd}.table-active,.table-active>td,.table-active>th{background-color:rgba(10,10,10,.075)}.table-hover .table-active:hover,.table-hover .table-active:hover>td,.table-hover .table-active:hover>th{background-color:rgba(0,0,0,.075)}.table .thead-dark th{color:#fefefe;background-color:#343a40;border-color:#454d55}.table .thead-light th{color:#495057;background-color:#e9ecef;border-color:#dee2e6}.table-dark{color:#fefefe;background-color:#343a40}.table-dark td,.table-dark th,.table-dark thead th{border-color:#454d55}.table-dark.table-bordered{border:0}.table-dark.table-striped tbody tr:nth-of-type(odd){background-color:hsla(0,0%,99.6%,.05)}.table-dark.table-hover tbody tr:hover{color:#fefefe;background-color:hsla(0,0%,99.6%,.075)}@media (max-width:575.98px){.table-responsive-sm{display:block;width:100%;overflow-x:auto;-webkit-overflow-scrolling:touch}.table-responsive-sm>.table-bordered{border:0}}@media (max-width:767.98px){.table-responsive-md{display:block;width:100%;overflow-x:auto;-webkit-overflow-scrolling:touch}.table-responsive-md>.table-bordered{border:0}}@media (max-width:991.98px){.table-responsive-lg{display:block;width:100%;overflow-x:auto;-webkit-overflow-scrolling:touch}.table-responsive-lg>.table-bordered{border:0}}@media (max-width:1199.98px){.table-responsive-xl{display:block;width:100%;overflow-x:auto;-webkit-overflow-scrolling:touch}.table-responsive-xl>.table-bordered{border:0}}.table-responsive{display:block;width:100%;overflow-x:auto;-webkit-overflow-scrolling:touch}.table-responsive>.table-bordered{border:0}.form-control{display:block;width:100%;height:calc(1.5em + .75rem + 2px);padding:.375rem .75rem;font-size:.9rem;font-weight:400;line-height:1.5;color:#495057;background-color:#fefefe;background-clip:padding-box;border:1px solid #ddd;border-radius:.25rem;-webkit-transition:border-color .15s ease-in-out,-webkit-box-shadow .15s ease-in-out;transition:border-color .15s ease-in-out,-webkit-box-shadow .15s ease-in-out;transition:border-color .15s ease-in-out,box-shadow .15s ease-in-out;transition:border-color .15s ease-in-out,box-shadow .15s ease-in-out,-webkit-box-shadow .15s ease-in-out}@media (prefers-reduced-motion:reduce){.form-control{-webkit-transition:none;transition:none}}.form-control::-ms-expand{background-color:transparent;border:0}.form-control:-moz-focusring{color:transparent;text-shadow:0 0 0 #495057}.form-control:focus{color:#495057;background-color:#fefefe;border-color:#6bcec3;outline:0;-webkit-box-shadow:0 0 0 .2rem rgba(46,140,129,.25);box-shadow:0 0 0 .2rem rgba(46,140,129,.25)}.form-control::-webkit-input-placeholder{color:#6c757d;opacity:1}.form-control::-moz-placeholder{color:#6c757d;opacity:1}.form-control:-ms-input-placeholder{color:#6c757d;opacity:1}.form-control::-ms-input-placeholder{color:#6c757d;opacity:1}.form-control::placeholder{color:#6c757d;opacity:1}.form-control:disabled,.form-control[readonly]{background-color:#e9ecef;opacity:1}select.form-control:focus::-ms-value{color:#495057;background-color:#fefefe}.form-control-file,.form-control-range{display:block;width:100%}.col-form-label{padding-top:calc(.375rem + 1px);padding-bottom:calc(.375rem + 1px);margin-bottom:0;font-size:inherit;line-height:1.5}.col-form-label-lg{padding-top:calc(.5rem + 1px);padding-bottom:calc(.5rem + 1px);font-size:1.125rem;line-height:1.5}.col-form-label-sm{padding-top:calc(.25rem + 1px);padding-bottom:calc(.25rem + 1px);font-size:.7875rem;line-height:1.5}.form-control-plaintext{display:block;width:100%;padding:.375rem 0;margin-bottom:0;font-size:.9rem;line-height:1.5;color:#212529;background-color:transparent;border:solid transparent;border-width:1px 0}.form-control-plaintext.form-control-lg,.form-control-plaintext.form-control-sm{padding-right:0;padding-left:0}.form-control-sm{height:calc(1.5em + .5rem + 2px);padding:.25rem .5rem;font-size:.7875rem;line-height:1.5;border-radius:.2rem}.form-control-lg{height:calc(1.5em + 1rem + 2px);padding:.5rem 1rem;font-size:1.125rem;line-height:1.5;border-radius:.3rem}select.form-control[multiple],select.form-control[size],textarea.form-control{height:auto}.form-group{margin-bottom:1rem}.form-text{display:block;margin-top:.25rem}.form-row{display:-webkit-box;display:-ms-flexbox;display:flex;-ms-flex-wrap:wrap;flex-wrap:wrap;margin-right:-5px;margin-left:-5px}.form-row>.col,.form-row>[class*=col-]{padding-right:5px;padding-left:5px}.form-check{position:relative;display:block;padding-left:1.25rem}.form-check-input{position:absolute;margin-top:.3rem;margin-left:-1.25rem}.form-check-input:disabled~.form-check-label,.form-check-input[disabled]~.form-check-label{color:#6c757d}.form-check-label{margin-bottom:0}.form-check-inline{display:-webkit-inline-box;display:-ms-inline-flexbox;display:inline-flex;-webkit-box-align:center;-ms-flex-align:center;align-items:center;padding-left:0;margin-right:.75rem}.form-check-inline .form-check-input{position:static;margin-top:0;margin-right:.3125rem;margin-left:0}.valid-feedback{display:none;width:100%;margin-top:.25rem;font-size:80%;color:#28a745}.valid-tooltip{position:absolute;top:100%;z-index:5;display:none;max-width:100%;padding:.25rem .5rem;margin-top:.1rem;font-size:.7875rem;line-height:1.5;color:#fefefe;background-color:rgba(40,167,69,.9);border-radius:.25rem}.is-valid~.valid-feedback,.is-valid~.valid-tooltip,.was-validated :valid~.valid-feedback,.was-validated :valid~.valid-tooltip{display:block}.form-control.is-valid,.was-validated .form-control:valid{border-color:#28a745;padding-right:calc(1.5em + .75rem);background-image:url("data:image/svg+xml;charset=utf-8,%3Csvg xmlns='http://www.w3.org/2000/svg' width='8' height='8'%3E%3Cpath fill='%2328a745' d='M2.3 6.73L.6 4.53c-.4-1.04.46-1.4 1.1-.8l1.1 1.4 3.4-3.8c.6-.63 1.6-.27 1.2.7l-4 4.6c-.43.5-.8.4-1.1.1z'/%3E%3C/svg%3E");background-repeat:no-repeat;background-position:right calc(.375em + .1875rem) center;background-size:calc(.75em + .375rem) calc(.75em + .375rem)}.form-control.is-valid:focus,.was-validated .form-control:valid:focus{border-color:#28a745;-webkit-box-shadow:0 0 0 .2rem rgba(40,167,69,.25);box-shadow:0 0 0 .2rem rgba(40,167,69,.25)}.was-validated textarea.form-control:valid,textarea.form-control.is-valid{padding-right:calc(1.5em + .75rem);background-position:top calc(.375em + .1875rem) right calc(.375em + .1875rem)}.custom-select.is-valid,.was-validated .custom-select:valid{border-color:#28a745;padding-right:calc(.75em + 2.3125rem);background:url("data:image/svg+xml;charset=utf-8,%3Csvg xmlns='http://www.w3.org/2000/svg' width='4' height='5'%3E%3Cpath fill='%23343a40' d='M2 0L0 2h4zm0 5L0 3h4z'/%3E%3C/svg%3E") no-repeat right .75rem center/8px 10px,url("data:image/svg+xml;charset=utf-8,%3Csvg xmlns='http://www.w3.org/2000/svg' width='8' height='8'%3E%3Cpath fill='%2328a745' d='M2.3 6.73L.6 4.53c-.4-1.04.46-1.4 1.1-.8l1.1 1.4 3.4-3.8c.6-.63 1.6-.27 1.2.7l-4 4.6c-.43.5-.8.4-1.1.1z'/%3E%3C/svg%3E") #fefefe no-repeat center right 1.75rem/calc(.75em + .375rem) calc(.75em + .375rem)}.custom-select.is-valid:focus,.was-validated .custom-select:valid:focus{border-color:#28a745;-webkit-box-shadow:0 0 0 .2rem rgba(40,167,69,.25);box-shadow:0 0 0 .2rem rgba(40,167,69,.25)}.form-check-input.is-valid~.form-check-label,.was-validated .form-check-input:valid~.form-check-label{color:#28a745}.form-check-input.is-valid~.valid-feedback,.form-check-input.is-valid~.valid-tooltip,.was-validated .form-check-input:valid~.valid-feedback,.was-validated .form-check-input:valid~.valid-tooltip{display:block}.custom-control-input.is-valid~.custom-control-label,.was-validated .custom-control-input:valid~.custom-control-label{color:#28a745}.custom-control-input.is-valid~.custom-control-label:before,.was-validated .custom-control-input:valid~.custom-control-label:before{border-color:#28a745}.custom-control-input.is-valid:checked~.custom-control-label:before,.was-validated .custom-control-input:valid:checked~.custom-control-label:before{border-color:#34ce57;background-color:#34ce57}.custom-control-input.is-valid:focus~.custom-control-label:before,.was-validated .custom-control-input:valid:focus~.custom-control-label:before{-webkit-box-shadow:0 0 0 .2rem rgba(40,167,69,.25);box-shadow:0 0 0 .2rem rgba(40,167,69,.25)}.custom-control-input.is-valid:focus:not(:checked)~.custom-control-label:before,.custom-file-input.is-valid~.custom-file-label,.was-validated .custom-control-input:valid:focus:not(:checked)~.custom-control-label:before,.was-validated .custom-file-input:valid~.custom-file-label{border-color:#28a745}.custom-file-input.is-valid:focus~.custom-file-label,.was-validated .custom-file-input:valid:focus~.custom-file-label{border-color:#28a745;-webkit-box-shadow:0 0 0 .2rem rgba(40,167,69,.25);box-shadow:0 0 0 .2rem rgba(40,167,69,.25)}.invalid-feedback{display:none;width:100%;margin-top:.25rem;font-size:80%;color:#ec442a}.invalid-tooltip{position:absolute;top:100%;z-index:5;display:none;max-width:100%;padding:.25rem .5rem;margin-top:.1rem;font-size:.7875rem;line-height:1.5;color:#fefefe;background-color:rgba(236,68,42,.9);border-radius:.25rem}.is-invalid~.invalid-feedback,.is-invalid~.invalid-tooltip,.was-validated :invalid~.invalid-feedback,.was-validated :invalid~.invalid-tooltip{display:block}.form-control.is-invalid,.was-validated .form-control:invalid{border-color:#ec442a;padding-right:calc(1.5em + .75rem);background-image:url("data:image/svg+xml;charset=utf-8,%3Csvg xmlns='http://www.w3.org/2000/svg' width='12' height='12' fill='none' stroke='%23ec442a'%3E%3Ccircle cx='6' cy='6' r='4.5'/%3E%3Cpath stroke-linejoin='round' d='M5.8 3.6h.4L6 6.5z'/%3E%3Ccircle cx='6' cy='8.2' r='.6' fill='%23ec442a' stroke='none'/%3E%3C/svg%3E");background-repeat:no-repeat;background-position:right calc(.375em + .1875rem) center;background-size:calc(.75em + .375rem) calc(.75em + .375rem)}.form-control.is-invalid:focus,.was-validated .form-control:invalid:focus{border-color:#ec442a;-webkit-box-shadow:0 0 0 .2rem rgba(236,68,42,.25);box-shadow:0 0 0 .2rem rgba(236,68,42,.25)}.was-validated textarea.form-control:invalid,textarea.form-control.is-invalid{padding-right:calc(1.5em + .75rem);background-position:top calc(.375em + .1875rem) right calc(.375em + .1875rem)}.custom-select.is-invalid,.was-validated .custom-select:invalid{border-color:#ec442a;padding-right:calc(.75em + 2.3125rem);background:url("data:image/svg+xml;charset=utf-8,%3Csvg xmlns='http://www.w3.org/2000/svg' width='4' height='5'%3E%3Cpath fill='%23343a40' d='M2 0L0 2h4zm0 5L0 3h4z'/%3E%3C/svg%3E") no-repeat right .75rem center/8px 10px,url("data:image/svg+xml;charset=utf-8,%3Csvg xmlns='http://www.w3.org/2000/svg' width='12' height='12' fill='none' stroke='%23ec442a'%3E%3Ccircle cx='6' cy='6' r='4.5'/%3E%3Cpath stroke-linejoin='round' d='M5.8 3.6h.4L6 6.5z'/%3E%3Ccircle cx='6' cy='8.2' r='.6' fill='%23ec442a' stroke='none'/%3E%3C/svg%3E") #fefefe no-repeat center right 1.75rem/calc(.75em + .375rem) calc(.75em + .375rem)}.custom-select.is-invalid:focus,.was-validated .custom-select:invalid:focus{border-color:#ec442a;-webkit-box-shadow:0 0 0 .2rem rgba(236,68,42,.25);box-shadow:0 0 0 .2rem rgba(236,68,42,.25)}.form-check-input.is-invalid~.form-check-label,.was-validated .form-check-input:invalid~.form-check-label{color:#ec442a}.form-check-input.is-invalid~.invalid-feedback,.form-check-input.is-invalid~.invalid-tooltip,.was-validated .form-check-input:invalid~.invalid-feedback,.was-validated .form-check-input:invalid~.invalid-tooltip{display:block}.custom-control-input.is-invalid~.custom-control-label,.was-validated .custom-control-input:invalid~.custom-control-label{color:#ec442a}.custom-control-input.is-invalid~.custom-control-label:before,.was-validated .custom-control-input:invalid~.custom-control-label:before{border-color:#ec442a}.custom-control-input.is-invalid:checked~.custom-control-label:before,.was-validated .custom-control-input:invalid:checked~.custom-control-label:before{border-color:#f06d59;background-color:#f06d59}.custom-control-input.is-invalid:focus~.custom-control-label:before,.was-validated .custom-control-input:invalid:focus~.custom-control-label:before{-webkit-box-shadow:0 0 0 .2rem rgba(236,68,42,.25);box-shadow:0 0 0 .2rem rgba(236,68,42,.25)}.custom-control-input.is-invalid:focus:not(:checked)~.custom-control-label:before,.custom-file-input.is-invalid~.custom-file-label,.was-validated .custom-control-input:invalid:focus:not(:checked)~.custom-control-label:before,.was-validated .custom-file-input:invalid~.custom-file-label{border-color:#ec442a}.custom-file-input.is-invalid:focus~.custom-file-label,.was-validated .custom-file-input:invalid:focus~.custom-file-label{border-color:#ec442a;-webkit-box-shadow:0 0 0 .2rem rgba(236,68,42,.25);box-shadow:0 0 0 .2rem rgba(236,68,42,.25)}.form-inline{display:-webkit-box;display:-ms-flexbox;display:flex;-webkit-box-orient:horizontal;-webkit-box-direction:normal;-ms-flex-flow:row wrap;flex-flow:row wrap;-webkit-box-align:center;-ms-flex-align:center;align-items:center}.form-inline .form-check{width:100%}@media (min-width:576px){.form-inline label{-ms-flex-align:center;-webkit-box-pack:center;-ms-flex-pack:center;justify-content:center}.form-inline .form-group,.form-inline label{display:-webkit-box;display:-ms-flexbox;display:flex;-webkit-box-align:center;align-items:center;margin-bottom:0}.form-inline .form-group{-webkit-box-flex:0;-ms-flex:0 0 auto;flex:0 0 auto;-webkit-box-orient:horizontal;-webkit-box-direction:normal;-ms-flex-flow:row wrap;flex-flow:row wrap;-ms-flex-align:center}.form-inline .form-control{display:inline-block;width:auto;vertical-align:middle}.form-inline .form-control-plaintext{display:inline-block}.form-inline .custom-select,.form-inline .input-group{width:auto}.form-inline .form-check{display:-webkit-box;display:-ms-flexbox;display:flex;-webkit-box-align:center;-ms-flex-align:center;align-items:center;-webkit-box-pack:center;-ms-flex-pack:center;justify-content:center;width:auto;padding-left:0}.form-inline .form-check-input{position:relative;-ms-flex-negative:0;flex-shrink:0;margin-top:0;margin-right:.25rem;margin-left:0}.form-inline .custom-control{-webkit-box-align:center;-ms-flex-align:center;align-items:center;-webkit-box-pack:center;-ms-flex-pack:center;justify-content:center}.form-inline .custom-control-label{margin-bottom:0}}.btn{display:inline-block;font-weight:400;color:#212529;text-align:center;vertical-align:middle;cursor:pointer;-webkit-user-select:none;-moz-user-select:none;-ms-user-select:none;user-select:none;background-color:transparent;border:1px solid transparent;padding:.375rem .75rem;font-size:.9rem;line-height:1.5;border-radius:.25rem;-webkit-transition:color .15s ease-in-out,background-color .15s ease-in-out,border-color .15s ease-in-out,-webkit-box-shadow .15s ease-in-out;transition:color .15s ease-in-out,background-color .15s ease-in-out,border-color .15s ease-in-out,-webkit-box-shadow .15s ease-in-out;transition:color .15s ease-in-out,background-color .15s ease-in-out,border-color .15s ease-in-out,box-shadow .15s ease-in-out;transition:color .15s ease-in-out,background-color .15s ease-in-out,border-color .15s ease-in-out,box-shadow .15s ease-in-out,-webkit-box-shadow .15s ease-in-out}@media (prefers-reduced-motion:reduce){.btn{-webkit-transition:none;transition:none}}.btn:hover{color:#212529;text-decoration:none}.btn.focus,.btn:focus{outline:0;-webkit-box-shadow:0 0 0 .2rem rgba(46,140,129,.25);box-shadow:0 0 0 .2rem rgba(46,140,129,.25)}.btn.disabled,.btn:disabled{opacity:.65}a.btn.disabled,fieldset:disabled a.btn{pointer-events:none}.btn-primary{color:#fefefe;background-color:#2e8c81;border-color:#2e8c81}.btn-primary.focus,.btn-primary:focus,.btn-primary:hover{color:#fefefe;background-color:#256f66;border-color:#21665e}.btn-primary.focus,.btn-primary:focus{-webkit-box-shadow:0 0 0 .2rem rgba(77,157,148,.5);box-shadow:0 0 0 .2rem rgba(77,157,148,.5)}.btn-primary.disabled,.btn-primary:disabled{color:#fefefe;background-color:#2e8c81;border-color:#2e8c81}.btn-primary:not(:disabled):not(.disabled).active,.btn-primary:not(:disabled):not(.disabled):active,.show>.btn-primary.dropdown-toggle{color:#fefefe;background-color:#21665e;border-color:#1e5c55}.btn-primary:not(:disabled):not(.disabled).active:focus,.btn-primary:not(:disabled):not(.disabled):active:focus,.show>.btn-primary.dropdown-toggle:focus{-webkit-box-shadow:0 0 0 .2rem rgba(77,157,148,.5);box-shadow:0 0 0 .2rem rgba(77,157,148,.5)}.btn-secondary{color:#212529;background-color:#eee;border-color:#eee}.btn-secondary.focus,.btn-secondary:focus,.btn-secondary:hover{color:#212529;background-color:#dbdbdb;border-color:#d5d5d5}.btn-secondary.focus,.btn-secondary:focus{-webkit-box-shadow:0 0 0 .2rem rgba(207,208,208,.5);box-shadow:0 0 0 .2rem rgba(207,208,208,.5)}.btn-secondary.disabled,.btn-secondary:disabled{color:#212529;background-color:#eee;border-color:#eee}.btn-secondary:not(:disabled):not(.disabled).active,.btn-secondary:not(:disabled):not(.disabled):active,.show>.btn-secondary.dropdown-toggle{color:#212529;background-color:#d5d5d5;border-color:#cecece}.btn-secondary:not(:disabled):not(.disabled).active:focus,.btn-secondary:not(:disabled):not(.disabled):active:focus,.show>.btn-secondary.dropdown-toggle:focus{-webkit-box-shadow:0 0 0 .2rem rgba(207,208,208,.5);box-shadow:0 0 0 .2rem rgba(207,208,208,.5)}.btn-success{color:#fefefe;background-color:#28a745;border-color:#28a745}.btn-success.focus,.btn-success:focus,.btn-success:hover{color:#fefefe;background-color:#218838;border-color:#1e7e34}.btn-success.focus,.btn-success:focus{-webkit-box-shadow:0 0 0 .2rem rgba(72,180,97,.5);box-shadow:0 0 0 .2rem rgba(72,180,97,.5)}.btn-success.disabled,.btn-success:disabled{color:#fefefe;background-color:#28a745;border-color:#28a745}.btn-success:not(:disabled):not(.disabled).active,.btn-success:not(:disabled):not(.disabled):active,.show>.btn-success.dropdown-toggle{color:#fefefe;background-color:#1e7e34;border-color:#1c7430}.btn-success:not(:disabled):not(.disabled).active:focus,.btn-success:not(:disabled):not(.disabled):active:focus,.show>.btn-success.dropdown-toggle:focus{-webkit-box-shadow:0 0 0 .2rem rgba(72,180,97,.5);box-shadow:0 0 0 .2rem rgba(72,180,97,.5)}.btn-info{color:#fefefe;background-color:#17a2b8;border-color:#17a2b8}.btn-info.focus,.btn-info:focus,.btn-info:hover{color:#fefefe;background-color:#138496;border-color:#117a8b}.btn-info.focus,.btn-info:focus{-webkit-box-shadow:0 0 0 .2rem rgba(58,176,195,.5);box-shadow:0 0 0 .2rem rgba(58,176,195,.5)}.btn-info.disabled,.btn-info:disabled{color:#fefefe;background-color:#17a2b8;border-color:#17a2b8}.btn-info:not(:disabled):not(.disabled).active,.btn-info:not(:disabled):not(.disabled):active,.show>.btn-info.dropdown-toggle{color:#fefefe;background-color:#117a8b;border-color:#10707f}.btn-info:not(:disabled):not(.disabled).active:focus,.btn-info:not(:disabled):not(.disabled):active:focus,.show>.btn-info.dropdown-toggle:focus{-webkit-box-shadow:0 0 0 .2rem rgba(58,176,195,.5);box-shadow:0 0 0 .2rem rgba(58,176,195,.5)}.btn-warning{color:#212529;background-color:#ff8c00;border-color:#ff8c00}.btn-warning.focus,.btn-warning:focus,.btn-warning:hover{color:#fefefe;background-color:#d97700;border-color:#cc7000}.btn-warning.focus,.btn-warning:focus{-webkit-box-shadow:0 0 0 .2rem rgba(222,125,6,.5);box-shadow:0 0 0 .2rem rgba(222,125,6,.5)}.btn-warning.disabled,.btn-warning:disabled{color:#212529;background-color:#ff8c00;border-color:#ff8c00}.btn-warning:not(:disabled):not(.disabled).active,.btn-warning:not(:disabled):not(.disabled):active,.show>.btn-warning.dropdown-toggle{color:#fefefe;background-color:#cc7000;border-color:#bf6900}.btn-warning:not(:disabled):not(.disabled).active:focus,.btn-warning:not(:disabled):not(.disabled):active:focus,.show>.btn-warning.dropdown-toggle:focus{-webkit-box-shadow:0 0 0 .2rem rgba(222,125,6,.5);box-shadow:0 0 0 .2rem rgba(222,125,6,.5)}.btn-danger{color:#fefefe;background-color:#ec442a;border-color:#ec442a}.btn-danger.focus,.btn-danger:focus,.btn-danger:hover{color:#fefefe;background-color:#dc2f14;border-color:#d02c13}.btn-danger.focus,.btn-danger:focus{-webkit-box-shadow:0 0 0 .2rem rgba(239,96,74,.5);box-shadow:0 0 0 .2rem rgba(239,96,74,.5)}.btn-danger.disabled,.btn-danger:disabled{color:#fefefe;background-color:#ec442a;border-color:#ec442a}.btn-danger:not(:disabled):not(.disabled).active,.btn-danger:not(:disabled):not(.disabled):active,.show>.btn-danger.dropdown-toggle{color:#fefefe;background-color:#d02c13;border-color:#c52a12}.btn-danger:not(:disabled):not(.disabled).active:focus,.btn-danger:not(:disabled):not(.disabled):active:focus,.show>.btn-danger.dropdown-toggle:focus{-webkit-box-shadow:0 0 0 .2rem rgba(239,96,74,.5);box-shadow:0 0 0 .2rem rgba(239,96,74,.5)}.btn-light{color:#212529;background-color:#f8f9fa;border-color:#f8f9fa}.btn-light.focus,.btn-light:focus,.btn-light:hover{color:#212529;background-color:#e2e6ea;border-color:#dae0e5}.btn-light.focus,.btn-light:focus{-webkit-box-shadow:0 0 0 .2rem rgba(216,217,219,.5);box-shadow:0 0 0 .2rem rgba(216,217,219,.5)}.btn-light.disabled,.btn-light:disabled{color:#212529;background-color:#f8f9fa;border-color:#f8f9fa}.btn-light:not(:disabled):not(.disabled).active,.btn-light:not(:disabled):not(.disabled):active,.show>.btn-light.dropdown-toggle{color:#212529;background-color:#dae0e5;border-color:#d3d9df}.btn-light:not(:disabled):not(.disabled).active:focus,.btn-light:not(:disabled):not(.disabled):active:focus,.show>.btn-light.dropdown-toggle:focus{-webkit-box-shadow:0 0 0 .2rem rgba(216,217,219,.5);box-shadow:0 0 0 .2rem rgba(216,217,219,.5)}.btn-dark{color:#fefefe;background-color:#343a40;border-color:#343a40}.btn-dark.focus,.btn-dark:focus,.btn-dark:hover{color:#fefefe;background-color:#23272b;border-color:#1d2124}.btn-dark.focus,.btn-dark:focus{-webkit-box-shadow:0 0 0 .2rem rgba(82,87,93,.5);box-shadow:0 0 0 .2rem rgba(82,87,93,.5)}.btn-dark.disabled,.btn-dark:disabled{color:#fefefe;background-color:#343a40;border-color:#343a40}.btn-dark:not(:disabled):not(.disabled).active,.btn-dark:not(:disabled):not(.disabled):active,.show>.btn-dark.dropdown-toggle{color:#fefefe;background-color:#1d2124;border-color:#171a1d}.btn-dark:not(:disabled):not(.disabled).active:focus,.btn-dark:not(:disabled):not(.disabled):active:focus,.show>.btn-dark.dropdown-toggle:focus{-webkit-box-shadow:0 0 0 .2rem rgba(82,87,93,.5);box-shadow:0 0 0 .2rem rgba(82,87,93,.5)}.btn-outline-primary{color:#2e8c81;border-color:#2e8c81}.btn-outline-primary:hover{color:#fefefe;background-color:#2e8c81;border-color:#2e8c81}.btn-outline-primary.focus,.btn-outline-primary:focus{-webkit-box-shadow:0 0 0 .2rem rgba(46,140,129,.5);box-shadow:0 0 0 .2rem rgba(46,140,129,.5)}.btn-outline-primary.disabled,.btn-outline-primary:disabled{color:#2e8c81;background-color:transparent}.btn-outline-primary:not(:disabled):not(.disabled).active,.btn-outline-primary:not(:disabled):not(.disabled):active,.show>.btn-outline-primary.dropdown-toggle{color:#fefefe;background-color:#2e8c81;border-color:#2e8c81}.btn-outline-primary:not(:disabled):not(.disabled).active:focus,.btn-outline-primary:not(:disabled):not(.disabled):active:focus,.show>.btn-outline-primary.dropdown-toggle:focus{-webkit-box-shadow:0 0 0 .2rem rgba(46,140,129,.5);box-shadow:0 0 0 .2rem rgba(46,140,129,.5)}.btn-outline-secondary{color:#eee;border-color:#eee}.btn-outline-secondary:hover{color:#212529;background-color:#eee;border-color:#eee}.btn-outline-secondary.focus,.btn-outline-secondary:focus{-webkit-box-shadow:0 0 0 .2rem hsla(0,0%,93.3%,.5);box-shadow:0 0 0 .2rem hsla(0,0%,93.3%,.5)}.btn-outline-secondary.disabled,.btn-outline-secondary:disabled{color:#eee;background-color:transparent}.btn-outline-secondary:not(:disabled):not(.disabled).active,.btn-outline-secondary:not(:disabled):not(.disabled):active,.show>.btn-outline-secondary.dropdown-toggle{color:#212529;background-color:#eee;border-color:#eee}.btn-outline-secondary:not(:disabled):not(.disabled).active:focus,.btn-outline-secondary:not(:disabled):not(.disabled):active:focus,.show>.btn-outline-secondary.dropdown-toggle:focus{-webkit-box-shadow:0 0 0 .2rem hsla(0,0%,93.3%,.5);box-shadow:0 0 0 .2rem hsla(0,0%,93.3%,.5)}.btn-outline-success{color:#28a745;border-color:#28a745}.btn-outline-success:hover{color:#fefefe;background-color:#28a745;border-color:#28a745}.btn-outline-success.focus,.btn-outline-success:focus{-webkit-box-shadow:0 0 0 .2rem rgba(40,167,69,.5);box-shadow:0 0 0 .2rem rgba(40,167,69,.5)}.btn-outline-success.disabled,.btn-outline-success:disabled{color:#28a745;background-color:transparent}.btn-outline-success:not(:disabled):not(.disabled).active,.btn-outline-success:not(:disabled):not(.disabled):active,.show>.btn-outline-success.dropdown-toggle{color:#fefefe;background-color:#28a745;border-color:#28a745}.btn-outline-success:not(:disabled):not(.disabled).active:focus,.btn-outline-success:not(:disabled):not(.disabled):active:focus,.show>.btn-outline-success.dropdown-toggle:focus{-webkit-box-shadow:0 0 0 .2rem rgba(40,167,69,.5);box-shadow:0 0 0 .2rem rgba(40,167,69,.5)}.btn-outline-info{color:#17a2b8;border-color:#17a2b8}.btn-outline-info:hover{color:#fefefe;background-color:#17a2b8;border-color:#17a2b8}.btn-outline-info.focus,.btn-outline-info:focus{-webkit-box-shadow:0 0 0 .2rem rgba(23,162,184,.5);box-shadow:0 0 0 .2rem rgba(23,162,184,.5)}.btn-outline-info.disabled,.btn-outline-info:disabled{color:#17a2b8;background-color:transparent}.btn-outline-info:not(:disabled):not(.disabled).active,.btn-outline-info:not(:disabled):not(.disabled):active,.show>.btn-outline-info.dropdown-toggle{color:#fefefe;background-color:#17a2b8;border-color:#17a2b8}.btn-outline-info:not(:disabled):not(.disabled).active:focus,.btn-outline-info:not(:disabled):not(.disabled):active:focus,.show>.btn-outline-info.dropdown-toggle:focus{-webkit-box-shadow:0 0 0 .2rem rgba(23,162,184,.5);box-shadow:0 0 0 .2rem rgba(23,162,184,.5)}.btn-outline-warning{color:#ff8c00;border-color:#ff8c00}.btn-outline-warning:hover{color:#212529;background-color:#ff8c00;border-color:#ff8c00}.btn-outline-warning.focus,.btn-outline-warning:focus{-webkit-box-shadow:0 0 0 .2rem rgba(255,140,0,.5);box-shadow:0 0 0 .2rem rgba(255,140,0,.5)}.btn-outline-warning.disabled,.btn-outline-warning:disabled{color:#ff8c00;background-color:transparent}.btn-outline-warning:not(:disabled):not(.disabled).active,.btn-outline-warning:not(:disabled):not(.disabled):active,.show>.btn-outline-warning.dropdown-toggle{color:#212529;background-color:#ff8c00;border-color:#ff8c00}.btn-outline-warning:not(:disabled):not(.disabled).active:focus,.btn-outline-warning:not(:disabled):not(.disabled):active:focus,.show>.btn-outline-warning.dropdown-toggle:focus{-webkit-box-shadow:0 0 0 .2rem rgba(255,140,0,.5);box-shadow:0 0 0 .2rem rgba(255,140,0,.5)}.btn-outline-danger{color:#ec442a;border-color:#ec442a}.btn-outline-danger:hover{color:#fefefe;background-color:#ec442a;border-color:#ec442a}.btn-outline-danger.focus,.btn-outline-danger:focus{-webkit-box-shadow:0 0 0 .2rem rgba(236,68,42,.5);box-shadow:0 0 0 .2rem rgba(236,68,42,.5)}.btn-outline-danger.disabled,.btn-outline-danger:disabled{color:#ec442a;background-color:transparent}.btn-outline-danger:not(:disabled):not(.disabled).active,.btn-outline-danger:not(:disabled):not(.disabled):active,.show>.btn-outline-danger.dropdown-toggle{color:#fefefe;background-color:#ec442a;border-color:#ec442a}.btn-outline-danger:not(:disabled):not(.disabled).active:focus,.btn-outline-danger:not(:disabled):not(.disabled):active:focus,.show>.btn-outline-danger.dropdown-toggle:focus{-webkit-box-shadow:0 0 0 .2rem rgba(236,68,42,.5);box-shadow:0 0 0 .2rem rgba(236,68,42,.5)}.btn-outline-light{color:#f8f9fa;border-color:#f8f9fa}.btn-outline-light:hover{color:#212529;background-color:#f8f9fa;border-color:#f8f9fa}.btn-outline-light.focus,.btn-outline-light:focus{-webkit-box-shadow:0 0 0 .2rem rgba(248,249,250,.5);box-shadow:0 0 0 .2rem rgba(248,249,250,.5)}.btn-outline-light.disabled,.btn-outline-light:disabled{color:#f8f9fa;background-color:transparent}.btn-outline-light:not(:disabled):not(.disabled).active,.btn-outline-light:not(:disabled):not(.disabled):active,.show>.btn-outline-light.dropdown-toggle{color:#212529;background-color:#f8f9fa;border-color:#f8f9fa}.btn-outline-light:not(:disabled):not(.disabled).active:focus,.btn-outline-light:not(:disabled):not(.disabled):active:focus,.show>.btn-outline-light.dropdown-toggle:focus{-webkit-box-shadow:0 0 0 .2rem rgba(248,249,250,.5);box-shadow:0 0 0 .2rem rgba(248,249,250,.5)}.btn-outline-dark{color:#343a40;border-color:#343a40}.btn-outline-dark:hover{color:#fefefe;background-color:#343a40;border-color:#343a40}.btn-outline-dark.focus,.btn-outline-dark:focus{-webkit-box-shadow:0 0 0 .2rem rgba(52,58,64,.5);box-shadow:0 0 0 .2rem rgba(52,58,64,.5)}.btn-outline-dark.disabled,.btn-outline-dark:disabled{color:#343a40;background-color:transparent}.btn-outline-dark:not(:disabled):not(.disabled).active,.btn-outline-dark:not(:disabled):not(.disabled):active,.show>.btn-outline-dark.dropdown-toggle{color:#fefefe;background-color:#343a40;border-color:#343a40}.btn-outline-dark:not(:disabled):not(.disabled).active:focus,.btn-outline-dark:not(:disabled):not(.disabled):active:focus,.show>.btn-outline-dark.dropdown-toggle:focus{-webkit-box-shadow:0 0 0 .2rem rgba(52,58,64,.5);box-shadow:0 0 0 .2rem rgba(52,58,64,.5)}.btn-link{font-weight:400;color:#2e8c81;text-decoration:none}.btn-link:hover{color:#1b524c;text-decoration:underline}.btn-link.focus,.btn-link:focus{text-decoration:underline;-webkit-box-shadow:none;box-shadow:none}.btn-link.disabled,.btn-link:disabled{color:#6c757d;pointer-events:none}.btn-group-lg>.btn,.btn-lg{padding:.5rem 1rem;font-size:1.125rem;line-height:1.5;border-radius:.3rem}.btn-group-sm>.btn,.btn-sm{padding:.25rem .5rem;font-size:.7875rem;line-height:1.5;border-radius:.2rem}.btn-block{display:block;width:100%}.btn-block+.btn-block{margin-top:.5rem}input[type=button].btn-block,input[type=reset].btn-block,input[type=submit].btn-block{width:100%}.fade{-webkit-transition:opacity .15s linear;transition:opacity .15s linear}@media (prefers-reduced-motion:reduce){.fade{-webkit-transition:none;transition:none}}.fade:not(.show){opacity:0}.collapse:not(.show){display:none}.collapsing{position:relative;height:0;overflow:hidden;-webkit-transition:height .35s ease;transition:height .35s ease}@media (prefers-reduced-motion:reduce){.collapsing{-webkit-transition:none;transition:none}}.dropdown,.dropleft,.dropright,.dropup{position:relative}.dropdown-toggle{white-space:nowrap}.dropdown-toggle:after{display:inline-block;margin-left:.255em;vertical-align:.255em;content:"";border-top:.3em solid;border-right:.3em solid transparent;border-bottom:0;border-left:.3em solid transparent}.dropdown-toggle:empty:after{margin-left:0}.dropdown-menu{position:absolute;top:100%;left:0;z-index:1000;display:none;float:left;min-width:10rem;padding:.5rem 0;margin:.125rem 0 0;font-size:.9rem;color:#212529;text-align:left;list-style:none;background-color:#fefefe;background-clip:padding-box;border:1px solid rgba(10,10,10,.15);border-radius:.25rem}.dropdown-menu-left{right:auto;left:0}.dropdown-menu-right{right:0;left:auto}@media (min-width:576px){.dropdown-menu-sm-left{right:auto;left:0}.dropdown-menu-sm-right{right:0;left:auto}}@media (min-width:768px){.dropdown-menu-md-left{right:auto;left:0}.dropdown-menu-md-right{right:0;left:auto}}@media (min-width:992px){.dropdown-menu-lg-left{right:auto;left:0}.dropdown-menu-lg-right{right:0;left:auto}}@media (min-width:1200px){.dropdown-menu-xl-left{right:auto;left:0}.dropdown-menu-xl-right{right:0;left:auto}}.dropup .dropdown-menu{top:auto;bottom:100%;margin-top:0;margin-bottom:.125rem}.dropup .dropdown-toggle:after{display:inline-block;margin-left:.255em;vertical-align:.255em;content:"";border-top:0;border-right:.3em solid transparent;border-bottom:.3em solid;border-left:.3em solid transparent}.dropup .dropdown-toggle:empty:after{margin-left:0}.dropright .dropdown-menu{top:0;right:auto;left:100%;margin-top:0;margin-left:.125rem}.dropright .dropdown-toggle:after{display:inline-block;margin-left:.255em;vertical-align:.255em;content:"";border-top:.3em solid transparent;border-right:0;border-bottom:.3em solid transparent;border-left:.3em solid}.dropright .dropdown-toggle:empty:after{margin-left:0}.dropright .dropdown-toggle:after{vertical-align:0}.dropleft .dropdown-menu{top:0;right:100%;left:auto;margin-top:0;margin-right:.125rem}.dropleft .dropdown-toggle:after{display:inline-block;margin-left:.255em;vertical-align:.255em;content:"";display:none}.dropleft .dropdown-toggle:before{display:inline-block;margin-right:.255em;vertical-align:.255em;content:"";border-top:.3em solid transparent;border-right:.3em solid;border-bottom:.3em solid transparent}.dropleft .dropdown-toggle:empty:after{margin-left:0}.dropleft .dropdown-toggle:before{vertical-align:0}.dropdown-menu[x-placement^=bottom],.dropdown-menu[x-placement^=left],.dropdown-menu[x-placement^=right],.dropdown-menu[x-placement^=top]{right:auto;bottom:auto}.dropdown-divider{height:0;margin:.5rem 0;overflow:hidden;border-top:1px solid #e9ecef}.dropdown-item{display:block;width:100%;padding:.25rem 1.5rem;clear:both;font-weight:400;color:#212529;text-align:inherit;white-space:nowrap;background-color:transparent;border:0}.dropdown-item:focus,.dropdown-item:hover{color:#16181b;text-decoration:none;background-color:#f8f9fa}.dropdown-item.active,.dropdown-item:active{color:#fefefe;text-decoration:none;background-color:#2e8c81}.dropdown-item.disabled,.dropdown-item:disabled{color:#6c757d;pointer-events:none;background-color:transparent}.dropdown-menu.show{display:block}.dropdown-header{display:block;padding:.5rem 1.5rem;margin-bottom:0;font-size:.7875rem;color:#6c757d;white-space:nowrap}.dropdown-item-text{display:block;padding:.25rem 1.5rem;color:#212529}.btn-group,.btn-group-vertical{position:relative;display:-webkit-inline-box;display:-ms-inline-flexbox;display:inline-flex;vertical-align:middle}.btn-group-vertical>.btn,.btn-group>.btn{position:relative;-webkit-box-flex:1;-ms-flex:1 1 auto;flex:1 1 auto}.btn-group-vertical>.btn.active,.btn-group-vertical>.btn:active,.btn-group-vertical>.btn:focus,.btn-group-vertical>.btn:hover,.btn-group>.btn.active,.btn-group>.btn:active,.btn-group>.btn:focus,.btn-group>.btn:hover{z-index:1}.btn-toolbar{display:-webkit-box;display:-ms-flexbox;display:flex;-ms-flex-wrap:wrap;flex-wrap:wrap;-webkit-box-pack:start;-ms-flex-pack:start;justify-content:flex-start}.btn-toolbar .input-group{width:auto}.btn-group>.btn-group:not(:first-child),.btn-group>.btn:not(:first-child){margin-left:-1px}.btn-group>.btn-group:not(:last-child)>.btn,.btn-group>.btn:not(:last-child):not(.dropdown-toggle){border-top-right-radius:0;border-bottom-right-radius:0}.btn-group>.btn-group:not(:first-child)>.btn,.btn-group>.btn:not(:first-child){border-top-left-radius:0;border-bottom-left-radius:0}.dropdown-toggle-split{padding-right:.5625rem;padding-left:.5625rem}.dropdown-toggle-split:after,.dropright .dropdown-toggle-split:after,.dropup .dropdown-toggle-split:after{margin-left:0}.dropleft .dropdown-toggle-split:before{margin-right:0}.btn-group-sm>.btn+.dropdown-toggle-split,.btn-sm+.dropdown-toggle-split{padding-right:.375rem;padding-left:.375rem}.btn-group-lg>.btn+.dropdown-toggle-split,.btn-lg+.dropdown-toggle-split{padding-right:.75rem;padding-left:.75rem}.btn-group-vertical{-webkit-box-orient:vertical;-webkit-box-direction:normal;-ms-flex-direction:column;flex-direction:column;-webkit-box-align:start;-ms-flex-align:start;align-items:flex-start;-webkit-box-pack:center;-ms-flex-pack:center;justify-content:center}.btn-group-vertical>.btn,.btn-group-vertical>.btn-group{width:100%}.btn-group-vertical>.btn-group:not(:first-child),.btn-group-vertical>.btn:not(:first-child){margin-top:-1px}.btn-group-vertical>.btn-group:not(:last-child)>.btn,.btn-group-vertical>.btn:not(:last-child):not(.dropdown-toggle){border-bottom-right-radius:0;border-bottom-left-radius:0}.btn-group-vertical>.btn-group:not(:first-child)>.btn,.btn-group-vertical>.btn:not(:first-child){border-top-left-radius:0;border-top-right-radius:0}.btn-group-toggle>.btn,.btn-group-toggle>.btn-group>.btn{margin-bottom:0}.btn-group-toggle>.btn-group>.btn input[type=checkbox],.btn-group-toggle>.btn-group>.btn input[type=radio],.btn-group-toggle>.btn input[type=checkbox],.btn-group-toggle>.btn input[type=radio]{position:absolute;clip:rect(0,0,0,0);pointer-events:none}.input-group{position:relative;display:-webkit-box;display:-ms-flexbox;display:flex;-ms-flex-wrap:wrap;flex-wrap:wrap;-webkit-box-align:stretch;-ms-flex-align:stretch;align-items:stretch;width:100%}.input-group>.custom-file,.input-group>.custom-select,.input-group>.form-control,.input-group>.form-control-plaintext{position:relative;-webkit-box-flex:1;-ms-flex:1 1 0%;flex:1 1 0%;min-width:0;margin-bottom:0}.input-group>.custom-file+.custom-file,.input-group>.custom-file+.custom-select,.input-group>.custom-file+.form-control,.input-group>.custom-select+.custom-file,.input-group>.custom-select+.custom-select,.input-group>.custom-select+.form-control,.input-group>.form-control+.custom-file,.input-group>.form-control+.custom-select,.input-group>.form-control+.form-control,.input-group>.form-control-plaintext+.custom-file,.input-group>.form-control-plaintext+.custom-select,.input-group>.form-control-plaintext+.form-control{margin-left:-1px}.input-group>.custom-file .custom-file-input:focus~.custom-file-label,.input-group>.custom-select:focus,.input-group>.form-control:focus{z-index:3}.input-group>.custom-file .custom-file-input:focus{z-index:4}.input-group>.custom-select:not(:last-child),.input-group>.form-control:not(:last-child){border-top-right-radius:0;border-bottom-right-radius:0}.input-group>.custom-select:not(:first-child),.input-group>.form-control:not(:first-child){border-top-left-radius:0;border-bottom-left-radius:0}.input-group>.custom-file{display:-webkit-box;display:-ms-flexbox;display:flex;-webkit-box-align:center;-ms-flex-align:center;align-items:center}.input-group>.custom-file:not(:last-child) .custom-file-label,.input-group>.custom-file:not(:last-child) .custom-file-label:after{border-top-right-radius:0;border-bottom-right-radius:0}.input-group>.custom-file:not(:first-child) .custom-file-label{border-top-left-radius:0;border-bottom-left-radius:0}.input-group-append,.input-group-prepend{display:-webkit-box;display:-ms-flexbox;display:flex}.input-group-append .btn,.input-group-prepend .btn{position:relative;z-index:2}.input-group-append .btn:focus,.input-group-prepend .btn:focus{z-index:3}.input-group-append .btn+.btn,.input-group-append .btn+.input-group-text,.input-group-append .input-group-text+.btn,.input-group-append .input-group-text+.input-group-text,.input-group-prepend .btn+.btn,.input-group-prepend .btn+.input-group-text,.input-group-prepend .input-group-text+.btn,.input-group-prepend .input-group-text+.input-group-text{margin-left:-1px}.input-group-prepend{margin-right:-1px}.input-group-append{margin-left:-1px}.input-group-text{display:-webkit-box;display:-ms-flexbox;display:flex;-webkit-box-align:center;-ms-flex-align:center;align-items:center;padding:.375rem .75rem;margin-bottom:0;font-size:.9rem;font-weight:400;line-height:1.5;color:#495057;text-align:center;white-space:nowrap;background-color:#e9ecef;border:1px solid #ddd;border-radius:.25rem}.input-group-text input[type=checkbox],.input-group-text input[type=radio]{margin-top:0}.input-group-lg>.custom-select,.input-group-lg>.form-control:not(textarea){height:calc(1.5em + 1rem + 2px)}.input-group-lg>.custom-select,.input-group-lg>.form-control,.input-group-lg>.input-group-append>.btn,.input-group-lg>.input-group-append>.input-group-text,.input-group-lg>.input-group-prepend>.btn,.input-group-lg>.input-group-prepend>.input-group-text{padding:.5rem 1rem;font-size:1.125rem;line-height:1.5;border-radius:.3rem}.input-group-sm>.custom-select,.input-group-sm>.form-control:not(textarea){height:calc(1.5em + .5rem + 2px)}.input-group-sm>.custom-select,.input-group-sm>.form-control,.input-group-sm>.input-group-append>.btn,.input-group-sm>.input-group-append>.input-group-text,.input-group-sm>.input-group-prepend>.btn,.input-group-sm>.input-group-prepend>.input-group-text{padding:.25rem .5rem;font-size:.7875rem;line-height:1.5;border-radius:.2rem}.input-group-lg>.custom-select,.input-group-sm>.custom-select{padding-right:1.75rem}.input-group>.input-group-append:last-child>.btn:not(:last-child):not(.dropdown-toggle),.input-group>.input-group-append:last-child>.input-group-text:not(:last-child),.input-group>.input-group-append:not(:last-child)>.btn,.input-group>.input-group-append:not(:last-child)>.input-group-text,.input-group>.input-group-prepend>.btn,.input-group>.input-group-prepend>.input-group-text{border-top-right-radius:0;border-bottom-right-radius:0}.input-group>.input-group-append>.btn,.input-group>.input-group-append>.input-group-text,.input-group>.input-group-prepend:first-child>.btn:not(:first-child),.input-group>.input-group-prepend:first-child>.input-group-text:not(:first-child),.input-group>.input-group-prepend:not(:first-child)>.btn,.input-group>.input-group-prepend:not(:first-child)>.input-group-text{border-top-left-radius:0;border-bottom-left-radius:0}.custom-control{position:relative;display:block;min-height:1.35rem;padding-left:1.5rem}.custom-control-inline{display:-webkit-inline-box;display:-ms-inline-flexbox;display:inline-flex;margin-right:1rem}.custom-control-input{position:absolute;left:0;z-index:-1;width:1rem;height:1.175rem;opacity:0}.custom-control-input:checked~.custom-control-label:before{color:#fefefe;border-color:#2e8c81;background-color:#2e8c81}.custom-control-input:focus~.custom-control-label:before{-webkit-box-shadow:0 0 0 .2rem rgba(46,140,129,.25);box-shadow:0 0 0 .2rem rgba(46,140,129,.25)}.custom-control-input:focus:not(:checked)~.custom-control-label:before{border-color:#6bcec3}.custom-control-input:not(:disabled):active~.custom-control-label:before{color:#fefefe;background-color:#91dbd2;border-color:#91dbd2}.custom-control-input:disabled~.custom-control-label,.custom-control-input[disabled]~.custom-control-label{color:#6c757d}.custom-control-input:disabled~.custom-control-label:before,.custom-control-input[disabled]~.custom-control-label:before{background-color:#e9ecef}.custom-control-label{position:relative;margin-bottom:0;vertical-align:top}.custom-control-label:before{pointer-events:none;background-color:#fefefe;border:1px solid #adb5bd}.custom-control-label:after,.custom-control-label:before{position:absolute;top:.175rem;left:-1.5rem;display:block;width:1rem;height:1rem;content:""}.custom-control-label:after{background:no-repeat 50%/50% 50%}.custom-checkbox .custom-control-label:before{border-radius:.25rem}.custom-checkbox .custom-control-input:checked~.custom-control-label:after{background-image:url("data:image/svg+xml;charset=utf-8,%3Csvg xmlns='http://www.w3.org/2000/svg' width='8' height='8'%3E%3Cpath fill='%23fefefe' d='M6.564.75l-3.59 3.612-1.538-1.55L0 4.26l2.974 2.99L8 2.193z'/%3E%3C/svg%3E")}.custom-checkbox .custom-control-input:indeterminate~.custom-control-label:before{border-color:#2e8c81;background-color:#2e8c81}.custom-checkbox .custom-control-input:indeterminate~.custom-control-label:after{background-image:url("data:image/svg+xml;charset=utf-8,%3Csvg xmlns='http://www.w3.org/2000/svg' width='4' height='4'%3E%3Cpath stroke='%23fefefe' d='M0 2h4'/%3E%3C/svg%3E")}.custom-checkbox .custom-control-input:disabled:checked~.custom-control-label:before{background-color:rgba(46,140,129,.5)}.custom-checkbox .custom-control-input:disabled:indeterminate~.custom-control-label:before{background-color:rgba(46,140,129,.5)}.custom-radio .custom-control-label:before{border-radius:50%}.custom-radio .custom-control-input:checked~.custom-control-label:after{background-image:url("data:image/svg+xml;charset=utf-8,%3Csvg xmlns='http://www.w3.org/2000/svg' width='12' height='12' viewBox='-4 -4 8 8'%3E%3Ccircle r='3' fill='%23fefefe'/%3E%3C/svg%3E")}.custom-radio .custom-control-input:disabled:checked~.custom-control-label:before{background-color:rgba(46,140,129,.5)}.custom-switch{padding-left:2.25rem}.custom-switch .custom-control-label:before{left:-2.25rem;width:1.75rem;pointer-events:all;border-radius:.5rem}.custom-switch .custom-control-label:after{top:calc(.175rem + 2px);left:calc(-2.25rem + 2px);width:calc(1rem - 4px);height:calc(1rem - 4px);background-color:#adb5bd;border-radius:.5rem;-webkit-transition:background-color .15s ease-in-out,border-color .15s ease-in-out,-webkit-transform .15s ease-in-out,-webkit-box-shadow .15s ease-in-out;transition:background-color .15s ease-in-out,border-color .15s ease-in-out,-webkit-transform .15s ease-in-out,-webkit-box-shadow .15s ease-in-out;transition:transform .15s ease-in-out,background-color .15s ease-in-out,border-color .15s ease-in-out,box-shadow .15s ease-in-out;transition:transform .15s ease-in-out,background-color .15s ease-in-out,border-color .15s ease-in-out,box-shadow .15s ease-in-out,-webkit-transform .15s ease-in-out,-webkit-box-shadow .15s ease-in-out}@media (prefers-reduced-motion:reduce){.custom-switch .custom-control-label:after{-webkit-transition:none;transition:none}}.custom-switch .custom-control-input:checked~.custom-control-label:after{background-color:#fefefe;-webkit-transform:translateX(.75rem);transform:translateX(.75rem)}.custom-switch .custom-control-input:disabled:checked~.custom-control-label:before{background-color:rgba(46,140,129,.5)}.custom-select{display:inline-block;width:100%;height:calc(1.5em + .75rem + 2px);padding:.375rem 1.75rem .375rem .75rem;font-size:.9rem;font-weight:400;line-height:1.5;color:#495057;vertical-align:middle;background:#fefefe url("data:image/svg+xml;charset=utf-8,%3Csvg xmlns='http://www.w3.org/2000/svg' width='4' height='5'%3E%3Cpath fill='%23343a40' d='M2 0L0 2h4zm0 5L0 3h4z'/%3E%3C/svg%3E") no-repeat right .75rem center/8px 10px;border:1px solid #ddd;border-radius:.25rem;-webkit-appearance:none;-moz-appearance:none;appearance:none}.custom-select:focus{border-color:#6bcec3;outline:0;-webkit-box-shadow:0 0 0 .2rem rgba(46,140,129,.25);box-shadow:0 0 0 .2rem rgba(46,140,129,.25)}.custom-select:focus::-ms-value{color:#495057;background-color:#fefefe}.custom-select[multiple],.custom-select[size]:not([size="1"]){height:auto;padding-right:.75rem;background-image:none}.custom-select:disabled{color:#6c757d;background-color:#e9ecef}.custom-select::-ms-expand{display:none}.custom-select:-moz-focusring{color:transparent;text-shadow:0 0 0 #495057}.custom-select-sm{height:calc(1.5em + .5rem + 2px);padding-top:.25rem;padding-bottom:.25rem;padding-left:.5rem;font-size:.7875rem}.custom-select-lg{height:calc(1.5em + 1rem + 2px);padding-top:.5rem;padding-bottom:.5rem;padding-left:1rem;font-size:1.125rem}.custom-file{display:inline-block;margin-bottom:0}.custom-file,.custom-file-input{position:relative;width:100%;height:calc(1.5em + .75rem + 2px)}.custom-file-input{z-index:2;margin:0;opacity:0}.custom-file-input:focus~.custom-file-label{border-color:#6bcec3;-webkit-box-shadow:0 0 0 .2rem rgba(46,140,129,.25);box-shadow:0 0 0 .2rem rgba(46,140,129,.25)}.custom-file-input:disabled~.custom-file-label,.custom-file-input[disabled]~.custom-file-label{background-color:#e9ecef}.custom-file-input:lang(en)~.custom-file-label:after{content:"Browse"}.custom-file-input~.custom-file-label[data-browse]:after{content:attr(data-browse)}.custom-file-label{left:0;z-index:1;height:calc(1.5em + .75rem + 2px);font-weight:400;background-color:#fefefe;border:1px solid #ddd;border-radius:.25rem}.custom-file-label,.custom-file-label:after{position:absolute;top:0;right:0;padding:.375rem .75rem;line-height:1.5;color:#495057}.custom-file-label:after{bottom:0;z-index:3;display:block;height:calc(1.5em + .75rem);content:"Browse";background-color:#e9ecef;border-left:inherit;border-radius:0 .25rem .25rem 0}.custom-range{width:100%;height:1.4rem;padding:0;background-color:transparent;-webkit-appearance:none;-moz-appearance:none;appearance:none}.custom-range:focus{outline:none}.custom-range:focus::-webkit-slider-thumb{-webkit-box-shadow:0 0 0 1px #fefefe,0 0 0 .2rem rgba(46,140,129,.25);box-shadow:0 0 0 1px #fefefe,0 0 0 .2rem rgba(46,140,129,.25)}.custom-range:focus::-moz-range-thumb{box-shadow:0 0 0 1px #fefefe,0 0 0 .2rem rgba(46,140,129,.25)}.custom-range:focus::-ms-thumb{box-shadow:0 0 0 1px #fefefe,0 0 0 .2rem rgba(46,140,129,.25)}.custom-range::-moz-focus-outer{border:0}.custom-range::-webkit-slider-thumb{width:1rem;height:1rem;margin-top:-.25rem;background-color:#2e8c81;border:0;border-radius:1rem;-webkit-transition:background-color .15s ease-in-out,border-color .15s ease-in-out,-webkit-box-shadow .15s ease-in-out;transition:background-color .15s ease-in-out,border-color .15s ease-in-out,-webkit-box-shadow .15s ease-in-out;transition:background-color .15s ease-in-out,border-color .15s ease-in-out,box-shadow .15s ease-in-out;transition:background-color .15s ease-in-out,border-color .15s ease-in-out,box-shadow .15s ease-in-out,-webkit-box-shadow .15s ease-in-out;-webkit-appearance:none;appearance:none}@media (prefers-reduced-motion:reduce){.custom-range::-webkit-slider-thumb{-webkit-transition:none;transition:none}}.custom-range::-webkit-slider-thumb:active{background-color:#91dbd2}.custom-range::-webkit-slider-runnable-track{width:100%;height:.5rem;color:transparent;cursor:pointer;background-color:#dee2e6;border-color:transparent;border-radius:1rem}.custom-range::-moz-range-thumb{width:1rem;height:1rem;background-color:#2e8c81;border:0;border-radius:1rem;-moz-transition:background-color .15s ease-in-out,border-color .15s ease-in-out,box-shadow .15s ease-in-out;transition:background-color .15s ease-in-out,border-color .15s ease-in-out,box-shadow .15s ease-in-out;-moz-appearance:none;appearance:none}@media (prefers-reduced-motion:reduce){.custom-range::-moz-range-thumb{-moz-transition:none;transition:none}}.custom-range::-moz-range-thumb:active{background-color:#91dbd2}.custom-range::-moz-range-track{width:100%;height:.5rem;color:transparent;cursor:pointer;background-color:#dee2e6;border-color:transparent;border-radius:1rem}.custom-range::-ms-thumb{width:1rem;height:1rem;margin-top:0;margin-right:.2rem;margin-left:.2rem;background-color:#2e8c81;border:0;border-radius:1rem;-ms-transition:background-color .15s ease-in-out,border-color .15s ease-in-out,box-shadow .15s ease-in-out;transition:background-color .15s ease-in-out,border-color .15s ease-in-out,box-shadow .15s ease-in-out;appearance:none}@media (prefers-reduced-motion:reduce){.custom-range::-ms-thumb{-ms-transition:none;transition:none}}.custom-range::-ms-thumb:active{background-color:#91dbd2}.custom-range::-ms-track{width:100%;height:.5rem;color:transparent;cursor:pointer;background-color:transparent;border-color:transparent;border-width:.5rem}.custom-range::-ms-fill-lower,.custom-range::-ms-fill-upper{background-color:#dee2e6;border-radius:1rem}.custom-range::-ms-fill-upper{margin-right:15px}.custom-range:disabled::-webkit-slider-thumb{background-color:#adb5bd}.custom-range:disabled::-webkit-slider-runnable-track{cursor:default}.custom-range:disabled::-moz-range-thumb{background-color:#adb5bd}.custom-range:disabled::-moz-range-track{cursor:default}.custom-range:disabled::-ms-thumb{background-color:#adb5bd}.custom-control-label:before,.custom-file-label,.custom-select{-webkit-transition:background-color .15s ease-in-out,border-color .15s ease-in-out,-webkit-box-shadow .15s ease-in-out;transition:background-color .15s ease-in-out,border-color .15s ease-in-out,-webkit-box-shadow .15s ease-in-out;transition:background-color .15s ease-in-out,border-color .15s ease-in-out,box-shadow .15s ease-in-out;transition:background-color .15s ease-in-out,border-color .15s ease-in-out,box-shadow .15s ease-in-out,-webkit-box-shadow .15s ease-in-out}@media (prefers-reduced-motion:reduce){.custom-control-label:before,.custom-file-label,.custom-select{-webkit-transition:none;transition:none}}.nav{display:-webkit-box;display:-ms-flexbox;display:flex;-ms-flex-wrap:wrap;flex-wrap:wrap;padding-left:0;margin-bottom:0;list-style:none}.nav-link{display:block;padding:.5rem 1rem}.nav-link:focus,.nav-link:hover{text-decoration:none}.nav-link.disabled{color:#6c757d;pointer-events:none;cursor:default}.nav-tabs{border-bottom:1px solid #dee2e6}.nav-tabs .nav-item{margin-bottom:-1px}.nav-tabs .nav-link{border:1px solid transparent;border-top-left-radius:.25rem;border-top-right-radius:.25rem}.nav-tabs .nav-link:focus,.nav-tabs .nav-link:hover{border-color:#e9ecef #e9ecef #dee2e6}.nav-tabs .nav-link.disabled{color:#6c757d;background-color:transparent;border-color:transparent}.nav-tabs .nav-item.show .nav-link,.nav-tabs .nav-link.active{color:#495057;background-color:#fefefe;border-color:#dee2e6 #dee2e6 #fefefe}.nav-tabs .dropdown-menu{margin-top:-1px;border-top-left-radius:0;border-top-right-radius:0}.nav-pills .nav-link{border-radius:.25rem}.nav-pills .nav-link.active,.nav-pills .show>.nav-link{color:#fefefe;background-color:#2e8c81}.nav-fill .nav-item{-webkit-box-flex:1;-ms-flex:1 1 auto;flex:1 1 auto;text-align:center}.nav-justified .nav-item{-ms-flex-preferred-size:0;flex-basis:0;-webkit-box-flex:1;-ms-flex-positive:1;flex-grow:1;text-align:center}.tab-content>.tab-pane{display:none}.tab-content>.active{display:block}.navbar{position:relative;padding:.5rem 1rem}.navbar,.navbar .container,.navbar .container-fluid,.navbar .container-lg,.navbar .container-xl{display:-webkit-box;display:-ms-flexbox;display:flex;-ms-flex-wrap:wrap;flex-wrap:wrap;-webkit-box-align:center;-ms-flex-align:center;align-items:center;-webkit-box-pack:justify;-ms-flex-pack:justify;justify-content:space-between}.navbar-brand{display:inline-block;padding-top:.33125rem;padding-bottom:.33125rem;margin-right:1rem;font-size:1.125rem;line-height:inherit;white-space:nowrap}.navbar-brand:focus,.navbar-brand:hover{text-decoration:none}.navbar-nav{display:-webkit-box;display:-ms-flexbox;display:flex;-webkit-box-orient:vertical;-webkit-box-direction:normal;-ms-flex-direction:column;flex-direction:column;padding-left:0;margin-bottom:0;list-style:none}.navbar-nav .nav-link{padding-right:0;padding-left:0}.navbar-nav .dropdown-menu{position:static;float:none}.navbar-text{display:inline-block;padding-top:.5rem;padding-bottom:.5rem}.navbar-collapse{-ms-flex-preferred-size:100%;flex-basis:100%;-webkit-box-flex:1;-ms-flex-positive:1;flex-grow:1;-webkit-box-align:center;-ms-flex-align:center;align-items:center}.navbar-toggler{padding:.25rem .75rem;font-size:1.125rem;line-height:1;background-color:transparent;border:1px solid transparent;border-radius:.25rem}.navbar-toggler:focus,.navbar-toggler:hover{text-decoration:none}.navbar-toggler-icon{display:inline-block;width:1.5em;height:1.5em;vertical-align:middle;content:"";background:no-repeat 50%;background-size:100% 100%}@media (max-width:575.98px){.navbar-expand-sm>.container,.navbar-expand-sm>.container-fluid,.navbar-expand-sm>.container-lg,.navbar-expand-sm>.container-xl{padding-right:0;padding-left:0}}@media (min-width:576px){.navbar-expand-sm{-ms-flex-flow:row nowrap;flex-flow:row nowrap;-webkit-box-pack:start;-ms-flex-pack:start;justify-content:flex-start}.navbar-expand-sm,.navbar-expand-sm .navbar-nav{-webkit-box-orient:horizontal;-webkit-box-direction:normal}.navbar-expand-sm .navbar-nav{-ms-flex-direction:row;flex-direction:row}.navbar-expand-sm .navbar-nav .dropdown-menu{position:absolute}.navbar-expand-sm .navbar-nav .nav-link{padding-right:.5rem;padding-left:.5rem}.navbar-expand-sm>.container,.navbar-expand-sm>.container-fluid,.navbar-expand-sm>.container-lg,.navbar-expand-sm>.container-xl{-ms-flex-wrap:nowrap;flex-wrap:nowrap}.navbar-expand-sm .navbar-collapse{display:-webkit-box!important;display:-ms-flexbox!important;display:flex!important;-ms-flex-preferred-size:auto;flex-basis:auto}.navbar-expand-sm .navbar-toggler{display:none}}@media (max-width:767.98px){.navbar-expand-md>.container,.navbar-expand-md>.container-fluid,.navbar-expand-md>.container-lg,.navbar-expand-md>.container-xl{padding-right:0;padding-left:0}}@media (min-width:768px){.navbar-expand-md{-ms-flex-flow:row nowrap;flex-flow:row nowrap;-webkit-box-pack:start;-ms-flex-pack:start;justify-content:flex-start}.navbar-expand-md,.navbar-expand-md .navbar-nav{-webkit-box-orient:horizontal;-webkit-box-direction:normal}.navbar-expand-md .navbar-nav{-ms-flex-direction:row;flex-direction:row}.navbar-expand-md .navbar-nav .dropdown-menu{position:absolute}.navbar-expand-md .navbar-nav .nav-link{padding-right:.5rem;padding-left:.5rem}.navbar-expand-md>.container,.navbar-expand-md>.container-fluid,.navbar-expand-md>.container-lg,.navbar-expand-md>.container-xl{-ms-flex-wrap:nowrap;flex-wrap:nowrap}.navbar-expand-md .navbar-collapse{display:-webkit-box!important;display:-ms-flexbox!important;display:flex!important;-ms-flex-preferred-size:auto;flex-basis:auto}.navbar-expand-md .navbar-toggler{display:none}}@media (max-width:991.98px){.navbar-expand-lg>.container,.navbar-expand-lg>.container-fluid,.navbar-expand-lg>.container-lg,.navbar-expand-lg>.container-xl{padding-right:0;padding-left:0}}@media (min-width:992px){.navbar-expand-lg{-ms-flex-flow:row nowrap;flex-flow:row nowrap;-webkit-box-pack:start;-ms-flex-pack:start;justify-content:flex-start}.navbar-expand-lg,.navbar-expand-lg .navbar-nav{-webkit-box-orient:horizontal;-webkit-box-direction:normal}.navbar-expand-lg .navbar-nav{-ms-flex-direction:row;flex-direction:row}.navbar-expand-lg .navbar-nav .dropdown-menu{position:absolute}.navbar-expand-lg .navbar-nav .nav-link{padding-right:.5rem;padding-left:.5rem}.navbar-expand-lg>.container,.navbar-expand-lg>.container-fluid,.navbar-expand-lg>.container-lg,.navbar-expand-lg>.container-xl{-ms-flex-wrap:nowrap;flex-wrap:nowrap}.navbar-expand-lg .navbar-collapse{display:-webkit-box!important;display:-ms-flexbox!important;display:flex!important;-ms-flex-preferred-size:auto;flex-basis:auto}.navbar-expand-lg .navbar-toggler{display:none}}@media (max-width:1199.98px){.navbar-expand-xl>.container,.navbar-expand-xl>.container-fluid,.navbar-expand-xl>.container-lg,.navbar-expand-xl>.container-xl{padding-right:0;padding-left:0}}@media (min-width:1200px){.navbar-expand-xl{-ms-flex-flow:row nowrap;flex-flow:row nowrap;-webkit-box-pack:start;-ms-flex-pack:start;justify-content:flex-start}.navbar-expand-xl,.navbar-expand-xl .navbar-nav{-webkit-box-orient:horizontal;-webkit-box-direction:normal}.navbar-expand-xl .navbar-nav{-ms-flex-direction:row;flex-direction:row}.navbar-expand-xl .navbar-nav .dropdown-menu{position:absolute}.navbar-expand-xl .navbar-nav .nav-link{padding-right:.5rem;padding-left:.5rem}.navbar-expand-xl>.container,.navbar-expand-xl>.container-fluid,.navbar-expand-xl>.container-lg,.navbar-expand-xl>.container-xl{-ms-flex-wrap:nowrap;flex-wrap:nowrap}.navbar-expand-xl .navbar-collapse{display:-webkit-box!important;display:-ms-flexbox!important;display:flex!important;-ms-flex-preferred-size:auto;flex-basis:auto}.navbar-expand-xl .navbar-toggler{display:none}}.navbar-expand{-webkit-box-orient:horizontal;-webkit-box-direction:normal;-ms-flex-flow:row nowrap;flex-flow:row nowrap;-webkit-box-pack:start;-ms-flex-pack:start;justify-content:flex-start}.navbar-expand>.container,.navbar-expand>.container-fluid,.navbar-expand>.container-lg,.navbar-expand>.container-xl{padding-right:0;padding-left:0}.navbar-expand .navbar-nav{-webkit-box-orient:horizontal;-webkit-box-direction:normal;-ms-flex-direction:row;flex-direction:row}.navbar-expand .navbar-nav .dropdown-menu{position:absolute}.navbar-expand .navbar-nav .nav-link{padding-right:.5rem;padding-left:.5rem}.navbar-expand>.container,.navbar-expand>.container-fluid,.navbar-expand>.container-lg,.navbar-expand>.container-xl{-ms-flex-wrap:nowrap;flex-wrap:nowrap}.navbar-expand .navbar-collapse{display:-webkit-box!important;display:-ms-flexbox!important;display:flex!important;-ms-flex-preferred-size:auto;flex-basis:auto}.navbar-expand .navbar-toggler{display:none}.navbar-light .navbar-brand,.navbar-light .navbar-brand:focus,.navbar-light .navbar-brand:hover{color:rgba(10,10,10,.9)}.navbar-light .navbar-nav .nav-link{color:rgba(10,10,10,.5)}.navbar-light .navbar-nav .nav-link:focus,.navbar-light .navbar-nav .nav-link:hover{color:rgba(10,10,10,.7)}.navbar-light .navbar-nav .nav-link.disabled{color:rgba(10,10,10,.3)}.navbar-light .navbar-nav .active>.nav-link,.navbar-light .navbar-nav .nav-link.active,.navbar-light .navbar-nav .nav-link.show,.navbar-light .navbar-nav .show>.nav-link{color:rgba(10,10,10,.9)}.navbar-light .navbar-toggler{color:rgba(10,10,10,.5);border-color:rgba(10,10,10,.1)}.navbar-light .navbar-toggler-icon{background-image:url("data:image/svg+xml;charset=utf-8,%3Csvg xmlns='http://www.w3.org/2000/svg' width='30' height='30'%3E%3Cpath stroke='rgba(10,10,10,0.5)' stroke-linecap='round' stroke-miterlimit='10' stroke-width='2' d='M4 7h22M4 15h22M4 23h22'/%3E%3C/svg%3E")}.navbar-light .navbar-text{color:rgba(10,10,10,.5)}.navbar-light .navbar-text a,.navbar-light .navbar-text a:focus,.navbar-light .navbar-text a:hover{color:rgba(10,10,10,.9)}.navbar-dark .navbar-brand,.navbar-dark .navbar-brand:focus,.navbar-dark .navbar-brand:hover{color:#fefefe}.navbar-dark .navbar-nav .nav-link{color:hsla(0,0%,99.6%,.5)}.navbar-dark .navbar-nav .nav-link:focus,.navbar-dark .navbar-nav .nav-link:hover{color:hsla(0,0%,99.6%,.75)}.navbar-dark .navbar-nav .nav-link.disabled{color:hsla(0,0%,99.6%,.25)}.navbar-dark .navbar-nav .active>.nav-link,.navbar-dark .navbar-nav .nav-link.active,.navbar-dark .navbar-nav .nav-link.show,.navbar-dark .navbar-nav .show>.nav-link{color:#fefefe}.navbar-dark .navbar-toggler{color:hsla(0,0%,99.6%,.5);border-color:hsla(0,0%,99.6%,.1)}.navbar-dark .navbar-toggler-icon{background-image:url("data:image/svg+xml;charset=utf-8,%3Csvg xmlns='http://www.w3.org/2000/svg' width='30' height='30'%3E%3Cpath stroke='rgba(254,254,254,0.5)' stroke-linecap='round' stroke-miterlimit='10' stroke-width='2' d='M4 7h22M4 15h22M4 23h22'/%3E%3C/svg%3E")}.navbar-dark .navbar-text{color:hsla(0,0%,99.6%,.5)}.navbar-dark .navbar-text a,.navbar-dark .navbar-text a:focus,.navbar-dark .navbar-text a:hover{color:#fefefe}.card{position:relative;display:-webkit-box;display:-ms-flexbox;display:flex;-webkit-box-orient:vertical;-webkit-box-direction:normal;-ms-flex-direction:column;flex-direction:column;min-width:0;word-wrap:break-word;background-color:#fefefe;background-clip:border-box;border:1px solid rgba(10,10,10,.125);border-radius:.25rem}.card>hr{margin-right:0;margin-left:0}.card>.list-group:first-child .list-group-item:first-child{border-top-left-radius:.25rem;border-top-right-radius:.25rem}.card>.list-group:last-child .list-group-item:last-child{border-bottom-right-radius:.25rem;border-bottom-left-radius:.25rem}.card-body{-webkit-box-flex:1;-ms-flex:1 1 auto;flex:1 1 auto;min-height:1px;padding:1.25rem}.card-title{margin-bottom:.75rem}.card-subtitle{margin-top:-.375rem}.card-subtitle,.card-text:last-child{margin-bottom:0}.card-link:hover{text-decoration:none}.card-link+.card-link{margin-left:1.25rem}.card-header{padding:.75rem 1.25rem;margin-bottom:0;background-color:rgba(10,10,10,.03);border-bottom:1px solid rgba(10,10,10,.125)}.card-header:first-child{border-radius:calc(.25rem - 1px) calc(.25rem - 1px) 0 0}.card-header+.list-group .list-group-item:first-child{border-top:0}.card-footer{padding:.75rem 1.25rem;background-color:rgba(10,10,10,.03);border-top:1px solid rgba(10,10,10,.125)}.card-footer:last-child{border-radius:0 0 calc(.25rem - 1px) calc(.25rem - 1px)}.card-header-tabs{margin-bottom:-.75rem;border-bottom:0}.card-header-pills,.card-header-tabs{margin-right:-.625rem;margin-left:-.625rem}.card-img-overlay{position:absolute;top:0;right:0;bottom:0;left:0;padding:1.25rem}.card-img,.card-img-bottom,.card-img-top{-ms-flex-negative:0;flex-shrink:0;width:100%}.card-img,.card-img-top{border-top-left-radius:calc(.25rem - 1px);border-top-right-radius:calc(.25rem - 1px)}.card-img,.card-img-bottom{border-bottom-right-radius:calc(.25rem - 1px);border-bottom-left-radius:calc(.25rem - 1px)}.card-deck .card{margin-bottom:15px}@media (min-width:576px){.card-deck{display:-webkit-box;display:-ms-flexbox;display:flex;-webkit-box-orient:horizontal;-webkit-box-direction:normal;-ms-flex-flow:row wrap;flex-flow:row wrap;margin-right:-15px;margin-left:-15px}.card-deck .card{-webkit-box-flex:1;-ms-flex:1 0 0%;flex:1 0 0%;margin-right:15px;margin-bottom:0;margin-left:15px}}.card-group>.card{margin-bottom:15px}@media (min-width:576px){.card-group{display:-webkit-box;display:-ms-flexbox;display:flex;-webkit-box-orient:horizontal;-webkit-box-direction:normal;-ms-flex-flow:row wrap;flex-flow:row wrap}.card-group>.card{-webkit-box-flex:1;-ms-flex:1 0 0%;flex:1 0 0%;margin-bottom:0}.card-group>.card+.card{margin-left:0;border-left:0}.card-group>.card:not(:last-child){border-top-right-radius:0;border-bottom-right-radius:0}.card-group>.card:not(:last-child) .card-header,.card-group>.card:not(:last-child) .card-img-top{border-top-right-radius:0}.card-group>.card:not(:last-child) .card-footer,.card-group>.card:not(:last-child) .card-img-bottom{border-bottom-right-radius:0}.card-group>.card:not(:first-child){border-top-left-radius:0;border-bottom-left-radius:0}.card-group>.card:not(:first-child) .card-header,.card-group>.card:not(:first-child) .card-img-top{border-top-left-radius:0}.card-group>.card:not(:first-child) .card-footer,.card-group>.card:not(:first-child) .card-img-bottom{border-bottom-left-radius:0}}.card-columns .card{margin-bottom:.75rem}@media (min-width:576px){.card-columns{-webkit-column-count:3;-moz-column-count:3;column-count:3;-webkit-column-gap:1.25rem;-moz-column-gap:1.25rem;column-gap:1.25rem;orphans:1;widows:1}.card-columns .card{display:inline-block;width:100%}}.accordion>.card{overflow:hidden}.accordion>.card:not(:last-of-type){border-bottom:0;border-bottom-right-radius:0;border-bottom-left-radius:0}.accordion>.card:not(:first-of-type){border-top-left-radius:0;border-top-right-radius:0}.accordion>.card>.card-header{border-radius:0;margin-bottom:-1px}.breadcrumb{display:-webkit-box;display:-ms-flexbox;display:flex;-ms-flex-wrap:wrap;flex-wrap:wrap;padding:.75rem 1rem;margin-bottom:1rem;list-style:none;background-color:#e9ecef;border-radius:.25rem}.breadcrumb-item+.breadcrumb-item{padding-left:.5rem}.breadcrumb-item+.breadcrumb-item:before{display:inline-block;padding-right:.5rem;color:#6c757d;content:"/"}.breadcrumb-item+.breadcrumb-item:hover:before{text-decoration:underline;text-decoration:none}.breadcrumb-item.active{color:#6c757d}.pagination{display:-webkit-box;display:-ms-flexbox;display:flex;padding-left:0;list-style:none;border-radius:.25rem}.page-link{position:relative;display:block;padding:.5rem .75rem;margin-left:-1px;line-height:1.25;color:#2e8c81;background-color:#fefefe;border:1px solid #dee2e6}.page-link:hover{z-index:2;color:#1b524c;text-decoration:none;background-color:#e9ecef;border-color:#dee2e6}.page-link:focus{z-index:3;outline:0;-webkit-box-shadow:0 0 0 .2rem rgba(46,140,129,.25);box-shadow:0 0 0 .2rem rgba(46,140,129,.25)}.page-item:first-child .page-link{margin-left:0;border-top-left-radius:.25rem;border-bottom-left-radius:.25rem}.page-item:last-child .page-link{border-top-right-radius:.25rem;border-bottom-right-radius:.25rem}.page-item.active .page-link{z-index:3;color:#fefefe;background-color:#2e8c81;border-color:#2e8c81}.page-item.disabled .page-link{color:#6c757d;pointer-events:none;cursor:auto;background-color:#fefefe;border-color:#dee2e6}.pagination-lg .page-link{padding:.75rem 1.5rem;font-size:1.125rem;line-height:1.5}.pagination-lg .page-item:first-child .page-link{border-top-left-radius:.3rem;border-bottom-left-radius:.3rem}.pagination-lg .page-item:last-child .page-link{border-top-right-radius:.3rem;border-bottom-right-radius:.3rem}.pagination-sm .page-link{padding:.25rem .5rem;font-size:.7875rem;line-height:1.5}.pagination-sm .page-item:first-child .page-link{border-top-left-radius:.2rem;border-bottom-left-radius:.2rem}.pagination-sm .page-item:last-child .page-link{border-top-right-radius:.2rem;border-bottom-right-radius:.2rem}.badge{display:inline-block;padding:.25em .4em;font-size:75%;font-weight:700;line-height:1;text-align:center;white-space:nowrap;vertical-align:baseline;border-radius:.25rem;-webkit-transition:color .15s ease-in-out,background-color .15s ease-in-out,border-color .15s ease-in-out,-webkit-box-shadow .15s ease-in-out;transition:color .15s ease-in-out,background-color .15s ease-in-out,border-color .15s ease-in-out,-webkit-box-shadow .15s ease-in-out;transition:color .15s ease-in-out,background-color .15s ease-in-out,border-color .15s ease-in-out,box-shadow .15s ease-in-out;transition:color .15s ease-in-out,background-color .15s ease-in-out,border-color .15s ease-in-out,box-shadow .15s ease-in-out,-webkit-box-shadow .15s ease-in-out}@media (prefers-reduced-motion:reduce){.badge{-webkit-transition:none;transition:none}}a.badge:focus,a.badge:hover{text-decoration:none}.badge:empty{display:none}.btn .badge{position:relative;top:-1px}.badge-pill{padding-right:.6em;padding-left:.6em;border-radius:10rem}.badge-primary{color:#fefefe;background-color:#2e8c81}a.badge-primary:focus,a.badge-primary:hover{color:#fefefe;background-color:#21665e}a.badge-primary.focus,a.badge-primary:focus{outline:0;-webkit-box-shadow:0 0 0 .2rem rgba(46,140,129,.5);box-shadow:0 0 0 .2rem rgba(46,140,129,.5)}.badge-secondary{color:#212529;background-color:#eee}a.badge-secondary:focus,a.badge-secondary:hover{color:#212529;background-color:#d5d5d5}a.badge-secondary.focus,a.badge-secondary:focus{outline:0;-webkit-box-shadow:0 0 0 .2rem hsla(0,0%,93.3%,.5);box-shadow:0 0 0 .2rem hsla(0,0%,93.3%,.5)}.badge-success{color:#fefefe;background-color:#28a745}a.badge-success:focus,a.badge-success:hover{color:#fefefe;background-color:#1e7e34}a.badge-success.focus,a.badge-success:focus{outline:0;-webkit-box-shadow:0 0 0 .2rem rgba(40,167,69,.5);box-shadow:0 0 0 .2rem rgba(40,167,69,.5)}.badge-info{color:#fefefe;background-color:#17a2b8}a.badge-info:focus,a.badge-info:hover{color:#fefefe;background-color:#117a8b}a.badge-info.focus,a.badge-info:focus{outline:0;-webkit-box-shadow:0 0 0 .2rem rgba(23,162,184,.5);box-shadow:0 0 0 .2rem rgba(23,162,184,.5)}.badge-warning{color:#212529;background-color:#ff8c00}a.badge-warning:focus,a.badge-warning:hover{color:#212529;background-color:#cc7000}a.badge-warning.focus,a.badge-warning:focus{outline:0;-webkit-box-shadow:0 0 0 .2rem rgba(255,140,0,.5);box-shadow:0 0 0 .2rem rgba(255,140,0,.5)}.badge-danger{color:#fefefe;background-color:#ec442a}a.badge-danger:focus,a.badge-danger:hover{color:#fefefe;background-color:#d02c13}a.badge-danger.focus,a.badge-danger:focus{outline:0;-webkit-box-shadow:0 0 0 .2rem rgba(236,68,42,.5);box-shadow:0 0 0 .2rem rgba(236,68,42,.5)}.badge-light{color:#212529;background-color:#f8f9fa}a.badge-light:focus,a.badge-light:hover{color:#212529;background-color:#dae0e5}a.badge-light.focus,a.badge-light:focus{outline:0;-webkit-box-shadow:0 0 0 .2rem rgba(248,249,250,.5);box-shadow:0 0 0 .2rem rgba(248,249,250,.5)}.badge-dark{color:#fefefe;background-color:#343a40}a.badge-dark:focus,a.badge-dark:hover{color:#fefefe;background-color:#1d2124}a.badge-dark.focus,a.badge-dark:focus{outline:0;-webkit-box-shadow:0 0 0 .2rem rgba(52,58,64,.5);box-shadow:0 0 0 .2rem rgba(52,58,64,.5)}.jumbotron{padding:2rem 1rem;margin-bottom:2rem;background-color:#e9ecef;border-radius:.3rem}@media (min-width:576px){.jumbotron{padding:4rem 2rem}}.jumbotron-fluid{padding-right:0;padding-left:0;border-radius:0}.alert{position:relative;padding:.75rem 1.25rem;margin-bottom:1rem;border:1px solid transparent;border-radius:.25rem}.alert-heading{color:inherit}.alert-link{font-weight:700}.alert-dismissible{padding-right:3.85rem}.alert-dismissible .close{position:absolute;top:0;right:0;padding:.75rem 1.25rem;color:inherit}.alert-primary{color:#1d4e48;background-color:#d4e7e5;border-color:#c4dedb}.alert-primary hr{border-top-color:#b4d5d1}.alert-primary .alert-link{color:#0f2926}.alert-secondary{color:#818181;background-color:#fbfbfb;border-color:#fafafa}.alert-secondary hr{border-top-color:#ededed}.alert-secondary .alert-link{color:#686868}.alert-success{color:#1a5c29;background-color:#d3edd9;border-color:#c2e6ca}.alert-success hr{border-top-color:#b0dfba}.alert-success .alert-link{color:#0f3417}.alert-info{color:#115964;background-color:#d0ecf0;border-color:#bde4ea}.alert-info hr{border-top-color:#aadce4}.alert-info .alert-link{color:#0a3238}.alert-warning{color:#894e05;background-color:#fee7cb;border-color:#fedeb7}.alert-warning hr{border-top-color:#fed29e}.alert-warning .alert-link{color:#583203}.alert-danger{color:#80281b;background-color:#fad9d4;border-color:#f9cac3}.alert-danger hr{border-top-color:#f7b6ac}.alert-danger .alert-link{color:#561b12}.alert-light{color:#868687;background-color:#fdfdfd;border-color:#fcfdfd}.alert-light hr{border-top-color:#edf3f3}.alert-light .alert-link{color:#6d6d6d}.alert-dark{color:#202326;background-color:#d6d7d8;border-color:#c5c7c9}.alert-dark hr{border-top-color:#b8babd}.alert-dark .alert-link{color:#090a0a}@-webkit-keyframes progress-bar-stripes{0%{background-position:1rem 0}to{background-position:0 0}}@keyframes progress-bar-stripes{0%{background-position:1rem 0}to{background-position:0 0}}.progress{height:1rem;font-size:.675rem;background-color:#e9ecef;border-radius:.25rem}.progress,.progress-bar{display:-webkit-box;display:-ms-flexbox;display:flex;overflow:hidden}.progress-bar{-webkit-box-orient:vertical;-webkit-box-direction:normal;-ms-flex-direction:column;flex-direction:column;-webkit-box-pack:center;-ms-flex-pack:center;justify-content:center;color:#fefefe;text-align:center;white-space:nowrap;background-color:#2e8c81;-webkit-transition:width .6s ease;transition:width .6s ease}@media (prefers-reduced-motion:reduce){.progress-bar{-webkit-transition:none;transition:none}}.progress-bar-striped{background-image:linear-gradient(45deg,hsla(0,0%,99.6%,.15) 25%,transparent 0,transparent 50%,hsla(0,0%,99.6%,.15) 0,hsla(0,0%,99.6%,.15) 75%,transparent 0,transparent);background-size:1rem 1rem}.progress-bar-animated{-webkit-animation:progress-bar-stripes 1s linear infinite;animation:progress-bar-stripes 1s linear infinite}@media (prefers-reduced-motion:reduce){.progress-bar-animated{-webkit-animation:none;animation:none}}.media{display:-webkit-box;display:-ms-flexbox;display:flex;-webkit-box-align:start;-ms-flex-align:start;align-items:flex-start}.media-body{-webkit-box-flex:1;-ms-flex:1;flex:1}.list-group{display:-webkit-box;display:-ms-flexbox;display:flex;-webkit-box-orient:vertical;-webkit-box-direction:normal;-ms-flex-direction:column;flex-direction:column;padding-left:0;margin-bottom:0}.list-group-item-action{width:100%;color:#495057;text-align:inherit}.list-group-item-action:focus,.list-group-item-action:hover{z-index:1;color:#495057;text-decoration:none;background-color:#f8f9fa}.list-group-item-action:active{color:#212529;background-color:#e9ecef}.list-group-item{position:relative;display:block;padding:.75rem 1.25rem;background-color:#fefefe;border:1px solid rgba(10,10,10,.125)}.list-group-item:first-child{border-top-left-radius:.25rem;border-top-right-radius:.25rem}.list-group-item:last-child{border-bottom-right-radius:.25rem;border-bottom-left-radius:.25rem}.list-group-item.disabled,.list-group-item:disabled{color:#6c757d;pointer-events:none;background-color:#fefefe}.list-group-item.active{z-index:2;color:#fefefe;background-color:#2e8c81;border-color:#2e8c81}.list-group-item+.list-group-item{border-top-width:0}.list-group-item+.list-group-item.active{margin-top:-1px;border-top-width:1px}.list-group-horizontal{-webkit-box-orient:horizontal;-webkit-box-direction:normal;-ms-flex-direction:row;flex-direction:row}.list-group-horizontal .list-group-item:first-child{border-bottom-left-radius:.25rem;border-top-right-radius:0}.list-group-horizontal .list-group-item:last-child{border-top-right-radius:.25rem;border-bottom-left-radius:0}.list-group-horizontal .list-group-item.active{margin-top:0}.list-group-horizontal .list-group-item+.list-group-item{border-top-width:1px;border-left-width:0}.list-group-horizontal .list-group-item+.list-group-item.active{margin-left:-1px;border-left-width:1px}@media (min-width:576px){.list-group-horizontal-sm{-webkit-box-orient:horizontal;-webkit-box-direction:normal;-ms-flex-direction:row;flex-direction:row}.list-group-horizontal-sm .list-group-item:first-child{border-bottom-left-radius:.25rem;border-top-right-radius:0}.list-group-horizontal-sm .list-group-item:last-child{border-top-right-radius:.25rem;border-bottom-left-radius:0}.list-group-horizontal-sm .list-group-item.active{margin-top:0}.list-group-horizontal-sm .list-group-item+.list-group-item{border-top-width:1px;border-left-width:0}.list-group-horizontal-sm .list-group-item+.list-group-item.active{margin-left:-1px;border-left-width:1px}}@media (min-width:768px){.list-group-horizontal-md{-webkit-box-orient:horizontal;-webkit-box-direction:normal;-ms-flex-direction:row;flex-direction:row}.list-group-horizontal-md .list-group-item:first-child{border-bottom-left-radius:.25rem;border-top-right-radius:0}.list-group-horizontal-md .list-group-item:last-child{border-top-right-radius:.25rem;border-bottom-left-radius:0}.list-group-horizontal-md .list-group-item.active{margin-top:0}.list-group-horizontal-md .list-group-item+.list-group-item{border-top-width:1px;border-left-width:0}.list-group-horizontal-md .list-group-item+.list-group-item.active{margin-left:-1px;border-left-width:1px}}@media (min-width:992px){.list-group-horizontal-lg{-webkit-box-orient:horizontal;-webkit-box-direction:normal;-ms-flex-direction:row;flex-direction:row}.list-group-horizontal-lg .list-group-item:first-child{border-bottom-left-radius:.25rem;border-top-right-radius:0}.list-group-horizontal-lg .list-group-item:last-child{border-top-right-radius:.25rem;border-bottom-left-radius:0}.list-group-horizontal-lg .list-group-item.active{margin-top:0}.list-group-horizontal-lg .list-group-item+.list-group-item{border-top-width:1px;border-left-width:0}.list-group-horizontal-lg .list-group-item+.list-group-item.active{margin-left:-1px;border-left-width:1px}}@media (min-width:1200px){.list-group-horizontal-xl{-webkit-box-orient:horizontal;-webkit-box-direction:normal;-ms-flex-direction:row;flex-direction:row}.list-group-horizontal-xl .list-group-item:first-child{border-bottom-left-radius:.25rem;border-top-right-radius:0}.list-group-horizontal-xl .list-group-item:last-child{border-top-right-radius:.25rem;border-bottom-left-radius:0}.list-group-horizontal-xl .list-group-item.active{margin-top:0}.list-group-horizontal-xl .list-group-item+.list-group-item{border-top-width:1px;border-left-width:0}.list-group-horizontal-xl .list-group-item+.list-group-item.active{margin-left:-1px;border-left-width:1px}}.list-group-flush .list-group-item{border-right-width:0;border-left-width:0;border-radius:0}.list-group-flush .list-group-item:first-child{border-top-width:0}.list-group-flush:last-child .list-group-item:last-child{border-bottom-width:0}.list-group-item-primary{color:#1d4e48;background-color:#c4dedb}.list-group-item-primary.list-group-item-action:focus,.list-group-item-primary.list-group-item-action:hover{color:#1d4e48;background-color:#b4d5d1}.list-group-item-primary.list-group-item-action.active{color:#fefefe;background-color:#1d4e48;border-color:#1d4e48}.list-group-item-secondary{color:#818181;background-color:#fafafa}.list-group-item-secondary.list-group-item-action:focus,.list-group-item-secondary.list-group-item-action:hover{color:#818181;background-color:#ededed}.list-group-item-secondary.list-group-item-action.active{color:#fefefe;background-color:#818181;border-color:#818181}.list-group-item-success{color:#1a5c29;background-color:#c2e6ca}.list-group-item-success.list-group-item-action:focus,.list-group-item-success.list-group-item-action:hover{color:#1a5c29;background-color:#b0dfba}.list-group-item-success.list-group-item-action.active{color:#fefefe;background-color:#1a5c29;border-color:#1a5c29}.list-group-item-info{color:#115964;background-color:#bde4ea}.list-group-item-info.list-group-item-action:focus,.list-group-item-info.list-group-item-action:hover{color:#115964;background-color:#aadce4}.list-group-item-info.list-group-item-action.active{color:#fefefe;background-color:#115964;border-color:#115964}.list-group-item-warning{color:#894e05;background-color:#fedeb7}.list-group-item-warning.list-group-item-action:focus,.list-group-item-warning.list-group-item-action:hover{color:#894e05;background-color:#fed29e}.list-group-item-warning.list-group-item-action.active{color:#fefefe;background-color:#894e05;border-color:#894e05}.list-group-item-danger{color:#80281b;background-color:#f9cac3}.list-group-item-danger.list-group-item-action:focus,.list-group-item-danger.list-group-item-action:hover{color:#80281b;background-color:#f7b6ac}.list-group-item-danger.list-group-item-action.active{color:#fefefe;background-color:#80281b;border-color:#80281b}.list-group-item-light{color:#868687;background-color:#fcfdfd}.list-group-item-light.list-group-item-action:focus,.list-group-item-light.list-group-item-action:hover{color:#868687;background-color:#edf3f3}.list-group-item-light.list-group-item-action.active{color:#fefefe;background-color:#868687;border-color:#868687}.list-group-item-dark{color:#202326;background-color:#c5c7c9}.list-group-item-dark.list-group-item-action:focus,.list-group-item-dark.list-group-item-action:hover{color:#202326;background-color:#b8babd}.list-group-item-dark.list-group-item-action.active{color:#fefefe;background-color:#202326;border-color:#202326}.close{float:right;font-size:1.35rem;font-weight:700;line-height:1;color:#0a0a0a;text-shadow:0 1px 0 #fefefe;opacity:.5}.close:hover{color:#0a0a0a;text-decoration:none}.close:not(:disabled):not(.disabled):focus,.close:not(:disabled):not(.disabled):hover{opacity:.75}button.close{padding:0;background-color:transparent;border:0;-webkit-appearance:none;-moz-appearance:none;appearance:none}a.close.disabled{pointer-events:none}.toast{max-width:350px;overflow:hidden;font-size:.875rem;background-color:hsla(0,0%,99.6%,.85);background-clip:padding-box;border:1px solid rgba(0,0,0,.1);-webkit-box-shadow:0 .25rem .75rem rgba(10,10,10,.1);box-shadow:0 .25rem .75rem rgba(10,10,10,.1);-webkit-backdrop-filter:blur(10px);backdrop-filter:blur(10px);opacity:0;border-radius:.25rem}.toast:not(:last-child){margin-bottom:.75rem}.toast.showing{opacity:1}.toast.show{display:block;opacity:1}.toast.hide{display:none}.toast-header{display:-webkit-box;display:-ms-flexbox;display:flex;-webkit-box-align:center;-ms-flex-align:center;align-items:center;padding:.25rem .75rem;color:#6c757d;background-color:hsla(0,0%,99.6%,.85);background-clip:padding-box;border-bottom:1px solid rgba(0,0,0,.05)}.toast-body{padding:.75rem}.modal-open{overflow:hidden}.modal-open .modal{overflow-x:hidden;overflow-y:auto}.modal{position:fixed;top:0;left:0;z-index:1050;display:none;width:100%;height:100%;overflow:hidden;outline:0}.modal-dialog{position:relative;width:auto;margin:.5rem;pointer-events:none}.modal.fade .modal-dialog{-webkit-transition:-webkit-transform .3s ease-out;transition:-webkit-transform .3s ease-out;transition:transform .3s ease-out;transition:transform .3s ease-out,-webkit-transform .3s ease-out;-webkit-transform:translateY(-50px);transform:translateY(-50px)}@media (prefers-reduced-motion:reduce){.modal.fade .modal-dialog{-webkit-transition:none;transition:none}}.modal.show .modal-dialog{-webkit-transform:none;transform:none}.modal.modal-static .modal-dialog{-webkit-transform:scale(1.02);transform:scale(1.02)}.modal-dialog-scrollable{display:-webkit-box;display:-ms-flexbox;display:flex;max-height:calc(100% - 1rem)}.modal-dialog-scrollable .modal-content{max-height:calc(100vh - 1rem);overflow:hidden}.modal-dialog-scrollable .modal-footer,.modal-dialog-scrollable .modal-header{-ms-flex-negative:0;flex-shrink:0}.modal-dialog-scrollable .modal-body{overflow-y:auto}.modal-dialog-centered{display:-webkit-box;display:-ms-flexbox;display:flex;-webkit-box-align:center;-ms-flex-align:center;align-items:center;min-height:calc(100% - 1rem)}.modal-dialog-centered:before{display:block;height:calc(100vh - 1rem);content:""}.modal-dialog-centered.modal-dialog-scrollable{-webkit-box-orient:vertical;-webkit-box-direction:normal;-ms-flex-direction:column;flex-direction:column;-webkit-box-pack:center;-ms-flex-pack:center;justify-content:center;height:100%}.modal-dialog-centered.modal-dialog-scrollable .modal-content{max-height:none}.modal-dialog-centered.modal-dialog-scrollable:before{content:none}.modal-content{position:relative;display:-webkit-box;display:-ms-flexbox;display:flex;-webkit-box-orient:vertical;-webkit-box-direction:normal;-ms-flex-direction:column;flex-direction:column;width:100%;pointer-events:auto;background-color:#fefefe;background-clip:padding-box;border:0 solid rgba(10,10,10,.2);border-radius:3px;outline:0}.modal-backdrop{position:fixed;top:0;left:0;z-index:1040;width:100vw;height:100vh;background-color:#0a0a0a}.modal-backdrop.fade{opacity:0}.modal-backdrop.show{opacity:.2}.modal-header{display:-webkit-box;display:-ms-flexbox;display:flex;-webkit-box-align:start;-ms-flex-align:start;align-items:flex-start;-webkit-box-pack:justify;-ms-flex-pack:justify;justify-content:space-between;padding:1rem 1rem;border-bottom:0 solid #dee2e6;border-top-left-radius:3px;border-top-right-radius:3px}.modal-header .close{padding:1rem 1rem;margin:-1rem -1rem -1rem auto}.modal-title{margin-bottom:0;line-height:1.5}.modal-body{position:relative;-webkit-box-flex:1;-ms-flex:1 1 auto;flex:1 1 auto;padding:1.5rem 2rem}.modal-footer{display:-webkit-box;display:-ms-flexbox;display:flex;-ms-flex-wrap:wrap;flex-wrap:wrap;-webkit-box-align:center;-ms-flex-align:center;align-items:center;-webkit-box-pack:end;-ms-flex-pack:end;justify-content:flex-end;padding:1.5rem 2rem-.25rem;border-top:0 solid #dee2e6;border-bottom-right-radius:3px;border-bottom-left-radius:3px}.modal-footer>*{margin:.25rem}.modal-scrollbar-measure{position:absolute;top:-9999px;width:50px;height:50px;overflow:scroll}@media (min-width:576px){.modal-dialog{max-width:500px;margin:1.75rem auto}.modal-dialog-scrollable{max-height:calc(100% - 3.5rem)}.modal-dialog-scrollable .modal-content{max-height:calc(100vh - 3.5rem)}.modal-dialog-centered{min-height:calc(100% - 3.5rem)}.modal-dialog-centered:before{height:calc(100vh - 3.5rem)}.modal-sm{max-width:350px}}@media (min-width:992px){.modal-lg,.modal-xl{max-width:1200px}}@media (min-width:1200px){.modal-xl{max-width:1140px}}.tooltip{position:absolute;z-index:1070;display:block;margin:0;font-family:Noto Sans,Lucida Grande,Lucida Sans Unicode,Geneva,Verdana,sans-serif;font-style:normal;font-weight:400;line-height:1.5;text-align:left;text-align:start;text-decoration:none;text-shadow:none;text-transform:none;letter-spacing:normal;word-break:normal;word-spacing:normal;white-space:normal;line-break:auto;font-size:.7875rem;word-wrap:break-word;opacity:0}.tooltip.show{opacity:.9}.tooltip .arrow{position:absolute;display:block;width:.8rem;height:.4rem}.tooltip .arrow:before{position:absolute;content:"";border-color:transparent;border-style:solid}.bs-tooltip-auto[x-placement^=top],.bs-tooltip-top{padding:.4rem 0}.bs-tooltip-auto[x-placement^=top] .arrow,.bs-tooltip-top .arrow{bottom:0}.bs-tooltip-auto[x-placement^=top] .arrow:before,.bs-tooltip-top .arrow:before{top:0;border-width:.4rem .4rem 0;border-top-color:#0a0a0a}.bs-tooltip-auto[x-placement^=right],.bs-tooltip-right{padding:0 .4rem}.bs-tooltip-auto[x-placement^=right] .arrow,.bs-tooltip-right .arrow{left:0;width:.4rem;height:.8rem}.bs-tooltip-auto[x-placement^=right] .arrow:before,.bs-tooltip-right .arrow:before{right:0;border-width:.4rem .4rem .4rem 0;border-right-color:#0a0a0a}.bs-tooltip-auto[x-placement^=bottom],.bs-tooltip-bottom{padding:.4rem 0}.bs-tooltip-auto[x-placement^=bottom] .arrow,.bs-tooltip-bottom .arrow{top:0}.bs-tooltip-auto[x-placement^=bottom] .arrow:before,.bs-tooltip-bottom .arrow:before{bottom:0;border-width:0 .4rem .4rem;border-bottom-color:#0a0a0a}.bs-tooltip-auto[x-placement^=left],.bs-tooltip-left{padding:0 .4rem}.bs-tooltip-auto[x-placement^=left] .arrow,.bs-tooltip-left .arrow{right:0;width:.4rem;height:.8rem}.bs-tooltip-auto[x-placement^=left] .arrow:before,.bs-tooltip-left .arrow:before{left:0;border-width:.4rem 0 .4rem .4rem;border-left-color:#0a0a0a}.tooltip-inner{max-width:200px;padding:.25rem .5rem;color:#fefefe;text-align:center;background-color:#0a0a0a;border-radius:.25rem}.popover{top:0;left:0;z-index:1060;max-width:276px;font-family:Noto Sans,Lucida Grande,Lucida Sans Unicode,Geneva,Verdana,sans-serif;font-style:normal;font-weight:400;line-height:1.5;text-align:left;text-align:start;text-decoration:none;text-shadow:none;text-transform:none;letter-spacing:normal;word-break:normal;word-spacing:normal;white-space:normal;line-break:auto;font-size:.7875rem;word-wrap:break-word;background-color:#fefefe;background-clip:padding-box;border:1px solid rgba(10,10,10,.2);border-radius:.3rem}.popover,.popover .arrow{position:absolute;display:block}.popover .arrow{width:1rem;height:.5rem;margin:0 .3rem}.popover .arrow:after,.popover .arrow:before{position:absolute;display:block;content:"";border-color:transparent;border-style:solid}.bs-popover-auto[x-placement^=top],.bs-popover-top{margin-bottom:.5rem}.bs-popover-auto[x-placement^=top]>.arrow,.bs-popover-top>.arrow{bottom:calc(-.5rem - 1px)}.bs-popover-auto[x-placement^=top]>.arrow:before,.bs-popover-top>.arrow:before{bottom:0;border-width:.5rem .5rem 0;border-top-color:rgba(10,10,10,.25)}.bs-popover-auto[x-placement^=top]>.arrow:after,.bs-popover-top>.arrow:after{bottom:1px;border-width:.5rem .5rem 0;border-top-color:#fefefe}.bs-popover-auto[x-placement^=right],.bs-popover-right{margin-left:.5rem}.bs-popover-auto[x-placement^=right]>.arrow,.bs-popover-right>.arrow{left:calc(-.5rem - 1px);width:.5rem;height:1rem;margin:.3rem 0}.bs-popover-auto[x-placement^=right]>.arrow:before,.bs-popover-right>.arrow:before{left:0;border-width:.5rem .5rem .5rem 0;border-right-color:rgba(10,10,10,.25)}.bs-popover-auto[x-placement^=right]>.arrow:after,.bs-popover-right>.arrow:after{left:1px;border-width:.5rem .5rem .5rem 0;border-right-color:#fefefe}.bs-popover-auto[x-placement^=bottom],.bs-popover-bottom{margin-top:.5rem}.bs-popover-auto[x-placement^=bottom]>.arrow,.bs-popover-bottom>.arrow{top:calc(-.5rem - 1px)}.bs-popover-auto[x-placement^=bottom]>.arrow:before,.bs-popover-bottom>.arrow:before{top:0;border-width:0 .5rem .5rem .5rem;border-bottom-color:rgba(10,10,10,.25)}.bs-popover-auto[x-placement^=bottom]>.arrow:after,.bs-popover-bottom>.arrow:after{top:1px;border-width:0 .5rem .5rem .5rem;border-bottom-color:#fefefe}.bs-popover-auto[x-placement^=bottom] .popover-header:before,.bs-popover-bottom .popover-header:before{position:absolute;top:0;left:50%;display:block;width:1rem;margin-left:-.5rem;content:"";border-bottom:1px solid #f6f6f6}.bs-popover-auto[x-placement^=left],.bs-popover-left{margin-right:.5rem}.bs-popover-auto[x-placement^=left]>.arrow,.bs-popover-left>.arrow{right:calc(-.5rem - 1px);width:.5rem;height:1rem;margin:.3rem 0}.bs-popover-auto[x-placement^=left]>.arrow:before,.bs-popover-left>.arrow:before{right:0;border-width:.5rem 0 .5rem .5rem;border-left-color:rgba(10,10,10,.25)}.bs-popover-auto[x-placement^=left]>.arrow:after,.bs-popover-left>.arrow:after{right:1px;border-width:.5rem 0 .5rem .5rem;border-left-color:#fefefe}.popover-header{padding:.5rem .75rem;margin-bottom:0;font-size:.9rem;background-color:#f6f6f6;border-bottom:1px solid #eaeaea;border-top-left-radius:calc(.3rem - 1px);border-top-right-radius:calc(.3rem - 1px)}.popover-header:empty{display:none}.popover-body{padding:.5rem .75rem;color:#212529}.carousel{position:relative}.carousel.pointer-event{-ms-touch-action:pan-y;touch-action:pan-y}.carousel-inner{position:relative;width:100%;overflow:hidden}.carousel-inner:after{display:block;clear:both;content:""}.carousel-item{position:relative;display:none;float:left;width:100%;margin-right:-100%;-webkit-backface-visibility:hidden;backface-visibility:hidden;-webkit-transition:-webkit-transform .6s ease-in-out;transition:-webkit-transform .6s ease-in-out;transition:transform .6s ease-in-out;transition:transform .6s ease-in-out,-webkit-transform .6s ease-in-out}@media (prefers-reduced-motion:reduce){.carousel-item{-webkit-transition:none;transition:none}}.carousel-item-next,.carousel-item-prev,.carousel-item.active{display:block}.active.carousel-item-right,.carousel-item-next:not(.carousel-item-left){-webkit-transform:translateX(100%);transform:translateX(100%)}.active.carousel-item-left,.carousel-item-prev:not(.carousel-item-right){-webkit-transform:translateX(-100%);transform:translateX(-100%)}.carousel-fade .carousel-item{opacity:0;-webkit-transition-property:opacity;transition-property:opacity;-webkit-transform:none;transform:none}.carousel-fade .carousel-item-next.carousel-item-left,.carousel-fade .carousel-item-prev.carousel-item-right,.carousel-fade .carousel-item.active{z-index:1;opacity:1}.carousel-fade .active.carousel-item-left,.carousel-fade .active.carousel-item-right{z-index:0;opacity:0;-webkit-transition:opacity 0s .6s;transition:opacity 0s .6s}@media (prefers-reduced-motion:reduce){.carousel-fade .active.carousel-item-left,.carousel-fade .active.carousel-item-right{-webkit-transition:none;transition:none}}.carousel-control-next,.carousel-control-prev{position:absolute;top:0;bottom:0;z-index:1;display:-webkit-box;display:-ms-flexbox;display:flex;-webkit-box-align:center;-ms-flex-align:center;align-items:center;-webkit-box-pack:center;-ms-flex-pack:center;justify-content:center;width:15%;color:#fefefe;text-align:center;opacity:.5;-webkit-transition:opacity .15s ease;transition:opacity .15s ease}@media (prefers-reduced-motion:reduce){.carousel-control-next,.carousel-control-prev{-webkit-transition:none;transition:none}}.carousel-control-next:focus,.carousel-control-next:hover,.carousel-control-prev:focus,.carousel-control-prev:hover{color:#fefefe;text-decoration:none;outline:0;opacity:.9}.carousel-control-prev{left:0}.carousel-control-next{right:0}.carousel-control-next-icon,.carousel-control-prev-icon{display:inline-block;width:20px;height:20px;background:no-repeat 50%/100% 100%}.carousel-control-prev-icon{background-image:url("data:image/svg+xml;charset=utf-8,%3Csvg xmlns='http://www.w3.org/2000/svg' fill='%23fefefe' width='8' height='8'%3E%3Cpath d='M5.25 0l-4 4 4 4 1.5-1.5L4.25 4l2.5-2.5L5.25 0z'/%3E%3C/svg%3E")}.carousel-control-next-icon{background-image:url("data:image/svg+xml;charset=utf-8,%3Csvg xmlns='http://www.w3.org/2000/svg' fill='%23fefefe' width='8' height='8'%3E%3Cpath d='M2.75 0l-1.5 1.5L3.75 4l-2.5 2.5L2.75 8l4-4-4-4z'/%3E%3C/svg%3E")}.carousel-indicators{position:absolute;right:0;bottom:0;left:0;z-index:15;display:-webkit-box;display:-ms-flexbox;display:flex;-webkit-box-pack:center;-ms-flex-pack:center;justify-content:center;padding-left:0;margin-right:15%;margin-left:15%;list-style:none}.carousel-indicators li{-webkit-box-sizing:content-box;box-sizing:content-box;-webkit-box-flex:0;-ms-flex:0 1 auto;flex:0 1 auto;width:30px;height:3px;margin-right:3px;margin-left:3px;text-indent:-999px;cursor:pointer;background-color:#fefefe;background-clip:padding-box;border-top:10px solid transparent;border-bottom:10px solid transparent;opacity:.5;-webkit-transition:opacity .6s ease;transition:opacity .6s ease}@media (prefers-reduced-motion:reduce){.carousel-indicators li{-webkit-transition:none;transition:none}}.carousel-indicators .active{opacity:1}.carousel-caption{position:absolute;right:15%;bottom:20px;left:15%;z-index:10;padding-top:20px;padding-bottom:20px;color:#fefefe;text-align:center}@-webkit-keyframes spinner-border{to{-webkit-transform:rotate(1turn);transform:rotate(1turn)}}@keyframes spinner-border{to{-webkit-transform:rotate(1turn);transform:rotate(1turn)}}.spinner-border{display:inline-block;width:2rem;height:2rem;vertical-align:text-bottom;border:.25em solid currentColor;border-right-color:transparent;border-radius:50%;-webkit-animation:spinner-border .75s linear infinite;animation:spinner-border .75s linear infinite}.spinner-border-sm{width:1rem;height:1rem;border-width:.2em}@-webkit-keyframes spinner-grow{0%{-webkit-transform:scale(0);transform:scale(0)}50%{opacity:1}}@keyframes spinner-grow{0%{-webkit-transform:scale(0);transform:scale(0)}50%{opacity:1}}.spinner-grow{display:inline-block;width:2rem;height:2rem;vertical-align:text-bottom;background-color:currentColor;border-radius:50%;opacity:0;-webkit-animation:spinner-grow .75s linear infinite;animation:spinner-grow .75s linear infinite}.spinner-grow-sm{width:1rem;height:1rem}.align-baseline{vertical-align:baseline!important}.align-top{vertical-align:top!important}.align-middle{vertical-align:middle!important}.align-bottom{vertical-align:bottom!important}.align-text-bottom{vertical-align:text-bottom!important}.align-text-top{vertical-align:text-top!important}.bg-primary{background-color:#2e8c81!important}a.bg-primary:focus,a.bg-primary:hover,button.bg-primary:focus,button.bg-primary:hover{background-color:#21665e!important}.bg-secondary{background-color:#eee!important}a.bg-secondary:focus,a.bg-secondary:hover,button.bg-secondary:focus,button.bg-secondary:hover{background-color:#d5d5d5!important}.bg-success{background-color:#28a745!important}a.bg-success:focus,a.bg-success:hover,button.bg-success:focus,button.bg-success:hover{background-color:#1e7e34!important}.bg-info{background-color:#17a2b8!important}a.bg-info:focus,a.bg-info:hover,button.bg-info:focus,button.bg-info:hover{background-color:#117a8b!important}.bg-warning{background-color:#ff8c00!important}a.bg-warning:focus,a.bg-warning:hover,button.bg-warning:focus,button.bg-warning:hover{background-color:#cc7000!important}.bg-danger{background-color:#ec442a!important}a.bg-danger:focus,a.bg-danger:hover,button.bg-danger:focus,button.bg-danger:hover{background-color:#d02c13!important}.bg-light{background-color:#f8f9fa!important}a.bg-light:focus,a.bg-light:hover,button.bg-light:focus,button.bg-light:hover{background-color:#dae0e5!important}.bg-dark{background-color:#343a40!important}a.bg-dark:focus,a.bg-dark:hover,button.bg-dark:focus,button.bg-dark:hover{background-color:#1d2124!important}.bg-white{background-color:#fefefe!important}.bg-transparent{background-color:transparent!important}.border{border:1px solid #dee2e6!important}.border-top{border-top:1px solid #dee2e6!important}.border-right{border-right:1px solid #dee2e6!important}.border-bottom{border-bottom:1px solid #dee2e6!important}.border-left{border-left:1px solid #dee2e6!important}.border-0{border:0!important}.border-top-0{border-top:0!important}.border-right-0{border-right:0!important}.border-bottom-0{border-bottom:0!important}.border-left-0{border-left:0!important}.border-primary{border-color:#2e8c81!important}.border-secondary{border-color:#eee!important}.border-success{border-color:#28a745!important}.border-info{border-color:#17a2b8!important}.border-warning{border-color:#ff8c00!important}.border-danger{border-color:#ec442a!important}.border-light{border-color:#f8f9fa!important}.border-dark{border-color:#343a40!important}.border-white{border-color:#fefefe!important}.rounded-sm{border-radius:.2rem!important}.rounded{border-radius:.25rem!important}.rounded-top{border-top-left-radius:.25rem!important}.rounded-right,.rounded-top{border-top-right-radius:.25rem!important}.rounded-bottom,.rounded-right{border-bottom-right-radius:.25rem!important}.rounded-bottom,.rounded-left{border-bottom-left-radius:.25rem!important}.rounded-left{border-top-left-radius:.25rem!important}.rounded-lg{border-radius:.3rem!important}.rounded-circle{border-radius:50%!important}.rounded-pill{border-radius:50rem!important}.rounded-0{border-radius:0!important}.clearfix:after{display:block;clear:both;content:""}.d-none{display:none!important}.d-inline{display:inline!important}.d-inline-block{display:inline-block!important}.d-block{display:block!important}.d-table{display:table!important}.d-table-row{display:table-row!important}.d-table-cell{display:table-cell!important}.d-flex{display:-webkit-box!important;display:-ms-flexbox!important;display:flex!important}.d-inline-flex{display:-webkit-inline-box!important;display:-ms-inline-flexbox!important;display:inline-flex!important}@media (min-width:576px){.d-sm-none{display:none!important}.d-sm-inline{display:inline!important}.d-sm-inline-block{display:inline-block!important}.d-sm-block{display:block!important}.d-sm-table{display:table!important}.d-sm-table-row{display:table-row!important}.d-sm-table-cell{display:table-cell!important}.d-sm-flex{display:-webkit-box!important;display:-ms-flexbox!important;display:flex!important}.d-sm-inline-flex{display:-webkit-inline-box!important;display:-ms-inline-flexbox!important;display:inline-flex!important}}@media (min-width:768px){.d-md-none{display:none!important}.d-md-inline{display:inline!important}.d-md-inline-block{display:inline-block!important}.d-md-block{display:block!important}.d-md-table{display:table!important}.d-md-table-row{display:table-row!important}.d-md-table-cell{display:table-cell!important}.d-md-flex{display:-webkit-box!important;display:-ms-flexbox!important;display:flex!important}.d-md-inline-flex{display:-webkit-inline-box!important;display:-ms-inline-flexbox!important;display:inline-flex!important}}@media (min-width:992px){.d-lg-none{display:none!important}.d-lg-inline{display:inline!important}.d-lg-inline-block{display:inline-block!important}.d-lg-block{display:block!important}.d-lg-table{display:table!important}.d-lg-table-row{display:table-row!important}.d-lg-table-cell{display:table-cell!important}.d-lg-flex{display:-webkit-box!important;display:-ms-flexbox!important;display:flex!important}.d-lg-inline-flex{display:-webkit-inline-box!important;display:-ms-inline-flexbox!important;display:inline-flex!important}}@media (min-width:1200px){.d-xl-none{display:none!important}.d-xl-inline{display:inline!important}.d-xl-inline-block{display:inline-block!important}.d-xl-block{display:block!important}.d-xl-table{display:table!important}.d-xl-table-row{display:table-row!important}.d-xl-table-cell{display:table-cell!important}.d-xl-flex{display:-webkit-box!important;display:-ms-flexbox!important;display:flex!important}.d-xl-inline-flex{display:-webkit-inline-box!important;display:-ms-inline-flexbox!important;display:inline-flex!important}}@media print{.d-print-none{display:none!important}.d-print-inline{display:inline!important}.d-print-inline-block{display:inline-block!important}.d-print-block{display:block!important}.d-print-table{display:table!important}.d-print-table-row{display:table-row!important}.d-print-table-cell{display:table-cell!important}.d-print-flex{display:-webkit-box!important;display:-ms-flexbox!important;display:flex!important}.d-print-inline-flex{display:-webkit-inline-box!important;display:-ms-inline-flexbox!important;display:inline-flex!important}}.embed-responsive{position:relative;display:block;width:100%;padding:0;overflow:hidden}.embed-responsive:before{display:block;content:""}.embed-responsive .embed-responsive-item,.embed-responsive embed,.embed-responsive iframe,.embed-responsive object,.embed-responsive video{position:absolute;top:0;bottom:0;left:0;width:100%;height:100%;border:0}.embed-responsive-21by9:before{padding-top:42.85714%}.embed-responsive-16by9:before{padding-top:56.25%}.embed-responsive-4by3:before{padding-top:75%}.embed-responsive-1by1:before{padding-top:100%}.flex-row{-webkit-box-orient:horizontal!important;-ms-flex-direction:row!important;flex-direction:row!important}.flex-column,.flex-row{-webkit-box-direction:normal!important}.flex-column{-webkit-box-orient:vertical!important;-ms-flex-direction:column!important;flex-direction:column!important}.flex-row-reverse{-webkit-box-orient:horizontal!important;-ms-flex-direction:row-reverse!important;flex-direction:row-reverse!important}.flex-column-reverse,.flex-row-reverse{-webkit-box-direction:reverse!important}.flex-column-reverse{-webkit-box-orient:vertical!important;-ms-flex-direction:column-reverse!important;flex-direction:column-reverse!important}.flex-wrap{-ms-flex-wrap:wrap!important;flex-wrap:wrap!important}.flex-nowrap{-ms-flex-wrap:nowrap!important;flex-wrap:nowrap!important}.flex-wrap-reverse{-ms-flex-wrap:wrap-reverse!important;flex-wrap:wrap-reverse!important}.flex-fill{-webkit-box-flex:1!important;-ms-flex:1 1 auto!important;flex:1 1 auto!important}.flex-grow-0{-webkit-box-flex:0!important;-ms-flex-positive:0!important;flex-grow:0!important}.flex-grow-1{-webkit-box-flex:1!important;-ms-flex-positive:1!important;flex-grow:1!important}.flex-shrink-0{-ms-flex-negative:0!important;flex-shrink:0!important}.flex-shrink-1{-ms-flex-negative:1!important;flex-shrink:1!important}.justify-content-start{-webkit-box-pack:start!important;-ms-flex-pack:start!important;justify-content:flex-start!important}.justify-content-end{-webkit-box-pack:end!important;-ms-flex-pack:end!important;justify-content:flex-end!important}.justify-content-center{-webkit-box-pack:center!important;-ms-flex-pack:center!important;justify-content:center!important}.justify-content-between{-webkit-box-pack:justify!important;-ms-flex-pack:justify!important;justify-content:space-between!important}.justify-content-around{-ms-flex-pack:distribute!important;justify-content:space-around!important}.align-items-start{-webkit-box-align:start!important;-ms-flex-align:start!important;align-items:flex-start!important}.align-items-end{-webkit-box-align:end!important;-ms-flex-align:end!important;align-items:flex-end!important}.align-items-center{-webkit-box-align:center!important;-ms-flex-align:center!important;align-items:center!important}.align-items-baseline{-webkit-box-align:baseline!important;-ms-flex-align:baseline!important;align-items:baseline!important}.align-items-stretch{-webkit-box-align:stretch!important;-ms-flex-align:stretch!important;align-items:stretch!important}.align-content-start{-ms-flex-line-pack:start!important;align-content:flex-start!important}.align-content-end{-ms-flex-line-pack:end!important;align-content:flex-end!important}.align-content-center{-ms-flex-line-pack:center!important;align-content:center!important}.align-content-between{-ms-flex-line-pack:justify!important;align-content:space-between!important}.align-content-around{-ms-flex-line-pack:distribute!important;align-content:space-around!important}.align-content-stretch{-ms-flex-line-pack:stretch!important;align-content:stretch!important}.align-self-auto{-ms-flex-item-align:auto!important;align-self:auto!important}.align-self-start{-ms-flex-item-align:start!important;align-self:flex-start!important}.align-self-end{-ms-flex-item-align:end!important;align-self:flex-end!important}.align-self-center{-ms-flex-item-align:center!important;align-self:center!important}.align-self-baseline{-ms-flex-item-align:baseline!important;align-self:baseline!important}.align-self-stretch{-ms-flex-item-align:stretch!important;align-self:stretch!important}@media (min-width:576px){.flex-sm-row{-webkit-box-orient:horizontal!important;-ms-flex-direction:row!important;flex-direction:row!important}.flex-sm-column,.flex-sm-row{-webkit-box-direction:normal!important}.flex-sm-column{-webkit-box-orient:vertical!important;-ms-flex-direction:column!important;flex-direction:column!important}.flex-sm-row-reverse{-webkit-box-orient:horizontal!important;-webkit-box-direction:reverse!important;-ms-flex-direction:row-reverse!important;flex-direction:row-reverse!important}.flex-sm-column-reverse{-webkit-box-orient:vertical!important;-webkit-box-direction:reverse!important;-ms-flex-direction:column-reverse!important;flex-direction:column-reverse!important}.flex-sm-wrap{-ms-flex-wrap:wrap!important;flex-wrap:wrap!important}.flex-sm-nowrap{-ms-flex-wrap:nowrap!important;flex-wrap:nowrap!important}.flex-sm-wrap-reverse{-ms-flex-wrap:wrap-reverse!important;flex-wrap:wrap-reverse!important}.flex-sm-fill{-webkit-box-flex:1!important;-ms-flex:1 1 auto!important;flex:1 1 auto!important}.flex-sm-grow-0{-webkit-box-flex:0!important;-ms-flex-positive:0!important;flex-grow:0!important}.flex-sm-grow-1{-webkit-box-flex:1!important;-ms-flex-positive:1!important;flex-grow:1!important}.flex-sm-shrink-0{-ms-flex-negative:0!important;flex-shrink:0!important}.flex-sm-shrink-1{-ms-flex-negative:1!important;flex-shrink:1!important}.justify-content-sm-start{-webkit-box-pack:start!important;-ms-flex-pack:start!important;justify-content:flex-start!important}.justify-content-sm-end{-webkit-box-pack:end!important;-ms-flex-pack:end!important;justify-content:flex-end!important}.justify-content-sm-center{-webkit-box-pack:center!important;-ms-flex-pack:center!important;justify-content:center!important}.justify-content-sm-between{-webkit-box-pack:justify!important;-ms-flex-pack:justify!important;justify-content:space-between!important}.justify-content-sm-around{-ms-flex-pack:distribute!important;justify-content:space-around!important}.align-items-sm-start{-webkit-box-align:start!important;-ms-flex-align:start!important;align-items:flex-start!important}.align-items-sm-end{-webkit-box-align:end!important;-ms-flex-align:end!important;align-items:flex-end!important}.align-items-sm-center{-webkit-box-align:center!important;-ms-flex-align:center!important;align-items:center!important}.align-items-sm-baseline{-webkit-box-align:baseline!important;-ms-flex-align:baseline!important;align-items:baseline!important}.align-items-sm-stretch{-webkit-box-align:stretch!important;-ms-flex-align:stretch!important;align-items:stretch!important}.align-content-sm-start{-ms-flex-line-pack:start!important;align-content:flex-start!important}.align-content-sm-end{-ms-flex-line-pack:end!important;align-content:flex-end!important}.align-content-sm-center{-ms-flex-line-pack:center!important;align-content:center!important}.align-content-sm-between{-ms-flex-line-pack:justify!important;align-content:space-between!important}.align-content-sm-around{-ms-flex-line-pack:distribute!important;align-content:space-around!important}.align-content-sm-stretch{-ms-flex-line-pack:stretch!important;align-content:stretch!important}.align-self-sm-auto{-ms-flex-item-align:auto!important;align-self:auto!important}.align-self-sm-start{-ms-flex-item-align:start!important;align-self:flex-start!important}.align-self-sm-end{-ms-flex-item-align:end!important;align-self:flex-end!important}.align-self-sm-center{-ms-flex-item-align:center!important;align-self:center!important}.align-self-sm-baseline{-ms-flex-item-align:baseline!important;align-self:baseline!important}.align-self-sm-stretch{-ms-flex-item-align:stretch!important;align-self:stretch!important}}@media (min-width:768px){.flex-md-row{-webkit-box-orient:horizontal!important;-ms-flex-direction:row!important;flex-direction:row!important}.flex-md-column,.flex-md-row{-webkit-box-direction:normal!important}.flex-md-column{-webkit-box-orient:vertical!important;-ms-flex-direction:column!important;flex-direction:column!important}.flex-md-row-reverse{-webkit-box-orient:horizontal!important;-webkit-box-direction:reverse!important;-ms-flex-direction:row-reverse!important;flex-direction:row-reverse!important}.flex-md-column-reverse{-webkit-box-orient:vertical!important;-webkit-box-direction:reverse!important;-ms-flex-direction:column-reverse!important;flex-direction:column-reverse!important}.flex-md-wrap{-ms-flex-wrap:wrap!important;flex-wrap:wrap!important}.flex-md-nowrap{-ms-flex-wrap:nowrap!important;flex-wrap:nowrap!important}.flex-md-wrap-reverse{-ms-flex-wrap:wrap-reverse!important;flex-wrap:wrap-reverse!important}.flex-md-fill{-webkit-box-flex:1!important;-ms-flex:1 1 auto!important;flex:1 1 auto!important}.flex-md-grow-0{-webkit-box-flex:0!important;-ms-flex-positive:0!important;flex-grow:0!important}.flex-md-grow-1{-webkit-box-flex:1!important;-ms-flex-positive:1!important;flex-grow:1!important}.flex-md-shrink-0{-ms-flex-negative:0!important;flex-shrink:0!important}.flex-md-shrink-1{-ms-flex-negative:1!important;flex-shrink:1!important}.justify-content-md-start{-webkit-box-pack:start!important;-ms-flex-pack:start!important;justify-content:flex-start!important}.justify-content-md-end{-webkit-box-pack:end!important;-ms-flex-pack:end!important;justify-content:flex-end!important}.justify-content-md-center{-webkit-box-pack:center!important;-ms-flex-pack:center!important;justify-content:center!important}.justify-content-md-between{-webkit-box-pack:justify!important;-ms-flex-pack:justify!important;justify-content:space-between!important}.justify-content-md-around{-ms-flex-pack:distribute!important;justify-content:space-around!important}.align-items-md-start{-webkit-box-align:start!important;-ms-flex-align:start!important;align-items:flex-start!important}.align-items-md-end{-webkit-box-align:end!important;-ms-flex-align:end!important;align-items:flex-end!important}.align-items-md-center{-webkit-box-align:center!important;-ms-flex-align:center!important;align-items:center!important}.align-items-md-baseline{-webkit-box-align:baseline!important;-ms-flex-align:baseline!important;align-items:baseline!important}.align-items-md-stretch{-webkit-box-align:stretch!important;-ms-flex-align:stretch!important;align-items:stretch!important}.align-content-md-start{-ms-flex-line-pack:start!important;align-content:flex-start!important}.align-content-md-end{-ms-flex-line-pack:end!important;align-content:flex-end!important}.align-content-md-center{-ms-flex-line-pack:center!important;align-content:center!important}.align-content-md-between{-ms-flex-line-pack:justify!important;align-content:space-between!important}.align-content-md-around{-ms-flex-line-pack:distribute!important;align-content:space-around!important}.align-content-md-stretch{-ms-flex-line-pack:stretch!important;align-content:stretch!important}.align-self-md-auto{-ms-flex-item-align:auto!important;align-self:auto!important}.align-self-md-start{-ms-flex-item-align:start!important;align-self:flex-start!important}.align-self-md-end{-ms-flex-item-align:end!important;align-self:flex-end!important}.align-self-md-center{-ms-flex-item-align:center!important;align-self:center!important}.align-self-md-baseline{-ms-flex-item-align:baseline!important;align-self:baseline!important}.align-self-md-stretch{-ms-flex-item-align:stretch!important;align-self:stretch!important}}@media (min-width:992px){.flex-lg-row{-webkit-box-orient:horizontal!important;-ms-flex-direction:row!important;flex-direction:row!important}.flex-lg-column,.flex-lg-row{-webkit-box-direction:normal!important}.flex-lg-column{-webkit-box-orient:vertical!important;-ms-flex-direction:column!important;flex-direction:column!important}.flex-lg-row-reverse{-webkit-box-orient:horizontal!important;-webkit-box-direction:reverse!important;-ms-flex-direction:row-reverse!important;flex-direction:row-reverse!important}.flex-lg-column-reverse{-webkit-box-orient:vertical!important;-webkit-box-direction:reverse!important;-ms-flex-direction:column-reverse!important;flex-direction:column-reverse!important}.flex-lg-wrap{-ms-flex-wrap:wrap!important;flex-wrap:wrap!important}.flex-lg-nowrap{-ms-flex-wrap:nowrap!important;flex-wrap:nowrap!important}.flex-lg-wrap-reverse{-ms-flex-wrap:wrap-reverse!important;flex-wrap:wrap-reverse!important}.flex-lg-fill{-webkit-box-flex:1!important;-ms-flex:1 1 auto!important;flex:1 1 auto!important}.flex-lg-grow-0{-webkit-box-flex:0!important;-ms-flex-positive:0!important;flex-grow:0!important}.flex-lg-grow-1{-webkit-box-flex:1!important;-ms-flex-positive:1!important;flex-grow:1!important}.flex-lg-shrink-0{-ms-flex-negative:0!important;flex-shrink:0!important}.flex-lg-shrink-1{-ms-flex-negative:1!important;flex-shrink:1!important}.justify-content-lg-start{-webkit-box-pack:start!important;-ms-flex-pack:start!important;justify-content:flex-start!important}.justify-content-lg-end{-webkit-box-pack:end!important;-ms-flex-pack:end!important;justify-content:flex-end!important}.justify-content-lg-center{-webkit-box-pack:center!important;-ms-flex-pack:center!important;justify-content:center!important}.justify-content-lg-between{-webkit-box-pack:justify!important;-ms-flex-pack:justify!important;justify-content:space-between!important}.justify-content-lg-around{-ms-flex-pack:distribute!important;justify-content:space-around!important}.align-items-lg-start{-webkit-box-align:start!important;-ms-flex-align:start!important;align-items:flex-start!important}.align-items-lg-end{-webkit-box-align:end!important;-ms-flex-align:end!important;align-items:flex-end!important}.align-items-lg-center{-webkit-box-align:center!important;-ms-flex-align:center!important;align-items:center!important}.align-items-lg-baseline{-webkit-box-align:baseline!important;-ms-flex-align:baseline!important;align-items:baseline!important}.align-items-lg-stretch{-webkit-box-align:stretch!important;-ms-flex-align:stretch!important;align-items:stretch!important}.align-content-lg-start{-ms-flex-line-pack:start!important;align-content:flex-start!important}.align-content-lg-end{-ms-flex-line-pack:end!important;align-content:flex-end!important}.align-content-lg-center{-ms-flex-line-pack:center!important;align-content:center!important}.align-content-lg-between{-ms-flex-line-pack:justify!important;align-content:space-between!important}.align-content-lg-around{-ms-flex-line-pack:distribute!important;align-content:space-around!important}.align-content-lg-stretch{-ms-flex-line-pack:stretch!important;align-content:stretch!important}.align-self-lg-auto{-ms-flex-item-align:auto!important;align-self:auto!important}.align-self-lg-start{-ms-flex-item-align:start!important;align-self:flex-start!important}.align-self-lg-end{-ms-flex-item-align:end!important;align-self:flex-end!important}.align-self-lg-center{-ms-flex-item-align:center!important;align-self:center!important}.align-self-lg-baseline{-ms-flex-item-align:baseline!important;align-self:baseline!important}.align-self-lg-stretch{-ms-flex-item-align:stretch!important;align-self:stretch!important}}@media (min-width:1200px){.flex-xl-row{-webkit-box-orient:horizontal!important;-ms-flex-direction:row!important;flex-direction:row!important}.flex-xl-column,.flex-xl-row{-webkit-box-direction:normal!important}.flex-xl-column{-webkit-box-orient:vertical!important;-ms-flex-direction:column!important;flex-direction:column!important}.flex-xl-row-reverse{-webkit-box-orient:horizontal!important;-webkit-box-direction:reverse!important;-ms-flex-direction:row-reverse!important;flex-direction:row-reverse!important}.flex-xl-column-reverse{-webkit-box-orient:vertical!important;-webkit-box-direction:reverse!important;-ms-flex-direction:column-reverse!important;flex-direction:column-reverse!important}.flex-xl-wrap{-ms-flex-wrap:wrap!important;flex-wrap:wrap!important}.flex-xl-nowrap{-ms-flex-wrap:nowrap!important;flex-wrap:nowrap!important}.flex-xl-wrap-reverse{-ms-flex-wrap:wrap-reverse!important;flex-wrap:wrap-reverse!important}.flex-xl-fill{-webkit-box-flex:1!important;-ms-flex:1 1 auto!important;flex:1 1 auto!important}.flex-xl-grow-0{-webkit-box-flex:0!important;-ms-flex-positive:0!important;flex-grow:0!important}.flex-xl-grow-1{-webkit-box-flex:1!important;-ms-flex-positive:1!important;flex-grow:1!important}.flex-xl-shrink-0{-ms-flex-negative:0!important;flex-shrink:0!important}.flex-xl-shrink-1{-ms-flex-negative:1!important;flex-shrink:1!important}.justify-content-xl-start{-webkit-box-pack:start!important;-ms-flex-pack:start!important;justify-content:flex-start!important}.justify-content-xl-end{-webkit-box-pack:end!important;-ms-flex-pack:end!important;justify-content:flex-end!important}.justify-content-xl-center{-webkit-box-pack:center!important;-ms-flex-pack:center!important;justify-content:center!important}.justify-content-xl-between{-webkit-box-pack:justify!important;-ms-flex-pack:justify!important;justify-content:space-between!important}.justify-content-xl-around{-ms-flex-pack:distribute!important;justify-content:space-around!important}.align-items-xl-start{-webkit-box-align:start!important;-ms-flex-align:start!important;align-items:flex-start!important}.align-items-xl-end{-webkit-box-align:end!important;-ms-flex-align:end!important;align-items:flex-end!important}.align-items-xl-center{-webkit-box-align:center!important;-ms-flex-align:center!important;align-items:center!important}.align-items-xl-baseline{-webkit-box-align:baseline!important;-ms-flex-align:baseline!important;align-items:baseline!important}.align-items-xl-stretch{-webkit-box-align:stretch!important;-ms-flex-align:stretch!important;align-items:stretch!important}.align-content-xl-start{-ms-flex-line-pack:start!important;align-content:flex-start!important}.align-content-xl-end{-ms-flex-line-pack:end!important;align-content:flex-end!important}.align-content-xl-center{-ms-flex-line-pack:center!important;align-content:center!important}.align-content-xl-between{-ms-flex-line-pack:justify!important;align-content:space-between!important}.align-content-xl-around{-ms-flex-line-pack:distribute!important;align-content:space-around!important}.align-content-xl-stretch{-ms-flex-line-pack:stretch!important;align-content:stretch!important}.align-self-xl-auto{-ms-flex-item-align:auto!important;align-self:auto!important}.align-self-xl-start{-ms-flex-item-align:start!important;align-self:flex-start!important}.align-self-xl-end{-ms-flex-item-align:end!important;align-self:flex-end!important}.align-self-xl-center{-ms-flex-item-align:center!important;align-self:center!important}.align-self-xl-baseline{-ms-flex-item-align:baseline!important;align-self:baseline!important}.align-self-xl-stretch{-ms-flex-item-align:stretch!important;align-self:stretch!important}}.float-left{float:left!important}.float-right{float:right!important}.float-none{float:none!important}@media (min-width:576px){.float-sm-left{float:left!important}.float-sm-right{float:right!important}.float-sm-none{float:none!important}}@media (min-width:768px){.float-md-left{float:left!important}.float-md-right{float:right!important}.float-md-none{float:none!important}}@media (min-width:992px){.float-lg-left{float:left!important}.float-lg-right{float:right!important}.float-lg-none{float:none!important}}@media (min-width:1200px){.float-xl-left{float:left!important}.float-xl-right{float:right!important}.float-xl-none{float:none!important}}.overflow-auto{overflow:auto!important}.overflow-hidden{overflow:hidden!important}.position-static{position:static!important}.position-relative{position:relative!important}.position-absolute{position:absolute!important}.position-fixed{position:fixed!important}.position-sticky{position:-webkit-sticky!important;position:sticky!important}.fixed-top{top:0}.fixed-bottom,.fixed-top{position:fixed;right:0;left:0;z-index:1030}.fixed-bottom{bottom:0}@supports ((position:-webkit-sticky) or (position:sticky)){.sticky-top{position:-webkit-sticky;position:sticky;top:0;z-index:1020}}.sr-only{position:absolute;width:1px;height:1px;padding:0;margin:-1px;overflow:hidden;clip:rect(0,0,0,0);white-space:nowrap;border:0}.sr-only-focusable:active,.sr-only-focusable:focus{position:static;width:auto;height:auto;overflow:visible;clip:auto;white-space:normal}.shadow-sm{-webkit-box-shadow:0 .125rem .25rem rgba(10,10,10,.075)!important;box-shadow:0 .125rem .25rem rgba(10,10,10,.075)!important}.shadow{-webkit-box-shadow:0 .5rem 1rem rgba(10,10,10,.15)!important;box-shadow:0 .5rem 1rem rgba(10,10,10,.15)!important}.shadow-lg{-webkit-box-shadow:0 1rem 3rem rgba(10,10,10,.175)!important;box-shadow:0 1rem 3rem rgba(10,10,10,.175)!important}.shadow-none{-webkit-box-shadow:none!important;box-shadow:none!important}.w-25{width:25%!important}.w-50{width:50%!important}.w-75{width:75%!important}.w-100{width:100%!important}.w-auto{width:auto!important}.h-25{height:25%!important}.h-50{height:50%!important}.h-75{height:75%!important}.h-100{height:100%!important}.h-auto{height:auto!important}.mw-100{max-width:100%!important}.mh-100{max-height:100%!important}.min-vw-100{min-width:100vw!important}.min-vh-100{min-height:100vh!important}.vw-100{width:100vw!important}.vh-100{height:100vh!important}.stretched-link:after{position:absolute;top:0;right:0;bottom:0;left:0;z-index:1;pointer-events:auto;content:"";background-color:transparent}.m-0{margin:0!important}.mt-0,.my-0{margin-top:0!important}.mr-0,.mx-0{margin-right:0!important}.mb-0,.my-0{margin-bottom:0!important}.ml-0,.mx-0{margin-left:0!important}.m-1{margin:.25rem!important}.mt-1,.my-1{margin-top:.25rem!important}.mr-1,.mx-1{margin-right:.25rem!important}.mb-1,.my-1{margin-bottom:.25rem!important}.ml-1,.mx-1{margin-left:.25rem!important}.m-2{margin:.5rem!important}.mt-2,.my-2{margin-top:.5rem!important}.mr-2,.mx-2{margin-right:.5rem!important}.mb-2,.my-2{margin-bottom:.5rem!important}.ml-2,.mx-2{margin-left:.5rem!important}.m-3{margin:1rem!important}.mt-3,.my-3{margin-top:1rem!important}.mr-3,.mx-3{margin-right:1rem!important}.mb-3,.my-3{margin-bottom:1rem!important}.ml-3,.mx-3{margin-left:1rem!important}.m-4{margin:1.5rem!important}.mt-4,.my-4{margin-top:1.5rem!important}.mr-4,.mx-4{margin-right:1.5rem!important}.mb-4,.my-4{margin-bottom:1.5rem!important}.ml-4,.mx-4{margin-left:1.5rem!important}.m-5{margin:3rem!important}.mt-5,.my-5{margin-top:3rem!important}.mr-5,.mx-5{margin-right:3rem!important}.mb-5,.my-5{margin-bottom:3rem!important}.ml-5,.mx-5{margin-left:3rem!important}.p-0{padding:0!important}.pt-0,.py-0{padding-top:0!important}.pr-0,.px-0{padding-right:0!important}.pb-0,.py-0{padding-bottom:0!important}.pl-0,.px-0{padding-left:0!important}.p-1{padding:.25rem!important}.pt-1,.py-1{padding-top:.25rem!important}.pr-1,.px-1{padding-right:.25rem!important}.pb-1,.py-1{padding-bottom:.25rem!important}.pl-1,.px-1{padding-left:.25rem!important}.p-2{padding:.5rem!important}.pt-2,.py-2{padding-top:.5rem!important}.pr-2,.px-2{padding-right:.5rem!important}.pb-2,.py-2{padding-bottom:.5rem!important}.pl-2,.px-2{padding-left:.5rem!important}.p-3{padding:1rem!important}.pt-3,.py-3{padding-top:1rem!important}.pr-3,.px-3{padding-right:1rem!important}.pb-3,.py-3{padding-bottom:1rem!important}.pl-3,.px-3{padding-left:1rem!important}.p-4{padding:1.5rem!important}.pt-4,.py-4{padding-top:1.5rem!important}.pr-4,.px-4{padding-right:1.5rem!important}.pb-4,.py-4{padding-bottom:1.5rem!important}.pl-4,.px-4{padding-left:1.5rem!important}.p-5{padding:3rem!important}.pt-5,.py-5{padding-top:3rem!important}.pr-5,.px-5{padding-right:3rem!important}.pb-5,.py-5{padding-bottom:3rem!important}.pl-5,.px-5{padding-left:3rem!important}.m-n1{margin:-.25rem!important}.mt-n1,.my-n1{margin-top:-.25rem!important}.mr-n1,.mx-n1{margin-right:-.25rem!important}.mb-n1,.my-n1{margin-bottom:-.25rem!important}.ml-n1,.mx-n1{margin-left:-.25rem!important}.m-n2{margin:-.5rem!important}.mt-n2,.my-n2{margin-top:-.5rem!important}.mr-n2,.mx-n2{margin-right:-.5rem!important}.mb-n2,.my-n2{margin-bottom:-.5rem!important}.ml-n2,.mx-n2{margin-left:-.5rem!important}.m-n3{margin:-1rem!important}.mt-n3,.my-n3{margin-top:-1rem!important}.mr-n3,.mx-n3{margin-right:-1rem!important}.mb-n3,.my-n3{margin-bottom:-1rem!important}.ml-n3,.mx-n3{margin-left:-1rem!important}.m-n4{margin:-1.5rem!important}.mt-n4,.my-n4{margin-top:-1.5rem!important}.mr-n4,.mx-n4{margin-right:-1.5rem!important}.mb-n4,.my-n4{margin-bottom:-1.5rem!important}.ml-n4,.mx-n4{margin-left:-1.5rem!important}.m-n5{margin:-3rem!important}.mt-n5,.my-n5{margin-top:-3rem!important}.mr-n5,.mx-n5{margin-right:-3rem!important}.mb-n5,.my-n5{margin-bottom:-3rem!important}.ml-n5,.mx-n5{margin-left:-3rem!important}.m-auto{margin:auto!important}.mt-auto,.my-auto{margin-top:auto!important}.mr-auto,.mx-auto{margin-right:auto!important}.mb-auto,.my-auto{margin-bottom:auto!important}.ml-auto,.mx-auto{margin-left:auto!important}@media (min-width:576px){.m-sm-0{margin:0!important}.mt-sm-0,.my-sm-0{margin-top:0!important}.mr-sm-0,.mx-sm-0{margin-right:0!important}.mb-sm-0,.my-sm-0{margin-bottom:0!important}.ml-sm-0,.mx-sm-0{margin-left:0!important}.m-sm-1{margin:.25rem!important}.mt-sm-1,.my-sm-1{margin-top:.25rem!important}.mr-sm-1,.mx-sm-1{margin-right:.25rem!important}.mb-sm-1,.my-sm-1{margin-bottom:.25rem!important}.ml-sm-1,.mx-sm-1{margin-left:.25rem!important}.m-sm-2{margin:.5rem!important}.mt-sm-2,.my-sm-2{margin-top:.5rem!important}.mr-sm-2,.mx-sm-2{margin-right:.5rem!important}.mb-sm-2,.my-sm-2{margin-bottom:.5rem!important}.ml-sm-2,.mx-sm-2{margin-left:.5rem!important}.m-sm-3{margin:1rem!important}.mt-sm-3,.my-sm-3{margin-top:1rem!important}.mr-sm-3,.mx-sm-3{margin-right:1rem!important}.mb-sm-3,.my-sm-3{margin-bottom:1rem!important}.ml-sm-3,.mx-sm-3{margin-left:1rem!important}.m-sm-4{margin:1.5rem!important}.mt-sm-4,.my-sm-4{margin-top:1.5rem!important}.mr-sm-4,.mx-sm-4{margin-right:1.5rem!important}.mb-sm-4,.my-sm-4{margin-bottom:1.5rem!important}.ml-sm-4,.mx-sm-4{margin-left:1.5rem!important}.m-sm-5{margin:3rem!important}.mt-sm-5,.my-sm-5{margin-top:3rem!important}.mr-sm-5,.mx-sm-5{margin-right:3rem!important}.mb-sm-5,.my-sm-5{margin-bottom:3rem!important}.ml-sm-5,.mx-sm-5{margin-left:3rem!important}.p-sm-0{padding:0!important}.pt-sm-0,.py-sm-0{padding-top:0!important}.pr-sm-0,.px-sm-0{padding-right:0!important}.pb-sm-0,.py-sm-0{padding-bottom:0!important}.pl-sm-0,.px-sm-0{padding-left:0!important}.p-sm-1{padding:.25rem!important}.pt-sm-1,.py-sm-1{padding-top:.25rem!important}.pr-sm-1,.px-sm-1{padding-right:.25rem!important}.pb-sm-1,.py-sm-1{padding-bottom:.25rem!important}.pl-sm-1,.px-sm-1{padding-left:.25rem!important}.p-sm-2{padding:.5rem!important}.pt-sm-2,.py-sm-2{padding-top:.5rem!important}.pr-sm-2,.px-sm-2{padding-right:.5rem!important}.pb-sm-2,.py-sm-2{padding-bottom:.5rem!important}.pl-sm-2,.px-sm-2{padding-left:.5rem!important}.p-sm-3{padding:1rem!important}.pt-sm-3,.py-sm-3{padding-top:1rem!important}.pr-sm-3,.px-sm-3{padding-right:1rem!important}.pb-sm-3,.py-sm-3{padding-bottom:1rem!important}.pl-sm-3,.px-sm-3{padding-left:1rem!important}.p-sm-4{padding:1.5rem!important}.pt-sm-4,.py-sm-4{padding-top:1.5rem!important}.pr-sm-4,.px-sm-4{padding-right:1.5rem!important}.pb-sm-4,.py-sm-4{padding-bottom:1.5rem!important}.pl-sm-4,.px-sm-4{padding-left:1.5rem!important}.p-sm-5{padding:3rem!important}.pt-sm-5,.py-sm-5{padding-top:3rem!important}.pr-sm-5,.px-sm-5{padding-right:3rem!important}.pb-sm-5,.py-sm-5{padding-bottom:3rem!important}.pl-sm-5,.px-sm-5{padding-left:3rem!important}.m-sm-n1{margin:-.25rem!important}.mt-sm-n1,.my-sm-n1{margin-top:-.25rem!important}.mr-sm-n1,.mx-sm-n1{margin-right:-.25rem!important}.mb-sm-n1,.my-sm-n1{margin-bottom:-.25rem!important}.ml-sm-n1,.mx-sm-n1{margin-left:-.25rem!important}.m-sm-n2{margin:-.5rem!important}.mt-sm-n2,.my-sm-n2{margin-top:-.5rem!important}.mr-sm-n2,.mx-sm-n2{margin-right:-.5rem!important}.mb-sm-n2,.my-sm-n2{margin-bottom:-.5rem!important}.ml-sm-n2,.mx-sm-n2{margin-left:-.5rem!important}.m-sm-n3{margin:-1rem!important}.mt-sm-n3,.my-sm-n3{margin-top:-1rem!important}.mr-sm-n3,.mx-sm-n3{margin-right:-1rem!important}.mb-sm-n3,.my-sm-n3{margin-bottom:-1rem!important}.ml-sm-n3,.mx-sm-n3{margin-left:-1rem!important}.m-sm-n4{margin:-1.5rem!important}.mt-sm-n4,.my-sm-n4{margin-top:-1.5rem!important}.mr-sm-n4,.mx-sm-n4{margin-right:-1.5rem!important}.mb-sm-n4,.my-sm-n4{margin-bottom:-1.5rem!important}.ml-sm-n4,.mx-sm-n4{margin-left:-1.5rem!important}.m-sm-n5{margin:-3rem!important}.mt-sm-n5,.my-sm-n5{margin-top:-3rem!important}.mr-sm-n5,.mx-sm-n5{margin-right:-3rem!important}.mb-sm-n5,.my-sm-n5{margin-bottom:-3rem!important}.ml-sm-n5,.mx-sm-n5{margin-left:-3rem!important}.m-sm-auto{margin:auto!important}.mt-sm-auto,.my-sm-auto{margin-top:auto!important}.mr-sm-auto,.mx-sm-auto{margin-right:auto!important}.mb-sm-auto,.my-sm-auto{margin-bottom:auto!important}.ml-sm-auto,.mx-sm-auto{margin-left:auto!important}}@media (min-width:768px){.m-md-0{margin:0!important}.mt-md-0,.my-md-0{margin-top:0!important}.mr-md-0,.mx-md-0{margin-right:0!important}.mb-md-0,.my-md-0{margin-bottom:0!important}.ml-md-0,.mx-md-0{margin-left:0!important}.m-md-1{margin:.25rem!important}.mt-md-1,.my-md-1{margin-top:.25rem!important}.mr-md-1,.mx-md-1{margin-right:.25rem!important}.mb-md-1,.my-md-1{margin-bottom:.25rem!important}.ml-md-1,.mx-md-1{margin-left:.25rem!important}.m-md-2{margin:.5rem!important}.mt-md-2,.my-md-2{margin-top:.5rem!important}.mr-md-2,.mx-md-2{margin-right:.5rem!important}.mb-md-2,.my-md-2{margin-bottom:.5rem!important}.ml-md-2,.mx-md-2{margin-left:.5rem!important}.m-md-3{margin:1rem!important}.mt-md-3,.my-md-3{margin-top:1rem!important}.mr-md-3,.mx-md-3{margin-right:1rem!important}.mb-md-3,.my-md-3{margin-bottom:1rem!important}.ml-md-3,.mx-md-3{margin-left:1rem!important}.m-md-4{margin:1.5rem!important}.mt-md-4,.my-md-4{margin-top:1.5rem!important}.mr-md-4,.mx-md-4{margin-right:1.5rem!important}.mb-md-4,.my-md-4{margin-bottom:1.5rem!important}.ml-md-4,.mx-md-4{margin-left:1.5rem!important}.m-md-5{margin:3rem!important}.mt-md-5,.my-md-5{margin-top:3rem!important}.mr-md-5,.mx-md-5{margin-right:3rem!important}.mb-md-5,.my-md-5{margin-bottom:3rem!important}.ml-md-5,.mx-md-5{margin-left:3rem!important}.p-md-0{padding:0!important}.pt-md-0,.py-md-0{padding-top:0!important}.pr-md-0,.px-md-0{padding-right:0!important}.pb-md-0,.py-md-0{padding-bottom:0!important}.pl-md-0,.px-md-0{padding-left:0!important}.p-md-1{padding:.25rem!important}.pt-md-1,.py-md-1{padding-top:.25rem!important}.pr-md-1,.px-md-1{padding-right:.25rem!important}.pb-md-1,.py-md-1{padding-bottom:.25rem!important}.pl-md-1,.px-md-1{padding-left:.25rem!important}.p-md-2{padding:.5rem!important}.pt-md-2,.py-md-2{padding-top:.5rem!important}.pr-md-2,.px-md-2{padding-right:.5rem!important}.pb-md-2,.py-md-2{padding-bottom:.5rem!important}.pl-md-2,.px-md-2{padding-left:.5rem!important}.p-md-3{padding:1rem!important}.pt-md-3,.py-md-3{padding-top:1rem!important}.pr-md-3,.px-md-3{padding-right:1rem!important}.pb-md-3,.py-md-3{padding-bottom:1rem!important}.pl-md-3,.px-md-3{padding-left:1rem!important}.p-md-4{padding:1.5rem!important}.pt-md-4,.py-md-4{padding-top:1.5rem!important}.pr-md-4,.px-md-4{padding-right:1.5rem!important}.pb-md-4,.py-md-4{padding-bottom:1.5rem!important}.pl-md-4,.px-md-4{padding-left:1.5rem!important}.p-md-5{padding:3rem!important}.pt-md-5,.py-md-5{padding-top:3rem!important}.pr-md-5,.px-md-5{padding-right:3rem!important}.pb-md-5,.py-md-5{padding-bottom:3rem!important}.pl-md-5,.px-md-5{padding-left:3rem!important}.m-md-n1{margin:-.25rem!important}.mt-md-n1,.my-md-n1{margin-top:-.25rem!important}.mr-md-n1,.mx-md-n1{margin-right:-.25rem!important}.mb-md-n1,.my-md-n1{margin-bottom:-.25rem!important}.ml-md-n1,.mx-md-n1{margin-left:-.25rem!important}.m-md-n2{margin:-.5rem!important}.mt-md-n2,.my-md-n2{margin-top:-.5rem!important}.mr-md-n2,.mx-md-n2{margin-right:-.5rem!important}.mb-md-n2,.my-md-n2{margin-bottom:-.5rem!important}.ml-md-n2,.mx-md-n2{margin-left:-.5rem!important}.m-md-n3{margin:-1rem!important}.mt-md-n3,.my-md-n3{margin-top:-1rem!important}.mr-md-n3,.mx-md-n3{margin-right:-1rem!important}.mb-md-n3,.my-md-n3{margin-bottom:-1rem!important}.ml-md-n3,.mx-md-n3{margin-left:-1rem!important}.m-md-n4{margin:-1.5rem!important}.mt-md-n4,.my-md-n4{margin-top:-1.5rem!important}.mr-md-n4,.mx-md-n4{margin-right:-1.5rem!important}.mb-md-n4,.my-md-n4{margin-bottom:-1.5rem!important}.ml-md-n4,.mx-md-n4{margin-left:-1.5rem!important}.m-md-n5{margin:-3rem!important}.mt-md-n5,.my-md-n5{margin-top:-3rem!important}.mr-md-n5,.mx-md-n5{margin-right:-3rem!important}.mb-md-n5,.my-md-n5{margin-bottom:-3rem!important}.ml-md-n5,.mx-md-n5{margin-left:-3rem!important}.m-md-auto{margin:auto!important}.mt-md-auto,.my-md-auto{margin-top:auto!important}.mr-md-auto,.mx-md-auto{margin-right:auto!important}.mb-md-auto,.my-md-auto{margin-bottom:auto!important}.ml-md-auto,.mx-md-auto{margin-left:auto!important}}@media (min-width:992px){.m-lg-0{margin:0!important}.mt-lg-0,.my-lg-0{margin-top:0!important}.mr-lg-0,.mx-lg-0{margin-right:0!important}.mb-lg-0,.my-lg-0{margin-bottom:0!important}.ml-lg-0,.mx-lg-0{margin-left:0!important}.m-lg-1{margin:.25rem!important}.mt-lg-1,.my-lg-1{margin-top:.25rem!important}.mr-lg-1,.mx-lg-1{margin-right:.25rem!important}.mb-lg-1,.my-lg-1{margin-bottom:.25rem!important}.ml-lg-1,.mx-lg-1{margin-left:.25rem!important}.m-lg-2{margin:.5rem!important}.mt-lg-2,.my-lg-2{margin-top:.5rem!important}.mr-lg-2,.mx-lg-2{margin-right:.5rem!important}.mb-lg-2,.my-lg-2{margin-bottom:.5rem!important}.ml-lg-2,.mx-lg-2{margin-left:.5rem!important}.m-lg-3{margin:1rem!important}.mt-lg-3,.my-lg-3{margin-top:1rem!important}.mr-lg-3,.mx-lg-3{margin-right:1rem!important}.mb-lg-3,.my-lg-3{margin-bottom:1rem!important}.ml-lg-3,.mx-lg-3{margin-left:1rem!important}.m-lg-4{margin:1.5rem!important}.mt-lg-4,.my-lg-4{margin-top:1.5rem!important}.mr-lg-4,.mx-lg-4{margin-right:1.5rem!important}.mb-lg-4,.my-lg-4{margin-bottom:1.5rem!important}.ml-lg-4,.mx-lg-4{margin-left:1.5rem!important}.m-lg-5{margin:3rem!important}.mt-lg-5,.my-lg-5{margin-top:3rem!important}.mr-lg-5,.mx-lg-5{margin-right:3rem!important}.mb-lg-5,.my-lg-5{margin-bottom:3rem!important}.ml-lg-5,.mx-lg-5{margin-left:3rem!important}.p-lg-0{padding:0!important}.pt-lg-0,.py-lg-0{padding-top:0!important}.pr-lg-0,.px-lg-0{padding-right:0!important}.pb-lg-0,.py-lg-0{padding-bottom:0!important}.pl-lg-0,.px-lg-0{padding-left:0!important}.p-lg-1{padding:.25rem!important}.pt-lg-1,.py-lg-1{padding-top:.25rem!important}.pr-lg-1,.px-lg-1{padding-right:.25rem!important}.pb-lg-1,.py-lg-1{padding-bottom:.25rem!important}.pl-lg-1,.px-lg-1{padding-left:.25rem!important}.p-lg-2{padding:.5rem!important}.pt-lg-2,.py-lg-2{padding-top:.5rem!important}.pr-lg-2,.px-lg-2{padding-right:.5rem!important}.pb-lg-2,.py-lg-2{padding-bottom:.5rem!important}.pl-lg-2,.px-lg-2{padding-left:.5rem!important}.p-lg-3{padding:1rem!important}.pt-lg-3,.py-lg-3{padding-top:1rem!important}.pr-lg-3,.px-lg-3{padding-right:1rem!important}.pb-lg-3,.py-lg-3{padding-bottom:1rem!important}.pl-lg-3,.px-lg-3{padding-left:1rem!important}.p-lg-4{padding:1.5rem!important}.pt-lg-4,.py-lg-4{padding-top:1.5rem!important}.pr-lg-4,.px-lg-4{padding-right:1.5rem!important}.pb-lg-4,.py-lg-4{padding-bottom:1.5rem!important}.pl-lg-4,.px-lg-4{padding-left:1.5rem!important}.p-lg-5{padding:3rem!important}.pt-lg-5,.py-lg-5{padding-top:3rem!important}.pr-lg-5,.px-lg-5{padding-right:3rem!important}.pb-lg-5,.py-lg-5{padding-bottom:3rem!important}.pl-lg-5,.px-lg-5{padding-left:3rem!important}.m-lg-n1{margin:-.25rem!important}.mt-lg-n1,.my-lg-n1{margin-top:-.25rem!important}.mr-lg-n1,.mx-lg-n1{margin-right:-.25rem!important}.mb-lg-n1,.my-lg-n1{margin-bottom:-.25rem!important}.ml-lg-n1,.mx-lg-n1{margin-left:-.25rem!important}.m-lg-n2{margin:-.5rem!important}.mt-lg-n2,.my-lg-n2{margin-top:-.5rem!important}.mr-lg-n2,.mx-lg-n2{margin-right:-.5rem!important}.mb-lg-n2,.my-lg-n2{margin-bottom:-.5rem!important}.ml-lg-n2,.mx-lg-n2{margin-left:-.5rem!important}.m-lg-n3{margin:-1rem!important}.mt-lg-n3,.my-lg-n3{margin-top:-1rem!important}.mr-lg-n3,.mx-lg-n3{margin-right:-1rem!important}.mb-lg-n3,.my-lg-n3{margin-bottom:-1rem!important}.ml-lg-n3,.mx-lg-n3{margin-left:-1rem!important}.m-lg-n4{margin:-1.5rem!important}.mt-lg-n4,.my-lg-n4{margin-top:-1.5rem!important}.mr-lg-n4,.mx-lg-n4{margin-right:-1.5rem!important}.mb-lg-n4,.my-lg-n4{margin-bottom:-1.5rem!important}.ml-lg-n4,.mx-lg-n4{margin-left:-1.5rem!important}.m-lg-n5{margin:-3rem!important}.mt-lg-n5,.my-lg-n5{margin-top:-3rem!important}.mr-lg-n5,.mx-lg-n5{margin-right:-3rem!important}.mb-lg-n5,.my-lg-n5{margin-bottom:-3rem!important}.ml-lg-n5,.mx-lg-n5{margin-left:-3rem!important}.m-lg-auto{margin:auto!important}.mt-lg-auto,.my-lg-auto{margin-top:auto!important}.mr-lg-auto,.mx-lg-auto{margin-right:auto!important}.mb-lg-auto,.my-lg-auto{margin-bottom:auto!important}.ml-lg-auto,.mx-lg-auto{margin-left:auto!important}}@media (min-width:1200px){.m-xl-0{margin:0!important}.mt-xl-0,.my-xl-0{margin-top:0!important}.mr-xl-0,.mx-xl-0{margin-right:0!important}.mb-xl-0,.my-xl-0{margin-bottom:0!important}.ml-xl-0,.mx-xl-0{margin-left:0!important}.m-xl-1{margin:.25rem!important}.mt-xl-1,.my-xl-1{margin-top:.25rem!important}.mr-xl-1,.mx-xl-1{margin-right:.25rem!important}.mb-xl-1,.my-xl-1{margin-bottom:.25rem!important}.ml-xl-1,.mx-xl-1{margin-left:.25rem!important}.m-xl-2{margin:.5rem!important}.mt-xl-2,.my-xl-2{margin-top:.5rem!important}.mr-xl-2,.mx-xl-2{margin-right:.5rem!important}.mb-xl-2,.my-xl-2{margin-bottom:.5rem!important}.ml-xl-2,.mx-xl-2{margin-left:.5rem!important}.m-xl-3{margin:1rem!important}.mt-xl-3,.my-xl-3{margin-top:1rem!important}.mr-xl-3,.mx-xl-3{margin-right:1rem!important}.mb-xl-3,.my-xl-3{margin-bottom:1rem!important}.ml-xl-3,.mx-xl-3{margin-left:1rem!important}.m-xl-4{margin:1.5rem!important}.mt-xl-4,.my-xl-4{margin-top:1.5rem!important}.mr-xl-4,.mx-xl-4{margin-right:1.5rem!important}.mb-xl-4,.my-xl-4{margin-bottom:1.5rem!important}.ml-xl-4,.mx-xl-4{margin-left:1.5rem!important}.m-xl-5{margin:3rem!important}.mt-xl-5,.my-xl-5{margin-top:3rem!important}.mr-xl-5,.mx-xl-5{margin-right:3rem!important}.mb-xl-5,.my-xl-5{margin-bottom:3rem!important}.ml-xl-5,.mx-xl-5{margin-left:3rem!important}.p-xl-0{padding:0!important}.pt-xl-0,.py-xl-0{padding-top:0!important}.pr-xl-0,.px-xl-0{padding-right:0!important}.pb-xl-0,.py-xl-0{padding-bottom:0!important}.pl-xl-0,.px-xl-0{padding-left:0!important}.p-xl-1{padding:.25rem!important}.pt-xl-1,.py-xl-1{padding-top:.25rem!important}.pr-xl-1,.px-xl-1{padding-right:.25rem!important}.pb-xl-1,.py-xl-1{padding-bottom:.25rem!important}.pl-xl-1,.px-xl-1{padding-left:.25rem!important}.p-xl-2{padding:.5rem!important}.pt-xl-2,.py-xl-2{padding-top:.5rem!important}.pr-xl-2,.px-xl-2{padding-right:.5rem!important}.pb-xl-2,.py-xl-2{padding-bottom:.5rem!important}.pl-xl-2,.px-xl-2{padding-left:.5rem!important}.p-xl-3{padding:1rem!important}.pt-xl-3,.py-xl-3{padding-top:1rem!important}.pr-xl-3,.px-xl-3{padding-right:1rem!important}.pb-xl-3,.py-xl-3{padding-bottom:1rem!important}.pl-xl-3,.px-xl-3{padding-left:1rem!important}.p-xl-4{padding:1.5rem!important}.pt-xl-4,.py-xl-4{padding-top:1.5rem!important}.pr-xl-4,.px-xl-4{padding-right:1.5rem!important}.pb-xl-4,.py-xl-4{padding-bottom:1.5rem!important}.pl-xl-4,.px-xl-4{padding-left:1.5rem!important}.p-xl-5{padding:3rem!important}.pt-xl-5,.py-xl-5{padding-top:3rem!important}.pr-xl-5,.px-xl-5{padding-right:3rem!important}.pb-xl-5,.py-xl-5{padding-bottom:3rem!important}.pl-xl-5,.px-xl-5{padding-left:3rem!important}.m-xl-n1{margin:-.25rem!important}.mt-xl-n1,.my-xl-n1{margin-top:-.25rem!important}.mr-xl-n1,.mx-xl-n1{margin-right:-.25rem!important}.mb-xl-n1,.my-xl-n1{margin-bottom:-.25rem!important}.ml-xl-n1,.mx-xl-n1{margin-left:-.25rem!important}.m-xl-n2{margin:-.5rem!important}.mt-xl-n2,.my-xl-n2{margin-top:-.5rem!important}.mr-xl-n2,.mx-xl-n2{margin-right:-.5rem!important}.mb-xl-n2,.my-xl-n2{margin-bottom:-.5rem!important}.ml-xl-n2,.mx-xl-n2{margin-left:-.5rem!important}.m-xl-n3{margin:-1rem!important}.mt-xl-n3,.my-xl-n3{margin-top:-1rem!important}.mr-xl-n3,.mx-xl-n3{margin-right:-1rem!important}.mb-xl-n3,.my-xl-n3{margin-bottom:-1rem!important}.ml-xl-n3,.mx-xl-n3{margin-left:-1rem!important}.m-xl-n4{margin:-1.5rem!important}.mt-xl-n4,.my-xl-n4{margin-top:-1.5rem!important}.mr-xl-n4,.mx-xl-n4{margin-right:-1.5rem!important}.mb-xl-n4,.my-xl-n4{margin-bottom:-1.5rem!important}.ml-xl-n4,.mx-xl-n4{margin-left:-1.5rem!important}.m-xl-n5{margin:-3rem!important}.mt-xl-n5,.my-xl-n5{margin-top:-3rem!important}.mr-xl-n5,.mx-xl-n5{margin-right:-3rem!important}.mb-xl-n5,.my-xl-n5{margin-bottom:-3rem!important}.ml-xl-n5,.mx-xl-n5{margin-left:-3rem!important}.m-xl-auto{margin:auto!important}.mt-xl-auto,.my-xl-auto{margin-top:auto!important}.mr-xl-auto,.mx-xl-auto{margin-right:auto!important}.mb-xl-auto,.my-xl-auto{margin-bottom:auto!important}.ml-xl-auto,.mx-xl-auto{margin-left:auto!important}}.text-monospace{font-family:Consolas,SFMono-Regular,Source Code Pro,Liberation Mono,Menlo,Courier,monospace!important}.text-justify{text-align:justify!important}.text-wrap{white-space:normal!important}.text-nowrap{white-space:nowrap!important}.text-truncate{overflow:hidden;text-overflow:ellipsis;white-space:nowrap}.text-left{text-align:left!important}.text-right{text-align:right!important}.text-center{text-align:center!important}@media (min-width:576px){.text-sm-left{text-align:left!important}.text-sm-right{text-align:right!important}.text-sm-center{text-align:center!important}}@media (min-width:768px){.text-md-left{text-align:left!important}.text-md-right{text-align:right!important}.text-md-center{text-align:center!important}}@media (min-width:992px){.text-lg-left{text-align:left!important}.text-lg-right{text-align:right!important}.text-lg-center{text-align:center!important}}@media (min-width:1200px){.text-xl-left{text-align:left!important}.text-xl-right{text-align:right!important}.text-xl-center{text-align:center!important}}.text-lowercase{text-transform:lowercase!important}.text-uppercase{text-transform:uppercase!important}.text-capitalize{text-transform:capitalize!important}.font-weight-light{font-weight:300!important}.font-weight-lighter{font-weight:lighter!important}.font-weight-normal{font-weight:400!important}.font-weight-bold{font-weight:700!important}.font-weight-bolder{font-weight:bolder!important}.font-italic{font-style:italic!important}.text-white{color:#fefefe!important}.text-primary{color:#2e8c81!important}a.text-primary:focus,a.text-primary:hover{color:#1b524c!important}.text-secondary{color:#eee!important}a.text-secondary:focus,a.text-secondary:hover{color:#c8c8c8!important}.text-success{color:#28a745!important}a.text-success:focus,a.text-success:hover{color:#19692c!important}.text-info{color:#17a2b8!important}a.text-info:focus,a.text-info:hover{color:#0f6674!important}.text-warning{color:#ff8c00!important}a.text-warning:focus,a.text-warning:hover{color:#b36200!important}.text-danger{color:#ec442a!important}a.text-danger:focus,a.text-danger:hover{color:#b92711!important}.text-light{color:#f8f9fa!important}a.text-light:focus,a.text-light:hover{color:#cbd3da!important}.text-dark{color:#343a40!important}a.text-dark:focus,a.text-dark:hover{color:#121416!important}.text-body{color:#212529!important}.text-muted{color:#6c757d!important}.text-black-50{color:rgba(10,10,10,.5)!important}.text-white-50{color:hsla(0,0%,99.6%,.5)!important}.text-hide{font:0/0 a;color:transparent;text-shadow:none;background-color:transparent;border:0}.text-decoration-none{text-decoration:none!important}.text-break{word-break:break-word!important;overflow-wrap:break-word!important}.text-reset{color:inherit!important}.visible{visibility:visible!important}.invisible{visibility:hidden!important}@media print{*,:after,:before{text-shadow:none!important;-webkit-box-shadow:none!important;box-shadow:none!important}a:not(.btn){text-decoration:underline}abbr[title]:after{content:" (" attr(title) ")"}pre{white-space:pre-wrap!important}blockquote,pre{border:1px solid #adb5bd;page-break-inside:avoid}thead{display:table-header-group}img,tr{page-break-inside:avoid}h2,h3,p{orphans:3;widows:3}h2,h3{page-break-after:avoid}@page{size:a3}.container,body{min-width:992px!important}.navbar{display:none}.badge{border:1px solid #0a0a0a}.table{border-collapse:collapse!important}.table td,.table th{background-color:#fefefe!important}.table-bordered td,.table-bordered th{border:1px solid #dee2e6!important}.table-dark{color:inherit}.table-dark tbody+tbody,.table-dark td,.table-dark th,.table-dark thead th{border-color:#dee2e6}.table .thead-dark th{color:inherit;border-color:#dee2e6}}.multiselect{font-size:.9rem;min-height:34px;cursor:pointer}.multiselect .multiselect__select{height:28px;padding:0}.multiselect .multiselect__tags{min-height:29px;padding:4px 30px 0 4px;border:1px solid #ddd;border-radius:.25rem;-webkit-transition:border-color .15s ease-in-out,-webkit-box-shadow .15s ease-in-out;transition:border-color .15s ease-in-out,-webkit-box-shadow .15s ease-in-out;transition:border-color .15s ease-in-out,box-shadow .15s ease-in-out;transition:border-color .15s ease-in-out,box-shadow .15s ease-in-out,-webkit-box-shadow .15s ease-in-out}@media (prefers-reduced-motion:reduce){.multiselect .multiselect__tags{-webkit-transition:none;transition:none}}.multiselect .multiselect__tags .multiselect__tags-wrap{display:block;margin-bottom:-2px}.multiselect .multiselect__tags .multiselect__tag{background:#2e8c81;margin-bottom:0;padding-top:2px;margin-right:4px}.multiselect .multiselect__tags .multiselect__tag .multiselect__tag-icon{line-height:18px}.multiselect .multiselect__tags .multiselect__tag .multiselect__tag-icon:hover{background:#006e62}.multiselect .multiselect__tags .multiselect__single{margin-bottom:3px}.multiselect .multiselect__tags .multiselect__placeholder{margin-bottom:0;padding-top:0;padding-bottom:2px;padding-left:4px}.multiselect .multiselect__input,.multiselect .multiselect__single{font-size:.8rem}.multiselect .multiselect__option--highlight,.multiselect .multiselect__option--selected.multiselect__option--highlight{background:#2e8c81;color:#fff}.multiselect.multiselect--active .multiselect__tags{border-color:#6bcec3;outline:0;-webkit-box-shadow:0 0 0 .2rem rgba(46,140,129,.25);box-shadow:0 0 0 .2rem rgba(46,140,129,.25)}.multiselect:not(.multiselect--active).nonDefault .multiselect__single,.multiselect:not(.multiselect--active).nonDefault .multiselect__tags{background:#ffebeb}.multiselect--disabled{min-height:0}.vue-switcher{margin:.35rem 0 0 .23rem}.form-group legend{color:#444}@media (max-width:991.98px){.toolkit .v--modal{width:auto!important;left:0!important;right:0!important;margin-left:1rem;margin-right:1rem}}.toolkit .v--modal-overlay.scrollable .v--modal-box{margin-top:1rem;margin-bottom:1rem}@media (min-width:768px){.modal-lmd{max-width:840px}}span.aa_C,span.aa_F,span.aa_I,span.aa_L,span.aa_M,span.aa_P,span.aa_V,span.aa_W,span.aa_Y{color:#0f0}span.aa_A,span.aa_G,span.aa_S,span.aa_T{color:#404040}span.aa_K,span.aa_R{color:red}span.aa_D,span.aa_E{color:#00f}span.aa_H,span.aa_N,span.aa_Q{color:#d000a0}span.ss_e{color:#0000d0}span.ss_h{color:#d00000}span.CC_b{background:rgba(34,208,0,.36)}span.CC_m{background:rgba(208,6,159,.46)}span.CC_do{background:rgba(208,132,18,.41)}span.ss_e_b{background:rgba(58,67,208,.5)}span.ss_h_b{background:rgba(208,0,0,.36)}span.ss_pihelix{background:rgba(23,255,216,.5)}.vue-slider-disabled{opacity:.5;cursor:not-allowed}.vue-slider-rail{background-color:#ccc;border-radius:15px}.vue-slider-process{background-color:#2e8c81;border-radius:15px}.vue-slider-mark{z-index:4}.vue-slider-mark:first-child .vue-slider-mark-step,.vue-slider-mark:last-child .vue-slider-mark-step{display:none}.vue-slider-mark-step{width:100%;height:100%;border-radius:50%;background-color:rgba(0,0,0,.16)}.vue-slider-mark-label{font-size:14px;white-space:nowrap}.vue-slider-dot-handle{cursor:pointer;width:100%;height:100%;border-radius:50%;background-color:#fff;-webkit-box-sizing:border-box;box-sizing:border-box;-webkit-box-shadow:.5px .5px 2px 1px rgba(0,0,0,.32);box-shadow:.5px .5px 2px 1px rgba(0,0,0,.32)}.vue-slider-dot-handle-focus{-webkit-box-shadow:0 0 1px 2px rgba(46,140,129,.36);box-shadow:0 0 1px 2px rgba(46,140,129,.36)}.vue-slider-dot-handle-disabled{cursor:not-allowed;background-color:#ccc}.vue-slider-dot-tooltip-inner{font-size:14px;white-space:nowrap;padding:2px 5px;min-width:20px;text-align:center;color:#fff;border-radius:5px;border-color:#2e8c81;background-color:#2e8c81;-webkit-box-sizing:content-box;box-sizing:content-box}.vue-slider-dot-tooltip-inner:after{content:"";position:absolute}.vue-slider-dot-tooltip-inner-top:after{top:100%;border-color:transparent;border-style:solid;border-width:5px;border-top-color:inherit}.vue-slider-dot-tooltip-inner-bottom:after,.vue-slider-dot-tooltip-inner-top:after{left:50%;-webkit-transform:translate(-50%);transform:translate(-50%);height:0;width:0}.vue-slider-dot-tooltip-inner-bottom:after{bottom:100%;border-color:transparent;border-style:solid;border-width:5px;border-bottom-color:inherit}.vue-slider-dot-tooltip-inner-left:after{left:100%;border-color:transparent;border-style:solid;border-width:5px;border-left-color:inherit}.vue-slider-dot-tooltip-inner-left:after,.vue-slider-dot-tooltip-inner-right:after{top:50%;-webkit-transform:translateY(-50%);transform:translateY(-50%);height:0;width:0}.vue-slider-dot-tooltip-inner-right:after{right:100%;border-color:transparent;border-style:solid;border-width:5px;border-right-color:inherit}.vue-slider-dot-tooltip-wrapper{opacity:0;-webkit-transition:all .3s;transition:all .3s}.vue-slider-dot-tooltip-wrapper-show{opacity:1}body{overflow-y:scroll;font-family:Noto Sans,Lucida Grande,Lucida Sans Unicode,Geneva,Verdana,sans-serif}.toolkit .vue-notification{padding:10px;margin:5px 10px 0;border-radius:3px;font-size:12px;color:#fff;background:#45c2b3;border-left:5px solid #2e8c81}.toolkit .vue-notification.warn,.toolkit .vue-notification.warning{background:#ffaf4d;border-left-color:#ff8c00}.toolkit .vue-notification.danger,.toolkit .vue-notification.error{background:#f28270;border-left-color:#ec442a}.main-container{background-color:#eee;-webkit-box-shadow:1px 2px 4px 3px hsla(0,0%,78.4%,.75);box-shadow:1px 2px 4px 3px hsla(0,0%,78.4%,.75);padding:10px 1.8rem 0 25px;margin-bottom:3rem;border-bottom-left-radius:3px;border-bottom-right-radius:3px;z-index:1;position:relative}@media (max-width:767.98px){.main-container{padding:10px .6rem 0 .6rem}}.main-content .job-list-col{-webkit-transition:padding .6s,opacity .1s,max-width .6s;transition:padding .6s,opacity .1s,max-width .6s}.main-content:not(.job-list-visible) .job-list-col{max-width:0;padding:0;opacity:0;position:absolute}.Cookie--toolkit{background:#2e8c81;color:#fefefe;padding:1.25em 2em}.Cookie--toolkit .Cookie__button{background:#006e62;color:#fefefe;padding:.625em 3.125em;border-radius:3px;border:0;font-size:1em;margin:0}.Cookie--toolkit .Cookie__button:hover{background:#005b51}.pagination-container{display:-webkit-box;display:-ms-flexbox;display:flex;-webkit-box-pack:justify;-ms-flex-pack:justify;justify-content:space-between;-webkit-box-align:center;-ms-flex-align:center;align-items:center}.textarea-alignment.loading:before{content:"";display:block;width:100px}.fetching-spinner{position:fixed;bottom:1em;left:1em}.cursor-pointer{cursor:pointer}.no-scroll-y{overflow-y:hidden!important}.no-wrap{white-space:nowrap}.break-all{word-break:break-all}.font-small{font-size:.9em}.status-1{background-color:#f2f2f2}.status-2{background-color:#c0bbbc}.status-3{background-color:#fcff71}.status-4{background-color:#ffa9aa}.status-5{background-color:#95ffa7}.status-6{background-color:#f2f2f2}.status-7{background-color:#bdc5ff}.status-8{background-color:#ffb7b5}.vue-slider-dot-tooltip-inner{margin-bottom:-.75em;color:#495057;border:none;background:none}.vue-slider-dot div:after{display:none}@-webkit-keyframes pulse-data-v-26f497d8{0%{background:#fff}to{background:hsla(0,0%,100%,0)}}@keyframes pulse-data-v-26f497d8{0%{background:#fff}to{background:hsla(0,0%,100%,0)}}.tool-finder-container[data-v-26f497d8]{width:100%}@media (min-width:576px){.tool-finder-container[data-v-26f497d8]{width:75%;margin:-83px auto 0 auto}}@media (min-width:768px){.tool-finder-container[data-v-26f497d8]{width:50%}}.tool-finder-container .tool-finder[data-v-26f497d8]{position:relative;width:100%;height:10rem;-webkit-box-shadow:0 1px 2px 0 #ccc;box-shadow:0 1px 2px 0 #ccc;border-radius:3px;border:1px solid #ccc}.tool-finder-container .tool-finder .live-table[data-v-26f497d8]{background:hsla(0,0%,83.9%,.96);display:-webkit-box;display:-ms-flexbox;display:flex;height:50%;-webkit-box-flex:1;-ms-flex-positive:1;flex-grow:1}.tool-finder-container .tool-finder .live-table .live-table-child[data-v-26f497d8]{display:-webkit-box;display:-ms-flexbox;display:flex;-webkit-box-align:center;-ms-flex-align:center;align-items:center;height:100%}.tool-finder-container .tool-finder .live-table .live-table-child .load-bar[data-v-26f497d8]{display:-webkit-box;display:-ms-flexbox;display:flex;-webkit-box-align:center;-ms-flex-align:center;align-items:center;-webkit-box-orient:vertical;-webkit-box-direction:normal;-ms-flex-direction:column;flex-direction:column;width:100%}@media (max-width:767.98px){.tool-finder-container .tool-finder .live-table .live-table-child .load-bar[data-v-26f497d8]{margin-left:2.8em}}.tool-finder-container .tool-finder .live-table .live-table-child .load-bar .load-bar-label[data-v-26f497d8]{font-size:.75em;color:#707070;margin-bottom:4px}.tool-finder-container .tool-finder .live-table .live-table-child .load-bar .load-bar-graph[data-v-26f497d8]{display:-webkit-box;display:-ms-flexbox;display:flex;-webkit-box-orient:horizontal;-webkit-box-direction:normal;-ms-flex-direction:row;flex-direction:row;-webkit-box-flex:1;-ms-flex-positive:1;flex-grow:1}.tool-finder-container .tool-finder .live-table .live-table-child .load-bar .load-bar-graph .load-bar-segment[data-v-26f497d8]{border-radius:3px;margin:0 1px;padding:1px;width:2rem;height:.6rem;-webkit-box-shadow:inset 0 0 10px 2px rgba(117,182,255,.4),0 0 4px rgba(117,182,255,.1);box-shadow:inset 0 0 10px 2px rgba(117,182,255,.4),0 0 4px rgba(117,182,255,.1);-webkit-transition:background-color 2s linear;transition:background-color 2s linear}.tool-finder-container .tool-finder .live-table .live-table-child .load-bar .load-bar-graph .load-bar-segment.green[data-v-26f497d8]{-webkit-animation:pulse-data-v-26f497d8 1s infinite alternate;animation:pulse-data-v-26f497d8 1s infinite alternate;background-color:hsla(0,0%,100%,.9);-webkit-box-shadow:inset 0 0 10px 2px rgba(0,180,40,.83),0 0 4px rgba(143,243,0,.49);box-shadow:inset 0 0 10px 2px rgba(0,180,40,.83),0 0 4px rgba(143,243,0,.49)}.tool-finder-container .tool-finder .live-table .live-table-child .job-manager-link[data-v-26f497d8]{font-weight:700;font-size:.9em;width:100%;text-align:center}.tool-finder-container .tool-finder .live-table .live-table-child .job-manager-link[data-v-26f497d8]:active,.tool-finder-container .tool-finder .live-table .live-table-child .job-manager-link[data-v-26f497d8]:hover{text-decoration:none}.tool-finder-container .tool-finder .live-table .live-table-child .job-manager-link i[data-v-26f497d8]{margin-left:1.5rem}.tool-finder-container .tool-finder .search-container[data-v-26f497d8]{height:50%}.tool-finder-container .tool-finder .search-container .traffic-bar[data-v-26f497d8]{cursor:pointer;z-index:99;height:.3em;border-radius:3px;opacity:.9;-webkit-animation:background 10s cubic-bezier(1,0,0,1) infinite;animation:background 10s cubic-bezier(1,0,0,1) infinite;-webkit-box-shadow:-2px 0 4px #eee;box-shadow:-2px 0 4px #eee}.tool-finder-container .tool-finder .search-container .traffic-bar.not_init[data-v-26f497d8]{display:none}.tool-finder-container .tool-finder .search-container .search-field-container[data-v-26f497d8]{display:-webkit-box;display:-ms-flexbox;display:flex;-webkit-box-align:center;-ms-flex-align:center;align-items:center;height:100%;padding:0 1.1rem}.tile-main-container[data-v-7748ddb9]{background-color:#fefefe;border:1px solid #ccc;border-radius:3px;-webkit-box-shadow:1px 1px 2px #ccc;box-shadow:1px 1px 2px #ccc}.tile-main-container h4[data-v-7748ddb9]{white-space:nowrap;color:#2e8c81;font-size:1.1em;font-weight:700;margin-bottom:.9rem}.tile-main-container .h4-padding-left[data-v-7748ddb9]{margin-left:.2em}@media (max-width:575px){.tile-main-container .h4-padding-left[data-v-7748ddb9]{margin-left:.4em}}.tile-main-container .tile-image[data-v-7748ddb9]{border-top-left-radius:3px;border-bottom-left-radius:3px;opacity:.85;background:url(../img/fold_galaxy.c9966ac5.png) no-repeat 50%;background-size:cover}.tile-main-container .update-section .update-item[data-v-7748ddb9]{cursor:pointer}.tile-main-container .update-section .update-item h6[data-v-7748ddb9]{color:#2e8c81;margin-bottom:.25em}.tile-main-container .update-section .update-item p[data-v-7748ddb9]{color:#444;font-size:.8em}@media (max-width:300px){.tile-main-container .update-section .update-item[data-v-7748ddb9]{width:100%}}.tile-main-container .quick-link-section[data-v-7748ddb9]{border-top:1px dashed #ccc}@media (min-width:334px){.tile-main-container .quick-link-section[data-v-7748ddb9]{border-left:1px dashed #ccc;border-top:none}}@media (width:333px){.tile-main-container .quick-link-section[data-v-7748ddb9]{border-top:none;border-left:none}}@media (max-width:332px){.tile-main-container .quick-link-section[data-v-7748ddb9]{border-left:none;border-top:1px dashed #ccc}}.tile-main-container .quick-link-section .quick-link[data-v-7748ddb9]{color:#444;display:-webkit-box;display:-ms-flexbox;display:flex;-webkit-box-pack:justify;-ms-flex-pack:justify;justify-content:space-between;text-decoration:none;padding-right:.2em;padding-left:.2em;max-width:100%}@media (min-width:992px){.tile-main-container .quick-link-section .quick-link[data-v-7748ddb9]{max-width:170px;padding:.15rem}}@media (min-width:576px){.tile-main-container .quick-link-section .quick-link[data-v-7748ddb9]{max-width:100%;padding:.15rem}}@media (max-width:575px){.tile-main-container .quick-link-section .quick-link[data-v-7748ddb9]{border-radius:0;padding:.5em;border-top:1px solid #dadce0}}.tile-main-container .quick-link-section .quick-link i[data-v-7748ddb9]{font-size:1.4em;color:#2e8c81}.tile-main-container .quick-link-section a[data-v-7748ddb9]:hover{background:#f8f8f8;color:#2e8c81;border-radius:2px}.caption-container[data-v-761c403c]{position:relative}.caption-container .img-fluid[data-v-761c403c]{border-radius:3px}.caption-container .caption[data-v-761c403c]{border-top-right-radius:3px;border-bottom-right-radius:3px;position:absolute;height:100%;width:23%;color:#fff;letter-spacing:1px;background:rgba(4,4,4,.9);opacity:.55;top:0;right:0;padding:2.5rem 2rem}.caption-container .caption .caption-header[data-v-761c403c]{margin-bottom:1rem;font-size:1.1em}.caption-container .caption .caption-body[data-v-761c403c]{font-size:.9em;line-height:1.5rem}.error-message{border-radius:3px;height:45px;line-height:45px;background-color:#f2f2f2}.error-message span{font-size:1em}.banner-area{font-family:Consolas,SFMono-Regular,Source Code Pro,Liberation Mono,Menlo,Courier,monospace;font-size:.85em;margin-top:-2px;background-color:#fff;border-radius:3px}.banner-area .banner-message{font-family:Noto Sans,Lucida Grande,Lucida Sans Unicode,Geneva,Verdana,sans-serif;font-size:1.2em;color:#7d7d7d}.scrolling-wrapper{overflow-x:auto;overflow-y:hidden;white-space:nowrap}
