# Supplementary material for: Conserved sequence motifs in human TMTC1, TMTC2, TMTC3, and TMTC4, new O-mannosyltransferases from the GT-C/PMT clan, are rationalized as ligand binding sites
Source: Biol Direct. 2021 Jan 12;16:4. doi: 10.1186/s13062-021-00291-w (PMC7801869; doi:10.1186/s13062-021-00291-w)
Supplement: Supplementary file 3 — Additional file 3. HHPred outputs when searching TMTCs against Pfam or PDB structures. The compressed library file AF3-2020-06-HHPred-TMTCs.zip contains the outputs when running the four human TMTC sequences as input of HHPred against PDB sequences and against Pfam domains (as of 23rd of June 2020). [file 13062_2021_291_MOESM3_ESM.zip › AF3-2020-06-HHPred-TMTCs/HHpred_TMTC1_PDB_files/chunk-vendors.css]

/*!
 * BootstrapVue Custom CSS (https://bootstrap-vue.js.org)
 */.bv-no-focus-ring:focus{outline:none}@media (max-width:575.98px){.bv-d-xs-down-none{display:none!important}}@media (max-width:767.98px){.bv-d-sm-down-none{display:none!important}}@media (max-width:991.98px){.bv-d-md-down-none{display:none!important}}@media (max-width:1199.98px){.bv-d-lg-down-none{display:none!important}}.bv-d-xl-down-none{display:none!important}.form-control.focus{color:#495057;background-color:#fff;border-color:#80bdff;outline:0;-webkit-box-shadow:0 0 0 .2rem rgba(0,123,255,.25);box-shadow:0 0 0 .2rem rgba(0,123,255,.25)}.form-control.focus.is-valid{border-color:#28a745;-webkit-box-shadow:0 0 0 .2rem rgba(40,167,69,.25);box-shadow:0 0 0 .2rem rgba(40,167,69,.25)}.form-control.focus.is-invalid{border-color:#dc3545;-webkit-box-shadow:0 0 0 .2rem rgba(220,53,69,.25);box-shadow:0 0 0 .2rem rgba(220,53,69,.25)}.b-form-btn-label-control{background-image:none}.b-form-btn-label-control[dir=rtl],[dir=rtl] .b-form-btn-label-control{-webkit-box-orient:horizontal;-webkit-box-direction:reverse;-ms-flex-direction:row-reverse;flex-direction:row-reverse}.b-form-btn-label-control[dir=rtl]>label,[dir=rtl] .b-form-btn-label-control>label{text-align:right}.b-form-btn-label-control>.btn{line-height:1;font-size:inherit;-webkit-box-shadow:none!important;box-shadow:none!important}.b-form-btn-label-control>.btn:disabled{pointer-events:none}.b-form-btn-label-control.is-valid>.btn{color:#28a745}.b-form-btn-label-control.is-invalid>.btn{color:#dc3545}.b-form-btn-label-control>label{outline:0;cursor:pointer;min-height:calc(1.5em + .75rem)}.b-form-btn-label-control>label.form-control-sm{min-height:calc(1.5em + .5rem)}.b-form-btn-label-control>label.form-control-lg{min-height:calc(1.5em + 1rem)}.b-form-btn-label-control[aria-disabled=true],.b-form-btn-label-control[aria-readonly=true]{background-color:#e9ecef;opacity:1}.b-form-btn-label-control[aria-disabled=true]{pointer-events:none}.b-form-btn-label-control[aria-disabled=true]>label{cursor:default}.b-avatar{display:-webkit-inline-box;display:-ms-inline-flexbox;display:inline-flex;-webkit-box-align:center;-ms-flex-align:center;align-items:center;-webkit-box-pack:center;-ms-flex-pack:center;justify-content:center;vertical-align:middle;font-weight:400;line-height:1;max-width:100%;max-height:auto;text-align:center;text-transform:uppercase;white-space:nowrap;overflow:hidden;-webkit-transition:color .15s ease-in-out,background-color .15s ease-in-out,-webkit-box-shadow .15s ease-in-out;transition:color .15s ease-in-out,background-color .15s ease-in-out,-webkit-box-shadow .15s ease-in-out;transition:color .15s ease-in-out,background-color .15s ease-in-out,box-shadow .15s ease-in-out;transition:color .15s ease-in-out,background-color .15s ease-in-out,box-shadow .15s ease-in-out,-webkit-box-shadow .15s ease-in-out}.b-avatar:focus{outline:0}.b-avatara:not(:disabled):not(.disabled),.b-avatarbutton:not(:disabled):not(.disabled){cursor:pointer}.b-avatar.disabled,.b-avatar:disabled,.b-avatar[disabled]{opacity:.65;pointer-events:none}.b-avatar>span{border-radius:inherit}.b-avatar .b-icon{width:60%;height:auto;max-width:100%;max-height:auto}.b-avatar img{width:90%;height:90%;max-width:100%;max-height:auto;border-radius:inherit}.b-calendar .b-calendar-inner{min-width:250px}.b-calendar output.readonly{background-color:#e9ecef;opacity:1}.b-calendar .form-control[role=application]{overflow:hidden}.b-calendar .b-calendar-grid-body .col[data-date] .btn{width:32px;height:32px;font-size:14px;line-height:1;margin:3px auto;padding:9px 0}.b-calendar .btn.disabled,.b-calendar .btn:disabled,.b-calendar .btn[aria-disabled=true]{cursor:default;pointer-events:none}.card-img-left{border-top-left-radius:calc(.25rem - 1px);border-bottom-left-radius:calc(.25rem - 1px)}.card-img-right{border-top-right-radius:calc(.25rem - 1px);border-bottom-right-radius:calc(.25rem - 1px)}.dropdown.dropleft .dropdown-toggle.dropdown-toggle-no-caret:before,.dropdown:not(.dropleft) .dropdown-toggle.dropdown-toggle-no-caret:after{display:none!important}.dropdown .dropdown-menu:focus{outline:none}.b-dropdown-form{display:inline-block;padding:.25rem 1.5rem;width:100%;clear:both;font-weight:400}.b-dropdown-form:focus{outline:1px dotted!important;outline:5px auto -webkit-focus-ring-color!important}.b-dropdown-form.disabled,.b-dropdown-form:disabled{outline:0!important;color:#6c757d;pointer-events:none}.b-dropdown-text{display:inline-block;padding:.25rem 1.5rem;margin-bottom:0;width:100%;clear:both;font-weight:lighter}.custom-checkbox.b-custom-control-lg,.input-group-lg .custom-checkbox{font-size:1.25rem;line-height:1.5;padding-left:1.875rem}.custom-checkbox.b-custom-control-lg .custom-control-label:before,.input-group-lg .custom-checkbox .custom-control-label:before{top:.3125rem;left:-1.875rem;width:1.25rem;height:1.25rem;border-radius:.3rem}.custom-checkbox.b-custom-control-lg .custom-control-label:after,.input-group-lg .custom-checkbox .custom-control-label:after{top:.3125rem;left:-1.875rem;width:1.25rem;height:1.25rem;background-size:50% 50%}.custom-checkbox.b-custom-control-sm,.input-group-sm .custom-checkbox{font-size:.875rem;line-height:1.5;padding-left:1.3125rem}.custom-checkbox.b-custom-control-sm .custom-control-label:before,.input-group-sm .custom-checkbox .custom-control-label:before{top:.21875rem;left:-1.3125rem;width:.875rem;height:.875rem;border-radius:.2rem}.custom-checkbox.b-custom-control-sm .custom-control-label:after,.input-group-sm .custom-checkbox .custom-control-label:after{top:.21875rem;left:-1.3125rem;width:.875rem;height:.875rem;background-size:50% 50%}.custom-switch.b-custom-control-lg,.input-group-lg .custom-switch{padding-left:2.8125rem}.custom-switch.b-custom-control-lg .custom-control-label,.input-group-lg .custom-switch .custom-control-label{font-size:1.25rem;line-height:1.5}.custom-switch.b-custom-control-lg .custom-control-label:before,.input-group-lg .custom-switch .custom-control-label:before{top:.3125rem;height:1.25rem;left:-2.8125rem;width:2.1875rem;border-radius:.625rem}.custom-switch.b-custom-control-lg .custom-control-label:after,.input-group-lg .custom-switch .custom-control-label:after{top:calc(.3125rem + 2px);left:calc(-2.8125rem + 2px);width:calc(1.25rem - 4px);height:calc(1.25rem - 4px);border-radius:.625rem;background-size:50% 50%}.custom-switch.b-custom-control-lg .custom-control-input:checked~.custom-control-label:after,.input-group-lg .custom-switch .custom-control-input:checked~.custom-control-label:after{-webkit-transform:translateX(.9375rem);transform:translateX(.9375rem)}.custom-switch.b-custom-control-sm,.input-group-sm .custom-switch{padding-left:1.96875rem}.custom-switch.b-custom-control-sm .custom-control-label,.input-group-sm .custom-switch .custom-control-label{font-size:.875rem;line-height:1.5}.custom-switch.b-custom-control-sm .custom-control-label:before,.input-group-sm .custom-switch .custom-control-label:before{top:.21875rem;left:-1.96875rem;width:1.53125rem;height:.875rem;border-radius:.4375rem}.custom-switch.b-custom-control-sm .custom-control-label:after,.input-group-sm .custom-switch .custom-control-label:after{top:calc(.21875rem + 2px);left:calc(-1.96875rem + 2px);width:calc(.875rem - 4px);height:calc(.875rem - 4px);border-radius:.4375rem;background-size:50% 50%}.custom-switch.b-custom-control-sm .custom-control-input:checked~.custom-control-label:after,.input-group-sm .custom-switch .custom-control-input:checked~.custom-control-label:after{-webkit-transform:translateX(.65625rem);transform:translateX(.65625rem)}.input-group>.input-group-append:last-child>.btn-group:not(:last-child):not(.dropdown-toggle)>.btn,.input-group>.input-group-append:not(:last-child)>.btn-group>.btn,.input-group>.input-group-prepend>.btn-group>.btn{border-top-right-radius:0;border-bottom-right-radius:0}.input-group>.input-group-append>.btn-group>.btn,.input-group>.input-group-prepend:first-child>.btn-group:not(:first-child)>.btn,.input-group>.input-group-prepend:not(:first-child)>.btn-group>.btn{border-top-left-radius:0;border-bottom-left-radius:0}.b-custom-control-lg.custom-file,.b-custom-control-lg .custom-file-input,.b-custom-control-lg .custom-file-label,.input-group-lg.custom-file,.input-group-lg .custom-file-input,.input-group-lg .custom-file-label{font-size:1.25rem;height:calc(1.5em + 1rem + 2px)}.b-custom-control-lg .custom-file-label,.b-custom-control-lg .custom-file-label:after,.input-group-lg .custom-file-label,.input-group-lg .custom-file-label:after{padding:.5rem 1rem;line-height:1.5}.b-custom-control-lg .custom-file-label,.input-group-lg .custom-file-label{border-radius:.3rem}.b-custom-control-lg .custom-file-label:after,.input-group-lg .custom-file-label:after{font-size:inherit;height:calc(1.5em + 1rem);border-radius:0 .3rem .3rem 0}.b-custom-control-sm.custom-file,.b-custom-control-sm .custom-file-input,.b-custom-control-sm .custom-file-label,.input-group-sm.custom-file,.input-group-sm .custom-file-input,.input-group-sm .custom-file-label{font-size:.875rem;height:calc(1.5em + .5rem + 2px)}.b-custom-control-sm .custom-file-label,.b-custom-control-sm .custom-file-label:after,.input-group-sm .custom-file-label,.input-group-sm .custom-file-label:after{padding:.25rem .5rem;line-height:1.5}.b-custom-control-sm .custom-file-label,.input-group-sm .custom-file-label{border-radius:.2rem}.b-custom-control-sm .custom-file-label:after,.input-group-sm .custom-file-label:after{font-size:inherit;height:calc(1.5em + .5rem);border-radius:0 .2rem .2rem 0}.form-control.is-invalid,.form-control.is-valid,.was-validated .form-control:invalid,.was-validated .form-control:valid{background-position:right calc(.375em + .1875rem) center}input[type=color].form-control{height:calc(1.5em + .75rem + 2px);padding:.125rem .25rem}.input-group-sm input[type=color].form-control,input[type=color].form-control.form-control-sm{height:calc(1.5em + .5rem + 2px);padding:.125rem .25rem}.input-group-lg input[type=color].form-control,input[type=color].form-control.form-control-lg{height:calc(1.5em + 1rem + 2px);padding:.125rem .25rem}input[type=color].form-control:disabled{background-color:#adb5bd;opacity:.65}.input-group>.custom-range{position:relative;-webkit-box-flex:1;-ms-flex:1 1 auto;flex:1 1 auto;width:1%;margin-bottom:0}.input-group>.custom-file+.custom-range,.input-group>.custom-range+.custom-file,.input-group>.custom-range+.custom-range,.input-group>.custom-range+.custom-select,.input-group>.custom-range+.form-control,.input-group>.custom-range+.form-control-plaintext,.input-group>.custom-select+.custom-range,.input-group>.form-control+.custom-range,.input-group>.form-control-plaintext+.custom-range{margin-left:-1px}.input-group>.custom-range:focus{z-index:3}.input-group>.custom-range:not(:last-child){border-top-right-radius:0;border-bottom-right-radius:0}.input-group>.custom-range:not(:first-child){border-top-left-radius:0;border-bottom-left-radius:0}.input-group>.custom-range{padding:0 .75rem;background-color:#fff;background-clip:padding-box;border:1px solid #ced4da;height:calc(1.5em + .75rem + 2px);border-radius:.25rem;-webkit-transition:border-color .15s ease-in-out,-webkit-box-shadow .15s ease-in-out;transition:border-color .15s ease-in-out,-webkit-box-shadow .15s ease-in-out;transition:border-color .15s ease-in-out,box-shadow .15s ease-in-out;transition:border-color .15s ease-in-out,box-shadow .15s ease-in-out,-webkit-box-shadow .15s ease-in-out}@media (prefers-reduced-motion:reduce){.input-group>.custom-range{-webkit-transition:none;transition:none}}.input-group>.custom-range:focus{color:#495057;background-color:#fff;border-color:#80bdff;outline:0;-webkit-box-shadow:0 0 0 .2rem rgba(0,123,255,.25);box-shadow:0 0 0 .2rem rgba(0,123,255,.25)}.input-group>.custom-range:disabled,.input-group>.custom-range[readonly]{background-color:#e9ecef}.input-group-lg>.custom-range{height:calc(1.5em + 1rem + 2px);padding:0 1rem;border-radius:.3rem}.input-group-sm>.custom-range{height:calc(1.5em + .5rem + 2px);padding:0 .5rem;border-radius:.2rem}.input-group .custom-range.is-valid,.was-validated .input-group .custom-range:valid{border-color:#28a745}.input-group .custom-range.is-valid:focus,.was-validated .input-group .custom-range:valid:focus{border-color:#28a745;-webkit-box-shadow:0 0 0 .2rem rgba(40,167,69,.25);box-shadow:0 0 0 .2rem rgba(40,167,69,.25)}.custom-range.is-valid:focus::-webkit-slider-thumb,.was-validated .custom-range:valid:focus::-webkit-slider-thumb{-webkit-box-shadow:0 0 0 1px #fff,0 0 0 .2rem #9be7ac;box-shadow:0 0 0 1px #fff,0 0 0 .2rem #9be7ac}.custom-range.is-valid:focus::-moz-range-thumb,.was-validated .custom-range:valid:focus::-moz-range-thumb{box-shadow:0 0 0 1px #fff,0 0 0 .2rem #9be7ac}.custom-range.is-valid:focus::-ms-thumb,.was-validated .custom-range:valid:focus::-ms-thumb{box-shadow:0 0 0 1px #fff,0 0 0 .2rem #9be7ac}.custom-range.is-valid::-webkit-slider-thumb,.was-validated .custom-range:valid::-webkit-slider-thumb{background-color:#28a745;background-image:none}.custom-range.is-valid::-webkit-slider-thumb:active,.was-validated .custom-range:valid::-webkit-slider-thumb:active{background-color:#9be7ac;background-image:none}.custom-range.is-valid::-webkit-slider-runnable-track,.was-validated .custom-range:valid::-webkit-slider-runnable-track{background-color:rgba(40,167,69,.35)}.custom-range.is-valid::-moz-range-thumb,.was-validated .custom-range:valid::-moz-range-thumb{background-color:#28a745;background-image:none}.custom-range.is-valid::-moz-range-thumb:active,.was-validated .custom-range:valid::-moz-range-thumb:active{background-color:#9be7ac;background-image:none}.custom-range.is-valid::-moz-range-track,.was-validated .custom-range:valid::-moz-range-track{background:rgba(40,167,69,.35)}.custom-range.is-valid~.valid-feedback,.custom-range.is-valid~.valid-tooltip,.was-validated .custom-range:valid~.valid-feedback,.was-validated .custom-range:valid~.valid-tooltip{display:block}.custom-range.is-valid::-ms-thumb,.was-validated .custom-range:valid::-ms-thumb{background-color:#28a745;background-image:none}.custom-range.is-valid::-ms-thumb:active,.was-validated .custom-range:valid::-ms-thumb:active{background-color:#9be7ac;background-image:none}.custom-range.is-valid::-ms-track-lower,.custom-range.is-valid::-ms-track-upper,.was-validated .custom-range:valid::-ms-track-lower,.was-validated .custom-range:valid::-ms-track-upper{background:rgba(40,167,69,.35)}.input-group .custom-range.is-invalid,.was-validated .input-group .custom-range:invalid{border-color:#dc3545}.input-group .custom-range.is-invalid:focus,.was-validated .input-group .custom-range:invalid:focus{border-color:#dc3545;-webkit-box-shadow:0 0 0 .2rem rgba(220,53,69,.25);box-shadow:0 0 0 .2rem rgba(220,53,69,.25)}.custom-range.is-invalid:focus::-webkit-slider-thumb,.was-validated .custom-range:invalid:focus::-webkit-slider-thumb{-webkit-box-shadow:0 0 0 1px #fff,0 0 0 .2rem #f6cdd1;box-shadow:0 0 0 1px #fff,0 0 0 .2rem #f6cdd1}.custom-range.is-invalid:focus::-moz-range-thumb,.was-validated .custom-range:invalid:focus::-moz-range-thumb{box-shadow:0 0 0 1px #fff,0 0 0 .2rem #f6cdd1}.custom-range.is-invalid:focus::-ms-thumb,.was-validated .custom-range:invalid:focus::-ms-thumb{box-shadow:0 0 0 1px #fff,0 0 0 .2rem #f6cdd1}.custom-range.is-invalid::-webkit-slider-thumb,.was-validated .custom-range:invalid::-webkit-slider-thumb{background-color:#dc3545;background-image:none}.custom-range.is-invalid::-webkit-slider-thumb:active,.was-validated .custom-range:invalid::-webkit-slider-thumb:active{background-color:#f6cdd1;background-image:none}.custom-range.is-invalid::-webkit-slider-runnable-track,.was-validated .custom-range:invalid::-webkit-slider-runnable-track{background-color:rgba(220,53,69,.35)}.custom-range.is-invalid::-moz-range-thumb,.was-validated .custom-range:invalid::-moz-range-thumb{background-color:#dc3545;background-image:none}.custom-range.is-invalid::-moz-range-thumb:active,.was-validated .custom-range:invalid::-moz-range-thumb:active{background-color:#f6cdd1;background-image:none}.custom-range.is-invalid::-moz-range-track,.was-validated .custom-range:invalid::-moz-range-track{background:rgba(220,53,69,.35)}.custom-range.is-invalid~.invalid-feedback,.custom-range.is-invalid~.invalid-tooltip,.was-validated .custom-range:invalid~.invalid-feedback,.was-validated .custom-range:invalid~.invalid-tooltip{display:block}.custom-range.is-invalid::-ms-thumb,.was-validated .custom-range:invalid::-ms-thumb{background-color:#dc3545;background-image:none}.custom-range.is-invalid::-ms-thumb:active,.was-validated .custom-range:invalid::-ms-thumb:active{background-color:#f6cdd1;background-image:none}.custom-range.is-invalid::-ms-track-lower,.custom-range.is-invalid::-ms-track-upper,.was-validated .custom-range:invalid::-ms-track-lower,.was-validated .custom-range:invalid::-ms-track-upper{background:rgba(220,53,69,.35)}.custom-radio.b-custom-control-lg,.input-group-lg .custom-radio{font-size:1.25rem;line-height:1.5;padding-left:1.875rem}.custom-radio.b-custom-control-lg .custom-control-label:before,.input-group-lg .custom-radio .custom-control-label:before{top:.3125rem;left:-1.875rem;width:1.25rem;height:1.25rem;border-radius:50%}.custom-radio.b-custom-control-lg .custom-control-label:after,.input-group-lg .custom-radio .custom-control-label:after{top:.3125rem;left:-1.875rem;width:1.25rem;height:1.25rem;background:no-repeat 50%/50% 50%}.custom-radio.b-custom-control-sm,.input-group-sm .custom-radio{font-size:.875rem;line-height:1.5;padding-left:1.3125rem}.custom-radio.b-custom-control-sm .custom-control-label:before,.input-group-sm .custom-radio .custom-control-label:before{top:.21875rem;left:-1.3125rem;width:.875rem;height:.875rem;border-radius:50%}.custom-radio.b-custom-control-sm .custom-control-label:after,.input-group-sm .custom-radio .custom-control-label:after{top:.21875rem;left:-1.3125rem;width:.875rem;height:.875rem;background:no-repeat 50%/50% 50%}.b-form-spinbutton.form-control{text-align:center;overflow:hidden;background-image:none}.b-form-spinbutton.form-control.flex-column{height:auto;width:auto}.b-form-spinbutton.form-control[dir=rtl]:not(.flex-column),[dir=rtl] .b-form-spinbutton.form-control:not(.flex-column){-webkit-box-orient:horizontal;-webkit-box-direction:reverse;-ms-flex-direction:row-reverse;flex-direction:row-reverse}.b-form-spinbutton.form-control output{font-size:inherit;outline:0;border:0;background-color:transparent}.b-form-spinbutton.form-control output>bdi,.b-form-spinbutton.form-control output>div{display:block;min-width:2.25em;height:1.5em}.b-form-spinbutton.form-control.d-inline-flex:not(.flex-column),.b-form-spinbutton.form-control.d-inline-flex:not(.flex-column) output{width:auto}.b-form-spinbutton.form-control .btn{line-height:1;-webkit-box-shadow:none!important;box-shadow:none!important}.b-form-spinbutton.form-control .btn:disabled{pointer-events:none}.b-form-spinbutton.form-control .btn:hover:not(:disabled)>div>.b-icon{-webkit-transform:scale(1.25);transform:scale(1.25)}.b-form-spinbutton.form-control.disabled,.b-form-spinbutton.form-control.readonly{background-color:#e9ecef}.b-form-spinbutton.form-control.disabled{pointer-events:none}.b-form-tags.focus{color:#495057;background-color:#fff;border-color:#80bdff;outline:0;-webkit-box-shadow:0 0 0 .2rem rgba(0,123,255,.25);box-shadow:0 0 0 .2rem rgba(0,123,255,.25)}.b-form-tags.focus.is-valid{border-color:#28a745;-webkit-box-shadow:0 0 0 .2rem rgba(40,167,69,.25);box-shadow:0 0 0 .2rem rgba(40,167,69,.25)}.b-form-tags.focus.is-invalid{border-color:#dc3545;-webkit-box-shadow:0 0 0 .2rem rgba(220,53,69,.25);box-shadow:0 0 0 .2rem rgba(220,53,69,.25)}.b-form-tags.disabled{background-color:#e9ecef}.b-form-tag{font-size:75%;font-weight:400;line-height:1.5}.b-form-tag.disabled{opacity:.75}.b-form-tag>button.b-form-tag-remove{color:inherit;font-size:125%;line-height:1;float:none}.form-control-lg .b-form-tag,.form-control-sm .b-form-tag{line-height:1.5}.modal-backdrop{opacity:.5}.b-pagination-pills .page-item .page-link{border-radius:50rem!important;margin-left:.25rem;line-height:1}.b-pagination-pills .page-item:first-child .page-link{margin-left:0}.popover.b-popover{display:block;opacity:1;outline:0}.popover.b-popover.fade:not(.show){opacity:0}.popover.b-popover.show{opacity:1}.b-popover-primary.popover{background-color:#cce5ff;border-color:#b8daff}.b-popover-primary.bs-popover-auto[x-placement^=top]>.arrow:before,.b-popover-primary.bs-popover-top>.arrow:before{border-top-color:#b8daff}.b-popover-primary.bs-popover-auto[x-placement^=top]>.arrow:after,.b-popover-primary.bs-popover-top>.arrow:after{border-top-color:#cce5ff}.b-popover-primary.bs-popover-auto[x-placement^=right]>.arrow:before,.b-popover-primary.bs-popover-right>.arrow:before{border-right-color:#b8daff}.b-popover-primary.bs-popover-auto[x-placement^=right]>.arrow:after,.b-popover-primary.bs-popover-right>.arrow:after{border-right-color:#cce5ff}.b-popover-primary.bs-popover-auto[x-placement^=bottom]>.arrow:before,.b-popover-primary.bs-popover-bottom>.arrow:before{border-bottom-color:#b8daff}.b-popover-primary.bs-popover-auto[x-placement^=bottom] .popover-header:before,.b-popover-primary.bs-popover-auto[x-placement^=bottom]>.arrow:after,.b-popover-primary.bs-popover-bottom .popover-header:before,.b-popover-primary.bs-popover-bottom>.arrow:after{border-bottom-color:#bdddff}.b-popover-primary.bs-popover-auto[x-placement^=left]>.arrow:before,.b-popover-primary.bs-popover-left>.arrow:before{border-left-color:#b8daff}.b-popover-primary.bs-popover-auto[x-placement^=left]>.arrow:after,.b-popover-primary.bs-popover-left>.arrow:after{border-left-color:#cce5ff}.b-popover-primary .popover-header{color:#212529;background-color:#bdddff;border-bottom-color:#a3d0ff}.b-popover-primary .popover-body{color:#004085}.b-popover-secondary.popover{background-color:#e2e3e5;border-color:#d6d8db}.b-popover-secondary.bs-popover-auto[x-placement^=top]>.arrow:before,.b-popover-secondary.bs-popover-top>.arrow:before{border-top-color:#d6d8db}.b-popover-secondary.bs-popover-auto[x-placement^=top]>.arrow:after,.b-popover-secondary.bs-popover-top>.arrow:after{border-top-color:#e2e3e5}.b-popover-secondary.bs-popover-auto[x-placement^=right]>.arrow:before,.b-popover-secondary.bs-popover-right>.arrow:before{border-right-color:#d6d8db}.b-popover-secondary.bs-popover-auto[x-placement^=right]>.arrow:after,.b-popover-secondary.bs-popover-right>.arrow:after{border-right-color:#e2e3e5}.b-popover-secondary.bs-popover-auto[x-placement^=bottom]>.arrow:before,.b-popover-secondary.bs-popover-bottom>.arrow:before{border-bottom-color:#d6d8db}.b-popover-secondary.bs-popover-auto[x-placement^=bottom] .popover-header:before,.b-popover-secondary.bs-popover-auto[x-placement^=bottom]>.arrow:after,.b-popover-secondary.bs-popover-bottom .popover-header:before,.b-popover-secondary.bs-popover-bottom>.arrow:after{border-bottom-color:#dadbde}.b-popover-secondary.bs-popover-auto[x-placement^=left]>.arrow:before,.b-popover-secondary.bs-popover-left>.arrow:before{border-left-color:#d6d8db}.b-popover-secondary.bs-popover-auto[x-placement^=left]>.arrow:after,.b-popover-secondary.bs-popover-left>.arrow:after{border-left-color:#e2e3e5}.b-popover-secondary .popover-header{color:#212529;background-color:#dadbde;border-bottom-color:#ccced2}.b-popover-secondary .popover-body{color:#383d41}.b-popover-success.popover{background-color:#d4edda;border-color:#c3e6cb}.b-popover-success.bs-popover-auto[x-placement^=top]>.arrow:before,.b-popover-success.bs-popover-top>.arrow:before{border-top-color:#c3e6cb}.b-popover-success.bs-popover-auto[x-placement^=top]>.arrow:after,.b-popover-success.bs-popover-top>.arrow:after{border-top-color:#d4edda}.b-popover-success.bs-popover-auto[x-placement^=right]>.arrow:before,.b-popover-success.bs-popover-right>.arrow:before{border-right-color:#c3e6cb}.b-popover-success.bs-popover-auto[x-placement^=right]>.arrow:after,.b-popover-success.bs-popover-right>.arrow:after{border-right-color:#d4edda}.b-popover-success.bs-popover-auto[x-placement^=bottom]>.arrow:before,.b-popover-success.bs-popover-bottom>.arrow:before{border-bottom-color:#c3e6cb}.b-popover-success.bs-popover-auto[x-placement^=bottom] .popover-header:before,.b-popover-success.bs-popover-auto[x-placement^=bottom]>.arrow:after,.b-popover-success.bs-popover-bottom .popover-header:before,.b-popover-success.bs-popover-bottom>.arrow:after{border-bottom-color:#c9e8d1}.b-popover-success.bs-popover-auto[x-placement^=left]>.arrow:before,.b-popover-success.bs-popover-left>.arrow:before{border-left-color:#c3e6cb}.b-popover-success.bs-popover-auto[x-placement^=left]>.arrow:after,.b-popover-success.bs-popover-left>.arrow:after{border-left-color:#d4edda}.b-popover-success .popover-header{color:#212529;background-color:#c9e8d1;border-bottom-color:#b7e1c1}.b-popover-success .popover-body{color:#155724}.b-popover-info.popover{background-color:#d1ecf1;border-color:#bee5eb}.b-popover-info.bs-popover-auto[x-placement^=top]>.arrow:before,.b-popover-info.bs-popover-top>.arrow:before{border-top-color:#bee5eb}.b-popover-info.bs-popover-auto[x-placement^=top]>.arrow:after,.b-popover-info.bs-popover-top>.arrow:after{border-top-color:#d1ecf1}.b-popover-info.bs-popover-auto[x-placement^=right]>.arrow:before,.b-popover-info.bs-popover-right>.arrow:before{border-right-color:#bee5eb}.b-popover-info.bs-popover-auto[x-placement^=right]>.arrow:after,.b-popover-info.bs-popover-right>.arrow:after{border-right-color:#d1ecf1}.b-popover-info.bs-popover-auto[x-placement^=bottom]>.arrow:before,.b-popover-info.bs-popover-bottom>.arrow:before{border-bottom-color:#bee5eb}.b-popover-info.bs-popover-auto[x-placement^=bottom] .popover-header:before,.b-popover-info.bs-popover-auto[x-placement^=bottom]>.arrow:after,.b-popover-info.bs-popover-bottom .popover-header:before,.b-popover-info.bs-popover-bottom>.arrow:after{border-bottom-color:#c5e7ed}.b-popover-info.bs-popover-auto[x-placement^=left]>.arrow:before,.b-popover-info.bs-popover-left>.arrow:before{border-left-color:#bee5eb}.b-popover-info.bs-popover-auto[x-placement^=left]>.arrow:after,.b-popover-info.bs-popover-left>.arrow:after{border-left-color:#d1ecf1}.b-popover-info .popover-header{color:#212529;background-color:#c5e7ed;border-bottom-color:#b2dfe7}.b-popover-info .popover-body{color:#0c5460}.b-popover-warning.popover{background-color:#fff3cd;border-color:#ffeeba}.b-popover-warning.bs-popover-auto[x-placement^=top]>.arrow:before,.b-popover-warning.bs-popover-top>.arrow:before{border-top-color:#ffeeba}.b-popover-warning.bs-popover-auto[x-placement^=top]>.arrow:after,.b-popover-warning.bs-popover-top>.arrow:after{border-top-color:#fff3cd}.b-popover-warning.bs-popover-auto[x-placement^=right]>.arrow:before,.b-popover-warning.bs-popover-right>.arrow:before{border-right-color:#ffeeba}.b-popover-warning.bs-popover-auto[x-placement^=right]>.arrow:after,.b-popover-warning.bs-popover-right>.arrow:after{border-right-color:#fff3cd}.b-popover-warning.bs-popover-auto[x-placement^=bottom]>.arrow:before,.b-popover-warning.bs-popover-bottom>.arrow:before{border-bottom-color:#ffeeba}.b-popover-warning.bs-popover-auto[x-placement^=bottom] .popover-header:before,.b-popover-warning.bs-popover-auto[x-placement^=bottom]>.arrow:after,.b-popover-warning.bs-popover-bottom .popover-header:before,.b-popover-warning.bs-popover-bottom>.arrow:after{border-bottom-color:#ffefbe}.b-popover-warning.bs-popover-auto[x-placement^=left]>.arrow:before,.b-popover-warning.bs-popover-left>.arrow:before{border-left-color:#ffeeba}.b-popover-warning.bs-popover-auto[x-placement^=left]>.arrow:after,.b-popover-warning.bs-popover-left>.arrow:after{border-left-color:#fff3cd}.b-popover-warning .popover-header{color:#212529;background-color:#ffefbe;border-bottom-color:#ffe9a4}.b-popover-warning .popover-body{color:#856404}.b-popover-danger.popover{background-color:#f8d7da;border-color:#f5c6cb}.b-popover-danger.bs-popover-auto[x-placement^=top]>.arrow:before,.b-popover-danger.bs-popover-top>.arrow:before{border-top-color:#f5c6cb}.b-popover-danger.bs-popover-auto[x-placement^=top]>.arrow:after,.b-popover-danger.bs-popover-top>.arrow:after{border-top-color:#f8d7da}.b-popover-danger.bs-popover-auto[x-placement^=right]>.arrow:before,.b-popover-danger.bs-popover-right>.arrow:before{border-right-color:#f5c6cb}.b-popover-danger.bs-popover-auto[x-placement^=right]>.arrow:after,.b-popover-danger.bs-popover-right>.arrow:after{border-right-color:#f8d7da}.b-popover-danger.bs-popover-auto[x-placement^=bottom]>.arrow:before,.b-popover-danger.bs-popover-bottom>.arrow:before{border-bottom-color:#f5c6cb}.b-popover-danger.bs-popover-auto[x-placement^=bottom] .popover-header:before,.b-popover-danger.bs-popover-auto[x-placement^=bottom]>.arrow:after,.b-popover-danger.bs-popover-bottom .popover-header:before,.b-popover-danger.bs-popover-bottom>.arrow:after{border-bottom-color:#f6cace}.b-popover-danger.bs-popover-auto[x-placement^=left]>.arrow:before,.b-popover-danger.bs-popover-left>.arrow:before{border-left-color:#f5c6cb}.b-popover-danger.bs-popover-auto[x-placement^=left]>.arrow:after,.b-popover-danger.bs-popover-left>.arrow:after{border-left-color:#f8d7da}.b-popover-danger .popover-header{color:#212529;background-color:#f6cace;border-bottom-color:#f2b4ba}.b-popover-danger .popover-body{color:#721c24}.b-popover-light.popover{background-color:#fefefe;border-color:#fdfdfe}.b-popover-light.bs-popover-auto[x-placement^=top]>.arrow:before,.b-popover-light.bs-popover-top>.arrow:before{border-top-color:#fdfdfe}.b-popover-light.bs-popover-auto[x-placement^=top]>.arrow:after,.b-popover-light.bs-popover-top>.arrow:after{border-top-color:#fefefe}.b-popover-light.bs-popover-auto[x-placement^=right]>.arrow:before,.b-popover-light.bs-popover-right>.arrow:before{border-right-color:#fdfdfe}.b-popover-light.bs-popover-auto[x-placement^=right]>.arrow:after,.b-popover-light.bs-popover-right>.arrow:after{border-right-color:#fefefe}.b-popover-light.bs-popover-auto[x-placement^=bottom]>.arrow:before,.b-popover-light.bs-popover-bottom>.arrow:before{border-bottom-color:#fdfdfe}.b-popover-light.bs-popover-auto[x-placement^=bottom] .popover-header:before,.b-popover-light.bs-popover-auto[x-placement^=bottom]>.arrow:after,.b-popover-light.bs-popover-bottom .popover-header:before,.b-popover-light.bs-popover-bottom>.arrow:after{border-bottom-color:#f6f6f6}.b-popover-light.bs-popover-auto[x-placement^=left]>.arrow:before,.b-popover-light.bs-popover-left>.arrow:before{border-left-color:#fdfdfe}.b-popover-light.bs-popover-auto[x-placement^=left]>.arrow:after,.b-popover-light.bs-popover-left>.arrow:after{border-left-color:#fefefe}.b-popover-light .popover-header{color:#212529;background-color:#f6f6f6;border-bottom-color:#eaeaea}.b-popover-light .popover-body{color:#818182}.b-popover-dark.popover{background-color:#d6d8d9;border-color:#c6c8ca}.b-popover-dark.bs-popover-auto[x-placement^=top]>.arrow:before,.b-popover-dark.bs-popover-top>.arrow:before{border-top-color:#c6c8ca}.b-popover-dark.bs-popover-auto[x-placement^=top]>.arrow:after,.b-popover-dark.bs-popover-top>.arrow:after{border-top-color:#d6d8d9}.b-popover-dark.bs-popover-auto[x-placement^=right]>.arrow:before,.b-popover-dark.bs-popover-right>.arrow:before{border-right-color:#c6c8ca}.b-popover-dark.bs-popover-auto[x-placement^=right]>.arrow:after,.b-popover-dark.bs-popover-right>.arrow:after{border-right-color:#d6d8d9}.b-popover-dark.bs-popover-auto[x-placement^=bottom]>.arrow:before,.b-popover-dark.bs-popover-bottom>.arrow:before{border-bottom-color:#c6c8ca}.b-popover-dark.bs-popover-auto[x-placement^=bottom] .popover-header:before,.b-popover-dark.bs-popover-auto[x-placement^=bottom]>.arrow:after,.b-popover-dark.bs-popover-bottom .popover-header:before,.b-popover-dark.bs-popover-bottom>.arrow:after{border-bottom-color:#ced0d2}.b-popover-dark.bs-popover-auto[x-placement^=left]>.arrow:before,.b-popover-dark.bs-popover-left>.arrow:before{border-left-color:#c6c8ca}.b-popover-dark.bs-popover-auto[x-placement^=left]>.arrow:after,.b-popover-dark.bs-popover-left>.arrow:after{border-left-color:#d6d8d9}.b-popover-dark .popover-header{color:#212529;background-color:#ced0d2;border-bottom-color:#c1c4c5}.b-popover-dark .popover-body{color:#1b1e21}.table.b-table.b-table-fixed{table-layout:fixed}.table.b-table.b-table-no-border-collapse{border-collapse:separate;border-spacing:0}.table.b-table[aria-busy=true]{opacity:.55}.table.b-table>tbody>tr.b-table-details>td{border-top:none!important}.table.b-table>caption{caption-side:bottom}.table.b-table.b-table-caption-top>caption{caption-side:top!important}.table.b-table>tbody>.table-active,.table.b-table>tbody>.table-active>td,.table.b-table>tbody>.table-active>th{background-color:rgba(0,0,0,.075)}.table.b-table.table-hover>tbody>tr.table-active:hover td,.table.b-table.table-hover>tbody>tr.table-active:hover th{color:#212529;background-image:-webkit-gradient(linear,left top,left bottom,from(rgba(0,0,0,.075)),to(rgba(0,0,0,.075)));background-image:linear-gradient(rgba(0,0,0,.075),rgba(0,0,0,.075));background-repeat:no-repeat}.table.b-table>tbody>.bg-active,.table.b-table>tbody>.bg-active>td,.table.b-table>tbody>.bg-active>th{background-color:hsla(0,0%,100%,.075)!important}.table.b-table.table-hover.table-dark>tbody>tr.bg-active:hover td,.table.b-table.table-hover.table-dark>tbody>tr.bg-active:hover th{color:#fff;background-image:-webkit-gradient(linear,left top,left bottom,from(hsla(0,0%,100%,.075)),to(hsla(0,0%,100%,.075)));background-image:linear-gradient(hsla(0,0%,100%,.075),hsla(0,0%,100%,.075));background-repeat:no-repeat}.b-table-sticky-header,.table-responsive,[class*=table-responsive-]{margin-bottom:1rem}.b-table-sticky-header>.table,.table-responsive>.table,[class*=table-responsive-]>.table{margin-bottom:0}.b-table-sticky-header{overflow-y:auto;max-height:300px}@media print{.b-table-sticky-header{overflow-y:visible!important;max-height:none!important}}@supports ((position:-webkit-sticky) or (position:sticky)){.b-table-sticky-header>.table.b-table>thead>tr>th{position:-webkit-sticky;position:sticky;top:0;z-index:2}.b-table-sticky-header>.table.b-table>tbody>tr>.b-table-sticky-column,.b-table-sticky-header>.table.b-table>tfoot>tr>.b-table-sticky-column,.b-table-sticky-header>.table.b-table>thead>tr>.b-table-sticky-column,.table-responsive>.table.b-table>tbody>tr>.b-table-sticky-column,.table-responsive>.table.b-table>tfoot>tr>.b-table-sticky-column,.table-responsive>.table.b-table>thead>tr>.b-table-sticky-column,[class*=table-responsive-]>.table.b-table>tbody>tr>.b-table-sticky-column,[class*=table-responsive-]>.table.b-table>tfoot>tr>.b-table-sticky-column,[class*=table-responsive-]>.table.b-table>thead>tr>.b-table-sticky-column{position:-webkit-sticky;position:sticky;left:0}.b-table-sticky-header>.table.b-table>thead>tr>.b-table-sticky-column,.table-responsive>.table.b-table>thead>tr>.b-table-sticky-column,[class*=table-responsive-]>.table.b-table>thead>tr>.b-table-sticky-column{z-index:5}.b-table-sticky-header>.table.b-table>tbody>tr>.b-table-sticky-column,.b-table-sticky-header>.table.b-table>tfoot>tr>.b-table-sticky-column,.table-responsive>.table.b-table>tbody>tr>.b-table-sticky-column,.table-responsive>.table.b-table>tfoot>tr>.b-table-sticky-column,[class*=table-responsive-]>.table.b-table>tbody>tr>.b-table-sticky-column,[class*=table-responsive-]>.table.b-table>tfoot>tr>.b-table-sticky-column{z-index:2}.table.b-table>tbody>tr>.table-b-table-default,.table.b-table>tfoot>tr>.table-b-table-default,.table.b-table>thead>tr>.table-b-table-default{color:#212529;background-color:#fff}.table.b-table.table-dark>tbody>tr>.bg-b-table-default,.table.b-table.table-dark>tfoot>tr>.bg-b-table-default,.table.b-table.table-dark>thead>tr>.bg-b-table-default{color:#fff;background-color:#343a40}.table.b-table.table-striped>tbody>tr:nth-of-type(odd)>.table-b-table-default{background-image:-webkit-gradient(linear,left top,left bottom,from(rgba(0,0,0,.05)),to(rgba(0,0,0,.05)));background-image:linear-gradient(rgba(0,0,0,.05),rgba(0,0,0,.05));background-repeat:no-repeat}.table.b-table.table-striped.table-dark>tbody>tr:nth-of-type(odd)>.bg-b-table-default{background-image:-webkit-gradient(linear,left top,left bottom,from(hsla(0,0%,100%,.05)),to(hsla(0,0%,100%,.05)));background-image:linear-gradient(hsla(0,0%,100%,.05),hsla(0,0%,100%,.05));background-repeat:no-repeat}.table.b-table.table-hover>tbody>tr:hover>.table-b-table-default{color:#212529;background-image:-webkit-gradient(linear,left top,left bottom,from(rgba(0,0,0,.075)),to(rgba(0,0,0,.075)));background-image:linear-gradient(rgba(0,0,0,.075),rgba(0,0,0,.075));background-repeat:no-repeat}.table.b-table.table-hover.table-dark>tbody>tr:hover>.bg-b-table-default{color:#fff;background-image:-webkit-gradient(linear,left top,left bottom,from(hsla(0,0%,100%,.075)),to(hsla(0,0%,100%,.075)));background-image:linear-gradient(hsla(0,0%,100%,.075),hsla(0,0%,100%,.075));background-repeat:no-repeat}}.table.b-table>tfoot>tr>[aria-sort],.table.b-table>thead>tr>[aria-sort]{cursor:pointer;background-image:none;background-repeat:no-repeat;background-size:.65em 1em}.table.b-table>tfoot>tr>[aria-sort]:not(.b-table-sort-icon-left),.table.b-table>thead>tr>[aria-sort]:not(.b-table-sort-icon-left){background-position:right .375rem center;padding-right:calc(.75rem + .65em)}.table.b-table>tfoot>tr>[aria-sort].b-table-sort-icon-left,.table.b-table>thead>tr>[aria-sort].b-table-sort-icon-left{background-position:left .375rem center;padding-left:calc(.75rem + .65em)}.table.b-table>tfoot>tr>[aria-sort=none],.table.b-table>thead>tr>[aria-sort=none]{background-image:url("data:image/svg+xml;charset=utf-8,%3Csvg xmlns='http://www.w3.org/2000/svg' width='101' height='101' preserveAspectRatio='none'%3E%3Cpath opacity='.3' d='M51 1l25 23 24 22H1l25-22zm0 100l25-23 24-22H1l25 22z'/%3E%3C/svg%3E")}.table.b-table>tfoot>tr>[aria-sort=ascending],.table.b-table>thead>tr>[aria-sort=ascending]{background-image:url("data:image/svg+xml;charset=utf-8,%3Csvg xmlns='http://www.w3.org/2000/svg' width='101' height='101' preserveAspectRatio='none'%3E%3Cpath d='M51 1l25 23 24 22H1l25-22z'/%3E%3Cpath opacity='.3' d='M51 101l25-23 24-22H1l25 22z'/%3E%3C/svg%3E")}.table.b-table>tfoot>tr>[aria-sort=descending],.table.b-table>thead>tr>[aria-sort=descending]{background-image:url("data:image/svg+xml;charset=utf-8,%3Csvg xmlns='http://www.w3.org/2000/svg' width='101' height='101' preserveAspectRatio='none'%3E%3Cpath opacity='.3' d='M51 1l25 23 24 22H1l25-22z'/%3E%3Cpath d='M51 101l25-23 24-22H1l25 22z'/%3E%3C/svg%3E")}.table.b-table.table-dark>tfoot>tr>[aria-sort=none],.table.b-table.table-dark>thead>tr>[aria-sort=none],.table.b-table>.thead-dark>tr>[aria-sort=none]{background-image:url("data:image/svg+xml;charset=utf-8,%3Csvg xmlns='http://www.w3.org/2000/svg' width='101' height='101' preserveAspectRatio='none'%3E%3Cpath fill='%23fff' opacity='.3' d='M51 1l25 23 24 22H1l25-22zm0 100l25-23 24-22H1l25 22z'/%3E%3C/svg%3E")}.table.b-table.table-dark>tfoot>tr>[aria-sort=ascending],.table.b-table.table-dark>thead>tr>[aria-sort=ascending],.table.b-table>.thead-dark>tr>[aria-sort=ascending]{background-image:url("data:image/svg+xml;charset=utf-8,%3Csvg xmlns='http://www.w3.org/2000/svg' width='101' height='101' preserveAspectRatio='none'%3E%3Cpath fill='%23fff' d='M51 1l25 23 24 22H1l25-22z'/%3E%3Cpath fill='%23fff' opacity='.3' d='M51 101l25-23 24-22H1l25 22z'/%3E%3C/svg%3E")}.table.b-table.table-dark>tfoot>tr>[aria-sort=descending],.table.b-table.table-dark>thead>tr>[aria-sort=descending],.table.b-table>.thead-dark>tr>[aria-sort=descending]{background-image:url("data:image/svg+xml;charset=utf-8,%3Csvg xmlns='http://www.w3.org/2000/svg' width='101' height='101' preserveAspectRatio='none'%3E%3Cpath fill='%23fff' opacity='.3' d='M51 1l25 23 24 22H1l25-22z'/%3E%3Cpath fill='%23fff' d='M51 101l25-23 24-22H1l25 22z'/%3E%3C/svg%3E")}.table.b-table>tfoot>tr>.table-dark[aria-sort=none],.table.b-table>thead>tr>.table-dark[aria-sort=none]{background-image:url("data:image/svg+xml;charset=utf-8,%3Csvg xmlns='http://www.w3.org/2000/svg' width='101' height='101' preserveAspectRatio='none'%3E%3Cpath fill='%23fff' opacity='.3' d='M51 1l25 23 24 22H1l25-22zm0 100l25-23 24-22H1l25 22z'/%3E%3C/svg%3E")}.table.b-table>tfoot>tr>.table-dark[aria-sort=ascending],.table.b-table>thead>tr>.table-dark[aria-sort=ascending]{background-image:url("data:image/svg+xml;charset=utf-8,%3Csvg xmlns='http://www.w3.org/2000/svg' width='101' height='101' preserveAspectRatio='none'%3E%3Cpath fill='%23fff' d='M51 1l25 23 24 22H1l25-22z'/%3E%3Cpath fill='%23fff' opacity='.3' d='M51 101l25-23 24-22H1l25 22z'/%3E%3C/svg%3E")}.table.b-table>tfoot>tr>.table-dark[aria-sort=descending],.table.b-table>thead>tr>.table-dark[aria-sort=descending]{background-image:url("data:image/svg+xml;charset=utf-8,%3Csvg xmlns='http://www.w3.org/2000/svg' width='101' height='101' preserveAspectRatio='none'%3E%3Cpath fill='%23fff' opacity='.3' d='M51 1l25 23 24 22H1l25-22z'/%3E%3Cpath fill='%23fff' d='M51 101l25-23 24-22H1l25 22z'/%3E%3C/svg%3E")}.table.b-table.table-sm>tfoot>tr>[aria-sort]:not(.b-table-sort-icon-left),.table.b-table.table-sm>thead>tr>[aria-sort]:not(.b-table-sort-icon-left){background-position:right .15rem center;padding-right:calc(.3rem + .65em)}.table.b-table.table-sm>tfoot>tr>[aria-sort].b-table-sort-icon-left,.table.b-table.table-sm>thead>tr>[aria-sort].b-table-sort-icon-left{background-position:left .15rem center;padding-left:calc(.3rem + .65em)}.table.b-table.b-table-selectable:not(.b-table-selectable-no-click)>tbody>tr{cursor:pointer}.table.b-table.b-table-selectable:not(.b-table-selectable-no-click).b-table-selecting.b-table-select-range>tbody>tr{-webkit-user-select:none;-moz-user-select:none;-ms-user-select:none;user-select:none}@media (max-width:575.98px){.table.b-table.b-table-stacked-sm{display:block;width:100%}.table.b-table.b-table-stacked-sm>caption,.table.b-table.b-table-stacked-sm>tbody,.table.b-table.b-table-stacked-sm>tbody>tr,.table.b-table.b-table-stacked-sm>tbody>tr>td,.table.b-table.b-table-stacked-sm>tbody>tr>th{display:block}.table.b-table.b-table-stacked-sm>tfoot,.table.b-table.b-table-stacked-sm>tfoot>tr.b-table-bottom-row,.table.b-table.b-table-stacked-sm>tfoot>tr.b-table-top-row,.table.b-table.b-table-stacked-sm>thead,.table.b-table.b-table-stacked-sm>thead>tr.b-table-bottom-row,.table.b-table.b-table-stacked-sm>thead>tr.b-table-top-row{display:none}.table.b-table.b-table-stacked-sm>caption{caption-side:top!important}.table.b-table.b-table-stacked-sm>tbody>tr>[data-label]:before{content:attr(data-label);width:40%;float:left;text-align:right;overflow-wrap:break-word;font-weight:700;font-style:normal;padding:0 .5rem 0 0;margin:0}.table.b-table.b-table-stacked-sm>tbody>tr>[data-label]:after{display:block;clear:both;content:""}.table.b-table.b-table-stacked-sm>tbody>tr>[data-label]>div{display:inline-block;width:60%;padding:0 0 0 .5rem;margin:0}.table.b-table.b-table-stacked-sm>tbody>tr.bottom-row,.table.b-table.b-table-stacked-sm>tbody>tr.top-row{display:none}.table.b-table.b-table-stacked-sm>tbody>tr>:first-child,.table.b-table.b-table-stacked-sm>tbody>tr>[rowspan]+td,.table.b-table.b-table-stacked-sm>tbody>tr>[rowspan]+th{border-top-width:3px}}@media (max-width:767.98px){.table.b-table.b-table-stacked-md{display:block;width:100%}.table.b-table.b-table-stacked-md>caption,.table.b-table.b-table-stacked-md>tbody,.table.b-table.b-table-stacked-md>tbody>tr,.table.b-table.b-table-stacked-md>tbody>tr>td,.table.b-table.b-table-stacked-md>tbody>tr>th{display:block}.table.b-table.b-table-stacked-md>tfoot,.table.b-table.b-table-stacked-md>tfoot>tr.b-table-bottom-row,.table.b-table.b-table-stacked-md>tfoot>tr.b-table-top-row,.table.b-table.b-table-stacked-md>thead,.table.b-table.b-table-stacked-md>thead>tr.b-table-bottom-row,.table.b-table.b-table-stacked-md>thead>tr.b-table-top-row{display:none}.table.b-table.b-table-stacked-md>caption{caption-side:top!important}.table.b-table.b-table-stacked-md>tbody>tr>[data-label]:before{content:attr(data-label);width:40%;float:left;text-align:right;overflow-wrap:break-word;font-weight:700;font-style:normal;padding:0 .5rem 0 0;margin:0}.table.b-table.b-table-stacked-md>tbody>tr>[data-label]:after{display:block;clear:both;content:""}.table.b-table.b-table-stacked-md>tbody>tr>[data-label]>div{display:inline-block;width:60%;padding:0 0 0 .5rem;margin:0}.table.b-table.b-table-stacked-md>tbody>tr.bottom-row,.table.b-table.b-table-stacked-md>tbody>tr.top-row{display:none}.table.b-table.b-table-stacked-md>tbody>tr>:first-child,.table.b-table.b-table-stacked-md>tbody>tr>[rowspan]+td,.table.b-table.b-table-stacked-md>tbody>tr>[rowspan]+th{border-top-width:3px}}@media (max-width:991.98px){.table.b-table.b-table-stacked-lg{display:block;width:100%}.table.b-table.b-table-stacked-lg>caption,.table.b-table.b-table-stacked-lg>tbody,.table.b-table.b-table-stacked-lg>tbody>tr,.table.b-table.b-table-stacked-lg>tbody>tr>td,.table.b-table.b-table-stacked-lg>tbody>tr>th{display:block}.table.b-table.b-table-stacked-lg>tfoot,.table.b-table.b-table-stacked-lg>tfoot>tr.b-table-bottom-row,.table.b-table.b-table-stacked-lg>tfoot>tr.b-table-top-row,.table.b-table.b-table-stacked-lg>thead,.table.b-table.b-table-stacked-lg>thead>tr.b-table-bottom-row,.table.b-table.b-table-stacked-lg>thead>tr.b-table-top-row{display:none}.table.b-table.b-table-stacked-lg>caption{caption-side:top!important}.table.b-table.b-table-stacked-lg>tbody>tr>[data-label]:before{content:attr(data-label);width:40%;float:left;text-align:right;overflow-wrap:break-word;font-weight:700;font-style:normal;padding:0 .5rem 0 0;margin:0}.table.b-table.b-table-stacked-lg>tbody>tr>[data-label]:after{display:block;clear:both;content:""}.table.b-table.b-table-stacked-lg>tbody>tr>[data-label]>div{display:inline-block;width:60%;padding:0 0 0 .5rem;margin:0}.table.b-table.b-table-stacked-lg>tbody>tr.bottom-row,.table.b-table.b-table-stacked-lg>tbody>tr.top-row{display:none}.table.b-table.b-table-stacked-lg>tbody>tr>:first-child,.table.b-table.b-table-stacked-lg>tbody>tr>[rowspan]+td,.table.b-table.b-table-stacked-lg>tbody>tr>[rowspan]+th{border-top-width:3px}}@media (max-width:1199.98px){.table.b-table.b-table-stacked-xl{display:block;width:100%}.table.b-table.b-table-stacked-xl>caption,.table.b-table.b-table-stacked-xl>tbody,.table.b-table.b-table-stacked-xl>tbody>tr,.table.b-table.b-table-stacked-xl>tbody>tr>td,.table.b-table.b-table-stacked-xl>tbody>tr>th{display:block}.table.b-table.b-table-stacked-xl>tfoot,.table.b-table.b-table-stacked-xl>tfoot>tr.b-table-bottom-row,.table.b-table.b-table-stacked-xl>tfoot>tr.b-table-top-row,.table.b-table.b-table-stacked-xl>thead,.table.b-table.b-table-stacked-xl>thead>tr.b-table-bottom-row,.table.b-table.b-table-stacked-xl>thead>tr.b-table-top-row{display:none}.table.b-table.b-table-stacked-xl>caption{caption-side:top!important}.table.b-table.b-table-stacked-xl>tbody>tr>[data-label]:before{content:attr(data-label);width:40%;float:left;text-align:right;overflow-wrap:break-word;font-weight:700;font-style:normal;padding:0 .5rem 0 0;margin:0}.table.b-table.b-table-stacked-xl>tbody>tr>[data-label]:after{display:block;clear:both;content:""}.table.b-table.b-table-stacked-xl>tbody>tr>[data-label]>div{display:inline-block;width:60%;padding:0 0 0 .5rem;margin:0}.table.b-table.b-table-stacked-xl>tbody>tr.bottom-row,.table.b-table.b-table-stacked-xl>tbody>tr.top-row{display:none}.table.b-table.b-table-stacked-xl>tbody>tr>:first-child,.table.b-table.b-table-stacked-xl>tbody>tr>[rowspan]+td,.table.b-table.b-table-stacked-xl>tbody>tr>[rowspan]+th{border-top-width:3px}}.table.b-table.b-table-stacked{display:block;width:100%}.table.b-table.b-table-stacked>caption,.table.b-table.b-table-stacked>tbody,.table.b-table.b-table-stacked>tbody>tr,.table.b-table.b-table-stacked>tbody>tr>td,.table.b-table.b-table-stacked>tbody>tr>th{display:block}.table.b-table.b-table-stacked>tfoot,.table.b-table.b-table-stacked>tfoot>tr.b-table-bottom-row,.table.b-table.b-table-stacked>tfoot>tr.b-table-top-row,.table.b-table.b-table-stacked>thead,.table.b-table.b-table-stacked>thead>tr.b-table-bottom-row,.table.b-table.b-table-stacked>thead>tr.b-table-top-row{display:none}.table.b-table.b-table-stacked>caption{caption-side:top!important}.table.b-table.b-table-stacked>tbody>tr>[data-label]:before{content:attr(data-label);width:40%;float:left;text-align:right;overflow-wrap:break-word;font-weight:700;font-style:normal;padding:0 .5rem 0 0;margin:0}.table.b-table.b-table-stacked>tbody>tr>[data-label]:after{display:block;clear:both;content:""}.table.b-table.b-table-stacked>tbody>tr>[data-label]>div{display:inline-block;width:60%;padding:0 0 0 .5rem;margin:0}.table.b-table.b-table-stacked>tbody>tr.bottom-row,.table.b-table.b-table-stacked>tbody>tr.top-row{display:none}.table.b-table.b-table-stacked>tbody>tr>:first-child,.table.b-table.b-table-stacked>tbody>tr>[rowspan]+td,.table.b-table.b-table-stacked>tbody>tr>[rowspan]+th{border-top-width:3px}.b-time{min-width:150px}.b-time[aria-disabled=true] output,.b-time[aria-readonly=true] output,.b-time output.disabled{background-color:#e9ecef;opacity:1}.b-time[aria-disabled=true] output{pointer-events:none}[dir=rtl] .b-time>.d-flex:not(.flex-column){-webkit-box-orient:horizontal;-webkit-box-direction:reverse;-ms-flex-direction:row-reverse;flex-direction:row-reverse}.b-toast{display:block;position:relative;max-width:350px;-webkit-backface-visibility:hidden;backface-visibility:hidden;background-clip:padding-box;z-index:1;border-radius:.25rem}.b-toast .toast{background-color:hsla(0,0%,100%,.85)}.b-toast:not(:last-child){margin-bottom:.75rem}.b-toast.b-toast-solid .toast{background-color:#fff}.b-toast .toast{opacity:1}.b-toast .toast.fade:not(.show){opacity:0}.b-toast .toast .toast-body{display:block}.b-toast-primary .toast{background-color:rgba(230,242,255,.85);border-color:rgba(184,218,255,.85);color:#004085}.b-toast-primary .toast .toast-header{color:#004085;background-color:rgba(204,229,255,.85);border-bottom-color:rgba(184,218,255,.85)}.b-toast-primary.b-toast-solid .toast{background-color:#e6f2ff}.b-toast-secondary .toast{background-color:rgba(239,240,241,.85);border-color:rgba(214,216,219,.85);color:#383d41}.b-toast-secondary .toast .toast-header{color:#383d41;background-color:rgba(226,227,229,.85);border-bottom-color:rgba(214,216,219,.85)}.b-toast-secondary.b-toast-solid .toast{background-color:#eff0f1}.b-toast-success .toast{background-color:rgba(230,245,233,.85);border-color:rgba(195,230,203,.85);color:#155724}.b-toast-success .toast .toast-header{color:#155724;background-color:rgba(212,237,218,.85);border-bottom-color:rgba(195,230,203,.85)}.b-toast-success.b-toast-solid .toast{background-color:#e6f5e9}.b-toast-info .toast{background-color:rgba(229,244,247,.85);border-color:rgba(190,229,235,.85);color:#0c5460}.b-toast-info .toast .toast-header{color:#0c5460;background-color:rgba(209,236,241,.85);border-bottom-color:rgba(190,229,235,.85)}.b-toast-info.b-toast-solid .toast{background-color:#e5f4f7}.b-toast-warning .toast{background-color:rgba(255,249,231,.85);border-color:rgba(255,238,186,.85);color:#856404}.b-toast-warning .toast .toast-header{color:#856404;background-color:rgba(255,243,205,.85);border-bottom-color:rgba(255,238,186,.85)}.b-toast-warning.b-toast-solid .toast{background-color:#fff9e7}.b-toast-danger .toast{background-color:rgba(252,237,238,.85);border-color:rgba(245,198,203,.85);color:#721c24}.b-toast-danger .toast .toast-header{color:#721c24;background-color:rgba(248,215,218,.85);border-bottom-color:rgba(245,198,203,.85)}.b-toast-danger.b-toast-solid .toast{background-color:#fcedee}.b-toast-light .toast{background-color:hsla(0,0%,100%,.85);border-color:rgba(253,253,254,.85);color:#818182}.b-toast-light .toast .toast-header{color:#818182;background-color:hsla(0,0%,99.6%,.85);border-bottom-color:rgba(253,253,254,.85)}.b-toast-light.b-toast-solid .toast{background-color:#fff}.b-toast-dark .toast{background-color:rgba(227,229,229,.85);border-color:rgba(198,200,202,.85);color:#1b1e21}.b-toast-dark .toast .toast-header{color:#1b1e21;background-color:rgba(214,216,217,.85);border-bottom-color:rgba(198,200,202,.85)}.b-toast-dark.b-toast-solid .toast{background-color:#e3e5e5}.b-toaster{z-index:1100}.b-toaster .b-toaster-slot{position:relative;display:block}.b-toaster .b-toaster-slot:empty{display:none!important}.b-toaster.b-toaster-bottom-center,.b-toaster.b-toaster-bottom-full,.b-toaster.b-toaster-bottom-left,.b-toaster.b-toaster-bottom-right,.b-toaster.b-toaster-top-center,.b-toaster.b-toaster-top-full,.b-toaster.b-toaster-top-left,.b-toaster.b-toaster-top-right{position:fixed;left:.5rem;right:.5rem;margin:0;padding:0;height:0;overflow:visible}.b-toaster.b-toaster-bottom-center .b-toaster-slot,.b-toaster.b-toaster-bottom-full .b-toaster-slot,.b-toaster.b-toaster-bottom-left .b-toaster-slot,.b-toaster.b-toaster-bottom-right .b-toaster-slot,.b-toaster.b-toaster-top-center .b-toaster-slot,.b-toaster.b-toaster-top-full .b-toaster-slot,.b-toaster.b-toaster-top-left .b-toaster-slot,.b-toaster.b-toaster-top-right .b-toaster-slot{position:absolute;max-width:350px;width:100%;left:0;right:0;padding:0;margin:0}.b-toaster.b-toaster-bottom-full .b-toaster-slot,.b-toaster.b-toaster-bottom-full .b-toaster-slot .b-toast,.b-toaster.b-toaster-bottom-full .b-toaster-slot .toast,.b-toaster.b-toaster-top-full .b-toaster-slot,.b-toaster.b-toaster-top-full .b-toaster-slot .b-toast,.b-toaster.b-toaster-top-full .b-toaster-slot .toast{width:100%;max-width:100%}.b-toaster.b-toaster-top-center,.b-toaster.b-toaster-top-full,.b-toaster.b-toaster-top-left,.b-toaster.b-toaster-top-right{top:0}.b-toaster.b-toaster-top-center .b-toaster-slot,.b-toaster.b-toaster-top-full .b-toaster-slot,.b-toaster.b-toaster-top-left .b-toaster-slot,.b-toaster.b-toaster-top-right .b-toaster-slot{top:.5rem}.b-toaster.b-toaster-bottom-center,.b-toaster.b-toaster-bottom-full,.b-toaster.b-toaster-bottom-left,.b-toaster.b-toaster-bottom-right{bottom:0}.b-toaster.b-toaster-bottom-center .b-toaster-slot,.b-toaster.b-toaster-bottom-full .b-toaster-slot,.b-toaster.b-toaster-bottom-left .b-toaster-slot,.b-toaster.b-toaster-bottom-right .b-toaster-slot{bottom:.5rem}.b-toaster.b-toaster-bottom-center .b-toaster-slot,.b-toaster.b-toaster-bottom-right .b-toaster-slot,.b-toaster.b-toaster-top-center .b-toaster-slot,.b-toaster.b-toaster-top-right .b-toaster-slot{margin-left:auto}.b-toaster.b-toaster-bottom-center .b-toaster-slot,.b-toaster.b-toaster-bottom-left .b-toaster-slot,.b-toaster.b-toaster-top-center .b-toaster-slot,.b-toaster.b-toaster-top-left .b-toaster-slot{margin-right:auto}.b-toaster.b-toaster-bottom-left .b-toast.b-toaster-enter-active,.b-toaster.b-toaster-bottom-left .b-toast.b-toaster-leave-active,.b-toaster.b-toaster-bottom-left .b-toast.b-toaster-move,.b-toaster.b-toaster-bottom-right .b-toast.b-toaster-enter-active,.b-toaster.b-toaster-bottom-right .b-toast.b-toaster-leave-active,.b-toaster.b-toaster-bottom-right .b-toast.b-toaster-move,.b-toaster.b-toaster-top-left .b-toast.b-toaster-enter-active,.b-toaster.b-toaster-top-left .b-toast.b-toaster-leave-active,.b-toaster.b-toaster-top-left .b-toast.b-toaster-move,.b-toaster.b-toaster-top-right .b-toast.b-toaster-enter-active,.b-toaster.b-toaster-top-right .b-toast.b-toaster-leave-active,.b-toaster.b-toaster-top-right .b-toast.b-toaster-move{transition:-webkit-transform .175s;-webkit-transition:-webkit-transform .175s;transition:transform .175s;transition:transform .175s,-webkit-transform .175s}.b-toaster.b-toaster-bottom-left .b-toast.b-toaster-enter-active .toast.fade,.b-toaster.b-toaster-bottom-left .b-toast.b-toaster-enter-to .toast.fade,.b-toaster.b-toaster-bottom-right .b-toast.b-toaster-enter-active .toast.fade,.b-toaster.b-toaster-bottom-right .b-toast.b-toaster-enter-to .toast.fade,.b-toaster.b-toaster-top-left .b-toast.b-toaster-enter-active .toast.fade,.b-toaster.b-toaster-top-left .b-toast.b-toaster-enter-to .toast.fade,.b-toaster.b-toaster-top-right .b-toast.b-toaster-enter-active .toast.fade,.b-toaster.b-toaster-top-right .b-toast.b-toaster-enter-to .toast.fade{-webkit-transition-delay:.175s;transition-delay:.175s}.b-toaster.b-toaster-bottom-left .b-toast.b-toaster-leave-active,.b-toaster.b-toaster-bottom-right .b-toast.b-toaster-leave-active,.b-toaster.b-toaster-top-left .b-toast.b-toaster-leave-active,.b-toaster.b-toaster-top-right .b-toast.b-toaster-leave-active{position:absolute;-webkit-transition-delay:.175s;transition-delay:.175s}.b-toaster.b-toaster-bottom-left .b-toast.b-toaster-leave-active .toast.fade,.b-toaster.b-toaster-bottom-right .b-toast.b-toaster-leave-active .toast.fade,.b-toaster.b-toaster-top-left .b-toast.b-toaster-leave-active .toast.fade,.b-toaster.b-toaster-top-right .b-toast.b-toaster-leave-active .toast.fade{-webkit-transition-delay:0s;transition-delay:0s}.tooltip.b-tooltip{display:block;opacity:.9;outline:0}.tooltip.b-tooltip.fade:not(.show){opacity:0}.tooltip.b-tooltip.show{opacity:.9}.tooltip.b-tooltip.noninteractive{pointer-events:none}.tooltip.b-tooltip .arrow{margin:0 .25rem}.tooltip.b-tooltip.b-tooltip-danger.bs-tooltip-auto[x-placement^=left] .arrow,.tooltip.b-tooltip.b-tooltip-danger.bs-tooltip-auto[x-placement^=right] .arrow,.tooltip.b-tooltip.b-tooltip-dark.bs-tooltip-auto[x-placement^=left] .arrow,.tooltip.b-tooltip.b-tooltip-dark.bs-tooltip-auto[x-placement^=right] .arrow,.tooltip.b-tooltip.b-tooltip-info.bs-tooltip-auto[x-placement^=left] .arrow,.tooltip.b-tooltip.b-tooltip-info.bs-tooltip-auto[x-placement^=right] .arrow,.tooltip.b-tooltip.b-tooltip-light.bs-tooltip-auto[x-placement^=left] .arrow,.tooltip.b-tooltip.b-tooltip-light.bs-tooltip-auto[x-placement^=right] .arrow,.tooltip.b-tooltip.b-tooltip-primary.bs-tooltip-auto[x-placement^=left] .arrow,.tooltip.b-tooltip.b-tooltip-primary.bs-tooltip-auto[x-placement^=right] .arrow,.tooltip.b-tooltip.b-tooltip-secondary.bs-tooltip-auto[x-placement^=left] .arrow,.tooltip.b-tooltip.b-tooltip-secondary.bs-tooltip-auto[x-placement^=right] .arrow,.tooltip.b-tooltip.b-tooltip-success.bs-tooltip-auto[x-placement^=left] .arrow,.tooltip.b-tooltip.b-tooltip-success.bs-tooltip-auto[x-placement^=right] .arrow,.tooltip.b-tooltip.b-tooltip-warning.bs-tooltip-auto[x-placement^=left] .arrow,.tooltip.b-tooltip.b-tooltip-warning.bs-tooltip-auto[x-placement^=right] .arrow,.tooltip.b-tooltip.bs-tooltip-left .arrow,.tooltip.b-tooltip.bs-tooltip-right .arrow{margin:.25rem 0}.tooltip.b-tooltip-primary.bs-tooltip-auto[x-placement^=top] .arrow:before,.tooltip.b-tooltip-primary.bs-tooltip-top .arrow:before{border-top-color:#007bff}.tooltip.b-tooltip-primary.bs-tooltip-auto[x-placement^=right] .arrow:before,.tooltip.b-tooltip-primary.bs-tooltip-right .arrow:before{border-right-color:#007bff}.tooltip.b-tooltip-primary.bs-tooltip-auto[x-placement^=bottom] .arrow:before,.tooltip.b-tooltip-primary.bs-tooltip-bottom .arrow:before{border-bottom-color:#007bff}.tooltip.b-tooltip-primary.bs-tooltip-auto[x-placement^=left] .arrow:before,.tooltip.b-tooltip-primary.bs-tooltip-left .arrow:before{border-left-color:#007bff}.tooltip.b-tooltip-primary .tooltip-inner{color:#fff;background-color:#007bff}.tooltip.b-tooltip-secondary.bs-tooltip-auto[x-placement^=top] .arrow:before,.tooltip.b-tooltip-secondary.bs-tooltip-top .arrow:before{border-top-color:#6c757d}.tooltip.b-tooltip-secondary.bs-tooltip-auto[x-placement^=right] .arrow:before,.tooltip.b-tooltip-secondary.bs-tooltip-right .arrow:before{border-right-color:#6c757d}.tooltip.b-tooltip-secondary.bs-tooltip-auto[x-placement^=bottom] .arrow:before,.tooltip.b-tooltip-secondary.bs-tooltip-bottom .arrow:before{border-bottom-color:#6c757d}.tooltip.b-tooltip-secondary.bs-tooltip-auto[x-placement^=left] .arrow:before,.tooltip.b-tooltip-secondary.bs-tooltip-left .arrow:before{border-left-color:#6c757d}.tooltip.b-tooltip-secondary .tooltip-inner{color:#fff;background-color:#6c757d}.tooltip.b-tooltip-success.bs-tooltip-auto[x-placement^=top] .arrow:before,.tooltip.b-tooltip-success.bs-tooltip-top .arrow:before{border-top-color:#28a745}.tooltip.b-tooltip-success.bs-tooltip-auto[x-placement^=right] .arrow:before,.tooltip.b-tooltip-success.bs-tooltip-right .arrow:before{border-right-color:#28a745}.tooltip.b-tooltip-success.bs-tooltip-auto[x-placement^=bottom] .arrow:before,.tooltip.b-tooltip-success.bs-tooltip-bottom .arrow:before{border-bottom-color:#28a745}.tooltip.b-tooltip-success.bs-tooltip-auto[x-placement^=left] .arrow:before,.tooltip.b-tooltip-success.bs-tooltip-left .arrow:before{border-left-color:#28a745}.tooltip.b-tooltip-success .tooltip-inner{color:#fff;background-color:#28a745}.tooltip.b-tooltip-info.bs-tooltip-auto[x-placement^=top] .arrow:before,.tooltip.b-tooltip-info.bs-tooltip-top .arrow:before{border-top-color:#17a2b8}.tooltip.b-tooltip-info.bs-tooltip-auto[x-placement^=right] .arrow:before,.tooltip.b-tooltip-info.bs-tooltip-right .arrow:before{border-right-color:#17a2b8}.tooltip.b-tooltip-info.bs-tooltip-auto[x-placement^=bottom] .arrow:before,.tooltip.b-tooltip-info.bs-tooltip-bottom .arrow:before{border-bottom-color:#17a2b8}.tooltip.b-tooltip-info.bs-tooltip-auto[x-placement^=left] .arrow:before,.tooltip.b-tooltip-info.bs-tooltip-left .arrow:before{border-left-color:#17a2b8}.tooltip.b-tooltip-info .tooltip-inner{color:#fff;background-color:#17a2b8}.tooltip.b-tooltip-warning.bs-tooltip-auto[x-placement^=top] .arrow:before,.tooltip.b-tooltip-warning.bs-tooltip-top .arrow:before{border-top-color:#ffc107}.tooltip.b-tooltip-warning.bs-tooltip-auto[x-placement^=right] .arrow:before,.tooltip.b-tooltip-warning.bs-tooltip-right .arrow:before{border-right-color:#ffc107}.tooltip.b-tooltip-warning.bs-tooltip-auto[x-placement^=bottom] .arrow:before,.tooltip.b-tooltip-warning.bs-tooltip-bottom .arrow:before{border-bottom-color:#ffc107}.tooltip.b-tooltip-warning.bs-tooltip-auto[x-placement^=left] .arrow:before,.tooltip.b-tooltip-warning.bs-tooltip-left .arrow:before{border-left-color:#ffc107}.tooltip.b-tooltip-warning .tooltip-inner{color:#212529;background-color:#ffc107}.tooltip.b-tooltip-danger.bs-tooltip-auto[x-placement^=top] .arrow:before,.tooltip.b-tooltip-danger.bs-tooltip-top .arrow:before{border-top-color:#dc3545}.tooltip.b-tooltip-danger.bs-tooltip-auto[x-placement^=right] .arrow:before,.tooltip.b-tooltip-danger.bs-tooltip-right .arrow:before{border-right-color:#dc3545}.tooltip.b-tooltip-danger.bs-tooltip-auto[x-placement^=bottom] .arrow:before,.tooltip.b-tooltip-danger.bs-tooltip-bottom .arrow:before{border-bottom-color:#dc3545}.tooltip.b-tooltip-danger.bs-tooltip-auto[x-placement^=left] .arrow:before,.tooltip.b-tooltip-danger.bs-tooltip-left .arrow:before{border-left-color:#dc3545}.tooltip.b-tooltip-danger .tooltip-inner{color:#fff;background-color:#dc3545}.tooltip.b-tooltip-light.bs-tooltip-auto[x-placement^=top] .arrow:before,.tooltip.b-tooltip-light.bs-tooltip-top .arrow:before{border-top-color:#f8f9fa}.tooltip.b-tooltip-light.bs-tooltip-auto[x-placement^=right] .arrow:before,.tooltip.b-tooltip-light.bs-tooltip-right .arrow:before{border-right-color:#f8f9fa}.tooltip.b-tooltip-light.bs-tooltip-auto[x-placement^=bottom] .arrow:before,.tooltip.b-tooltip-light.bs-tooltip-bottom .arrow:before{border-bottom-color:#f8f9fa}.tooltip.b-tooltip-light.bs-tooltip-auto[x-placement^=left] .arrow:before,.tooltip.b-tooltip-light.bs-tooltip-left .arrow:before{border-left-color:#f8f9fa}.tooltip.b-tooltip-light .tooltip-inner{color:#212529;background-color:#f8f9fa}.tooltip.b-tooltip-dark.bs-tooltip-auto[x-placement^=top] .arrow:before,.tooltip.b-tooltip-dark.bs-tooltip-top .arrow:before{border-top-color:#343a40}.tooltip.b-tooltip-dark.bs-tooltip-auto[x-placement^=right] .arrow:before,.tooltip.b-tooltip-dark.bs-tooltip-right .arrow:before{border-right-color:#343a40}.tooltip.b-tooltip-dark.bs-tooltip-auto[x-placement^=bottom] .arrow:before,.tooltip.b-tooltip-dark.bs-tooltip-bottom .arrow:before{border-bottom-color:#343a40}.tooltip.b-tooltip-dark.bs-tooltip-auto[x-placement^=left] .arrow:before,.tooltip.b-tooltip-dark.bs-tooltip-left .arrow:before{border-left-color:#343a40}.tooltip.b-tooltip-dark .tooltip-inner{color:#fff;background-color:#343a40}.b-icon.bi{display:inline-block;overflow:visible;vertical-align:-.15em}.b-icon.b-icon-animation-spin,.b-icon.b-iconstack .b-icon-animation-spin>g{-webkit-transform-origin:center;transform-origin:center;-webkit-animation:b-icon-animation-spin 2s linear infinite normal;animation:b-icon-animation-spin 2s linear infinite normal}@media (prefers-reduced-motion:reduce){.b-icon.b-icon-animation-spin,.b-icon.b-iconstack .b-icon-animation-spin>g{-webkit-animation:none;animation:none}}.b-icon.b-icon-animation-spin-reverse,.b-icon.b-iconstack .b-icon-animation-spin-reverse>g{-webkit-transform-origin:center;transform-origin:center;animation:b-icon-animation-spin 2s linear infinite reverse}@media (prefers-reduced-motion:reduce){.b-icon.b-icon-animation-spin-reverse,.b-icon.b-iconstack .b-icon-animation-spin-reverse>g{-webkit-animation:none;animation:none}}.b-icon.b-icon-animation-spin-pulse,.b-icon.b-iconstack .b-icon-animation-spin-pulse>g{-webkit-transform-origin:center;transform-origin:center;-webkit-animation:b-icon-animation-spin 1s steps(8) infinite normal;animation:b-icon-animation-spin 1s steps(8) infinite normal}@media (prefers-reduced-motion:reduce){.b-icon.b-icon-animation-spin-pulse,.b-icon.b-iconstack .b-icon-animation-spin-pulse>g{-webkit-animation:none;animation:none}}.b-icon.b-icon-animation-spin-reverse-pulse,.b-icon.b-iconstack .b-icon-animation-spin-reverse-pulse>g{-webkit-transform-origin:center;transform-origin:center;animation:b-icon-animation-spin 1s steps(8) infinite reverse}@media (prefers-reduced-motion:reduce){.b-icon.b-icon-animation-spin-reverse-pulse,.b-icon.b-iconstack .b-icon-animation-spin-reverse-pulse>g{-webkit-animation:none;animation:none}}.b-icon.b-icon-animation-cylon,.b-icon.b-iconstack .b-icon-animation-cylon>g{-webkit-transform-origin:center;transform-origin:center;-webkit-animation:b-icon-animation-cylon .75s ease-in-out infinite alternate;animation:b-icon-animation-cylon .75s ease-in-out infinite alternate}@media (prefers-reduced-motion:reduce){.b-icon.b-icon-animation-cylon,.b-icon.b-iconstack .b-icon-animation-cylon>g{-webkit-animation:none;animation:none}}.b-icon.b-icon-animation-cylon-vertical,.b-icon.b-iconstack .b-icon-animation-cylon-vertical>g{-webkit-transform-origin:center;transform-origin:center;-webkit-animation:b-icon-animation-cylon-vertical .75s ease-in-out infinite alternate;animation:b-icon-animation-cylon-vertical .75s ease-in-out infinite alternate}@media (prefers-reduced-motion:reduce){.b-icon.b-icon-animation-cylon-vertical,.b-icon.b-iconstack .b-icon-animation-cylon-vertical>g{-webkit-animation:none;animation:none}}@-webkit-keyframes b-icon-animation-spin{0%{-webkit-transform:rotate(0deg);transform:rotate(0deg)}to{-webkit-transform:rotate(359deg);transform:rotate(359deg)}}@keyframes b-icon-animation-spin{0%{-webkit-transform:rotate(0deg);transform:rotate(0deg)}to{-webkit-transform:rotate(359deg);transform:rotate(359deg)}}@-webkit-keyframes b-icon-animation-cylon{0%{-webkit-transform:translateX(-25%);transform:translateX(-25%)}to{-webkit-transform:translateX(25%);transform:translateX(25%)}}@keyframes b-icon-animation-cylon{0%{-webkit-transform:translateX(-25%);transform:translateX(-25%)}to{-webkit-transform:translateX(25%);transform:translateX(25%)}}@-webkit-keyframes b-icon-animation-cylon-vertical{0%{-webkit-transform:translateY(25%);transform:translateY(25%)}to{-webkit-transform:translateY(-25%);transform:translateY(-25%)}}@keyframes b-icon-animation-cylon-vertical{0%{-webkit-transform:translateY(25%);transform:translateY(25%)}to{-webkit-transform:translateY(-25%);transform:translateY(-25%)}}.btn .b-icon.bi,.dropdown-item .b-icon.bi,.dropdown-toggle .b-icon.bi,.input-group-text .b-icon.bi,.nav-link .b-icon.bi{font-size:125%;vertical-align:text-bottom}fieldset[disabled] .multiselect{pointer-events:none}.multiselect__spinner{position:absolute;right:1px;top:1px;width:48px;height:35px;background:#fff;display:block}.multiselect__spinner:after,.multiselect__spinner:before{position:absolute;content:"";top:50%;left:50%;margin:-8px 0 0 -8px;width:16px;height:16px;border-radius:100%;border:2px solid transparent;border-top-color:#41b883;-webkit-box-shadow:0 0 0 1px transparent;box-shadow:0 0 0 1px transparent}.multiselect__spinner:before{-webkit-animation:spinning 2.4s cubic-bezier(.41,.26,.2,.62);animation:spinning 2.4s cubic-bezier(.41,.26,.2,.62);-webkit-animation-iteration-count:infinite;animation-iteration-count:infinite}.multiselect__spinner:after{-webkit-animation:spinning 2.4s cubic-bezier(.51,.09,.21,.8);animation:spinning 2.4s cubic-bezier(.51,.09,.21,.8);-webkit-animation-iteration-count:infinite;animation-iteration-count:infinite}.multiselect__loading-enter-active,.multiselect__loading-leave-active{-webkit-transition:opacity .4s ease-in-out;transition:opacity .4s ease-in-out;opacity:1}.multiselect__loading-enter,.multiselect__loading-leave-active{opacity:0}.multiselect,.multiselect__input,.multiselect__single{font-family:inherit;font-size:16px;-ms-touch-action:manipulation;touch-action:manipulation}.multiselect{-webkit-box-sizing:content-box;box-sizing:content-box;display:block;position:relative;width:100%;min-height:40px;text-align:left;color:#35495e}.multiselect *{-webkit-box-sizing:border-box;box-sizing:border-box}.multiselect:focus{outline:none}.multiselect--disabled{background:#ededed;pointer-events:none;opacity:.6}.multiselect--active{z-index:50}.multiselect--active:not(.multiselect--above) .multiselect__current,.multiselect--active:not(.multiselect--above) .multiselect__input,.multiselect--active:not(.multiselect--above) .multiselect__tags{border-bottom-left-radius:0;border-bottom-right-radius:0}.multiselect--active .multiselect__select{-webkit-transform:rotate(180deg);transform:rotate(180deg)}.multiselect--above.multiselect--active .multiselect__current,.multiselect--above.multiselect--active .multiselect__input,.multiselect--above.multiselect--active .multiselect__tags{border-top-left-radius:0;border-top-right-radius:0}.multiselect__input,.multiselect__single{position:relative;display:inline-block;min-height:20px;line-height:20px;border:none;border-radius:5px;background:#fff;padding:0 0 0 5px;width:100%;-webkit-transition:border .1s ease;transition:border .1s ease;-webkit-box-sizing:border-box;box-sizing:border-box;margin-bottom:8px;vertical-align:top}.multiselect__input:-ms-input-placeholder{color:#35495e}.multiselect__input::-webkit-input-placeholder{color:#35495e}.multiselect__input::-moz-placeholder{color:#35495e}.multiselect__input::-ms-input-placeholder{color:#35495e}.multiselect__input::placeholder{color:#35495e}.multiselect__tag~.multiselect__input,.multiselect__tag~.multiselect__single{width:auto}.multiselect__input:hover,.multiselect__single:hover{border-color:#cfcfcf}.multiselect__input:focus,.multiselect__single:focus{border-color:#a8a8a8;outline:none}.multiselect__single{padding-left:5px;margin-bottom:8px}.multiselect__tags-wrap{display:inline}.multiselect__tags{min-height:40px;display:block;padding:8px 40px 0 8px;border-radius:5px;border:1px solid #e8e8e8;background:#fff;font-size:14px}.multiselect__tag{position:relative;display:inline-block;padding:4px 26px 4px 10px;border-radius:5px;margin-right:10px;color:#fff;line-height:1;background:#41b883;margin-bottom:5px;white-space:nowrap;overflow:hidden;max-width:100%;text-overflow:ellipsis}.multiselect__tag-icon{cursor:pointer;margin-left:7px;position:absolute;right:0;top:0;bottom:0;font-weight:700;font-style:normal;width:22px;text-align:center;line-height:22px;-webkit-transition:all .2s ease;transition:all .2s ease;border-radius:5px}.multiselect__tag-icon:after{content:"\D7";color:#266d4d;font-size:14px}.multiselect__tag-icon:focus,.multiselect__tag-icon:hover{background:#369a6e}.multiselect__tag-icon:focus:after,.multiselect__tag-icon:hover:after{color:#fff}.multiselect__current{min-height:40px;overflow:hidden;padding:8px 30px 0 12px;white-space:nowrap;border-radius:5px;border:1px solid #e8e8e8}.multiselect__current,.multiselect__select{line-height:16px;-webkit-box-sizing:border-box;box-sizing:border-box;display:block;margin:0;text-decoration:none;cursor:pointer}.multiselect__select{position:absolute;width:40px;height:38px;right:1px;top:1px;padding:4px 8px;text-align:center;-webkit-transition:-webkit-transform .2s ease;transition:-webkit-transform .2s ease;transition:transform .2s ease;transition:transform .2s ease,-webkit-transform .2s ease}.multiselect__select:before{position:relative;right:0;top:65%;color:#999;margin-top:4px;border-color:#999 transparent transparent;border-style:solid;border-width:5px 5px 0;content:""}.multiselect__placeholder{color:#adadad;display:inline-block;margin-bottom:10px;padding-top:2px}.multiselect--active .multiselect__placeholder{display:none}.multiselect__content-wrapper{position:absolute;display:block;background:#fff;width:100%;max-height:240px;overflow:auto;border:1px solid #e8e8e8;border-top:none;border-bottom-left-radius:5px;border-bottom-right-radius:5px;z-index:50;-webkit-overflow-scrolling:touch}.multiselect__content{list-style:none;display:inline-block;padding:0;margin:0;min-width:100%;vertical-align:top}.multiselect--above .multiselect__content-wrapper{bottom:100%;border-bottom-left-radius:0;border-bottom-right-radius:0;border-top-left-radius:5px;border-top-right-radius:5px;border-bottom:none;border-top:1px solid #e8e8e8}.multiselect__content::webkit-scrollbar{display:none}.multiselect__element{display:block}.multiselect__option{display:block;padding:12px;min-height:40px;line-height:16px;text-decoration:none;text-transform:none;vertical-align:middle;position:relative;cursor:pointer;white-space:nowrap}.multiselect__option:after{top:0;right:0;position:absolute;line-height:40px;padding-right:12px;padding-left:20px;font-size:13px}.multiselect__option--highlight{background:#41b883;outline:none;color:#fff}.multiselect__option--highlight:after{content:attr(data-select);background:#41b883;color:#fff}.multiselect__option--selected{background:#f3f3f3;color:#35495e;font-weight:700}.multiselect__option--selected:after{content:attr(data-selected);color:silver}.multiselect__option--selected.multiselect__option--highlight{background:#ff6a6a;color:#fff}.multiselect__option--selected.multiselect__option--highlight:after{background:#ff6a6a;content:attr(data-deselect);color:#fff}.multiselect--disabled .multiselect__current,.multiselect--disabled .multiselect__select{background:#ededed;color:#a6a6a6}.multiselect__option--disabled{background:#ededed!important;color:#a6a6a6!important;cursor:text;pointer-events:none}.multiselect__option--group{background:#ededed;color:#35495e}.multiselect__option--group.multiselect__option--highlight{background:#35495e;color:#fff}.multiselect__option--group.multiselect__option--highlight:after{background:#35495e}.multiselect__option--disabled.multiselect__option--highlight{background:#dedede}.multiselect__option--group-selected.multiselect__option--highlight{background:#ff6a6a;color:#fff}.multiselect__option--group-selected.multiselect__option--highlight:after{background:#ff6a6a;content:attr(data-deselect);color:#fff}.multiselect-enter-active,.multiselect-leave-active{-webkit-transition:all .15s ease;transition:all .15s ease}.multiselect-enter,.multiselect-leave-active{opacity:0}.multiselect__strong{margin-bottom:8px;line-height:20px;display:inline-block;vertical-align:top}[dir=rtl] .multiselect{text-align:right}[dir=rtl] .multiselect__select{right:auto;left:1px}[dir=rtl] .multiselect__tags{padding:8px 8px 0 40px}[dir=rtl] .multiselect__content{text-align:right}[dir=rtl] .multiselect__option:after{right:auto;left:0}[dir=rtl] .multiselect__clear{right:auto;left:12px}[dir=rtl] .multiselect__spinner{right:auto;left:1px}@-webkit-keyframes spinning{0%{-webkit-transform:rotate(0);transform:rotate(0)}to{-webkit-transform:rotate(2turn);transform:rotate(2turn)}}@keyframes spinning{0%{-webkit-transform:rotate(0);transform:rotate(0)}to{-webkit-transform:rotate(2turn);transform:rotate(2turn)}}.handy-scroll{bottom:0;min-height:17px;overflow:auto;position:fixed}.handy-scroll div{height:1px;overflow:hidden;pointer-events:none}.handy-scroll div:before{content:"\A0"}.handy-scroll,.handy-scroll div{font-size:1px;line-height:0;margin:0;padding:0}.handy-scroll-hidden{bottom:9999px}.handy-scroll-hidden div:before{content:"\A0\A0"}.handy-scroll-viewport{position:relative}.handy-scroll-body{overflow:auto}.handy-scroll-viewport .handy-scroll{left:0;position:absolute}.handy-scroll-hoverable .handy-scroll{opacity:0;-webkit-transition:opacity .5s .3s;transition:opacity .5s .3s}.handy-scroll-hoverable:hover .handy-scroll{opacity:1}
