# Supplementary material for: Conserved sequence motifs in human TMTC1, TMTC2, TMTC3, and TMTC4, new O-mannosyltransferases from the GT-C/PMT clan, are rationalized as ligand binding sites
Source: Biol Direct. 2021 Jan 12;16:4. doi: 10.1186/s13062-021-00291-w (PMC7801869; doi:10.1186/s13062-021-00291-w)
Supplement: Supplementary file 3 — Additional file 3. HHPred outputs when searching TMTCs against Pfam or PDB structures. The compressed library file AF3-2020-06-HHPred-TMTCs.zip contains the outputs when running the four human TMTC sequences as input of HHPred against PDB sequences and against Pfam domains (as of 23rd of June 2020). [file 13062_2021_291_MOESM3_ESM.zip › AF3-2020-06-HHPred-TMTCs/HHpred_TMTC1_PDB_files/chunk-vendors-legacy.js]

(window["webpackJsonp"]=window["webpackJsonp"]||[]).push([["chunk-vendors"],{"014b":function(t,e,n){"use strict";var r=n("e53d"),i=n("07e3"),o=n("8e60"),a=n("63b6"),s=n("9138"),u=n("ebfd").KEY,l=n("294c"),c=n("dbdb"),f=n("45f2"),d=n("62a0"),h=n("5168"),p=n("ccb9"),v=n("6718"),m=n("47ee"),b=n("9003"),y=n("e4ae"),g=n("f772"),w=n("241e"),S=n("36c3"),_=n("1bc3"),O=n("aebd"),x=n("a159"),k=n("0395"),T=n("bf0b"),P=n("9aa9"),j=n("d9f6"),C=n("c3a1"),D=T.f,E=j.f,M=k.f,B=r.Symbol,$=r.JSON,A=$&&$.stringify,F="prototype",I=h("_hidden"),N=h("toPrimitive"),L={}.propertyIsEnumerable,R=c("symbol-registry"),V=c("symbols"),H=c("op-symbols"),z=Object[F],Y="function"==typeof B&&!!P.f,W=r.QObject,U=!W||!W[F]||!W[F].findChild,G=o&&l((function(){return 7!=x(E({},"a",{get:function(){return E(this,"a",{value:7}).a}})).a}))?function(t,e,n){var r=D(z,e);r&&delete z[e],E(t,e,n),r&&t!==z&&E(z,e,r)}:E,q=function(t){var e=V[t]=x(B[F]);return e._k=t,e},K=Y&&"symbol"==typeof B.iterator?function(t){return"symbol"==typeof t}:function(t){return t instanceof B},J=function(t,e,n){return t===z&&J(H,e,n),y(t),e=_(e,!0),y(n),i(V,e)?(n.enumerable?(i(t,I)&&t[I][e]&&(t[I][e]=!1),n=x(n,{enumerable:O(0,!1)})):(i(t,I)||E(t,I,O(1,{})),t[I][e]=!0),G(t,e,n)):E(t,e,n)},X=function(t,e){y(t);var n,r=m(e=S(e)),i=0,o=r.length;while(o>i)J(t,n=r[i++],e[n]);return t},Z=function(t,e){return void 0===e?x(t):X(x(t),e)},Q=function(t){var e=L.call(this,t=_(t,!0));return!(this===z&&i(V,t)&&!i(H,t))&&(!(e||!i(this,t)||!i(V,t)||i(this,I)&&this[I][t])||e)},tt=function(t,e){if(t=S(t),e=_(e,!0),t!==z||!i(V,e)||i(H,e)){var n=D(t,e);return!n||!i(V,e)||i(t,I)&&t[I][e]||(n.enumerable=!0),n}},et=function(t){var e,n=M(S(t)),r=[],o=0;while(n.length>o)i(V,e=n[o++])||e==I||e==u||r.push(e);return r},nt=function(t){var e,n=t===z,r=M(n?H:S(t)),o=[],a=0;while(r.length>a)!i(V,e=r[a++])||n&&!i(z,e)||o.push(V[e]);return o};Y||(B=function(){if(this instanceof B)throw TypeError("Symbol is not a constructor!");var t=d(arguments.length>0?arguments[0]:void 0),e=function(n){this===z&&e.call(H,n),i(this,I)&&i(this[I],t)&&(this[I][t]=!1),G(this,t,O(1,n))};return o&&U&&G(z,t,{configurable:!0,set:e}),q(t)},s(B[F],"toString",(function(){return this._k})),T.f=tt,j.f=J,n("6abf").f=k.f=et,n("355d").f=Q,P.f=nt,o&&!n("b8e3")&&s(z,"propertyIsEnumerable",Q,!0),p.f=function(t){return q(h(t))}),a(a.G+a.W+a.F*!Y,{Symbol:B});for(var rt="hasInstance,isConcatSpreadable,iterator,match,replace,search,species,split,toPrimitive,toStringTag,unscopables".split(","),it=0;rt.length>it;)h(rt[it++]);for(var ot=C(h.store),at=0;ot.length>at;)v(ot[at++]);a(a.S+a.F*!Y,"Symbol",{for:function(t){return i(R,t+="")?R[t]:R[t]=B(t)},keyFor:function(t){if(!K(t))throw TypeError(t+" is not a symbol!");for(var e in R)if(R[e]===t)return e},useSetter:function(){U=!0},useSimple:function(){U=!1}}),a(a.S+a.F*!Y,"Object",{create:Z,defineProperty:J,defineProperties:X,getOwnPropertyDescriptor:tt,getOwnPropertyNames:et,getOwnPropertySymbols:nt});var st=l((function(){P.f(1)}));a(a.S+a.F*st,"Object",{getOwnPropertySymbols:function(t){return P.f(w(t))}}),$&&a(a.S+a.F*(!Y||l((function(){var t=B();return"[null]"!=A([t])||"{}"!=A({a:t})||"{}"!=A(Object(t))}))),"JSON",{stringify:function(t){var e,n,r=[t],i=1;while(arguments.length>i)r.push(arguments[i++]);if(n=e=r[1],(g(e)||void 0!==t)&&!K(t))return b(e)||(e=function(t,e){if("function"==typeof n&&(e=n.call(this,t,e)),!K(e))return e}),r[1]=e,A.apply($,r)}}),B[F][N]||n("35e8")(B[F],N,B[F].valueOf),f(B,"Symbol"),f(Math,"Math",!0),f(r.JSON,"JSON",!0)},"01f9":function(t,e,n){"use strict";var r=n("2d00"),i=n("5ca1"),o=n("2aba"),a=n("32e9"),s=n("84f2"),u=n("41a0"),l=n("7f20"),c=n("38fd"),f=n("2b4c")("iterator"),d=!([].keys&&"next"in[].keys()),h="@@iterator",p="keys",v="values",m=function(){return this};t.exports=function(t,e,n,b,y,g,w){u(n,e,b);var S,_,O,x=function(t){if(!d&&t in j)return j[t];switch(t){case p:return function(){return new n(this,t)};case v:return function(){return new n(this,t)}}return function(){return new n(this,t)}},k=e+" Iterator",T=y==v,P=!1,j=t.prototype,C=j[f]||j[h]||y&&j[y],D=C||x(y),E=y?T?x("entries"):D:void 0,M="Array"==e&&j.entries||C;if(M&&(O=c(M.call(new t)),O!==Object.prototype&&O.next&&(l(O,k,!0),r||"function"==typeof O[f]||a(O,f,m))),T&&C&&C.name!==v&&(P=!0,D=function(){return C.call(this)}),r&&!w||!d&&!P&&j[f]||a(j,f,D),s[e]=D,s[k]=m,y)if(S={values:T?D:x(v),keys:g?D:x(p),entries:E},w)for(_ in S)_ in j||o(j,_,S[_]);else i(i.P+i.F*(d||P),e,S);return S}},"0298":function(t,e,n){"use strict";var r=n("5ca1"),i=n("4bf8"),o=n("6a99");r(r.P+r.F*n("79e5")((function(){return null!==new Date(NaN).toJSON()||1!==Date.prototype.toJSON.call({toISOString:function(){return 1}})})),"Date",{toJSON:function(t){var e=i(this),n=o(e);return"number"!=typeof n||isFinite(n)?e.toISOString():null}})},"02f4":function(t,e,n){var r=n("4588"),i=n("be13");t.exports=function(t){return function(e,n){var o,a,s=String(i(e)),u=r(n),l=s.length;return u<0||u>=l?t?"":void 0:(o=s.charCodeAt(u),o<55296||o>56319||u+1===l||(a=s.charCodeAt(u+1))<56320||a>57343?t?s.charAt(u):o:t?s.slice(u,u+2):a-56320+(o-55296<<10)+65536)}}},"036c":function(t,e,n){"use strict";var r=n("5ca1"),i=n("4588"),o=n("bef9"),a=n("9744"),s=1..toFixed,u=Math.floor,l=[0,0,0,0,0,0],c="Number.toFixed: incorrect invocation!",f="0",d=function(t,e){var n=-1,r=e;while(++n<6)r+=t*l[n],l[n]=r%1e7,r=u(r/1e7)},h=function(t){var e=6,n=0;while(--e>=0)n+=l[e],l[e]=u(n/t),n=n%t*1e7},p=function(){var t=6,e="";while(--t>=0)if(""!==e||0===t||0!==l[t]){var n=String(l[t]);e=""===e?n:e+a.call(f,7-n.length)+n}return e},v=function(t,e,n){return 0===e?n:e%2===1?v(t,e-1,n*t):v(t*t,e/2,n)},m=function(t){var e=0,n=t;while(n>=4096)e+=12,n/=4096;while(n>=2)e+=1,n/=2;return e};r(r.P+r.F*(!!s&&("0.000"!==8e-5.toFixed(3)||"1"!==.9.toFixed(0)||"1.25"!==1.255.toFixed(2)||"1000000000000000128"!==(0xde0b6b3a7640080).toFixed(0))||!n("79e5")((function(){s.call({})}))),"Number",{toFixed:function(t){var e,n,r,s,u=o(this,c),l=i(t),b="",y=f;if(l<0||l>20)throw RangeError(c);if(u!=u)return"NaN";if(u<=-1e21||u>=1e21)return String(u);if(u<0&&(b="-",u=-u),u>1e-21)if(e=m(u*v(2,69,1))-69,n=e<0?u*v(2,-e,1):u/v(2,e,1),n*=4503599627370496,e=52-e,e>0){d(0,n),r=l;while(r>=7)d(1e7,0),r-=7;d(v(10,r,1),0),r=e-1;while(r>=23)h(1<<23),r-=23;h(1<<r),d(1,1),h(2),y=p()}else d(0,n),d(1<<-e,0),y=p()+a.call(f,l);return l>0?(s=y.length,y=b+(s<=l?"0."+a.call(f,l-s)+y:y.slice(0,s-l)+"."+y.slice(s-l))):y=b+y,y}})},"0390":function(t,e,n){"use strict";var r=n("02f4")(!0);t.exports=function(t,e,n){return e+(n?r(t,e).length:1)}},"0395":function(t,e,n){var r=n("36c3"),i=n("6abf").f,o={}.toString,a="object"==typeof window&&window&&Object.getOwnPropertyNames?Object.getOwnPropertyNames(window):[],s=function(t){try{return i(t)}catch(e){return a.slice()}};t.exports.f=function(t){return a&&"[object Window]"==o.call(t)?s(t):i(r(t))}},"042e":function(t,e,n){var r=n("5ca1");r(r.S,"Math",{fround:n("91ca")})},"049f":function(t,e,n){var r=n("5ca1");r(r.S,"Math",{log1p:n("d6c6")})},"04ff":function(t,e,n){var r=n("5ca1"),i=n("3ca5");r(r.S+r.F*(Number.parseInt!=i),"Number",{parseInt:i})},"06a7":function(t,e,n){var r=n("37a7"),i=n("cb7c"),o=r.get,a=r.key;r.exp({getOwnMetadata:function(t,e){return o(t,i(e),arguments.length<3?void 0:a(arguments[2]))}})},"06db":function(t,e,n){"use strict";var r=n("23c6"),i={};i[n("2b4c")("toStringTag")]="z",i+""!="[object z]"&&n("2aba")(Object.prototype,"toString",(function(){return"[object "+r(this)+"]"}),!0)},"07e3":function(t,e){var n={}.hasOwnProperty;t.exports=function(t,e){return n.call(t,e)}},"097d":function(t,e,n){"use strict";var r=n("5ca1"),i=n("8378"),o=n("7726"),a=n("ebd6"),s=n("bcaa");r(r.P+r.R,"Promise",{finally:function(t){var e=a(this,i.Promise||o.Promise),n="function"==typeof t;return this.then(n?function(n){return s(e,t()).then((function(){return n}))}:t,n?function(n){return s(e,t()).then((function(){throw n}))}:t)}})},"09e0":function(t,e,n){var r=n("5ca1");r(r.S,"Math",{clamp:function(t,e,n){return Math.min(n,Math.max(e,t))}})},"09ee":function(t,e,n){"use strict";var r=n("26ee"),i=r["a"].Uint8Array;e["a"]=i},"09fa":function(t,e,n){var r=n("4588"),i=n("9def");t.exports=function(t){if(void 0===t)return 0;var e=r(t),n=i(e);if(e!==n)throw RangeError("Wrong length!");return n}},"0a06":function(t,e,n){"use strict";var r=n("c532"),i=n("30b5"),o=n("f6b4"),a=n("5270"),s=n("4a7b");function u(t){this.defaults=t,this.interceptors={request:new o,response:new o}}u.prototype.request=function(t){"string"===typeof t?(t=arguments[1]||{},t.url=arguments[0]):t=t||{},t=s(this.defaults,t),t.method?t.method=t.method.toLowerCase():this.defaults.method?t.method=this.defaults.method.toLowerCase():t.method="get";var e=[a,void 0],n=Promise.resolve(t);this.interceptors.request.forEach((function(t){e.unshift(t.fulfilled,t.rejected)})),this.interceptors.response.forEach((function(t){e.push(t.fulfilled,t.rejected)}));while(e.length)n=n.then(e.shift(),e.shift());return n},u.prototype.getUri=function(t){return t=s(this.defaults,t),i(t.url,t.params,t.paramsSerializer).replace(/^\?/,"")},r.forEach(["delete","get","head","options"],(function(t){u.prototype[t]=function(e,n){return this.request(r.merge(n||{},{method:t,url:e}))}})),r.forEach(["post","put","patch"],(function(t){u.prototype[t]=function(e,n,i){return this.request(r.merge(i||{},{method:t,url:e,data:n}))}})),t.exports=u},"0a49":function(t,e,n){var r=n("9b43"),i=n("626a"),o=n("4bf8"),a=n("9def"),s=n("cd1c");t.exports=function(t,e){var n=1==t,u=2==t,l=3==t,c=4==t,f=6==t,d=5==t||f,h=e||s;return function(e,s,p){for(var v,m,b=o(e),y=i(b),g=r(s,p,3),w=a(y.length),S=0,_=n?h(e,w):u?h(e,0):void 0;w>S;S++)if((d||S in y)&&(v=y[S],m=g(v,S,b),t))if(n)_[S]=m;else if(m)switch(t){case 3:return!0;case 5:return v;case 6:return S;case 2:_.push(v)}else if(c)return!1;return f?-1:l||c?c:_}}},"0b21":function(t,e,n){var r=n("5ca1");r(r.S,"Math",{sign:n("96fb")})},"0bfb":function(t,e,n){"use strict";var r=n("cb7c");t.exports=function(){var t=r(this),e="";return t.global&&(e+="g"),t.ignoreCase&&(e+="i"),t.multiline&&(e+="m"),t.unicode&&(e+="u"),t.sticky&&(e+="y"),e}},"0c00":function(t,e,n){var r=n("5ca1");r(r.S,"Math",{DEG_PER_RAD:Math.PI/180})},"0c36":function(t,e,n){var r=n("5ca1");r(r.G,{global:n("7726")})},"0cd8":function(t,e,n){"use strict";var r=n("5ca1"),i=n("7b23");r(r.P+r.F*!n("2f21")([].reduce,!0),"Array",{reduce:function(t){return i(this,t,arguments.length,arguments[1],!1)}})},"0d25":function(t,e,n){var r=n("5ca1"),i=n("8079")(),o=n("7726").process,a="process"==n("2d95")(o);r(r.G,{asap:function(t){var e=a&&o.domain;i(e?e.bind(t):t)}})},"0d58":function(t,e,n){var r=n("ce10"),i=n("e11e");t.exports=Object.keys||function(t){return r(t,i)}},"0d6d":function(t,e,n){var r=n("d3f4"),i=n("67ab").onFreeze;n("5eda")("freeze",(function(t){return function(e){return t&&r(e)?t(i(e)):e}}))},"0df6":function(t,e,n){"use strict";t.exports=function(t){return function(e){return t.apply(null,e)}}},"0e59":function(t,e,n){"use strict";var r=n("63bc"),i=Object(r["a"])(Object,"create"),o=i;function a(){this.__data__=o?o(null):{},this.size=0}var s=a;function u(t){var e=this.has(t)&&delete this.__data__[t];return this.size-=e?1:0,e}var l=u,c="__lodash_hash_undefined__",f=Object.prototype,d=f.hasOwnProperty;function h(t){var e=this.__data__;if(o){var n=e[t];return n===c?void 0:n}return d.call(e,t)?e[t]:void 0}var p=h,v=Object.prototype,m=v.hasOwnProperty;function b(t){var e=this.__data__;return o?void 0!==e[t]:m.call(e,t)}var y=b,g="__lodash_hash_undefined__";function w(t,e){var n=this.__data__;return this.size+=this.has(t)?0:1,n[t]=o&&void 0===e?g:e,this}var S=w;function _(t){var e=-1,n=null==t?0:t.length;this.clear();while(++e<n){var r=t[e];this.set(r[0],r[1])}}_.prototype.clear=s,_.prototype["delete"]=l,_.prototype.get=p,_.prototype.has=y,_.prototype.set=S;var O=_,x=n("9cbb"),k=n("ddc9");function T(){this.size=0,this.__data__={hash:new O,map:new(k["a"]||x["a"]),string:new O}}var P=T;function j(t){var e=typeof t;return"string"==e||"number"==e||"symbol"==e||"boolean"==e?"__proto__"!==t:null===t}var C=j;function D(t,e){var n=t.__data__;return C(e)?n["string"==typeof e?"string":"hash"]:n.map}var E=D;function M(t){var e=E(this,t)["delete"](t);return this.size-=e?1:0,e}var B=M;function $(t){return E(this,t).get(t)}var A=$;function F(t){return E(this,t).has(t)}var I=F;function N(t,e){var n=E(this,t),r=n.size;return n.set(t,e),this.size+=n.size==r?0:1,this}var L=N;function R(t){var e=-1,n=null==t?0:t.length;this.clear();while(++e<n){var r=t[e];this.set(r[0],r[1])}}R.prototype.clear=P,R.prototype["delete"]=B,R.prototype.get=A,R.prototype.has=I,R.prototype.set=L;e["a"]=R},"0f88":function(t,e,n){var r,i=n("7726"),o=n("32e9"),a=n("ca5a"),s=a("typed_array"),u=a("view"),l=!(!i.ArrayBuffer||!i.DataView),c=l,f=0,d=9,h="Int8Array,Uint8Array,Uint8ClampedArray,Int16Array,Uint16Array,Int32Array,Uint32Array,Float32Array,Float64Array".split(",");while(f<d)(r=i[h[f++]])?(o(r.prototype,s,!0),o(r.prototype,u,!0)):c=!1;t.exports={ABV:l,CONSTR:c,TYPED:s,VIEW:u}},"0fc9":function(t,e,n){var r=n("3a38"),i=Math.max,o=Math.min;t.exports=function(t,e){return t=r(t),t<0?i(t+e,0):o(t,e)}},"10ad":function(t,e,n){"use strict";var r,i=n("7726"),o=n("0a49")(0),a=n("2aba"),s=n("67ab"),u=n("7333"),l=n("643e"),c=n("d3f4"),f=n("b39a"),d=n("b39a"),h=!i.ActiveXObject&&"ActiveXObject"in i,p="WeakMap",v=s.getWeak,m=Object.isExtensible,b=l.ufstore,y=function(t){return function(){return t(this,arguments.length>0?arguments[0]:void 0)}},g={get:function(t){if(c(t)){var e=v(t);return!0===e?b(f(this,p)).get(t):e?e[this._i]:void 0}},set:function(t,e){return l.def(f(this,p),t,e)}},w=t.exports=n("e0b8")(p,y,g,l,!0,!0);d&&h&&(r=l.getConstructor(y,p),u(r.prototype,g),s.NEED=!0,o(["delete","has","get","set"],(function(t){var e=w.prototype,n=e[t];a(e,t,(function(e,i){if(c(e)&&!m(e)){this._f||(this._f=new r);var o=this._f[t](e,i);return"set"==t?this:o}return n.call(this,e,i)}))})))},1147:function(t,e,n){"use strict";function r(t){return null!=t&&"object"==typeof t}e["a"]=r},1169:function(t,e,n){var r=n("2d95");t.exports=Array.isArray||function(t){return"Array"==r(t)}},1173:function(t,e){t.exports=function(t,e,n,r){if(!(t instanceof e)||void 0!==r&&r in t)throw TypeError(n+": incorrect invocation!");return t}},"11e9":function(t,e,n){var r=n("52a7"),i=n("4630"),o=n("6821"),a=n("6a99"),s=n("69a8"),u=n("c69a"),l=Object.getOwnPropertyDescriptor;e.f=n("9e1e")?l:function(t,e){if(t=o(t),e=a(e,!0),u)try{return l(t,e)}catch(n){}if(s(t,e))return i(!r.f.call(t,e),t[e])}},"130f":function(t,e,n){var r=n("5ca1"),i=n("1991");r(r.G+r.B,{setImmediate:i.set,clearImmediate:i.clear})},1368:function(t,e,n){(function(e,n){
/*!
 * @overview es6-promise - a tiny implementation of Promises/A+.
 * @copyright Copyright (c) 2014 Yehuda Katz, Tom Dale, Stefan Penner and contributors (Conversion to ES6 API by Jake Archibald)
 * @license   Licensed under MIT license
 *            See https://raw.githubusercontent.com/stefanpenner/es6-promise/master/LICENSE
 * @version   v4.2.8+1e68dce6
 */
(function(e,n){t.exports=n()})(0,(function(){"use strict";function t(t){var e=typeof t;return null!==t&&("object"===e||"function"===e)}function r(t){return"function"===typeof t}var i=void 0;i=Array.isArray?Array.isArray:function(t){return"[object Array]"===Object.prototype.toString.call(t)};var o=i,a=0,s=void 0,u=void 0,l=function(t,e){_[a]=t,_[a+1]=e,a+=2,2===a&&(u?u(O):k())};function c(t){u=t}function f(t){l=t}var d="undefined"!==typeof window?window:void 0,h=d||{},p=h.MutationObserver||h.WebKitMutationObserver,v="undefined"===typeof self&&"undefined"!==typeof e&&"[object process]"==={}.toString.call(e),m="undefined"!==typeof Uint8ClampedArray&&"undefined"!==typeof importScripts&&"undefined"!==typeof MessageChannel;function b(){return function(){return e.nextTick(O)}}function y(){return"undefined"!==typeof s?function(){s(O)}:S()}function g(){var t=0,e=new p(O),n=document.createTextNode("");return e.observe(n,{characterData:!0}),function(){n.data=t=++t%2}}function w(){var t=new MessageChannel;return t.port1.onmessage=O,function(){return t.port2.postMessage(0)}}function S(){var t=setTimeout;return function(){return t(O,1)}}var _=new Array(1e3);function O(){for(var t=0;t<a;t+=2){var e=_[t],n=_[t+1];e(n),_[t]=void 0,_[t+1]=void 0}a=0}function x(){try{var t=Function("return this")().require("vertx");return s=t.runOnLoop||t.runOnContext,y()}catch(e){return S()}}var k=void 0;function T(t,e){var n=this,r=new this.constructor(C);void 0===r[j]&&K(r);var i=n._state;if(i){var o=arguments[i-1];l((function(){return W(i,r,o,n._result)}))}else z(n,r,t,e);return r}function P(t){var e=this;if(t&&"object"===typeof t&&t.constructor===e)return t;var n=new e(C);return L(n,t),n}k=v?b():p?g():m?w():void 0===d?x():S();var j=Math.random().toString(36).substring(2);function C(){}var D=void 0,E=1,M=2;function B(){return new TypeError("You cannot resolve a promise with itself")}function $(){return new TypeError("A promises callback cannot return that same promise.")}function A(t,e,n,r){try{t.call(e,n,r)}catch(i){return i}}function F(t,e,n){l((function(t){var r=!1,i=A(n,e,(function(n){r||(r=!0,e!==n?L(t,n):V(t,n))}),(function(e){r||(r=!0,H(t,e))}),"Settle: "+(t._label||" unknown promise"));!r&&i&&(r=!0,H(t,i))}),t)}function I(t,e){e._state===E?V(t,e._result):e._state===M?H(t,e._result):z(e,void 0,(function(e){return L(t,e)}),(function(e){return H(t,e)}))}function N(t,e,n){e.constructor===t.constructor&&n===T&&e.constructor.resolve===P?I(t,e):void 0===n?V(t,e):r(n)?F(t,e,n):V(t,e)}function L(e,n){if(e===n)H(e,B());else if(t(n)){var r=void 0;try{r=n.then}catch(i){return void H(e,i)}N(e,n,r)}else V(e,n)}function R(t){t._onerror&&t._onerror(t._result),Y(t)}function V(t,e){t._state===D&&(t._result=e,t._state=E,0!==t._subscribers.length&&l(Y,t))}function H(t,e){t._state===D&&(t._state=M,t._result=e,l(R,t))}function z(t,e,n,r){var i=t._subscribers,o=i.length;t._onerror=null,i[o]=e,i[o+E]=n,i[o+M]=r,0===o&&t._state&&l(Y,t)}function Y(t){var e=t._subscribers,n=t._state;if(0!==e.length){for(var r=void 0,i=void 0,o=t._result,a=0;a<e.length;a+=3)r=e[a],i=e[a+n],r?W(n,r,i,o):i(o);t._subscribers.length=0}}function W(t,e,n,i){var o=r(n),a=void 0,s=void 0,u=!0;if(o){try{a=n(i)}catch(l){u=!1,s=l}if(e===a)return void H(e,$())}else a=i;e._state!==D||(o&&u?L(e,a):!1===u?H(e,s):t===E?V(e,a):t===M&&H(e,a))}function U(t,e){try{e((function(e){L(t,e)}),(function(e){H(t,e)}))}catch(n){H(t,n)}}var G=0;function q(){return G++}function K(t){t[j]=G++,t._state=void 0,t._result=void 0,t._subscribers=[]}function J(){return new Error("Array Methods must be provided an Array")}var X=function(){function t(t,e){this._instanceConstructor=t,this.promise=new t(C),this.promise[j]||K(this.promise),o(e)?(this.length=e.length,this._remaining=e.length,this._result=new Array(this.length),0===this.length?V(this.promise,this._result):(this.length=this.length||0,this._enumerate(e),0===this._remaining&&V(this.promise,this._result))):H(this.promise,J())}return t.prototype._enumerate=function(t){for(var e=0;this._state===D&&e<t.length;e++)this._eachEntry(t[e],e)},t.prototype._eachEntry=function(t,e){var n=this._instanceConstructor,r=n.resolve;if(r===P){var i=void 0,o=void 0,a=!1;try{i=t.then}catch(u){a=!0,o=u}if(i===T&&t._state!==D)this._settledAt(t._state,e,t._result);else if("function"!==typeof i)this._remaining--,this._result[e]=t;else if(n===rt){var s=new n(C);a?H(s,o):N(s,t,i),this._willSettleAt(s,e)}else this._willSettleAt(new n((function(e){return e(t)})),e)}else this._willSettleAt(r(t),e)},t.prototype._settledAt=function(t,e,n){var r=this.promise;r._state===D&&(this._remaining--,t===M?H(r,n):this._result[e]=n),0===this._remaining&&V(r,this._result)},t.prototype._willSettleAt=function(t,e){var n=this;z(t,void 0,(function(t){return n._settledAt(E,e,t)}),(function(t){return n._settledAt(M,e,t)}))},t}();function Z(t){return new X(this,t).promise}function Q(t){var e=this;return o(t)?new e((function(n,r){for(var i=t.length,o=0;o<i;o++)e.resolve(t[o]).then(n,r)})):new e((function(t,e){return e(new TypeError("You must pass an array to race."))}))}function tt(t){var e=this,n=new e(C);return H(n,t),n}function et(){throw new TypeError("You must pass a resolver function as the first argument to the promise constructor")}function nt(){throw new TypeError("Failed to construct 'Promise': Please use the 'new' operator, this object constructor cannot be called as a function.")}var rt=function(){function t(e){this[j]=q(),this._result=this._state=void 0,this._subscribers=[],C!==e&&("function"!==typeof e&&et(),this instanceof t?U(this,e):nt())}return t.prototype.catch=function(t){return this.then(null,t)},t.prototype.finally=function(t){var e=this,n=e.constructor;return r(t)?e.then((function(e){return n.resolve(t()).then((function(){return e}))}),(function(e){return n.resolve(t()).then((function(){throw e}))})):e.then(t,t)},t}();function it(){var t=void 0;if("undefined"!==typeof n)t=n;else if("undefined"!==typeof self)t=self;else try{t=Function("return this")()}catch(i){throw new Error("polyfill failed because global object is unavailable in this environment")}var e=t.Promise;if(e){var r=null;try{r=Object.prototype.toString.call(e.resolve())}catch(i){}if("[object Promise]"===r&&!e.cast)return}t.Promise=rt}return rt.prototype.then=T,rt.all=Z,rt.race=Q,rt.resolve=P,rt.reject=tt,rt._setScheduler=c,rt._setAsap=f,rt._asap=l,rt.polyfill=it,rt.Promise=rt,rt}))}).call(this,n("f28c"),n("c8ba"))},1448:function(t,e,n){"use strict";n("386b")("strike",(function(t){return function(){return t(this,"strike","","")}}))},1495:function(t,e,n){var r=n("86cc"),i=n("cb7c"),o=n("0d58");t.exports=n("9e1e")?Object.defineProperties:function(t,e){i(t);var n,a=o(e),s=a.length,u=0;while(s>u)r.f(t,n=a[u++],e[n]);return t}},"14b9":function(t,e,n){var r=n("5ca1");r(r.P,"String",{repeat:n("9744")})},"15ac":function(t,e,n){n("ec30")("Int16",2,(function(t){return function(e,n,r){return t(this,e,n,r)}}))},1654:function(t,e,n){"use strict";var r=n("71c1")(!0);n("30f1")(String,"String",(function(t){this._t=String(t),this._i=0}),(function(){var t,e=this._t,n=this._i;return n>=e.length?{value:void 0,done:!0}:(t=r(e,n),this._i+=t.length,{value:t,done:!1})}))},"165b":function(t,e,n){var r=n("d3f4");n("5eda")("isExtensible",(function(t){return function(e){return!!r(e)&&(!t||t(e))}}))},1691:function(t,e){t.exports="constructor,hasOwnProperty,isPrototypeOf,propertyIsEnumerable,toLocaleString,toString,valueOf".split(",")},1864:function(t,e,n){var r,i;
/*!
 * js-logger - http://github.com/jonnyreeves/js-logger
 * Jonny Reeves, http://jonnyreeves.co.uk/
 * js-logger may be freely distributed under the MIT license.
 */(function(o){"use strict";var a,s={};s.VERSION="1.6.0";var u={},l=function(t,e){return function(){return e.apply(t,arguments)}},c=function(){var t,e,n=arguments,r=n[0];for(e=1;e<n.length;e++)for(t in n[e])!(t in r)&&n[e].hasOwnProperty(t)&&(r[t]=n[e][t]);return r},f=function(t,e){return{value:t,name:e}};s.TRACE=f(1,"TRACE"),s.DEBUG=f(2,"DEBUG"),s.INFO=f(3,"INFO"),s.TIME=f(4,"TIME"),s.WARN=f(5,"WARN"),s.ERROR=f(8,"ERROR"),s.OFF=f(99,"OFF");var d=function(t){this.context=t,this.setLevel(t.filterLevel),this.log=this.info};d.prototype={setLevel:function(t){t&&"value"in t&&(this.context.filterLevel=t)},getLevel:function(){return this.context.filterLevel},enabledFor:function(t){var e=this.context.filterLevel;return t.value>=e.value},trace:function(){this.invoke(s.TRACE,arguments)},debug:function(){this.invoke(s.DEBUG,arguments)},info:function(){this.invoke(s.INFO,arguments)},warn:function(){this.invoke(s.WARN,arguments)},error:function(){this.invoke(s.ERROR,arguments)},time:function(t){"string"===typeof t&&t.length>0&&this.invoke(s.TIME,[t,"start"])},timeEnd:function(t){"string"===typeof t&&t.length>0&&this.invoke(s.TIME,[t,"end"])},invoke:function(t,e){a&&this.enabledFor(t)&&a(e,c({level:t},this.context))}};var h=new d({filterLevel:s.OFF});(function(){var t=s;t.enabledFor=l(h,h.enabledFor),t.trace=l(h,h.trace),t.debug=l(h,h.debug),t.time=l(h,h.time),t.timeEnd=l(h,h.timeEnd),t.info=l(h,h.info),t.warn=l(h,h.warn),t.error=l(h,h.error),t.log=t.info})(),s.setHandler=function(t){a=t},s.setLevel=function(t){for(var e in h.setLevel(t),u)u.hasOwnProperty(e)&&u[e].setLevel(t)},s.getLevel=function(){return h.getLevel()},s.get=function(t){return u[t]||(u[t]=new d(c({name:t},h.context)))},s.createDefaultHandler=function(t){t=t||{},t.formatter=t.formatter||function(t,e){e.name&&t.unshift("["+e.name+"]")};var e={},n=function(t,e){Function.prototype.apply.call(t,console,e)};return"undefined"===typeof console?function(){}:function(r,i){r=Array.prototype.slice.call(r);var o,a=console.log;i.level===s.TIME?(o=(i.name?"["+i.name+"] ":"")+r[0],"start"===r[1]?console.time?console.time(o):e[o]=(new Date).getTime():console.timeEnd?console.timeEnd(o):n(a,[o+": "+((new Date).getTime()-e[o])+"ms"])):(i.level===s.WARN&&console.warn?a=console.warn:i.level===s.ERROR&&console.error?a=console.error:i.level===s.INFO&&console.info?a=console.info:i.level===s.DEBUG&&console.debug?a=console.debug:i.level===s.TRACE&&console.trace&&(a=console.trace),t.formatter(r,i),n(a,r))}},s.useDefaults=function(t){s.setLevel(t&&t.defaultLevel||s.DEBUG),s.setHandler(s.createDefaultHandler(t))},r=s,i="function"===typeof r?r.call(e,n,e,t):r,void 0===i||(t.exports=i)})()},"18d0":function(t,e,n){var r=n("5ca1"),i=n("3ca5");r(r.G+r.F*(parseInt!=i),{parseInt:i})},1991:function(t,e,n){var r,i,o,a=n("9b43"),s=n("31f4"),u=n("fab2"),l=n("230e"),c=n("7726"),f=c.process,d=c.setImmediate,h=c.clearImmediate,p=c.MessageChannel,v=c.Dispatch,m=0,b={},y="onreadystatechange",g=function(){var t=+this;if(b.hasOwnProperty(t)){var e=b[t];delete b[t],e()}},w=function(t){g.call(t.data)};d&&h||(d=function(t){var e=[],n=1;while(arguments.length>n)e.push(arguments[n++]);return b[++m]=function(){s("function"==typeof t?t:Function(t),e)},r(m),m},h=function(t){delete b[t]},"process"==n("2d95")(f)?r=function(t){f.nextTick(a(g,t,1))}:v&&v.now?r=function(t){v.now(a(g,t,1))}:p?(i=new p,o=i.port2,i.port1.onmessage=w,r=a(o.postMessage,o,1)):c.addEventListener&&"function"==typeof postMessage&&!c.importScripts?(r=function(t){c.postMessage(t+"","*")},c.addEventListener("message",w,!1)):r=y in l("script")?function(t){u.appendChild(l("script"))[y]=function(){u.removeChild(this),g.call(t)}}:function(t){setTimeout(a(g,t,1),0)}),t.exports={set:d,clear:h}},"1af6":function(t,e,n){var r=n("63b6");r(r.S,"Array",{isArray:n("9003")})},"1bc3":function(t,e,n){var r=n("f772");t.exports=function(t,e){if(!r(t))return t;var n,i;if(e&&"function"==typeof(n=t.toString)&&!r(i=n.call(t)))return i;if("function"==typeof(n=t.valueOf)&&!r(i=n.call(t)))return i;if(!e&&"function"==typeof(n=t.toString)&&!r(i=n.call(t)))return i;throw TypeError("Can't convert object to primitive value")}},"1bc6":function(t,e,n){"use strict";var r=n("f0ce"),i=n("1147"),o="[object Symbol]";function a(t){return"symbol"==typeof t||Object(i["a"])(t)&&Object(r["a"])(t)==o}e["a"]=a},"1c01":function(t,e,n){var r=n("5ca1");r(r.S+r.F*!n("9e1e"),"Object",{defineProperty:n("86cc").f})},"1c4c":function(t,e,n){"use strict";var r=n("9b43"),i=n("5ca1"),o=n("4bf8"),a=n("1fa8"),s=n("33a4"),u=n("9def"),l=n("f1ae"),c=n("27ee");i(i.S+i.F*!n("5cc5")((function(t){Array.from(t)})),"Array",{from:function(t){var e,n,i,f,d=o(t),h="function"==typeof this?this:Array,p=arguments.length,v=p>1?arguments[1]:void 0,m=void 0!==v,b=0,y=c(d);if(m&&(v=r(v,p>2?arguments[2]:void 0,2)),void 0==y||h==Array&&s(y))for(e=u(d.length),n=new h(e);e>b;b++)l(n,b,m?v(d[b],b):d[b]);else for(f=y.call(d),n=new h;!(i=f.next()).done;b++)l(n,b,m?a(f,v,[i.value,b],!0):i.value);return n.length=b,n}})},"1d2b":function(t,e,n){"use strict";t.exports=function(t,e){return function(){for(var n=new Array(arguments.length),r=0;r<n.length;r++)n[r]=arguments[r];return t.apply(e,n)}}},"1ec9":function(t,e,n){var r=n("f772"),i=n("e53d").document,o=r(i)&&r(i.createElement);t.exports=function(t){return o?i.createElement(t):{}}},"1f18":function(t,e,n){var r=n("5ca1");r(r.S,"Math",{RAD_PER_DEG:180/Math.PI})},"1f91":function(t,e,n){var r=n("5ca1"),i=n("e9d2"),o=n("91ca");r(r.S,"Math",{fscale:function(t,e,n,r,a){return o(i(t,e,n,r,a))}})},"1fa8":function(t,e,n){var r=n("cb7c");t.exports=function(t,e,n,i){try{return i?e(r(n)[0],n[1]):e(n)}catch(a){var o=t["return"];throw void 0!==o&&r(o.call(t)),a}}},"20d6":function(t,e,n){"use strict";var r=n("5ca1"),i=n("0a49")(6),o="findIndex",a=!0;o in[]&&Array(1)[o]((function(){a=!1})),r(r.P+r.F*a,"Array",{findIndex:function(t){return i(this,t,arguments.length>1?arguments[1]:void 0)}}),n("9c6c")(o)},"20fd":function(t,e,n){"use strict";var r=n("d9f6"),i=n("aebd");t.exports=function(t,e,n){e in t?r.f(t,e,i(0,n)):t[e]=n}},"214f":function(t,e,n){"use strict";n("b0c5");var r=n("2aba"),i=n("32e9"),o=n("79e5"),a=n("be13"),s=n("2b4c"),u=n("520a"),l=s("species"),c=!o((function(){var t=/./;return t.exec=function(){var t=[];return t.groups={a:"7"},t},"7"!=="".replace(t,"$<a>")})),f=function(){var t=/(?:)/,e=t.exec;t.exec=function(){return e.apply(this,arguments)};var n="ab".split(t);return 2===n.length&&"a"===n[0]&&"b"===n[1]}();t.exports=function(t,e,n){var d=s(t),h=!o((function(){var e={};return e[d]=function(){return 7},7!=""[t](e)})),p=h?!o((function(){var e=!1,n=/a/;return n.exec=function(){return e=!0,null},"split"===t&&(n.constructor={},n.constructor[l]=function(){return n}),n[d](""),!e})):void 0;if(!h||!p||"replace"===t&&!c||"split"===t&&!f){var v=/./[d],m=n(a,d,""[t],(function(t,e,n,r,i){return e.exec===u?h&&!i?{done:!0,value:v.call(e,n,r)}:{done:!0,value:t.call(n,e,r)}:{done:!1}})),b=m[0],y=m[1];r(String.prototype,t,b),i(RegExp.prototype,d,2==e?function(t,e){return y.call(t,this,e)}:function(t){return y.call(t,this)})}}},"217b":function(t,e,n){"use strict";var r=n("d3f4"),i=n("38fd"),o=n("2b4c")("hasInstance"),a=Function.prototype;o in a||n("86cc").f(a,o,{value:function(t){if("function"!=typeof this||!r(t))return!1;if(!r(this.prototype))return t instanceof this;while(t=i(t))if(this.prototype===t)return!0;return!1}})},2251:function(t,e,n){var r=n("5ca1"),i=n("cb7c"),o=Object.isExtensible;r(r.S,"Reflect",{isExtensible:function(t){return i(t),!o||o(t)}})},"230e":function(t,e,n){var r=n("d3f4"),i=n("7726").document,o=r(i)&&r(i.createElement);t.exports=function(t){return o?i.createElement(t):{}}},2332:function(t,e,n){"use strict";function r(t){var e=typeof t;return null!=t&&("object"==e||"function"==e)}e["a"]=r},2397:function(t,e,n){var r=n("5ca1"),i=n("2aeb"),o=n("d8e8"),a=n("cb7c"),s=n("d3f4"),u=n("79e5"),l=n("f0c1"),c=(n("7726").Reflect||{}).construct,f=u((function(){function t(){}return!(c((function(){}),[],t)instanceof t)})),d=!u((function(){c((function(){}))}));r(r.S+r.F*(f||d),"Reflect",{construct:function(t,e){o(t),a(e);var n=arguments.length<3?t:o(arguments[2]);if(d&&!f)return c(t,e,n);if(t==n){switch(e.length){case 0:return new t;case 1:return new t(e[0]);case 2:return new t(e[0],e[1]);case 3:return new t(e[0],e[1],e[2]);case 4:return new t(e[0],e[1],e[2],e[3])}var r=[null];return r.push.apply(r,e),new(l.apply(t,r))}var u=n.prototype,h=i(s(u)?u:Object.prototype),p=Function.apply.call(t,h,e);return s(p)?p:h}})},"23be":function(t,e,n){"use strict";n("aa77")("trimLeft",(function(t){return function(){return t(this,1)}}),"trimStart")},"23bf":function(t,e,n){"use strict";var r=n("5ca1"),i=n("fab2"),o=n("2d95"),a=n("77f1"),s=n("9def"),u=[].slice;r(r.P+r.F*n("79e5")((function(){i&&u.call(i)})),"Array",{slice:function(t,e){var n=s(this.length),r=o(this);if(e=void 0===e?n:e,"Array"==r)return u.call(this,t,e);for(var i=a(t,n),l=a(e,n),c=s(l-i),f=new Array(c),d=0;d<c;d++)f[d]="String"==r?this.charAt(i+d):this[i+d];return f}})},"23c6":function(t,e,n){var r=n("2d95"),i=n("2b4c")("toStringTag"),o="Arguments"==r(function(){return arguments}()),a=function(t,e){try{return t[e]}catch(n){}};t.exports=function(t){var e,n,s;return void 0===t?"Undefined":null===t?"Null":"string"==typeof(n=a(e=Object(t),i))?n:o?r(e):"Object"==(s=r(e))&&"function"==typeof e.callee?"Arguments":s}},"241e":function(t,e,n){var r=n("25eb");t.exports=function(t){return Object(r(t))}},"242a":function(t,e,n){"use strict";n("386b")("sup",(function(t){return function(){return t(this,"sup","","")}}))},2444:function(t,e,n){"use strict";(function(e){var r=n("c532"),i=n("c8af"),o={"Content-Type":"application/x-www-form-urlencoded"};function a(t,e){!r.isUndefined(t)&&r.isUndefined(t["Content-Type"])&&(t["Content-Type"]=e)}function s(){var t;return("undefined"!==typeof XMLHttpRequest||"undefined"!==typeof e&&"[object process]"===Object.prototype.toString.call(e))&&(t=n("b50d")),t}var u={adapter:s(),transformRequest:[function(t,e){return i(e,"Accept"),i(e,"Content-Type"),r.isFormData(t)||r.isArrayBuffer(t)||r.isBuffer(t)||r.isStream(t)||r.isFile(t)||r.isBlob(t)?t:r.isArrayBufferView(t)?t.buffer:r.isURLSearchParams(t)?(a(e,"application/x-www-form-urlencoded;charset=utf-8"),t.toString()):r.isObject(t)?(a(e,"application/json;charset=utf-8"),JSON.stringify(t)):t}],transformResponse:[function(t){if("string"===typeof t)try{t=JSON.parse(t)}catch(e){}return t}],timeout:0,xsrfCookieName:"XSRF-TOKEN",xsrfHeaderName:"X-XSRF-TOKEN",maxContentLength:-1,validateStatus:function(t){return t>=200&&t<300},headers:{common:{Accept:"application/json, text/plain, */*"}}};r.forEach(["delete","get","head"],(function(t){u.headers[t]={}})),r.forEach(["post","put","patch"],(function(t){u.headers[t]=r.merge(o)})),t.exports=u}).call(this,n("f28c"))},"24c5":function(t,e,n){"use strict";var r,i,o,a,s=n("b8e3"),u=n("e53d"),l=n("d864"),c=n("40c3"),f=n("63b6"),d=n("f772"),h=n("79aa"),p=n("1173"),v=n("a22a"),m=n("f201"),b=n("4178").set,y=n("aba2")(),g=n("656e"),w=n("4439"),S=n("bc13"),_=n("cd78"),O="Promise",x=u.TypeError,k=u.process,T=k&&k.versions,P=T&&T.v8||"",j=u[O],C="process"==c(k),D=function(){},E=i=g.f,M=!!function(){try{var t=j.resolve(1),e=(t.constructor={})[n("5168")("species")]=function(t){t(D,D)};return(C||"function"==typeof PromiseRejectionEvent)&&t.then(D)instanceof e&&0!==P.indexOf("6.6")&&-1===S.indexOf("Chrome/66")}catch(r){}}(),B=function(t){var e;return!(!d(t)||"function"!=typeof(e=t.then))&&e},$=function(t,e){if(!t._n){t._n=!0;var n=t._c;y((function(){var r=t._v,i=1==t._s,o=0,a=function(e){var n,o,a,s=i?e.ok:e.fail,u=e.resolve,l=e.reject,c=e.domain;try{s?(i||(2==t._h&&I(t),t._h=1),!0===s?n=r:(c&&c.enter(),n=s(r),c&&(c.exit(),a=!0)),n===e.promise?l(x("Promise-chain cycle")):(o=B(n))?o.call(n,u,l):u(n)):l(r)}catch(f){c&&!a&&c.exit(),l(f)}};while(n.length>o)a(n[o++]);t._c=[],t._n=!1,e&&!t._h&&A(t)}))}},A=function(t){b.call(u,(function(){var e,n,r,i=t._v,o=F(t);if(o&&(e=w((function(){C?k.emit("unhandledRejection",i,t):(n=u.onunhandledrejection)?n({promise:t,reason:i}):(r=u.console)&&r.error&&r.error("Unhandled promise rejection",i)})),t._h=C||F(t)?2:1),t._a=void 0,o&&e.e)throw e.v}))},F=function(t){return 1!==t._h&&0===(t._a||t._c).length},I=function(t){b.call(u,(function(){var e;C?k.emit("rejectionHandled",t):(e=u.onrejectionhandled)&&e({promise:t,reason:t._v})}))},N=function(t){var e=this;e._d||(e._d=!0,e=e._w||e,e._v=t,e._s=2,e._a||(e._a=e._c.slice()),$(e,!0))},L=function(t){var e,n=this;if(!n._d){n._d=!0,n=n._w||n;try{if(n===t)throw x("Promise can't be resolved itself");(e=B(t))?y((function(){var r={_w:n,_d:!1};try{e.call(t,l(L,r,1),l(N,r,1))}catch(i){N.call(r,i)}})):(n._v=t,n._s=1,$(n,!1))}catch(r){N.call({_w:n,_d:!1},r)}}};M||(j=function(t){p(this,j,O,"_h"),h(t),r.call(this);try{t(l(L,this,1),l(N,this,1))}catch(e){N.call(this,e)}},r=function(t){this._c=[],this._a=void 0,this._s=0,this._d=!1,this._v=void 0,this._h=0,this._n=!1},r.prototype=n("5c95")(j.prototype,{then:function(t,e){var n=E(m(this,j));return n.ok="function"!=typeof t||t,n.fail="function"==typeof e&&e,n.domain=C?k.domain:void 0,this._c.push(n),this._a&&this._a.push(n),this._s&&$(this,!1),n.promise},catch:function(t){return this.then(void 0,t)}}),o=function(){var t=new r;this.promise=t,this.resolve=l(L,t,1),this.reject=l(N,t,1)},g.f=E=function(t){return t===j||t===a?new o(t):i(t)}),f(f.G+f.W+f.F*!M,{Promise:j}),n("45f2")(j,O),n("4c95")(O),a=n("584a")[O],f(f.S+f.F*!M,O,{reject:function(t){var e=E(this),n=e.reject;return n(t),e.promise}}),f(f.S+f.F*(s||!M),O,{resolve:function(t){return _(s&&this===a?j:this,t)}}),f(f.S+f.F*!(M&&n("4ee1")((function(t){j.all(t)["catch"](D)}))),O,{all:function(t){var e=this,n=E(e),r=n.resolve,i=n.reject,o=w((function(){var n=[],o=0,a=1;v(t,!1,(function(t){var s=o++,u=!1;n.push(void 0),a++,e.resolve(t).then((function(t){u||(u=!0,n[s]=t,--a||r(n))}),i)})),--a||r(n)}));return o.e&&i(o.v),n.promise},race:function(t){var e=this,n=E(e),r=n.reject,i=w((function(){v(t,!1,(function(t){e.resolve(t).then(n.resolve,r)}))}));return i.e&&r(i.v),n.promise}})},"25c9":function(t,e,n){var r=n("5ca1"),i=Math.exp;r(r.S,"Math",{cosh:function(t){return(i(t=+t)+i(-t))/2}})},"25db":function(t,e,n){n("5eda")("getOwnPropertyNames",(function(){return n("7bbc").f}))},"25eb":function(t,e){t.exports=function(t){if(void 0==t)throw TypeError("Can't call method on  "+t);return t}},2621:function(t,e){e.f=Object.getOwnPropertySymbols},"262f":function(t,e,n){var r=n("5ca1");r(r.G+r.W+r.F*!n("0f88").ABV,{DataView:n("ed0b").DataView})},"26ce":function(t,e,n){"use strict";var r=9007199254740991;function i(t){return"number"==typeof t&&t>-1&&t%1==0&&t<=r}e["a"]=i},"26ee":function(t,e,n){"use strict";var r=n("5ea3"),i="object"==typeof self&&self&&self.Object===Object&&self,o=r["a"]||i||Function("return this")();e["a"]=o},2748:function(t,e,n){var r=n("5ca1"),i=180/Math.PI;r(r.S,"Math",{degrees:function(t){return t*i}})},"27ee":function(t,e,n){var r=n("23c6"),i=n("2b4c")("iterator"),o=n("84f2");t.exports=n("8378").getIteratorMethod=function(t){if(void 0!=t)return t[i]||t["@@iterator"]||o[r(t)]}},2877:function(t,e,n){"use strict";function r(t,e,n,r,i,o,a,s){var u,l="function"===typeof t?t.options:t;if(e&&(l.render=e,l.staticRenderFns=n,l._compiled=!0),r&&(l.functional=!0),o&&(l._scopeId="data-v-"+o),a?(u=function(t){t=t||this.$vnode&&this.$vnode.ssrContext||this.parent&&this.parent.$vnode&&this.parent.$vnode.ssrContext,t||"undefined"===typeof __VUE_SSR_CONTEXT__||(t=__VUE_SSR_CONTEXT__),i&&i.call(this,t),t&&t._registeredComponents&&t._registeredComponents.add(a)},l._ssrRegister=u):i&&(u=s?function(){i.call(this,this.$root.$options.shadowRoot)}:i),u)if(l.functional){l._injectStyles=u;var c=l.render;l.render=function(t,e){return u.call(e),c(t,e)}}else{var f=l.beforeCreate;l.beforeCreate=f?[].concat(f,u):[u]}return{exports:t,options:l}}n.d(e,"a",(function(){return r}))},"28a5":function(t,e,n){"use strict";var r=n("aae3"),i=n("cb7c"),o=n("ebd6"),a=n("0390"),s=n("9def"),u=n("5f1b"),l=n("520a"),c=n("79e5"),f=Math.min,d=[].push,h="split",p="length",v="lastIndex",m=4294967295,b=!c((function(){RegExp(m,"y")}));n("214f")("split",2,(function(t,e,n,c){var y;return y="c"=="abbc"[h](/(b)*/)[1]||4!="test"[h](/(?:)/,-1)[p]||2!="ab"[h](/(?:ab)*/)[p]||4!="."[h](/(.?)(.?)/)[p]||"."[h](/()()/)[p]>1||""[h](/.?/)[p]?function(t,e){var i=String(this);if(void 0===t&&0===e)return[];if(!r(t))return n.call(i,t,e);var o,a,s,u=[],c=(t.ignoreCase?"i":"")+(t.multiline?"m":"")+(t.unicode?"u":"")+(t.sticky?"y":""),f=0,h=void 0===e?m:e>>>0,b=new RegExp(t.source,c+"g");while(o=l.call(b,i)){if(a=b[v],a>f&&(u.push(i.slice(f,o.index)),o[p]>1&&o.index<i[p]&&d.apply(u,o.slice(1)),s=o[0][p],f=a,u[p]>=h))break;b[v]===o.index&&b[v]++}return f===i[p]?!s&&b.test("")||u.push(""):u.push(i.slice(f)),u[p]>h?u.slice(0,h):u}:"0"[h](void 0,0)[p]?function(t,e){return void 0===t&&0===e?[]:n.call(this,t,e)}:n,[function(n,r){var i=t(this),o=void 0==n?void 0:n[e];return void 0!==o?o.call(n,i,r):y.call(String(i),n,r)},function(t,e){var r=c(y,t,this,e,y!==n);if(r.done)return r.value;var l=i(t),d=String(this),h=o(l,RegExp),p=l.unicode,v=(l.ignoreCase?"i":"")+(l.multiline?"m":"")+(l.unicode?"u":"")+(b?"y":"g"),g=new h(b?l:"^(?:"+l.source+")",v),w=void 0===e?m:e>>>0;if(0===w)return[];if(0===d.length)return null===u(g,d)?[d]:[];var S=0,_=0,O=[];while(_<d.length){g.lastIndex=b?_:0;var x,k=u(g,b?d:d.slice(_));if(null===k||(x=f(s(g.lastIndex+(b?0:_)),d.length))===S)_=a(d,_,p);else{if(O.push(d.slice(S,_)),O.length===w)return O;for(var T=1;T<=k.length-1;T++)if(O.push(k[T]),O.length===w)return O;_=S=x}}return O.push(d.slice(S)),O}]}))},"28e4":function(t,e,n){"use strict";var r=n("5ca1"),i=n("d8e8"),o=n("9b43"),a=n("4a59");t.exports=function(t){r(r.S,t,{from:function(t){var e,n,r,s,u=arguments[1];return i(this),e=void 0!==u,e&&i(u),void 0==t?new this:(n=[],e?(r=0,s=o(u,arguments[2],2),a(t,!1,(function(t){n.push(s(t,r++))}))):a(t,!1,n.push,n),new this(n))}})}},"294c":function(t,e){t.exports=function(t){try{return!!t()}catch(e){return!0}}},"2aba":function(t,e,n){var r=n("7726"),i=n("32e9"),o=n("69a8"),a=n("ca5a")("src"),s=n("fa5b"),u="toString",l=(""+s).split(u);n("8378").inspectSource=function(t){return s.call(t)},(t.exports=function(t,e,n,s){var u="function"==typeof n;u&&(o(n,"name")||i(n,"name",e)),t[e]!==n&&(u&&(o(n,a)||i(n,a,t[e]?""+t[e]:l.join(String(e)))),t===r?t[e]=n:s?t[e]?t[e]=n:i(t,e,n):(delete t[e],i(t,e,n)))})(Function.prototype,u,(function(){return"function"==typeof this&&this[a]||s.call(this)}))},"2aeb":function(t,e,n){var r=n("cb7c"),i=n("1495"),o=n("e11e"),a=n("613b")("IE_PROTO"),s=function(){},u="prototype",l=function(){var t,e=n("230e")("iframe"),r=o.length,i="<",a=">";e.style.display="none",n("fab2").appendChild(e),e.src="javascript:",t=e.contentWindow.document,t.open(),t.write(i+"script"+a+"document.F=Object"+i+"/script"+a),t.close(),l=t.F;while(r--)delete l[u][o[r]];return l()};t.exports=Object.create||function(t,e){var n;return null!==t?(s[u]=r(t),n=new s,s[u]=null,n[a]=t):n=l(),void 0===e?n:i(n,e)}},"2b0e":function(t,e,n){"use strict";n.r(e),function(t){
/*!
 * Vue.js v2.6.11
 * (c) 2014-2019 Evan You
 * Released under the MIT License.
 */
var n=Object.freeze({});function r(t){return void 0===t||null===t}function i(t){return void 0!==t&&null!==t}function o(t){return!0===t}function a(t){return!1===t}function s(t){return"string"===typeof t||"number"===typeof t||"symbol"===typeof t||"boolean"===typeof t}function u(t){return null!==t&&"object"===typeof t}var l=Object.prototype.toString;function c(t){return"[object Object]"===l.call(t)}function f(t){return"[object RegExp]"===l.call(t)}function d(t){var e=parseFloat(String(t));return e>=0&&Math.floor(e)===e&&isFinite(t)}function h(t){return i(t)&&"function"===typeof t.then&&"function"===typeof t.catch}function p(t){return null==t?"":Array.isArray(t)||c(t)&&t.toString===l?JSON.stringify(t,null,2):String(t)}function v(t){var e=parseFloat(t);return isNaN(e)?t:e}function m(t,e){for(var n=Object.create(null),r=t.split(","),i=0;i<r.length;i++)n[r[i]]=!0;return e?function(t){return n[t.toLowerCase()]}:function(t){return n[t]}}m("slot,component",!0);var b=m("key,ref,slot,slot-scope,is");function y(t,e){if(t.length){var n=t.indexOf(e);if(n>-1)return t.splice(n,1)}}var g=Object.prototype.hasOwnProperty;function w(t,e){return g.call(t,e)}function S(t){var e=Object.create(null);return function(n){var r=e[n];return r||(e[n]=t(n))}}var _=/-(\w)/g,O=S((function(t){return t.replace(_,(function(t,e){return e?e.toUpperCase():""}))})),x=S((function(t){return t.charAt(0).toUpperCase()+t.slice(1)})),k=/\B([A-Z])/g,T=S((function(t){return t.replace(k,"-$1").toLowerCase()}));function P(t,e){function n(n){var r=arguments.length;return r?r>1?t.apply(e,arguments):t.call(e,n):t.call(e)}return n._length=t.length,n}function j(t,e){return t.bind(e)}var C=Function.prototype.bind?j:P;function D(t,e){e=e||0;var n=t.length-e,r=new Array(n);while(n--)r[n]=t[n+e];return r}function E(t,e){for(var n in e)t[n]=e[n];return t}function M(t){for(var e={},n=0;n<t.length;n++)t[n]&&E(e,t[n]);return e}function B(t,e,n){}var $=function(t,e,n){return!1},A=function(t){return t};function F(t,e){if(t===e)return!0;var n=u(t),r=u(e);if(!n||!r)return!n&&!r&&String(t)===String(e);try{var i=Array.isArray(t),o=Array.isArray(e);if(i&&o)return t.length===e.length&&t.every((function(t,n){return F(t,e[n])}));if(t instanceof Date&&e instanceof Date)return t.getTime()===e.getTime();if(i||o)return!1;var a=Object.keys(t),s=Object.keys(e);return a.length===s.length&&a.every((function(n){return F(t[n],e[n])}))}catch(l){return!1}}function I(t,e){for(var n=0;n<t.length;n++)if(F(t[n],e))return n;return-1}function N(t){var e=!1;return function(){e||(e=!0,t.apply(this,arguments))}}var L="data-server-rendered",R=["component","directive","filter"],V=["beforeCreate","created","beforeMount","mounted","beforeUpdate","updated","beforeDestroy","destroyed","activated","deactivated","errorCaptured","serverPrefetch"],H={optionMergeStrategies:Object.create(null),silent:!1,productionTip:!1,devtools:!1,performance:!1,errorHandler:null,warnHandler:null,ignoredElements:[],keyCodes:Object.create(null),isReservedTag:$,isReservedAttr:$,isUnknownElement:$,getTagNamespace:B,parsePlatformTagName:A,mustUseProp:$,async:!0,_lifecycleHooks:V},z=/a-zA-Z\u00B7\u00C0-\u00D6\u00D8-\u00F6\u00F8-\u037D\u037F-\u1FFF\u200C-\u200D\u203F-\u2040\u2070-\u218F\u2C00-\u2FEF\u3001-\uD7FF\uF900-\uFDCF\uFDF0-\uFFFD/;function Y(t){var e=(t+"").charCodeAt(0);return 36===e||95===e}function W(t,e,n,r){Object.defineProperty(t,e,{value:n,enumerable:!!r,writable:!0,configurable:!0})}var U=new RegExp("[^"+z.source+".$_\\d]");function G(t){if(!U.test(t)){var e=t.split(".");return function(t){for(var n=0;n<e.length;n++){if(!t)return;t=t[e[n]]}return t}}}var q,K="__proto__"in{},J="undefined"!==typeof window,X="undefined"!==typeof WXEnvironment&&!!WXEnvironment.platform,Z=X&&WXEnvironment.platform.toLowerCase(),Q=J&&window.navigator.userAgent.toLowerCase(),tt=Q&&/msie|trident/.test(Q),et=Q&&Q.indexOf("msie 9.0")>0,nt=Q&&Q.indexOf("edge/")>0,rt=(Q&&Q.indexOf("android"),Q&&/iphone|ipad|ipod|ios/.test(Q)||"ios"===Z),it=(Q&&/chrome\/\d+/.test(Q),Q&&/phantomjs/.test(Q),Q&&Q.match(/firefox\/(\d+)/)),ot={}.watch,at=!1;if(J)try{var st={};Object.defineProperty(st,"passive",{get:function(){at=!0}}),window.addEventListener("test-passive",null,st)}catch(Oa){}var ut=function(){return void 0===q&&(q=!J&&!X&&"undefined"!==typeof t&&(t["process"]&&"server"===t["process"].env.VUE_ENV)),q},lt=J&&window.__VUE_DEVTOOLS_GLOBAL_HOOK__;function ct(t){return"function"===typeof t&&/native code/.test(t.toString())}var ft,dt="undefined"!==typeof Symbol&&ct(Symbol)&&"undefined"!==typeof Reflect&&ct(Reflect.ownKeys);ft="undefined"!==typeof Set&&ct(Set)?Set:function(){function t(){this.set=Object.create(null)}return t.prototype.has=function(t){return!0===this.set[t]},t.prototype.add=function(t){this.set[t]=!0},t.prototype.clear=function(){this.set=Object.create(null)},t}();var ht=B,pt=0,vt=function(){this.id=pt++,this.subs=[]};vt.prototype.addSub=function(t){this.subs.push(t)},vt.prototype.removeSub=function(t){y(this.subs,t)},vt.prototype.depend=function(){vt.target&&vt.target.addDep(this)},vt.prototype.notify=function(){var t=this.subs.slice();for(var e=0,n=t.length;e<n;e++)t[e].update()},vt.target=null;var mt=[];function bt(t){mt.push(t),vt.target=t}function yt(){mt.pop(),vt.target=mt[mt.length-1]}var gt=function(t,e,n,r,i,o,a,s){this.tag=t,this.data=e,this.children=n,this.text=r,this.elm=i,this.ns=void 0,this.context=o,this.fnContext=void 0,this.fnOptions=void 0,this.fnScopeId=void 0,this.key=e&&e.key,this.componentOptions=a,this.componentInstance=void 0,this.parent=void 0,this.raw=!1,this.isStatic=!1,this.isRootInsert=!0,this.isComment=!1,this.isCloned=!1,this.isOnce=!1,this.asyncFactory=s,this.asyncMeta=void 0,this.isAsyncPlaceholder=!1},wt={child:{configurable:!0}};wt.child.get=function(){return this.componentInstance},Object.defineProperties(gt.prototype,wt);var St=function(t){void 0===t&&(t="");var e=new gt;return e.text=t,e.isComment=!0,e};function _t(t){return new gt(void 0,void 0,void 0,String(t))}function Ot(t){var e=new gt(t.tag,t.data,t.children&&t.children.slice(),t.text,t.elm,t.context,t.componentOptions,t.asyncFactory);return e.ns=t.ns,e.isStatic=t.isStatic,e.key=t.key,e.isComment=t.isComment,e.fnContext=t.fnContext,e.fnOptions=t.fnOptions,e.fnScopeId=t.fnScopeId,e.asyncMeta=t.asyncMeta,e.isCloned=!0,e}var xt=Array.prototype,kt=Object.create(xt),Tt=["push","pop","shift","unshift","splice","sort","reverse"];Tt.forEach((function(t){var e=xt[t];W(kt,t,(function(){var n=[],r=arguments.length;while(r--)n[r]=arguments[r];var i,o=e.apply(this,n),a=this.__ob__;switch(t){case"push":case"unshift":i=n;break;case"splice":i=n.slice(2);break}return i&&a.observeArray(i),a.dep.notify(),o}))}));var Pt=Object.getOwnPropertyNames(kt),jt=!0;function Ct(t){jt=t}var Dt=function(t){this.value=t,this.dep=new vt,this.vmCount=0,W(t,"__ob__",this),Array.isArray(t)?(K?Et(t,kt):Mt(t,kt,Pt),this.observeArray(t)):this.walk(t)};function Et(t,e){t.__proto__=e}function Mt(t,e,n){for(var r=0,i=n.length;r<i;r++){var o=n[r];W(t,o,e[o])}}function Bt(t,e){var n;if(u(t)&&!(t instanceof gt))return w(t,"__ob__")&&t.__ob__ instanceof Dt?n=t.__ob__:jt&&!ut()&&(Array.isArray(t)||c(t))&&Object.isExtensible(t)&&!t._isVue&&(n=new Dt(t)),e&&n&&n.vmCount++,n}function $t(t,e,n,r,i){var o=new vt,a=Object.getOwnPropertyDescriptor(t,e);if(!a||!1!==a.configurable){var s=a&&a.get,u=a&&a.set;s&&!u||2!==arguments.length||(n=t[e]);var l=!i&&Bt(n);Object.defineProperty(t,e,{enumerable:!0,configurable:!0,get:function(){var e=s?s.call(t):n;return vt.target&&(o.depend(),l&&(l.dep.depend(),Array.isArray(e)&&It(e))),e},set:function(e){var r=s?s.call(t):n;e===r||e!==e&&r!==r||s&&!u||(u?u.call(t,e):n=e,l=!i&&Bt(e),o.notify())}})}}function At(t,e,n){if(Array.isArray(t)&&d(e))return t.length=Math.max(t.length,e),t.splice(e,1,n),n;if(e in t&&!(e in Object.prototype))return t[e]=n,n;var r=t.__ob__;return t._isVue||r&&r.vmCount?n:r?($t(r.value,e,n),r.dep.notify(),n):(t[e]=n,n)}function Ft(t,e){if(Array.isArray(t)&&d(e))t.splice(e,1);else{var n=t.__ob__;t._isVue||n&&n.vmCount||w(t,e)&&(delete t[e],n&&n.dep.notify())}}function It(t){for(var e=void 0,n=0,r=t.length;n<r;n++)e=t[n],e&&e.__ob__&&e.__ob__.dep.depend(),Array.isArray(e)&&It(e)}Dt.prototype.walk=function(t){for(var e=Object.keys(t),n=0;n<e.length;n++)$t(t,e[n])},Dt.prototype.observeArray=function(t){for(var e=0,n=t.length;e<n;e++)Bt(t[e])};var Nt=H.optionMergeStrategies;function Lt(t,e){if(!e)return t;for(var n,r,i,o=dt?Reflect.ownKeys(e):Object.keys(e),a=0;a<o.length;a++)n=o[a],"__ob__"!==n&&(r=t[n],i=e[n],w(t,n)?r!==i&&c(r)&&c(i)&&Lt(r,i):At(t,n,i));return t}function Rt(t,e,n){return n?function(){var r="function"===typeof e?e.call(n,n):e,i="function"===typeof t?t.call(n,n):t;return r?Lt(r,i):i}:e?t?function(){return Lt("function"===typeof e?e.call(this,this):e,"function"===typeof t?t.call(this,this):t)}:e:t}function Vt(t,e){var n=e?t?t.concat(e):Array.isArray(e)?e:[e]:t;return n?Ht(n):n}function Ht(t){for(var e=[],n=0;n<t.length;n++)-1===e.indexOf(t[n])&&e.push(t[n]);return e}function zt(t,e,n,r){var i=Object.create(t||null);return e?E(i,e):i}Nt.data=function(t,e,n){return n?Rt(t,e,n):e&&"function"!==typeof e?t:Rt(t,e)},V.forEach((function(t){Nt[t]=Vt})),R.forEach((function(t){Nt[t+"s"]=zt})),Nt.watch=function(t,e,n,r){if(t===ot&&(t=void 0),e===ot&&(e=void 0),!e)return Object.create(t||null);if(!t)return e;var i={};for(var o in E(i,t),e){var a=i[o],s=e[o];a&&!Array.isArray(a)&&(a=[a]),i[o]=a?a.concat(s):Array.isArray(s)?s:[s]}return i},Nt.props=Nt.methods=Nt.inject=Nt.computed=function(t,e,n,r){if(!t)return e;var i=Object.create(null);return E(i,t),e&&E(i,e),i},Nt.provide=Rt;var Yt=function(t,e){return void 0===e?t:e};function Wt(t,e){var n=t.props;if(n){var r,i,o,a={};if(Array.isArray(n)){r=n.length;while(r--)i=n[r],"string"===typeof i&&(o=O(i),a[o]={type:null})}else if(c(n))for(var s in n)i=n[s],o=O(s),a[o]=c(i)?i:{type:i};else 0;t.props=a}}function Ut(t,e){var n=t.inject;if(n){var r=t.inject={};if(Array.isArray(n))for(var i=0;i<n.length;i++)r[n[i]]={from:n[i]};else if(c(n))for(var o in n){var a=n[o];r[o]=c(a)?E({from:o},a):{from:a}}else 0}}function Gt(t){var e=t.directives;if(e)for(var n in e){var r=e[n];"function"===typeof r&&(e[n]={bind:r,update:r})}}function qt(t,e,n){if("function"===typeof e&&(e=e.options),Wt(e,n),Ut(e,n),Gt(e),!e._base&&(e.extends&&(t=qt(t,e.extends,n)),e.mixins))for(var r=0,i=e.mixins.length;r<i;r++)t=qt(t,e.mixins[r],n);var o,a={};for(o in t)s(o);for(o in e)w(t,o)||s(o);function s(r){var i=Nt[r]||Yt;a[r]=i(t[r],e[r],n,r)}return a}function Kt(t,e,n,r){if("string"===typeof n){var i=t[e];if(w(i,n))return i[n];var o=O(n);if(w(i,o))return i[o];var a=x(o);if(w(i,a))return i[a];var s=i[n]||i[o]||i[a];return s}}function Jt(t,e,n,r){var i=e[t],o=!w(n,t),a=n[t],s=te(Boolean,i.type);if(s>-1)if(o&&!w(i,"default"))a=!1;else if(""===a||a===T(t)){var u=te(String,i.type);(u<0||s<u)&&(a=!0)}if(void 0===a){a=Xt(r,i,t);var l=jt;Ct(!0),Bt(a),Ct(l)}return a}function Xt(t,e,n){if(w(e,"default")){var r=e.default;return t&&t.$options.propsData&&void 0===t.$options.propsData[n]&&void 0!==t._props[n]?t._props[n]:"function"===typeof r&&"Function"!==Zt(e.type)?r.call(t):r}}function Zt(t){var e=t&&t.toString().match(/^\s*function (\w+)/);return e?e[1]:""}function Qt(t,e){return Zt(t)===Zt(e)}function te(t,e){if(!Array.isArray(e))return Qt(e,t)?0:-1;for(var n=0,r=e.length;n<r;n++)if(Qt(e[n],t))return n;return-1}function ee(t,e,n){bt();try{if(e){var r=e;while(r=r.$parent){var i=r.$options.errorCaptured;if(i)for(var o=0;o<i.length;o++)try{var a=!1===i[o].call(r,t,e,n);if(a)return}catch(Oa){re(Oa,r,"errorCaptured hook")}}}re(t,e,n)}finally{yt()}}function ne(t,e,n,r,i){var o;try{o=n?t.apply(e,n):t.call(e),o&&!o._isVue&&h(o)&&!o._handled&&(o.catch((function(t){return ee(t,r,i+" (Promise/async)")})),o._handled=!0)}catch(Oa){ee(Oa,r,i)}return o}function re(t,e,n){if(H.errorHandler)try{return H.errorHandler.call(null,t,e,n)}catch(Oa){Oa!==t&&ie(Oa,null,"config.errorHandler")}ie(t,e,n)}function ie(t,e,n){if(!J&&!X||"undefined"===typeof console)throw t;console.error(t)}var oe,ae=!1,se=[],ue=!1;function le(){ue=!1;var t=se.slice(0);se.length=0;for(var e=0;e<t.length;e++)t[e]()}if("undefined"!==typeof Promise&&ct(Promise)){var ce=Promise.resolve();oe=function(){ce.then(le),rt&&setTimeout(B)},ae=!0}else if(tt||"undefined"===typeof MutationObserver||!ct(MutationObserver)&&"[object MutationObserverConstructor]"!==MutationObserver.toString())oe="undefined"!==typeof setImmediate&&ct(setImmediate)?function(){setImmediate(le)}:function(){setTimeout(le,0)};else{var fe=1,de=new MutationObserver(le),he=document.createTextNode(String(fe));de.observe(he,{characterData:!0}),oe=function(){fe=(fe+1)%2,he.data=String(fe)},ae=!0}function pe(t,e){var n;if(se.push((function(){if(t)try{t.call(e)}catch(Oa){ee(Oa,e,"nextTick")}else n&&n(e)})),ue||(ue=!0,oe()),!t&&"undefined"!==typeof Promise)return new Promise((function(t){n=t}))}var ve=new ft;function me(t){be(t,ve),ve.clear()}function be(t,e){var n,r,i=Array.isArray(t);if(!(!i&&!u(t)||Object.isFrozen(t)||t instanceof gt)){if(t.__ob__){var o=t.__ob__.dep.id;if(e.has(o))return;e.add(o)}if(i){n=t.length;while(n--)be(t[n],e)}else{r=Object.keys(t),n=r.length;while(n--)be(t[r[n]],e)}}}var ye=S((function(t){var e="&"===t.charAt(0);t=e?t.slice(1):t;var n="~"===t.charAt(0);t=n?t.slice(1):t;var r="!"===t.charAt(0);return t=r?t.slice(1):t,{name:t,once:n,capture:r,passive:e}}));function ge(t,e){function n(){var t=arguments,r=n.fns;if(!Array.isArray(r))return ne(r,null,arguments,e,"v-on handler");for(var i=r.slice(),o=0;o<i.length;o++)ne(i[o],null,t,e,"v-on handler")}return n.fns=t,n}function we(t,e,n,i,a,s){var u,l,c,f;for(u in t)l=t[u],c=e[u],f=ye(u),r(l)||(r(c)?(r(l.fns)&&(l=t[u]=ge(l,s)),o(f.once)&&(l=t[u]=a(f.name,l,f.capture)),n(f.name,l,f.capture,f.passive,f.params)):l!==c&&(c.fns=l,t[u]=c));for(u in e)r(t[u])&&(f=ye(u),i(f.name,e[u],f.capture))}function Se(t,e,n){var a;t instanceof gt&&(t=t.data.hook||(t.data.hook={}));var s=t[e];function u(){n.apply(this,arguments),y(a.fns,u)}r(s)?a=ge([u]):i(s.fns)&&o(s.merged)?(a=s,a.fns.push(u)):a=ge([s,u]),a.merged=!0,t[e]=a}function _e(t,e,n){var o=e.options.props;if(!r(o)){var a={},s=t.attrs,u=t.props;if(i(s)||i(u))for(var l in o){var c=T(l);Oe(a,u,l,c,!0)||Oe(a,s,l,c,!1)}return a}}function Oe(t,e,n,r,o){if(i(e)){if(w(e,n))return t[n]=e[n],o||delete e[n],!0;if(w(e,r))return t[n]=e[r],o||delete e[r],!0}return!1}function xe(t){for(var e=0;e<t.length;e++)if(Array.isArray(t[e]))return Array.prototype.concat.apply([],t);return t}function ke(t){return s(t)?[_t(t)]:Array.isArray(t)?Pe(t):void 0}function Te(t){return i(t)&&i(t.text)&&a(t.isComment)}function Pe(t,e){var n,a,u,l,c=[];for(n=0;n<t.length;n++)a=t[n],r(a)||"boolean"===typeof a||(u=c.length-1,l=c[u],Array.isArray(a)?a.length>0&&(a=Pe(a,(e||"")+"_"+n),Te(a[0])&&Te(l)&&(c[u]=_t(l.text+a[0].text),a.shift()),c.push.apply(c,a)):s(a)?Te(l)?c[u]=_t(l.text+a):""!==a&&c.push(_t(a)):Te(a)&&Te(l)?c[u]=_t(l.text+a.text):(o(t._isVList)&&i(a.tag)&&r(a.key)&&i(e)&&(a.key="__vlist"+e+"_"+n+"__"),c.push(a)));return c}function je(t){var e=t.$options.provide;e&&(t._provided="function"===typeof e?e.call(t):e)}function Ce(t){var e=De(t.$options.inject,t);e&&(Ct(!1),Object.keys(e).forEach((function(n){$t(t,n,e[n])})),Ct(!0))}function De(t,e){if(t){for(var n=Object.create(null),r=dt?Reflect.ownKeys(t):Object.keys(t),i=0;i<r.length;i++){var o=r[i];if("__ob__"!==o){var a=t[o].from,s=e;while(s){if(s._provided&&w(s._provided,a)){n[o]=s._provided[a];break}s=s.$parent}if(!s)if("default"in t[o]){var u=t[o].default;n[o]="function"===typeof u?u.call(e):u}else 0}}return n}}function Ee(t,e){if(!t||!t.length)return{};for(var n={},r=0,i=t.length;r<i;r++){var o=t[r],a=o.data;if(a&&a.attrs&&a.attrs.slot&&delete a.attrs.slot,o.context!==e&&o.fnContext!==e||!a||null==a.slot)(n.default||(n.default=[])).push(o);else{var s=a.slot,u=n[s]||(n[s]=[]);"template"===o.tag?u.push.apply(u,o.children||[]):u.push(o)}}for(var l in n)n[l].every(Me)&&delete n[l];return n}function Me(t){return t.isComment&&!t.asyncFactory||" "===t.text}function Be(t,e,r){var i,o=Object.keys(e).length>0,a=t?!!t.$stable:!o,s=t&&t.$key;if(t){if(t._normalized)return t._normalized;if(a&&r&&r!==n&&s===r.$key&&!o&&!r.$hasNormal)return r;for(var u in i={},t)t[u]&&"$"!==u[0]&&(i[u]=$e(e,u,t[u]))}else i={};for(var l in e)l in i||(i[l]=Ae(e,l));return t&&Object.isExtensible(t)&&(t._normalized=i),W(i,"$stable",a),W(i,"$key",s),W(i,"$hasNormal",o),i}function $e(t,e,n){var r=function(){var t=arguments.length?n.apply(null,arguments):n({});return t=t&&"object"===typeof t&&!Array.isArray(t)?[t]:ke(t),t&&(0===t.length||1===t.length&&t[0].isComment)?void 0:t};return n.proxy&&Object.defineProperty(t,e,{get:r,enumerable:!0,configurable:!0}),r}function Ae(t,e){return function(){return t[e]}}function Fe(t,e){var n,r,o,a,s;if(Array.isArray(t)||"string"===typeof t)for(n=new Array(t.length),r=0,o=t.length;r<o;r++)n[r]=e(t[r],r);else if("number"===typeof t)for(n=new Array(t),r=0;r<t;r++)n[r]=e(r+1,r);else if(u(t))if(dt&&t[Symbol.iterator]){n=[];var l=t[Symbol.iterator](),c=l.next();while(!c.done)n.push(e(c.value,n.length)),c=l.next()}else for(a=Object.keys(t),n=new Array(a.length),r=0,o=a.length;r<o;r++)s=a[r],n[r]=e(t[s],s,r);return i(n)||(n=[]),n._isVList=!0,n}function Ie(t,e,n,r){var i,o=this.$scopedSlots[t];o?(n=n||{},r&&(n=E(E({},r),n)),i=o(n)||e):i=this.$slots[t]||e;var a=n&&n.slot;return a?this.$createElement("template",{slot:a},i):i}function Ne(t){return Kt(this.$options,"filters",t,!0)||A}function Le(t,e){return Array.isArray(t)?-1===t.indexOf(e):t!==e}function Re(t,e,n,r,i){var o=H.keyCodes[e]||n;return i&&r&&!H.keyCodes[e]?Le(i,r):o?Le(o,t):r?T(r)!==e:void 0}function Ve(t,e,n,r,i){if(n)if(u(n)){var o;Array.isArray(n)&&(n=M(n));var a=function(a){if("class"===a||"style"===a||b(a))o=t;else{var s=t.attrs&&t.attrs.type;o=r||H.mustUseProp(e,s,a)?t.domProps||(t.domProps={}):t.attrs||(t.attrs={})}var u=O(a),l=T(a);if(!(u in o)&&!(l in o)&&(o[a]=n[a],i)){var c=t.on||(t.on={});c["update:"+a]=function(t){n[a]=t}}};for(var s in n)a(s)}else;return t}function He(t,e){var n=this._staticTrees||(this._staticTrees=[]),r=n[t];return r&&!e||(r=n[t]=this.$options.staticRenderFns[t].call(this._renderProxy,null,this),Ye(r,"__static__"+t,!1)),r}function ze(t,e,n){return Ye(t,"__once__"+e+(n?"_"+n:""),!0),t}function Ye(t,e,n){if(Array.isArray(t))for(var r=0;r<t.length;r++)t[r]&&"string"!==typeof t[r]&&We(t[r],e+"_"+r,n);else We(t,e,n)}function We(t,e,n){t.isStatic=!0,t.key=e,t.isOnce=n}function Ue(t,e){if(e)if(c(e)){var n=t.on=t.on?E({},t.on):{};for(var r in e){var i=n[r],o=e[r];n[r]=i?[].concat(i,o):o}}else;return t}function Ge(t,e,n,r){e=e||{$stable:!n};for(var i=0;i<t.length;i++){var o=t[i];Array.isArray(o)?Ge(o,e,n):o&&(o.proxy&&(o.fn.proxy=!0),e[o.key]=o.fn)}return r&&(e.$key=r),e}function qe(t,e){for(var n=0;n<e.length;n+=2){var r=e[n];"string"===typeof r&&r&&(t[e[n]]=e[n+1])}return t}function Ke(t,e){return"string"===typeof t?e+t:t}function Je(t){t._o=ze,t._n=v,t._s=p,t._l=Fe,t._t=Ie,t._q=F,t._i=I,t._m=He,t._f=Ne,t._k=Re,t._b=Ve,t._v=_t,t._e=St,t._u=Ge,t._g=Ue,t._d=qe,t._p=Ke}function Xe(t,e,r,i,a){var s,u=this,l=a.options;w(i,"_uid")?(s=Object.create(i),s._original=i):(s=i,i=i._original);var c=o(l._compiled),f=!c;this.data=t,this.props=e,this.children=r,this.parent=i,this.listeners=t.on||n,this.injections=De(l.inject,i),this.slots=function(){return u.$slots||Be(t.scopedSlots,u.$slots=Ee(r,i)),u.$slots},Object.defineProperty(this,"scopedSlots",{enumerable:!0,get:function(){return Be(t.scopedSlots,this.slots())}}),c&&(this.$options=l,this.$slots=this.slots(),this.$scopedSlots=Be(t.scopedSlots,this.$slots)),l._scopeId?this._c=function(t,e,n,r){var o=fn(s,t,e,n,r,f);return o&&!Array.isArray(o)&&(o.fnScopeId=l._scopeId,o.fnContext=i),o}:this._c=function(t,e,n,r){return fn(s,t,e,n,r,f)}}function Ze(t,e,r,o,a){var s=t.options,u={},l=s.props;if(i(l))for(var c in l)u[c]=Jt(c,l,e||n);else i(r.attrs)&&tn(u,r.attrs),i(r.props)&&tn(u,r.props);var f=new Xe(r,u,a,o,t),d=s.render.call(null,f._c,f);if(d instanceof gt)return Qe(d,r,f.parent,s,f);if(Array.isArray(d)){for(var h=ke(d)||[],p=new Array(h.length),v=0;v<h.length;v++)p[v]=Qe(h[v],r,f.parent,s,f);return p}}function Qe(t,e,n,r,i){var o=Ot(t);return o.fnContext=n,o.fnOptions=r,e.slot&&((o.data||(o.data={})).slot=e.slot),o}function tn(t,e){for(var n in e)t[O(n)]=e[n]}Je(Xe.prototype);var en={init:function(t,e){if(t.componentInstance&&!t.componentInstance._isDestroyed&&t.data.keepAlive){var n=t;en.prepatch(n,n)}else{var r=t.componentInstance=on(t,Dn);r.$mount(e?t.elm:void 0,e)}},prepatch:function(t,e){var n=e.componentOptions,r=e.componentInstance=t.componentInstance;An(r,n.propsData,n.listeners,e,n.children)},insert:function(t){var e=t.context,n=t.componentInstance;n._isMounted||(n._isMounted=!0,Ln(n,"mounted")),t.data.keepAlive&&(e._isMounted?Zn(n):In(n,!0))},destroy:function(t){var e=t.componentInstance;e._isDestroyed||(t.data.keepAlive?Nn(e,!0):e.$destroy())}},nn=Object.keys(en);function rn(t,e,n,a,s){if(!r(t)){var l=n.$options._base;if(u(t)&&(t=l.extend(t)),"function"===typeof t){var c;if(r(t.cid)&&(c=t,t=Sn(c,l),void 0===t))return wn(c,e,n,a,s);e=e||{},Sr(t),i(e.model)&&un(t.options,e);var f=_e(e,t,s);if(o(t.options.functional))return Ze(t,f,e,n,a);var d=e.on;if(e.on=e.nativeOn,o(t.options.abstract)){var h=e.slot;e={},h&&(e.slot=h)}an(e);var p=t.options.name||s,v=new gt("vue-component-"+t.cid+(p?"-"+p:""),e,void 0,void 0,void 0,n,{Ctor:t,propsData:f,listeners:d,tag:s,children:a},c);return v}}}function on(t,e){var n={_isComponent:!0,_parentVnode:t,parent:e},r=t.data.inlineTemplate;return i(r)&&(n.render=r.render,n.staticRenderFns=r.staticRenderFns),new t.componentOptions.Ctor(n)}function an(t){for(var e=t.hook||(t.hook={}),n=0;n<nn.length;n++){var r=nn[n],i=e[r],o=en[r];i===o||i&&i._merged||(e[r]=i?sn(o,i):o)}}function sn(t,e){var n=function(n,r){t(n,r),e(n,r)};return n._merged=!0,n}function un(t,e){var n=t.model&&t.model.prop||"value",r=t.model&&t.model.event||"input";(e.attrs||(e.attrs={}))[n]=e.model.value;var o=e.on||(e.on={}),a=o[r],s=e.model.callback;i(a)?(Array.isArray(a)?-1===a.indexOf(s):a!==s)&&(o[r]=[s].concat(a)):o[r]=s}var ln=1,cn=2;function fn(t,e,n,r,i,a){return(Array.isArray(n)||s(n))&&(i=r,r=n,n=void 0),o(a)&&(i=cn),dn(t,e,n,r,i)}function dn(t,e,n,r,o){if(i(n)&&i(n.__ob__))return St();if(i(n)&&i(n.is)&&(e=n.is),!e)return St();var a,s,u;(Array.isArray(r)&&"function"===typeof r[0]&&(n=n||{},n.scopedSlots={default:r[0]},r.length=0),o===cn?r=ke(r):o===ln&&(r=xe(r)),"string"===typeof e)?(s=t.$vnode&&t.$vnode.ns||H.getTagNamespace(e),a=H.isReservedTag(e)?new gt(H.parsePlatformTagName(e),n,r,void 0,void 0,t):n&&n.pre||!i(u=Kt(t.$options,"components",e))?new gt(e,n,r,void 0,void 0,t):rn(u,n,t,r,e)):a=rn(e,n,t,r);return Array.isArray(a)?a:i(a)?(i(s)&&hn(a,s),i(n)&&pn(n),a):St()}function hn(t,e,n){if(t.ns=e,"foreignObject"===t.tag&&(e=void 0,n=!0),i(t.children))for(var a=0,s=t.children.length;a<s;a++){var u=t.children[a];i(u.tag)&&(r(u.ns)||o(n)&&"svg"!==u.tag)&&hn(u,e,n)}}function pn(t){u(t.style)&&me(t.style),u(t.class)&&me(t.class)}function vn(t){t._vnode=null,t._staticTrees=null;var e=t.$options,r=t.$vnode=e._parentVnode,i=r&&r.context;t.$slots=Ee(e._renderChildren,i),t.$scopedSlots=n,t._c=function(e,n,r,i){return fn(t,e,n,r,i,!1)},t.$createElement=function(e,n,r,i){return fn(t,e,n,r,i,!0)};var o=r&&r.data;$t(t,"$attrs",o&&o.attrs||n,null,!0),$t(t,"$listeners",e._parentListeners||n,null,!0)}var mn,bn=null;function yn(t){Je(t.prototype),t.prototype.$nextTick=function(t){return pe(t,this)},t.prototype._render=function(){var t,e=this,n=e.$options,r=n.render,i=n._parentVnode;i&&(e.$scopedSlots=Be(i.data.scopedSlots,e.$slots,e.$scopedSlots)),e.$vnode=i;try{bn=e,t=r.call(e._renderProxy,e.$createElement)}catch(Oa){ee(Oa,e,"render"),t=e._vnode}finally{bn=null}return Array.isArray(t)&&1===t.length&&(t=t[0]),t instanceof gt||(t=St()),t.parent=i,t}}function gn(t,e){return(t.__esModule||dt&&"Module"===t[Symbol.toStringTag])&&(t=t.default),u(t)?e.extend(t):t}function wn(t,e,n,r,i){var o=St();return o.asyncFactory=t,o.asyncMeta={data:e,context:n,children:r,tag:i},o}function Sn(t,e){if(o(t.error)&&i(t.errorComp))return t.errorComp;if(i(t.resolved))return t.resolved;var n=bn;if(n&&i(t.owners)&&-1===t.owners.indexOf(n)&&t.owners.push(n),o(t.loading)&&i(t.loadingComp))return t.loadingComp;if(n&&!i(t.owners)){var a=t.owners=[n],s=!0,l=null,c=null;n.$on("hook:destroyed",(function(){return y(a,n)}));var f=function(t){for(var e=0,n=a.length;e<n;e++)a[e].$forceUpdate();t&&(a.length=0,null!==l&&(clearTimeout(l),l=null),null!==c&&(clearTimeout(c),c=null))},d=N((function(n){t.resolved=gn(n,e),s?a.length=0:f(!0)})),p=N((function(e){i(t.errorComp)&&(t.error=!0,f(!0))})),v=t(d,p);return u(v)&&(h(v)?r(t.resolved)&&v.then(d,p):h(v.component)&&(v.component.then(d,p),i(v.error)&&(t.errorComp=gn(v.error,e)),i(v.loading)&&(t.loadingComp=gn(v.loading,e),0===v.delay?t.loading=!0:l=setTimeout((function(){l=null,r(t.resolved)&&r(t.error)&&(t.loading=!0,f(!1))}),v.delay||200)),i(v.timeout)&&(c=setTimeout((function(){c=null,r(t.resolved)&&p(null)}),v.timeout)))),s=!1,t.loading?t.loadingComp:t.resolved}}function _n(t){return t.isComment&&t.asyncFactory}function On(t){if(Array.isArray(t))for(var e=0;e<t.length;e++){var n=t[e];if(i(n)&&(i(n.componentOptions)||_n(n)))return n}}function xn(t){t._events=Object.create(null),t._hasHookEvent=!1;var e=t.$options._parentListeners;e&&jn(t,e)}function kn(t,e){mn.$on(t,e)}function Tn(t,e){mn.$off(t,e)}function Pn(t,e){var n=mn;return function r(){var i=e.apply(null,arguments);null!==i&&n.$off(t,r)}}function jn(t,e,n){mn=t,we(e,n||{},kn,Tn,Pn,t),mn=void 0}function Cn(t){var e=/^hook:/;t.prototype.$on=function(t,n){var r=this;if(Array.isArray(t))for(var i=0,o=t.length;i<o;i++)r.$on(t[i],n);else(r._events[t]||(r._events[t]=[])).push(n),e.test(t)&&(r._hasHookEvent=!0);return r},t.prototype.$once=function(t,e){var n=this;function r(){n.$off(t,r),e.apply(n,arguments)}return r.fn=e,n.$on(t,r),n},t.prototype.$off=function(t,e){var n=this;if(!arguments.length)return n._events=Object.create(null),n;if(Array.isArray(t)){for(var r=0,i=t.length;r<i;r++)n.$off(t[r],e);return n}var o,a=n._events[t];if(!a)return n;if(!e)return n._events[t]=null,n;var s=a.length;while(s--)if(o=a[s],o===e||o.fn===e){a.splice(s,1);break}return n},t.prototype.$emit=function(t){var e=this,n=e._events[t];if(n){n=n.length>1?D(n):n;for(var r=D(arguments,1),i='event handler for "'+t+'"',o=0,a=n.length;o<a;o++)ne(n[o],e,r,e,i)}return e}}var Dn=null;function En(t){var e=Dn;return Dn=t,function(){Dn=e}}function Mn(t){var e=t.$options,n=e.parent;if(n&&!e.abstract){while(n.$options.abstract&&n.$parent)n=n.$parent;n.$children.push(t)}t.$parent=n,t.$root=n?n.$root:t,t.$children=[],t.$refs={},t._watcher=null,t._inactive=null,t._directInactive=!1,t._isMounted=!1,t._isDestroyed=!1,t._isBeingDestroyed=!1}function Bn(t){t.prototype._update=function(t,e){var n=this,r=n.$el,i=n._vnode,o=En(n);n._vnode=t,n.$el=i?n.__patch__(i,t):n.__patch__(n.$el,t,e,!1),o(),r&&(r.__vue__=null),n.$el&&(n.$el.__vue__=n),n.$vnode&&n.$parent&&n.$vnode===n.$parent._vnode&&(n.$parent.$el=n.$el)},t.prototype.$forceUpdate=function(){var t=this;t._watcher&&t._watcher.update()},t.prototype.$destroy=function(){var t=this;if(!t._isBeingDestroyed){Ln(t,"beforeDestroy"),t._isBeingDestroyed=!0;var e=t.$parent;!e||e._isBeingDestroyed||t.$options.abstract||y(e.$children,t),t._watcher&&t._watcher.teardown();var n=t._watchers.length;while(n--)t._watchers[n].teardown();t._data.__ob__&&t._data.__ob__.vmCount--,t._isDestroyed=!0,t.__patch__(t._vnode,null),Ln(t,"destroyed"),t.$off(),t.$el&&(t.$el.__vue__=null),t.$vnode&&(t.$vnode.parent=null)}}}function $n(t,e,n){var r;return t.$el=e,t.$options.render||(t.$options.render=St),Ln(t,"beforeMount"),r=function(){t._update(t._render(),n)},new nr(t,r,B,{before:function(){t._isMounted&&!t._isDestroyed&&Ln(t,"beforeUpdate")}},!0),n=!1,null==t.$vnode&&(t._isMounted=!0,Ln(t,"mounted")),t}function An(t,e,r,i,o){var a=i.data.scopedSlots,s=t.$scopedSlots,u=!!(a&&!a.$stable||s!==n&&!s.$stable||a&&t.$scopedSlots.$key!==a.$key),l=!!(o||t.$options._renderChildren||u);if(t.$options._parentVnode=i,t.$vnode=i,t._vnode&&(t._vnode.parent=i),t.$options._renderChildren=o,t.$attrs=i.data.attrs||n,t.$listeners=r||n,e&&t.$options.props){Ct(!1);for(var c=t._props,f=t.$options._propKeys||[],d=0;d<f.length;d++){var h=f[d],p=t.$options.props;c[h]=Jt(h,p,e,t)}Ct(!0),t.$options.propsData=e}r=r||n;var v=t.$options._parentListeners;t.$options._parentListeners=r,jn(t,r,v),l&&(t.$slots=Ee(o,i.context),t.$forceUpdate())}function Fn(t){while(t&&(t=t.$parent))if(t._inactive)return!0;return!1}function In(t,e){if(e){if(t._directInactive=!1,Fn(t))return}else if(t._directInactive)return;if(t._inactive||null===t._inactive){t._inactive=!1;for(var n=0;n<t.$children.length;n++)In(t.$children[n]);Ln(t,"activated")}}function Nn(t,e){if((!e||(t._directInactive=!0,!Fn(t)))&&!t._inactive){t._inactive=!0;for(var n=0;n<t.$children.length;n++)Nn(t.$children[n]);Ln(t,"deactivated")}}function Ln(t,e){bt();var n=t.$options[e],r=e+" hook";if(n)for(var i=0,o=n.length;i<o;i++)ne(n[i],t,null,t,r);t._hasHookEvent&&t.$emit("hook:"+e),yt()}var Rn=[],Vn=[],Hn={},zn=!1,Yn=!1,Wn=0;function Un(){Wn=Rn.length=Vn.length=0,Hn={},zn=Yn=!1}var Gn=0,qn=Date.now;if(J&&!tt){var Kn=window.performance;Kn&&"function"===typeof Kn.now&&qn()>document.createEvent("Event").timeStamp&&(qn=function(){return Kn.now()})}function Jn(){var t,e;for(Gn=qn(),Yn=!0,Rn.sort((function(t,e){return t.id-e.id})),Wn=0;Wn<Rn.length;Wn++)t=Rn[Wn],t.before&&t.before(),e=t.id,Hn[e]=null,t.run();var n=Vn.slice(),r=Rn.slice();Un(),Qn(n),Xn(r),lt&&H.devtools&&lt.emit("flush")}function Xn(t){var e=t.length;while(e--){var n=t[e],r=n.vm;r._watcher===n&&r._isMounted&&!r._isDestroyed&&Ln(r,"updated")}}function Zn(t){t._inactive=!1,Vn.push(t)}function Qn(t){for(var e=0;e<t.length;e++)t[e]._inactive=!0,In(t[e],!0)}function tr(t){var e=t.id;if(null==Hn[e]){if(Hn[e]=!0,Yn){var n=Rn.length-1;while(n>Wn&&Rn[n].id>t.id)n--;Rn.splice(n+1,0,t)}else Rn.push(t);zn||(zn=!0,pe(Jn))}}var er=0,nr=function(t,e,n,r,i){this.vm=t,i&&(t._watcher=this),t._watchers.push(this),r?(this.deep=!!r.deep,this.user=!!r.user,this.lazy=!!r.lazy,this.sync=!!r.sync,this.before=r.before):this.deep=this.user=this.lazy=this.sync=!1,this.cb=n,this.id=++er,this.active=!0,this.dirty=this.lazy,this.deps=[],this.newDeps=[],this.depIds=new ft,this.newDepIds=new ft,this.expression="","function"===typeof e?this.getter=e:(this.getter=G(e),this.getter||(this.getter=B)),this.value=this.lazy?void 0:this.get()};nr.prototype.get=function(){var t;bt(this);var e=this.vm;try{t=this.getter.call(e,e)}catch(Oa){if(!this.user)throw Oa;ee(Oa,e,'getter for watcher "'+this.expression+'"')}finally{this.deep&&me(t),yt(),this.cleanupDeps()}return t},nr.prototype.addDep=function(t){var e=t.id;this.newDepIds.has(e)||(this.newDepIds.add(e),this.newDeps.push(t),this.depIds.has(e)||t.addSub(this))},nr.prototype.cleanupDeps=function(){var t=this.deps.length;while(t--){var e=this.deps[t];this.newDepIds.has(e.id)||e.removeSub(this)}var n=this.depIds;this.depIds=this.newDepIds,this.newDepIds=n,this.newDepIds.clear(),n=this.deps,this.deps=this.newDeps,this.newDeps=n,this.newDeps.length=0},nr.prototype.update=function(){this.lazy?this.dirty=!0:this.sync?this.run():tr(this)},nr.prototype.run=function(){if(this.active){var t=this.get();if(t!==this.value||u(t)||this.deep){var e=this.value;if(this.value=t,this.user)try{this.cb.call(this.vm,t,e)}catch(Oa){ee(Oa,this.vm,'callback for watcher "'+this.expression+'"')}else this.cb.call(this.vm,t,e)}}},nr.prototype.evaluate=function(){this.value=this.get(),this.dirty=!1},nr.prototype.depend=function(){var t=this.deps.length;while(t--)this.deps[t].depend()},nr.prototype.teardown=function(){if(this.active){this.vm._isBeingDestroyed||y(this.vm._watchers,this);var t=this.deps.length;while(t--)this.deps[t].removeSub(this);this.active=!1}};var rr={enumerable:!0,configurable:!0,get:B,set:B};function ir(t,e,n){rr.get=function(){return this[e][n]},rr.set=function(t){this[e][n]=t},Object.defineProperty(t,n,rr)}function or(t){t._watchers=[];var e=t.$options;e.props&&ar(t,e.props),e.methods&&pr(t,e.methods),e.data?sr(t):Bt(t._data={},!0),e.computed&&cr(t,e.computed),e.watch&&e.watch!==ot&&vr(t,e.watch)}function ar(t,e){var n=t.$options.propsData||{},r=t._props={},i=t.$options._propKeys=[],o=!t.$parent;o||Ct(!1);var a=function(o){i.push(o);var a=Jt(o,e,n,t);$t(r,o,a),o in t||ir(t,"_props",o)};for(var s in e)a(s);Ct(!0)}function sr(t){var e=t.$options.data;e=t._data="function"===typeof e?ur(e,t):e||{},c(e)||(e={});var n=Object.keys(e),r=t.$options.props,i=(t.$options.methods,n.length);while(i--){var o=n[i];0,r&&w(r,o)||Y(o)||ir(t,"_data",o)}Bt(e,!0)}function ur(t,e){bt();try{return t.call(e,e)}catch(Oa){return ee(Oa,e,"data()"),{}}finally{yt()}}var lr={lazy:!0};function cr(t,e){var n=t._computedWatchers=Object.create(null),r=ut();for(var i in e){var o=e[i],a="function"===typeof o?o:o.get;0,r||(n[i]=new nr(t,a||B,B,lr)),i in t||fr(t,i,o)}}function fr(t,e,n){var r=!ut();"function"===typeof n?(rr.get=r?dr(e):hr(n),rr.set=B):(rr.get=n.get?r&&!1!==n.cache?dr(e):hr(n.get):B,rr.set=n.set||B),Object.defineProperty(t,e,rr)}function dr(t){return function(){var e=this._computedWatchers&&this._computedWatchers[t];if(e)return e.dirty&&e.evaluate(),vt.target&&e.depend(),e.value}}function hr(t){return function(){return t.call(this,this)}}function pr(t,e){t.$options.props;for(var n in e)t[n]="function"!==typeof e[n]?B:C(e[n],t)}function vr(t,e){for(var n in e){var r=e[n];if(Array.isArray(r))for(var i=0;i<r.length;i++)mr(t,n,r[i]);else mr(t,n,r)}}function mr(t,e,n,r){return c(n)&&(r=n,n=n.handler),"string"===typeof n&&(n=t[n]),t.$watch(e,n,r)}function br(t){var e={get:function(){return this._data}},n={get:function(){return this._props}};Object.defineProperty(t.prototype,"$data",e),Object.defineProperty(t.prototype,"$props",n),t.prototype.$set=At,t.prototype.$delete=Ft,t.prototype.$watch=function(t,e,n){var r=this;if(c(e))return mr(r,t,e,n);n=n||{},n.user=!0;var i=new nr(r,t,e,n);if(n.immediate)try{e.call(r,i.value)}catch(o){ee(o,r,'callback for immediate watcher "'+i.expression+'"')}return function(){i.teardown()}}}var yr=0;function gr(t){t.prototype._init=function(t){var e=this;e._uid=yr++,e._isVue=!0,t&&t._isComponent?wr(e,t):e.$options=qt(Sr(e.constructor),t||{},e),e._renderProxy=e,e._self=e,Mn(e),xn(e),vn(e),Ln(e,"beforeCreate"),Ce(e),or(e),je(e),Ln(e,"created"),e.$options.el&&e.$mount(e.$options.el)}}function wr(t,e){var n=t.$options=Object.create(t.constructor.options),r=e._parentVnode;n.parent=e.parent,n._parentVnode=r;var i=r.componentOptions;n.propsData=i.propsData,n._parentListeners=i.listeners,n._renderChildren=i.children,n._componentTag=i.tag,e.render&&(n.render=e.render,n.staticRenderFns=e.staticRenderFns)}function Sr(t){var e=t.options;if(t.super){var n=Sr(t.super),r=t.superOptions;if(n!==r){t.superOptions=n;var i=_r(t);i&&E(t.extendOptions,i),e=t.options=qt(n,t.extendOptions),e.name&&(e.components[e.name]=t)}}return e}function _r(t){var e,n=t.options,r=t.sealedOptions;for(var i in n)n[i]!==r[i]&&(e||(e={}),e[i]=n[i]);return e}function Or(t){this._init(t)}function xr(t){t.use=function(t){var e=this._installedPlugins||(this._installedPlugins=[]);if(e.indexOf(t)>-1)return this;var n=D(arguments,1);return n.unshift(this),"function"===typeof t.install?t.install.apply(t,n):"function"===typeof t&&t.apply(null,n),e.push(t),this}}function kr(t){t.mixin=function(t){return this.options=qt(this.options,t),this}}function Tr(t){t.cid=0;var e=1;t.extend=function(t){t=t||{};var n=this,r=n.cid,i=t._Ctor||(t._Ctor={});if(i[r])return i[r];var o=t.name||n.options.name;var a=function(t){this._init(t)};return a.prototype=Object.create(n.prototype),a.prototype.constructor=a,a.cid=e++,a.options=qt(n.options,t),a["super"]=n,a.options.props&&Pr(a),a.options.computed&&jr(a),a.extend=n.extend,a.mixin=n.mixin,a.use=n.use,R.forEach((function(t){a[t]=n[t]})),o&&(a.options.components[o]=a),a.superOptions=n.options,a.extendOptions=t,a.sealedOptions=E({},a.options),i[r]=a,a}}function Pr(t){var e=t.options.props;for(var n in e)ir(t.prototype,"_props",n)}function jr(t){var e=t.options.computed;for(var n in e)fr(t.prototype,n,e[n])}function Cr(t){R.forEach((function(e){t[e]=function(t,n){return n?("component"===e&&c(n)&&(n.name=n.name||t,n=this.options._base.extend(n)),"directive"===e&&"function"===typeof n&&(n={bind:n,update:n}),this.options[e+"s"][t]=n,n):this.options[e+"s"][t]}}))}function Dr(t){return t&&(t.Ctor.options.name||t.tag)}function Er(t,e){return Array.isArray(t)?t.indexOf(e)>-1:"string"===typeof t?t.split(",").indexOf(e)>-1:!!f(t)&&t.test(e)}function Mr(t,e){var n=t.cache,r=t.keys,i=t._vnode;for(var o in n){var a=n[o];if(a){var s=Dr(a.componentOptions);s&&!e(s)&&Br(n,o,r,i)}}}function Br(t,e,n,r){var i=t[e];!i||r&&i.tag===r.tag||i.componentInstance.$destroy(),t[e]=null,y(n,e)}gr(Or),br(Or),Cn(Or),Bn(Or),yn(Or);var $r=[String,RegExp,Array],Ar={name:"keep-alive",abstract:!0,props:{include:$r,exclude:$r,max:[String,Number]},created:function(){this.cache=Object.create(null),this.keys=[]},destroyed:function(){for(var t in this.cache)Br(this.cache,t,this.keys)},mounted:function(){var t=this;this.$watch("include",(function(e){Mr(t,(function(t){return Er(e,t)}))})),this.$watch("exclude",(function(e){Mr(t,(function(t){return!Er(e,t)}))}))},render:function(){var t=this.$slots.default,e=On(t),n=e&&e.componentOptions;if(n){var r=Dr(n),i=this,o=i.include,a=i.exclude;if(o&&(!r||!Er(o,r))||a&&r&&Er(a,r))return e;var s=this,u=s.cache,l=s.keys,c=null==e.key?n.Ctor.cid+(n.tag?"::"+n.tag:""):e.key;u[c]?(e.componentInstance=u[c].componentInstance,y(l,c),l.push(c)):(u[c]=e,l.push(c),this.max&&l.length>parseInt(this.max)&&Br(u,l[0],l,this._vnode)),e.data.keepAlive=!0}return e||t&&t[0]}},Fr={KeepAlive:Ar};function Ir(t){var e={get:function(){return H}};Object.defineProperty(t,"config",e),t.util={warn:ht,extend:E,mergeOptions:qt,defineReactive:$t},t.set=At,t.delete=Ft,t.nextTick=pe,t.observable=function(t){return Bt(t),t},t.options=Object.create(null),R.forEach((function(e){t.options[e+"s"]=Object.create(null)})),t.options._base=t,E(t.options.components,Fr),xr(t),kr(t),Tr(t),Cr(t)}Ir(Or),Object.defineProperty(Or.prototype,"$isServer",{get:ut}),Object.defineProperty(Or.prototype,"$ssrContext",{get:function(){return this.$vnode&&this.$vnode.ssrContext}}),Object.defineProperty(Or,"FunctionalRenderContext",{value:Xe}),Or.version="2.6.11";var Nr=m("style,class"),Lr=m("input,textarea,option,select,progress"),Rr=function(t,e,n){return"value"===n&&Lr(t)&&"button"!==e||"selected"===n&&"option"===t||"checked"===n&&"input"===t||"muted"===n&&"video"===t},Vr=m("contenteditable,draggable,spellcheck"),Hr=m("events,caret,typing,plaintext-only"),zr=function(t,e){return qr(e)||"false"===e?"false":"contenteditable"===t&&Hr(e)?e:"true"},Yr=m("allowfullscreen,async,autofocus,autoplay,checked,compact,controls,declare,default,defaultchecked,defaultmuted,defaultselected,defer,disabled,enabled,formnovalidate,hidden,indeterminate,inert,ismap,itemscope,loop,multiple,muted,nohref,noresize,noshade,novalidate,nowrap,open,pauseonexit,readonly,required,reversed,scoped,seamless,selected,sortable,translate,truespeed,typemustmatch,visible"),Wr="http://www.w3.org/1999/xlink",Ur=function(t){return":"===t.charAt(5)&&"xlink"===t.slice(0,5)},Gr=function(t){return Ur(t)?t.slice(6,t.length):""},qr=function(t){return null==t||!1===t};function Kr(t){var e=t.data,n=t,r=t;while(i(r.componentInstance))r=r.componentInstance._vnode,r&&r.data&&(e=Jr(r.data,e));while(i(n=n.parent))n&&n.data&&(e=Jr(e,n.data));return Xr(e.staticClass,e.class)}function Jr(t,e){return{staticClass:Zr(t.staticClass,e.staticClass),class:i(t.class)?[t.class,e.class]:e.class}}function Xr(t,e){return i(t)||i(e)?Zr(t,Qr(e)):""}function Zr(t,e){return t?e?t+" "+e:t:e||""}function Qr(t){return Array.isArray(t)?ti(t):u(t)?ei(t):"string"===typeof t?t:""}function ti(t){for(var e,n="",r=0,o=t.length;r<o;r++)i(e=Qr(t[r]))&&""!==e&&(n&&(n+=" "),n+=e);return n}function ei(t){var e="";for(var n in t)t[n]&&(e&&(e+=" "),e+=n);return e}var ni={svg:"http://www.w3.org/2000/svg",math:"http://www.w3.org/1998/Math/MathML"},ri=m("html,body,base,head,link,meta,style,title,address,article,aside,footer,header,h1,h2,h3,h4,h5,h6,hgroup,nav,section,div,dd,dl,dt,figcaption,figure,picture,hr,img,li,main,ol,p,pre,ul,a,b,abbr,bdi,bdo,br,cite,code,data,dfn,em,i,kbd,mark,q,rp,rt,rtc,ruby,s,samp,small,span,strong,sub,sup,time,u,var,wbr,area,audio,map,track,video,embed,object,param,source,canvas,script,noscript,del,ins,caption,col,colgroup,table,thead,tbody,td,th,tr,button,datalist,fieldset,form,input,label,legend,meter,optgroup,option,output,progress,select,textarea,details,dialog,menu,menuitem,summary,content,element,shadow,template,blockquote,iframe,tfoot"),ii=m("svg,animate,circle,clippath,cursor,defs,desc,ellipse,filter,font-face,foreignObject,g,glyph,image,line,marker,mask,missing-glyph,path,pattern,polygon,polyline,rect,switch,symbol,text,textpath,tspan,use,view",!0),oi=function(t){return ri(t)||ii(t)};function ai(t){return ii(t)?"svg":"math"===t?"math":void 0}var si=Object.create(null);function ui(t){if(!J)return!0;if(oi(t))return!1;if(t=t.toLowerCase(),null!=si[t])return si[t];var e=document.createElement(t);return t.indexOf("-")>-1?si[t]=e.constructor===window.HTMLUnknownElement||e.constructor===window.HTMLElement:si[t]=/HTMLUnknownElement/.test(e.toString())}var li=m("text,number,password,search,email,tel,url");function ci(t){if("string"===typeof t){var e=document.querySelector(t);return e||document.createElement("div")}return t}function fi(t,e){var n=document.createElement(t);return"select"!==t||e.data&&e.data.attrs&&void 0!==e.data.attrs.multiple&&n.setAttribute("multiple","multiple"),n}function di(t,e){return document.createElementNS(ni[t],e)}function hi(t){return document.createTextNode(t)}function pi(t){return document.createComment(t)}function vi(t,e,n){t.insertBefore(e,n)}function mi(t,e){t.removeChild(e)}function bi(t,e){t.appendChild(e)}function yi(t){return t.parentNode}function gi(t){return t.nextSibling}function wi(t){return t.tagName}function Si(t,e){t.textContent=e}function _i(t,e){t.setAttribute(e,"")}var Oi=Object.freeze({createElement:fi,createElementNS:di,createTextNode:hi,createComment:pi,insertBefore:vi,removeChild:mi,appendChild:bi,parentNode:yi,nextSibling:gi,tagName:wi,setTextContent:Si,setStyleScope:_i}),xi={create:function(t,e){ki(e)},update:function(t,e){t.data.ref!==e.data.ref&&(ki(t,!0),ki(e))},destroy:function(t){ki(t,!0)}};function ki(t,e){var n=t.data.ref;if(i(n)){var r=t.context,o=t.componentInstance||t.elm,a=r.$refs;e?Array.isArray(a[n])?y(a[n],o):a[n]===o&&(a[n]=void 0):t.data.refInFor?Array.isArray(a[n])?a[n].indexOf(o)<0&&a[n].push(o):a[n]=[o]:a[n]=o}}var Ti=new gt("",{},[]),Pi=["create","activate","update","remove","destroy"];function ji(t,e){return t.key===e.key&&(t.tag===e.tag&&t.isComment===e.isComment&&i(t.data)===i(e.data)&&Ci(t,e)||o(t.isAsyncPlaceholder)&&t.asyncFactory===e.asyncFactory&&r(e.asyncFactory.error))}function Ci(t,e){if("input"!==t.tag)return!0;var n,r=i(n=t.data)&&i(n=n.attrs)&&n.type,o=i(n=e.data)&&i(n=n.attrs)&&n.type;return r===o||li(r)&&li(o)}function Di(t,e,n){var r,o,a={};for(r=e;r<=n;++r)o=t[r].key,i(o)&&(a[o]=r);return a}function Ei(t){var e,n,a={},u=t.modules,l=t.nodeOps;for(e=0;e<Pi.length;++e)for(a[Pi[e]]=[],n=0;n<u.length;++n)i(u[n][Pi[e]])&&a[Pi[e]].push(u[n][Pi[e]]);function c(t){return new gt(l.tagName(t).toLowerCase(),{},[],void 0,t)}function f(t,e){function n(){0===--n.listeners&&d(t)}return n.listeners=e,n}function d(t){var e=l.parentNode(t);i(e)&&l.removeChild(e,t)}function h(t,e,n,r,a,s,u){if(i(t.elm)&&i(s)&&(t=s[u]=Ot(t)),t.isRootInsert=!a,!p(t,e,n,r)){var c=t.data,f=t.children,d=t.tag;i(d)?(t.elm=t.ns?l.createElementNS(t.ns,d):l.createElement(d,t),_(t),g(t,f,e),i(c)&&S(t,e),y(n,t.elm,r)):o(t.isComment)?(t.elm=l.createComment(t.text),y(n,t.elm,r)):(t.elm=l.createTextNode(t.text),y(n,t.elm,r))}}function p(t,e,n,r){var a=t.data;if(i(a)){var s=i(t.componentInstance)&&a.keepAlive;if(i(a=a.hook)&&i(a=a.init)&&a(t,!1),i(t.componentInstance))return v(t,e),y(n,t.elm,r),o(s)&&b(t,e,n,r),!0}}function v(t,e){i(t.data.pendingInsert)&&(e.push.apply(e,t.data.pendingInsert),t.data.pendingInsert=null),t.elm=t.componentInstance.$el,w(t)?(S(t,e),_(t)):(ki(t),e.push(t))}function b(t,e,n,r){var o,s=t;while(s.componentInstance)if(s=s.componentInstance._vnode,i(o=s.data)&&i(o=o.transition)){for(o=0;o<a.activate.length;++o)a.activate[o](Ti,s);e.push(s);break}y(n,t.elm,r)}function y(t,e,n){i(t)&&(i(n)?l.parentNode(n)===t&&l.insertBefore(t,e,n):l.appendChild(t,e))}function g(t,e,n){if(Array.isArray(e)){0;for(var r=0;r<e.length;++r)h(e[r],n,t.elm,null,!0,e,r)}else s(t.text)&&l.appendChild(t.elm,l.createTextNode(String(t.text)))}function w(t){while(t.componentInstance)t=t.componentInstance._vnode;return i(t.tag)}function S(t,n){for(var r=0;r<a.create.length;++r)a.create[r](Ti,t);e=t.data.hook,i(e)&&(i(e.create)&&e.create(Ti,t),i(e.insert)&&n.push(t))}function _(t){var e;if(i(e=t.fnScopeId))l.setStyleScope(t.elm,e);else{var n=t;while(n)i(e=n.context)&&i(e=e.$options._scopeId)&&l.setStyleScope(t.elm,e),n=n.parent}i(e=Dn)&&e!==t.context&&e!==t.fnContext&&i(e=e.$options._scopeId)&&l.setStyleScope(t.elm,e)}function O(t,e,n,r,i,o){for(;r<=i;++r)h(n[r],o,t,e,!1,n,r)}function x(t){var e,n,r=t.data;if(i(r))for(i(e=r.hook)&&i(e=e.destroy)&&e(t),e=0;e<a.destroy.length;++e)a.destroy[e](t);if(i(e=t.children))for(n=0;n<t.children.length;++n)x(t.children[n])}function k(t,e,n){for(;e<=n;++e){var r=t[e];i(r)&&(i(r.tag)?(T(r),x(r)):d(r.elm))}}function T(t,e){if(i(e)||i(t.data)){var n,r=a.remove.length+1;for(i(e)?e.listeners+=r:e=f(t.elm,r),i(n=t.componentInstance)&&i(n=n._vnode)&&i(n.data)&&T(n,e),n=0;n<a.remove.length;++n)a.remove[n](t,e);i(n=t.data.hook)&&i(n=n.remove)?n(t,e):e()}else d(t.elm)}function P(t,e,n,o,a){var s,u,c,f,d=0,p=0,v=e.length-1,m=e[0],b=e[v],y=n.length-1,g=n[0],w=n[y],S=!a;while(d<=v&&p<=y)r(m)?m=e[++d]:r(b)?b=e[--v]:ji(m,g)?(C(m,g,o,n,p),m=e[++d],g=n[++p]):ji(b,w)?(C(b,w,o,n,y),b=e[--v],w=n[--y]):ji(m,w)?(C(m,w,o,n,y),S&&l.insertBefore(t,m.elm,l.nextSibling(b.elm)),m=e[++d],w=n[--y]):ji(b,g)?(C(b,g,o,n,p),S&&l.insertBefore(t,b.elm,m.elm),b=e[--v],g=n[++p]):(r(s)&&(s=Di(e,d,v)),u=i(g.key)?s[g.key]:j(g,e,d,v),r(u)?h(g,o,t,m.elm,!1,n,p):(c=e[u],ji(c,g)?(C(c,g,o,n,p),e[u]=void 0,S&&l.insertBefore(t,c.elm,m.elm)):h(g,o,t,m.elm,!1,n,p)),g=n[++p]);d>v?(f=r(n[y+1])?null:n[y+1].elm,O(t,f,n,p,y,o)):p>y&&k(e,d,v)}function j(t,e,n,r){for(var o=n;o<r;o++){var a=e[o];if(i(a)&&ji(t,a))return o}}function C(t,e,n,s,u,c){if(t!==e){i(e.elm)&&i(s)&&(e=s[u]=Ot(e));var f=e.elm=t.elm;if(o(t.isAsyncPlaceholder))i(e.asyncFactory.resolved)?M(t.elm,e,n):e.isAsyncPlaceholder=!0;else if(o(e.isStatic)&&o(t.isStatic)&&e.key===t.key&&(o(e.isCloned)||o(e.isOnce)))e.componentInstance=t.componentInstance;else{var d,h=e.data;i(h)&&i(d=h.hook)&&i(d=d.prepatch)&&d(t,e);var p=t.children,v=e.children;if(i(h)&&w(e)){for(d=0;d<a.update.length;++d)a.update[d](t,e);i(d=h.hook)&&i(d=d.update)&&d(t,e)}r(e.text)?i(p)&&i(v)?p!==v&&P(f,p,v,n,c):i(v)?(i(t.text)&&l.setTextContent(f,""),O(f,null,v,0,v.length-1,n)):i(p)?k(p,0,p.length-1):i(t.text)&&l.setTextContent(f,""):t.text!==e.text&&l.setTextContent(f,e.text),i(h)&&i(d=h.hook)&&i(d=d.postpatch)&&d(t,e)}}}function D(t,e,n){if(o(n)&&i(t.parent))t.parent.data.pendingInsert=e;else for(var r=0;r<e.length;++r)e[r].data.hook.insert(e[r])}var E=m("attrs,class,staticClass,staticStyle,key");function M(t,e,n,r){var a,s=e.tag,u=e.data,l=e.children;if(r=r||u&&u.pre,e.elm=t,o(e.isComment)&&i(e.asyncFactory))return e.isAsyncPlaceholder=!0,!0;if(i(u)&&(i(a=u.hook)&&i(a=a.init)&&a(e,!0),i(a=e.componentInstance)))return v(e,n),!0;if(i(s)){if(i(l))if(t.hasChildNodes())if(i(a=u)&&i(a=a.domProps)&&i(a=a.innerHTML)){if(a!==t.innerHTML)return!1}else{for(var c=!0,f=t.firstChild,d=0;d<l.length;d++){if(!f||!M(f,l[d],n,r)){c=!1;break}f=f.nextSibling}if(!c||f)return!1}else g(e,l,n);if(i(u)){var h=!1;for(var p in u)if(!E(p)){h=!0,S(e,n);break}!h&&u["class"]&&me(u["class"])}}else t.data!==e.text&&(t.data=e.text);return!0}return function(t,e,n,s){if(!r(e)){var u=!1,f=[];if(r(t))u=!0,h(e,f);else{var d=i(t.nodeType);if(!d&&ji(t,e))C(t,e,f,null,null,s);else{if(d){if(1===t.nodeType&&t.hasAttribute(L)&&(t.removeAttribute(L),n=!0),o(n)&&M(t,e,f))return D(e,f,!0),t;t=c(t)}var p=t.elm,v=l.parentNode(p);if(h(e,f,p._leaveCb?null:v,l.nextSibling(p)),i(e.parent)){var m=e.parent,b=w(e);while(m){for(var y=0;y<a.destroy.length;++y)a.destroy[y](m);if(m.elm=e.elm,b){for(var g=0;g<a.create.length;++g)a.create[g](Ti,m);var S=m.data.hook.insert;if(S.merged)for(var _=1;_<S.fns.length;_++)S.fns[_]()}else ki(m);m=m.parent}}i(v)?k([t],0,0):i(t.tag)&&x(t)}}return D(e,f,u),e.elm}i(t)&&x(t)}}var Mi={create:Bi,update:Bi,destroy:function(t){Bi(t,Ti)}};function Bi(t,e){(t.data.directives||e.data.directives)&&$i(t,e)}function $i(t,e){var n,r,i,o=t===Ti,a=e===Ti,s=Fi(t.data.directives,t.context),u=Fi(e.data.directives,e.context),l=[],c=[];for(n in u)r=s[n],i=u[n],r?(i.oldValue=r.value,i.oldArg=r.arg,Ni(i,"update",e,t),i.def&&i.def.componentUpdated&&c.push(i)):(Ni(i,"bind",e,t),i.def&&i.def.inserted&&l.push(i));if(l.length){var f=function(){for(var n=0;n<l.length;n++)Ni(l[n],"inserted",e,t)};o?Se(e,"insert",f):f()}if(c.length&&Se(e,"postpatch",(function(){for(var n=0;n<c.length;n++)Ni(c[n],"componentUpdated",e,t)})),!o)for(n in s)u[n]||Ni(s[n],"unbind",t,t,a)}var Ai=Object.create(null);function Fi(t,e){var n,r,i=Object.create(null);if(!t)return i;for(n=0;n<t.length;n++)r=t[n],r.modifiers||(r.modifiers=Ai),i[Ii(r)]=r,r.def=Kt(e.$options,"directives",r.name,!0);return i}function Ii(t){return t.rawName||t.name+"."+Object.keys(t.modifiers||{}).join(".")}function Ni(t,e,n,r,i){var o=t.def&&t.def[e];if(o)try{o(n.elm,t,n,r,i)}catch(Oa){ee(Oa,n.context,"directive "+t.name+" "+e+" hook")}}var Li=[xi,Mi];function Ri(t,e){var n=e.componentOptions;if((!i(n)||!1!==n.Ctor.options.inheritAttrs)&&(!r(t.data.attrs)||!r(e.data.attrs))){var o,a,s,u=e.elm,l=t.data.attrs||{},c=e.data.attrs||{};for(o in i(c.__ob__)&&(c=e.data.attrs=E({},c)),c)a=c[o],s=l[o],s!==a&&Vi(u,o,a);for(o in(tt||nt)&&c.value!==l.value&&Vi(u,"value",c.value),l)r(c[o])&&(Ur(o)?u.removeAttributeNS(Wr,Gr(o)):Vr(o)||u.removeAttribute(o))}}function Vi(t,e,n){t.tagName.indexOf("-")>-1?Hi(t,e,n):Yr(e)?qr(n)?t.removeAttribute(e):(n="allowfullscreen"===e&&"EMBED"===t.tagName?"true":e,t.setAttribute(e,n)):Vr(e)?t.setAttribute(e,zr(e,n)):Ur(e)?qr(n)?t.removeAttributeNS(Wr,Gr(e)):t.setAttributeNS(Wr,e,n):Hi(t,e,n)}function Hi(t,e,n){if(qr(n))t.removeAttribute(e);else{if(tt&&!et&&"TEXTAREA"===t.tagName&&"placeholder"===e&&""!==n&&!t.__ieph){var r=function(e){e.stopImmediatePropagation(),t.removeEventListener("input",r)};t.addEventListener("input",r),t.__ieph=!0}t.setAttribute(e,n)}}var zi={create:Ri,update:Ri};function Yi(t,e){var n=e.elm,o=e.data,a=t.data;if(!(r(o.staticClass)&&r(o.class)&&(r(a)||r(a.staticClass)&&r(a.class)))){var s=Kr(e),u=n._transitionClasses;i(u)&&(s=Zr(s,Qr(u))),s!==n._prevClass&&(n.setAttribute("class",s),n._prevClass=s)}}var Wi,Ui={create:Yi,update:Yi},Gi="__r",qi="__c";function Ki(t){if(i(t[Gi])){var e=tt?"change":"input";t[e]=[].concat(t[Gi],t[e]||[]),delete t[Gi]}i(t[qi])&&(t.change=[].concat(t[qi],t.change||[]),delete t[qi])}function Ji(t,e,n){var r=Wi;return function i(){var o=e.apply(null,arguments);null!==o&&Qi(t,i,n,r)}}var Xi=ae&&!(it&&Number(it[1])<=53);function Zi(t,e,n,r){if(Xi){var i=Gn,o=e;e=o._wrapper=function(t){if(t.target===t.currentTarget||t.timeStamp>=i||t.timeStamp<=0||t.target.ownerDocument!==document)return o.apply(this,arguments)}}Wi.addEventListener(t,e,at?{capture:n,passive:r}:n)}function Qi(t,e,n,r){(r||Wi).removeEventListener(t,e._wrapper||e,n)}function to(t,e){if(!r(t.data.on)||!r(e.data.on)){var n=e.data.on||{},i=t.data.on||{};Wi=e.elm,Ki(n),we(n,i,Zi,Qi,Ji,e.context),Wi=void 0}}var eo,no={create:to,update:to};function ro(t,e){if(!r(t.data.domProps)||!r(e.data.domProps)){var n,o,a=e.elm,s=t.data.domProps||{},u=e.data.domProps||{};for(n in i(u.__ob__)&&(u=e.data.domProps=E({},u)),s)n in u||(a[n]="");for(n in u){if(o=u[n],"textContent"===n||"innerHTML"===n){if(e.children&&(e.children.length=0),o===s[n])continue;1===a.childNodes.length&&a.removeChild(a.childNodes[0])}if("value"===n&&"PROGRESS"!==a.tagName){a._value=o;var l=r(o)?"":String(o);io(a,l)&&(a.value=l)}else if("innerHTML"===n&&ii(a.tagName)&&r(a.innerHTML)){eo=eo||document.createElement("div"),eo.innerHTML="<svg>"+o+"</svg>";var c=eo.firstChild;while(a.firstChild)a.removeChild(a.firstChild);while(c.firstChild)a.appendChild(c.firstChild)}else if(o!==s[n])try{a[n]=o}catch(Oa){}}}}function io(t,e){return!t.composing&&("OPTION"===t.tagName||oo(t,e)||ao(t,e))}function oo(t,e){var n=!0;try{n=document.activeElement!==t}catch(Oa){}return n&&t.value!==e}function ao(t,e){var n=t.value,r=t._vModifiers;if(i(r)){if(r.number)return v(n)!==v(e);if(r.trim)return n.trim()!==e.trim()}return n!==e}var so={create:ro,update:ro},uo=S((function(t){var e={},n=/;(?![^(]*\))/g,r=/:(.+)/;return t.split(n).forEach((function(t){if(t){var n=t.split(r);n.length>1&&(e[n[0].trim()]=n[1].trim())}})),e}));function lo(t){var e=co(t.style);return t.staticStyle?E(t.staticStyle,e):e}function co(t){return Array.isArray(t)?M(t):"string"===typeof t?uo(t):t}function fo(t,e){var n,r={};if(e){var i=t;while(i.componentInstance)i=i.componentInstance._vnode,i&&i.data&&(n=lo(i.data))&&E(r,n)}(n=lo(t.data))&&E(r,n);var o=t;while(o=o.parent)o.data&&(n=lo(o.data))&&E(r,n);return r}var ho,po=/^--/,vo=/\s*!important$/,mo=function(t,e,n){if(po.test(e))t.style.setProperty(e,n);else if(vo.test(n))t.style.setProperty(T(e),n.replace(vo,""),"important");else{var r=yo(e);if(Array.isArray(n))for(var i=0,o=n.length;i<o;i++)t.style[r]=n[i];else t.style[r]=n}},bo=["Webkit","Moz","ms"],yo=S((function(t){if(ho=ho||document.createElement("div").style,t=O(t),"filter"!==t&&t in ho)return t;for(var e=t.charAt(0).toUpperCase()+t.slice(1),n=0;n<bo.length;n++){var r=bo[n]+e;if(r in ho)return r}}));function go(t,e){var n=e.data,o=t.data;if(!(r(n.staticStyle)&&r(n.style)&&r(o.staticStyle)&&r(o.style))){var a,s,u=e.elm,l=o.staticStyle,c=o.normalizedStyle||o.style||{},f=l||c,d=co(e.data.style)||{};e.data.normalizedStyle=i(d.__ob__)?E({},d):d;var h=fo(e,!0);for(s in f)r(h[s])&&mo(u,s,"");for(s in h)a=h[s],a!==f[s]&&mo(u,s,null==a?"":a)}}var wo={create:go,update:go},So=/\s+/;function _o(t,e){if(e&&(e=e.trim()))if(t.classList)e.indexOf(" ")>-1?e.split(So).forEach((function(e){return t.classList.add(e)})):t.classList.add(e);else{var n=" "+(t.getAttribute("class")||"")+" ";n.indexOf(" "+e+" ")<0&&t.setAttribute("class",(n+e).trim())}}function Oo(t,e){if(e&&(e=e.trim()))if(t.classList)e.indexOf(" ")>-1?e.split(So).forEach((function(e){return t.classList.remove(e)})):t.classList.remove(e),t.classList.length||t.removeAttribute("class");else{var n=" "+(t.getAttribute("class")||"")+" ",r=" "+e+" ";while(n.indexOf(r)>=0)n=n.replace(r," ");n=n.trim(),n?t.setAttribute("class",n):t.removeAttribute("class")}}function xo(t){if(t){if("object"===typeof t){var e={};return!1!==t.css&&E(e,ko(t.name||"v")),E(e,t),e}return"string"===typeof t?ko(t):void 0}}var ko=S((function(t){return{enterClass:t+"-enter",enterToClass:t+"-enter-to",enterActiveClass:t+"-enter-active",leaveClass:t+"-leave",leaveToClass:t+"-leave-to",leaveActiveClass:t+"-leave-active"}})),To=J&&!et,Po="transition",jo="animation",Co="transition",Do="transitionend",Eo="animation",Mo="animationend";To&&(void 0===window.ontransitionend&&void 0!==window.onwebkittransitionend&&(Co="WebkitTransition",Do="webkitTransitionEnd"),void 0===window.onanimationend&&void 0!==window.onwebkitanimationend&&(Eo="WebkitAnimation",Mo="webkitAnimationEnd"));var Bo=J?window.requestAnimationFrame?window.requestAnimationFrame.bind(window):setTimeout:function(t){return t()};function $o(t){Bo((function(){Bo(t)}))}function Ao(t,e){var n=t._transitionClasses||(t._transitionClasses=[]);n.indexOf(e)<0&&(n.push(e),_o(t,e))}function Fo(t,e){t._transitionClasses&&y(t._transitionClasses,e),Oo(t,e)}function Io(t,e,n){var r=Lo(t,e),i=r.type,o=r.timeout,a=r.propCount;if(!i)return n();var s=i===Po?Do:Mo,u=0,l=function(){t.removeEventListener(s,c),n()},c=function(e){e.target===t&&++u>=a&&l()};setTimeout((function(){u<a&&l()}),o+1),t.addEventListener(s,c)}var No=/\b(transform|all)(,|$)/;function Lo(t,e){var n,r=window.getComputedStyle(t),i=(r[Co+"Delay"]||"").split(", "),o=(r[Co+"Duration"]||"").split(", "),a=Ro(i,o),s=(r[Eo+"Delay"]||"").split(", "),u=(r[Eo+"Duration"]||"").split(", "),l=Ro(s,u),c=0,f=0;e===Po?a>0&&(n=Po,c=a,f=o.length):e===jo?l>0&&(n=jo,c=l,f=u.length):(c=Math.max(a,l),n=c>0?a>l?Po:jo:null,f=n?n===Po?o.length:u.length:0);var d=n===Po&&No.test(r[Co+"Property"]);return{type:n,timeout:c,propCount:f,hasTransform:d}}function Ro(t,e){while(t.length<e.length)t=t.concat(t);return Math.max.apply(null,e.map((function(e,n){return Vo(e)+Vo(t[n])})))}function Vo(t){return 1e3*Number(t.slice(0,-1).replace(",","."))}function Ho(t,e){var n=t.elm;i(n._leaveCb)&&(n._leaveCb.cancelled=!0,n._leaveCb());var o=xo(t.data.transition);if(!r(o)&&!i(n._enterCb)&&1===n.nodeType){var a=o.css,s=o.type,l=o.enterClass,c=o.enterToClass,f=o.enterActiveClass,d=o.appearClass,h=o.appearToClass,p=o.appearActiveClass,m=o.beforeEnter,b=o.enter,y=o.afterEnter,g=o.enterCancelled,w=o.beforeAppear,S=o.appear,_=o.afterAppear,O=o.appearCancelled,x=o.duration,k=Dn,T=Dn.$vnode;while(T&&T.parent)k=T.context,T=T.parent;var P=!k._isMounted||!t.isRootInsert;if(!P||S||""===S){var j=P&&d?d:l,C=P&&p?p:f,D=P&&h?h:c,E=P&&w||m,M=P&&"function"===typeof S?S:b,B=P&&_||y,$=P&&O||g,A=v(u(x)?x.enter:x);0;var F=!1!==a&&!et,I=Wo(M),L=n._enterCb=N((function(){F&&(Fo(n,D),Fo(n,C)),L.cancelled?(F&&Fo(n,j),$&&$(n)):B&&B(n),n._enterCb=null}));t.data.show||Se(t,"insert",(function(){var e=n.parentNode,r=e&&e._pending&&e._pending[t.key];r&&r.tag===t.tag&&r.elm._leaveCb&&r.elm._leaveCb(),M&&M(n,L)})),E&&E(n),F&&(Ao(n,j),Ao(n,C),$o((function(){Fo(n,j),L.cancelled||(Ao(n,D),I||(Yo(A)?setTimeout(L,A):Io(n,s,L)))}))),t.data.show&&(e&&e(),M&&M(n,L)),F||I||L()}}}function zo(t,e){var n=t.elm;i(n._enterCb)&&(n._enterCb.cancelled=!0,n._enterCb());var o=xo(t.data.transition);if(r(o)||1!==n.nodeType)return e();if(!i(n._leaveCb)){var a=o.css,s=o.type,l=o.leaveClass,c=o.leaveToClass,f=o.leaveActiveClass,d=o.beforeLeave,h=o.leave,p=o.afterLeave,m=o.leaveCancelled,b=o.delayLeave,y=o.duration,g=!1!==a&&!et,w=Wo(h),S=v(u(y)?y.leave:y);0;var _=n._leaveCb=N((function(){n.parentNode&&n.parentNode._pending&&(n.parentNode._pending[t.key]=null),g&&(Fo(n,c),Fo(n,f)),_.cancelled?(g&&Fo(n,l),m&&m(n)):(e(),p&&p(n)),n._leaveCb=null}));b?b(O):O()}function O(){_.cancelled||(!t.data.show&&n.parentNode&&((n.parentNode._pending||(n.parentNode._pending={}))[t.key]=t),d&&d(n),g&&(Ao(n,l),Ao(n,f),$o((function(){Fo(n,l),_.cancelled||(Ao(n,c),w||(Yo(S)?setTimeout(_,S):Io(n,s,_)))}))),h&&h(n,_),g||w||_())}}function Yo(t){return"number"===typeof t&&!isNaN(t)}function Wo(t){if(r(t))return!1;var e=t.fns;return i(e)?Wo(Array.isArray(e)?e[0]:e):(t._length||t.length)>1}function Uo(t,e){!0!==e.data.show&&Ho(e)}var Go=J?{create:Uo,activate:Uo,remove:function(t,e){!0!==t.data.show?zo(t,e):e()}}:{},qo=[zi,Ui,no,so,wo,Go],Ko=qo.concat(Li),Jo=Ei({nodeOps:Oi,modules:Ko});et&&document.addEventListener("selectionchange",(function(){var t=document.activeElement;t&&t.vmodel&&ia(t,"input")}));var Xo={inserted:function(t,e,n,r){"select"===n.tag?(r.elm&&!r.elm._vOptions?Se(n,"postpatch",(function(){Xo.componentUpdated(t,e,n)})):Zo(t,e,n.context),t._vOptions=[].map.call(t.options,ea)):("textarea"===n.tag||li(t.type))&&(t._vModifiers=e.modifiers,e.modifiers.lazy||(t.addEventListener("compositionstart",na),t.addEventListener("compositionend",ra),t.addEventListener("change",ra),et&&(t.vmodel=!0)))},componentUpdated:function(t,e,n){if("select"===n.tag){Zo(t,e,n.context);var r=t._vOptions,i=t._vOptions=[].map.call(t.options,ea);if(i.some((function(t,e){return!F(t,r[e])}))){var o=t.multiple?e.value.some((function(t){return ta(t,i)})):e.value!==e.oldValue&&ta(e.value,i);o&&ia(t,"change")}}}};function Zo(t,e,n){Qo(t,e,n),(tt||nt)&&setTimeout((function(){Qo(t,e,n)}),0)}function Qo(t,e,n){var r=e.value,i=t.multiple;if(!i||Array.isArray(r)){for(var o,a,s=0,u=t.options.length;s<u;s++)if(a=t.options[s],i)o=I(r,ea(a))>-1,a.selected!==o&&(a.selected=o);else if(F(ea(a),r))return void(t.selectedIndex!==s&&(t.selectedIndex=s));i||(t.selectedIndex=-1)}}function ta(t,e){return e.every((function(e){return!F(e,t)}))}function ea(t){return"_value"in t?t._value:t.value}function na(t){t.target.composing=!0}function ra(t){t.target.composing&&(t.target.composing=!1,ia(t.target,"input"))}function ia(t,e){var n=document.createEvent("HTMLEvents");n.initEvent(e,!0,!0),t.dispatchEvent(n)}function oa(t){return!t.componentInstance||t.data&&t.data.transition?t:oa(t.componentInstance._vnode)}var aa={bind:function(t,e,n){var r=e.value;n=oa(n);var i=n.data&&n.data.transition,o=t.__vOriginalDisplay="none"===t.style.display?"":t.style.display;r&&i?(n.data.show=!0,Ho(n,(function(){t.style.display=o}))):t.style.display=r?o:"none"},update:function(t,e,n){var r=e.value,i=e.oldValue;if(!r!==!i){n=oa(n);var o=n.data&&n.data.transition;o?(n.data.show=!0,r?Ho(n,(function(){t.style.display=t.__vOriginalDisplay})):zo(n,(function(){t.style.display="none"}))):t.style.display=r?t.__vOriginalDisplay:"none"}},unbind:function(t,e,n,r,i){i||(t.style.display=t.__vOriginalDisplay)}},sa={model:Xo,show:aa},ua={name:String,appear:Boolean,css:Boolean,mode:String,type:String,enterClass:String,leaveClass:String,enterToClass:String,leaveToClass:String,enterActiveClass:String,leaveActiveClass:String,appearClass:String,appearActiveClass:String,appearToClass:String,duration:[Number,String,Object]};function la(t){var e=t&&t.componentOptions;return e&&e.Ctor.options.abstract?la(On(e.children)):t}function ca(t){var e={},n=t.$options;for(var r in n.propsData)e[r]=t[r];var i=n._parentListeners;for(var o in i)e[O(o)]=i[o];return e}function fa(t,e){if(/\d-keep-alive$/.test(e.tag))return t("keep-alive",{props:e.componentOptions.propsData})}function da(t){while(t=t.parent)if(t.data.transition)return!0}function ha(t,e){return e.key===t.key&&e.tag===t.tag}var pa=function(t){return t.tag||_n(t)},va=function(t){return"show"===t.name},ma={name:"transition",props:ua,abstract:!0,render:function(t){var e=this,n=this.$slots.default;if(n&&(n=n.filter(pa),n.length)){0;var r=this.mode;0;var i=n[0];if(da(this.$vnode))return i;var o=la(i);if(!o)return i;if(this._leaving)return fa(t,i);var a="__transition-"+this._uid+"-";o.key=null==o.key?o.isComment?a+"comment":a+o.tag:s(o.key)?0===String(o.key).indexOf(a)?o.key:a+o.key:o.key;var u=(o.data||(o.data={})).transition=ca(this),l=this._vnode,c=la(l);if(o.data.directives&&o.data.directives.some(va)&&(o.data.show=!0),c&&c.data&&!ha(o,c)&&!_n(c)&&(!c.componentInstance||!c.componentInstance._vnode.isComment)){var f=c.data.transition=E({},u);if("out-in"===r)return this._leaving=!0,Se(f,"afterLeave",(function(){e._leaving=!1,e.$forceUpdate()})),fa(t,i);if("in-out"===r){if(_n(o))return l;var d,h=function(){d()};Se(u,"afterEnter",h),Se(u,"enterCancelled",h),Se(f,"delayLeave",(function(t){d=t}))}}return i}}},ba=E({tag:String,moveClass:String},ua);delete ba.mode;var ya={props:ba,beforeMount:function(){var t=this,e=this._update;this._update=function(n,r){var i=En(t);t.__patch__(t._vnode,t.kept,!1,!0),t._vnode=t.kept,i(),e.call(t,n,r)}},render:function(t){for(var e=this.tag||this.$vnode.data.tag||"span",n=Object.create(null),r=this.prevChildren=this.children,i=this.$slots.default||[],o=this.children=[],a=ca(this),s=0;s<i.length;s++){var u=i[s];if(u.tag)if(null!=u.key&&0!==String(u.key).indexOf("__vlist"))o.push(u),n[u.key]=u,(u.data||(u.data={})).transition=a;else;}if(r){for(var l=[],c=[],f=0;f<r.length;f++){var d=r[f];d.data.transition=a,d.data.pos=d.elm.getBoundingClientRect(),n[d.key]?l.push(d):c.push(d)}this.kept=t(e,null,l),this.removed=c}return t(e,null,o)},updated:function(){var t=this.prevChildren,e=this.moveClass||(this.name||"v")+"-move";t.length&&this.hasMove(t[0].elm,e)&&(t.forEach(ga),t.forEach(wa),t.forEach(Sa),this._reflow=document.body.offsetHeight,t.forEach((function(t){if(t.data.moved){var n=t.elm,r=n.style;Ao(n,e),r.transform=r.WebkitTransform=r.transitionDuration="",n.addEventListener(Do,n._moveCb=function t(r){r&&r.target!==n||r&&!/transform$/.test(r.propertyName)||(n.removeEventListener(Do,t),n._moveCb=null,Fo(n,e))})}})))},methods:{hasMove:function(t,e){if(!To)return!1;if(this._hasMove)return this._hasMove;var n=t.cloneNode();t._transitionClasses&&t._transitionClasses.forEach((function(t){Oo(n,t)})),_o(n,e),n.style.display="none",this.$el.appendChild(n);var r=Lo(n);return this.$el.removeChild(n),this._hasMove=r.hasTransform}}};function ga(t){t.elm._moveCb&&t.elm._moveCb(),t.elm._enterCb&&t.elm._enterCb()}function wa(t){t.data.newPos=t.elm.getBoundingClientRect()}function Sa(t){var e=t.data.pos,n=t.data.newPos,r=e.left-n.left,i=e.top-n.top;if(r||i){t.data.moved=!0;var o=t.elm.style;o.transform=o.WebkitTransform="translate("+r+"px,"+i+"px)",o.transitionDuration="0s"}}var _a={Transition:ma,TransitionGroup:ya};Or.config.mustUseProp=Rr,Or.config.isReservedTag=oi,Or.config.isReservedAttr=Nr,Or.config.getTagNamespace=ai,Or.config.isUnknownElement=ui,E(Or.options.directives,sa),E(Or.options.components,_a),Or.prototype.__patch__=J?Jo:B,Or.prototype.$mount=function(t,e){return t=t&&J?ci(t):void 0,$n(this,t,e)},J&&setTimeout((function(){H.devtools&&lt&&lt.emit("init",Or)}),0),e["default"]=Or}.call(this,n("c8ba"))},"2b4c":function(t,e,n){var r=n("5537")("wks"),i=n("ca5a"),o=n("7726").Symbol,a="function"==typeof o,s=t.exports=function(t){return r[t]||(r[t]=a&&o[t]||(a?o:i)("Symbol."+t))};s.store=r},"2b88":function(t,e,n){"use strict";
/*! 
  * portal-vue © Thorsten Lünborg, 2019 
  * 
  * Version: 2.1.7
  * 
  * LICENCE: MIT 
  * 
  * https://github.com/linusborg/portal-vue
  * 
 */function r(t){return t&&"object"===typeof t&&"default"in t?t["default"]:t}Object.defineProperty(e,"__esModule",{value:!0});var i=r(n("2b0e"));function o(t){return o="function"===typeof Symbol&&"symbol"===typeof Symbol.iterator?function(t){return typeof t}:function(t){return t&&"function"===typeof Symbol&&t.constructor===Symbol&&t!==Symbol.prototype?"symbol":typeof t},o(t)}function a(t){return s(t)||u(t)||l()}function s(t){if(Array.isArray(t)){for(var e=0,n=new Array(t.length);e<t.length;e++)n[e]=t[e];return n}}function u(t){if(Symbol.iterator in Object(t)||"[object Arguments]"===Object.prototype.toString.call(t))return Array.from(t)}function l(){throw new TypeError("Invalid attempt to spread non-iterable instance")}var c="undefined"!==typeof window;function f(t){return Array.isArray(t)||"object"===o(t)?Object.freeze(t):t}function d(t){var e=arguments.length>1&&void 0!==arguments[1]?arguments[1]:{};return t.reduce((function(t,n){var r=n.passengers[0],i="function"===typeof r?r(e):n.passengers;return t.concat(i)}),[])}function h(t,e){return t.map((function(t,e){return[e,t]})).sort((function(t,n){return e(t[1],n[1])||t[0]-n[0]})).map((function(t){return t[1]}))}function p(t,e){return e.reduce((function(e,n){return t.hasOwnProperty(n)&&(e[n]=t[n]),e}),{})}var v={},m={},b={},y=i.extend({data:function(){return{transports:v,targets:m,sources:b,trackInstances:c}},methods:{open:function(t){if(c){var e=t.to,n=t.from,r=t.passengers,o=t.order,a=void 0===o?1/0:o;if(e&&n&&r){var s={to:e,from:n,passengers:f(r),order:a},u=Object.keys(this.transports);-1===u.indexOf(e)&&i.set(this.transports,e,[]);var l=this.$_getTransportIndex(s),d=this.transports[e].slice(0);-1===l?d.push(s):d[l]=s,this.transports[e]=h(d,(function(t,e){return t.order-e.order}))}}},close:function(t){var e=arguments.length>1&&void 0!==arguments[1]&&arguments[1],n=t.to,r=t.from;if(n&&(r||!1!==e)&&this.transports[n])if(e)this.transports[n]=[];else{var i=this.$_getTransportIndex(t);if(i>=0){var o=this.transports[n].slice(0);o.splice(i,1),this.transports[n]=o}}},registerTarget:function(t,e,n){c&&(this.trackInstances&&!n&&this.targets[t]&&console.warn("[portal-vue]: Target ".concat(t," already exists")),this.$set(this.targets,t,Object.freeze([e])))},unregisterTarget:function(t){this.$delete(this.targets,t)},registerSource:function(t,e,n){c&&(this.trackInstances&&!n&&this.sources[t]&&console.warn("[portal-vue]: source ".concat(t," already exists")),this.$set(this.sources,t,Object.freeze([e])))},unregisterSource:function(t){this.$delete(this.sources,t)},hasTarget:function(t){return!(!this.targets[t]||!this.targets[t][0])},hasSource:function(t){return!(!this.sources[t]||!this.sources[t][0])},hasContentFor:function(t){return!!this.transports[t]&&!!this.transports[t].length},$_getTransportIndex:function(t){var e=t.to,n=t.from;for(var r in this.transports[e])if(this.transports[e][r].from===n)return+r;return-1}}}),g=new y(v),w=1,S=i.extend({name:"portal",props:{disabled:{type:Boolean},name:{type:String,default:function(){return String(w++)}},order:{type:Number,default:0},slim:{type:Boolean},slotProps:{type:Object,default:function(){return{}}},tag:{type:String,default:"DIV"},to:{type:String,default:function(){return String(Math.round(1e7*Math.random()))}}},created:function(){var t=this;this.$nextTick((function(){g.registerSource(t.name,t)}))},mounted:function(){this.disabled||this.sendUpdate()},updated:function(){this.disabled?this.clear():this.sendUpdate()},beforeDestroy:function(){g.unregisterSource(this.name),this.clear()},watch:{to:function(t,e){e&&e!==t&&this.clear(e),this.sendUpdate()}},methods:{clear:function(t){var e={from:this.name,to:t||this.to};g.close(e)},normalizeSlots:function(){return this.$scopedSlots.default?[this.$scopedSlots.default]:this.$slots.default},normalizeOwnChildren:function(t){return"function"===typeof t?t(this.slotProps):t},sendUpdate:function(){var t=this.normalizeSlots();if(t){var e={from:this.name,to:this.to,passengers:a(t),order:this.order};g.open(e)}else this.clear()}},render:function(t){var e=this.$slots.default||this.$scopedSlots.default||[],n=this.tag;return e&&this.disabled?e.length<=1&&this.slim?this.normalizeOwnChildren(e)[0]:t(n,[this.normalizeOwnChildren(e)]):this.slim?t():t(n,{class:{"v-portal":!0},style:{display:"none"},key:"v-portal-placeholder"})}}),_=i.extend({name:"portalTarget",props:{multiple:{type:Boolean,default:!1},name:{type:String,required:!0},slim:{type:Boolean,default:!1},slotProps:{type:Object,default:function(){return{}}},tag:{type:String,default:"div"},transition:{type:[String,Object,Function]}},data:function(){return{transports:g.transports,firstRender:!0}},created:function(){var t=this;this.$nextTick((function(){g.registerTarget(t.name,t)}))},watch:{ownTransports:function(){this.$emit("change",this.children().length>0)},name:function(t,e){g.unregisterTarget(e),g.registerTarget(t,this)}},mounted:function(){var t=this;this.transition&&this.$nextTick((function(){t.firstRender=!1}))},beforeDestroy:function(){g.unregisterTarget(this.name)},computed:{ownTransports:function(){var t=this.transports[this.name]||[];return this.multiple?t:0===t.length?[]:[t[t.length-1]]},passengers:function(){return d(this.ownTransports,this.slotProps)}},methods:{children:function(){return 0!==this.passengers.length?this.passengers:this.$scopedSlots.default?this.$scopedSlots.default(this.slotProps):this.$slots.default||[]},noWrapper:function(){var t=this.slim&&!this.transition;return t&&this.children().length>1&&console.warn("[portal-vue]: PortalTarget with `slim` option received more than one child element."),t}},render:function(t){var e=this.noWrapper(),n=this.children(),r=this.transition||this.tag;return e?n[0]:this.slim&&!r?t():t(r,{props:{tag:this.transition&&this.tag?this.tag:void 0},class:{"vue-portal-target":!0}},n)}}),O=0,x=["disabled","name","order","slim","slotProps","tag","to"],k=["multiple","transition"],T=i.extend({name:"MountingPortal",inheritAttrs:!1,props:{append:{type:[Boolean,String]},bail:{type:Boolean},mountTo:{type:String,required:!0},disabled:{type:Boolean},name:{type:String,default:function(){return"mounted_"+String(O++)}},order:{type:Number,default:0},slim:{type:Boolean},slotProps:{type:Object,default:function(){return{}}},tag:{type:String,default:"DIV"},to:{type:String,default:function(){return String(Math.round(1e7*Math.random()))}},multiple:{type:Boolean,default:!1},targetSlim:{type:Boolean},targetSlotProps:{type:Object,default:function(){return{}}},targetTag:{type:String,default:"div"},transition:{type:[String,Object,Function]}},created:function(){if("undefined"!==typeof document){var t=document.querySelector(this.mountTo);if(t){var e=this.$props;if(g.targets[e.name])e.bail?console.warn("[portal-vue]: Target ".concat(e.name," is already mounted.\n        Aborting because 'bail: true' is set")):this.portalTarget=g.targets[e.name];else{var n=e.append;if(n){var r="string"===typeof n?n:"DIV",i=document.createElement(r);t.appendChild(i),t=i}var o=p(this.$props,k);o.slim=this.targetSlim,o.tag=this.targetTag,o.slotProps=this.targetSlotProps,o.name=this.to,this.portalTarget=new _({el:t,parent:this.$parent||this,propsData:o})}}else console.error("[portal-vue]: Mount Point '".concat(this.mountTo,"' not found in document"))}},beforeDestroy:function(){var t=this.portalTarget;if(this.append){var e=t.$el;e.parentNode.removeChild(e)}t.$destroy()},render:function(t){if(!this.portalTarget)return console.warn("[portal-vue] Target wasn't mounted"),t();if(!this.$scopedSlots.manual){var e=p(this.$props,x);return t(S,{props:e,attrs:this.$attrs,on:this.$listeners,scopedSlots:this.$scopedSlots},this.$slots.default)}var n=this.$scopedSlots.manual({to:this.to});return Array.isArray(n)&&(n=n[0]),n||t()}});function P(t){var e=arguments.length>1&&void 0!==arguments[1]?arguments[1]:{};t.component(e.portalName||"Portal",S),t.component(e.portalTargetName||"PortalTarget",_),t.component(e.MountingPortalName||"MountingPortal",T)}var j={install:P};e.default=j,e.Portal=S,e.PortalTarget=_,e.MountingPortal=T,e.Wormhole=g},"2caf":function(t,e,n){var r=n("5ca1");r(r.S,"Array",{isArray:n("1169")})},"2d00":function(t,e){t.exports=!1},"2d34":function(t,e,n){var r=n("5ca1"),i=n("38fd"),o=n("cb7c");r(r.S,"Reflect",{getPrototypeOf:function(t){return i(o(t))}})},"2d5c":function(t,e){var n=Math.expm1;t.exports=!n||n(10)>22025.465794806718||n(10)<22025.465794806718||-2e-17!=n(-2e-17)?function(t){return 0==(t=+t)?t:t>-1e-6&&t<1e-6?t+t*t/2:Math.exp(t)-1}:n},"2d83":function(t,e,n){"use strict";var r=n("387f");t.exports=function(t,e,n,i,o){var a=new Error(t);return r(a,e,n,i,o)}},"2d95":function(t,e){var n={}.toString;t.exports=function(t){return n.call(t).slice(8,-1)}},"2e08":function(t,e,n){var r=n("9def"),i=n("9744"),o=n("be13");t.exports=function(t,e,n,a){var s=String(o(t)),u=s.length,l=void 0===n?" ":String(n),c=r(e);if(c<=u||""==l)return s;var f=c-u,d=i.call(l,Math.ceil(f/l.length));return d.length>f&&(d=d.slice(0,f)),a?d+s:s+d}},"2e37":function(t,e,n){var r=n("5ca1");r(r.S,"Number",{EPSILON:Math.pow(2,-52)})},"2e67":function(t,e,n){"use strict";t.exports=function(t){return!(!t||!t.__CANCEL__)}},"2f21":function(t,e,n){"use strict";var r=n("79e5");t.exports=function(t,e){return!!t&&r((function(){e?t.call(null,(function(){}),1):t.call(null)}))}},"2f62":function(t,e,n){"use strict";(function(t){
/**
 * vuex v3.1.3
 * (c) 2020 Evan You
 * @license MIT
 */
function n(t){var e=Number(t.version.split(".")[0]);if(e>=2)t.mixin({beforeCreate:r});else{var n=t.prototype._init;t.prototype._init=function(t){void 0===t&&(t={}),t.init=t.init?[r].concat(t.init):r,n.call(this,t)}}function r(){var t=this.$options;t.store?this.$store="function"===typeof t.store?t.store():t.store:t.parent&&t.parent.$store&&(this.$store=t.parent.$store)}}var r="undefined"!==typeof window?window:"undefined"!==typeof t?t:{},i=r.__VUE_DEVTOOLS_GLOBAL_HOOK__;function o(t){i&&(t._devtoolHook=i,i.emit("vuex:init",t),i.on("vuex:travel-to-state",(function(e){t.replaceState(e)})),t.subscribe((function(t,e){i.emit("vuex:mutation",t,e)})))}function a(t,e){Object.keys(t).forEach((function(n){return e(t[n],n)}))}function s(t){return null!==t&&"object"===typeof t}function u(t){return t&&"function"===typeof t.then}function l(t,e){return function(){return t(e)}}var c=function(t,e){this.runtime=e,this._children=Object.create(null),this._rawModule=t;var n=t.state;this.state=("function"===typeof n?n():n)||{}},f={namespaced:{configurable:!0}};f.namespaced.get=function(){return!!this._rawModule.namespaced},c.prototype.addChild=function(t,e){this._children[t]=e},c.prototype.removeChild=function(t){delete this._children[t]},c.prototype.getChild=function(t){return this._children[t]},c.prototype.update=function(t){this._rawModule.namespaced=t.namespaced,t.actions&&(this._rawModule.actions=t.actions),t.mutations&&(this._rawModule.mutations=t.mutations),t.getters&&(this._rawModule.getters=t.getters)},c.prototype.forEachChild=function(t){a(this._children,t)},c.prototype.forEachGetter=function(t){this._rawModule.getters&&a(this._rawModule.getters,t)},c.prototype.forEachAction=function(t){this._rawModule.actions&&a(this._rawModule.actions,t)},c.prototype.forEachMutation=function(t){this._rawModule.mutations&&a(this._rawModule.mutations,t)},Object.defineProperties(c.prototype,f);var d=function(t){this.register([],t,!1)};function h(t,e,n){if(e.update(n),n.modules)for(var r in n.modules){if(!e.getChild(r))return void 0;h(t.concat(r),e.getChild(r),n.modules[r])}}d.prototype.get=function(t){return t.reduce((function(t,e){return t.getChild(e)}),this.root)},d.prototype.getNamespace=function(t){var e=this.root;return t.reduce((function(t,n){return e=e.getChild(n),t+(e.namespaced?n+"/":"")}),"")},d.prototype.update=function(t){h([],this.root,t)},d.prototype.register=function(t,e,n){var r=this;void 0===n&&(n=!0);var i=new c(e,n);if(0===t.length)this.root=i;else{var o=this.get(t.slice(0,-1));o.addChild(t[t.length-1],i)}e.modules&&a(e.modules,(function(e,i){r.register(t.concat(i),e,n)}))},d.prototype.unregister=function(t){var e=this.get(t.slice(0,-1)),n=t[t.length-1];e.getChild(n).runtime&&e.removeChild(n)};var p;var v=function(t){var e=this;void 0===t&&(t={}),!p&&"undefined"!==typeof window&&window.Vue&&C(window.Vue);var n=t.plugins;void 0===n&&(n=[]);var r=t.strict;void 0===r&&(r=!1),this._committing=!1,this._actions=Object.create(null),this._actionSubscribers=[],this._mutations=Object.create(null),this._wrappedGetters=Object.create(null),this._modules=new d(t),this._modulesNamespaceMap=Object.create(null),this._subscribers=[],this._watcherVM=new p,this._makeLocalGettersCache=Object.create(null);var i=this,a=this,s=a.dispatch,u=a.commit;this.dispatch=function(t,e){return s.call(i,t,e)},this.commit=function(t,e,n){return u.call(i,t,e,n)},this.strict=r;var l=this._modules.root.state;w(this,l,[],this._modules.root),g(this,l),n.forEach((function(t){return t(e)}));var c=void 0!==t.devtools?t.devtools:p.config.devtools;c&&o(this)},m={state:{configurable:!0}};function b(t,e){return e.indexOf(t)<0&&e.push(t),function(){var n=e.indexOf(t);n>-1&&e.splice(n,1)}}function y(t,e){t._actions=Object.create(null),t._mutations=Object.create(null),t._wrappedGetters=Object.create(null),t._modulesNamespaceMap=Object.create(null);var n=t.state;w(t,n,[],t._modules.root,!0),g(t,n,e)}function g(t,e,n){var r=t._vm;t.getters={},t._makeLocalGettersCache=Object.create(null);var i=t._wrappedGetters,o={};a(i,(function(e,n){o[n]=l(e,t),Object.defineProperty(t.getters,n,{get:function(){return t._vm[n]},enumerable:!0})}));var s=p.config.silent;p.config.silent=!0,t._vm=new p({data:{$$state:e},computed:o}),p.config.silent=s,t.strict&&T(t),r&&(n&&t._withCommit((function(){r._data.$$state=null})),p.nextTick((function(){return r.$destroy()})))}function w(t,e,n,r,i){var o=!n.length,a=t._modules.getNamespace(n);if(r.namespaced&&(t._modulesNamespaceMap[a],t._modulesNamespaceMap[a]=r),!o&&!i){var s=P(e,n.slice(0,-1)),u=n[n.length-1];t._withCommit((function(){p.set(s,u,r.state)}))}var l=r.context=S(t,a,n);r.forEachMutation((function(e,n){var r=a+n;O(t,r,e,l)})),r.forEachAction((function(e,n){var r=e.root?n:a+n,i=e.handler||e;x(t,r,i,l)})),r.forEachGetter((function(e,n){var r=a+n;k(t,r,e,l)})),r.forEachChild((function(r,o){w(t,e,n.concat(o),r,i)}))}function S(t,e,n){var r=""===e,i={dispatch:r?t.dispatch:function(n,r,i){var o=j(n,r,i),a=o.payload,s=o.options,u=o.type;return s&&s.root||(u=e+u),t.dispatch(u,a)},commit:r?t.commit:function(n,r,i){var o=j(n,r,i),a=o.payload,s=o.options,u=o.type;s&&s.root||(u=e+u),t.commit(u,a,s)}};return Object.defineProperties(i,{getters:{get:r?function(){return t.getters}:function(){return _(t,e)}},state:{get:function(){return P(t.state,n)}}}),i}function _(t,e){if(!t._makeLocalGettersCache[e]){var n={},r=e.length;Object.keys(t.getters).forEach((function(i){if(i.slice(0,r)===e){var o=i.slice(r);Object.defineProperty(n,o,{get:function(){return t.getters[i]},enumerable:!0})}})),t._makeLocalGettersCache[e]=n}return t._makeLocalGettersCache[e]}function O(t,e,n,r){var i=t._mutations[e]||(t._mutations[e]=[]);i.push((function(e){n.call(t,r.state,e)}))}function x(t,e,n,r){var i=t._actions[e]||(t._actions[e]=[]);i.push((function(e){var i=n.call(t,{dispatch:r.dispatch,commit:r.commit,getters:r.getters,state:r.state,rootGetters:t.getters,rootState:t.state},e);return u(i)||(i=Promise.resolve(i)),t._devtoolHook?i.catch((function(e){throw t._devtoolHook.emit("vuex:error",e),e})):i}))}function k(t,e,n,r){t._wrappedGetters[e]||(t._wrappedGetters[e]=function(t){return n(r.state,r.getters,t.state,t.getters)})}function T(t){t._vm.$watch((function(){return this._data.$$state}),(function(){0}),{deep:!0,sync:!0})}function P(t,e){return e.reduce((function(t,e){return t[e]}),t)}function j(t,e,n){return s(t)&&t.type&&(n=e,e=t,t=t.type),{type:t,payload:e,options:n}}function C(t){p&&t===p||(p=t,n(p))}m.state.get=function(){return this._vm._data.$$state},m.state.set=function(t){0},v.prototype.commit=function(t,e,n){var r=this,i=j(t,e,n),o=i.type,a=i.payload,s=(i.options,{type:o,payload:a}),u=this._mutations[o];u&&(this._withCommit((function(){u.forEach((function(t){t(a)}))})),this._subscribers.slice().forEach((function(t){return t(s,r.state)})))},v.prototype.dispatch=function(t,e){var n=this,r=j(t,e),i=r.type,o=r.payload,a={type:i,payload:o},s=this._actions[i];if(s){try{this._actionSubscribers.slice().filter((function(t){return t.before})).forEach((function(t){return t.before(a,n.state)}))}catch(l){0}var u=s.length>1?Promise.all(s.map((function(t){return t(o)}))):s[0](o);return u.then((function(t){try{n._actionSubscribers.filter((function(t){return t.after})).forEach((function(t){return t.after(a,n.state)}))}catch(l){0}return t}))}},v.prototype.subscribe=function(t){return b(t,this._subscribers)},v.prototype.subscribeAction=function(t){var e="function"===typeof t?{before:t}:t;return b(e,this._actionSubscribers)},v.prototype.watch=function(t,e,n){var r=this;return this._watcherVM.$watch((function(){return t(r.state,r.getters)}),e,n)},v.prototype.replaceState=function(t){var e=this;this._withCommit((function(){e._vm._data.$$state=t}))},v.prototype.registerModule=function(t,e,n){void 0===n&&(n={}),"string"===typeof t&&(t=[t]),this._modules.register(t,e),w(this,this.state,t,this._modules.get(t),n.preserveState),g(this,this.state)},v.prototype.unregisterModule=function(t){var e=this;"string"===typeof t&&(t=[t]),this._modules.unregister(t),this._withCommit((function(){var n=P(e.state,t.slice(0,-1));p.delete(n,t[t.length-1])})),y(this)},v.prototype.hotUpdate=function(t){this._modules.update(t),y(this,!0)},v.prototype._withCommit=function(t){var e=this._committing;this._committing=!0,t(),this._committing=e},Object.defineProperties(v.prototype,m);var D=I((function(t,e){var n={};return A(e).forEach((function(e){var r=e.key,i=e.val;n[r]=function(){var e=this.$store.state,n=this.$store.getters;if(t){var r=N(this.$store,"mapState",t);if(!r)return;e=r.context.state,n=r.context.getters}return"function"===typeof i?i.call(this,e,n):e[i]},n[r].vuex=!0})),n})),E=I((function(t,e){var n={};return A(e).forEach((function(e){var r=e.key,i=e.val;n[r]=function(){var e=[],n=arguments.length;while(n--)e[n]=arguments[n];var r=this.$store.commit;if(t){var o=N(this.$store,"mapMutations",t);if(!o)return;r=o.context.commit}return"function"===typeof i?i.apply(this,[r].concat(e)):r.apply(this.$store,[i].concat(e))}})),n})),M=I((function(t,e){var n={};return A(e).forEach((function(e){var r=e.key,i=e.val;i=t+i,n[r]=function(){if(!t||N(this.$store,"mapGetters",t))return this.$store.getters[i]},n[r].vuex=!0})),n})),B=I((function(t,e){var n={};return A(e).forEach((function(e){var r=e.key,i=e.val;n[r]=function(){var e=[],n=arguments.length;while(n--)e[n]=arguments[n];var r=this.$store.dispatch;if(t){var o=N(this.$store,"mapActions",t);if(!o)return;r=o.context.dispatch}return"function"===typeof i?i.apply(this,[r].concat(e)):r.apply(this.$store,[i].concat(e))}})),n})),$=function(t){return{mapState:D.bind(null,t),mapGetters:M.bind(null,t),mapMutations:E.bind(null,t),mapActions:B.bind(null,t)}};function A(t){return F(t)?Array.isArray(t)?t.map((function(t){return{key:t,val:t}})):Object.keys(t).map((function(e){return{key:e,val:t[e]}})):[]}function F(t){return Array.isArray(t)||s(t)}function I(t){return function(e,n){return"string"!==typeof e?(n=e,e=""):"/"!==e.charAt(e.length-1)&&(e+="/"),t(e,n)}}function N(t,e,n){var r=t._modulesNamespaceMap[n];return r}var L={Store:v,install:C,version:"3.1.3",mapState:D,mapMutations:E,mapGetters:M,mapActions:B,createNamespacedHelpers:$};e["a"]=L}).call(this,n("c8ba"))},"2f74":function(t,e,n){"use strict";function r(){return!1}e["a"]=r},"2f78":function(t,e,n){var r=n("5ca1");r(r.S,"Math",{isubh:function(t,e,n,r){var i=t>>>0,o=e>>>0,a=n>>>0;return o-(r>>>0)-((~i&a|~(i^a)&i-a>>>0)>>>31)|0}})},"2fdb":function(t,e,n){"use strict";var r=n("5ca1"),i=n("d2c8"),o="includes";r(r.P+r.F*n("5147")(o),"String",{includes:function(t){return!!~i(this,t,o).indexOf(t,arguments.length>1?arguments[1]:void 0)}})},3024:function(t,e){t.exports=function(t,e,n){var r=void 0===n;switch(e.length){case 0:return r?t():t.call(n);case 1:return r?t(e[0]):t.call(n,e[0]);case 2:return r?t(e[0],e[1]):t.call(n,e[0],e[1]);case 3:return r?t(e[0],e[1],e[2]):t.call(n,e[0],e[1],e[2]);case 4:return r?t(e[0],e[1],e[2],e[3]):t.call(n,e[0],e[1],e[2],e[3])}return t.apply(n,e)}},"30b5":function(t,e,n){"use strict";var r=n("c532");function i(t){return encodeURIComponent(t).replace(/%40/gi,"@").replace(/%3A/gi,":").replace(/%24/g,"$").replace(/%2C/gi,",").replace(/%20/g,"+").replace(/%5B/gi,"[").replace(/%5D/gi,"]")}t.exports=function(t,e,n){if(!e)return t;var o;if(n)o=n(e);else if(r.isURLSearchParams(e))o=e.toString();else{var a=[];r.forEach(e,(function(t,e){null!==t&&"undefined"!==typeof t&&(r.isArray(t)?e+="[]":t=[t],r.forEach(t,(function(t){r.isDate(t)?t=t.toISOString():r.isObject(t)&&(t=JSON.stringify(t)),a.push(i(e)+"="+i(t))})))})),o=a.join("&")}if(o){var s=t.indexOf("#");-1!==s&&(t=t.slice(0,s)),t+=(-1===t.indexOf("?")?"?":"&")+o}return t}},"30f1":function(t,e,n){"use strict";var r=n("b8e3"),i=n("63b6"),o=n("9138"),a=n("35e8"),s=n("481b"),u=n("8f60c"),l=n("45f2"),c=n("53e2"),f=n("5168")("iterator"),d=!([].keys&&"next"in[].keys()),h="@@iterator",p="keys",v="values",m=function(){return this};t.exports=function(t,e,n,b,y,g,w){u(n,e,b);var S,_,O,x=function(t){if(!d&&t in j)return j[t];switch(t){case p:return function(){return new n(this,t)};case v:return function(){return new n(this,t)}}return function(){return new n(this,t)}},k=e+" Iterator",T=y==v,P=!1,j=t.prototype,C=j[f]||j[h]||y&&j[y],D=C||x(y),E=y?T?x("entries"):D:void 0,M="Array"==e&&j.entries||C;if(M&&(O=c(M.call(new t)),O!==Object.prototype&&O.next&&(l(O,k,!0),r||"function"==typeof O[f]||a(O,f,m))),T&&C&&C.name!==v&&(P=!0,D=function(){return C.call(this)}),r&&!w||!d&&!P&&j[f]||a(j,f,D),s[e]=D,s[k]=m,y)if(S={values:T?D:x(v),keys:g?D:x(p),entries:E},w)for(_ in S)_ in j||o(j,_,S[_]);else i(i.P+i.F*(d||P),e,S);return S}},"31f4":function(t,e){t.exports=function(t,e,n){var r=void 0===n;switch(e.length){case 0:return r?t():t.call(n);case 1:return r?t(e[0]):t.call(n,e[0]);case 2:return r?t(e[0],e[1]):t.call(n,e[0],e[1]);case 3:return r?t(e[0],e[1],e[2]):t.call(n,e[0],e[1],e[2]);case 4:return r?t(e[0],e[1],e[2],e[3]):t.call(n,e[0],e[1],e[2],e[3])}return t.apply(n,e)}},"32d7":function(t,e,n){var r=n("5ca1");r(r.S,"Math",{clz32:function(t){return(t>>>=0)?31-Math.floor(Math.log(t+.5)*Math.LOG2E):32}})},"32e9":function(t,e,n){var r=n("86cc"),i=n("4630");t.exports=n("9e1e")?function(t,e,n){return r.f(t,e,i(1,n))}:function(t,e,n){return t[e]=n,t}},"32fc":function(t,e,n){var r=n("e53d").document;t.exports=r&&r.documentElement},"335c":function(t,e,n){var r=n("6b4c");t.exports=Object("z").propertyIsEnumerable(0)?Object:function(t){return"String"==r(t)?t.split(""):Object(t)}},"33a4":function(t,e,n){var r=n("84f2"),i=n("2b4c")("iterator"),o=Array.prototype;t.exports=function(t){return void 0!==t&&(r.Array===t||o[i]===t)}},"34ef":function(t,e,n){n("ec30")("Uint8",1,(function(t){return function(e,n,r){return t(this,e,n,r)}}))},3535:function(t,e,n){"use strict";var r=n("5ca1"),i=n("02f4")(!0);r(r.P,"String",{at:function(t){return i(this,t)}})},"355d":function(t,e){e.f={}.propertyIsEnumerable},"35e8":function(t,e,n){var r=n("d9f6"),i=n("aebd");t.exports=n("8e60")?function(t,e,n){return r.f(t,e,i(1,n))}:function(t,e,n){return t[e]=n,t}},"36bd":function(t,e,n){"use strict";var r=n("4bf8"),i=n("77f1"),o=n("9def");t.exports=function(t){var e=r(this),n=o(e.length),a=arguments.length,s=i(a>1?arguments[1]:void 0,n),u=a>2?arguments[2]:void 0,l=void 0===u?n:i(u,n);while(l>s)e[s++]=t;return e}},"36c3":function(t,e,n){var r=n("335c"),i=n("25eb");t.exports=function(t){return r(i(t))}},3702:function(t,e,n){var r=n("481b"),i=n("5168")("iterator"),o=Array.prototype;t.exports=function(t){return void 0!==t&&(r.Array===t||o[i]===t)}},"373f":function(t,e,n){"use strict";var r=n("5ca1"),i=n("6821"),o=[].join;r(r.P+r.F*(n("626a")!=Object||!n("2f21")(o)),"Array",{join:function(t){return o.call(i(this),void 0===t?",":t)}})},"37a7":function(t,e,n){var r=n("f400"),i=n("5ca1"),o=n("5537")("metadata"),a=o.store||(o.store=new(n("10ad"))),s=function(t,e,n){var i=a.get(t);if(!i){if(!n)return;a.set(t,i=new r)}var o=i.get(e);if(!o){if(!n)return;i.set(e,o=new r)}return o},u=function(t,e,n){var r=s(e,n,!1);return void 0!==r&&r.has(t)},l=function(t,e,n){var r=s(e,n,!1);return void 0===r?void 0:r.get(t)},c=function(t,e,n,r){s(n,r,!0).set(t,e)},f=function(t,e){var n=s(t,e,!1),r=[];return n&&n.forEach((function(t,e){r.push(e)})),r},d=function(t){return void 0===t||"symbol"==typeof t?t:String(t)},h=function(t){i(i.S,"Reflect",t)};t.exports={store:a,map:s,has:u,get:l,set:c,keys:f,key:d,exp:h}},"37b5":function(t,e,n){"use strict";var r=n("5ca1"),i=n("7726"),o=n("8378"),a=n("8079")(),s=n("2b4c")("observable"),u=n("d8e8"),l=n("cb7c"),c=n("f605"),f=n("dcbc"),d=n("32e9"),h=n("4a59"),p=h.RETURN,v=function(t){return null==t?void 0:u(t)},m=function(t){var e=t._c;e&&(t._c=void 0,e())},b=function(t){return void 0===t._o},y=function(t){b(t)||(t._o=void 0,m(t))},g=function(t,e){l(t),this._c=void 0,this._o=t,t=new w(this);try{var n=e(t),r=n;null!=n&&("function"===typeof n.unsubscribe?n=function(){r.unsubscribe()}:u(n),this._c=n)}catch(i){return void t.error(i)}b(this)&&m(this)};g.prototype=f({},{unsubscribe:function(){y(this)}});var w=function(t){this._s=t};w.prototype=f({},{next:function(t){var e=this._s;if(!b(e)){var n=e._o;try{var r=v(n.next);if(r)return r.call(n,t)}catch(i){try{y(e)}finally{throw i}}}},error:function(t){var e=this._s;if(b(e))throw t;var n=e._o;e._o=void 0;try{var r=v(n.error);if(!r)throw t;t=r.call(n,t)}catch(i){try{m(e)}finally{throw i}}return m(e),t},complete:function(t){var e=this._s;if(!b(e)){var n=e._o;e._o=void 0;try{var r=v(n.complete);t=r?r.call(n,t):void 0}catch(i){try{m(e)}finally{throw i}}return m(e),t}}});var S=function(t){c(this,S,"Observable","_f")._f=u(t)};f(S.prototype,{subscribe:function(t){return new g(t,this._f)},forEach:function(t){var e=this;return new(o.Promise||i.Promise)((function(n,r){u(t);var i=e.subscribe({next:function(e){try{return t(e)}catch(n){r(n),i.unsubscribe()}},error:r,complete:n})}))}}),f(S,{from:function(t){var e="function"===typeof this?this:S,n=v(l(t)[s]);if(n){var r=l(n.call(t));return r.constructor===e?r:new e((function(t){return r.subscribe(t)}))}return new e((function(e){var n=!1;return a((function(){if(!n){try{if(h(t,!1,(function(t){if(e.next(t),n)return p}))===p)return}catch(r){if(n)throw r;return void e.error(r)}e.complete()}})),function(){n=!0}}))},of:function(){for(var t=0,e=arguments.length,n=new Array(e);t<e;)n[t]=arguments[t++];return new("function"===typeof this?this:S)((function(t){var e=!1;return a((function(){if(!e){for(var r=0;r<n.length;++r)if(t.next(n[r]),e)return;t.complete()}})),function(){e=!0}}))}}),d(S.prototype,s,(function(){return this})),r(r.G,{Observable:S}),n("7a56")("Observable")},"37c8":function(t,e,n){e.f=n("2b4c")},3846:function(t,e,n){n("9e1e")&&"g"!=/./g.flags&&n("86cc").f(RegExp.prototype,"flags",{configurable:!0,get:n("0bfb")})},"386b":function(t,e,n){var r=n("5ca1"),i=n("79e5"),o=n("be13"),a=/"/g,s=function(t,e,n,r){var i=String(o(t)),s="<"+e;return""!==n&&(s+=" "+n+'="'+String(r).replace(a,"&quot;")+'"'),s+">"+i+"</"+e+">"};t.exports=function(t,e){var n={};n[t]=e(s),r(r.P+r.F*i((function(){var e=""[t]('"');return e!==e.toLowerCase()||e.split('"').length>3})),"String",n)}},"386d":function(t,e,n){"use strict";var r=n("cb7c"),i=n("83a1"),o=n("5f1b");n("214f")("search",1,(function(t,e,n,a){return[function(n){var r=t(this),i=void 0==n?void 0:n[e];return void 0!==i?i.call(n,r):new RegExp(n)[e](String(r))},function(t){var e=a(n,t,this);if(e.done)return e.value;var s=r(t),u=String(this),l=s.lastIndex;i(l,0)||(s.lastIndex=0);var c=o(s,u);return i(s.lastIndex,l)||(s.lastIndex=l),null===c?-1:c.index}]}))},"387f":function(t,e,n){"use strict";t.exports=function(t,e,n,r,i){return t.config=e,n&&(t.code=n),t.request=r,t.response=i,t.isAxiosError=!0,t.toJSON=function(){return{message:this.message,name:this.name,description:this.description,number:this.number,fileName:this.fileName,lineNumber:this.lineNumber,columnNumber:this.columnNumber,stack:this.stack,config:this.config,code:this.code}},t}},"38fd":function(t,e,n){var r=n("69a8"),i=n("4bf8"),o=n("613b")("IE_PROTO"),a=Object.prototype;t.exports=Object.getPrototypeOf||function(t){return t=i(t),r(t,o)?t[o]:"function"==typeof t.constructor&&t instanceof t.constructor?t.constructor.prototype:t instanceof Object?a:null}},3934:function(t,e,n){"use strict";var r=n("c532");t.exports=r.isStandardBrowserEnv()?function(){var t,e=/(msie|trident)/i.test(navigator.userAgent),n=document.createElement("a");function i(t){var r=t;return e&&(n.setAttribute("href",r),r=n.href),n.setAttribute("href",r),{href:n.href,protocol:n.protocol?n.protocol.replace(/:$/,""):"",host:n.host,search:n.search?n.search.replace(/^\?/,""):"",hash:n.hash?n.hash.replace(/^#/,""):"",hostname:n.hostname,port:n.port,pathname:"/"===n.pathname.charAt(0)?n.pathname:"/"+n.pathname}}return t=i(window.location.href),function(e){var n=r.isString(e)?i(e):e;return n.protocol===t.protocol&&n.host===t.host}}():function(){return function(){return!0}}()},"3a38":function(t,e){var n=Math.ceil,r=Math.floor;t.exports=function(t){return isNaN(t=+t)?0:(t>0?r:n)(t)}},"3a72":function(t,e,n){var r=n("7726"),i=n("8378"),o=n("2d00"),a=n("37c8"),s=n("86cc").f;t.exports=function(t){var e=i.Symbol||(i.Symbol=o?{}:r.Symbol||{});"_"==t.charAt(0)||t in e||s(e,t,{value:a.f(t)})}},"3a9c":function(t,e,n){var r=n("37a7"),i=n("cb7c"),o=n("d8e8"),a=r.key,s=r.set;r.exp({metadata:function(t,e){return function(n,r){s(t,e,(void 0!==r?i:o)(n),a(r))}}})},"3b2b":function(t,e,n){var r=n("7726"),i=n("5dbc"),o=n("86cc").f,a=n("9093").f,s=n("aae3"),u=n("0bfb"),l=r.RegExp,c=l,f=l.prototype,d=/a/g,h=/a/g,p=new l(d)!==d;if(n("9e1e")&&(!p||n("79e5")((function(){return h[n("2b4c")("match")]=!1,l(d)!=d||l(h)==h||"/a/i"!=l(d,"i")})))){l=function(t,e){var n=this instanceof l,r=s(t),o=void 0===e;return!n&&r&&t.constructor===l&&o?t:i(p?new c(r&&!o?t.source:t,e):c((r=t instanceof l)?t.source:t,r&&o?u.call(t):e),n?this:f,l)};for(var v=function(t){t in l||o(l,t,{configurable:!0,get:function(){return c[t]},set:function(e){c[t]=e}})},m=a(c),b=0;m.length>b;)v(m[b++]);f.constructor=l,l.prototype=f,n("2aba")(r,"RegExp",l)}n("7a56")("RegExp")},"3b8d":function(t,e,n){"use strict";n.d(e,"a",(function(){return a}));var r=n("795b"),i=n.n(r);function o(t,e,n,r,o,a,s){try{var u=t[a](s),l=u.value}catch(c){return void n(c)}u.done?e(l):i.a.resolve(l).then(r,o)}function a(t){return function(){var e=this,n=arguments;return new i.a((function(r,i){var a=t.apply(e,n);function s(t){o(a,r,i,s,u,"next",t)}function u(t){o(a,r,i,s,u,"throw",t)}s(void 0)}))}}},"3c11":function(t,e,n){"use strict";var r=n("63b6"),i=n("584a"),o=n("e53d"),a=n("f201"),s=n("cd78");r(r.P+r.R,"Promise",{finally:function(t){var e=a(this,i.Promise||o.Promise),n="function"==typeof t;return this.then(n?function(n){return s(e,t()).then((function(){return n}))}:t,n?function(n){return s(e,t()).then((function(){throw n}))}:t)}})},"3ca5":function(t,e,n){var r=n("7726").parseInt,i=n("aa77").trim,o=n("fdef"),a=/^[-+]?0[xX]/;t.exports=8!==r(o+"08")||22!==r(o+"0x16")?function(t,e){var n=i(String(t),3);return r(n,e>>>0||(a.test(n)?16:10))}:r},"40c3":function(t,e,n){var r=n("6b4c"),i=n("5168")("toStringTag"),o="Arguments"==r(function(){return arguments}()),a=function(t,e){try{return t[e]}catch(n){}};t.exports=function(t){var e,n,s;return void 0===t?"Undefined":null===t?"Null":"string"==typeof(n=a(e=Object(t),i))?n:o?r(e):"Object"==(s=r(e))&&"function"==typeof e.callee?"Arguments":s}},"416c":function(t,e,n){n("28e4")("Map")},4178:function(t,e,n){var r,i,o,a=n("d864"),s=n("3024"),u=n("32fc"),l=n("1ec9"),c=n("e53d"),f=c.process,d=c.setImmediate,h=c.clearImmediate,p=c.MessageChannel,v=c.Dispatch,m=0,b={},y="onreadystatechange",g=function(){var t=+this;if(b.hasOwnProperty(t)){var e=b[t];delete b[t],e()}},w=function(t){g.call(t.data)};d&&h||(d=function(t){var e=[],n=1;while(arguments.length>n)e.push(arguments[n++]);return b[++m]=function(){s("function"==typeof t?t:Function(t),e)},r(m),m},h=function(t){delete b[t]},"process"==n("6b4c")(f)?r=function(t){f.nextTick(a(g,t,1))}:v&&v.now?r=function(t){v.now(a(g,t,1))}:p?(i=new p,o=i.port2,i.port1.onmessage=w,r=a(o.postMessage,o,1)):c.addEventListener&&"function"==typeof postMessage&&!c.importScripts?(r=function(t){c.postMessage(t+"","*")},c.addEventListener("message",w,!1)):r=y in l("script")?function(t){u.appendChild(l("script"))[y]=function(){u.removeChild(this),g.call(t)}}:function(t){setTimeout(a(g,t,1),0)}),t.exports={set:d,clear:h}},"41a0":function(t,e,n){"use strict";var r=n("2aeb"),i=n("4630"),o=n("7f20"),a={};n("32e9")(a,n("2b4c")("iterator"),(function(){return this})),t.exports=function(t,e,n){t.prototype=r(a,{next:i(1,n)}),o(t,e+" Iterator")}},4276:function(t,e,n){var r=n("5ca1"),i=n("2d95");r(r.S,"Error",{isError:function(t){return"Error"===i(t)}})},4379:function(t,e,n){var r=n("4a59");t.exports=function(t,e){var n=[];return r(t,!1,n.push,n,e),n}},"43fc":function(t,e,n){"use strict";var r=n("63b6"),i=n("656e"),o=n("4439");r(r.S,"Promise",{try:function(t){var e=i.f(this),n=o(t);return(n.e?e.reject:e.resolve)(n.v),e.promise}})},4439:function(t,e){t.exports=function(t){try{return{e:!1,v:t()}}catch(e){return{e:!0,v:e}}}},"44b8":function(t,e,n){var r=n("23c6"),i=n("4379");t.exports=function(t){return function(){if(r(this)!=t)throw TypeError(t+"#toJSON isn't generic");return i(this)}}},4504:function(t,e,n){"use strict";var r=n("5ca1"),i=n("4bf8"),o=n("d8e8"),a=n("86cc");n("9e1e")&&r(r.P+n("c5b4"),"Object",{__defineGetter__:function(t,e){a.f(i(this),t,{get:o(e),enumerable:!0,configurable:!0})}})},"454f":function(t,e,n){n("46a7");var r=n("584a").Object;t.exports=function(t,e,n){return r.defineProperty(t,e,n)}},"456d":function(t,e,n){var r=n("4bf8"),i=n("0d58");n("5eda")("keys",(function(){return function(t){return i(r(t))}}))},4588:function(t,e){var n=Math.ceil,r=Math.floor;t.exports=function(t){return isNaN(t=+t)?0:(t>0?r:n)(t)}},"45f2":function(t,e,n){var r=n("d9f6").f,i=n("07e3"),o=n("5168")("toStringTag");t.exports=function(t,e,n){t&&!i(t=n?t:t.prototype,o)&&r(t,o,{configurable:!0,value:e})}},4630:function(t,e){t.exports=function(t,e){return{enumerable:!(1&t),configurable:!(2&t),writable:!(4&t),value:e}}},"467f":function(t,e,n){"use strict";var r=n("2d83");t.exports=function(t,e,n){var i=n.config.validateStatus;!i||i(n.status)?t(n):e(r("Request failed with status code "+n.status,n.config,null,n.request,n))}},"46a7":function(t,e,n){var r=n("63b6");r(r.S+r.F*!n("8e60"),"Object",{defineProperty:n("d9f6").f})},4704:function(t,e,n){var r=n("5ca1");r(r.P+r.R,"Map",{toJSON:n("44b8")("Map")})},4795:function(t,e,n){var r=n("7726"),i=n("5ca1"),o=n("a25f"),a=[].slice,s=/MSIE .\./.test(o),u=function(t){return function(e,n){var r=arguments.length>2,i=!!r&&a.call(arguments,2);return t(r?function(){("function"==typeof e?e:Function(e)).apply(this,i)}:e,n)}};i(i.G+i.B+i.F*s,{setTimeout:u(r.setTimeout),setInterval:u(r.setInterval)})},"47ee":function(t,e,n){var r=n("c3a1"),i=n("9aa9"),o=n("355d");t.exports=function(t){var e=r(t),n=i.f;if(n){var a,s=n(t),u=o.f,l=0;while(s.length>l)u.call(t,a=s[l++])&&e.push(a)}return e}},"481b":function(t,e){t.exports={}},"48c0":function(t,e,n){"use strict";n("386b")("bold",(function(t){return function(){return t(this,"b","","")}}))},"48f8":function(t,e,n){"use strict";var r=n("5ca1"),i=n("7b23");r(r.P+r.F*!n("2f21")([].reduceRight,!0),"Array",{reduceRight:function(t){return i(this,t,arguments.length,arguments[1],!0)}})},4917:function(t,e,n){"use strict";var r=n("cb7c"),i=n("9def"),o=n("0390"),a=n("5f1b");n("214f")("match",1,(function(t,e,n,s){return[function(n){var r=t(this),i=void 0==n?void 0:n[e];return void 0!==i?i.call(n,r):new RegExp(n)[e](String(r))},function(t){var e=s(n,t,this);if(e.done)return e.value;var u=r(t),l=String(this);if(!u.global)return a(u,l);var c=u.unicode;u.lastIndex=0;var f,d=[],h=0;while(null!==(f=a(u,l))){var p=String(f[0]);d[h]=p,""===p&&(u.lastIndex=o(l,i(u.lastIndex),c)),h++}return 0===h?null:d}]}))},"4a24":function(t,e,n){"use strict";var r=n("2332"),i=n("1bc6"),o=NaN,a=/^\s+|\s+$/g,s=/^[-+]0x[0-9a-f]+$/i,u=/^0b[01]+$/i,l=/^0o[0-7]+$/i,c=parseInt;function f(t){if("number"==typeof t)return t;if(Object(i["a"])(t))return o;if(Object(r["a"])(t)){var e="function"==typeof t.valueOf?t.valueOf():t;t=Object(r["a"])(e)?e+"":e}if("string"!=typeof t)return 0===t?t:+t;t=t.replace(a,"");var n=u.test(t);return n||l.test(t)?c(t.slice(2),n?2:8):s.test(t)?o:+t}e["a"]=f},"4a59":function(t,e,n){var r=n("9b43"),i=n("1fa8"),o=n("33a4"),a=n("cb7c"),s=n("9def"),u=n("27ee"),l={},c={};e=t.exports=function(t,e,n,f,d){var h,p,v,m,b=d?function(){return t}:u(t),y=r(n,f,e?2:1),g=0;if("function"!=typeof b)throw TypeError(t+" is not iterable!");if(o(b)){for(h=s(t.length);h>g;g++)if(m=e?y(a(p=t[g])[0],p[1]):y(t[g]),m===l||m===c)return m}else for(v=b.call(t);!(p=v.next()).done;)if(m=i(v,y,p.value,e),m===l||m===c)return m};e.BREAK=l,e.RETURN=c},"4a7b":function(t,e,n){"use strict";var r=n("c532");t.exports=function(t,e){e=e||{};var n={},i=["url","method","params","data"],o=["headers","auth","proxy"],a=["baseURL","url","transformRequest","transformResponse","paramsSerializer","timeout","withCredentials","adapter","responseType","xsrfCookieName","xsrfHeaderName","onUploadProgress","onDownloadProgress","maxContentLength","validateStatus","maxRedirects","httpAgent","httpsAgent","cancelToken","socketPath"];r.forEach(i,(function(t){"undefined"!==typeof e[t]&&(n[t]=e[t])})),r.forEach(o,(function(i){r.isObject(e[i])?n[i]=r.deepMerge(t[i],e[i]):"undefined"!==typeof e[i]?n[i]=e[i]:r.isObject(t[i])?n[i]=r.deepMerge(t[i]):"undefined"!==typeof t[i]&&(n[i]=t[i])})),r.forEach(a,(function(r){"undefined"!==typeof e[r]?n[r]=e[r]:"undefined"!==typeof t[r]&&(n[r]=t[r])}));var s=i.concat(o).concat(a),u=Object.keys(e).filter((function(t){return-1===s.indexOf(t)}));return r.forEach(u,(function(r){"undefined"!==typeof e[r]?n[r]=e[r]:"undefined"!==typeof t[r]&&(n[r]=t[r])})),n}},"4bf8":function(t,e,n){var r=n("be13");t.exports=function(t){return Object(r(t))}},"4c95":function(t,e,n){"use strict";var r=n("e53d"),i=n("584a"),o=n("d9f6"),a=n("8e60"),s=n("5168")("species");t.exports=function(t){var e="function"==typeof i[t]?i[t]:r[t];a&&e&&!e[s]&&o.f(e,s,{configurable:!0,get:function(){return this}})}},"4dda":function(t,e,n){n("ec30")("Float64",8,(function(t){return function(e,n,r){return t(this,e,n,r)}}))},"4eb5":function(t,e,n){var r=n("6981"),i={autoSetContainer:!1,appendToBody:!0},o={install:function(t){t.prototype.$clipboardConfig=i,t.prototype.$copyText=function(t,e){return new Promise((function(n,o){var a=document.createElement("button"),s=new r(a,{text:function(){return t},action:function(){return"copy"},container:"object"===typeof e?e:document.body});s.on("success",(function(t){s.destroy(),n(t)})),s.on("error",(function(t){s.destroy(),o(t)})),i.appendToBody&&document.body.appendChild(a),a.click(),i.appendToBody&&document.body.removeChild(a)}))},t.directive("clipboard",{bind:function(t,e,n){if("success"===e.arg)t._vClipboard_success=e.value;else if("error"===e.arg)t._vClipboard_error=e.value;else{var o=new r(t,{text:function(){return e.value},action:function(){return"cut"===e.arg?"cut":"copy"},container:i.autoSetContainer?t:void 0});o.on("success",(function(e){var n=t._vClipboard_success;n&&n(e)})),o.on("error",(function(e){var n=t._vClipboard_error;n&&n(e)})),t._vClipboard=o}},update:function(t,e){"success"===e.arg?t._vClipboard_success=e.value:"error"===e.arg?t._vClipboard_error=e.value:(t._vClipboard.text=function(){return e.value},t._vClipboard.action=function(){return"cut"===e.arg?"cut":"copy"})},unbind:function(t,e){"success"===e.arg?delete t._vClipboard_success:"error"===e.arg?delete t._vClipboard_error:(t._vClipboard.destroy(),delete t._vClipboard)}})},config:i};t.exports=o},"4ee1":function(t,e,n){var r=n("5168")("iterator"),i=!1;try{var o=[7][r]();o["return"]=function(){i=!0},Array.from(o,(function(){throw 2}))}catch(a){}t.exports=function(t,e){if(!e&&!i)return!1;var n=!1;try{var o=[7],s=o[r]();s.next=function(){return{done:n=!0}},o[r]=function(){return s},t(o)}catch(a){}return n}},"4f37":function(t,e,n){"use strict";n("aa77")("trim",(function(t){return function(){return t(this,3)}}))},"4f7f":function(t,e,n){"use strict";var r=n("c26b"),i=n("b39a"),o="Set";t.exports=n("e0b8")(o,(function(t){return function(){return t(this,arguments.length>0?arguments[0]:void 0)}}),{add:function(t){return r.def(i(this,o),t=0===t?0:t,t)}},r)},"504c":function(t,e,n){var r=n("9e1e"),i=n("0d58"),o=n("6821"),a=n("52a7").f;t.exports=function(t){return function(e){var n,s=o(e),u=i(s),l=u.length,c=0,f=[];while(l>c)n=u[c++],r&&!a.call(s,n)||f.push(t?[n,s[n]]:s[n]);return f}}},"50ed":function(t,e){t.exports=function(t,e){return{value:e,done:!!t}}},5147:function(t,e,n){var r=n("2b4c")("match");t.exports=function(t){var e=/./;try{"/./"[t](e)}catch(n){try{return e[r]=!1,!"/./"[t](e)}catch(i){}}return!0}},5168:function(t,e,n){var r=n("dbdb")("wks"),i=n("62a0"),o=n("e53d").Symbol,a="function"==typeof o,s=t.exports=function(t){return r[t]||(r[t]=a&&o[t]||(a?o:i)("Symbol."+t))};s.store=r},"517b":function(t,e,n){"use strict";var r=n("85b1"),i=n("2332"),o="Expected a function";function a(t,e,n){var a=!0,s=!0;if("function"!=typeof t)throw new TypeError(o);return Object(i["a"])(n)&&(a="leading"in n?!!n.leading:a,s="trailing"in n?!!n.trailing:s),Object(r["a"])(t,e,{leading:a,maxWait:e,trailing:s})}e["a"]=a},"520a":function(t,e,n){"use strict";var r=n("0bfb"),i=RegExp.prototype.exec,o=String.prototype.replace,a=i,s="lastIndex",u=function(){var t=/a/,e=/b*/g;return i.call(t,"a"),i.call(e,"a"),0!==t[s]||0!==e[s]}(),l=void 0!==/()??/.exec("")[1],c=u||l;c&&(a=function(t){var e,n,a,c,f=this;return l&&(n=new RegExp("^"+f.source+"$(?!\\s)",r.call(f))),u&&(e=f[s]),a=i.call(f,t),u&&a&&(f[s]=f.global?a.index+a[0].length:e),l&&a&&a.length>1&&o.call(a[0],n,(function(){for(c=1;c<arguments.length-2;c++)void 0===arguments[c]&&(a[c]=void 0)})),a}),t.exports=a},5270:function(t,e,n){"use strict";var r=n("c532"),i=n("c401"),o=n("2e67"),a=n("2444");function s(t){t.cancelToken&&t.cancelToken.throwIfRequested()}t.exports=function(t){s(t),t.headers=t.headers||{},t.data=i(t.data,t.headers,t.transformRequest),t.headers=r.merge(t.headers.common||{},t.headers[t.method]||{},t.headers),r.forEach(["delete","get","head","post","put","patch","common"],(function(e){delete t.headers[e]}));var e=t.adapter||a.adapter;return e(t).then((function(e){return s(t),e.data=i(e.data,e.headers,t.transformResponse),e}),(function(e){return o(e)||(s(t),e&&e.response&&(e.response.data=i(e.response.data,e.response.headers,t.transformResponse))),Promise.reject(e)}))}},"52a7":function(t,e){e.f={}.propertyIsEnumerable},"536b":function(t,e,n){var r=n("5ca1"),i=Math.asinh;function o(t){return isFinite(t=+t)&&0!=t?t<0?-o(-t):Math.log(t+Math.sqrt(t*t+1)):t}r(r.S+r.F*!(i&&1/i(0)>0),"Math",{asinh:o})},"53a2":function(t,e,n){"use strict";function r(t,e){return function(n){return t(e(n))}}e["a"]=r},"53e2":function(t,e,n){var r=n("07e3"),i=n("241e"),o=n("5559")("IE_PROTO"),a=Object.prototype;t.exports=Object.getPrototypeOf||function(t){return t=i(t),r(t,o)?t[o]:"function"==typeof t.constructor&&t instanceof t.constructor?t.constructor.prototype:t instanceof Object?a:null}},"549b":function(t,e,n){"use strict";var r=n("d864"),i=n("63b6"),o=n("241e"),a=n("b0dc"),s=n("3702"),u=n("b447"),l=n("20fd"),c=n("7cd6");i(i.S+i.F*!n("4ee1")((function(t){Array.from(t)})),"Array",{from:function(t){var e,n,i,f,d=o(t),h="function"==typeof this?this:Array,p=arguments.length,v=p>1?arguments[1]:void 0,m=void 0!==v,b=0,y=c(d);if(m&&(v=r(v,p>2?arguments[2]:void 0,2)),void 0==y||h==Array&&s(y))for(e=u(d.length),n=new h(e);e>b;b++)l(n,b,m?v(d[b],b):d[b]);else for(f=y.call(d),n=new h;!(i=f.next()).done;b++)l(n,b,m?a(f,v,[i.value,b],!0):i.value);return n.length=b,n}})},"54a1":function(t,e,n){n("6c1c"),n("1654"),t.exports=n("95d5")},"54a8":function(t,e,n){"use strict";var r=n("5ca1"),i=n("79e5"),o=n("bef9"),a=1..toPrecision;r(r.P+r.F*(i((function(){return"1"!==a.call(1,void 0)}))||!i((function(){a.call({})}))),"Number",{toPrecision:function(t){var e=o(this,"Number#toPrecision: incorrect invocation!");return void 0===t?a.call(e):a.call(e,t)}})},"54ba":function(t,e,n){"use strict";t.exports=n("1368").polyfill()},"551c":function(t,e,n){"use strict";var r,i,o,a,s=n("2d00"),u=n("7726"),l=n("9b43"),c=n("23c6"),f=n("5ca1"),d=n("d3f4"),h=n("d8e8"),p=n("f605"),v=n("4a59"),m=n("ebd6"),b=n("1991").set,y=n("8079")(),g=n("a5b8"),w=n("9c80"),S=n("a25f"),_=n("bcaa"),O="Promise",x=u.TypeError,k=u.process,T=k&&k.versions,P=T&&T.v8||"",j=u[O],C="process"==c(k),D=function(){},E=i=g.f,M=!!function(){try{var t=j.resolve(1),e=(t.constructor={})[n("2b4c")("species")]=function(t){t(D,D)};return(C||"function"==typeof PromiseRejectionEvent)&&t.then(D)instanceof e&&0!==P.indexOf("6.6")&&-1===S.indexOf("Chrome/66")}catch(r){}}(),B=function(t){var e;return!(!d(t)||"function"!=typeof(e=t.then))&&e},$=function(t,e){if(!t._n){t._n=!0;var n=t._c;y((function(){var r=t._v,i=1==t._s,o=0,a=function(e){var n,o,a,s=i?e.ok:e.fail,u=e.resolve,l=e.reject,c=e.domain;try{s?(i||(2==t._h&&I(t),t._h=1),!0===s?n=r:(c&&c.enter(),n=s(r),c&&(c.exit(),a=!0)),n===e.promise?l(x("Promise-chain cycle")):(o=B(n))?o.call(n,u,l):u(n)):l(r)}catch(f){c&&!a&&c.exit(),l(f)}};while(n.length>o)a(n[o++]);t._c=[],t._n=!1,e&&!t._h&&A(t)}))}},A=function(t){b.call(u,(function(){var e,n,r,i=t._v,o=F(t);if(o&&(e=w((function(){C?k.emit("unhandledRejection",i,t):(n=u.onunhandledrejection)?n({promise:t,reason:i}):(r=u.console)&&r.error&&r.error("Unhandled promise rejection",i)})),t._h=C||F(t)?2:1),t._a=void 0,o&&e.e)throw e.v}))},F=function(t){return 1!==t._h&&0===(t._a||t._c).length},I=function(t){b.call(u,(function(){var e;C?k.emit("rejectionHandled",t):(e=u.onrejectionhandled)&&e({promise:t,reason:t._v})}))},N=function(t){var e=this;e._d||(e._d=!0,e=e._w||e,e._v=t,e._s=2,e._a||(e._a=e._c.slice()),$(e,!0))},L=function(t){var e,n=this;if(!n._d){n._d=!0,n=n._w||n;try{if(n===t)throw x("Promise can't be resolved itself");(e=B(t))?y((function(){var r={_w:n,_d:!1};try{e.call(t,l(L,r,1),l(N,r,1))}catch(i){N.call(r,i)}})):(n._v=t,n._s=1,$(n,!1))}catch(r){N.call({_w:n,_d:!1},r)}}};M||(j=function(t){p(this,j,O,"_h"),h(t),r.call(this);try{t(l(L,this,1),l(N,this,1))}catch(e){N.call(this,e)}},r=function(t){this._c=[],this._a=void 0,this._s=0,this._d=!1,this._v=void 0,this._h=0,this._n=!1},r.prototype=n("dcbc")(j.prototype,{then:function(t,e){var n=E(m(this,j));return n.ok="function"!=typeof t||t,n.fail="function"==typeof e&&e,n.domain=C?k.domain:void 0,this._c.push(n),this._a&&this._a.push(n),this._s&&$(this,!1),n.promise},catch:function(t){return this.then(void 0,t)}}),o=function(){var t=new r;this.promise=t,this.resolve=l(L,t,1),this.reject=l(N,t,1)},g.f=E=function(t){return t===j||t===a?new o(t):i(t)}),f(f.G+f.W+f.F*!M,{Promise:j}),n("7f20")(j,O),n("7a56")(O),a=n("8378")[O],f(f.S+f.F*!M,O,{reject:function(t){var e=E(this),n=e.reject;return n(t),e.promise}}),f(f.S+f.F*(s||!M),O,{resolve:function(t){return _(s&&this===a?j:this,t)}}),f(f.S+f.F*!(M&&n("5cc5")((function(t){j.all(t)["catch"](D)}))),O,{all:function(t){var e=this,n=E(e),r=n.resolve,i=n.reject,o=w((function(){var n=[],o=0,a=1;v(t,!1,(function(t){var s=o++,u=!1;n.push(void 0),a++,e.resolve(t).then((function(t){u||(u=!0,n[s]=t,--a||r(n))}),i)})),--a||r(n)}));return o.e&&i(o.v),n.promise},race:function(t){var e=this,n=E(e),r=n.reject,i=w((function(){v(t,!1,(function(t){e.resolve(t).then(n.resolve,r)}))}));return i.e&&r(i.v),n.promise}})},5537:function(t,e,n){var r=n("8378"),i=n("7726"),o="__core-js_shared__",a=i[o]||(i[o]={});(t.exports=function(t,e){return a[t]||(a[t]=void 0!==e?e:{})})("versions",[]).push({version:r.version,mode:n("2d00")?"pure":"global",copyright:"© 2019 Denis Pushkarev (zloirock.ru)"})},5559:function(t,e,n){var r=n("dbdb")("keys"),i=n("62a0");t.exports=function(t){return r[t]||(r[t]=i(t))}},"55dd":function(t,e,n){"use strict";var r=n("5ca1"),i=n("d8e8"),o=n("4bf8"),a=n("79e5"),s=[].sort,u=[1,2,3];r(r.P+r.F*(a((function(){u.sort(void 0)}))||!a((function(){u.sort(null)}))||!n("2f21")(s)),"Array",{sort:function(t){return void 0===t?s.call(o(this)):s.call(o(this),i(t))}})},5695:function(t,e,n){var r=n("5ca1"),i=n("77f1"),o=String.fromCharCode,a=String.fromCodePoint;r(r.S+r.F*(!!a&&1!=a.length),"String",{fromCodePoint:function(t){var e,n=[],r=arguments.length,a=0;while(r>a){if(e=+arguments[a++],i(e,1114111)!==e)throw RangeError(e+" is not a valid code point");n.push(e<65536?o(e):o(55296+((e-=65536)>>10),e%1024+56320))}return n.join("")}})},"57e7":function(t,e,n){"use strict";var r=n("5ca1"),i=n("c366")(!1),o=[].indexOf,a=!!o&&1/[1].indexOf(1,-0)<0;r(r.P+r.F*(a||!n("2f21")(o)),"Array",{indexOf:function(t){return a?o.apply(this,arguments)||0:i(this,t,arguments[1])}})},"57f0":function(t,e,n){var r=n("d3f4");n("5eda")("isSealed",(function(t){return function(e){return!r(e)||!!t&&t(e)}}))},"584a":function(t,e){var n=t.exports={version:"2.6.11"};"number"==typeof __e&&(__e=n)},"589d":function(t,e,n){var r,i;/*! VelocityJS.org (1.5.2). (C) 2014 Julian Shapiro. MIT @license: en.wikipedia.org/wiki/MIT_License */
/*! VelocityJS.org jQuery Shim (1.0.1). (C) 2014 The jQuery Foundation. MIT @license: en.wikipedia.org/wiki/MIT_License. */(function(t){"use strict";if(!t.jQuery){var e=function(t,n){return new e.fn.init(t,n)};e.isWindow=function(t){return t&&t===t.window},e.type=function(t){return t?"object"===typeof t||"function"===typeof t?r[o.call(t)]||"object":typeof t:t+""},e.isArray=Array.isArray||function(t){return"array"===e.type(t)},e.isPlainObject=function(t){var n;if(!t||"object"!==e.type(t)||t.nodeType||e.isWindow(t))return!1;try{if(t.constructor&&!i.call(t,"constructor")&&!i.call(t.constructor.prototype,"isPrototypeOf"))return!1}catch(r){return!1}for(n in t);return void 0===n||i.call(t,n)},e.each=function(t,e,n){var r,i=0,o=t.length,a=u(t);if(n){if(a){for(;i<o;i++)if(r=e.apply(t[i],n),!1===r)break}else for(i in t)if(t.hasOwnProperty(i)&&(r=e.apply(t[i],n),!1===r))break}else if(a){for(;i<o;i++)if(r=e.call(t[i],i,t[i]),!1===r)break}else for(i in t)if(t.hasOwnProperty(i)&&(r=e.call(t[i],i,t[i]),!1===r))break;return t},e.data=function(t,r,i){if(void 0===i){var o=t[e.expando],a=o&&n[o];if(void 0===r)return a;if(a&&r in a)return a[r]}else if(void 0!==r){var s=t[e.expando]||(t[e.expando]=++e.uuid);return n[s]=n[s]||{},n[s][r]=i,i}},e.removeData=function(t,r){var i=t[e.expando],o=i&&n[i];o&&(r?e.each(r,(function(t,e){delete o[e]})):delete n[i])},e.extend=function(){var t,n,r,i,o,a,s=arguments[0]||{},u=1,l=arguments.length,c=!1;for("boolean"===typeof s&&(c=s,s=arguments[u]||{},u++),"object"!==typeof s&&"function"!==e.type(s)&&(s={}),u===l&&(s=this,u--);u<l;u++)if(o=arguments[u])for(i in o)o.hasOwnProperty(i)&&(t=s[i],r=o[i],s!==r&&(c&&r&&(e.isPlainObject(r)||(n=e.isArray(r)))?(n?(n=!1,a=t&&e.isArray(t)?t:[]):a=t&&e.isPlainObject(t)?t:{},s[i]=e.extend(c,a,r)):void 0!==r&&(s[i]=r)));return s},e.queue=function(t,n,r){function i(t,e){var n=e||[];return t&&(u(Object(t))?function(t,e){var n=+e.length,r=0,i=t.length;while(r<n)t[i++]=e[r++];if(n!==n)while(void 0!==e[r])t[i++]=e[r++];t.length=i}(n,"string"===typeof t?[t]:t):[].push.call(n,t)),n}if(t){n=(n||"fx")+"queue";var o=e.data(t,n);return r?(!o||e.isArray(r)?o=e.data(t,n,i(r)):o.push(r),o):o||[]}},e.dequeue=function(t,n){e.each(t.nodeType?[t]:t,(function(t,r){n=n||"fx";var i=e.queue(r,n),o=i.shift();"inprogress"===o&&(o=i.shift()),o&&("fx"===n&&i.unshift("inprogress"),o.call(r,(function(){e.dequeue(r,n)})))}))},e.fn=e.prototype={init:function(t){if(t.nodeType)return this[0]=t,this;throw new Error("Not a DOM node.")},offset:function(){var e=this[0].getBoundingClientRect?this[0].getBoundingClientRect():{top:0,left:0};return{top:e.top+(t.pageYOffset||document.scrollTop||0)-(document.clientTop||0),left:e.left+(t.pageXOffset||document.scrollLeft||0)-(document.clientLeft||0)}},position:function(){function t(t){var e=t.offsetParent;while(e&&"html"!==e.nodeName.toLowerCase()&&e.style&&"static"===e.style.position.toLowerCase())e=e.offsetParent;return e||document}var n=this[0],r=t(n),i=this.offset(),o=/^(?:body|html)$/i.test(r.nodeName)?{top:0,left:0}:e(r).offset();return i.top-=parseFloat(n.style.marginTop)||0,i.left-=parseFloat(n.style.marginLeft)||0,r.style&&(o.top+=parseFloat(r.style.borderTopWidth)||0,o.left+=parseFloat(r.style.borderLeftWidth)||0),{top:i.top-o.top,left:i.left-o.left}}};var n={};e.expando="velocity"+(new Date).getTime(),e.uuid=0;for(var r={},i=r.hasOwnProperty,o=r.toString,a="Boolean Number String Function Array Date RegExp Object Error".split(" "),s=0;s<a.length;s++)r["[object "+a[s]+"]"]=a[s].toLowerCase();e.fn.init.prototype=e.fn,t.Velocity={Utilities:e}}function u(t){var n=t.length,r=e.type(t);return"function"!==r&&!e.isWindow(t)&&(!(1!==t.nodeType||!n)||("array"===r||0===n||"number"===typeof n&&n>0&&n-1 in t))}})(window),function(o){"use strict";"object"===typeof t.exports?t.exports=o():(r=o,i="function"===typeof r?r.call(e,n,e,t):r,void 0===i||(t.exports=i))}((function(){"use strict";return function(t,e,n,r){var i=function(){if(n.documentMode)return n.documentMode;for(var t=7;t>4;t--){var e=n.createElement("div");if(e.innerHTML="\x3c!--[if IE "+t+"]><span></span><![endif]--\x3e",e.getElementsByTagName("span").length)return e=null,t}return r}(),o=function(){var t=0;return e.webkitRequestAnimationFrame||e.mozRequestAnimationFrame||function(e){var n,r=(new Date).getTime();return n=Math.max(0,16-(r-t)),t=r+n,setTimeout((function(){e(r+n)}),n)}}(),a=function(){var t=e.performance||{};if("function"!==typeof t.now){var n=t.timing&&t.timing.navigationStart?t.timing.navigationStart:(new Date).getTime();t.now=function(){return(new Date).getTime()-n}}return t}();function s(t){var e=-1,n=t?t.length:0,r=[];while(++e<n){var i=t[e];i&&r.push(i)}return r}var u=function(){var t=Array.prototype.slice;try{return t.call(n.documentElement),t}catch(e){return function(e,n){var r=this.length;if("number"!==typeof e&&(e=0),"number"!==typeof n&&(n=r),this.slice)return t.call(this,e,n);var i,o=[],a=e>=0?e:Math.max(0,r+e),s=n<0?r+n:Math.min(n,r),u=s-a;if(u>0)if(o=new Array(u),this.charAt)for(i=0;i<u;i++)o[i]=this.charAt(a+i);else for(i=0;i<u;i++)o[i]=this[a+i];return o}}}(),l=function(){return Array.prototype.includes?function(t,e){return t.includes(e)}:Array.prototype.indexOf?function(t,e){return t.indexOf(e)>=0}:function(t,e){for(var n=0;n<t.length;n++)if(t[n]===e)return!0;return!1}};function c(t){return d.isWrapped(t)?t=u.call(t):d.isNode(t)&&(t=[t]),t}var f,d={isNumber:function(t){return"number"===typeof t},isString:function(t){return"string"===typeof t},isArray:Array.isArray||function(t){return"[object Array]"===Object.prototype.toString.call(t)},isFunction:function(t){return"[object Function]"===Object.prototype.toString.call(t)},isNode:function(t){return t&&t.nodeType},isWrapped:function(t){return t&&t!==e&&d.isNumber(t.length)&&!d.isString(t)&&!d.isFunction(t)&&!d.isNode(t)&&(0===t.length||d.isNode(t[0]))},isSVG:function(t){return e.SVGElement&&t instanceof e.SVGElement},isEmptyObject:function(t){for(var e in t)if(t.hasOwnProperty(e))return!1;return!0}},h=!1;if(t.fn&&t.fn.jquery?(f=t,h=!0):f=e.Velocity.Utilities,i<=8&&!h)throw new Error("Velocity: IE8 and below require jQuery to be loaded before Velocity.");if(!(i<=7)){var p=400,v="swing",m={State:{isMobile:/Android|webOS|iPhone|iPad|iPod|BlackBerry|IEMobile|Opera Mini/i.test(e.navigator.userAgent),isAndroid:/Android/i.test(e.navigator.userAgent),isGingerbread:/Android 2\.3\.[3-7]/i.test(e.navigator.userAgent),isChrome:e.chrome,isFirefox:/Firefox/i.test(e.navigator.userAgent),prefixElement:n.createElement("div"),prefixMatches:{},scrollAnchor:null,scrollPropertyLeft:null,scrollPropertyTop:null,isTicking:!1,calls:[],delayedElements:{count:0}},CSS:{},Utilities:f,Redirects:{},Easings:{},Promise:e.Promise,defaults:{queue:"",duration:p,easing:v,begin:r,complete:r,progress:r,display:r,visibility:r,loop:!1,delay:!1,mobileHA:!0,_cacheValues:!0,promiseRejectEmpty:!0},init:function(t){f.data(t,"velocity",{isSVG:d.isSVG(t),isAnimating:!1,computedStyle:null,tweensContainer:null,rootPropertyValueCache:{},transformCache:{}})},hook:null,mock:!1,version:{major:1,minor:5,patch:2},debug:!1,timestamp:!0,pauseAll:function(t){var e=(new Date).getTime();f.each(m.State.calls,(function(e,n){if(n){if(t!==r&&(n[2].queue!==t||!1===n[2].queue))return!0;n[5]={resume:!1}}})),f.each(m.State.delayedElements,(function(t,n){n&&O(n,e)}))},resumeAll:function(t){var e=(new Date).getTime();f.each(m.State.calls,(function(e,n){if(n){if(t!==r&&(n[2].queue!==t||!1===n[2].queue))return!0;n[5]&&(n[5].resume=!0)}})),f.each(m.State.delayedElements,(function(t,n){n&&x(n,e)}))}};e.pageYOffset!==r?(m.State.scrollAnchor=e,m.State.scrollPropertyLeft="pageXOffset",m.State.scrollPropertyTop="pageYOffset"):(m.State.scrollAnchor=n.documentElement||n.body.parentNode||n.body,m.State.scrollPropertyLeft="scrollLeft",m.State.scrollPropertyTop="scrollTop");var b=function(){function t(t){return-t.tension*t.x-t.friction*t.v}function e(e,n,r){var i={x:e.x+r.dx*n,v:e.v+r.dv*n,tension:e.tension,friction:e.friction};return{dx:i.v,dv:t(i)}}function n(n,r){var i={dx:n.v,dv:t(n)},o=e(n,.5*r,i),a=e(n,.5*r,o),s=e(n,r,a),u=1/6*(i.dx+2*(o.dx+a.dx)+s.dx),l=1/6*(i.dv+2*(o.dv+a.dv)+s.dv);return n.x=n.x+u*r,n.v=n.v+l*r,n}return function t(e,r,i){var o,a,s,u={x:-1,v:0,tension:null,friction:null},l=[0],c=0,f=1e-4,d=.016;e=parseFloat(e)||500,r=parseFloat(r)||20,i=i||null,u.tension=e,u.friction=r,o=null!==i,o?(c=t(e,r),a=c/i*d):a=d;while(1)if(s=n(s||u,a),l.push(1+s.x),c+=16,!(Math.abs(s.x)>f&&Math.abs(s.v)>f))break;return o?function(t){return l[t*(l.length-1)|0]}:c}}();m.Easings={linear:function(t){return t},swing:function(t){return.5-Math.cos(t*Math.PI)/2},spring:function(t){return 1-Math.cos(4.5*t*Math.PI)*Math.exp(6*-t)}},f.each([["ease",[.25,.1,.25,1]],["ease-in",[.42,0,1,1]],["ease-out",[0,0,.58,1]],["ease-in-out",[.42,0,.58,1]],["easeInSine",[.47,0,.745,.715]],["easeOutSine",[.39,.575,.565,1]],["easeInOutSine",[.445,.05,.55,.95]],["easeInQuad",[.55,.085,.68,.53]],["easeOutQuad",[.25,.46,.45,.94]],["easeInOutQuad",[.455,.03,.515,.955]],["easeInCubic",[.55,.055,.675,.19]],["easeOutCubic",[.215,.61,.355,1]],["easeInOutCubic",[.645,.045,.355,1]],["easeInQuart",[.895,.03,.685,.22]],["easeOutQuart",[.165,.84,.44,1]],["easeInOutQuart",[.77,0,.175,1]],["easeInQuint",[.755,.05,.855,.06]],["easeOutQuint",[.23,1,.32,1]],["easeInOutQuint",[.86,0,.07,1]],["easeInExpo",[.95,.05,.795,.035]],["easeOutExpo",[.19,1,.22,1]],["easeInOutExpo",[1,0,0,1]],["easeInCirc",[.6,.04,.98,.335]],["easeOutCirc",[.075,.82,.165,1]],["easeInOutCirc",[.785,.135,.15,.86]]],(function(t,e){m.Easings[e[0]]=T.apply(null,e[1])}));var y=m.CSS={RegEx:{isHex:/^#([A-f\d]{3}){1,2}$/i,valueUnwrap:/^[A-z]+\((.*)\)$/i,wrappedValueAlreadyExtracted:/[0-9.]+ [0-9.]+ [0-9.]+( [0-9.]+)?/,valueSplit:/([A-z]+\(.+\))|(([A-z0-9#-.]+?)(?=\s|$))/gi},Lists:{colors:["fill","stroke","stopColor","color","backgroundColor","borderColor","borderTopColor","borderRightColor","borderBottomColor","borderLeftColor","outlineColor"],transformsBase:["translateX","translateY","scale","scaleX","scaleY","skewX","skewY","rotateZ"],transforms3D:["transformPerspective","translateZ","scaleZ","rotateX","rotateY"],units:["%","em","ex","ch","rem","vw","vh","vmin","vmax","cm","mm","Q","in","pc","pt","px","deg","grad","rad","turn","s","ms"],colorNames:{aliceblue:"240,248,255",antiquewhite:"250,235,215",aquamarine:"127,255,212",aqua:"0,255,255",azure:"240,255,255",beige:"245,245,220",bisque:"255,228,196",black:"0,0,0",blanchedalmond:"255,235,205",blueviolet:"138,43,226",blue:"0,0,255",brown:"165,42,42",burlywood:"222,184,135",cadetblue:"95,158,160",chartreuse:"127,255,0",chocolate:"210,105,30",coral:"255,127,80",cornflowerblue:"100,149,237",cornsilk:"255,248,220",crimson:"220,20,60",cyan:"0,255,255",darkblue:"0,0,139",darkcyan:"0,139,139",darkgoldenrod:"184,134,11",darkgray:"169,169,169",darkgrey:"169,169,169",darkgreen:"0,100,0",darkkhaki:"189,183,107",darkmagenta:"139,0,139",darkolivegreen:"85,107,47",darkorange:"255,140,0",darkorchid:"153,50,204",darkred:"139,0,0",darksalmon:"233,150,122",darkseagreen:"143,188,143",darkslateblue:"72,61,139",darkslategray:"47,79,79",darkturquoise:"0,206,209",darkviolet:"148,0,211",deeppink:"255,20,147",deepskyblue:"0,191,255",dimgray:"105,105,105",dimgrey:"105,105,105",dodgerblue:"30,144,255",firebrick:"178,34,34",floralwhite:"255,250,240",forestgreen:"34,139,34",fuchsia:"255,0,255",gainsboro:"220,220,220",ghostwhite:"248,248,255",gold:"255,215,0",goldenrod:"218,165,32",gray:"128,128,128",grey:"128,128,128",greenyellow:"173,255,47",green:"0,128,0",honeydew:"240,255,240",hotpink:"255,105,180",indianred:"205,92,92",indigo:"75,0,130",ivory:"255,255,240",khaki:"240,230,140",lavenderblush:"255,240,245",lavender:"230,230,250",lawngreen:"124,252,0",lemonchiffon:"255,250,205",lightblue:"173,216,230",lightcoral:"240,128,128",lightcyan:"224,255,255",lightgoldenrodyellow:"250,250,210",lightgray:"211,211,211",lightgrey:"211,211,211",lightgreen:"144,238,144",lightpink:"255,182,193",lightsalmon:"255,160,122",lightseagreen:"32,178,170",lightskyblue:"135,206,250",lightslategray:"119,136,153",lightsteelblue:"176,196,222",lightyellow:"255,255,224",limegreen:"50,205,50",lime:"0,255,0",linen:"250,240,230",magenta:"255,0,255",maroon:"128,0,0",mediumaquamarine:"102,205,170",mediumblue:"0,0,205",mediumorchid:"186,85,211",mediumpurple:"147,112,219",mediumseagreen:"60,179,113",mediumslateblue:"123,104,238",mediumspringgreen:"0,250,154",mediumturquoise:"72,209,204",mediumvioletred:"199,21,133",midnightblue:"25,25,112",mintcream:"245,255,250",mistyrose:"255,228,225",moccasin:"255,228,181",navajowhite:"255,222,173",navy:"0,0,128",oldlace:"253,245,230",olivedrab:"107,142,35",olive:"128,128,0",orangered:"255,69,0",orange:"255,165,0",orchid:"218,112,214",palegoldenrod:"238,232,170",palegreen:"152,251,152",paleturquoise:"175,238,238",palevioletred:"219,112,147",papayawhip:"255,239,213",peachpuff:"255,218,185",peru:"205,133,63",pink:"255,192,203",plum:"221,160,221",powderblue:"176,224,230",purple:"128,0,128",red:"255,0,0",rosybrown:"188,143,143",royalblue:"65,105,225",saddlebrown:"139,69,19",salmon:"250,128,114",sandybrown:"244,164,96",seagreen:"46,139,87",seashell:"255,245,238",sienna:"160,82,45",silver:"192,192,192",skyblue:"135,206,235",slateblue:"106,90,205",slategray:"112,128,144",snow:"255,250,250",springgreen:"0,255,127",steelblue:"70,130,180",tan:"210,180,140",teal:"0,128,128",thistle:"216,191,216",tomato:"255,99,71",turquoise:"64,224,208",violet:"238,130,238",wheat:"245,222,179",whitesmoke:"245,245,245",white:"255,255,255",yellowgreen:"154,205,50",yellow:"255,255,0"}},Hooks:{templates:{textShadow:["Color X Y Blur","black 0px 0px 0px"],boxShadow:["Color X Y Blur Spread","black 0px 0px 0px 0px"],clip:["Top Right Bottom Left","0px 0px 0px 0px"],backgroundPosition:["X Y","0% 0%"],transformOrigin:["X Y Z","50% 50% 0px"],perspectiveOrigin:["X Y","50% 50%"]},registered:{},register:function(){for(var t=0;t<y.Lists.colors.length;t++){var e="color"===y.Lists.colors[t]?"0 0 0 1":"255 255 255 1";y.Hooks.templates[y.Lists.colors[t]]=["Red Green Blue Alpha",e]}var n,r,o;if(i)for(n in y.Hooks.templates)if(y.Hooks.templates.hasOwnProperty(n)){r=y.Hooks.templates[n],o=r[0].split(" ");var a=r[1].match(y.RegEx.valueSplit);"Color"===o[0]&&(o.push(o.shift()),a.push(a.shift()),y.Hooks.templates[n]=[o.join(" "),a.join(" ")])}for(n in y.Hooks.templates)if(y.Hooks.templates.hasOwnProperty(n))for(var s in r=y.Hooks.templates[n],o=r[0].split(" "),o)if(o.hasOwnProperty(s)){var u=n+o[s],l=s;y.Hooks.registered[u]=[n,l]}},getRoot:function(t){var e=y.Hooks.registered[t];return e?e[0]:t},getUnit:function(t,e){var n=(t.substr(e||0,5).match(/^[a-z%]+/)||[])[0]||"";return n&&l(y.Lists.units,n)?n:""},fixColors:function(t){return t.replace(/(rgba?\(\s*)?(\b[a-z]+\b)/g,(function(t,e,n){return y.Lists.colorNames.hasOwnProperty(n)?(e||"rgba(")+y.Lists.colorNames[n]+(e?"":",1)"):e+n}))},cleanRootPropertyValue:function(t,e){return y.RegEx.valueUnwrap.test(e)&&(e=e.match(y.RegEx.valueUnwrap)[1]),y.Values.isCSSNullValue(e)&&(e=y.Hooks.templates[t][1]),e},extractValue:function(t,e){var n=y.Hooks.registered[t];if(n){var r=n[0],i=n[1];return e=y.Hooks.cleanRootPropertyValue(r,e),e.toString().match(y.RegEx.valueSplit)[i]}return e},injectValue:function(t,e,n){var r=y.Hooks.registered[t];if(r){var i,o,a=r[0],s=r[1];return n=y.Hooks.cleanRootPropertyValue(a,n),i=n.toString().match(y.RegEx.valueSplit),i[s]=e,o=i.join(" "),o}return n}},Normalizations:{registered:{clip:function(t,e,n){switch(t){case"name":return"clip";case"extract":var r;return y.RegEx.wrappedValueAlreadyExtracted.test(n)?r=n:(r=n.toString().match(y.RegEx.valueUnwrap),r=r?r[1].replace(/,(\s+)?/g," "):n),r;case"inject":return"rect("+n+")"}},blur:function(t,e,n){switch(t){case"name":return m.State.isFirefox?"filter":"-webkit-filter";case"extract":var r=parseFloat(n);if(!r&&0!==r){var i=n.toString().match(/blur\(([0-9]+[A-z]+)\)/i);r=i?i[1]:0}return r;case"inject":return parseFloat(n)?"blur("+n+")":"none"}},opacity:function(t,e,n){if(i<=8)switch(t){case"name":return"filter";case"extract":var r=n.toString().match(/alpha\(opacity=(.*)\)/i);return n=r?r[1]/100:1,n;case"inject":return e.style.zoom=1,parseFloat(n)>=1?"":"alpha(opacity="+parseInt(100*parseFloat(n),10)+")"}else switch(t){case"name":return"opacity";case"extract":return n;case"inject":return n}}},register:function(){i&&!(i>9)||m.State.isGingerbread||(y.Lists.transformsBase=y.Lists.transformsBase.concat(y.Lists.transforms3D));for(var t=0;t<y.Lists.transformsBase.length;t++)(function(){var e=y.Lists.transformsBase[t];y.Normalizations.registered[e]=function(t,n,i){switch(t){case"name":return"transform";case"extract":return _(n)===r||_(n).transformCache[e]===r?/^scale/i.test(e)?1:0:_(n).transformCache[e].replace(/[()]/g,"");case"inject":var o=!1;switch(e.substr(0,e.length-1)){case"translate":o=!/(%|px|em|rem|vw|vh|\d)$/i.test(i);break;case"scal":case"scale":m.State.isAndroid&&_(n).transformCache[e]===r&&i<1&&(i=1),o=!/(\d)$/i.test(i);break;case"skew":o=!/(deg|\d)$/i.test(i);break;case"rotate":o=!/(deg|\d)$/i.test(i);break}return o||(_(n).transformCache[e]="("+i+")"),_(n).transformCache[e]}}})();for(var e=0;e<y.Lists.colors.length;e++)(function(){var t=y.Lists.colors[e];y.Normalizations.registered[t]=function(e,n,o){switch(e){case"name":return t;case"extract":var a;if(y.RegEx.wrappedValueAlreadyExtracted.test(o))a=o;else{var s,u={black:"rgb(0, 0, 0)",blue:"rgb(0, 0, 255)",gray:"rgb(128, 128, 128)",green:"rgb(0, 128, 0)",red:"rgb(255, 0, 0)",white:"rgb(255, 255, 255)"};/^[A-z]+$/i.test(o)?s=u[o]!==r?u[o]:u.black:y.RegEx.isHex.test(o)?s="rgb("+y.Values.hexToRgb(o).join(" ")+")":/^rgba?\(/i.test(o)||(s=u.black),a=(s||o).toString().match(y.RegEx.valueUnwrap)[1].replace(/,(\s+)?/g," ")}return(!i||i>8)&&3===a.split(" ").length&&(a+=" 1"),a;case"inject":return/^rgb/.test(o)?o:(i<=8?4===o.split(" ").length&&(o=o.split(/\s+/).slice(0,3).join(" ")):3===o.split(" ").length&&(o+=" 1"),(i<=8?"rgb":"rgba")+"("+o.replace(/\s+/g,",").replace(/\.(\d)+(?=,)/g,"")+")")}}})();function n(t,e,n){var r="border-box"===y.getPropertyValue(e,"boxSizing").toString().toLowerCase();if(r===(n||!1)){var i,o,a=0,s="width"===t?["Left","Right"]:["Top","Bottom"],u=["padding"+s[0],"padding"+s[1],"border"+s[0]+"Width","border"+s[1]+"Width"];for(i=0;i<u.length;i++)o=parseFloat(y.getPropertyValue(e,u[i])),isNaN(o)||(a+=o);return n?-a:a}return 0}function o(t,e){return function(r,i,o){switch(r){case"name":return t;case"extract":return parseFloat(o)+n(t,i,e);case"inject":return parseFloat(o)-n(t,i,e)+"px"}}}y.Normalizations.registered.innerWidth=o("width",!0),y.Normalizations.registered.innerHeight=o("height",!0),y.Normalizations.registered.outerWidth=o("width"),y.Normalizations.registered.outerHeight=o("height")}},Names:{camelCase:function(t){return t.replace(/-(\w)/g,(function(t,e){return e.toUpperCase()}))},SVGAttribute:function(t){var e="width|height|x|y|cx|cy|r|rx|ry|x1|x2|y1|y2";return(i||m.State.isAndroid&&!m.State.isChrome)&&(e+="|transform"),new RegExp("^("+e+")$","i").test(t)},prefixCheck:function(t){if(m.State.prefixMatches[t])return[m.State.prefixMatches[t],!0];for(var e=["","Webkit","Moz","ms","O"],n=0,r=e.length;n<r;n++){var i;if(i=0===n?t:e[n]+t.replace(/^\w/,(function(t){return t.toUpperCase()})),d.isString(m.State.prefixElement.style[i]))return m.State.prefixMatches[t]=i,[i,!0]}return[t,!1]}},Values:{hexToRgb:function(t){var e,n=/^#?([a-f\d])([a-f\d])([a-f\d])$/i,r=/^#?([a-f\d]{2})([a-f\d]{2})([a-f\d]{2})$/i;return t=t.replace(n,(function(t,e,n,r){return e+e+n+n+r+r})),e=r.exec(t),e?[parseInt(e[1],16),parseInt(e[2],16),parseInt(e[3],16)]:[0,0,0]},isCSSNullValue:function(t){return!t||/^(none|auto|transparent|(rgba\(0, ?0, ?0, ?0\)))$/i.test(t)},getUnitType:function(t){return/^(rotate|skew)/i.test(t)?"deg":/(^(scale|scaleX|scaleY|scaleZ|alpha|flexGrow|flexHeight|zIndex|fontWeight)$)|((opacity|red|green|blue|alpha)$)/i.test(t)?"":"px"},getDisplayType:function(t){var e=t&&t.tagName.toString().toLowerCase();return/^(b|big|i|small|tt|abbr|acronym|cite|code|dfn|em|kbd|strong|samp|var|a|bdo|br|img|map|object|q|script|span|sub|sup|button|input|label|select|textarea)$/i.test(e)?"inline":/^(li)$/i.test(e)?"list-item":/^(tr)$/i.test(e)?"table-row":/^(table)$/i.test(e)?"table":/^(tbody)$/i.test(e)?"table-row-group":"block"},addClass:function(t,e){if(t)if(t.classList)t.classList.add(e);else if(d.isString(t.className))t.className+=(t.className.length?" ":"")+e;else{var n=t.getAttribute(i<=7?"className":"class")||"";t.setAttribute("class",n+(n?" ":"")+e)}},removeClass:function(t,e){if(t)if(t.classList)t.classList.remove(e);else if(d.isString(t.className))t.className=t.className.toString().replace(new RegExp("(^|\\s)"+e.split(" ").join("|")+"(\\s|$)","gi")," ");else{var n=t.getAttribute(i<=7?"className":"class")||"";t.setAttribute("class",n.replace(new RegExp("(^|s)"+e.split(" ").join("|")+"(s|$)","gi")," "))}}},getPropertyValue:function(t,n,o,a){function s(t,n){var o=0;if(i<=8)o=f.css(t,n);else{var u=!1;/^(width|height)$/.test(n)&&0===y.getPropertyValue(t,"display")&&(u=!0,y.setPropertyValue(t,"display",y.Values.getDisplayType(t)));var l,c=function(){u&&y.setPropertyValue(t,"display","none")};if(!a){if("height"===n&&"border-box"!==y.getPropertyValue(t,"boxSizing").toString().toLowerCase()){var d=t.offsetHeight-(parseFloat(y.getPropertyValue(t,"borderTopWidth"))||0)-(parseFloat(y.getPropertyValue(t,"borderBottomWidth"))||0)-(parseFloat(y.getPropertyValue(t,"paddingTop"))||0)-(parseFloat(y.getPropertyValue(t,"paddingBottom"))||0);return c(),d}if("width"===n&&"border-box"!==y.getPropertyValue(t,"boxSizing").toString().toLowerCase()){var h=t.offsetWidth-(parseFloat(y.getPropertyValue(t,"borderLeftWidth"))||0)-(parseFloat(y.getPropertyValue(t,"borderRightWidth"))||0)-(parseFloat(y.getPropertyValue(t,"paddingLeft"))||0)-(parseFloat(y.getPropertyValue(t,"paddingRight"))||0);return c(),h}}l=_(t)===r?e.getComputedStyle(t,null):_(t).computedStyle?_(t).computedStyle:_(t).computedStyle=e.getComputedStyle(t,null),"borderColor"===n&&(n="borderTopColor"),o=9===i&&"filter"===n?l.getPropertyValue(n):l[n],""!==o&&null!==o||(o=t.style[n]),c()}if("auto"===o&&/^(top|right|bottom|left)$/i.test(n)){var p=s(t,"position");("fixed"===p||"absolute"===p&&/top|left/i.test(n))&&(o=f(t).position()[n]+"px")}return o}var u;if(y.Hooks.registered[n]){var l=n,c=y.Hooks.getRoot(l);o===r&&(o=y.getPropertyValue(t,y.Names.prefixCheck(c)[0])),y.Normalizations.registered[c]&&(o=y.Normalizations.registered[c]("extract",t,o)),u=y.Hooks.extractValue(l,o)}else if(y.Normalizations.registered[n]){var d,h;d=y.Normalizations.registered[n]("name",t),"transform"!==d&&(h=s(t,y.Names.prefixCheck(d)[0]),y.Values.isCSSNullValue(h)&&y.Hooks.templates[n]&&(h=y.Hooks.templates[n][1])),u=y.Normalizations.registered[n]("extract",t,h)}if(!/^[\d-]/.test(u)){var p=_(t);if(p&&p.isSVG&&y.Names.SVGAttribute(n))if(/^(height|width)$/i.test(n))try{u=t.getBBox()[n]}catch(v){u=0}else u=t.getAttribute(n);else u=s(t,y.Names.prefixCheck(n)[0])}return y.Values.isCSSNullValue(u)&&(u=0),m.debug>=2&&console.log("Get "+n+": "+u),u},setPropertyValue:function(t,n,r,o,a){var s=n;if("scroll"===n)a.container?a.container["scroll"+a.direction]=r:"Left"===a.direction?e.scrollTo(r,a.alternateValue):e.scrollTo(a.alternateValue,r);else if(y.Normalizations.registered[n]&&"transform"===y.Normalizations.registered[n]("name",t))y.Normalizations.registered[n]("inject",t,r),s="transform",r=_(t).transformCache[n];else{if(y.Hooks.registered[n]){var u=n,l=y.Hooks.getRoot(n);o=o||y.getPropertyValue(t,l),r=y.Hooks.injectValue(u,r,o),n=l}if(y.Normalizations.registered[n]&&(r=y.Normalizations.registered[n]("inject",t,r),n=y.Normalizations.registered[n]("name",t)),s=y.Names.prefixCheck(n)[0],i<=8)try{t.style[s]=r}catch(f){m.debug&&console.log("Browser does not support ["+r+"] for ["+s+"]")}else{var c=_(t);c&&c.isSVG&&y.Names.SVGAttribute(n)?t.setAttribute(n,r):t.style[s]=r}m.debug>=2&&console.log("Set "+n+" ("+s+"): "+r)}return[s,r]},flushTransformCache:function(t){var e="",n=_(t);if((i||m.State.isAndroid&&!m.State.isChrome)&&n&&n.isSVG){var r=function(e){return parseFloat(y.getPropertyValue(t,e))},o={translate:[r("translateX"),r("translateY")],skewX:[r("skewX")],skewY:[r("skewY")],scale:1!==r("scale")?[r("scale"),r("scale")]:[r("scaleX"),r("scaleY")],rotate:[r("rotateZ"),0,0]};f.each(_(t).transformCache,(function(t){/^translate/i.test(t)?t="translate":/^scale/i.test(t)?t="scale":/^rotate/i.test(t)&&(t="rotate"),o[t]&&(e+=t+"("+o[t].join(" ")+") ",delete o[t])}))}else{var a,s;f.each(_(t).transformCache,(function(n){if(a=_(t).transformCache[n],"transformPerspective"===n)return s=a,!0;9===i&&"rotateZ"===n&&(n="rotate"),e+=n+a+" "})),s&&(e="perspective"+s+" "+e)}y.setPropertyValue(t,"transform",e)}};y.Hooks.register(),y.Normalizations.register(),m.hook=function(t,e,n){var i;return t=c(t),f.each(t,(function(t,o){if(_(o)===r&&m.init(o),n===r)i===r&&(i=y.getPropertyValue(o,e));else{var a=y.setPropertyValue(o,e,n);"transform"===a[0]&&m.CSS.flushTransformCache(o),i=a}})),i};var g=function(){var t;function i(){return o?w.promise||null:a}var o,a,s,u,h,v,b=arguments[0]&&(arguments[0].p||f.isPlainObject(arguments[0].properties)&&!arguments[0].properties.names||d.isString(arguments[0].properties));d.isWrapped(this)?(o=!1,s=0,u=this,a=this):(o=!0,s=1,u=b?arguments[0].elements||arguments[0].e:arguments[0]);var w={promise:null,resolver:null,rejecter:null};if(o&&m.Promise&&(w.promise=new m.Promise((function(t,e){w.resolver=t,w.rejecter=e}))),b?(h=arguments[0].properties||arguments[0].p,v=arguments[0].options||arguments[0].o):(h=arguments[s],v=arguments[s+1]),u=c(u),u){var S,k=u.length,T=0;if(!/^(stop|finish|finishAll|pause|resume)$/i.test(h)&&!f.isPlainObject(v)){var D=s+1;v={};for(var E=D;E<arguments.length;E++)d.isArray(arguments[E])||!/^(fast|normal|slow)$/i.test(arguments[E])&&!/^\d/.test(arguments[E])?d.isString(arguments[E])||d.isArray(arguments[E])?v.easing=arguments[E]:d.isFunction(arguments[E])&&(v.complete=arguments[E]):v.duration=arguments[E]}switch(h){case"scroll":S="scroll";break;case"reverse":S="reverse";break;case"pause":var M=(new Date).getTime();return f.each(u,(function(t,e){O(e,M)})),f.each(m.State.calls,(function(t,e){var n=!1;e&&f.each(e[1],(function(t,i){var o=v===r?"":v;return!0!==o&&e[2].queue!==o&&(v!==r||!1!==e[2].queue)||(f.each(u,(function(t,r){if(r===i)return e[5]={resume:!1},n=!0,!1})),!n&&void 0)}))})),i();case"resume":return f.each(u,(function(t,e){x(e,M)})),f.each(m.State.calls,(function(t,e){var n=!1;e&&f.each(e[1],(function(t,i){var o=v===r?"":v;return!0!==o&&e[2].queue!==o&&(v!==r||!1!==e[2].queue)||(!e[5]||(f.each(u,(function(t,r){if(r===i)return e[5].resume=!0,n=!0,!1})),!n&&void 0))}))})),i();case"finish":case"finishAll":case"stop":f.each(u,(function(t,e){_(e)&&_(e).delayTimer&&(clearTimeout(_(e).delayTimer.setTimeout),_(e).delayTimer.next&&_(e).delayTimer.next(),delete _(e).delayTimer),"finishAll"!==h||!0!==v&&!d.isString(v)||(f.each(f.queue(e,d.isString(v)?v:""),(function(t,e){d.isFunction(e)&&e()})),f.queue(e,d.isString(v)?v:"",[]))}));var B=[];return f.each(m.State.calls,(function(t,e){e&&f.each(e[1],(function(n,i){var o=v===r?"":v;if(!0!==o&&e[2].queue!==o&&(v!==r||!1!==e[2].queue))return!0;f.each(u,(function(n,r){if(r===i)if((!0===v||d.isString(v))&&(f.each(f.queue(r,d.isString(v)?v:""),(function(t,e){d.isFunction(e)&&e(null,!0)})),f.queue(r,d.isString(v)?v:"",[])),"stop"===h){var a=_(r);a&&a.tweensContainer&&(!0===o||""===o)&&f.each(a.tweensContainer,(function(t,e){e.endValue=e.currentValue})),B.push(t)}else"finish"!==h&&"finishAll"!==h||(e[2].duration=1)}))}))})),"stop"===h&&(f.each(B,(function(t,e){C(e,!0)})),w.promise&&w.resolver(u)),i();default:if(!f.isPlainObject(h)||d.isEmptyObject(h)){if(d.isString(h)&&m.Redirects[h]){t=f.extend({},v);var $=t.duration,A=t.delay||0;return!0===t.backwards&&(u=f.extend(!0,[],u).reverse()),f.each(u,(function(e,n){parseFloat(t.stagger)?t.delay=A+parseFloat(t.stagger)*e:d.isFunction(t.stagger)&&(t.delay=A+t.stagger.call(n,e,k)),t.drag&&(t.duration=parseFloat($)||(/^(callout|transition)/.test(h)?1e3:p),t.duration=Math.max(t.duration*(t.backwards?1-e/k:(e+1)/k),.75*t.duration,200)),m.Redirects[h].call(n,n,t||{},e,k,u,w.promise?w:r)})),i()}var F="Velocity: First argument ("+h+") was not a property map, a known action, or a registered redirect. Aborting.";return w.promise?w.rejecter(new Error(F)):e.console&&console.log(F),i()}S="start"}var I={lastParent:null,lastPosition:null,lastFontSize:null,lastPercentToPxWidth:null,lastPercentToPxHeight:null,lastEmToPx:null,remToPx:null,vwToPx:null,vhToPx:null},N=[];f.each(u,(function(t,e){d.isNode(e)&&H(e,t)})),t=f.extend({},m.defaults,v),t.loop=parseInt(t.loop,10);var L=2*t.loop-1;if(t.loop)for(var R=0;R<L;R++){var V={delay:t.delay,progress:t.progress};R===L-1&&(V.display=t.display,V.visibility=t.visibility,V.complete=t.complete),g(u,"reverse",V)}return i()}function H(t,i){var o,a=f.extend({},m.defaults,v),s={};switch(_(t)===r&&m.init(t),parseFloat(a.delay)&&!1!==a.queue&&f.queue(t,a.queue,(function(e,n){if(!0===n)return!0;m.velocityQueueEntryFlag=!0;var r=m.State.delayedElements.count++;m.State.delayedElements[r]=t;var i=function(t){return function(){m.State.delayedElements[t]=!1,e()}}(r);_(t).delayBegin=(new Date).getTime(),_(t).delay=parseFloat(a.delay),_(t).delayTimer={setTimeout:setTimeout(e,parseFloat(a.delay)),next:i}})),a.duration.toString().toLowerCase()){case"fast":a.duration=200;break;case"normal":a.duration=p;break;case"slow":a.duration=600;break;default:a.duration=parseFloat(a.duration)||1}function c(c){var p,b;if(a.begin&&0===T)try{a.begin.call(u,u)}catch(q){setTimeout((function(){throw q}),1)}if("scroll"===S){var g,O,x,C=/^x$/i.test(a.axis)?"Left":"Top",D=parseFloat(a.offset)||0;a.container?d.isWrapped(a.container)||d.isNode(a.container)?(a.container=a.container[0]||a.container,g=a.container["scroll"+C],x=g+f(t).position()[C.toLowerCase()]+D):a.container=null:(g=m.State.scrollAnchor[m.State["scrollProperty"+C]],O=m.State.scrollAnchor[m.State["scrollProperty"+("Left"===C?"Top":"Left")]],x=f(t).offset()[C.toLowerCase()]+D),s={scroll:{rootPropertyValue:!1,startValue:g,currentValue:g,endValue:x,unitType:"",easing:a.easing,scrollData:{container:a.container,direction:C,alternateValue:O}},element:t},m.debug&&console.log("tweensContainer (scroll): ",s.scroll,t)}else if("reverse"===S){if(p=_(t),!p)return;if(!p.tweensContainer)return void f.dequeue(t,a.queue);for(var E in"none"===p.opts.display&&(p.opts.display="auto"),"hidden"===p.opts.visibility&&(p.opts.visibility="visible"),p.opts.loop=!1,p.opts.begin=null,p.opts.complete=null,v.easing||delete a.easing,v.duration||delete a.duration,a=f.extend({},p.opts,a),b=f.extend(!0,{},p?p.tweensContainer:null),b)if(b.hasOwnProperty(E)&&"element"!==E){var M=b[E].startValue;b[E].startValue=b[E].currentValue=b[E].endValue,b[E].endValue=M,d.isEmptyObject(v)||(b[E].easing=a.easing),m.debug&&console.log("reverse tweensContainer ("+E+"): "+JSON.stringify(b[E]),t)}s=b}else if("start"===S){p=_(t),p&&p.tweensContainer&&!0===p.isAnimating&&(b=p.tweensContainer);var B=function(e,n){var r,o,s;return d.isFunction(e)&&(e=e.call(t,i,k)),d.isArray(e)?(r=e[0],!d.isArray(e[1])&&/^[\d-]/.test(e[1])||d.isFunction(e[1])||y.RegEx.isHex.test(e[1])?s=e[1]:d.isString(e[1])&&!y.RegEx.isHex.test(e[1])&&m.Easings[e[1]]||d.isArray(e[1])?(o=n?e[1]:P(e[1],a.duration),s=e[2]):s=e[1]||e[2]):r=e,n||(o=o||a.easing),d.isFunction(r)&&(r=r.call(t,i,k)),d.isFunction(s)&&(s=s.call(t,i,k)),[r||0,o,s]},$=function(i,u){var l,c=y.Hooks.getRoot(i),h=!1,v=u[0],g=u[1],w=u[2];if(p&&p.isSVG||"tween"===c||!1!==y.Names.prefixCheck(c)[1]||y.Normalizations.registered[c]!==r){(a.display!==r&&null!==a.display&&"none"!==a.display||a.visibility!==r&&"hidden"!==a.visibility)&&/opacity|filter/.test(i)&&!w&&0!==v&&(w=0),a._cacheValues&&b&&b[i]?(w===r&&(w=b[i].endValue+b[i].unitType),h=p.rootPropertyValueCache[c]):y.Hooks.registered[i]?w===r?(h=y.getPropertyValue(t,c),w=y.getPropertyValue(t,i,h)):h=y.Hooks.templates[c][1]:w===r&&(w=y.getPropertyValue(t,i));var S,_,O,x=!1,k=function(t,e){var n,r;return r=(e||"0").toString().toLowerCase().replace(/[%A-z]+$/,(function(t){return n=t,""})),n||(n=y.Values.getUnitType(t)),[r,n]};if(w!==v&&d.isString(w)&&d.isString(v)){l="";var T=0,P=0,j=[],C=[],D=0,E=0,M=0;w=y.Hooks.fixColors(w),v=y.Hooks.fixColors(v);while(T<w.length&&P<v.length){var B=w[T],$=v[P];if(/[\d\.-]/.test(B)&&/[\d\.-]/.test($)){var A=B,F=$,N=".",L=".";while(++T<w.length){if(B=w[T],B===N)N="..";else if(!/\d/.test(B))break;A+=B}while(++P<v.length){if($=v[P],$===L)L="..";else if(!/\d/.test($))break;F+=$}var R=y.Hooks.getUnit(w,T),V=y.Hooks.getUnit(v,P);if(T+=R.length,P+=V.length,R===V)A===F?l+=A+R:(l+="{"+j.length+(E?"!":"")+"}"+R,j.push(parseFloat(A)),C.push(parseFloat(F)));else{var H=parseFloat(A),z=parseFloat(F);l+=(D<5?"calc":"")+"("+(H?"{"+j.length+(E?"!":"")+"}":"0")+R+" + "+(z?"{"+(j.length+(H?1:0))+(E?"!":"")+"}":"0")+V+")",H&&(j.push(H),C.push(0)),z&&(j.push(0),C.push(z))}}else{if(B!==$){D=0;break}l+=B,T++,P++,0===D&&"c"===B||1===D&&"a"===B||2===D&&"l"===B||3===D&&"c"===B||D>=4&&"("===B?D++:(D&&D<5||D>=4&&")"===B&&--D<5)&&(D=0),0===E&&"r"===B||1===E&&"g"===B||2===E&&"b"===B||3===E&&"a"===B||E>=3&&"("===B?(3===E&&"a"===B&&(M=1),E++):M&&","===B?++M>3&&(E=M=0):(M&&E<(M?5:4)||E>=(M?4:3)&&")"===B&&--E<(M?5:4))&&(E=M=0)}}T===w.length&&P===v.length||(m.debug&&console.error('Trying to pattern match mis-matched strings ["'+v+'", "'+w+'"]'),l=r),l&&(j.length?(m.debug&&console.log('Pattern found "'+l+'" -> ',j,C,"["+w+","+v+"]"),w=j,v=C,_=O=""):l=r)}l||(S=k(i,w),w=S[0],O=S[1],S=k(i,v),v=S[0].replace(/^([+-\/*])=/,(function(t,e){return x=e,""})),_=S[1],w=parseFloat(w)||0,v=parseFloat(v)||0,"%"===_&&(/^(fontSize|lineHeight)$/.test(i)?(v/=100,_="em"):/^scale/.test(i)?(v/=100,_=""):/(Red|Green|Blue)$/i.test(i)&&(v=v/100*255,_="")));var Y=function(){var r={myParent:t.parentNode||n.body,position:y.getPropertyValue(t,"position"),fontSize:y.getPropertyValue(t,"fontSize")},i=r.position===I.lastPosition&&r.myParent===I.lastParent,o=r.fontSize===I.lastFontSize;I.lastParent=r.myParent,I.lastPosition=r.position,I.lastFontSize=r.fontSize;var a=100,s={};if(o&&i)s.emToPx=I.lastEmToPx,s.percentToPxWidth=I.lastPercentToPxWidth,s.percentToPxHeight=I.lastPercentToPxHeight;else{var u=p&&p.isSVG?n.createElementNS("http://www.w3.org/2000/svg","rect"):n.createElement("div");m.init(u),r.myParent.appendChild(u),f.each(["overflow","overflowX","overflowY"],(function(t,e){m.CSS.setPropertyValue(u,e,"hidden")})),m.CSS.setPropertyValue(u,"position",r.position),m.CSS.setPropertyValue(u,"fontSize",r.fontSize),m.CSS.setPropertyValue(u,"boxSizing","content-box"),f.each(["minWidth","maxWidth","width","minHeight","maxHeight","height"],(function(t,e){m.CSS.setPropertyValue(u,e,a+"%")})),m.CSS.setPropertyValue(u,"paddingLeft",a+"em"),s.percentToPxWidth=I.lastPercentToPxWidth=(parseFloat(y.getPropertyValue(u,"width",null,!0))||1)/a,s.percentToPxHeight=I.lastPercentToPxHeight=(parseFloat(y.getPropertyValue(u,"height",null,!0))||1)/a,s.emToPx=I.lastEmToPx=(parseFloat(y.getPropertyValue(u,"paddingLeft"))||1)/a,r.myParent.removeChild(u)}return null===I.remToPx&&(I.remToPx=parseFloat(y.getPropertyValue(n.body,"fontSize"))||16),null===I.vwToPx&&(I.vwToPx=parseFloat(e.innerWidth)/100,I.vhToPx=parseFloat(e.innerHeight)/100),s.remToPx=I.remToPx,s.vwToPx=I.vwToPx,s.vhToPx=I.vhToPx,m.debug>=1&&console.log("Unit ratios: "+JSON.stringify(s),t),s};if(/[\/*]/.test(x))_=O;else if(O!==_&&0!==w)if(0===v)_=O;else{o=o||Y();var W=/margin|padding|left|right|width|text|word|letter/i.test(i)||/X$/.test(i)||"x"===i?"x":"y";switch(O){case"%":w*="x"===W?o.percentToPxWidth:o.percentToPxHeight;break;case"px":break;default:w*=o[O+"ToPx"]}switch(_){case"%":w*=1/("x"===W?o.percentToPxWidth:o.percentToPxHeight);break;case"px":break;default:w*=1/o[_+"ToPx"]}}switch(x){case"+":v=w+v;break;case"-":v=w-v;break;case"*":v*=w;break;case"/":v=w/v;break}s[i]={rootPropertyValue:h,startValue:w,currentValue:w,endValue:v,unitType:_,easing:g},l&&(s[i].pattern=l),m.debug&&console.log("tweensContainer ("+i+"): "+JSON.stringify(s[i]),t)}else m.debug&&console.log("Skipping ["+c+"] due to a lack of browser support.")};for(var A in h)if(h.hasOwnProperty(A)){var F=y.Names.camelCase(A),L=B(h[A]);if(l(y.Lists.colors,F)){var R=L[0],V=L[1],H=L[2];if(y.RegEx.isHex.test(R)){for(var z=["Red","Green","Blue"],Y=y.Values.hexToRgb(R),W=H?y.Values.hexToRgb(H):r,U=0;U<z.length;U++){var G=[Y[U]];V&&G.push(V),W!==r&&G.push(W[U]),$(F+z[U],G)}continue}}$(F,L)}s.element=t}s.element&&(y.Values.addClass(t,"velocity-animating"),N.push(s),p=_(t),p&&(""===a.queue&&(p.tweensContainer=s,p.opts=a),p.isAnimating=!0),T===k-1?(m.State.calls.push([N,u,a,null,w.resolver,null,0]),!1===m.State.isTicking&&(m.State.isTicking=!0,j())):T++)}if(!1!==m.mock&&(!0===m.mock?a.duration=a.delay=1:(a.duration*=parseFloat(m.mock)||1,a.delay*=parseFloat(m.mock)||1)),a.easing=P(a.easing,a.duration),a.begin&&!d.isFunction(a.begin)&&(a.begin=null),a.progress&&!d.isFunction(a.progress)&&(a.progress=null),a.complete&&!d.isFunction(a.complete)&&(a.complete=null),a.display!==r&&null!==a.display&&(a.display=a.display.toString().toLowerCase(),"auto"===a.display&&(a.display=m.CSS.Values.getDisplayType(t))),a.visibility!==r&&null!==a.visibility&&(a.visibility=a.visibility.toString().toLowerCase()),a.mobileHA=a.mobileHA&&m.State.isMobile&&!m.State.isGingerbread,!1===a.queue)if(a.delay){var b=m.State.delayedElements.count++;m.State.delayedElements[b]=t;var g=function(t){return function(){m.State.delayedElements[t]=!1,c()}}(b);_(t).delayBegin=(new Date).getTime(),_(t).delay=parseFloat(a.delay),_(t).delayTimer={setTimeout:setTimeout(c,parseFloat(a.delay)),next:g}}else c();else f.queue(t,a.queue,(function(t,e){if(!0===e)return w.promise&&w.resolver(u),!0;m.velocityQueueEntryFlag=!0,c(t)}));""!==a.queue&&"fx"!==a.queue||"inprogress"===f.queue(t)[0]||f.dequeue(t)}w.promise&&(h&&v&&!1===v.promiseRejectEmpty?w.resolver():w.rejecter())};m=f.extend(g,m),m.animate=g;var w=e.requestAnimationFrame||o;if(!m.State.isMobile&&n.hidden!==r){var S=function(){n.hidden?(w=function(t){return setTimeout((function(){t(!0)}),16)},j()):w=e.requestAnimationFrame||o};S(),n.addEventListener("visibilitychange",S)}return t.Velocity=m,t!==e&&(t.fn.velocity=g,t.fn.velocity.defaults=m.defaults),f.each(["Down","Up"],(function(t,e){m.Redirects["slide"+e]=function(t,n,i,o,a,s){var u=f.extend({},n),l=u.begin,c=u.complete,d={},h={height:"",marginTop:"",marginBottom:"",paddingTop:"",paddingBottom:""};u.display===r&&(u.display="Down"===e?"inline"===m.CSS.Values.getDisplayType(t)?"inline-block":"block":"none"),u.begin=function(){for(var n in 0===i&&l&&l.call(a,a),h)if(h.hasOwnProperty(n)){d[n]=t.style[n];var r=y.getPropertyValue(t,n);h[n]="Down"===e?[r,0]:[0,r]}d.overflow=t.style.overflow,t.style.overflow="hidden"},u.complete=function(){for(var e in d)d.hasOwnProperty(e)&&(t.style[e]=d[e]);i===o-1&&(c&&c.call(a,a),s&&s.resolver(a))},m(t,h,u)}})),f.each(["In","Out"],(function(t,e){m.Redirects["fade"+e]=function(t,n,i,o,a,s){var u=f.extend({},n),l=u.complete,c={opacity:"In"===e?1:0};0!==i&&(u.begin=null),u.complete=i!==o-1?null:function(){l&&l.call(a,a),s&&s.resolver(a)},u.display===r&&(u.display="In"===e?"auto":"none"),m(this,c,u)}})),m}function _(t){var e=f.data(t,"velocity");return null===e?r:e}function O(t,e){var n=_(t);n&&n.delayTimer&&!n.delayPaused&&(n.delayRemaining=n.delay-e+n.delayBegin,n.delayPaused=!0,clearTimeout(n.delayTimer.setTimeout))}function x(t,e){var n=_(t);n&&n.delayTimer&&n.delayPaused&&(n.delayPaused=!1,n.delayTimer.setTimeout=setTimeout(n.delayTimer.next,n.delayRemaining))}function k(t){return function(e){return Math.round(e*t)*(1/t)}}function T(t,n,r,i){var o=4,a=.001,s=1e-7,u=10,l=11,c=1/(l-1),f="Float32Array"in e;if(4!==arguments.length)return!1;for(var d=0;d<4;++d)if("number"!==typeof arguments[d]||isNaN(arguments[d])||!isFinite(arguments[d]))return!1;t=Math.min(t,1),r=Math.min(r,1),t=Math.max(t,0),r=Math.max(r,0);var h=f?new Float32Array(l):new Array(l);function p(t,e){return 1-3*e+3*t}function v(t,e){return 3*e-6*t}function m(t){return 3*t}function b(t,e,n){return((p(e,n)*t+v(e,n))*t+m(e))*t}function y(t,e,n){return 3*p(e,n)*t*t+2*v(e,n)*t+m(e)}function g(e,n){for(var i=0;i<o;++i){var a=y(n,t,r);if(0===a)return n;var s=b(n,t,r)-e;n-=s/a}return n}function w(){for(var e=0;e<l;++e)h[e]=b(e*c,t,r)}function S(e,n,i){var o,a,l=0;do{a=n+(i-n)/2,o=b(a,t,r)-e,o>0?i=a:n=a}while(Math.abs(o)>s&&++l<u);return a}function _(e){for(var n=0,i=1,o=l-1;i!==o&&h[i]<=e;++i)n+=c;--i;var s=(e-h[i])/(h[i+1]-h[i]),u=n+s*c,f=y(u,t,r);return f>=a?g(e,u):0===f?u:S(e,n,n+c)}var O=!1;function x(){O=!0,t===n&&r===i||w()}var k=function(e){return O||x(),t===n&&r===i?e:0===e?0:1===e?1:b(_(e),n,i)};k.getControlPoints=function(){return[{x:t,y:n},{x:r,y:i}]};var T="generateBezier("+[t,n,r,i]+")";return k.toString=function(){return T},k}function P(t,e){var n=t;return d.isString(t)?m.Easings[t]||(n=!1):n=d.isArray(t)&&1===t.length?k.apply(null,t):d.isArray(t)&&2===t.length?b.apply(null,t.concat([e])):!(!d.isArray(t)||4!==t.length)&&T.apply(null,t),!1===n&&(n=m.Easings[m.defaults.easing]?m.defaults.easing:v),n}function j(t){if(t){var e=m.timestamp&&!0!==t?t:a.now(),n=m.State.calls.length;n>1e4&&(m.State.calls=s(m.State.calls),n=m.State.calls.length);for(var o=0;o<n;o++)if(m.State.calls[o]){var u=m.State.calls[o],l=u[0],c=u[2],h=u[3],p=!h,v=null,b=u[5],g=u[6];if(h||(h=m.State.calls[o][3]=e-16),b){if(!0!==b.resume)continue;h=u[3]=Math.round(e-g-16),u[5]=null}g=u[6]=e-h;for(var S=Math.min(g/c.duration,1),O=0,x=l.length;O<x;O++){var k=l[O],T=k.element;if(_(T)){var P=!1;if(c.display!==r&&null!==c.display&&"none"!==c.display){if("flex"===c.display){var D=["-webkit-box","-moz-box","-ms-flexbox","-webkit-flex"];f.each(D,(function(t,e){y.setPropertyValue(T,"display",e)}))}y.setPropertyValue(T,"display",c.display)}for(var E in c.visibility!==r&&"hidden"!==c.visibility&&y.setPropertyValue(T,"visibility",c.visibility),k)if(k.hasOwnProperty(E)&&"element"!==E){var M,B=k[E],$=d.isString(B.easing)?m.Easings[B.easing]:B.easing;if(d.isString(B.pattern)){var A=1===S?function(t,e,n){var r=B.endValue[e];return n?Math.round(r):r}:function(t,e,n){var r=B.startValue[e],i=B.endValue[e]-r,o=r+i*$(S,c,i);return n?Math.round(o):o};M=B.pattern.replace(/{(\d+)(!)?}/g,A)}else if(1===S)M=B.endValue;else{var F=B.endValue-B.startValue;M=B.startValue+F*$(S,c,F)}if(!p&&M===B.currentValue)continue;if(B.currentValue=M,"tween"===E)v=M;else{var I;if(y.Hooks.registered[E]){I=y.Hooks.getRoot(E);var N=_(T).rootPropertyValueCache[I];N&&(B.rootPropertyValue=N)}var L=y.setPropertyValue(T,E,B.currentValue+(i<9&&0===parseFloat(M)?"":B.unitType),B.rootPropertyValue,B.scrollData);y.Hooks.registered[E]&&(y.Normalizations.registered[I]?_(T).rootPropertyValueCache[I]=y.Normalizations.registered[I]("extract",null,L[1]):_(T).rootPropertyValueCache[I]=L[1]),"transform"===L[0]&&(P=!0)}}c.mobileHA&&_(T).transformCache.translate3d===r&&(_(T).transformCache.translate3d="(0px, 0px, 0px)",P=!0),P&&y.flushTransformCache(T)}}c.display!==r&&"none"!==c.display&&(m.State.calls[o][2].display=!1),c.visibility!==r&&"hidden"!==c.visibility&&(m.State.calls[o][2].visibility=!1),c.progress&&c.progress.call(u[1],u[1],S,Math.max(0,h+c.duration-e),h,v),1===S&&C(o)}}m.State.isTicking&&w(j)}function C(t,e){if(!m.State.calls[t])return!1;for(var n=m.State.calls[t][0],i=m.State.calls[t][1],o=m.State.calls[t][2],a=m.State.calls[t][4],s=!1,u=0,l=n.length;u<l;u++){var c=n[u].element;e||o.loop||("none"===o.display&&y.setPropertyValue(c,"display",o.display),"hidden"===o.visibility&&y.setPropertyValue(c,"visibility",o.visibility));var d=_(c);if(!0!==o.loop&&(f.queue(c)[1]===r||!/\.velocityQueueEntryFlag/i.test(f.queue(c)[1]))&&d){d.isAnimating=!1,d.rootPropertyValueCache={};var h=!1;f.each(y.Lists.transforms3D,(function(t,e){var n=/^scale/.test(e)?1:0,i=d.transformCache[e];d.transformCache[e]!==r&&new RegExp("^\\("+n+"[^.]").test(i)&&(h=!0,delete d.transformCache[e])})),o.mobileHA&&(h=!0,delete d.transformCache.translate3d),h&&y.flushTransformCache(c),y.Values.removeClass(c,"velocity-animating")}if(!e&&o.complete&&!o.loop&&u===l-1)try{o.complete.call(i,i)}catch(b){setTimeout((function(){throw b}),1)}a&&!0!==o.loop&&a(i),d&&!0===o.loop&&!e&&(f.each(d.tweensContainer,(function(t,e){if(/^rotate/.test(t)&&(parseFloat(e.startValue)-parseFloat(e.endValue))%360===0){var n=e.startValue;e.startValue=e.endValue,e.endValue=n}/^backgroundPosition/.test(t)&&100===parseFloat(e.endValue)&&"%"===e.unitType&&(e.endValue=0,e.startValue=100)})),m(c,"reverse",{loop:!0,delay:o.delay})),!1!==o.queue&&f.dequeue(c,o.queue)}m.State.calls[t]=!1;for(var p=0,v=m.State.calls.length;p<v;p++)if(!1!==m.State.calls[p]){s=!0;break}!1===s&&(m.State.isTicking=!1,delete m.State.calls,m.State.calls=[])}jQuery.fn.velocity=jQuery.fn.animate}(window.jQuery||window.Zepto||window,window,window?window.document:void 0)}))},"58b2":function(t,e,n){var r=n("5ca1");r(r.S+r.F*!n("9e1e"),"Object",{defineProperties:n("1495")})},"58e0":function(t,e,n){"use strict";(function(t){var r=n("26ee"),i=n("2f74"),o="object"==typeof exports&&exports&&!exports.nodeType&&exports,a=o&&"object"==typeof t&&t&&!t.nodeType&&t,s=a&&a.exports===o,u=s?r["a"].Buffer:void 0,l=u?u.isBuffer:void 0,c=l||i["a"];e["a"]=c}).call(this,n("dd40")(t))},"5b4e":function(t,e,n){var r=n("36c3"),i=n("b447"),o=n("0fc9");t.exports=function(t){return function(e,n,a){var s,u=r(e),l=i(u.length),c=o(a,l);if(t&&n!=n){while(l>c)if(s=u[c++],s!=s)return!0}else for(;l>c;c++)if((t||c in u)&&u[c]===n)return t||c||0;return!t&&-1}}},"5b7e":function(t,e,n){
/*!
 * vue-simple-spinner v1.2.10 (https://github.com/dzwillia/vue-simple-spinner)
 * (c) 2018 David Z. Williams
 * Released under the MIT License.
 */
(function(e,n){t.exports=n()})(0,(function(){return function(t){var e={};function n(r){if(e[r])return e[r].exports;var i=e[r]={i:r,l:!1,exports:{}};return t[r].call(i.exports,i,i.exports,n),i.l=!0,i.exports}return n.m=t,n.c=e,n.d=function(t,e,r){n.o(t,e)||Object.defineProperty(t,e,{configurable:!1,enumerable:!0,get:r})},n.n=function(t){var e=t&&t.__esModule?function(){return t["default"]}:function(){return t};return n.d(e,"a",e),e},n.o=function(t,e){return Object.prototype.hasOwnProperty.call(t,e)},n.p="",n(n.s=0)}([function(t,e,n){"use strict";Object.defineProperty(e,"__esModule",{value:!0}),e.VueSimpleSpinner=void 0;var r=n(1),i=o(r);function o(t){return t&&t.__esModule?t:{default:t}}"undefined"!==typeof window&&window.Vue&&Vue.component("vue-simple-spinner",i.default),e.VueSimpleSpinner=i.default,e.default=i.default},function(t,e,n){n(2);var r=n(7)(n(8),n(9),null,null);t.exports=r.exports},function(t,e,n){var r=n(3);"string"===typeof r&&(r=[[t.i,r,""]]),r.locals&&(t.exports=r.locals);n(5)("d89557e4",r,!0)},function(t,e,n){e=t.exports=n(4)(),e.push([t.i,".vue-simple-spinner{transition:all .3s linear}@keyframes vue-simple-spinner-spin{0%{transform:rotate(0deg)}to{transform:rotate(1turn)}}",""])},function(t,e){t.exports=function(){var t=[];return t.toString=function(){for(var t=[],e=0;e<this.length;e++){var n=this[e];n[2]?t.push("@media "+n[2]+"{"+n[1]+"}"):t.push(n[1])}return t.join("")},t.i=function(e,n){"string"===typeof e&&(e=[[null,e,""]]);for(var r={},i=0;i<this.length;i++){var o=this[i][0];"number"===typeof o&&(r[o]=!0)}for(i=0;i<e.length;i++){var a=e[i];"number"===typeof a[0]&&r[a[0]]||(n&&!a[2]?a[2]=n:n&&(a[2]="("+a[2]+") and ("+n+")"),t.push(a))}},t}},function(t,e,n){var r="undefined"!==typeof document;if("undefined"!==typeof DEBUG&&DEBUG&&!r)throw new Error("vue-style-loader cannot be used in a non-browser environment. Use { target: 'node' } in your Webpack config to indicate a server-rendering environment.");var i=n(6),o={},a=r&&(document.head||document.getElementsByTagName("head")[0]),s=null,u=0,l=!1,c=function(){},f="undefined"!==typeof navigator&&/msie [6-9]\b/.test(navigator.userAgent.toLowerCase());function d(t){for(var e=0;e<t.length;e++){var n=t[e],r=o[n.id];if(r){r.refs++;for(var i=0;i<r.parts.length;i++)r.parts[i](n.parts[i]);for(;i<n.parts.length;i++)r.parts.push(p(n.parts[i]));r.parts.length>n.parts.length&&(r.parts.length=n.parts.length)}else{var a=[];for(i=0;i<n.parts.length;i++)a.push(p(n.parts[i]));o[n.id]={id:n.id,refs:1,parts:a}}}}function h(){var t=document.createElement("style");return t.type="text/css",a.appendChild(t),t}function p(t){var e,n,r=document.querySelector('style[data-vue-ssr-id~="'+t.id+'"]');if(r){if(l)return c;r.parentNode.removeChild(r)}if(f){var i=u++;r=s||(s=h()),e=m.bind(null,r,i,!1),n=m.bind(null,r,i,!0)}else r=h(),e=b.bind(null,r),n=function(){r.parentNode.removeChild(r)};return e(t),function(r){if(r){if(r.css===t.css&&r.media===t.media&&r.sourceMap===t.sourceMap)return;e(t=r)}else n()}}t.exports=function(t,e,n){l=n;var r=i(t,e);return d(r),function(e){for(var n=[],a=0;a<r.length;a++){var s=r[a],u=o[s.id];u.refs--,n.push(u)}e?(r=i(t,e),d(r)):r=[];for(a=0;a<n.length;a++){u=n[a];if(0===u.refs){for(var l=0;l<u.parts.length;l++)u.parts[l]();delete o[u.id]}}}};var v=function(){var t=[];return function(e,n){return t[e]=n,t.filter(Boolean).join("\n")}}();function m(t,e,n,r){var i=n?"":r.css;if(t.styleSheet)t.styleSheet.cssText=v(e,i);else{var o=document.createTextNode(i),a=t.childNodes;a[e]&&t.removeChild(a[e]),a.length?t.insertBefore(o,a[e]):t.appendChild(o)}}function b(t,e){var n=e.css,r=e.media,i=e.sourceMap;if(r&&t.setAttribute("media",r),i&&(n+="\n/*# sourceURL="+i.sources[0]+" */",n+="\n/*# sourceMappingURL=data:application/json;base64,"+btoa(unescape(encodeURIComponent(JSON.stringify(i))))+" */"),t.styleSheet)t.styleSheet.cssText=n;else{while(t.firstChild)t.removeChild(t.firstChild);t.appendChild(document.createTextNode(n))}}},function(t,e){t.exports=function(t,e){for(var n=[],r={},i=0;i<e.length;i++){var o=e[i],a=o[0],s=o[1],u=o[2],l=o[3],c={id:t+":"+i,css:s,media:u,sourceMap:l};r[a]?r[a].parts.push(c):n.push(r[a]={id:a,parts:[c]})}return n}},function(t,e){t.exports=function(t,e,n,r){var i,o=t=t||{},a=typeof t.default;"object"!==a&&"function"!==a||(i=t,o=t.default);var s="function"===typeof o?o.options:o;if(e&&(s.render=e.render,s.staticRenderFns=e.staticRenderFns),n&&(s._scopeId=n),r){var u=Object.create(s.computed||null);Object.keys(r).forEach((function(t){var e=r[t];u[t]=function(){return e}})),s.computed=u}return{esModule:i,exports:o,options:s}}},function(t,e,n){"use strict";Object.defineProperty(e,"__esModule",{value:!0});var r=function(t){return!isNaN(parseFloat(t))&&isFinite(t)};e.default={props:{size:{default:32},"line-size":{type:Number,default:3},"line-bg-color":{type:String,default:"#eee"},"line-fg-color":{type:String,default:"#2196f3"},speed:{type:Number,default:.8},spacing:{type:Number,default:4},message:{type:String,default:""},"font-size":{type:Number,default:13},"text-fg-color":{type:String,default:"#555"}},computed:{size_px:function(){switch(this.size){case"tiny":return 12;case"small":return 16;case"medium":return 32;case"large":return 48;case"big":return 64;case"huge":return 96;case"massive":return 128}return r(this.size)?this.size:32},line_size_px:function(){switch(this.size){case"tiny":return 1;case"small":return 2;case"medium":return 3;case"large":return 3;case"big":return 4;case"huge":return 4;case"massive":return 5}return r(this.lineSize)?this.lineSize:4},text_margin_top:function(){switch(this.size){case"tiny":case"small":case"medium":case"large":case"big":case"huge":case"massive":return Math.min(Math.max(Math.ceil(this.size_px/8),3),12)}return r(this.spacing)?this.spacing:4},text_font_size:function(){switch(this.size){case"tiny":case"small":case"medium":case"large":case"big":case"huge":case"massive":return Math.min(Math.max(Math.ceil(.4*this.size_px),11),32)}return r(this.fontSize)?this.fontSize:13},spinner_style:function(){return{margin:"0 auto","border-radius":"100%",border:this.line_size_px+"px solid "+this.lineBgColor,"border-top":this.line_size_px+"px solid "+this.lineFgColor,width:this.size_px+"px",height:this.size_px+"px",animation:"vue-simple-spinner-spin "+this.speed+"s linear infinite"}},text_style:function(){return{"margin-top":this.text_margin_top+"px",color:this.textFgColor,"font-size":this.text_font_size+"px","text-align":"center"}}}}},function(t,e){t.exports={render:function(){var t=this,e=t.$createElement,n=t._self._c||e;return n("div",[n("div",{staticClass:"vue-simple-spinner",style:t.spinner_style}),t._v(" "),t.message.length>0?n("div",{staticClass:"vue-simple-spinner-text",style:t.text_style},[t._v(t._s(t.message))]):t._e()])},staticRenderFns:[]}}])["default"]}))},"5c59":function(t,e,n){"use strict";var r=n("6071"),i=n("e56b"),o=n("7129"),a=n("2332");function s(t,e,n){if(!Object(a["a"])(n))return!1;var s=typeof e;return!!("number"==s?Object(i["a"])(n)&&Object(o["a"])(e,n.length):"string"==s&&e in n)&&Object(r["a"])(n[e],t)}e["a"]=s},"5c95":function(t,e,n){var r=n("35e8");t.exports=function(t,e,n){for(var i in e)n&&t[i]?t[i]=e[i]:r(t,i,e[i]);return t}},"5ca1":function(t,e,n){var r=n("7726"),i=n("8378"),o=n("32e9"),a=n("2aba"),s=n("9b43"),u="prototype",l=function(t,e,n){var c,f,d,h,p=t&l.F,v=t&l.G,m=t&l.S,b=t&l.P,y=t&l.B,g=v?r:m?r[e]||(r[e]={}):(r[e]||{})[u],w=v?i:i[e]||(i[e]={}),S=w[u]||(w[u]={});for(c in v&&(n=e),n)f=!p&&g&&void 0!==g[c],d=(f?g:n)[c],h=y&&f?s(d,r):b&&"function"==typeof d?s(Function.call,d):d,g&&a(g,c,d,t&l.U),w[c]!=d&&o(w,c,h),b&&S[c]!=d&&(S[c]=d)};r.core=i,l.F=1,l.G=2,l.S=4,l.P=8,l.B=16,l.W=32,l.U=64,l.R=128,t.exports=l},"5cc5":function(t,e,n){var r=n("2b4c")("iterator"),i=!1;try{var o=[7][r]();o["return"]=function(){i=!0},Array.from(o,(function(){throw 2}))}catch(a){}t.exports=function(t,e){if(!e&&!i)return!1;var n=!1;try{var o=[7],s=o[r]();s.next=function(){return{done:n=!0}},o[r]=function(){return s},t(o)}catch(a){}return n}},"5d40":function(t,e,n){n("28e4")("WeakMap")},"5d90":function(t,e,n){n("28e4")("WeakSet")},"5dbc":function(t,e,n){var r=n("d3f4"),i=n("8b97").set;t.exports=function(t,e,n){var o,a=e.constructor;return a!==n&&"function"==typeof a&&(o=a.prototype)!==n.prototype&&r(o)&&i&&i(t,o),t}},"5df2":function(t,e,n){var r=n("5ca1"),i=n("d752");r(r.S+r.F*(Number.parseFloat!=i),"Number",{parseFloat:i})},"5df3":function(t,e,n){"use strict";var r=n("02f4")(!0);n("01f9")(String,"String",(function(t){this._t=String(t),this._i=0}),(function(){var t,e=this._t,n=this._i;return n>=e.length?{value:void 0,done:!0}:(t=r(e,n),this._i+=t.length,{value:t,done:!1})}))},"5ea3":function(t,e,n){"use strict";(function(t){var n="object"==typeof t&&t&&t.Object===Object&&t;e["a"]=n}).call(this,n("c8ba"))},"5eda":function(t,e,n){var r=n("5ca1"),i=n("8378"),o=n("79e5");t.exports=function(t,e){var n=(i.Object||{})[t]||Object[t],a={};a[t]=e(n),r(r.S+r.F*o((function(){n(1)})),"Object",a)}},"5f1b":function(t,e,n){"use strict";var r=n("23c6"),i=RegExp.prototype.exec;t.exports=function(t,e){var n=t.exec;if("function"===typeof n){var o=n.call(t,e);if("object"!==typeof o)throw new TypeError("RegExp exec method returned something other than an Object or null");return o}if("RegExp"!==r(t))throw new TypeError("RegExp#exec called on incompatible receiver");return i.call(t,e)}},"5f5b":function(t,e,n){"use strict";var r=n("2b0e"),i=r["default"],o=function(){return Array.from.apply(Array,arguments)},a=function(t){return Array.isArray(t)},s=function(t,e){return-1!==t.indexOf(e)},u=function(){for(var t=arguments.length,e=new Array(t),n=0;n<t;n++)e[n]=arguments[n];return Array.prototype.concat.apply([],e)};function l(t,e){var n=Object.keys(t);if(Object.getOwnPropertySymbols){var r=Object.getOwnPropertySymbols(t);e&&(r=r.filter((function(e){return Object.getOwnPropertyDescriptor(t,e).enumerable}))),n.push.apply(n,r)}return n}function c(t){for(var e=1;e<arguments.length;e++){var n=null!=arguments[e]?arguments[e]:{};e%2?l(Object(n),!0).forEach((function(e){f(t,e,n[e])})):Object.getOwnPropertyDescriptors?Object.defineProperties(t,Object.getOwnPropertyDescriptors(n)):l(Object(n)).forEach((function(e){Object.defineProperty(t,e,Object.getOwnPropertyDescriptor(n,e))}))}return t}function f(t,e,n){return e in t?Object.defineProperty(t,e,{value:n,enumerable:!0,configurable:!0,writable:!0}):t[e]=n,t}function d(t){return d="function"===typeof Symbol&&"symbol"===typeof Symbol.iterator?function(t){return typeof t}:function(t){return t&&"function"===typeof Symbol&&t.constructor===Symbol&&t!==Symbol.prototype?"symbol":typeof t},d(t)}var h=function(){return Object.assign.apply(Object,arguments)},p=function(t,e){return Object.create(t,e)},v=function(t,e){return Object.defineProperties(t,e)},m=function(t,e,n){return Object.defineProperty(t,e,n)},b=function(t){return Object.freeze(t)},y=function(t){return Object.getOwnPropertyNames(t)},g=function(t){return Object.keys(t)},w=function(t,e){return Object.prototype.hasOwnProperty.call(t,e)},S=function(t){return Object.prototype.toString.call(t)},_=function(t){return null!==t&&"object"===d(t)},O=function(t){return"[object Object]"===Object.prototype.toString.call(t)},x=function(t){return c({},t)},k=function(t,e){return g(t).filter((function(t){return-1===e.indexOf(t)})).reduce((function(e,n){return c({},e,f({},n,t[n]))}),{})},T=function(){return{enumerable:!0,configurable:!1,writable:!1}},P=function t(e){var n=g(e);return n.forEach((function(n){var r=e[n];e[n]=r&&(O(r)||a(r))?t(r):r})),b(e)};function j(t,e){var n=Object.keys(t);if(Object.getOwnPropertySymbols){var r=Object.getOwnPropertySymbols(t);e&&(r=r.filter((function(e){return Object.getOwnPropertyDescriptor(t,e).enumerable}))),n.push.apply(n,r)}return n}function C(t){for(var e=1;e<arguments.length;e++){var n=null!=arguments[e]?arguments[e]:{};e%2?j(Object(n),!0).forEach((function(e){D(t,e,n[e])})):Object.getOwnPropertyDescriptors?Object.defineProperties(t,Object.getOwnPropertyDescriptors(n)):j(Object(n)).forEach((function(e){Object.defineProperty(t,e,Object.getOwnPropertyDescriptor(n,e))}))}return t}function D(t,e,n){return e in t?Object.defineProperty(t,e,{value:n,enumerable:!0,configurable:!0,writable:!0}):t[e]=n,t}function E(t){return A(t)||$(t)||B(t)||M()}function M(){throw new TypeError("Invalid attempt to spread non-iterable instance.\nIn order to be iterable, non-array objects must have a [Symbol.iterator]() method.")}function B(t,e){if(t){if("string"===typeof t)return F(t,e);var n=Object.prototype.toString.call(t).slice(8,-1);return"Object"===n&&t.constructor&&(n=t.constructor.name),"Map"===n||"Set"===n?Array.from(n):"Arguments"===n||/^(?:Ui|I)nt(?:8|16|32)(?:Clamped)?Array$/.test(n)?F(t,e):void 0}}function $(t){if("undefined"!==typeof Symbol&&Symbol.iterator in Object(t))return Array.from(t)}function A(t){if(Array.isArray(t))return F(t)}function F(t,e){(null==e||e>t.length)&&(e=t.length);for(var n=0,r=new Array(e);n<e;n++)r[n]=t[n];return r}var I=function t(e){var n=arguments.length>1&&void 0!==arguments[1]?arguments[1]:e;return a(e)?e.reduce((function(e,n){return[].concat(E(e),[t(n,n)])}),[]):O(e)?g(e).reduce((function(n,r){return C({},n,D({},r,t(e[r],e[r])))}),{}):n},N=I,L=function(t){return t},R=L,V=/\[(\d+)]/g,H=function(t,e){var n=arguments.length>2&&void 0!==arguments[2]?arguments[2]:null;if(e=a(e)?e.join("."):e,!e||!_(t))return n;if(e in t)return t[e];e=String(e).replace(V,".$1");var r=e.split(".").filter(R);return 0===r.length?n:r.every((function(e){return _(t)&&e in t&&null!=(t=t[e])}))?t:n},z=H,Y=n("938d");function W(t){return W="function"===typeof Symbol&&"symbol"===typeof Symbol.iterator?function(t){return typeof t}:function(t){return t&&"function"===typeof Symbol&&t.constructor===Symbol&&t!==Symbol.prototype?"symbol":typeof t},W(t)}function U(t,e){if(!(t instanceof e))throw new TypeError("Cannot call a class as a function")}function G(t){return function(){var e,n=nt(t);if(Q()){var r=nt(this).constructor;e=Reflect.construct(n,arguments,r)}else e=n.apply(this,arguments);return q(this,e)}}function q(t,e){return!e||"object"!==W(e)&&"function"!==typeof e?K(t):e}function K(t){if(void 0===t)throw new ReferenceError("this hasn't been initialised - super() hasn't been called");return t}function J(t,e){if("function"!==typeof e&&null!==e)throw new TypeError("Super expression must either be null or a function");t.prototype=Object.create(e&&e.prototype,{constructor:{value:t,writable:!0,configurable:!0}}),e&&et(t,e)}function X(t){var e="function"===typeof Map?new Map:void 0;return X=function(t){if(null===t||!tt(t))return t;if("function"!==typeof t)throw new TypeError("Super expression must either be null or a function");if("undefined"!==typeof e){if(e.has(t))return e.get(t);e.set(t,n)}function n(){return Z(t,arguments,nt(this).constructor)}return n.prototype=Object.create(t.prototype,{constructor:{value:n,enumerable:!1,writable:!0,configurable:!0}}),et(n,t)},X(t)}function Z(t,e,n){return Z=Q()?Reflect.construct:function(t,e,n){var r=[null];r.push.apply(r,e);var i=Function.bind.apply(t,r),o=new i;return n&&et(o,n.prototype),o},Z.apply(null,arguments)}function Q(){if("undefined"===typeof Reflect||!Reflect.construct)return!1;if(Reflect.construct.sham)return!1;if("function"===typeof Proxy)return!0;try{return Date.prototype.toString.call(Reflect.construct(Date,[],(function(){}))),!0}catch(t){return!1}}function tt(t){return-1!==Function.toString.call(t).indexOf("[native code]")}function et(t,e){return et=Object.setPrototypeOf||function(t,e){return t.__proto__=e,t},et(t,e)}function nt(t){return nt=Object.setPrototypeOf?Object.getPrototypeOf:function(t){return t.__proto__||Object.getPrototypeOf(t)},nt(t)}var rt=Y["i"]?window:{},it=Y["i"]?rt.Element:function(t){J(n,t);var e=G(n);function n(){return U(this,n),e.apply(this,arguments)}return n}(X(Object)),ot=Y["i"]?rt.HTMLElement:function(t){J(n,t);var e=G(n);function n(){return U(this,n),e.apply(this,arguments)}return n}(it),at=Y["i"]?rt.SVGElement:function(t){J(n,t);var e=G(n);function n(){return U(this,n),e.apply(this,arguments)}return n}(it),st=Y["i"]?rt.File:function(t){J(n,t);var e=G(n);function n(){return U(this,n),e.apply(this,arguments)}return n}(X(Object));function ut(t){return ut="function"===typeof Symbol&&"symbol"===typeof Symbol.iterator?function(t){return typeof t}:function(t){return t&&"function"===typeof Symbol&&t.constructor===Symbol&&t!==Symbol.prototype?"symbol":typeof t},ut(t)}var lt=function(t){return ut(t)},ct=function(t){return Object.prototype.toString.call(t).slice(8,-1)},ft=function(t){return void 0===t},dt=function(t){return null===t},ht=function(t){return ft(t)||dt(t)},pt=function(t){return"function"===lt(t)},vt=function(t){return"boolean"===lt(t)},mt=function(t){return"string"===lt(t)},bt=function(t){return"number"===lt(t)},yt=function(t){return t instanceof Date},gt=function(t){return t instanceof Event},wt=function(t){return t instanceof st},St=function(t){return"RegExp"===ct(t)},_t=function(t){return!ht(t)&&pt(t.then)&&pt(t.catch)},Ot=function(t){var e=arguments.length>1&&void 0!==arguments[1]?arguments[1]:null;Object(Y["a"])()||console.warn("[BootstrapVue warn]: ".concat(e?"".concat(e," - "):"").concat(t))},xt=function(t){return!Y["j"]&&(Ot("".concat(t,": Can not be called during SSR.")),!0)},kt=function(t){return!Y["g"]&&(Ot("".concat(t,": Requires Promise support.")),!0)},Tt=function(t){return!Y["d"]&&(Ot("".concat(t,": Requires MutationObserver support.")),!0)},Pt=P({breakpoints:["xs","sm","md","lg","xl"],formControls:{size:null},BAlert:{dismissLabel:"Close",variant:"info"},BAvatar:{variant:"secondary"},BBadge:{variant:"secondary"},BButton:{size:null,variant:"secondary"},BButtonClose:{content:"&times;",textVariant:null,ariaLabel:"Close"},BCalendar:{labelPrevYear:"Previous year",labelPrevMonth:"Previous month",labelCurrentMonth:"Current month",labelNextMonth:"Next month",labelNextYear:"Next year",labelToday:"Today",labelSelected:"Selected date",labelNoDateSelected:"No date selected",labelCalendar:"Calendar",labelNav:"Calendar navigation",labelHelp:"Use cursor keys to navigate calendar dates"},BCardSubTitle:{subTitleTextVariant:"muted"},BCarousel:{labelPrev:"Previous Slide",labelNext:"Next Slide",labelGotoSlide:"Goto Slide",labelIndicators:"Select a slide to display"},BDropdown:{toggleText:"Toggle Dropdown",size:null,variant:"secondary",splitVariant:null},BFormDatepicker:{labelPrevYear:null,labelPrevMonth:null,labelCurrentMonth:null,labelNextMonth:null,labelNextYear:null,labelToday:null,labelSelected:null,labelNoDateSelected:null,labelCalendar:null,labelNav:null,labelHelp:null,labelTodayButton:"Select today",labelResetButton:"Reset",labelCloseButton:"Close"},BFormFile:{browseText:"Browse",placeholder:"No file chosen",dropPlaceholder:"Drop files here"},BFormTag:{removeLabel:"Remove tag",variant:"secondary"},BFormTags:{addButtonText:"Add",addButtonVariant:"outline-secondary",duplicateTagText:"Duplicate tag(s)",invalidTagText:"Invalid tag(s)",placeholder:"Add tag...",tagRemoveLabel:"Remove tag",tagRemovedLabel:"Tag removed",tagVariant:"secondary"},BFormText:{textVariant:"muted"},BFormTimepicker:{labelNoTimeSelected:null,labelSelected:null,labelHours:null,labelMinutes:null,labelSeconds:null,labelAmpm:null,labelAm:null,labelPm:null,labelDecrement:null,labelIncrement:null,labelNowButton:"Select now",labelResetButton:"Reset",labelCloseButton:"Close"},BFormSpinbutton:{labelDecrement:"Decrement",labelIncrement:"Increment"},BImg:{blankColor:"transparent"},BImgLazy:{blankColor:"transparent"},BInputGroup:{size:null},BJumbotron:{bgVariant:null,borderVariant:null,textVariant:null},BListGroupItem:{variant:null},BModal:{titleTag:"h5",size:"md",headerBgVariant:null,headerBorderVariant:null,headerTextVariant:null,headerCloseVariant:null,bodyBgVariant:null,bodyTextVariant:null,footerBgVariant:null,footerBorderVariant:null,footerTextVariant:null,cancelTitle:"Cancel",cancelVariant:"secondary",okTitle:"OK",okVariant:"primary",headerCloseContent:"&times;",headerCloseLabel:"Close"},BNavbar:{variant:null},BNavbarToggle:{label:"Toggle navigation"},BPagination:{size:null},BPaginationNav:{size:null},BPopover:{boundary:"scrollParent",boundaryPadding:5,customClass:null,delay:50,variant:null},BProgress:{variant:null},BProgressBar:{variant:null},BSpinner:{variant:null},BTable:{selectedVariant:"active",headVariant:null,footVariant:null},BTime:{labelNoTimeSelected:"No time selected",labelSelected:"Selected time",labelHours:"Hours",labelMinutes:"Minutes",labelSeconds:"Seconds",labelAmpm:"AM/PM",labelAm:"AM",labelPm:"PM",labelIncrement:null,labelDecrement:null},BToast:{toaster:"b-toaster-top-right",autoHideDelay:5e3,variant:null,toastClass:null,headerClass:null,bodyClass:null},BToaster:{ariaLive:null,ariaAtomic:null,role:null},BTooltip:{boundary:"scrollParent",boundaryPadding:5,customClass:null,delay:50,variant:null}});function jt(t,e){if(!(t instanceof e))throw new TypeError("Cannot call a class as a function")}function Ct(t,e){for(var n=0;n<e.length;n++){var r=e[n];r.enumerable=r.enumerable||!1,r.configurable=!0,"value"in r&&(r.writable=!0),Object.defineProperty(t,r.key,r)}}function Dt(t,e,n){return e&&Ct(t.prototype,e),n&&Ct(t,n),t}var Et="BvConfig",Mt="$bvConfig",Bt=function(){function t(){jt(this,t),this.$_config={},this.$_cachedBreakpoints=null}return Dt(t,[{key:"getDefaults",value:function(){return this.defaults}},{key:"setConfig",value:function(){var t=this,e=arguments.length>0&&void 0!==arguments[0]?arguments[0]:{};if(O(e)){var n=y(e);n.forEach((function(n){if(w(Pt,n)){var r=e[n];if("breakpoints"===n){var i=e.breakpoints;!a(i)||i.length<2||i.some((function(t){return!mt(t)||0===t.length}))?Ot('"breakpoints" must be an array of at least 2 breakpoint names',Et):t.$_config.breakpoints=N(i)}else if(O(r)){var o=y(r);o.forEach((function(e){w(Pt[n],e)?(t.$_config[n]=t.$_config[n]||{},ft(r[e])||(t.$_config[n][e]=N(r[e]))):Ot('Unknown config property "'.concat(n,".").concat(e,'"'),Et)}))}}else Ot('Unknown config property "'.concat(n,'"'),Et)}))}}},{key:"resetConfig",value:function(){this.$_config={}}},{key:"getConfig",value:function(){return N(this.$_config)}},{key:"getConfigValue",value:function(t){return N(z(this.$_config,t,z(Pt,t)))}},{key:"defaults",get:function(){return Pt}}],[{key:"Defaults",get:function(){return Pt}}]),t}(),$t=function(){var t=arguments.length>0&&void 0!==arguments[0]?arguments[0]:{},e=arguments.length>1&&void 0!==arguments[1]?arguments[1]:i;e.prototype[Mt]=i.prototype[Mt]=e.prototype[Mt]||i.prototype[Mt]||new Bt,e.prototype[Mt].setConfig(t)};function At(t,e){var n=Object.keys(t);if(Object.getOwnPropertySymbols){var r=Object.getOwnPropertySymbols(t);e&&(r=r.filter((function(e){return Object.getOwnPropertyDescriptor(t,e).enumerable}))),n.push.apply(n,r)}return n}function Ft(t){for(var e=1;e<arguments.length;e++){var n=null!=arguments[e]?arguments[e]:{};e%2?At(Object(n),!0).forEach((function(e){It(t,e,n[e])})):Object.getOwnPropertyDescriptors?Object.defineProperties(t,Object.getOwnPropertyDescriptors(n)):At(Object(n)).forEach((function(e){Object.defineProperty(t,e,Object.getOwnPropertyDescriptor(n,e))}))}return t}function It(t,e,n){return e in t?Object.defineProperty(t,e,{value:n,enumerable:!0,configurable:!0,writable:!0}):t[e]=n,t}var Nt=function(){var t=!1,e=["Multiple instances of Vue detected!","You may need to set up an alias for Vue in your bundler config.","See: https://bootstrap-vue.js.org/docs#using-module-bundlers"].join("\n");return function(n){t||i===n||Y["k"]||Ot(e),t=!0}}(),Lt=function(){var t=arguments.length>0&&void 0!==arguments[0]?arguments[0]:{},e=t.components,n=t.directives,r=t.plugins,i=function t(i){var o=arguments.length>1&&void 0!==arguments[1]?arguments[1]:{};t.installed||(t.installed=!0,Nt(i),$t(o,i),zt(i,e),Wt(i,n),Vt(i,r))};return i.installed=!1,i},Rt=function(){var t=arguments.length>0&&void 0!==arguments[0]?arguments[0]:{},e=arguments.length>1&&void 0!==arguments[1]?arguments[1]:{};return Ft({},e,{install:Lt(t)})},Vt=function(t){var e=arguments.length>1&&void 0!==arguments[1]?arguments[1]:{};for(var n in e)n&&e[n]&&t.use(e[n])},Ht=function(t,e,n){t&&e&&n&&t.component(e,n)},zt=function(t){var e=arguments.length>1&&void 0!==arguments[1]?arguments[1]:{};for(var n in e)Ht(t,n,e[n])},Yt=function(t,e,n){t&&e&&n&&t.directive(e.replace(/^VB/,"B"),n)},Wt=function(t){var e=arguments.length>1&&void 0!==arguments[1]?arguments[1]:{};for(var n in e)Yt(t,n,e[n])},Ut=function(t){var e=p(null);return function(){for(var n=arguments.length,r=new Array(n),i=0;i<n;i++)r[i]=arguments[i];var o=JSON.stringify(r);return e[o]=e[o]||t.apply(null,r)}},Gt=Ut,qt="$bvConfig",Kt=i.prototype,Jt=function(t){return Kt[qt]?Kt[qt].getConfigValue(t):N(z(Pt,t))},Xt=function(t){var e=arguments.length>1&&void 0!==arguments[1]?arguments[1]:null;return e?Jt("".concat(t,".").concat(e)):Jt(t)||{}},Zt=function(){return Jt("breakpoints")},Qt=Gt((function(){return Zt()})),te=function(){return N(Qt())},ee=Gt((function(){var t=te();return t[0]="",t})),ne=Y["i"]?window:{},re=Y["b"]?document:{},ie="undefined"!==typeof Element?Element.prototype:{},oe=ie.matches||ie.msMatchesSelector||ie.webkitMatchesSelector,ae=ie.closest||function(t){var e=this;do{if(me(e,t))return e;e=e.parentElement||e.parentNode}while(!dt(e)&&e.nodeType===Node.ELEMENT_NODE);return null},se=ne.requestAnimationFrame||ne.webkitRequestAnimationFrame||ne.mozRequestAnimationFrame||ne.msRequestAnimationFrame||ne.oRequestAnimationFrame||function(t){return setTimeout(t,16)},ue=ne.MutationObserver||ne.WebKitMutationObserver||ne.MozMutationObserver||null,le=function(t){return t&&t.parentNode&&t.parentNode.removeChild(t)},ce=function(t){return!(!t||t.nodeType!==Node.ELEMENT_NODE)},fe=function(t){if(!ce(t)||!t.parentNode||!ye(re.body,t))return!1;if("none"===t.style.display)return!1;var e=Pe(t);return!!(e&&e.height>0&&e.width>0)},de=function(t){return!ce(t)||t.disabled||Te(t,"disabled")||_e(t,"disabled")},he=function(t){return ce(t)&&t.offsetHeight},pe=function(t,e){return o((ce(e)?e:re).querySelectorAll(t))},ve=function(t,e){return(ce(e)?e:re).querySelector(t)||null},me=function(t,e){return!!ce(t)&&oe.call(t,e)},be=function(t,e){var n=arguments.length>2&&void 0!==arguments[2]&&arguments[2];if(!ce(e))return null;var r=ae.call(e,t);return n?r:r===e?null:r},ye=function(t,e){return!(!t||!pt(t.contains))&&t.contains(e)},ge=function(t){return re.getElementById(/^#/.test(t)?t.slice(1):t)||null},we=function(t,e){e&&ce(t)&&t.classList&&t.classList.add(e)},Se=function(t,e){e&&ce(t)&&t.classList&&t.classList.remove(e)},_e=function(t,e){return!!(e&&ce(t)&&t.classList)&&t.classList.contains(e)},Oe=function(t,e,n){e&&ce(t)&&t.setAttribute(e,n)},xe=function(t,e){e&&ce(t)&&t.removeAttribute(e)},ke=function(t,e){return e&&ce(t)?t.getAttribute(e):null},Te=function(t,e){return e&&ce(t)?t.hasAttribute(e):null},Pe=function(t){return ce(t)?t.getBoundingClientRect():null},je=function(t){return Y["i"]&&ce(t)?ne.getComputedStyle(t):{}},Ce=function(){return Y["i"]&&ne.getSelection?ne.getSelection():null},De=function(t){var e={top:0,left:0};if(!ce(t)||0===t.getClientRects().length)return e;var n=Pe(t);if(n){var r=t.ownerDocument.defaultView;e.top=n.top+r.pageYOffset,e.left=n.left+r.pageXOffset}return e},Ee=function(t){var e={top:0,left:0};if(!ce(t))return e;var n={top:0,left:0},r=je(t);if("fixed"===r.position)e=Pe(t)||e;else{e=De(t);var i=t.ownerDocument,o=t.offsetParent||i.documentElement;while(o&&(o===i.body||o===i.documentElement)&&"static"===je(o).position)o=o.parentNode;if(o&&o!==t&&o.nodeType===Node.ELEMENT_NODE){n=De(o);var a=je(o);n.top+=parseFloat(a.borderTopWidth),n.left+=parseFloat(a.borderLeftWidth)}}return{top:e.top-n.top-parseFloat(r.marginTop),left:e.left-n.left-parseFloat(r.marginLeft)}},Me=function(t){return parseInt(t,10)},Be=function(t){return parseFloat(t)},$e=function(t,e){return Be(t).toFixed(Me(e)||0)},Ae=function(){return(Ae=Object.assign||function(t){for(var e,n=1,r=arguments.length;n<r;n++)for(var i in e=arguments[n])Object.prototype.hasOwnProperty.call(e,i)&&(t[i]=e[i]);return t}).apply(this,arguments)},Fe={kebab:/-(\w)/g,styleProp:/:(.*)/,styleList:/;(?![^(]*\))/g};function Ie(t,e){return e?e.toUpperCase():""}function Ne(t){for(var e,n={},r=0,i=t.split(Fe.styleList);r<i.length;r++){var o=i[r].split(Fe.styleProp),a=o[0],s=o[1];(a=a.trim())&&("string"==typeof s&&(s=s.trim()),n[(e=a,e.replace(Fe.kebab,Ie))]=s)}return n}function Le(){for(var t,e,n={},r=arguments.length;r--;)for(var i=0,o=Object.keys(arguments[r]);i<o.length;i++)switch(t=o[i]){case"class":case"style":case"directives":if(Array.isArray(n[t])||(n[t]=[]),"style"===t){var a=void 0;a=Array.isArray(arguments[r].style)?arguments[r].style:[arguments[r].style];for(var s=0;s<a.length;s++){var u=a[s];"string"==typeof u&&(a[s]=Ne(u))}arguments[r].style=a}n[t]=n[t].concat(arguments[r][t]);break;case"staticClass":if(!arguments[r][t])break;void 0===n[t]&&(n[t]=""),n[t]&&(n[t]+=" "),n[t]+=arguments[r][t].trim();break;case"on":case"nativeOn":n[t]||(n[t]={});for(var l=0,c=Object.keys(arguments[r][t]||{});l<c.length;l++)e=c[l],n[t][e]?n[t][e]=[].concat(n[t][e],arguments[r][t][e]):n[t][e]=arguments[r][t][e];break;case"attrs":case"props":case"domProps":case"scopedSlots":case"staticStyle":case"hook":case"transition":n[t]||(n[t]={}),n[t]=Ae({},arguments[r][t],n[t]);break;case"slot":case"key":case"ref":case"tag":case"show":case"keepAlive":default:n[t]||(n[t]=arguments[r][t])}return n}function Re(t,e){var n=Object.keys(t);if(Object.getOwnPropertySymbols){var r=Object.getOwnPropertySymbols(t);e&&(r=r.filter((function(e){return Object.getOwnPropertyDescriptor(t,e).enumerable}))),n.push.apply(n,r)}return n}function Ve(t){for(var e=1;e<arguments.length;e++){var n=null!=arguments[e]?arguments[e]:{};e%2?Re(Object(n),!0).forEach((function(e){He(t,e,n[e])})):Object.getOwnPropertyDescriptors?Object.defineProperties(t,Object.getOwnPropertyDescriptors(n)):Re(Object(n)).forEach((function(e){Object.defineProperty(t,e,Object.getOwnPropertyDescriptor(n,e))}))}return t}function He(t,e,n){return e in t?Object.defineProperty(t,e,{value:n,enumerable:!0,configurable:!0,writable:!0}):t[e]=n,t}var ze={name:"",enterClass:"",enterActiveClass:"",enterToClass:"show",leaveClass:"show",leaveActiveClass:"",leaveToClass:""},Ye=Ve({},ze,{enterActiveClass:"fade",leaveActiveClass:"fade"}),We=i.extend({name:"BVTransition",functional:!0,props:{noFade:{type:Boolean,default:!1},appear:{type:Boolean,default:!1},mode:{type:String},transProps:{type:Object,default:null}},render:function(t,e){var n=e.children,r=e.data,i=e.props,o=i.transProps;return O(o)||(o=i.noFade?ze:Ye,i.appear&&(o=Ve({},o,{appear:!0,appearClass:o.enterClass,appearActiveClass:o.enterActiveClass,appearToClass:o.enterToClass}))),o=Ve({mode:i.mode},o,{css:!0}),t("transition",Le(r,{props:o}),n)}}),Ue=We,Ge=function(t){var e=arguments.length>1&&void 0!==arguments[1]?arguments[1]:{},n=arguments.length>2&&void 0!==arguments[2]?arguments[2]:{};return t=u(t).filter(R),t.some((function(t){return e[t]||n[t]}))},qe=function(t){var e,n=arguments.length>1&&void 0!==arguments[1]?arguments[1]:{},r=arguments.length>2&&void 0!==arguments[2]?arguments[2]:{},i=arguments.length>3&&void 0!==arguments[3]?arguments[3]:{};t=u(t).filter(R);for(var o=0;o<t.length&&!e;o++){var a=t[o];e=r[a]||i[a]}return pt(e)?e(n):e},Ke={methods:{hasNormalizedSlot:function(t){return Ge(t,this.$scopedSlots,this.$slots)},normalizeSlot:function(t){var e=arguments.length>1&&void 0!==arguments[1]?arguments[1]:{},n=qe(t,e,this.$scopedSlots,this.$slots);return n?u(n):n}}};function Je(t,e,n){return e in t?Object.defineProperty(t,e,{value:n,enumerable:!0,configurable:!0,writable:!0}):t[e]=n,t}var Xe="BButtonClose",Ze={content:{type:String,default:function(){return Xt(Xe,"content")}},disabled:{type:Boolean,default:!1},ariaLabel:{type:String,default:function(){return Xt(Xe,"ariaLabel")}},textVariant:{type:String,default:function(){return Xt(Xe,"textVariant")}}},Qe=i.extend({name:Xe,functional:!0,props:Ze,render:function(t,e){var n=e.props,r=e.data,i=e.slots,o=e.scopedSlots,a=i(),s=o||{},u={staticClass:"close",class:Je({},"text-".concat(n.textVariant),n.textVariant),attrs:{type:"button",disabled:n.disabled,"aria-label":n.ariaLabel?String(n.ariaLabel):null},on:{click:function(t){n.disabled&&gt(t)&&(t.stopPropagation(),t.preventDefault())}}};return Ge("default",s,a)||(u.domProps={innerHTML:n.content}),t("button",Le(r,u),qe("default",{},s,a))}});function tn(t,e,n){return e in t?Object.defineProperty(t,e,{value:n,enumerable:!0,configurable:!0,writable:!0}):t[e]=n,t}var en="BAlert",nn=function(t){return""===t||vt(t)?0:(t=Me(t),t>0?t:0)},rn=function(t){return""===t||!0===t||!(Me(t)<1)&&!!t},on=function(t){return!isNaN(Me(t))},an=i.extend({name:en,mixins:[Ke],model:{prop:"show",event:"input"},props:{variant:{type:String,default:function(){return Xt(en,"variant")}},dismissible:{type:Boolean,default:!1},dismissLabel:{type:String,default:function(){return Xt(en,"dismissLabel")}},show:{type:[Boolean,Number,String],default:!1},fade:{type:Boolean,default:!1}},data:function(){return{countDownTimerId:null,countDown:0,localShow:rn(this.show)}},watch:{show:function(t){this.countDown=nn(t),this.localShow=rn(t)},countDown:function(t){var e=this;this.clearTimer(),on(this.show)&&(this.$emit("dismiss-count-down",t),this.show!==t&&this.$emit("input",t),t>0?(this.localShow=!0,this.countDownTimerId=setTimeout((function(){e.countDown--}),1e3)):this.$nextTick((function(){se((function(){e.localShow=!1}))})))},localShow:function(t){t||!this.dismissible&&!on(this.show)||this.$emit("dismissed"),on(this.show)||this.show===t||this.$emit("input",t)}},created:function(){this.countDown=nn(this.show),this.localShow=rn(this.show)},mounted:function(){this.countDown=nn(this.show),this.localShow=rn(this.show)},beforeDestroy:function(){this.clearTimer()},methods:{dismiss:function(){this.clearTimer(),this.countDown=0,this.localShow=!1},clearTimer:function(){this.countDownTimerId&&(clearInterval(this.countDownTimerId),this.countDownTimerId=null)}},render:function(t){var e;if(this.localShow){var n=t();this.dismissible&&(n=t(Qe,{attrs:{"aria-label":this.dismissLabel},on:{click:this.dismiss}},[this.normalizeSlot("dismiss")])),e=t("div",{key:this._uid,staticClass:"alert",class:tn({"alert-dismissible":this.dismissible},"alert-".concat(this.variant),this.variant),attrs:{role:"alert","aria-live":"polite","aria-atomic":!0}},[n,this.normalizeSlot("default")]),e=[e]}return t(Ue,{props:{noFade:!this.fade}},e)}}),sn=Rt({components:{BAlert:an}}),un=function(t,e){var n=arguments.length>2&&void 0!==arguments[2]?arguments[2]:R;return(a(t)?t.slice():g(t)).reduce((function(t,r){return t[n(r)]=e[r],t}),{})},ln=un,cn=b({SPACE:32,ENTER:13,ESC:27,LEFT:37,UP:38,RIGHT:39,DOWN:40,PAGEUP:33,PAGEDOWN:34,HOME:36,END:35,TAB:9,SHIFT:16,CTRL:17,BACKSPACE:8,ALT:18,PAUSE:19,BREAK:19,INSERT:45,INS:45,DELETE:46}),fn=cn,dn=/^\s+/,hn=/[-/\\^$*+?.()|[\]{}]/g,pn=/-(\w)/g,vn=/\B([A-Z])/g,mn=function(t){return t.replace(vn,"-$1").toLowerCase()},bn=function(t){return t=mn(t).replace(pn,(function(t,e){return e?e.toUpperCase():""})),t.charAt(0).toUpperCase()+t.slice(1)},yn=function(t){return t=mt(t)?t.trim():String(t),t.charAt(0).toLowerCase()+t.slice(1)},gn=function(t){return t=mt(t)?t.trim():String(t),t.charAt(0).toUpperCase()+t.slice(1)},wn=function(t){return t.replace(hn,"\\$&")},Sn=function(t){var e=arguments.length>1&&void 0!==arguments[1]?arguments[1]:2;return ht(t)?"":a(t)||O(t)&&t.toString===Object.prototype.toString?JSON.stringify(t,null,e):String(t)},_n=function(t){return Sn(t).replace(dn,"")},On=function(t){return Sn(t).trim()},xn=function(t){return Sn(t).toLowerCase()},kn="a",Tn=/%2C/g,Pn=/[!'()*]/g,jn=/\+/g,Cn=/^(\?|#|&)/,Dn=function(t){return"%"+t.charCodeAt(0).toString(16)},En=function(t){return encodeURIComponent(Sn(t)).replace(Pn,Dn).replace(Tn,",")},Mn=decodeURIComponent,Bn=function(t){if(!O(t))return"";var e=g(t).map((function(e){var n=t[e];return ft(n)?"":dt(n)?En(e):a(n)?n.reduce((function(t,n){return dt(n)?t.push(En(e)):ft(n)||t.push(En(e)+"="+En(n)),t}),[]).join("&"):En(e)+"="+En(n)})).filter((function(t){return t.length>0})).join("&");return e?"?".concat(e):""},$n=function(t){var e={};return t=Sn(t).trim().replace(Cn,""),t?(t.split("&").forEach((function(t){var n=t.replace(jn," ").split("="),r=Mn(n.shift()),i=n.length>0?Mn(n.join("=")):null;ft(e[r])?e[r]=i:a(e[r])?e[r].push(i):e[r]=[e[r],i]})),e):e},An=function(t){return Sn(t).toLowerCase()!==kn},Fn=function(){var t=arguments.length>0&&void 0!==arguments[0]?arguments[0]:{},e=t.to,n=t.disabled,r=arguments.length>1?arguments[1]:void 0;return r.$router&&e&&!n?r.$nuxt?"nuxt-link":"router-link":kn},In=function(){var t=arguments.length>0&&void 0!==arguments[0]?arguments[0]:{},e=t.target,n=t.rel;return"_blank"===e&&dt(n)?"noopener":n||null},Nn=function(){var t=arguments.length>0&&void 0!==arguments[0]?arguments[0]:{},e=t.href,n=t.to,r=arguments.length>1&&void 0!==arguments[1]?arguments[1]:kn,i=arguments.length>2&&void 0!==arguments[2]?arguments[2]:"#",o=arguments.length>3&&void 0!==arguments[3]?arguments[3]:"/";if(An(r))return null;if(e)return e;if(n){if(mt(n))return n||o;if(O(n)&&(n.path||n.query||n.hash)){var a=Sn(n.path),s=Bn(n.query),u=Sn(n.hash);return u=u&&"#"!==u.charAt(0)?"#".concat(u):u,"".concat(a).concat(s).concat(u)||o}}return i};function Ln(t){return zn(t)||Hn(t)||Vn(t)||Rn()}function Rn(){throw new TypeError("Invalid attempt to spread non-iterable instance.\nIn order to be iterable, non-array objects must have a [Symbol.iterator]() method.")}function Vn(t,e){if(t){if("string"===typeof t)return Yn(t,e);var n=Object.prototype.toString.call(t).slice(8,-1);return"Object"===n&&t.constructor&&(n=t.constructor.name),"Map"===n||"Set"===n?Array.from(n):"Arguments"===n||/^(?:Ui|I)nt(?:8|16|32)(?:Clamped)?Array$/.test(n)?Yn(t,e):void 0}}function Hn(t){if("undefined"!==typeof Symbol&&Symbol.iterator in Object(t))return Array.from(t)}function zn(t){if(Array.isArray(t))return Yn(t)}function Yn(t,e){(null==e||e>t.length)&&(e=t.length);for(var n=0,r=new Array(e);n<e;n++)r[n]=t[n];return r}function Wn(t,e){var n=Object.keys(t);if(Object.getOwnPropertySymbols){var r=Object.getOwnPropertySymbols(t);e&&(r=r.filter((function(e){return Object.getOwnPropertyDescriptor(t,e).enumerable}))),n.push.apply(n,r)}return n}function Un(t){for(var e=1;e<arguments.length;e++){var n=null!=arguments[e]?arguments[e]:{};e%2?Wn(Object(n),!0).forEach((function(e){Gn(t,e,n[e])})):Object.getOwnPropertyDescriptors?Object.defineProperties(t,Object.getOwnPropertyDescriptors(n)):Wn(Object(n)).forEach((function(e){Object.defineProperty(t,e,Object.getOwnPropertyDescriptor(n,e))}))}return t}function Gn(t,e,n){return e in t?Object.defineProperty(t,e,{value:n,enumerable:!0,configurable:!0,writable:!0}):t[e]=n,t}var qn=function(){return{href:{type:String,default:null},rel:{type:String,default:null},target:{type:String,default:"_self"},active:{type:Boolean,default:!1},disabled:{type:Boolean,default:!1},to:{type:[String,Object],default:null},append:{type:Boolean,default:!1},replace:{type:Boolean,default:!1},event:{type:[String,Array],default:"click"},activeClass:{type:String},exact:{type:Boolean,default:!1},exactActiveClass:{type:String},routerTag:{type:String,default:"a"},noPrefetch:{type:Boolean,default:!1}}},Kn=(qn(),i.extend({name:"BLink",mixins:[Ke],inheritAttrs:!1,props:qn(),computed:{computedTag:function(){return Fn({to:this.to,disabled:this.disabled},this)},isRouterLink:function(){return An(this.computedTag)},computedRel:function(){return In({target:this.target,rel:this.rel})},computedHref:function(){return Nn({to:this.to,href:this.href},this.computedTag)},computedProps:function(){return this.isRouterLink?Un({},this.$props,{tag:this.routerTag}):{}}},methods:{onClick:function(t){var e=arguments,n=gt(t),r=this.isRouterLink,i=this.$listeners.click;n&&this.disabled?(t.stopPropagation(),t.stopImmediatePropagation()):(r&&t.currentTarget.__vue__&&t.currentTarget.__vue__.$emit("click",t),u(i).filter((function(t){return pt(t)})).forEach((function(t){t.apply(void 0,Ln(e))})),this.$root.$emit("clicked::link",t)),n&&(this.disabled||!r&&"#"===this.computedHref)&&t.preventDefault()},focus:function(){this.$el&&this.$el.focus&&this.$el.focus()},blur:function(){this.$el&&this.$el.blur&&this.$el.blur()}},render:function(t){var e=this.computedTag,n=this.computedRel,r=this.computedHref,i=this.isRouterLink,o={class:{active:this.active,disabled:this.disabled},attrs:Un({},this.$attrs,{rel:n,target:this.target,tabindex:this.disabled?"-1":ft(this.$attrs.tabindex)?null:this.$attrs.tabindex,"aria-disabled":this.disabled?"true":null}),props:this.computedProps};return o[i?"nativeOn":"on"]=Un({},this.$listeners,{click:this.onClick}),r?o.attrs.href=r:delete o.props.href,t(e,o,this.normalizeSlot("default"))}}));function Jn(t,e){var n=Object.keys(t);if(Object.getOwnPropertySymbols){var r=Object.getOwnPropertySymbols(t);e&&(r=r.filter((function(e){return Object.getOwnPropertyDescriptor(t,e).enumerable}))),n.push.apply(n,r)}return n}function Xn(t){for(var e=1;e<arguments.length;e++){var n=null!=arguments[e]?arguments[e]:{};e%2?Jn(Object(n),!0).forEach((function(e){Zn(t,e,n[e])})):Object.getOwnPropertyDescriptors?Object.defineProperties(t,Object.getOwnPropertyDescriptors(n)):Jn(Object(n)).forEach((function(e){Object.defineProperty(t,e,Object.getOwnPropertyDescriptor(n,e))}))}return t}function Zn(t,e,n){return e in t?Object.defineProperty(t,e,{value:n,enumerable:!0,configurable:!0,writable:!0}):t[e]=n,t}var Qn="BButton",tr={block:{type:Boolean,default:!1},disabled:{type:Boolean,default:!1},size:{type:String,default:function(){return Xt(Qn,"size")}},variant:{type:String,default:function(){return Xt(Qn,"variant")}},type:{type:String,default:"button"},tag:{type:String,default:"button"},pill:{type:Boolean,default:!1},squared:{type:Boolean,default:!1},pressed:{type:Boolean,default:null}},er=qn();delete er.href.default,delete er.to.default;var nr=g(er),rr=Xn({},er,{},tr),ir=function(t,e){return Sn(t).toLowerCase()===Sn(e).toLowerCase()},or=function(t){"focusin"===t.type?we(t.target,"focus"):"focusout"===t.type&&Se(t.target,"focus")},ar=function(t){return t.href||t.to||ir(t.tag,"a")},sr=function(t){return vt(t.pressed)},ur=function(t){return!(ar(t)||t.tag&&!ir(t.tag,"button"))},lr=function(t){return!ar(t)&&!ur(t)},cr=function(t){var e;return["btn-".concat(t.variant||Xt(Qn,"variant")),(e={},Zn(e,"btn-".concat(t.size),t.size),Zn(e,"btn-block",t.block),Zn(e,"rounded-pill",t.pill),Zn(e,"rounded-0",t.squared&&!t.pill),Zn(e,"disabled",t.disabled),Zn(e,"active",t.pressed),e)]},fr=function(t){return ar(t)?ln(nr,t):null},dr=function(t,e){var n=ur(t),r=ar(t),i=sr(t),o=lr(t),a=r&&"#"===t.href,s=e.attrs&&e.attrs.role?e.attrs.role:null,u=e.attrs?e.attrs.tabindex:null;return(o||a)&&(u="0"),{type:n&&!r?t.type:null,disabled:n?t.disabled:null,role:o||a?"button":s,"aria-disabled":o?String(t.disabled):null,"aria-pressed":i?String(t.pressed):null,autocomplete:i?"off":null,tabindex:t.disabled&&!n?"-1":u}},hr=i.extend({name:Qn,functional:!0,props:rr,render:function(t,e){var n=e.props,r=e.data,i=e.listeners,o=e.children,a=sr(n),s=ar(n),l=lr(n),c=s&&"#"===n.href,f={keydown:function(t){if(!n.disabled&&(l||c)){var e=t.keyCode;if(e===fn.SPACE||e===fn.ENTER&&l){var r=t.currentTarget||t.target;t.preventDefault(),r.click()}}},click:function(t){n.disabled&&gt(t)?(t.stopPropagation(),t.preventDefault()):a&&i&&i["update:pressed"]&&u(i["update:pressed"]).forEach((function(t){pt(t)&&t(!n.pressed)}))}};a&&(f.focusin=or,f.focusout=or);var d={staticClass:"btn",class:cr(n),props:fr(n),attrs:dr(n,r),on:f};return t(s?Kn:n.tag,Le(r,d),o)}});function pr(t,e){var n=Object.keys(t);if(Object.getOwnPropertySymbols){var r=Object.getOwnPropertySymbols(t);e&&(r=r.filter((function(e){return Object.getOwnPropertyDescriptor(t,e).enumerable}))),n.push.apply(n,r)}return n}function vr(t){for(var e=1;e<arguments.length;e++){var n=null!=arguments[e]?arguments[e]:{};e%2?pr(Object(n),!0).forEach((function(e){mr(t,e,n[e])})):Object.getOwnPropertyDescriptors?Object.defineProperties(t,Object.getOwnPropertyDescriptors(n)):pr(Object(n)).forEach((function(e){Object.defineProperty(t,e,Object.getOwnPropertyDescriptor(n,e))}))}return t}function mr(t,e,n){return e in t?Object.defineProperty(t,e,{value:n,enumerable:!0,configurable:!0,writable:!0}):t[e]=n,t}var br={variant:{type:String,default:null},fontScale:{type:[Number,String],default:1},scale:{type:[Number,String],default:1},rotate:{type:[Number,String],default:0},flipH:{type:Boolean,default:!1},flipV:{type:Boolean,default:!1},shiftH:{type:[Number,String],default:0},shiftV:{type:[Number,String],default:0},animation:{type:String,default:null}},yr={viewBox:"0 0 16 16",width:"1em",height:"1em",focusable:"false",role:"img",alt:"icon"},gr={width:null,height:null,focusable:null,role:null,alt:null},wr=i.extend({name:"BVIconBase",functional:!0,props:vr({content:{type:String},stacked:{type:Boolean,default:!1}},br),render:function(t,e){var n,r=e.data,i=e.props,o=e.children,a=Math.max(Be(i.fontScale)||1,0)||1,s=Math.max(Be(i.scale)||1,0)||1,u=Be(i.rotate)||0,l=Be(i.shiftH)||0,c=Be(i.shiftV)||0,f=i.flipH,d=i.flipV,h=i.animation,p=f||d||1!==s,v=p||u,m=l||c,b=[v?"translate(8 8)":null,p?"scale(".concat((f?-1:1)*s," ").concat((d?-1:1)*s,")"):null,u?"rotate(".concat(u,")"):null,v?"translate(-8 -8)":null].filter(R),y=i.stacked,g=!ht(i.content),w=t("g",{attrs:{transform:b.join(" ")||null},domProps:g?{innerHTML:i.content||""}:{}},o);return m&&(w=t("g",{attrs:{transform:"translate(".concat(16*l/16," ").concat(-16*c/16,")")}},[w])),y&&(w=t("g",{},[w])),t("svg",Le({staticClass:"b-icon bi",class:(n={},mr(n,"text-".concat(i.variant),!!i.variant),mr(n,"b-icon-animation-".concat(h),!!h),n),attrs:yr,style:y?{}:{fontSize:1===a?null:"".concat(100*a,"%")}},r,y?{attrs:gr}:{},{attrs:{xmlns:y?null:"http://www.w3.org/2000/svg",fill:"currentColor"}}),[w])}});function Sr(t,e){var n=Object.keys(t);if(Object.getOwnPropertySymbols){var r=Object.getOwnPropertySymbols(t);e&&(r=r.filter((function(e){return Object.getOwnPropertyDescriptor(t,e).enumerable}))),n.push.apply(n,r)}return n}function _r(t){for(var e=1;e<arguments.length;e++){var n=null!=arguments[e]?arguments[e]:{};e%2?Sr(Object(n),!0).forEach((function(e){Or(t,e,n[e])})):Object.getOwnPropertyDescriptors?Object.defineProperties(t,Object.getOwnPropertyDescriptors(n)):Sr(Object(n)).forEach((function(e){Object.defineProperty(t,e,Object.getOwnPropertyDescriptor(n,e))}))}return t}function Or(t,e,n){return e in t?Object.defineProperty(t,e,{value:n,enumerable:!0,configurable:!0,writable:!0}):t[e]=n,t}var xr=function(t,e){var n="BIcon".concat(bn(t)),r="bi-".concat(mn(t)),o=On(e||"");return i.extend({name:n,functional:!0,props:_r({},br,{stacked:{type:Boolean,default:!1}}),render:function(t,e){var n=e.data,i=e.props;return t(wr,Le(n,{staticClass:r,props:_r({},i,{content:o})}))}})},kr=xr("Blank",""),Tr=xr("Calendar",'<path fill-rule="evenodd" d="M14 0H2a2 2 0 00-2 2v12a2 2 0 002 2h12a2 2 0 002-2V2a2 2 0 00-2-2zM1 3.857C1 3.384 1.448 3 2 3h12c.552 0 1 .384 1 .857v10.286c0 .473-.448.857-1 .857H2c-.552 0-1-.384-1-.857V3.857z" clip-rule="evenodd"/><path fill-rule="evenodd" d="M6.5 7a1 1 0 100-2 1 1 0 000 2zm3 0a1 1 0 100-2 1 1 0 000 2zm3 0a1 1 0 100-2 1 1 0 000 2zm-9 3a1 1 0 100-2 1 1 0 000 2zm3 0a1 1 0 100-2 1 1 0 000 2zm3 0a1 1 0 100-2 1 1 0 000 2zm3 0a1 1 0 100-2 1 1 0 000 2zm-9 3a1 1 0 100-2 1 1 0 000 2zm3 0a1 1 0 100-2 1 1 0 000 2zm3 0a1 1 0 100-2 1 1 0 000 2z" clip-rule="evenodd"/>'),Pr=xr("CalendarFill",'<path d="M0 2a2 2 0 012-2h12a2 2 0 012 2H0z"/><path fill-rule="evenodd" d="M0 3h16v11a2 2 0 01-2 2H2a2 2 0 01-2-2V3zm6.5 4a1 1 0 100-2 1 1 0 000 2zm4-1a1 1 0 11-2 0 1 1 0 012 0zm2 1a1 1 0 100-2 1 1 0 000 2zm-8 2a1 1 0 11-2 0 1 1 0 012 0zm2 1a1 1 0 100-2 1 1 0 000 2zm4-1a1 1 0 11-2 0 1 1 0 012 0zm2 1a1 1 0 100-2 1 1 0 000 2zm-8 2a1 1 0 11-2 0 1 1 0 012 0zm2 1a1 1 0 100-2 1 1 0 000 2zm4-1a1 1 0 11-2 0 1 1 0 012 0z" clip-rule="evenodd"/>'),jr=xr("ChevronDoubleLeft",'<path fill-rule="evenodd" d="M8.354 1.646a.5.5 0 010 .708L2.707 8l5.647 5.646a.5.5 0 01-.708.708l-6-6a.5.5 0 010-.708l6-6a.5.5 0 01.708 0z" clip-rule="evenodd"/><path fill-rule="evenodd" d="M12.354 1.646a.5.5 0 010 .708L6.707 8l5.647 5.646a.5.5 0 01-.708.708l-6-6a.5.5 0 010-.708l6-6a.5.5 0 01.708 0z" clip-rule="evenodd"/>'),Cr=xr("ChevronDown",'<path fill-rule="evenodd" d="M1.646 4.646a.5.5 0 01.708 0L8 10.293l5.646-5.647a.5.5 0 01.708.708l-6 6a.5.5 0 01-.708 0l-6-6a.5.5 0 010-.708z" clip-rule="evenodd"/>'),Dr=xr("ChevronLeft",'<path fill-rule="evenodd" d="M11.354 1.646a.5.5 0 010 .708L5.707 8l5.647 5.646a.5.5 0 01-.708.708l-6-6a.5.5 0 010-.708l6-6a.5.5 0 01.708 0z" clip-rule="evenodd"/>'),Er=xr("ChevronUp",'<path fill-rule="evenodd" d="M7.646 4.646a.5.5 0 01.708 0l6 6a.5.5 0 01-.708.708L8 5.707l-5.646 5.647a.5.5 0 01-.708-.708l6-6z" clip-rule="evenodd"/>'),Mr=xr("CircleFill",'<circle cx="8" cy="8" r="8"/>'),Br=xr("Clock",'<path fill-rule="evenodd" d="M8 15A7 7 0 108 1a7 7 0 000 14zm8-7A8 8 0 110 8a8 8 0 0116 0z" clip-rule="evenodd"/><path fill-rule="evenodd" d="M7.5 3a.5.5 0 01.5.5v5.21l3.248 1.856a.5.5 0 01-.496.868l-3.5-2A.5.5 0 017 9V3.5a.5.5 0 01.5-.5z" clip-rule="evenodd"/>'),$r=xr("ClockFill",'<path fill-rule="evenodd" d="M16 8A8 8 0 110 8a8 8 0 0116 0zM8 3.5a.5.5 0 00-1 0V9a.5.5 0 00.252.434l3.5 2a.5.5 0 00.496-.868L8 8.71V3.5z" clip-rule="evenodd"/>'),Ar=xr("Dash",'<path fill-rule="evenodd" d="M3.5 8a.5.5 0 01.5-.5h8a.5.5 0 010 1H4a.5.5 0 01-.5-.5z" clip-rule="evenodd"/>'),Fr=xr("PersonFill",'<path fill-rule="evenodd" d="M3 14s-1 0-1-1 1-4 6-4 6 3 6 4-1 1-1 1H3zm5-6a3 3 0 100-6 3 3 0 000 6z" clip-rule="evenodd"/>'),Ir=xr("Plus",'<path fill-rule="evenodd" d="M8 3.5a.5.5 0 01.5.5v4a.5.5 0 01-.5.5H4a.5.5 0 010-1h3.5V4a.5.5 0 01.5-.5z" clip-rule="evenodd"/><path fill-rule="evenodd" d="M7.5 8a.5.5 0 01.5-.5h4a.5.5 0 010 1H8.5V12a.5.5 0 01-1 0V8z" clip-rule="evenodd"/>');
/*!
 * BootstrapVue Icons, generated from Bootstrap Icons 1.0.0-alpha3
 *
 * @link https://icons.getbootstrap.com/
 * @license MIT
 * https://github.com/twbs/icons/blob/master/LICENSE.md
[truncated: 664,962 more chars]
