# Supplementary material for: Conserved sequence motifs in human TMTC1, TMTC2, TMTC3, and TMTC4, new O-mannosyltransferases from the GT-C/PMT clan, are rationalized as ligand binding sites
Source: Biol Direct. 2021 Jan 12;16:4. doi: 10.1186/s13062-021-00291-w (PMC7801869; doi:10.1186/s13062-021-00291-w)
Supplement: Supplementary file 3 — Additional file 3. HHPred outputs when searching TMTCs against Pfam or PDB structures. The compressed library file AF3-2020-06-HHPred-TMTCs.zip contains the outputs when running the four human TMTC sequences as input of HHPred against PDB sequences and against Pfam domains (as of 23rd of June 2020). [file 13062_2021_291_MOESM3_ESM.zip › AF3-2020-06-HHPred-TMTCs/HHpred_TMTC1_PDB_files/clustal-views.css]

.alignment-results[data-v-74a3161e]{font-size:.9em}.alignment-results td[data-v-74a3161e]{padding:0 2rem 0 0}.alignment-results .blank-row td[data-v-74a3161e]{height:2.5rem}.alignment-results .accession[data-v-74a3161e]{font-size:.9em}.alignment-results .sequence[data-v-74a3161e]{font-family:Consolas,SFMono-Regular,Source Code Pro,Liberation Mono,Menlo,Courier,monospace;letter-spacing:.025em;font-size:.75rem;white-space:pre}.alignment-results[data-v-52d0ecfe]{font-size:.9em}.alignment-results td[data-v-52d0ecfe]{padding-right:.5rem}.alignment-results .accession[data-v-52d0ecfe]{font-size:.9em}.alignment-results .sequence[data-v-52d0ecfe]{font-family:Consolas,SFMono-Regular,Source Code Pro,Liberation Mono,Menlo,Courier,monospace;letter-spacing:.025em;font-size:.75rem;white-space:pre}
