# Supplementary material for: Conserved sequence motifs in human TMTC1, TMTC2, TMTC3, and TMTC4, new O-mannosyltransferases from the GT-C/PMT clan, are rationalized as ligand binding sites
Source: Biol Direct. 2021 Jan 12;16:4. doi: 10.1186/s13062-021-00291-w (PMC7801869; doi:10.1186/s13062-021-00291-w)
Supplement: Supplementary file 3 — Additional file 3. HHPred outputs when searching TMTCs against Pfam or PDB structures. The compressed library file AF3-2020-06-HHPred-TMTCs.zip contains the outputs when running the four human TMTC sequences as input of HHPred against PDB sequences and against Pfam domains (as of 23rd of June 2020). [file 13062_2021_291_MOESM3_ESM.zip › AF3-2020-06-HHPred-TMTCs/HHpred_TMTC1_PDB_files/css.css]

/* cyrillic-ext */
@font-face {
  font-family: 'Noto Sans';
  font-style: normal;
  font-weight: 400;
  src: local('Noto Sans'), local('NotoSans'), url(https://fonts.gstatic.com/s/notosans/v9/o-0IIpQlx3QUlC5A4PNr6DRAW_0.woff2) format('woff2');
  unicode-range: U+0460-052F, U+1C80-1C88, U+20B4, U+2DE0-2DFF, U+A640-A69F, U+FE2E-FE2F;
}
/* cyrillic */
@font-face {
  font-family: 'Noto Sans';
  font-style: normal;
  font-weight: 400;
  src: local('Noto Sans'), local('NotoSans'), url(https://fonts.gstatic.com/s/notosans/v9/o-0IIpQlx3QUlC5A4PNr4TRAW_0.woff2) format('woff2');
  unicode-range: U+0400-045F, U+0490-0491, U+04B0-04B1, U+2116;
}
/* devanagari */
@font-face {
  font-family: 'Noto Sans';
  font-style: normal;
  font-weight: 400;
  src: local('Noto Sans'), local('NotoSans'), url(https://fonts.gstatic.com/s/notosans/v9/o-0IIpQlx3QUlC5A4PNr5DRAW_0.woff2) format('woff2');
  unicode-range: U+0900-097F, U+1CD0-1CF6, U+1CF8-1CF9, U+200C-200D, U+20A8, U+20B9, U+25CC, U+A830-A839, U+A8E0-A8FB;
}
/* greek-ext */
@font-face {
  font-family: 'Noto Sans';
  font-style: normal;
  font-weight: 400;
  src: local('Noto Sans'), local('NotoSans'), url(https://fonts.gstatic.com/s/notosans/v9/o-0IIpQlx3QUlC5A4PNr6TRAW_0.woff2) format('woff2');
  unicode-range: U+1F00-1FFF;
}
/* greek */
@font-face {
  font-family: 'Noto Sans';
  font-style: normal;
  font-weight: 400;
  src: local('Noto Sans'), local('NotoSans'), url(https://fonts.gstatic.com/s/notosans/v9/o-0IIpQlx3QUlC5A4PNr5jRAW_0.woff2) format('woff2');
  unicode-range: U+0370-03FF;
}
/* vietnamese */
@font-face {
  font-family: 'Noto Sans';
  font-style: normal;
  font-weight: 400;
  src: local('Noto Sans'), local('NotoSans'), url(https://fonts.gstatic.com/s/notosans/v9/o-0IIpQlx3QUlC5A4PNr6jRAW_0.woff2) format('woff2');
  unicode-range: U+0102-0103, U+0110-0111, U+0128-0129, U+0168-0169, U+01A0-01A1, U+01AF-01B0, U+1EA0-1EF9, U+20AB;
}
/* latin-ext */
@font-face {
  font-family: 'Noto Sans';
  font-style: normal;
  font-weight: 400;
  src: local('Noto Sans'), local('NotoSans'), url(https://fonts.gstatic.com/s/notosans/v9/o-0IIpQlx3QUlC5A4PNr6zRAW_0.woff2) format('woff2');
  unicode-range: U+0100-024F, U+0259, U+1E00-1EFF, U+2020, U+20A0-20AB, U+20AD-20CF, U+2113, U+2C60-2C7F, U+A720-A7FF;
}
/* latin */
@font-face {
  font-family: 'Noto Sans';
  font-style: normal;
  font-weight: 400;
  src: local('Noto Sans'), local('NotoSans'), url(https://fonts.gstatic.com/s/notosans/v9/o-0IIpQlx3QUlC5A4PNr5TRA.woff2) format('woff2');
  unicode-range: U+0000-00FF, U+0131, U+0152-0153, U+02BB-02BC, U+02C6, U+02DA, U+02DC, U+2000-206F, U+2074, U+20AC, U+2122, U+2191, U+2193, U+2212, U+2215, U+FEFF, U+FFFD;
}
/* cyrillic-ext */
@font-face {
  font-family: 'Noto Sans';
  font-style: normal;
  font-weight: 700;
  src: local('Noto Sans Bold'), local('NotoSans-Bold'), url(https://fonts.gstatic.com/s/notosans/v9/o-0NIpQlx3QUlC5A4PNjXhFVadyB1Wk.woff2) format('woff2');
  unicode-range: U+0460-052F, U+1C80-1C88, U+20B4, U+2DE0-2DFF, U+A640-A69F, U+FE2E-FE2F;
}
/* cyrillic */
@font-face {
  font-family: 'Noto Sans';
  font-style: normal;
  font-weight: 700;
  src: local('Noto Sans Bold'), local('NotoSans-Bold'), url(https://fonts.gstatic.com/s/notosans/v9/o-0NIpQlx3QUlC5A4PNjXhFVYNyB1Wk.woff2) format('woff2');
  unicode-range: U+0400-045F, U+0490-0491, U+04B0-04B1, U+2116;
}
/* devanagari */
@font-face {
  font-family: 'Noto Sans';
  font-style: normal;
  font-weight: 700;
  src: local('Noto Sans Bold'), local('NotoSans-Bold'), url(https://fonts.gstatic.com/s/notosans/v9/o-0NIpQlx3QUlC5A4PNjXhFVZdyB1Wk.woff2) format('woff2');
  unicode-range: U+0900-097F, U+1CD0-1CF6, U+1CF8-1CF9, U+200C-200D, U+20A8, U+20B9, U+25CC, U+A830-A839, U+A8E0-A8FB;
}
/* greek-ext */
@font-face {
  font-family: 'Noto Sans';
  font-style: normal;
  font-weight: 700;
  src: local('Noto Sans Bold'), local('NotoSans-Bold'), url(https://fonts.gstatic.com/s/notosans/v9/o-0NIpQlx3QUlC5A4PNjXhFVaNyB1Wk.woff2) format('woff2');
  unicode-range: U+1F00-1FFF;
}
/* greek */
@font-face {
  font-family: 'Noto Sans';
  font-style: normal;
  font-weight: 700;
  src: local('Noto Sans Bold'), local('NotoSans-Bold'), url(https://fonts.gstatic.com/s/notosans/v9/o-0NIpQlx3QUlC5A4PNjXhFVZ9yB1Wk.woff2) format('woff2');
  unicode-range: U+0370-03FF;
}
/* vietnamese */
@font-face {
  font-family: 'Noto Sans';
  font-style: normal;
  font-weight: 700;
  src: local('Noto Sans Bold'), local('NotoSans-Bold'), url(https://fonts.gstatic.com/s/notosans/v9/o-0NIpQlx3QUlC5A4PNjXhFVa9yB1Wk.woff2) format('woff2');
  unicode-range: U+0102-0103, U+0110-0111, U+0128-0129, U+0168-0169, U+01A0-01A1, U+01AF-01B0, U+1EA0-1EF9, U+20AB;
}
/* latin-ext */
@font-face {
  font-family: 'Noto Sans';
  font-style: normal;
  font-weight: 700;
  src: local('Noto Sans Bold'), local('NotoSans-Bold'), url(https://fonts.gstatic.com/s/notosans/v9/o-0NIpQlx3QUlC5A4PNjXhFVatyB1Wk.woff2) format('woff2');
  unicode-range: U+0100-024F, U+0259, U+1E00-1EFF, U+2020, U+20A0-20AB, U+20AD-20CF, U+2113, U+2C60-2C7F, U+A720-A7FF;
}
/* latin */
@font-face {
  font-family: 'Noto Sans';
  font-style: normal;
  font-weight: 700;
  src: local('Noto Sans Bold'), local('NotoSans-Bold'), url(https://fonts.gstatic.com/s/notosans/v9/o-0NIpQlx3QUlC5A4PNjXhFVZNyB.woff2) format('woff2');
  unicode-range: U+0000-00FF, U+0131, U+0152-0153, U+02BB-02BC, U+02C6, U+02DA, U+02DC, U+2000-206F, U+2074, U+20AC, U+2122, U+2191, U+2193, U+2212, U+2215, U+FEFF, U+FFFD;
}
/* cyrillic-ext */
@font-face {
  font-family: 'Roboto';
  font-style: normal;
  font-weight: 300;
  src: local('Roboto Light'), local('Roboto-Light'), url(https://fonts.gstatic.com/s/roboto/v20/KFOlCnqEu92Fr1MmSU5fCRc4EsA.woff2) format('woff2');
  unicode-range: U+0460-052F, U+1C80-1C88, U+20B4, U+2DE0-2DFF, U+A640-A69F, U+FE2E-FE2F;
}
/* cyrillic */
@font-face {
  font-family: 'Roboto';
  font-style: normal;
  font-weight: 300;
  src: local('Roboto Light'), local('Roboto-Light'), url(https://fonts.gstatic.com/s/roboto/v20/KFOlCnqEu92Fr1MmSU5fABc4EsA.woff2) format('woff2');
  unicode-range: U+0400-045F, U+0490-0491, U+04B0-04B1, U+2116;
}
/* greek-ext */
@font-face {
  font-family: 'Roboto';
  font-style: normal;
  font-weight: 300;
  src: local('Roboto Light'), local('Roboto-Light'), url(https://fonts.gstatic.com/s/roboto/v20/KFOlCnqEu92Fr1MmSU5fCBc4EsA.woff2) format('woff2');
  unicode-range: U+1F00-1FFF;
}
/* greek */
@font-face {
  font-family: 'Roboto';
  font-style: normal;
  font-weight: 300;
  src: local('Roboto Light'), local('Roboto-Light'), url(https://fonts.gstatic.com/s/roboto/v20/KFOlCnqEu92Fr1MmSU5fBxc4EsA.woff2) format('woff2');
  unicode-range: U+0370-03FF;
}
/* vietnamese */
@font-face {
  font-family: 'Roboto';
  font-style: normal;
  font-weight: 300;
  src: local('Roboto Light'), local('Roboto-Light'), url(https://fonts.gstatic.com/s/roboto/v20/KFOlCnqEu92Fr1MmSU5fCxc4EsA.woff2) format('woff2');
  unicode-range: U+0102-0103, U+0110-0111, U+0128-0129, U+0168-0169, U+01A0-01A1, U+01AF-01B0, U+1EA0-1EF9, U+20AB;
}
/* latin-ext */
@font-face {
  font-family: 'Roboto';
  font-style: normal;
  font-weight: 300;
  src: local('Roboto Light'), local('Roboto-Light'), url(https://fonts.gstatic.com/s/roboto/v20/KFOlCnqEu92Fr1MmSU5fChc4EsA.woff2) format('woff2');
  unicode-range: U+0100-024F, U+0259, U+1E00-1EFF, U+2020, U+20A0-20AB, U+20AD-20CF, U+2113, U+2C60-2C7F, U+A720-A7FF;
}
/* latin */
@font-face {
  font-family: 'Roboto';
  font-style: normal;
  font-weight: 300;
  src: local('Roboto Light'), local('Roboto-Light'), url(https://fonts.gstatic.com/s/roboto/v20/KFOlCnqEu92Fr1MmSU5fBBc4.woff2) format('woff2');
  unicode-range: U+0000-00FF, U+0131, U+0152-0153, U+02BB-02BC, U+02C6, U+02DA, U+02DC, U+2000-206F, U+2074, U+20AC, U+2122, U+2191, U+2193, U+2212, U+2215, U+FEFF, U+FFFD;
}
/* cyrillic-ext */
@font-face {
  font-family: 'Source Code Pro';
  font-style: normal;
  font-weight: 400;
  src: local('Source Code Pro Regular'), local('SourceCodePro-Regular'), url(https://fonts.gstatic.com/s/sourcecodepro/v11/HI_SiYsKILxRpg3hIP6sJ7fM7PqlMOvWjMY.woff2) format('woff2');
  unicode-range: U+0460-052F, U+1C80-1C88, U+20B4, U+2DE0-2DFF, U+A640-A69F, U+FE2E-FE2F;
}
/* cyrillic */
@font-face {
  font-family: 'Source Code Pro';
  font-style: normal;
  font-weight: 400;
  src: local('Source Code Pro Regular'), local('SourceCodePro-Regular'), url(https://fonts.gstatic.com/s/sourcecodepro/v11/HI_SiYsKILxRpg3hIP6sJ7fM7PqlOevWjMY.woff2) format('woff2');
  unicode-range: U+0400-045F, U+0490-0491, U+04B0-04B1, U+2116;
}
/* greek */
@font-face {
  font-family: 'Source Code Pro';
  font-style: normal;
  font-weight: 400;
  src: local('Source Code Pro Regular'), local('SourceCodePro-Regular'), url(https://fonts.gstatic.com/s/sourcecodepro/v11/HI_SiYsKILxRpg3hIP6sJ7fM7PqlPuvWjMY.woff2) format('woff2');
  unicode-range: U+0370-03FF;
}
/* vietnamese */
@font-face {
  font-family: 'Source Code Pro';
  font-style: normal;
  font-weight: 400;
  src: local('Source Code Pro Regular'), local('SourceCodePro-Regular'), url(https://fonts.gstatic.com/s/sourcecodepro/v11/HI_SiYsKILxRpg3hIP6sJ7fM7PqlMuvWjMY.woff2) format('woff2');
  unicode-range: U+0102-0103, U+0110-0111, U+0128-0129, U+0168-0169, U+01A0-01A1, U+01AF-01B0, U+1EA0-1EF9, U+20AB;
}
/* latin-ext */
@font-face {
  font-family: 'Source Code Pro';
  font-style: normal;
  font-weight: 400;
  src: local('Source Code Pro Regular'), local('SourceCodePro-Regular'), url(https://fonts.gstatic.com/s/sourcecodepro/v11/HI_SiYsKILxRpg3hIP6sJ7fM7PqlM-vWjMY.woff2) format('woff2');
  unicode-range: U+0100-024F, U+0259, U+1E00-1EFF, U+2020, U+20A0-20AB, U+20AD-20CF, U+2113, U+2C60-2C7F, U+A720-A7FF;
}
/* latin */
@font-face {
  font-family: 'Source Code Pro';
  font-style: normal;
  font-weight: 400;
  src: local('Source Code Pro Regular'), local('SourceCodePro-Regular'), url(https://fonts.gstatic.com/s/sourcecodepro/v11/HI_SiYsKILxRpg3hIP6sJ7fM7PqlPevW.woff2) format('woff2');
  unicode-range: U+0000-00FF, U+0131, U+0152-0153, U+02BB-02BC, U+02C6, U+02DA, U+02DC, U+2000-206F, U+2074, U+20AC, U+2122, U+2191, U+2193, U+2212, U+2215, U+FEFF, U+FFFD;
}
/* cyrillic-ext */
@font-face {
  font-family: 'Source Code Pro';
  font-style: normal;
  font-weight: 700;
  src: local('Source Code Pro Bold'), local('SourceCodePro-Bold'), url(https://fonts.gstatic.com/s/sourcecodepro/v11/HI_XiYsKILxRpg3hIP6sJ7fM7Pqths7Dvucq_mk.woff2) format('woff2');
  unicode-range: U+0460-052F, U+1C80-1C88, U+20B4, U+2DE0-2DFF, U+A640-A69F, U+FE2E-FE2F;
}
/* cyrillic */
@font-face {
  font-family: 'Source Code Pro';
  font-style: normal;
  font-weight: 700;
  src: local('Source Code Pro Bold'), local('SourceCodePro-Bold'), url(https://fonts.gstatic.com/s/sourcecodepro/v11/HI_XiYsKILxRpg3hIP6sJ7fM7Pqths7Dt-cq_mk.woff2) format('woff2');
  unicode-range: U+0400-045F, U+0490-0491, U+04B0-04B1, U+2116;
}
/* greek */
@font-face {
  font-family: 'Source Code Pro';
  font-style: normal;
  font-weight: 700;
  src: local('Source Code Pro Bold'), local('SourceCodePro-Bold'), url(https://fonts.gstatic.com/s/sourcecodepro/v11/HI_XiYsKILxRpg3hIP6sJ7fM7Pqths7DsOcq_mk.woff2) format('woff2');
  unicode-range: U+0370-03FF;
}
/* vietnamese */
@font-face {
  font-family: 'Source Code Pro';
  font-style: normal;
  font-weight: 700;
  src: local('Source Code Pro Bold'), local('SourceCodePro-Bold'), url(https://fonts.gstatic.com/s/sourcecodepro/v11/HI_XiYsKILxRpg3hIP6sJ7fM7Pqths7DvOcq_mk.woff2) format('woff2');
  unicode-range: U+0102-0103, U+0110-0111, U+0128-0129, U+0168-0169, U+01A0-01A1, U+01AF-01B0, U+1EA0-1EF9, U+20AB;
}
/* latin-ext */
@font-face {
  font-family: 'Source Code Pro';
  font-style: normal;
  font-weight: 700;
  src: local('Source Code Pro Bold'), local('SourceCodePro-Bold'), url(https://fonts.gstatic.com/s/sourcecodepro/v11/HI_XiYsKILxRpg3hIP6sJ7fM7Pqths7Dvecq_mk.woff2) format('woff2');
  unicode-range: U+0100-024F, U+0259, U+1E00-1EFF, U+2020, U+20A0-20AB, U+20AD-20CF, U+2113, U+2C60-2C7F, U+A720-A7FF;
}
/* latin */
@font-face {
  font-family: 'Source Code Pro';
  font-style: normal;
  font-weight: 700;
  src: local('Source Code Pro Bold'), local('SourceCodePro-Bold'), url(https://fonts.gstatic.com/s/sourcecodepro/v11/HI_XiYsKILxRpg3hIP6sJ7fM7Pqths7Ds-cq.woff2) format('woff2');
  unicode-range: U+0000-00FF, U+0131, U+0152-0153, U+02BB-02BC, U+02C6, U+02DA, U+02DC, U+2000-206F, U+2074, U+20AC, U+2122, U+2191, U+2193, U+2212, U+2215, U+FEFF, U+FFFD;
}
/* cyrillic-ext */
@font-face {
  font-family: 'Vollkorn';
  font-style: normal;
  font-weight: 400;
  src: url(https://fonts.gstatic.com/s/vollkorn/v11/0ybgGDoxxrvAnPhYGzMlQLzuMasz6Df2MHGeE2mcIbA.woff2) format('woff2');
  unicode-range: U+0460-052F, U+1C80-1C88, U+20B4, U+2DE0-2DFF, U+A640-A69F, U+FE2E-FE2F;
}
/* cyrillic */
@font-face {
  font-family: 'Vollkorn';
  font-style: normal;
  font-weight: 400;
  src: url(https://fonts.gstatic.com/s/vollkorn/v11/0ybgGDoxxrvAnPhYGzMlQLzuMasz6Df2MHGeGmmcIbA.woff2) format('woff2');
  unicode-range: U+0400-045F, U+0490-0491, U+04B0-04B1, U+2116;
}
/* greek */
@font-face {
  font-family: 'Vollkorn';
  font-style: normal;
  font-weight: 400;
  src: url(https://fonts.gstatic.com/s/vollkorn/v11/0ybgGDoxxrvAnPhYGzMlQLzuMasz6Df2MHGeHWmcIbA.woff2) format('woff2');
  unicode-range: U+0370-03FF;
}
/* vietnamese */
@font-face {
  font-family: 'Vollkorn';
  font-style: normal;
  font-weight: 400;
  src: url(https://fonts.gstatic.com/s/vollkorn/v11/0ybgGDoxxrvAnPhYGzMlQLzuMasz6Df2MHGeEWmcIbA.woff2) format('woff2');
  unicode-range: U+0102-0103, U+0110-0111, U+0128-0129, U+0168-0169, U+01A0-01A1, U+01AF-01B0, U+1EA0-1EF9, U+20AB;
}
/* latin-ext */
@font-face {
  font-family: 'Vollkorn';
  font-style: normal;
  font-weight: 400;
  src: url(https://fonts.gstatic.com/s/vollkorn/v11/0ybgGDoxxrvAnPhYGzMlQLzuMasz6Df2MHGeEGmcIbA.woff2) format('woff2');
  unicode-range: U+0100-024F, U+0259, U+1E00-1EFF, U+2020, U+20A0-20AB, U+20AD-20CF, U+2113, U+2C60-2C7F, U+A720-A7FF;
}
/* latin */
@font-face {
  font-family: 'Vollkorn';
  font-style: normal;
  font-weight: 400;
  src: url(https://fonts.gstatic.com/s/vollkorn/v11/0ybgGDoxxrvAnPhYGzMlQLzuMasz6Df2MHGeHmmc.woff2) format('woff2');
  unicode-range: U+0000-00FF, U+0131, U+0152-0153, U+02BB-02BC, U+02C6, U+02DA, U+02DC, U+2000-206F, U+2074, U+20AC, U+2122, U+2191, U+2193, U+2212, U+2215, U+FEFF, U+FFFD;
}
/* cyrillic-ext */
@font-face {
  font-family: 'Vollkorn';
  font-style: normal;
  font-weight: 700;
  src: url(https://fonts.gstatic.com/s/vollkorn/v11/0ybgGDoxxrvAnPhYGzMlQLzuMasz6Df213aeE2mcIbA.woff2) format('woff2');
  unicode-range: U+0460-052F, U+1C80-1C88, U+20B4, U+2DE0-2DFF, U+A640-A69F, U+FE2E-FE2F;
}
/* cyrillic */
@font-face {
  font-family: 'Vollkorn';
  font-style: normal;
  font-weight: 700;
  src: url(https://fonts.gstatic.com/s/vollkorn/v11/0ybgGDoxxrvAnPhYGzMlQLzuMasz6Df213aeGmmcIbA.woff2) format('woff2');
  unicode-range: U+0400-045F, U+0490-0491, U+04B0-04B1, U+2116;
}
/* greek */
@font-face {
  font-family: 'Vollkorn';
  font-style: normal;
  font-weight: 700;
  src: url(https://fonts.gstatic.com/s/vollkorn/v11/0ybgGDoxxrvAnPhYGzMlQLzuMasz6Df213aeHWmcIbA.woff2) format('woff2');
  unicode-range: U+0370-03FF;
}
/* vietnamese */
@font-face {
  font-family: 'Vollkorn';
  font-style: normal;
  font-weight: 700;
  src: url(https://fonts.gstatic.com/s/vollkorn/v11/0ybgGDoxxrvAnPhYGzMlQLzuMasz6Df213aeEWmcIbA.woff2) format('woff2');
  unicode-range: U+0102-0103, U+0110-0111, U+0128-0129, U+0168-0169, U+01A0-01A1, U+01AF-01B0, U+1EA0-1EF9, U+20AB;
}
/* latin-ext */
@font-face {
  font-family: 'Vollkorn';
  font-style: normal;
  font-weight: 700;
  src: url(https://fonts.gstatic.com/s/vollkorn/v11/0ybgGDoxxrvAnPhYGzMlQLzuMasz6Df213aeEGmcIbA.woff2) format('woff2');
  unicode-range: U+0100-024F, U+0259, U+1E00-1EFF, U+2020, U+20A0-20AB, U+20AD-20CF, U+2113, U+2C60-2C7F, U+A720-A7FF;
}
/* latin */
@font-face {
  font-family: 'Vollkorn';
  font-style: normal;
  font-weight: 700;
  src: url(https://fonts.gstatic.com/s/vollkorn/v11/0ybgGDoxxrvAnPhYGzMlQLzuMasz6Df213aeHmmc.woff2) format('woff2');
  unicode-range: U+0000-00FF, U+0131, U+0152-0153, U+02BB-02BC, U+02C6, U+02DA, U+02DC, U+2000-206F, U+2074, U+20AC, U+2122, U+2191, U+2193, U+2212, U+2215, U+FEFF, U+FFFD;
}
