# Supplementary material for: Conserved sequence motifs in human TMTC1, TMTC2, TMTC3, and TMTC4, new O-mannosyltransferases from the GT-C/PMT clan, are rationalized as ligand binding sites
Source: Biol Direct. 2021 Jan 12;16:4. doi: 10.1186/s13062-021-00291-w (PMC7801869; doi:10.1186/s13062-021-00291-w)
Supplement: Supplementary file 3 — Additional file 3. HHPred outputs when searching TMTCs against Pfam or PDB structures. The compressed library file AF3-2020-06-HHPred-TMTCs.zip contains the outputs when running the four human TMTC sequences as input of HHPred against PDB sequences and against Pfam domains (as of 23rd of June 2020). [file 13062_2021_291_MOESM3_ESM.zip › AF3-2020-06-HHPred-TMTCs/HHpred_TMTC1_PDB_files/data-view.css]

.file-view[data-v-4a9784a5]{width:100%;font-size:12px;height:50vh;font-family:Consolas,SFMono-Regular,Source Code Pro,Liberation Mono,Menlo,Courier,monospace}.fullscreen .file-view[data-v-4a9784a5]{height:85vh}.result-options[data-v-1b386a75]{border-bottom:none;border-top:1px solid rgba(10,10,10,.1)}.file-view[data-v-1b386a75]{width:100%;font-size:12px;height:50vh;font-family:Consolas,SFMono-Regular,Source Code Pro,Liberation Mono,Menlo,Courier,monospace}.fullscreen .file-view[data-v-1b386a75]{height:85vh}
