# Supplementary material for: Conserved sequence motifs in human TMTC1, TMTC2, TMTC3, and TMTC4, new O-mannosyltransferases from the GT-C/PMT clan, are rationalized as ligand binding sites
Source: Biol Direct. 2021 Jan 12;16:4. doi: 10.1186/s13062-021-00291-w (PMC7801869; doi:10.1186/s13062-021-00291-w)
Supplement: Supplementary file 3 — Additional file 3. HHPred outputs when searching TMTCs against Pfam or PDB structures. The compressed library file AF3-2020-06-HHPred-TMTCs.zip contains the outputs when running the four human TMTC sequences as input of HHPred against PDB sequences and against Pfam domains (as of 23rd of June 2020). [file 13062_2021_291_MOESM3_ESM.zip › AF3-2020-06-HHPred-TMTCs/HHpred_TMTC1_PDB_files/hhblits-resultshhomp-resultshhpred-resultshmmer-resultspsibl.css]

#hitListTable td a[data-v-0f8028f3]{cursor:pointer}#hitListTable td a[data-v-0f8028f3]:hover{color:#2e8c81}.hit-map-container[data-v-1d51a1c9]{position:relative}@media (max-width:1199.98px){.hit-map-container[data-v-1d51a1c9]{overflow-x:auto}}.hit-map-container .tooltip[data-v-1d51a1c9]{display:-webkit-box;display:-ms-flexbox;display:flex;-webkit-box-pack:center;-ms-flex-pack:center;justify-content:center;pointer-events:none;-webkit-transition:opacity .2s ease-in-out;transition:opacity .2s ease-in-out}.hit-map-container .tooltip .arrow[data-v-1d51a1c9]{left:50%;-webkit-transform:translateX(-50%);transform:translateX(-50%)}.hit-map-container .tooltip .tooltip-inner[data-v-1d51a1c9]{max-width:90%;min-width:15rem}.hit-slider[data-v-1d51a1c9]{display:-webkit-box;display:-ms-flexbox;display:flex;-webkit-box-orient:vertical;-webkit-box-direction:normal;-ms-flex-direction:column;flex-direction:column;max-width:800px}
