# Supplementary material for: Conserved sequence motifs in human TMTC1, TMTC2, TMTC3, and TMTC4, new O-mannosyltransferases from the GT-C/PMT clan, are rationalized as ligand binding sites
Source: Biol Direct. 2021 Jan 12;16:4. doi: 10.1186/s13062-021-00291-w (PMC7801869; doi:10.1186/s13062-021-00291-w)
Supplement: Supplementary file 3 — Additional file 3. HHPred outputs when searching TMTCs against Pfam or PDB structures. The compressed library file AF3-2020-06-HHPred-TMTCs.zip contains the outputs when running the four human TMTC sequences as input of HHPred against PDB sequences and against Pfam domains (as of 23rd of June 2020). [file 13062_2021_291_MOESM3_ESM.zip › AF3-2020-06-HHPred-TMTCs/HHpred_TMTC1_PDB_files/hhpred-results.css]

.result-section[data-v-2ec2f68d]{padding-top:3.5rem}@media (min-width:992px){.result-options a[data-v-2ec2f68d]{margin-right:1.9rem}}.alignments-table[data-v-2ec2f68d]{font-size:.95em}.alignments-table .blank-row[data-v-2ec2f68d]{height:.8rem}.alignments-table .sequence td[data-v-2ec2f68d]{word-break:keep-all;white-space:nowrap;font-family:Consolas,SFMono-Regular,Source Code Pro,Liberation Mono,Menlo,Courier,monospace;padding:0 1rem 0 0}.alignments-table .sequence .consensus-agree[data-v-2ec2f68d]{white-space:pre-wrap}.alignments-table a[data-v-2ec2f68d]{cursor:pointer;color:#2e8c81}.alignments-table a[data-v-2ec2f68d]:hover{color:#006e62}.db-list[data-v-2ec2f68d]{border-left:1px solid;border-left-color:#707070;margin-left:.5em;padding-left:.5em}
