# Supplementary material for: Conserved sequence motifs in human TMTC1, TMTC2, TMTC3, and TMTC4, new O-mannosyltransferases from the GT-C/PMT clan, are rationalized as ligand binding sites
Source: Biol Direct. 2021 Jan 12;16:4. doi: 10.1186/s13062-021-00291-w (PMC7801869; doi:10.1186/s13062-021-00291-w)
Supplement: Supplementary file 3 — Additional file 3. HHPred outputs when searching TMTCs against Pfam or PDB structures. The compressed library file AF3-2020-06-HHPred-TMTCs.zip contains the outputs when running the four human TMTC sequences as input of HHPred against PDB sequences and against Pfam domains (as of 23rd of June 2020). [file 13062_2021_291_MOESM3_ESM.zip › AF3-2020-06-HHPred-TMTCs/HHpred_TMTC1_PDB_files/job.css]

.job-log-element[data-v-c8b85640]{display:-webkit-box;display:-ms-flexbox;display:flex;-webkit-box-align:center;-ms-flex-align:center;align-items:center}.job-log-element i[data-v-c8b85640]{width:32px;height:18px;margin-top:.2em;font-size:1.3em}.job-log-element .running[data-v-c8b85640]{background:url(../img/ellipsis.5fb789c7.gif) no-repeat 50%}.job-log-element .done[data-v-c8b85640]{color:rgba(40,120,111,.636)}.job-log-element .done[data-v-c8b85640]:before{content:"\F058"}.job-log-element .error[data-v-c8b85640]{color:#da4453}.job-log-element .error[data-v-c8b85640]:before{content:"\F057"}.job-log-element[data-v-7e19146b]{display:-webkit-box;display:-ms-flexbox;display:flex;-webkit-box-align:center;-ms-flex-align:center;align-items:center}.job-log-element i[data-v-7e19146b]{width:32px;height:18px;margin-top:.2em;font-size:1.3em}.job-log-element .running[data-v-7e19146b]{background:url(../img/ellipsis.5fb789c7.gif) no-repeat 50%}.job-log-element .done[data-v-7e19146b]{color:rgba(40,120,111,.636)}.job-log-element .done[data-v-7e19146b]:before{content:"\F058"}.job-log-element .error[data-v-7e19146b]{color:#da4453}.job-log-element .error[data-v-7e19146b]:before{content:"\F057"}.citation[data-v-0215b2fb]{border-left:2px solid rgba(0,110,98,.75);margin:.65rem .5em 0;font-size:.95em}.citation div[data-v-0215b2fb]{margin-left:1em}.result-options{font-size:.9em;background:#fefefe;border-bottom:1px solid rgba(10,10,10,.1);margin-top:-1rem;margin-bottom:1rem;padding:1rem 0;position:-webkit-sticky;position:sticky;top:0;z-index:10;overflow-x:auto;white-space:nowrap}.result-options a{cursor:pointer;margin-right:1rem;color:inherit}@media (min-width:992px){.result-options a{margin-right:2.5rem}}.result-options a[disabled]{cursor:not-allowed;color:#707070}.result-options a.active,.result-options a:hover{color:#2e8c81!important;text-decoration:none}
