# Supplementary material for: Conserved sequence motifs in human TMTC1, TMTC2, TMTC3, and TMTC4, new O-mannosyltransferases from the GT-C/PMT clan, are rationalized as ligand binding sites
Source: Biol Direct. 2021 Jan 12;16:4. doi: 10.1186/s13062-021-00291-w (PMC7801869; doi:10.1186/s13062-021-00291-w)
Supplement: Supplementary file 3 — Additional file 3. HHPred outputs when searching TMTCs against Pfam or PDB structures. The compressed library file AF3-2020-06-HHPred-TMTCs.zip contains the outputs when running the four human TMTC sequences as input of HHPred against PDB sequences and against Pfam domains (as of 23rd of June 2020). [file 13062_2021_291_MOESM3_ESM.zip › AF3-2020-06-HHPred-TMTCs/HHpred_TMTC1_PDB_files/tool.css]

.nonDefault[data-v-270c6830]{background:#ffebeb}.vue-switcher{position:relative;display:inline-block}.vue-switcher__label{display:block;font-size:10px;margin-bottom:5px}.vue-switcher input{opacity:0;width:100%;height:100%;position:absolute;z-index:1;cursor:pointer}.vue-switcher div{height:15px;width:36px;position:relative;border-radius:30px;display:-ms-flex;display:-webkit-box;display:-ms-flexbox;display:flex;-webkit-box-align:center;-ms-flex-align:center;align-items:center;-webkit-box-pack:start;-ms-flex-pack:start;justify-content:flex-start;cursor:pointer;-webkit-transition:.2s linear,background-color .2s linear;transition:.2s linear,background-color .2s linear}.vue-switcher div:after{content:"";height:20px;width:20px;border-radius:100px;display:block;-webkit-transition:.15s linear,background-color .15s linear;transition:.15s linear,background-color .15s linear;position:absolute;left:100%;margin-left:-18px;cursor:pointer;top:-3px;-webkit-box-shadow:0 1px 5px 0 rgba(0,0,0,.1);box-shadow:0 1px 5px 0 rgba(0,0,0,.1)}.vue-switcher--unchecked div{-webkit-box-pack:end;-ms-flex-pack:end;justify-content:flex-end}.vue-switcher--unchecked div:after{left:15px}.vue-switcher--disabled div{opacity:.3}.vue-switcher--disabled input{cursor:not-allowed}.vue-switcher--bold div{top:-8px;height:26px;width:51px}.vue-switcher--bold div:after{margin-left:-24px;top:3px}.vue-switcher--bold--unchecked div:after{left:28px}.vue-switcher--bold .vue-switcher__label span{padding-bottom:7px;display:inline-block}.vue-switcher-theme--default.vue-switcher-color--default div{background-color:#b7b7b7}.vue-switcher-theme--default.vue-switcher-color--default div:after{background-color:#9d9d9d}.vue-switcher-theme--default.vue-switcher-color--default.vue-switcher--unchecked div{background-color:#aaa}.vue-switcher-theme--default.vue-switcher-color--default.vue-switcher--unchecked div:after{background-color:#c4c4c4}.vue-switcher-theme--default.vue-switcher-color--blue div{background-color:#77b0c8}.vue-switcher-theme--default.vue-switcher-color--blue div:after{background-color:#539bb9}.vue-switcher-theme--default.vue-switcher-color--blue.vue-switcher--unchecked div{background-color:#c0dae5}.vue-switcher-theme--default.vue-switcher-color--blue.vue-switcher--unchecked div:after{background-color:#77b0c8}.vue-switcher-theme--default.vue-switcher-color--red div{background-color:#c87777}.vue-switcher-theme--default.vue-switcher-color--red div:after{background-color:#b95353}.vue-switcher-theme--default.vue-switcher-color--red.vue-switcher--unchecked div{background-color:#e5c0c0}.vue-switcher-theme--default.vue-switcher-color--red.vue-switcher--unchecked div:after{background-color:#c87777}.vue-switcher-theme--default.vue-switcher-color--yellow div{background-color:#c9c377}.vue-switcher-theme--default.vue-switcher-color--yellow div:after{background-color:#bab353}.vue-switcher-theme--default.vue-switcher-color--yellow.vue-switcher--unchecked div{background-color:#e6e3c0}.vue-switcher-theme--default.vue-switcher-color--yellow.vue-switcher--unchecked div:after{background-color:#c9c377}.vue-switcher-theme--default.vue-switcher-color--orange div{background-color:#c89577}.vue-switcher-theme--default.vue-switcher-color--orange div:after{background-color:#b97953}.vue-switcher-theme--default.vue-switcher-color--orange.vue-switcher--unchecked div{background-color:#e5cec0}.vue-switcher-theme--default.vue-switcher-color--orange.vue-switcher--unchecked div:after{background-color:#c89577}.vue-switcher-theme--default.vue-switcher-color--green div{background-color:#77c88d}.vue-switcher-theme--default.vue-switcher-color--green div:after{background-color:#53b96e}.vue-switcher-theme--default.vue-switcher-color--green.vue-switcher--unchecked div{background-color:#c0e5ca}.vue-switcher-theme--default.vue-switcher-color--green.vue-switcher--unchecked div:after{background-color:#77c88d}.vue-switcher-theme--bulma.vue-switcher-color--default div{background-color:#dcdcdc}.vue-switcher-theme--bulma.vue-switcher-color--default div:after{background-color:#f5f5f5}.vue-switcher-theme--bulma.vue-switcher-color--default.vue-switcher--unchecked div{background-color:#e8e8e8}.vue-switcher-theme--bulma.vue-switcher-color--default.vue-switcher--unchecked div:after{background-color:#f5f5f5}.vue-switcher-theme--bulma.vue-switcher-color--primary div{background-color:#05ffda}.vue-switcher-theme--bulma.vue-switcher-color--primary div:after{background-color:#00d1b2}.vue-switcher-theme--bulma.vue-switcher-color--primary.vue-switcher--unchecked div{background-color:#6bffe9}.vue-switcher-theme--bulma.vue-switcher-color--primary.vue-switcher--unchecked div:after{background-color:#05ffda}.vue-switcher-theme--bulma.vue-switcher-color--blue div{background-color:#5e91e3}.vue-switcher-theme--bulma.vue-switcher-color--blue div:after{background-color:#3273dc}.vue-switcher-theme--bulma.vue-switcher-color--blue.vue-switcher--unchecked div{background-color:#b5ccf2}.vue-switcher-theme--bulma.vue-switcher-color--blue.vue-switcher--unchecked div:after{background-color:#5e91e3}.vue-switcher-theme--bulma.vue-switcher-color--red div{background-color:#ff6b89}.vue-switcher-theme--bulma.vue-switcher-color--red div:after{background-color:#ff3860}.vue-switcher-theme--bulma.vue-switcher-color--red.vue-switcher--unchecked div{background-color:#ffd1da}.vue-switcher-theme--bulma.vue-switcher-color--red.vue-switcher--unchecked div:after{background-color:#ff6b89}.vue-switcher-theme--bulma.vue-switcher-color--yellow div{background-color:#ffe78a}.vue-switcher-theme--bulma.vue-switcher-color--yellow div:after{background-color:#ffdd57}.vue-switcher-theme--bulma.vue-switcher-color--yellow.vue-switcher--unchecked div{background-color:#fffcf0}.vue-switcher-theme--bulma.vue-switcher-color--yellow.vue-switcher--unchecked div:after{background-color:#ffe78a}.vue-switcher-theme--bulma.vue-switcher-color--green div{background-color:#3dde75}.vue-switcher-theme--bulma.vue-switcher-color--green div:after{background-color:#22c65b}.vue-switcher-theme--bulma.vue-switcher-color--green.vue-switcher--unchecked div{background-color:#94edb3}.vue-switcher-theme--bulma.vue-switcher-color--green.vue-switcher--unchecked div:after{background-color:#3dde75}.vue-switcher-theme--bootstrap.vue-switcher-color--default div{background-color:#e6e6e6}.vue-switcher-theme--bootstrap.vue-switcher-color--default div:after{background-color:#f0f0f0}.vue-switcher-theme--bootstrap.vue-switcher-color--default.vue-switcher--unchecked div{background-color:#f5f5f5}.vue-switcher-theme--bootstrap.vue-switcher-color--default.vue-switcher--unchecked div:after{background-color:#f0f0f0}.vue-switcher-theme--bootstrap.vue-switcher-color--primary div{background-color:#4f93ce}.vue-switcher-theme--bootstrap.vue-switcher-color--primary div:after{background-color:#337ab7}.vue-switcher-theme--bootstrap.vue-switcher-color--primary.vue-switcher--unchecked div{background-color:#9fc4e4}.vue-switcher-theme--bootstrap.vue-switcher-color--primary.vue-switcher--unchecked div:after{background-color:#4f93ce}.vue-switcher-theme--bootstrap.vue-switcher-color--success div{background-color:#80c780}.vue-switcher-theme--bootstrap.vue-switcher-color--success div:after{background-color:#5cb85c}.vue-switcher-theme--bootstrap.vue-switcher-color--success.vue-switcher--unchecked div{background-color:#c7e6c7}.vue-switcher-theme--bootstrap.vue-switcher-color--success.vue-switcher--unchecked div:after{background-color:#80c780}.vue-switcher-theme--bootstrap.vue-switcher-color--info div{background-color:#85d0e7}.vue-switcher-theme--bootstrap.vue-switcher-color--info div:after{background-color:#5bc0de}.vue-switcher-theme--bootstrap.vue-switcher-color--info.vue-switcher--unchecked div{background-color:#daf1f8}.vue-switcher-theme--bootstrap.vue-switcher-color--info.vue-switcher--unchecked div:after{background-color:#85d0e7}.vue-switcher-theme--bootstrap.vue-switcher-color--warning div{background-color:#f4c37d}.vue-switcher-theme--bootstrap.vue-switcher-color--warning div:after{background-color:#f0ad4e}.vue-switcher-theme--bootstrap.vue-switcher-color--warning.vue-switcher--unchecked div{background-color:#fceedb}.vue-switcher-theme--bootstrap.vue-switcher-color--warning.vue-switcher--unchecked div:after{background-color:#f4c37d}.vue-switcher-theme--bootstrap.vue-switcher-color--danger div{background-color:#d9534f}.vue-switcher-theme--bootstrap.vue-switcher-color--danger div:after{background-color:#c9302c}.vue-switcher-theme--bootstrap.vue-switcher-color--danger.vue-switcher--unchecked div{background-color:#eba5a3}.vue-switcher-theme--bootstrap.vue-switcher-color--danger.vue-switcher--unchecked div:after{background-color:#d9534f}.textarea-group[data-v-15b1c62b]{width:100%}.textarea-group .btn-link[data-v-15b1c62b]:active,.textarea-group .btn-link[data-v-15b1c62b]:focus,.textarea-group .btn-link[data-v-15b1c62b]:hover{text-decoration:none}.textarea-group .file-upload-progress[data-v-15b1c62b]{height:0;-webkit-transition:height 1s;transition:height 1s}.textarea-group.uploading-file .textarea-alignment[data-v-15b1c62b]{border-bottom-left-radius:0;border-bottom-right-radius:0}.textarea-group.uploading-file .file-upload-progress[data-v-15b1c62b]{height:1rem;-webkit-transition:height 0s;transition:height 0s;border-top-left-radius:0;border-top-right-radius:0}.textarea-alignment[data-v-15b1c62b]{font-family:Consolas,SFMono-Regular,Source Code Pro,Liberation Mono,Menlo,Courier,monospace;width:100%;height:20em;font-size:.9em}.textarea-alignment.shrink[data-v-15b1c62b]{height:14em}.validation-alert[data-v-15b1c62b]{margin-top:.5rem;float:right;padding:.4rem .5rem}.file-upload-dropzone[data-v-15b1c62b]{position:absolute;top:0;left:0;height:100%;width:100%;background-color:#eee;border:1px dashed #ccc;border-radius:3px;z-index:1;padding:2rem}.vue-switcher-theme--default.vue-switcher-color--default div{background-color:#45c2b3}.vue-switcher-theme--default.vue-switcher-color--default div:after{background-color:#2e8c81}.nonDefault[data-v-381f4428]{background:#ffebeb}.textarea-input[data-v-6bbaec05]{background-color:#fefefe;font-family:Consolas,SFMono-Regular,Source Code Pro,Liberation Mono,Menlo,Courier,monospace;font-size:.9em;height:20em}.validation-alert[data-v-6bbaec05]{margin-top:.5rem;float:right;padding:.4rem .5rem}.textarea-input[data-v-c4d35a64],.textarea-output[data-v-c4d35a64]{background-color:#fefefe;font-family:Consolas,SFMono-Regular,Source Code Pro,Liberation Mono,Menlo,Courier,monospace;font-size:.9em;height:15em}.btn-link[data-v-c4d35a64]:active,.btn-link[data-v-c4d35a64]:focus,.btn-link[data-v-c4d35a64]:hover{text-decoration:none}.validation-alert[data-v-c4d35a64]{margin-top:.5rem;float:right;padding:.4rem .5rem}.halign-center-wrapper[data-v-c4d35a64]{text-align:center}.output-button-group[data-v-c4d35a64]{display:inline-block}.parameter-component{width:100%;max-width:15rem}.parameter-component .col-form-label{font-size:.8em}.parameter-component.size-12{max-width:none}.suggestion-link[data-v-2d101d99]{text-decoration:underline;color:#2e8c81;cursor:pointer}.hover-unlock.fa-lock[data-v-b5b4188a]:hover:before{content:"\F09C"}@media (min-width:768px){.tool-header{height:2.75rem}}.tool-header h1{color:#2e8c81;font-weight:700;font-size:1.25em;line-height:1.6}.tool-header .help-icon i{color:#707070;font-size:.9em;margin-left:.15rem}.tool-form .tool-action{font-size:1.25rem;color:#666;cursor:pointer}.tool-form .tool-action.tool-action-lg{font-size:1.625rem}.tool-form .tool-action.tool-action-push-up{position:relative;top:-2px}.tool-form .parameter-tabs .nav-link{font-size:.9em;color:#666}.tool-form .submit-buttons{margin-bottom:0;padding-bottom:0;padding-right:0}.tool-form .submit-buttons .submit-button{margin-left:.5em;float:right;width:7.9em}@media (max-width:560px){.tool-form .submit-buttons .submit-button{width:100%}}@media (max-width:560px){.tool-form .submit-buttons .submit-button-margin{margin-top:3em}}.tool-form .submit-buttons .reset-params-button{float:right;width:7.9em}@media (max-width:560px){.tool-form .submit-buttons .reset-params-button{width:100%;margin-top:1em}}.tool-form .submit-buttons .btn-secondary,.tool-form .submit-buttons .btn-secondary:active{color:#fefefe;background-color:#f08e8e;border-color:#f08e8e}.tool-form .submit-buttons .btn-secondary:hover{background-color:#db7f7f;border-color:#db7f7f}.tool-form .submit-buttons .custom-job-id{margin-left:.5em;float:right;width:10em}@media (max-width:560px){.tool-form .submit-buttons .custom-job-id{width:100%;margin-top:1em}}.tool-form .submit-buttons .custom-job-id ::-webkit-input-placeholder{text-align:center}.tool-form .submit-buttons .custom-job-id ::-moz-placeholder{text-align:center}.tool-form .submit-buttons .custom-job-id :-ms-input-placeholder{text-align:center}.tool-form .submit-buttons .custom-job-id ::-ms-input-placeholder{text-align:center}.tool-form .submit-buttons .custom-job-id ::placeholder{text-align:center}.tool-form .card.fullscreen{position:fixed;top:0;left:0;width:100%;height:100%;z-index:11;overflow-y:auto;border-radius:0}.tool-form .vue-switcher__label{font-size:11px;margin-top:-1em;white-space:nowrap}@media (max-width:560px){.tool-form .vue-switcher__label{margin-top:-2.5em}}
