# Supplementary material for: Conserved sequence motifs in human TMTC1, TMTC2, TMTC3, and TMTC4, new O-mannosyltransferases from the GT-C/PMT clan, are rationalized as ligand binding sites
Source: Biol Direct. 2021 Jan 12;16:4. doi: 10.1186/s13062-021-00291-w (PMC7801869; doi:10.1186/s13062-021-00291-w)
Supplement: Supplementary file 3 — Additional file 3. HHPred outputs when searching TMTCs against Pfam or PDB structures. The compressed library file AF3-2020-06-HHPred-TMTCs.zip contains the outputs when running the four human TMTC sequences as input of HHPred against PDB sequences and against Pfam domains (as of 23rd of June 2020). [file 13062_2021_291_MOESM3_ESM.zip › AF3-2020-06-HHPred-TMTCs/hhpred_TMTC1-PFam.hhr]

Query         XP_016875493.1_TMTC1_Homo sapiens 1..456
Match_columns 456
No_of_seqs    1036 out of 1330
Neff          12.2799
Searched_HMMs 18258
Date          Fri Jun 19 07:59:57 2020
Command       hhsearch -cpu 8 -i ../results/full.a3m -d /cluster/toolkit/production/databases/hh-suite/pfama/pfama -o ../results/2161064.hhr -oa3m ../results/2161064.a3m -p 20 -Z 250 -loc -z 1 -b 1 -B 250 -ssm 2 -sc 1 -seq 1 -dbstrlen 10000 -norealign -maxres 32000 -contxt /cluster/toolkit/production/bioprogs/tools/hh-suite-build-new/data/context_data.crf 

 No Hit                             Prob E-value P-value  Score    SS Cols Query HMM  Template HMM
  1 PF03901.18 ; Glyco_transf_22 ;  99.9 2.1E-20 1.2E-24  165.0  30.3  347   29-456     1-352 (388)
  2 PF02516.15 ; STT3 ; Oligosacch  99.9 5.5E-19   3E-23  159.4  30.7  370   26-456     3-406 (458)
  3 PF09852.10 ; DUF2079 ; Predict  99.8 1.1E-17 6.1E-22  153.2  32.4  342   47-451     6-390 (519)
  4 PF07220.12 ; DUF1420 ; Protein  99.8   5E-16 2.8E-20  146.7  31.4  366   14-447   144-518 (670)
  5 PF10131.10 ; PTPS_related ; 6-  99.7 1.4E-15 7.6E-20  142.5  28.2  300   89-456     1-308 (616)
  6 PF02366.19 ; PMT ; Dolichyl-ph  99.6 2.3E-14 1.2E-18  117.3  20.8  216   30-285     2-242 (247)
  7 PF04188.14 ; Mannosyl_trans2 ;  99.6   6E-14 3.3E-18  124.4  25.0  326   51-451    60-425 (432)
  8 PF10034.10 ; Dpy19 ; Q-cell ne  99.6 8.4E-13 4.6E-17  124.1  31.2  362   46-455    30-502 (651)
  9 PF12250.9 ; AftA_N ; Arabinofu  99.6 3.6E-12   2E-16  111.8  27.7  341   27-446    76-430 (432)
 10 PF11028.9 ; DUF2723 ; Protein   99.6 1.5E-13 8.1E-18  106.9  16.6  155   52-242     1-188 (188)
 11 PF13231.7 ; PMT_2 ; Dolichyl-p  99.5 3.7E-13   2E-17  101.8  17.2  154   91-276     1-156 (159)
 12 PF09913.10 ; DUF2142 ; Predict  99.5 2.1E-12 1.1E-16  113.5  24.1  326   39-406     4-405 (405)
 13 PF04602.13 ; Arabinose_trans ;  99.5 6.3E-11 3.5E-15  102.9  27.9  352   34-456    51-428 (471)
 14 PF06728.14 ; PIG-U ; GPI trans  99.4 9.8E-11 5.4E-15  101.4  27.7  306   47-456    30-349 (363)
 15 PF15971.6 ; Mannosyl_trans4 ;   99.3 9.4E-11 5.1E-15   88.6  16.5  156   81-276     1-162 (163)
 16 PF09586.11 ; YfhO ; Bacterial   99.1 3.9E-08 2.1E-12   94.9  29.7  363   27-447     3-386 (832)
 17 PF04922.13 ; DIE2_ALG10 ; DIE2  99.1 6.2E-09 3.4E-13   89.7  20.5  209   47-295     2-231 (434)
 18 PF03155.16 ; Alg6_Alg8 ; ALG6,  99.1   3E-08 1.6E-12   88.4  22.8  327   47-418     9-358 (470)
 19 PF14264.7 ; Glucos_trans_II ;   99.0 6.4E-07 3.5E-11   75.0  27.1  302   45-413     5-310 (312)
 20 PF05208.14 ; ALG3 ; ALG3 prote  99.0 6.2E-08 3.4E-12   82.3  19.7  203   30-286     2-206 (356)
 21 PF09594.11 ; GT87 ; Glycosyltr  98.8 3.5E-07 1.9E-11   74.1  17.6  240   91-389     2-251 (251)
 22 PF05007.14 ; Mannosyl_trans ;   96.5    0.17 9.3E-06   40.3  17.6  190  166-418     5-209 (269)
 23 PF16192.6 ; PMT_4TMC ; C-termi  91.6     2.3 0.00013   31.5  12.2  108  342-453    58-177 (198)
 24 PF14897.7 ; EpsG ; EpsG family  89.5     5.2 0.00029   32.1  28.9  298   30-449     2-314 (319)
 25 PF09971.10 ; DUF2206 ; Predict  83.6      13 0.00071   30.8  17.4  213  206-448     3-247 (390)
 26 PF10060.10 ; DUF2298 ; Unchara  83.2      18 0.00099   32.2  36.2  364   19-451    49-570 (597)
 27 PF01098.20 ; FTSW_RODA_SPOVE ;  32.5 1.4E+02  0.0076   23.8  16.2  254  115-389    40-308 (357)
 28 PF04973.13 ; NMN_transporter ;  32.2      95  0.0052   21.9  10.3   97  116-218     2-100 (180)
 29 PF09323.11 ; DUF1980 ; Domain   28.3 1.2E+02  0.0063   21.6   7.0   74  376-449     2-99  (187)
 30 PF05562.12 ; WCOR413 ; Cold ac  26.3 1.3E+02  0.0071   21.5   6.4   70  128-217    82-151 (182)
 31 PF12273.9 ; RCR ; Chitin synth  23.8      48  0.0027   22.5   3.4   28  346-373     2-29  (138)

No 1
>PF03901.18 ; Glyco_transf_22 ; Alg9-like mannosyltransferase family
Probab=99.89  E-value=2.1e-20  Score=164.96  Aligned_cols=347  Identities=11%  Similarity=-0.016  Sum_probs=0.0  Template_Neff=11.900

Q ss_pred             HHHHHHHHHHHHHhhhcCCCccccch-HHHHhCCCCCCCCCcccccccccccccCCCCCCCcccccchHHHHHHHHHHHh
Q XP_016875493.1   29 AAALLAGASCLCYGRSLQGEFVHDDV-WAIVNNPDVRPGAPLRWGIFTNDFWGKGMAENTSHKSYRPLCVLTFKLNIFLT  107 (456)
Q Consensus        29 ~~~~l~~~~~~~~~~~~~~~~~~De~-~~~~~~~~~~~~~~~~~~~~~~~~~~~~~~~~~~~~~~~Pl~~~~~~~~~~l~  107 (456)
                      .++++.++............+..||. .+...+++..+++.........+.         ....+||++..+......++
T Consensus         1 lil~~~~~l~l~~~~~~~~~~~~De~~~~~~~a~~~~~~~~~~~~~~~~~~---------~~~~~p~~~~~~~~~~~~~~   71 (388)
T PIGB_HUMAN/62-    1 YLLLFTIALRILNCFLVQTSFVPDEYWQSLEVSHHMVFNYGYLTWEWTERL---------RSYTYPLIFASIYKILHLLG   71 (388)
T ss_pred             CHHHHHHHHHHHHHHhhhcCCCchHHHHHHHHHhhhccccCcCCCcccccc---------cCCHHHHHHHHHHHHHHHcC


Q ss_pred             CCCc----hHHHHHHHHHHHHHHHHHHHHHHHHhccchHHHHHHHHHHHHccccHHHHHHHHhHHHHHHHHHHHHHHHHH
Q XP_016875493.1  108 GMNP----FYFHAVNIILHCLVTLVLMYTCDKTVFKNRGLAFVTALLFAVHPIHTEAVAGIVGRADVLACLLFLLAFLSY  183 (456)
Q Consensus       108 g~~~----~~~rl~~~l~~~~~~~~~~~l~~~~~~~~~~~a~~aa~l~a~~p~~~~~~~~~~~~~~~~~~~~~~l~~~~~  183 (456)
                      |.++    ...|+.+.+++++++.++|.++||..  +++.+++++++++++|....+  ....++|.+..++.+++++++
T Consensus        72 ~~~~~~~~~~~r~~~~l~~~~~~~~~y~l~~~~~--~~~~a~~a~~l~~~~p~~~~~--~~~~~~~~~~~~~~~~~~~~~  147 (388)
T PIGB_HUMAN/62-   72 KDSVQLLIWIPRLAQALLSAVADVRLYSLMKQLE--NQEVARWVFFCQLCSWFTWYC--CTRTLTNTMETVLTIIALFYY  147 (388)
T ss_pred             CCCHHHHHHHHHHHHHHHHHHHHHHHHHHHHHHc--ChhHHHHHHHHHHHhHHHHHH--HhhhchHHHHHHHHHHHHHHH


Q ss_pred             HHHHhcCCCCCCCCcchhHHHHHHHHHHHHHHHHHHHHHHHHHHHHHHHHHHhcccccchhHhhccCcchHHHhhHHHHH
Q XP_016875493.1  184 NRSLDQGCVGGSFPSTVSPFFLLLSLFLGTCAMLVKETGITVFGVCLVYDLFSLSNKQDKSYLRASSNRNFLLTMRPFLK  263 (456)
Q Consensus       184 ~~~~~~~~~~~~~~~~~~~~~~~~~~~~~~la~~~k~~~~~~~~~~~~~~~~~~~~~~~~~~~~~~~~~~~~~~~~~~~~  263 (456)
                      .+..+++          +.+..  ++++.+++.++|+.+..+.++..++.+...+++ +++...               .
T Consensus       148 ~~~~~~~----------~~~~~--~~~~~~l~~~~k~~~~~~~~~~~~~~~~~~~~~-~~~~~~---------------~  199 (388)
T PIGB_HUMAN/62-  148 PLEGSKS----------MNSVK--YSSLVALAFIIRPTAVILWTPLLFRHFCQEPRK-LDLILH---------------H  199 (388)
T ss_pred             HHHhCCC----------CcHHH--HHHHHHHHHHhcchHHHHHHHHHHHHHHcChhc-HHHHHH---------------H


Q ss_pred             HHHHHHHHHHHHHHHHHHHhcCCCCccccCCCCcccchhHHHHHHHHHHHHHHHHHHHHHhHhhccccccCCCccccccc
Q XP_016875493.1  264 RAILVLSYVLVILYFRLWIMGGSMPLFSEQDNPASFSPYILTRFLTYSYLLAFNVWLLLAPVTLCYDWQVGSIPLVETIW  343 (456)
Q Consensus       264 ~~~~~~~~~~~~~~~~~~~~~~~~~~~~~~~~~~~~~~~~~~~~~~~~~~~~~~~~~~~~~~~~~~~~~~~~~~~~~~~~  343 (456)
                      .....++..+..........++....................................                      
T Consensus       200 ~~~~~~~~~~~~~~~~~~~~~~~~~~~~~~~~~~~~~~~~~~~~~~~~~~~~~~~~~~----------------------  257 (388)
T PIGB_HUMAN/62-  200 FLPVGFVTLSLSLMIDRIFFGQWTLVQFNFLKFNVLQNWGTFYGSHPWHWYFSQGFPV----------------------  257 (388)
T ss_pred             HHHHHHHHHHHHHHHHHHHhcchhhhhhhhhhhhcccccccccccCchHHHHHhhhhh----------------------


Q ss_pred             cHHHHHHHHHHHHHHHHHHHHHHHHhccccchHHHHHHHHHHHHHhHhccccCCCccccccccchHHHHHHHHHHHHHHH
Q XP_016875493.1  344 DMRNLATIFLAVVMALLSLHCLAAFKRLEHKEVLVGLLFLVFPFIPASNLFFRVGFVVAERVLYMPSMGYCILFVHGLSK  423 (456)
Q Consensus       344 ~~~~~~~~~~~~~~~~~~~~~~~~~~~~~~~~~~~~~~~~~~~~~~~~~~~~~~~~~~~~Ry~~~~~~~~~ll~~~~~~~  423 (456)
                               ................+++++    ....+.+.............     +||..+..|+++++++.++.+
T Consensus       258 ---------~~~~~~~~~~~~~~~~~~~~~----~~~~~~~~~~~~~~~~~~~~-----~ry~~~~~p~~~l~~~~~~~~  319 (388)
T PIGB_HUMAN/62-  258 ---------ILGTHLPFFIHGCYLAPKRYR----ILLVTVLWTLLVYSMLSHKE-----FRFIYPVLPFCMVFCGYSLTH  319 (388)
T ss_pred             ---------hHHhHHHHHHHHHHHchhhhH----HHHHHHHHHHHHHHhhcCCC-----cchHhcHHHHHHHHHHHHHHh


Q ss_pred             HHHHhchhhHHHHHHHHHHHHHHHHHHHHHhcC
Q XP_016875493.1  424 LCTWLNRCGATTLIVSTVLLLLLFSWKTVKQNE  456 (456)
Q Consensus       424 ~~~~~~~~~~~~~~~~~~~~~~~~~~~~~~~~~  456 (456)
                      ..++.+++........++..............+
T Consensus       320 ~~~~~~~~~~~~~~~~~~~~~~~~~~~~~~~~~  352 (388)
T PIGB_HUMAN/62-  320 LKTWKKPALSFLFLSNLFLALYTGLVHQRGTLD  352 (388)
T ss_pred             hhcccchHHHHHHHHHHHHHHHHHHHhhccchH


No 2
>PF02516.15 ; STT3 ; Oligosaccharyl transferase STT3 subunit
Probab=99.86  E-value=5.5e-19  Score=159.45  Aligned_cols=370  Identities=12%  Similarity=0.015  Sum_probs=0.0  Template_Neff=12.100

Q ss_pred             HHHHHHHHHHHHHHHH-----hhhcCCCccccchHHHHhCCCCCCCCCcccccccccccccCCCCCCC-cccccchHHHH
Q XP_016875493.1   26 PAGAAALLAGASCLCY-----GRSLQGEFVHDDVWAIVNNPDVRPGAPLRWGIFTNDFWGKGMAENTS-HKSYRPLCVLT   99 (456)
Q Consensus        26 ~~~~~~~l~~~~~~~~-----~~~~~~~~~~De~~~~~~~~~~~~~~~~~~~~~~~~~~~~~~~~~~~-~~~~~Pl~~~~   99 (456)
                      ....+++++++....+     ..........||..|...++++.+++....+.+....+.+....+.. ...+||+++++
T Consensus         3 ~~~~l~~i~~~~~~~r~~~~~~~~~~~~~~~D~~~~~~~a~~~~~~~~~~~~~~~~~~~~~~~~~~~~~~~~~~p~~~~l   82 (458)
T O27928_METTH/2    3 SRIETAELKGMNTADRAYFTDENGLPYMYEPDSYYNYRLTANILDHGHPGDKIINGTPWDLHSNYPPGNRVNYPPLILWI   82 (458)
T ss_pred             hhHhHHHHHhhhhhhHHhCCCCCCCCcccCCCcHHHHHHHHHHHHhCCCCCcccCCCCCCchhcCCCCCCCCCCchHHHH


Q ss_pred             HHHHHHHhCCCc-----hHHHHHHHHHHHHHHHHHHHHHHHHhccchHHHHHHHHHHHHccccHHHHHHHHhH--HHHHH
Q XP_016875493.1  100 FKLNIFLTGMNP-----FYFHAVNIILHCLVTLVLMYTCDKTVFKNRGLAFVTALLFAVHPIHTEAVAGIVGR--ADVLA  172 (456)
Q Consensus       100 ~~~~~~l~g~~~-----~~~rl~~~l~~~~~~~~~~~l~~~~~~~~~~~a~~aa~l~a~~p~~~~~~~~~~~~--~~~~~  172 (456)
                      .+....++|...     ...|+++.++++++++.+|.++||..  +++.|++++++++++|.+...  ...++  +|.+.
T Consensus        83 ~~~~~~~~~~~~~~~~~~~~~~~~~~~~~l~~~~~y~l~~~~~--~~~~a~~a~~l~~~~p~~~~~--~~~~~~~~~~~~  158 (458)
T O27928_METTH/2   83 SLLFHNFINLFIPFSLIETCFWLPAIIGPLAGIVMFFMVRRYA--GDLPGLLSGVLLVLAPVYFSR--TVPGFFDTDMFN  158 (458)
T ss_pred             HHHHHHHHHhhCCCcHHHHHhHHHHHHHHHHHHHHHHHHHHHc--CcHHHHHHHHHHHHcHHHHHh--hCCCCCCchHHH


Q ss_pred             HHHHHHHHHHHHHHHhcCCCCCCCCcchh--HHHHHHHHHHHHHHHHHHHHHHHHHHHHHHHHHHhcccccchhHhhccC
Q XP_016875493.1  173 CLLFLLAFLSYNRSLDQGCVGGSFPSTVS--PFFLLLSLFLGTCAMLVKETGITVFGVCLVYDLFSLSNKQDKSYLRASS  250 (456)
Q Consensus       173 ~~~~~l~~~~~~~~~~~~~~~~~~~~~~~--~~~~~~~~~~~~la~~~k~~~~~~~~~~~~~~~~~~~~~~~~~~~~~~~  250 (456)
                      .++.+++++++.+..+++          +  +++.++++++.+++.++|+. ....+...........++++++..+   
T Consensus       159 ~~~~~l~~~~~~~~~~~~----------~~~~~~~~l~g~~~~l~~~~~~~-~~~~~~~~~~~~~~~~~~~~~~~~~---  224 (458)
T O27928_METTH/2  159 IIFPLLVIFFLLKATETK----------NNYMFPLLLSSFSLALLSLSWNG-WAYIFYIIIISSILYMTLCKLKGKA---  224 (458)
T ss_pred             HHHHHHHHHHHHHHhccC----------CCchHHHHHHHHHHHHHHhHhhH-HHHHHHHHHHHHHHHHHHhhcccch---


Q ss_pred             cchHHHhhHHHHHHHHHHHHHHHHHHHHHHHHhcC-------------CCCccccCCCCcccchhHHHHHHHHHHHHHHH
Q XP_016875493.1  251 NRNFLLTMRPFLKRAILVLSYVLVILYFRLWIMGG-------------SMPLFSEQDNPASFSPYILTRFLTYSYLLAFN  317 (456)
Q Consensus       251 ~~~~~~~~~~~~~~~~~~~~~~~~~~~~~~~~~~~-------------~~~~~~~~~~~~~~~~~~~~~~~~~~~~~~~~  317 (456)
                                  .................+.....             ................................
T Consensus       225 ------------~~~~~~~~~~~~~~~~~~~~~~~~~~~~~~~~~~~~~~~~~~~~~~~~~~~~~~~~~~~~~~~~~~~~  292 (458)
T O27928_METTH/2  225 ------------VMGFSRKIAVFVIISLLIIGLAGRLGYALIFPTFFKFTFKSLSAGGWPGIFESISELSAPTFDEFLSL  292 (458)
T ss_pred             ------------hhHHHHHHHHHHHHHHHHhhhcccccHHHHHHHHHHHhcccccCCCCCcchHHHHHHhcccHHHHhcC


Q ss_pred             HHHHHHhHhhccccccCCCccccccccHHHHHHHHHHHHHHHHHHHHHHHHhc-cccchHHHHHHHHHHHHHhHhccccC
Q XP_016875493.1  318 VWLLLAPVTLCYDWQVGSIPLVETIWDMRNLATIFLAVVMALLSLHCLAAFKR-LEHKEVLVGLLFLVFPFIPASNLFFR  396 (456)
Q Consensus       318 ~~~~~~~~~~~~~~~~~~~~~~~~~~~~~~~~~~~~~~~~~~~~~~~~~~~~~-~~~~~~~~~~~~~~~~~~~~~~~~~~  396 (456)
                      ......                          .......+..........+++ ++++.......+..............
T Consensus       293 ~~~~~~--------------------------~~~~~~~~~~~~~~~~~~~~~~~~~~~~~~~~~~~~~~~~~~~~~~~~  346 (458)
T O27928_METTH/2  293 PGPVNM--------------------------GIGLFGFVIIGSIMLRDEIKRVHLPDFSWYPFILIGIWLIIGLAAYSL  346 (458)
T ss_pred             chHHHH--------------------------HHHHHHHHHHHHHHHHHHHHhccCCCCccHHHHHHHHHHHHHHHHHHH


Q ss_pred             CCccccccccchHHHHHHHHHHHHHHHHHHHhchhh-----HHHHHHHHHHHHHHHHHHHHHhcC
Q XP_016875493.1  397 VGFVVAERVLYMPSMGYCILFVHGLSKLCTWLNRCG-----ATTLIVSTVLLLLLFSWKTVKQNE  456 (456)
Q Consensus       397 ~~~~~~~Ry~~~~~~~~~ll~~~~~~~~~~~~~~~~-----~~~~~~~~~~~~~~~~~~~~~~~~  456 (456)
                      .     .||..+..|+++++++.++.+..++.+++.     .......+++++............
T Consensus       347 ~-----~Ry~~~~~p~~~i~~~~~~~~~~~~~~~~~~~~~~~~~~~~~~~~~~~~~~~~~~~~~~  406 (458)
T O27928_METTH/2  347 S-----TRFALLVIPPLIIFLGLLMGVMASYLKGSPSMRLRRSGNVFILSLVVMLSTISFIQAYE  406 (458)
T ss_pred             H-----HhHHHhhHHHHHHHHHHHHHHHHHHhcCCccchHHHHHHHHHHHHHHHHHHHHHHHHhh


No 3
>PF09852.10 ; DUF2079 ; Predicted membrane protein (DUF2079)
Probab=99.83  E-value=1.1e-17  Score=153.22  Aligned_cols=342  Identities=12%  Similarity=-0.012  Sum_probs=0.0  Template_Neff=10.900

Q ss_pred             CCccccchHHHHhCCCCCCCCCcccccccccccccCCCCCCCcccccchHHHHHHHHHHHhCCCchHHHHHHHHHHHHHH
Q XP_016875493.1   47 GEFVHDDVWAIVNNPDVRPGAPLRWGIFTNDFWGKGMAENTSHKSYRPLCVLTFKLNIFLTGMNPFYFHAVNIILHCLVT  126 (456)
Q Consensus        47 ~~~~~De~~~~~~~~~~~~~~~~~~~~~~~~~~~~~~~~~~~~~~~~Pl~~~~~~~~~~l~g~~~~~~rl~~~l~~~~~~  126 (456)
                      ....+||..|...++++.+++....+..+..          ....|||++.++.++.+.++| ++...|+++++++++++
T Consensus         6 ~~~~~De~~~~~~a~~~~~g~~~~~~~~~~~----------~~~~~~pl~~~l~a~~~~l~g-~~~~~rl~~~l~~~~~~   74 (519)
T Q9HK92_THEAC/3    6 NATAYDLGIYVSILENTMHGHVMYANPLLIN----------SFSEHFSPFLFVIYPIYWFFP-YVKTLLIMQSVMISFSG   74 (519)
T ss_pred             CccccHHHHHHHHHHHHHcCCccccCccccc----------cccccchhHHHHHHHHHHHcC-ChHHHHHHHHHHHHHHH


Q ss_pred             HHHHHHHHHHhccc--------hHHHHHHHHHHHHccccHHHHHH-HHhHHHHHHHHHHHHHHHHHHHHHhcCCCCCCCC
Q XP_016875493.1  127 LVLMYTCDKTVFKN--------RGLAFVTALLFAVHPIHTEAVAG-IVGRADVLACLLFLLAFLSYNRSLDQGCVGGSFP  197 (456)
Q Consensus       127 ~~~~~l~~~~~~~~--------~~~a~~aa~l~a~~p~~~~~~~~-~~~~~~~~~~~~~~l~~~~~~~~~~~~~~~~~~~  197 (456)
                      +++|.++|+.+.++        ++.|++++++++++|.....  . ...+.|.+..++++++++.+.+.  ++       
T Consensus        75 ~~~y~l~r~~~~~~~~~~~~~~~~~al~a~ll~~~~p~~~~~--~~~~~~~~~~~~~~~~~~~~~~~~~--~~-------  143 (519)
T Q9HK92_THEAC/3   75 LVIYLLAREIFFINNFKKDILLEMLALFISTSYILSPYIESP--LSFDFHLMPFLILFVPLSFYFFMKK--YK-------  143 (519)
T ss_pred             HHHHHHHHHHhccCcccchhHHHHHHHHHHHHHHHcHHhhhh--hhcCCchHHHHHHHHHHHHHHHHhh--cc-------


Q ss_pred             cchhHHHHHHHHHHHHHHHHHHHHHHHHHHHHHHHHHHh-----------------c----------ccccchhHhhccC
Q XP_016875493.1  198 STVSPFFLLLSLFLGTCAMLVKETGITVFGVCLVYDLFS-----------------L----------SNKQDKSYLRASS  250 (456)
Q Consensus       198 ~~~~~~~~~~~~~~~~la~~~k~~~~~~~~~~~~~~~~~-----------------~----------~~~~~~~~~~~~~  250 (456)
                             ..++++++++++++|+.++++.+.+.++.+..                 .          ++++.+..++   
T Consensus       144 -------~~~~gl~~~la~l~k~~~~~~~~~~~l~~~~~~~~~~~~~~~~~~~~~~~~~~~~~~~~~~~~~~~~~~~---  213 (519)
T Q9HK92_THEAC/3  144 -------ILNLIVLILIISLHSLFVIMVFFIISYQFIFRIRNEGNLNCHKIIRTIANINISDNLKKTPKSKYVLQKI---  213 (519)
T ss_pred             -------HHHHHHHHHHHHHhcchHHHHHHHHHHHHHHHHhccCCCcchhhhHHhhhcccccccccCCcchhhhhhh---


Q ss_pred             cchHHHhhHHHHHHHHHHHHHHHHHHHHHHHHhcCCCCccccCCCCcccchhHHHHHHHHHHHHHHHHHHHHHhHhhccc
Q XP_016875493.1  251 NRNFLLTMRPFLKRAILVLSYVLVILYFRLWIMGGSMPLFSEQDNPASFSPYILTRFLTYSYLLAFNVWLLLAPVTLCYD  330 (456)
Q Consensus       251 ~~~~~~~~~~~~~~~~~~~~~~~~~~~~~~~~~~~~~~~~~~~~~~~~~~~~~~~~~~~~~~~~~~~~~~~~~~~~~~~~  330 (456)
                       .....................................................+.......................  
T Consensus       214 -~~~~~~~~~~~~~~~~~~~~~~~~~~~~~~~~~~~~~~~~~~~~~~~~~~~~~~~~~~~~~~~~~~~~~~~~~~~~~--  290 (519)
T Q9HK92_THEAC/3  214 -VRSKTLIKIIITLILLVGYLYFASLMKTFIASGAVALSPPSTMSTGSVSSSLAGLFTDLFTRPMLIESAFLINFPDK--  290 (519)
T ss_pred             -hcchHHHHHHHHHHHHHHHHHHHHHHHHHHHccccccCCCcccCCCCcCCcHHHHHHHHhhCchHHHHHHhccchHH--


Q ss_pred             cccCCCccccccccHHHHHHHHHHHHHHHHHHHHHHHHhccccchHHHHHHHHHHHHHhHhccccCCCccccccccchHH
Q XP_016875493.1  331 WQVGSIPLVETIWDMRNLATIFLAVVMALLSLHCLAAFKRLEHKEVLVGLLFLVFPFIPASNLFFRVGFVVAERVLYMPS  410 (456)
Q Consensus       331 ~~~~~~~~~~~~~~~~~~~~~~~~~~~~~~~~~~~~~~~~~~~~~~~~~~~~~~~~~~~~~~~~~~~~~~~~~Ry~~~~~  410 (456)
                                            ....+...........+      ....++..+...................||.++.+
T Consensus       291 ----------------------~~~~~~~~~~~~~~~~~------~~~~~~~~~~~~~~~~~~~~~~~~~~~~ry~~~~~  342 (519)
T Q9HK92_THEAC/3  291 ----------------------IIFAFYAFANTGFLVFL------DPLSLLMDIPYFLYAYLSSYGPYYSLGYQYSTMII  342 (519)
T ss_pred             ----------------------HHHHHHHHHHHhHHHhc------CHHHHHhHHHHHHHHHhccCccccchhhHHHHhHH


Q ss_pred             HHHHHHHHHHHHHHH-------HHhchhhHHHHHHHHHHHHHHHHHHH
Q XP_016875493.1  411 MGYCILFVHGLSKLC-------TWLNRCGATTLIVSTVLLLLLFSWKT  451 (456)
Q Consensus       411 ~~~~ll~~~~~~~~~-------~~~~~~~~~~~~~~~~~~~~~~~~~~  451 (456)
                      |+++++++.++.++.       +...++..+.....++++.++.....
T Consensus       343 p~l~i~~~~~~~~~~~~~~~~~~~~~~~~~~~~~~~~~~~~~~~~~~~  390 (519)
T Q9HK92_THEAC/3  343 PFIFIGALFGIRKIVQSARATDSDDVRRTIKKILVGVISIVIVSSLFE  390 (519)
T ss_pred             HHHHHHHHHHHHHHHHHhccCCCcchhHhHHHHHHHHHHHHHHHHHHh


No 4
>PF07220.12 ; DUF1420 ; Protein of unknown function (DUF1420)
Probab=99.77  E-value=5e-16  Score=146.69  Aligned_cols=366  Identities=10%  Similarity=-0.067  Sum_probs=0.0  Template_Neff=10.600

Q ss_pred             CCcchhhhhhHHHHHHHHHHHHHHHHHHhhhcCCCccccc-hHHHHhCCCCCCCCCcccccccccccccCCCCCCCcccc
Q XP_016875493.1   14 RTPSRRRGCGLAPAGAAALLAGASCLCYGRSLQGEFVHDD-VWAIVNNPDVRPGAPLRWGIFTNDFWGKGMAENTSHKSY   92 (456)
Q Consensus        14 ~~~~~~~~~~~~~~~~~~~l~~~~~~~~~~~~~~~~~~De-~~~~~~~~~~~~~~~~~~~~~~~~~~~~~~~~~~~~~~~   92 (456)
                      ....+.............+++++...........+..+|| .+|...++++.+++........            .+..+
T Consensus       144 ~~~~~~~~~~~~~~~l~~~i~~~~~~~~~~~~~p~~~~D~~~yhl~~a~~~~~~g~~~~~~~~------------~~~~~  211 (670)
T D4HSK9_LEPIR/4  144 GFIKNKFNLINKNDVLNVFIILLMIGYGFLALCPITNADSLDYHIGVAIEILNQGKMPVFSGW------------FHGRL  211 (670)
T ss_pred             hhHHhhcccCChhHHHHHHHHHHHHHHHHHHcCCCCCCHHHHHHHHHHHHHHHcCCCCCCCCc------------hhhcC


Q ss_pred             cchHHHHHHHHHHHhCCCchHHHHHHHHHHHHHHHHHHHHHHHHhccchHHHHHHHHHHHHccccHHHHHHHH---hHHH
Q XP_016875493.1   93 RPLCVLTFKLNIFLTGMNPFYFHAVNIILHCLVTLVLMYTCDKTVFKNRGLAFVTALLFAVHPIHTEAVAGIV---GRAD  169 (456)
Q Consensus        93 ~Pl~~~~~~~~~~l~g~~~~~~rl~~~l~~~~~~~~~~~l~~~~~~~~~~~a~~aa~l~a~~p~~~~~~~~~~---~~~~  169 (456)
                      ||+...+......+.+.........+.+++.+++.++|.++||...+....+.+++++++++|.+...  +..   ...|
T Consensus       212 P~~~~~l~~~~~~l~~~~~~~~~~~~~l~~~l~~~~~y~l~r~~~~~~~~~a~~aall~~~~p~~~~~--s~~~~~~~~d  289 (670)
T D4HSK9_LEPIR/4  212 AGSGEVLNALGLAIGAEQFGSLLQFCGLLSIYGILSFYSFAEKFSESDGVWRKIIIIAFLSSPVLVFL--VSSPKPQLLQ  289 (670)
T ss_pred             CchHHHHHHHHHHHcchhHHHHHHHHHHHHHHHHHHHHHHHHHhcCCCCHHHHHHHHHHHhchHHHHH--hcCCchHHHH


Q ss_pred             HHHHHHHHHHHHHHHHHHhcCCCCCCCCcchhHHHHHHHHHH--HHHHHHHHHHHHHHHHHHHHHHHHhcccccchhHhh
Q XP_016875493.1  170 VLACLLFLLAFLSYNRSLDQGCVGGSFPSTVSPFFLLLSLFL--GTCAMLVKETGITVFGVCLVYDLFSLSNKQDKSYLR  247 (456)
Q Consensus       170 ~~~~~~~~l~~~~~~~~~~~~~~~~~~~~~~~~~~~~~~~~~--~~la~~~k~~~~~~~~~~~~~~~~~~~~~~~~~~~~  247 (456)
                      ...+++.+++++.+.+..+++          +.++..+++++  +|+|+.+|++++.+.++..+..+...++++...   
T Consensus       290 ~~~~~~~~~~l~~~~~~~~~~----------~~~~~~l~gl~~~~gla~~~K~~~~~~~~~~~~~~l~~~~~~~~~~---  356 (670)
T D4HSK9_LEPIR/4  290 IGMTSFAITLLLEIFSKIKTD----------KNKLFAFSLICILIMSATQAKFSFFLSAFLIGLFSIFSLGSIRLFF---  356 (670)
T ss_pred             HHHHHHHHHHHHHHHHhhccC----------CchHHHHHHHHHHHHHHHhhHHHHHHHHHHHHHHHHHHhcccchhH---


Q ss_pred             ccCcchHHHhhHHHHH---HHHHHHHHHHHHHHHHHHHhcCCCCccccCCCCcccchhHHHHHHHHHHHHHHHHHHHHHh
Q XP_016875493.1  248 ASSNRNFLLTMRPFLK---RAILVLSYVLVILYFRLWIMGGSMPLFSEQDNPASFSPYILTRFLTYSYLLAFNVWLLLAP  324 (456)
Q Consensus       248 ~~~~~~~~~~~~~~~~---~~~~~~~~~~~~~~~~~~~~~~~~~~~~~~~~~~~~~~~~~~~~~~~~~~~~~~~~~~~~~  324 (456)
                                 +....   ..+..++....+...+....+....................+..................+
T Consensus       357 -----------~~~~~~~~~~~~~~~~~~~w~~~~~~~~g~~~~~~~~~~~~~~~~~~~~~~~~~~~~~~~~~~~~~~~~  425 (670)
T D4HSK9_LEPIR/4  357 -----------YGLLISLFFFVLINFPAIFWKIKNYNSTFIDVLIHPLPGNTFPGVNEFEVSLRNYQDSALIFPLSLIFP  425 (670)
T ss_pred             -----------HHHHHHHHHHHHHHHHHHHHHHHHHHccCCcccccCCCCCCCCCccchHHHHHhcccccccCcHHhhcc


Q ss_pred             HhhccccccCCCccccccccHHHHHHHHHHHHHHHHHHHHHHHHhccccchHHHHHHHHHHHHHhHhccccCCCcccccc
Q XP_016875493.1  325 VTLCYDWQVGSIPLVETIWDMRNLATIFLAVVMALLSLHCLAAFKRLEHKEVLVGLLFLVFPFIPASNLFFRVGFVVAER  404 (456)
Q Consensus       325 ~~~~~~~~~~~~~~~~~~~~~~~~~~~~~~~~~~~~~~~~~~~~~~~~~~~~~~~~~~~~~~~~~~~~~~~~~~~~~~~R  404 (456)
                      ....                        ................++++++.......+...............     .|
T Consensus       426 ~~~~------------------------~~~~~~~~~~~~~~~~~~~~~~~~~~~~~~~~~~~~~~~~~~~~~-----~R  476 (670)
T D4HSK9_LEPIR/4  426 NQFG------------------------VITTVIGLGLFLIIFVKPIVTQKAFLLSVMIILFVILGSLMGQKA-----SR  476 (670)
T ss_pred             ccch------------------------hhHhHHHHHHHHHHHhcchhchHHHHHHHHHHHHHHHHHHhccch-----HH


Q ss_pred             ccchHHHHHHHHHHHHHHHHHHHhchhhHHHHHHHHHHHHHHH
Q XP_016875493.1  405 VLYMPSMGYCILFVHGLSKLCTWLNRCGATTLIVSTVLLLLLF  447 (456)
Q Consensus       405 y~~~~~~~~~ll~~~~~~~~~~~~~~~~~~~~~~~~~~~~~~~  447 (456)
                      |.+|.+|++++ ++.+.....+..++..+.....++++..+..
T Consensus       477 y~lp~~p~l~l-~~~~~~~~~~~~~~~~~~~~~~~~~~~~~~~  518 (670)
T D4HSK9_LEPIR/4  477 FFLEPFVWMLI-SLIGLNSFGKWNIRFVKEAVSTGILLQACAT  518 (670)
T ss_pred             hhHHHHHHHHH-HHHHHHhhccccHHHHHHHHHHHHHHHHHHH


No 5
>PF10131.10 ; PTPS_related ; 6-pyruvoyl-tetrahydropterin synthase related domain; membrane protein
Probab=99.73  E-value=1.4e-15  Score=142.47  Aligned_cols=300  Identities=11%  Similarity=0.022  Sum_probs=0.0  Template_Neff=11.600

Q ss_pred             cccccchHHHHHHHHHHHh-CCCchHHHHHHHHHHHHHHHHHHHHHHHHhccchHHHHHHHHHHHHccccHHHHHHHHhH
Q XP_016875493.1   89 HKSYRPLCVLTFKLNIFLT-GMNPFYFHAVNIILHCLVTLVLMYTCDKTVFKNRGLAFVTALLFAVHPIHTEAVAGIVGR  167 (456)
Q Consensus        89 ~~~~~Pl~~~~~~~~~~l~-g~~~~~~rl~~~l~~~~~~~~~~~l~~~~~~~~~~~a~~aa~l~a~~p~~~~~~~~~~~~  167 (456)
                      ..+|||+++++.++...++ |.+..+.|+.++++++++++++|.++|+..  ++..|++++++++++|.......+...+
T Consensus         1 f~~~pPl~~~l~~~~~~l~~g~~~~~~~l~~~l~~~l~~~~~y~l~r~~~--~~~~a~~a~~l~~~~p~~~~~~~~~~~~   78 (616)
T R5JZI7_9CLOT/7    1 FRYWGPLSYYIMAGLMFLTSGDLLLAYRLIAFVIFVVGGLPWILWGIHEN--RRVLGTFFGVLWFFMPEHIRIYFTAGNL   78 (616)
T ss_pred             CCCCchHHHHHHHHHHHHhcCCHHHHHHHHHHHHHHHHHHHHHHHHHHcC--cHHHHHHHHHHHHHCchHHHHHHhcCCH


Q ss_pred             HHHHHHHHHHHHHHHHHHHHhcCCCCCCCCcchhHHHHHHHHHHHHHHHHHHHHHHHHHHHHHHHHHHhcccccchhHhh
Q XP_016875493.1  168 ADVLACLLFLLAFLSYNRSLDQGCVGGSFPSTVSPFFLLLSLFLGTCAMLVKETGITVFGVCLVYDLFSLSNKQDKSYLR  247 (456)
Q Consensus       168 ~~~~~~~~~~l~~~~~~~~~~~~~~~~~~~~~~~~~~~~~~~~~~~la~~~k~~~~~~~~~~~~~~~~~~~~~~~~~~~~  247 (456)
                      +|.+..++.+++++++.+..+++          +.++.++++++++++.++|+....+.++..+........+++++   
T Consensus        79 ~~~~~~~~~~l~l~~~~~~~~~~----------~~~~~~~~~l~~~l~~~~~~~~~~~~~~~~~~~~~~~~~~~~~~---  145 (616)
T R5JZI7_9CLOT/7   79 PQMVTTMLVPYVIWFLWLYVRKK----------NNRAAVGLFVCMTLMSFTHLMVTAIMGVSAFLYLLIDQIWNKDT---  145 (616)
T ss_pred             HHHHHHHHHHHHHHHHHHHHhcC----------CHHHHHHHHHHHHHHHHhcHHHHHHHHHHHHHHHHHHHHhCCCh---


Q ss_pred             ccCcchHHHhhHHHHHHHHHHHHHHHHHHHHHHHHhcCCCCccccCCCCcccchhHHHHHHHHHHHHHHH----HHHHHH
Q XP_016875493.1  248 ASSNRNFLLTMRPFLKRAILVLSYVLVILYFRLWIMGGSMPLFSEQDNPASFSPYILTRFLTYSYLLAFN----VWLLLA  323 (456)
Q Consensus       248 ~~~~~~~~~~~~~~~~~~~~~~~~~~~~~~~~~~~~~~~~~~~~~~~~~~~~~~~~~~~~~~~~~~~~~~----~~~~~~  323 (456)
                                 +.........++..++...+..................  ...................    ....  
T Consensus       146 -----------~~~~~~~~~~~~~~~~~~~~~~~~~~~~~~~~~~~~~~--~~~~~~~~~~~~~~~~~~~~~~~~~~~--  210 (616)
T R5JZI7_9CLOT/7  146 -----------RRKIFALIYMICGILTAGIWVIPSLKGGLVTSESGDGS--VMSTLIYPLTTSLNPFKRLSAGNDSFY--  210 (616)
T ss_pred             -----------HHHHHHHHHHHHHHHHHHHHHHHHHccCCccCCCCccc--hhhhheechhhccCcchhccCCCCcch--


Q ss_pred             hHhhccccccCCCccccccccHHHHHHHHHHHHHHHHHHHHHHHHhccccchHHHHHHHHHHHHHhHhccccCCCccccc
Q XP_016875493.1  324 PVTLCYDWQVGSIPLVETIWDMRNLATIFLAVVMALLSLHCLAAFKRLEHKEVLVGLLFLVFPFIPASNLFFRVGFVVAE  403 (456)
Q Consensus       324 ~~~~~~~~~~~~~~~~~~~~~~~~~~~~~~~~~~~~~~~~~~~~~~~~~~~~~~~~~~~~~~~~~~~~~~~~~~~~~~~~  403 (456)
                                                   ......++.+......+++++......++.+++............+.....
T Consensus       211 -----------------------------~~~~~~~l~~~~~~~~~~~~~~~~~~~~~~~~~~~~~~~~~~~~~~~~~~~  261 (616)
T R5JZI7_9CLOT/7  211 -----------------------------FGLAAVLIAIAGILLARGGKKAGFVFLLIMLACTTPAAYRILVKLPFSQLF  261 (616)
T ss_pred             -----------------------------HHHHHHHHHHHHHHHHcCCChHHHHHHHHHHHhcchHHHHHHhhCCHHHhh


Q ss_pred             ---cccchHHHHHHHHHHHHHHHHHHHhchhhHHHHHHHHHHHHHHHHHHHHHhcC
Q XP_016875493.1  404 ---RVLYMPSMGYCILFVHGLSKLCTWLNRCGATTLIVSTVLLLLLFSWKTVKQNE  456 (456)
Q Consensus       404 ---Ry~~~~~~~~~ll~~~~~~~~~~~~~~~~~~~~~~~~~~~~~~~~~~~~~~~~  456 (456)
                         ||..+.  +++++++.++.+..++       ....+++++.+...........
T Consensus       262 ~~~r~~~~~--~~~~~~~~~~~~~~~~-------~~~~~~~~~~~~~~~~~~~~~~  308 (616)
T R5JZI7_9CLOT/7  262 WMTRFAPMV--YGFFFSACLEWVRLKK-------KYCVLLAALLCVDSISCMNLDF  308 (616)
T ss_pred             hHhHHHHHH--HHHHHHHHHHhhhhHH-------HHHHHHHHHHHHHHhhhccccc


No 6
>PF02366.19 ; PMT ; Dolichyl-phosphate-mannose-protein mannosyltransferase
Probab=99.64  E-value=2.3e-14  Score=117.29  Aligned_cols=216  Identities=15%  Similarity=0.020  Sum_probs=0.0  Template_Neff=12.200

Q ss_pred             HHHHHHHHHHHHhhhcCCCccccchHHHHhCCCCCCCCCcccccccccccccCCCCCCCcccccchHHHHHHHHHHHhC-
Q XP_016875493.1   30 AALLAGASCLCYGRSLQGEFVHDDVWAIVNNPDVRPGAPLRWGIFTNDFWGKGMAENTSHKSYRPLCVLTFKLNIFLTG-  108 (456)
Q Consensus        30 ~~~l~~~~~~~~~~~~~~~~~~De~~~~~~~~~~~~~~~~~~~~~~~~~~~~~~~~~~~~~~~~Pl~~~~~~~~~~l~g-  108 (456)
                      +++++.............+..+||..+...+++..+++.....                   ++|.+...........| 
T Consensus         2 ~~~~~~~~~~~~~~~~~~~~~~D~~~~~~~a~~~~~~~~~~~~-------------------~~~~~~~~~~~~~~~~~~   62 (247)
T PMT1_SCHPO/38-    2 FLTVVAFCVRAQRLMNPAKVVFEELRYYNYAVDYVNNKLLMDV-------------------YPPLGKLLFSLVAALTGN   62 (247)
T ss_pred             hHHHHHHHHHHHHHhCCcccchHHHHHHHHHHHHHcCccccCC-------------------CCcHHHHHHHHHHHHcCC


Q ss_pred             -----------------CCchHHHHHHHHHHHHHHHHHHHHHHHHhccchHHHHHHHHHHHHccccHHHHHHHHhHHHHH
Q XP_016875493.1  109 -----------------MNPFYFHAVNIILHCLVTLVLMYTCDKTVFKNRGLAFVTALLFAVHPIHTEAVAGIVGRADVL  171 (456)
Q Consensus       109 -----------------~~~~~~rl~~~l~~~~~~~~~~~l~~~~~~~~~~~a~~aa~l~a~~p~~~~~~~~~~~~~~~~  171 (456)
                                       .+....|+.+.+++.+++..+|.++ |+..++++.+++++++++++|.....  ....++|.+
T Consensus        63 ~~~~~~~~~~~~~~~~~~~~~~~~~~~~~~~~~~~~~~~~~~-~~~~~~~~~a~~~~~~~~~~p~~~~~--~~~~~~d~~  139 (247)
T PMT1_SCHPO/38-   63 KYELNTLDEPGQQYPFTDVAYSMRLFTCLLGSLLVPLMYGTV-YFPTKSKTAASLAALFVIFDNGLITM--SRYIMIEIP  139 (247)
T ss_pred             CcccccccCCCCCCCcchHHHHHHHHHHHHHHHHHHHHHHHH-hcccCCHHHHHHHHHHHHhchhHHHh--HhhccchHH


Q ss_pred             HHHHHHHHHHHHHHH-------HhcCCCCCCCCcchhHHHHHHHHHHHHHHHHHHHHHHHHHHHHHHHHHHhcccccchh
Q XP_016875493.1  172 ACLLFLLAFLSYNRS-------LDQGCVGGSFPSTVSPFFLLLSLFLGTCAMLVKETGITVFGVCLVYDLFSLSNKQDKS  244 (456)
Q Consensus       172 ~~~~~~l~~~~~~~~-------~~~~~~~~~~~~~~~~~~~~~~~~~~~la~~~k~~~~~~~~~~~~~~~~~~~~~~~~~  244 (456)
                      ..++.+++++++.+.       .+++          +.++..+++++.+++.++|+.+....+...+.......+++++ 
T Consensus       140 ~~~~~~~~~~~~~~~~~~~~~~~~~~----------~~~~~~~~~~~~~l~~~~k~~~~~~~~~~~~~~~~~~~~~~~~-  208 (247)
T PMT1_SCHPO/38-  140 ALYFMSLTAFYWSVYEAQQKRPFSLR----------WHTSLLSTGVALGLALSTKLSAMFTFGWLLILAAFHLWNLLGD-  208 (247)
T ss_pred             HHHHHHHHHHHHHHHHHhcCCCCCcH----------HHHHHHHHHHHHHHHHHhhHHHHHHHHHHHHHHHHHHHHhcCC-


Q ss_pred             HhhccCcchHHHhhHHHHHHHHHHHHHHHHHHHHHHHHhcC
Q XP_016875493.1  245 YLRASSNRNFLLTMRPFLKRAILVLSYVLVILYFRLWIMGG  285 (456)
Q Consensus       245 ~~~~~~~~~~~~~~~~~~~~~~~~~~~~~~~~~~~~~~~~~  285 (456)
                             +......+.........++...++..+.....++
T Consensus       209 -------~~~~~~~~~~~~~~~~~~~~~~p~~~~~~~~~~~  242 (247)
T PMT1_SCHPO/38-  209 -------LSVPMYRIVKHLFSYIFYLIGVPITVYLAVFAVH  242 (247)
T ss_pred             -------CCCCHHHHHHHHHHHHHHHHHHHHHHHHHHHHHH


No 7
>PF04188.14 ; Mannosyl_trans2 ; Mannosyltransferase (PIG-V)
Probab=99.64  E-value=6e-14  Score=124.43  Aligned_cols=326  Identities=12%  Similarity=-0.005  Sum_probs=0.0  Template_Neff=9.700

Q ss_pred             ccchHHHH--hCCCC-CCCCCcccccccccccccCCCCCCCcccccchHHHHHHHHHHHhCCC-----------chHHHH
Q XP_016875493.1   51 HDDVWAIV--NNPDV-RPGAPLRWGIFTNDFWGKGMAENTSHKSYRPLCVLTFKLNIFLTGMN-----------PFYFHA  116 (456)
Q Consensus        51 ~De~~~~~--~~~~~-~~~~~~~~~~~~~~~~~~~~~~~~~~~~~~Pl~~~~~~~~~~l~g~~-----------~~~~rl  116 (456)
                      |||.+|..  .+++- ...+                    ....++|+++++......++|.+           ..+.|+
T Consensus        60 wD~~~y~~~~ia~~g~y~~~--------------------~~~~f~Pl~p~l~~~~~~l~~~~~~~~~~~~~~~~~~~~~  119 (432)
T GPI18_YEAST/2-   60 WDSVFFIKNITSKNGKPQFE--------------------HEYAFSQLWTFFVRLFIKSNNDSIYHALRVGVAIENVLFY  119 (432)
T ss_pred             ccHHHHhhhhHHHcCCCccc--------------------ccccchHHHHHHHHHHHHhcccchHHHHHHHHHHHHHHHH


Q ss_pred             HH-HHHHHHHHHHHHHHHHHHhccchHHHHHHHHHHHHccccHHHHHHHHhHHHHHHHHHHHHHHHHHHHHHhcCCCCCC
Q XP_016875493.1  117 VN-IILHCLVTLVLMYTCDKTVFKNRGLAFVTALLFAVHPIHTEAVAGIVGRADVLACLLFLLAFLSYNRSLDQGCVGGS  195 (456)
Q Consensus       117 ~~-~l~~~~~~~~~~~l~~~~~~~~~~~a~~aa~l~a~~p~~~~~~~~~~~~~~~~~~~~~~l~~~~~~~~~~~~~~~~~  195 (456)
                      ++ .+++++++..+|.++ +...++++.|..++++++++|..+.. ....  +|.+..++.+++++++.+..++++    
T Consensus       120 ~s~~~~~~~~~~~ly~l~-~~~~~~~~~a~~a~~l~~~~P~~~~~-~~~~--~E~l~~~l~~~~~~~~~~~~~~~~----  191 (432)
T GPI18_YEAST/2-  120 LSGIVLYFLTKKIFSQNI-RQSQFARTIAKKTSLLFFLTSAAGFL-TSIY--SEPLSFFFAFVGIWSRECSISVPV----  191 (432)
T ss_pred             HHHHHHHHHHHHHHHhhh-HhhhccHHHHHHHHHHHhhCCchHHh-hccC--cHHHHHHHHHHHHHHHHhccCCCC----


Q ss_pred             CCcchhHHHHHHHHHHHHHHHH-HHHHHHHHHHHHHHHHHH--------hcccccchhHhhccCcchHHHhhHHHHHHHH
Q XP_016875493.1  196 FPSTVSPFFLLLSLFLGTCAML-VKETGITVFGVCLVYDLF--------SLSNKQDKSYLRASSNRNFLLTMRPFLKRAI  266 (456)
Q Consensus       196 ~~~~~~~~~~~~~~~~~~la~~-~k~~~~~~~~~~~~~~~~--------~~~~~~~~~~~~~~~~~~~~~~~~~~~~~~~  266 (456)
                           +.++.+.++++.+++.+ +|.+++...+......+.        .+++.++..              +.......
T Consensus       192 -----~~~~~~~~~~~~~la~~~~R~~g~~~~~~~~~~~l~~~~~~~~~~~~~~~~~~--------------~~~~~~~~  252 (432)
T GPI18_YEAST/2-  192 -----LGQFDISWRYWFPYSFISMACFTLASLNRSNCVLLGIYFIFDLIELTKNRKFV--------------KAICFPLL  252 (432)
T ss_pred             -----CCchhHHHHHHHHHHHHHHHhHHHHHHHHHHHHHHHHHHHHHHHHhhhhHHHH--------------HHHHHHHH


Q ss_pred             HHHHHHHHHHHHHHHH-hcCCCCccccCCCCcccc--------hhHHHHHHHHHHHHHHHHHHHHHhHhhccccccCCCc
Q XP_016875493.1  267 LVLSYVLVILYFRLWI-MGGSMPLFSEQDNPASFS--------PYILTRFLTYSYLLAFNVWLLLAPVTLCYDWQVGSIP  337 (456)
Q Consensus       267 ~~~~~~~~~~~~~~~~-~~~~~~~~~~~~~~~~~~--------~~~~~~~~~~~~~~~~~~~~~~~~~~~~~~~~~~~~~  337 (456)
                      ..++...++....... ..................        .....+..........+......|....         
T Consensus       253 ~~~~~~~p~~~~~~~~~~~~f~~~~~~w~~~~~~~~~~~~~~~~~~~~q~~yw~~g~~~~~~~~~~~~~ll---------  323 (432)
T GPI18_YEAST/2-  253 SGSLMFSALLYQQYYLPYKTFCPQRGEWCKSQLFSSIFITKTSLYSYIQSHYWGVGLLKYWTPNNIPNFLF---------  323 (432)
T ss_pred             HHHHHHHHHHHHHHHHHHHHHCCCCChhHhCCCCCchhhcccchHHHHHHHcCCCcchhcCCccchhHHHh---------


Q ss_pred             cccccccHHHHHHHHHHHHHHHHHHHHHHHHhccccchHHHHHHHHHHHHHhHhccccCCCccccccccchHHHHHHHHH
Q XP_016875493.1  338 LVETIWDMRNLATIFLAVVMALLSLHCLAAFKRLEHKEVLVGLLFLVFPFIPASNLFFRVGFVVAERVLYMPSMGYCILF  417 (456)
Q Consensus       338 ~~~~~~~~~~~~~~~~~~~~~~~~~~~~~~~~~~~~~~~~~~~~~~~~~~~~~~~~~~~~~~~~~~Ry~~~~~~~~~ll~  417 (456)
                                    .....+..........+++++.........+...........    ......||.. ..|++.+.+
T Consensus       324 --------------~~p~~~l~~~~~~~~~~~~~~~~~~~~~~~~~~~~~~~~~~~----~~~~~~R~~~-~~P~l~~~~  384 (432)
T GPI18_YEAST/2-  324 --------------AVPNIIILIYSSIYFSKIYPSYNLKALVWITRALVVIVCFFA----HVQILNRIAS-FLPLHLWYL  384 (432)
T ss_pred             --------------HHHHHHHHHHHHHHHHhhCCccccHHHHHHHHHHHHHHHHHH----HHHHHHHHHh-ccHHHHHHH


Q ss_pred             HHHHHHHHHHhchhh-------HHHHHHHHHHHHHHHHHHH
Q XP_016875493.1  418 VHGLSKLCTWLNRCG-------ATTLIVSTVLLLLLFSWKT  451 (456)
Q Consensus       418 ~~~~~~~~~~~~~~~-------~~~~~~~~~~~~~~~~~~~  451 (456)
                      +..+.+..++.++..       .+......++.........
T Consensus       385 a~~~~~~~~~~~~~~~~~~~~~~~~~~~~~~~~~~~~~~l~  425 (432)
T GPI18_YEAST/2-  385 ADRLVKTSDPKKMENPKGDDKIVKFYIYWLAFWIPLQTILF  425 (432)
T ss_pred             HHHHhcCCCCCcCCCCCCCCHHHHHHHHHHHHHHHHHHHHH


No 8
>PF10034.10 ; Dpy19 ; Q-cell neuroblast polarisation
Probab=99.61  E-value=8.4e-13  Score=124.12  Aligned_cols=362  Identities=10%  Similarity=-0.034  Sum_probs=0.0  Template_Neff=10.800

Q ss_pred             CCCccccchHHHHhCCCCCCCCCccccccc--ccccccCCCCCCCcccccchHHHHHHHHHHHhC---------------
Q XP_016875493.1   46 QGEFVHDDVWAIVNNPDVRPGAPLRWGIFT--NDFWGKGMAENTSHKSYRPLCVLTFKLNIFLTG---------------  108 (456)
Q Consensus        46 ~~~~~~De~~~~~~~~~~~~~~~~~~~~~~--~~~~~~~~~~~~~~~~~~Pl~~~~~~~~~~l~g---------------  108 (456)
                      ..++..||..|+..++++.++++...+...  .+..............+++....+.+..++++|               
T Consensus        30 ~~~~~~d~~~y~~~~~~i~~~~~~~~~~~~~~~d~~~~~p~g~~~~~~~~~~~~~~~a~~~~~~~~~~~~~~~~~~~~~~  109 (651)
T A7ST13_NEMVE/6   30 ELSFRTEMGLYYSYYKTMVEAPTFLDGLHAVMNCNVTEYPDTVNTLKRFNLYPEVILAGKFRIFEWLASKFEYQTKTCYT  109 (651)
T ss_pred             hhccCcchhhHHhHHhhhccCCCHHHHHHHHHcCCCCcCCCCchHHhhcchHHHHHHHHHHHHHHHHHhhcCcCccchhe


Q ss_pred             -----------------CCchHHHHHHHHHHHHHHHHHHHHHHHHhccchH-HHHHHHHHHHHccccHHHHHHHHhHHHH
Q XP_016875493.1  109 -----------------MNPFYFHAVNIILHCLVTLVLMYTCDKTVFKNRG-LAFVTALLFAVHPIHTEAVAGIVGRADV  170 (456)
Q Consensus       109 -----------------~~~~~~rl~~~l~~~~~~~~~~~l~~~~~~~~~~-~a~~aa~l~a~~p~~~~~~~~~~~~~~~  170 (456)
                                       ...........++++++++.+|.++|+..  +++ .|++++++++++|.++..+.......|.
T Consensus       110 ~~~~~~~~~~~~~~~~~~p~~~~~~~~~i~~~l~v~~~y~l~~~l~--~~~~~al~aall~a~~p~~~~~~~~g~~~~~~  187 (651)
T A7ST13_NEMVE/6  110 VNRGYGLPPVQSCEGLGELSFFYVYSIFFLTGLMMACFFILCFYLS--GSILGGVLGTLCYFFNHGEATRVMWTPPLRES  187 (651)
T ss_pred             eecCCCCCCcccCCCcCchHHHHHHHHHHHHHHHHHHHHHHHHHHc--CChHHHHHHHHHHHhChhhhhhHhhCCCcccc


Q ss_pred             HHHHHHHHHHHHHHHHHhcCCCCCCCCcchhHHHHHHHHHHHHHHHHHHHHHHHHHHHHHHHHHHhcccccchhHhhccC
Q XP_016875493.1  171 LACLLFLLAFLSYNRSLDQGCVGGSFPSTVSPFFLLLSLFLGTCAMLVKETGITVFGVCLVYDLFSLSNKQDKSYLRASS  250 (456)
Q Consensus       171 ~~~~~~~l~~~~~~~~~~~~~~~~~~~~~~~~~~~~~~~~~~~la~~~k~~~~~~~~~~~~~~~~~~~~~~~~~~~~~~~  250 (456)
                      +..++.+++++++.+..+++++        +.++.++++++.+++..+|...........+..+.....++.++...   
T Consensus       188 ~~~~f~~l~l~~~~~~~~~~~~--------~~~~~~l~gl~~~l~~~~~~~~~~~~~~~~~~~~~~~~~~~~~~~~~---  256 (651)
T A7ST13_NEMVE/6  188 FSYPYLVAQLLVVTFTLRSVKV--------TWRHITLVSMTTALFMIPWQFAQFALLTQTCALFVVYIMHFITADKF---  256 (651)
T ss_pred             CHHHHHHHHHHHHHHHHhCCCC--------CHHHHHHHHHHHHHHHHHhhhHHHHHHHHHHHHHHHHHhhcCCHHHH---


Q ss_pred             cchHHHhhHH--------------------------------------------------HHHHHHHHHHHHHHHHHHHH
Q XP_016875493.1  251 NRNFLLTMRP--------------------------------------------------FLKRAILVLSYVLVILYFRL  280 (456)
Q Consensus       251 ~~~~~~~~~~--------------------------------------------------~~~~~~~~~~~~~~~~~~~~  280 (456)
                              +.                                                  ....................
T Consensus       257 --------~~~~~~~~~~~~~~~~~~~~~~~~~~~~~~~~~~~~~~~~~~~~~~~~~~~~~~~~~~~~~~~~~~~~~~~~  328 (651)
T A7ST13_NEMVE/6  257 --------CKILYGLLVAHLLNFAVQFGNSMLLSSFFMSAVISALVVAKAESQIHKLPYQLLIWATQGLGFAAGTLGIKV  328 (651)
T ss_pred             --------HHHHHHHHHHHHHHHHHHccchHHHHHHHHHHHHHHHHHHHHHhhhccCCHHHHHHHHHHHHHHHHHHHHHH


Q ss_pred             HHhcCCCCcc-ccCCCCcccchhHHHHHHHHHHHHHHHHHHHHHhHhhccccccCCCccccccccHHHHHHHHHHHHHHH
Q XP_016875493.1  281 WIMGGSMPLF-SEQDNPASFSPYILTRFLTYSYLLAFNVWLLLAPVTLCYDWQVGSIPLVETIWDMRNLATIFLAVVMAL  359 (456)
Q Consensus       281 ~~~~~~~~~~-~~~~~~~~~~~~~~~~~~~~~~~~~~~~~~~~~~~~~~~~~~~~~~~~~~~~~~~~~~~~~~~~~~~~~  359 (456)
                      .......... ......................................                  .............
T Consensus       329 ~~~~~~~~~~~~~~~~~~~~~~~~~~~~~~~~~~~~~~~~~~~~~~~~~------------------~~~~~~~~~~~~~  390 (651)
T A7ST13_NEMVE/6  329 AVAKVLSIADDSKFTSYRDFHTLLYTCAPEFDFLDQEAPVKLTKTLLLP------------------SAIVAASAVIAKV  390 (651)
T ss_pred             HHHHhcCcccccccCCCCCHHHHHHhcchhcCCCChHHHHHHHHhcHHH------------------HHHHHHHHHHHHH


Q ss_pred             HHHHHHHHHhccccch------------------------HHHHHHHHHHHHHhHhccccCCCccccccccchHHHHHHH
Q XP_016875493.1  360 LSLHCLAAFKRLEHKE------------------------VLVGLLFLVFPFIPASNLFFRVGFVVAERVLYMPSMGYCI  415 (456)
Q Consensus       360 ~~~~~~~~~~~~~~~~------------------------~~~~~~~~~~~~~~~~~~~~~~~~~~~~Ry~~~~~~~~~l  415 (456)
                      ........+++++++.                        ..+.+++.+.........         .||..+..|++++
T Consensus       391 ~~~~~~~~~~~~~~~~~~~~~~~~~~~~~~~~~~~~~~~~~~~~~~~~~~~~~~~~~~---------~R~~~~~~p~l~i  461 (651)
T A7ST13_NEMVE/6  391 GASEWEYWVRGKKSQVKSDSADEHDEGAQGQEANPRPHAEYVYHVLQAMAFVLMAVII---------MRLKLFGTPALCV  461 (651)
T ss_pred             HHHHHHHHHhcccccCCCCCccccccccccccCCCCCchHHHHHHHHHHHHHHHHHHH---------HHHHHHHHHHHHH


Q ss_pred             HHHHHHHH-HHHHhchhhHHHHHHHHHHHHHHHHHHHHHhc
Q XP_016875493.1  416 LFVHGLSK-LCTWLNRCGATTLIVSTVLLLLLFSWKTVKQN  455 (456)
Q Consensus       416 l~~~~~~~-~~~~~~~~~~~~~~~~~~~~~~~~~~~~~~~~  455 (456)
                      +++.++.+ +.+..+++..+....+++++...........+
T Consensus       462 l~a~~~~~~~~~~~~~~~~~~~~~~~~~~~~~~~~~~~~~~  502 (651)
T A7ST13_NEMVE/6  462 LASLVASRQFFSFLGDRRRHQAIVIALIAVMSVQGFSNLKT  502 (651)
T ss_pred             HHHHHhcHHHHHhhhHHHHHHHHHHHHHHHHHhcchhhHHH


No 9
>PF12250.9 ; AftA_N ; Arabinofuranosyltransferase N terminal
Probab=99.56  E-value=3.6e-12  Score=111.79  Aligned_cols=341  Identities=10%  Similarity=-0.030  Sum_probs=0.0  Template_Neff=8.400

Q ss_pred             HHHHHHHHHHHHHHHhhhcCCCccccchHHHHhCCCCCCCCCcccccccccccccCCCCCCCcccccchHHHHHHHHHHH
Q XP_016875493.1   27 AGAAALLAGASCLCYGRSLQGEFVHDDVWAIVNNPDVRPGAPLRWGIFTNDFWGKGMAENTSHKSYRPLCVLTFKLNIFL  106 (456)
Q Consensus        27 ~~~~~~l~~~~~~~~~~~~~~~~~~De~~~~~~~~~~~~~~~~~~~~~~~~~~~~~~~~~~~~~~~~Pl~~~~~~~~~~l  106 (456)
                      ...+....+............+...||.++....+.+.++.......+.+           ..+.|||+++++.+....+
T Consensus        76 ~~~l~~~~l~~~L~~t~~~~~gl~~D~~~~~~~~~~~~~~~~~~d~~~~~-----------~~~~YPPl~~~l~~~~~~l  144 (432)
T U3GUY2_9CORY/3   76 PAALVITTLGIPLSATRLYLDGINVDQGFRTQFLTWMGYTIHLSDMNYID-----------MPSYYPGAWFWIGGRLANL  144 (432)
T ss_pred             HHHHHHHHHHHHHhcCcccCCCccccHHHHHHHHHHHHhccccccccCCC-----------CcccCChHHHHHHHHHHHH


Q ss_pred             hCCCc-hHHHHHHHHHHHHHHHHHHHHHHHHhccch-HHH-HHHHHHHHHccccHHHHHHHHhHHHHHHHHHHHHHHHHH
Q XP_016875493.1  107 TGMNP-FYFHAVNIILHCLVTLVLMYTCDKTVFKNR-GLA-FVTALLFAVHPIHTEAVAGIVGRADVLACLLFLLAFLSY  183 (456)
Q Consensus       107 ~g~~~-~~~rl~~~l~~~~~~~~~~~l~~~~~~~~~-~~a-~~aa~l~a~~p~~~~~~~~~~~~~~~~~~~~~~l~~~~~  183 (456)
                      +|.+. ...|..+++...++....|.+.|+..  ++ ..+ .++++..++.|.....     ...+.....+....++.+
T Consensus       145 ~G~~~~~a~r~~~~l~~~l~~~~~y~l~r~l~--~~~~~al~ia~~~~~~~~~~~~~-----~~y~~l~~~~l~~~l~~~  217 (432)
T U3GUY2_9CORY/3  145 LGLAGWEVFQPWALISLATAGSILVPVWQRIC--GSLTVASGIALVTTSITIVMSAD-----EPYAAIITMGVPAATVMM  217 (432)
T ss_pred             hCCCHHHHhHHHHHHHHHHHHHHHHHHHHHHH--CCHHHHHHHHHHHHHHHHhcCCC-----CcHHHHHHHHHHHHHHHH


Q ss_pred             HHHHhcCCCCCCCCcchhHHHHHHHHHHHHHHHHHHHHHHHHHHHHHH--HHHHhcccccchhHhhccCcchHHHhhHHH
Q XP_016875493.1  184 NRSLDQGCVGGSFPSTVSPFFLLLSLFLGTCAMLVKETGITVFGVCLV--YDLFSLSNKQDKSYLRASSNRNFLLTMRPF  261 (456)
Q Consensus       184 ~~~~~~~~~~~~~~~~~~~~~~~~~~~~~~la~~~k~~~~~~~~~~~~--~~~~~~~~~~~~~~~~~~~~~~~~~~~~~~  261 (456)
                      .|..++           +++..+..+++.+++.++|............  .......+++.++..+              
T Consensus       218 ~r~l~~-----------~~~~~~~~gl~lgl~~l~y~~~~~~~~~~~~~~~~l~~~~~~~~~~~~~--------------  272 (432)
T U3GUY2_9CORY/3  218 RRALTG-----------SLWPLIGLTLYIGVSAAMYTLFTAVVALSVCVMAALFAVVFDHSIKPLL--------------  272 (432)
T ss_pred             HHHhcC-----------CchHHHHHHHHHHHHHHHhHHHHHHHHHHHHHHHHHHHHHcCCCchHHH--------------


Q ss_pred             HHHHHHHHHHHHHHHHHHHHHhcCCCCccccCCCCcccchhHHHHHHHHHHHHHHHHHHHHHhHhhccccccCCCccccc
Q XP_016875493.1  262 LKRAILVLSYVLVILYFRLWIMGGSMPLFSEQDNPASFSPYILTRFLTYSYLLAFNVWLLLAPVTLCYDWQVGSIPLVET  341 (456)
Q Consensus       262 ~~~~~~~~~~~~~~~~~~~~~~~~~~~~~~~~~~~~~~~~~~~~~~~~~~~~~~~~~~~~~~~~~~~~~~~~~~~~~~~~  341 (456)
                       +......+..+....+...............+...+.-..                                  +....
T Consensus       273 -~~~~~~~~a~~~a~~~~~P~l~~~~~~~~~~~~~~~~~~~----------------------------------~~~~~  317 (432)
T U3GUY2_9CORY/3  273 -RLLIIGTGSALIASTVWAPYLTAILSGQPHSGATAMHYLP----------------------------------PTGAQ  317 (432)
T ss_pred             -HHHHHHHHHHHHHHHHHHHHHHHHHhCCCCCCcchHhcCC----------------------------------ccccC


Q ss_pred             cccHHHHHHHHHHHHHHHHHHHHHHHHhccccchHHHHHHHHHHHHHhHhccccCCCccccccccchHHHHHHHHHHHHH
Q XP_016875493.1  342 IWDMRNLATIFLAVVMALLSLHCLAAFKRLEHKEVLVGLLFLVFPFIPASNLFFRVGFVVAERVLYMPSMGYCILFVHGL  421 (456)
Q Consensus       342 ~~~~~~~~~~~~~~~~~~~~~~~~~~~~~~~~~~~~~~~~~~~~~~~~~~~~~~~~~~~~~~Ry~~~~~~~~~ll~~~~~  421 (456)
                      ...+.........+.++..+......+ ++..+.....+.......+...............|+..+..+.+++.++.++
T Consensus       318 ~~~p~~~~~~~~~L~l~Glv~l~~~~r-~~~~~~l~~~~~~~y~w~~~~~~~~~~~~~ll~~R~~~~l~~~l~~~~a~gi  396 (432)
T U3GUY2_9CORY/3  318 VPMPMLQFNLVGLLCLLGLAYLIVRIA-DPDVRSMLIAQIVFYGWIVTSMIVSLSGKTLLGFRLDAIITIQLATAGMLAL  396 (432)
T ss_pred             CCCccccccHHHHHHHHHHHHHHHHhc-CHhHHHHHHHHHHHHHHHHHHHHHHHhCCCchhHhHHHHHHHHHHHHHHHHH


Q ss_pred             HHH-----H----HHhchhhHHHHHHHHHHHHHH
Q XP_016875493.1  422 SKL-----C----TWLNRCGATTLIVSTVLLLLL  446 (456)
Q Consensus       422 ~~~-----~----~~~~~~~~~~~~~~~~~~~~~  446 (456)
                      .++     .    ++.+....+....+...+...
T Consensus       397 ~~l~~~~~~~~~~~~~~~~~~~~~~~~~~~~~~~  430 (432)
T U3GUY2_9CORY/3  397 AELRLVEIPRFYPAVTRPATATTVTRVMVAILAI  430 (432)
T ss_pred             HHHHHccCccccccccCcccchHHHHHHHHHHHH


No 10
>PF11028.9 ; DUF2723 ; Protein of unknown function (DUF2723)
Probab=99.55  E-value=1.5e-13  Score=106.88  Aligned_cols=155  Identities=16%  Similarity=0.157  Sum_probs=0.0  Template_Neff=10.000

Q ss_pred             cchHHHHhCCCCCCCCCcccccccccccccCCCCCCCcccccchHHHHHHHHHHHh--CCCchHHHHHHHHHHHHHHHHH
Q XP_016875493.1   52 DDVWAIVNNPDVRPGAPLRWGIFTNDFWGKGMAENTSHKSYRPLCVLTFKLNIFLT--GMNPFYFHAVNIILHCLVTLVL  129 (456)
Q Consensus        52 De~~~~~~~~~~~~~~~~~~~~~~~~~~~~~~~~~~~~~~~~Pl~~~~~~~~~~l~--g~~~~~~rl~~~l~~~~~~~~~  129 (456)
                      ||..|...+.+....+..                      ..|++..+......++  |.+....|+.+.+++.+++.++
T Consensus         1 D~~~y~~~a~~~~~~~~p----------------------~~~l~~~~~~~~~~~~~~~~~~~~~r~~~~l~~~l~~~~~   58 (188)
T F2I9U5_FLUTR/3    1 DCGEYITAANKLEVGHPP----------------------GAPLFMLLGRLFSFFAEPEMVAVWINRLSALCSSFTILFL   58 (188)
T ss_pred             ChHHHHHHHhhcCCCCCC----------------------ChHHHHHHHHHHHhcCCCCcHHHHHHHHHHHHHHHHHHHH


Q ss_pred             HHHHHHHhccchH------------------HHHHHHHHHHHccccHHHHHHHHhHHHHHHHHHHHHHHHHHHHHHhcCC
Q XP_016875493.1  130 MYTCDKTVFKNRG------------------LAFVTALLFAVHPIHTEAVAGIVGRADVLACLLFLLAFLSYNRSLDQGC  191 (456)
Q Consensus       130 ~~l~~~~~~~~~~------------------~a~~aa~l~a~~p~~~~~~~~~~~~~~~~~~~~~~l~~~~~~~~~~~~~  191 (456)
                      |.++|+..  +++                  .+++++++++++|.....  ....++|.+..++.+++++++.+..+++ 
T Consensus        59 ~~~~~~~~--~~~~~~~~~~~~~~~~~~~~~~a~~a~~l~~~~p~~~~~--s~~~~~d~~~~~~~~~~l~~~~~~~~~~-  133 (188)
T F2I9U5_FLUTR/3   59 YWSITMFA--KKIMQRKDRDWSRGDQIATLGAGIIGALAYTFSDSFWFS--AVEGEVYAMSSLFTAAIFWMILKWDAEM-  133 (188)
T ss_pred             HHHHHHHH--HHHHhccccccccchHHHHHHHHHHHHHHHHHchhHHHH--hhhcchhHHHHHHHHHHHHHHHHHHHhc-


Q ss_pred             CCCCCCcchhH-------------HHHHHHHHHHHHHHHHHHHHHHHHHHHHHHHHHhcccccc
Q XP_016875493.1  192 VGGSFPSTVSP-------------FFLLLSLFLGTCAMLVKETGITVFGVCLVYDLFSLSNKQD  242 (456)
Q Consensus       192 ~~~~~~~~~~~-------------~~~~~~~~~~~la~~~k~~~~~~~~~~~~~~~~~~~~~~~  242 (456)
                               +.             ++.++++++.+++.++|+.++.+++..+++.+...+++++
T Consensus       134 ---------~~~~~~~~~~~~~~~~~~~l~g~~~~la~~~k~~~~~~~~~~~~~~~~~~~~~~~  188 (188)
T F2I9U5_FLUTR/3  134 ---------IGIKHGEIKDSRSPMRWMILIWFMFGLAIGVHLLGLLAVPAIAYVIYFNLWEKTN  188 (188)
T ss_pred             ---------cCccCCCcCCCCChHHHHHHHHHHHHHHHHHHHHHHHHHHHHHHHHHHhhHHhcC


No 11
>PF13231.7 ; PMT_2 ; Dolichyl-phosphate-mannose-protein mannosyltransferase
Probab=99.54  E-value=3.7e-13  Score=101.75  Aligned_cols=154  Identities=16%  Similarity=0.193  Sum_probs=0.0  Template_Neff=11.500

Q ss_pred             cccchHHHHHHHHHHHhCCCchHHHHHHHHHHHHHHHHHHHHHHHHhccchHHHHHHHHHHHHccccHHHHHHHHhHHHH
Q XP_016875493.1   91 SYRPLCVLTFKLNIFLTGMNPFYFHAVNIILHCLVTLVLMYTCDKTVFKNRGLAFVTALLFAVHPIHTEAVAGIVGRADV  170 (456)
Q Consensus        91 ~~~Pl~~~~~~~~~~l~g~~~~~~rl~~~l~~~~~~~~~~~l~~~~~~~~~~~a~~aa~l~a~~p~~~~~~~~~~~~~~~  170 (456)
                      +|||+++++.+....++|.+....|+.+.+++.+++..+|.+.|+..  +++.+..++.+++++|.....  ....++|.
T Consensus         1 ~~~P~~~~~~~~~~~l~g~~~~~~~~~~~~~~~~~~~~~~~~~~~~~--~~~~~~~~~~~~~~~p~~~~~--~~~~~~~~   76 (159)
T D5UN54_TSUPD/6    1 DKPPASLWVMELSTRIFGVNSWAMLVPQALLGVAAVALLYATVRRRF--GAVAGLLAGLILAVTPVAAMM--FRFNNPDA   76 (159)
T ss_pred             CCChHHHHHHHHHHHHHCCCHHHHHHHHHHHHHHHHHHHHHHHHHHH--HHHHHHHHHHHHHhcHHHHHh--hhcCCHHH


Q ss_pred             HHHHHHHHHHHHHHHHHhcCCCCCCCCcchhHHHHHHHHHHHHHHHHHHHHHHHHHHHHHH--HHHHhcccccchhHhhc
Q XP_016875493.1  171 LACLLFLLAFLSYNRSLDQGCVGGSFPSTVSPFFLLLSLFLGTCAMLVKETGITVFGVCLV--YDLFSLSNKQDKSYLRA  248 (456)
Q Consensus       171 ~~~~~~~l~~~~~~~~~~~~~~~~~~~~~~~~~~~~~~~~~~~la~~~k~~~~~~~~~~~~--~~~~~~~~~~~~~~~~~  248 (456)
                      ...++..++++...+..+++          +.+....++++.+++..+|+......+...+  +....+++++++.    
T Consensus        77 ~~~~~~~~~~~~~~~~~~~~----------~~~~~~~~~~~~~l~~~~k~~~~~~~~~~~~~~~~~~~~~~~~~~~----  142 (159)
T D5UN54_TSUPD/6   77 LLVLLMIAATWAMLRAVEDG----------RWRWLIVCGAFVGVGFLTKQLAVMLIVPGLALTYLVAGPPKIGVRI----  142 (159)
T ss_pred             HHHHHHHHHHHHHHHHHHcC----------ChHHHHHHHHHHHHHHHcccchHHhhHHHHHHHHHHhCChhHHHHH----


Q ss_pred             cCcchHHHhhHHHHHHHHHHHHHHHHHH
Q XP_016875493.1  249 SSNRNFLLTMRPFLKRAILVLSYVLVIL  276 (456)
Q Consensus       249 ~~~~~~~~~~~~~~~~~~~~~~~~~~~~  276 (456)
                                    +......+......
T Consensus       143 --------------~~~~~~~~~~~~~~  156 (159)
T D5UN54_TSUPD/6  143 --------------AQLFAAGTSMIVAA  156 (159)
T ss_pred             --------------HHHHHHHHHHHHHH


No 12
>PF09913.10 ; DUF2142 ; Predicted membrane protein (DUF2142)
Probab=99.53  E-value=2.1e-12  Score=113.50  Aligned_cols=326  Identities=13%  Similarity=0.023  Sum_probs=0.0  Template_Neff=9.800

Q ss_pred             HHHhhhcCCCccccchHHHHhCCCCCCCCCcccccccccccccCCCCCCCccc---------------------------
Q XP_016875493.1   39 LCYGRSLQGEFVHDDVWAIVNNPDVRPGAPLRWGIFTNDFWGKGMAENTSHKS---------------------------   91 (456)
Q Consensus        39 ~~~~~~~~~~~~~De~~~~~~~~~~~~~~~~~~~~~~~~~~~~~~~~~~~~~~---------------------------   91 (456)
                      ..+....+.....||..|+..+..+.+++..  ....+....+..........                           
T Consensus         4 ~~~~~~~P~~~~pDE~~H~~~a~~ia~g~~~--~~~~~~~~~~~~~~~~~~~~~~~~~~~~~~~~~~~~~~~~~~~~~~~   81 (405)
T Q01XM3_SOLUE/3    4 LAFAVVMPPFQVPDEDGHFIRAYLISRGEFV--GRGAPRVPGTVVLSMMRYPEMGERFGRFKPRELVRDLIPHPGSVSPE   81 (405)
T ss_pred             eehhhccCCCCCCChHHHHHHHHHHHcCcee--eecCCCCCCcccchhccCcccccccCCCCchHHHhccCCCCCCCCCC


Q ss_pred             -------------------------ccchHHHHHHHHH---HHhCCC----chHHHHHHHHHHHHHHHHHHHHHHHHhcc
Q XP_016875493.1   92 -------------------------YRPLCVLTFKLNI---FLTGMN----PFYFHAVNIILHCLVTLVLMYTCDKTVFK  139 (456)
Q Consensus        92 -------------------------~~Pl~~~~~~~~~---~l~g~~----~~~~rl~~~l~~~~~~~~~~~l~~~~~~~  139 (456)
                                               +||+++++.+...   .++|.+    ....|+.+++++++++.+++.++++..  
T Consensus        82 ~~~~~~~~~~~~~~~~~~~~~~~~~~pPl~y~~~a~~~~l~~~~~~~~~~~~~~~Rl~s~l~~~~~~~~~~~~~~~~~--  159 (405)
T Q01XM3_SOLUE/3   82 VPSLNLGNLDVRHRWLPWSIIGSSLYCPLVYMPASLGIATVRILSGSPLLMMYGARLFNVIVFAAALAISFRLAPRYR--  159 (405)
T ss_pred             ccccccccCCCcccccCccccCccccCHHhHHHHHHHHHHHHHccCCHHHHHHHHHHHHHHHHHHHHHHHHHHChhhH--


Q ss_pred             chHHHHHHHHHHHHccccHHHHHHHHhHHHHHHHHHHHHHHHHHHHHHhcCCCCCCCCcchhHHHHHHHHHHHHHHHHHH
Q XP_016875493.1  140 NRGLAFVTALLFAVHPIHTEAVAGIVGRADVLACLLFLLAFLSYNRSLDQGCVGGSFPSTVSPFFLLLSLFLGTCAMLVK  219 (456)
Q Consensus       140 ~~~~a~~aa~l~a~~p~~~~~~~~~~~~~~~~~~~~~~l~~~~~~~~~~~~~~~~~~~~~~~~~~~~~~~~~~~la~~~k  219 (456)
                            .++++++++|..+..+...+  +|.+..++.+++++++.+..+++.         +++.+++.+++.+++.++|
T Consensus       160 ------~~~~~~a~~P~~~~~~~~~~--~D~~~~~~~~~~~~~~~~~~~~~~---------~~~~~~~~~~~~~l~~~~K  222 (405)
T Q01XM3_SOLUE/3  160 ------ALFTAVALMPMTLQQAGGIS--ADLVTIAFSFVGFSLVLHSREHFV---------SRRLLILIVLVFVMWVLCK  222 (405)
T ss_pred             ------HHHHHHHhchHHHHHHhcCC--hHHHHHHHHHHHHHHHHhcCCcCC---------CHHHHHHHHHHHHHHHHHH


Q ss_pred             HHHHHHHHHHHHHHHHhcccccchhHhhccCcchHHHhhHHHHHHHHHHHHHHHHHHHHHHHHhcCCCCccccCCCCccc
Q XP_016875493.1  220 ETGITVFGVCLVYDLFSLSNKQDKSYLRASSNRNFLLTMRPFLKRAILVLSYVLVILYFRLWIMGGSMPLFSEQDNPASF  299 (456)
Q Consensus       220 ~~~~~~~~~~~~~~~~~~~~~~~~~~~~~~~~~~~~~~~~~~~~~~~~~~~~~~~~~~~~~~~~~~~~~~~~~~~~~~~~  299 (456)
                         ..++++.+...+..+++++++.                  +......+..++...+.....................
T Consensus       223 ---~~~~~~~l~~~~~~~~~~~~~~------------------~~~~~~~~~~~~~~~~~~~~~~~~~~~~~~~~~~~~~  281 (405)
T Q01XM3_SOLUE/3  223 ---SSIWALPLLLLIPVSAFKNRLT------------------WAAYLGVASVCMVGALLVWNNVTAPNLETFRAVRLTH  281 (405)
T ss_pred             ---HHHHHHHHHHHHhHHhhCchHH------------------HHHHHHHHHHHHHHHHHHHHhhcCCCccchhhccccC


Q ss_pred             chhHHHHHHHHHHHHHHHHHHHHHhHhhccccccCCCccccccccHHHHHHHHHHHHHHHHHHHHHHHHhcccc------
Q XP_016875493.1  300 SPYILTRFLTYSYLLAFNVWLLLAPVTLCYDWQVGSIPLVETIWDMRNLATIFLAVVMALLSLHCLAAFKRLEH------  373 (456)
Q Consensus       300 ~~~~~~~~~~~~~~~~~~~~~~~~~~~~~~~~~~~~~~~~~~~~~~~~~~~~~~~~~~~~~~~~~~~~~~~~~~------  373 (456)
                      ..+...+.....++...+........................+.+........................+++++      
T Consensus       282 ~~~~~~~~~~~~~~p~~~~~~~~~~~~~~~~~~~~~~~g~~g~~~~~lp~~~~~~~~~~l~~~~~~~~~~~~~~~~~~~~  361 (405)
T Q01XM3_SOLUE/3  282 GVDMPANIRLVGAHPLMFVRYLIGVVGSNLKPEIGQFIGAFGWLRFPLPSWVRAAYLLLVLVTAVTEFPAKSFRTWERGV  361 (405)
T ss_pred             CCChHHHHHHHHhCHHHHHHHHHHHHHHhhHHHHHHHHHHhhccCCCccHHHHHHHHHHHHHHHHccCCccCCCHHHHHH


Q ss_pred             chHHHHHHHHHHHHHhHhccccCCCcc-----------cccccc
Q XP_016875493.1  374 KEVLVGLLFLVFPFIPASNLFFRVGFV-----------VAERVL  406 (456)
Q Consensus       374 ~~~~~~~~~~~~~~~~~~~~~~~~~~~-----------~~~Ry~  406 (456)
                      ..........++............+..           .+.||+
T Consensus       362 ~~~~~~~~~~~i~~~~~~~~~~~~~~~i~G~~~~~~~~~QgRY~  405 (405)
T Q01XM3_SOLUE/3  362 LALVLLGGVLFVHAAMCISDTTLCSGTLNSGCRDESIVFQGRYL  405 (405)
T ss_pred             HHHHHHHHHHHHHHHHHHhccCCCcceeccCCCCccceeceecC


No 13
>PF04602.13 ; Arabinose_trans ; Mycobacterial cell wall arabinan synthesis protein
Probab=99.47  E-value=6.3e-11  Score=102.85  Aligned_cols=352  Identities=9%  Similarity=-0.033  Sum_probs=0.0  Template_Neff=6.600

Q ss_pred             HHHHHHHHhhhcCCCccccchHHHHhCCCCCCCCC---cccccccccccccCCCCCCCcccccchHHHHHHHHHHHhCCC
Q XP_016875493.1   34 AGASCLCYGRSLQGEFVHDDVWAIVNNPDVRPGAP---LRWGIFTNDFWGKGMAENTSHKSYRPLCVLTFKLNIFLTGMN  110 (456)
Q Consensus        34 ~~~~~~~~~~~~~~~~~~De~~~~~~~~~~~~~~~---~~~~~~~~~~~~~~~~~~~~~~~~~Pl~~~~~~~~~~l~g~~  110 (456)
                      ..+...+.......+...||.+|...+++..+++.   ++..+..+.              .|..+.+.......-+|.+
T Consensus        51 ~~v~~~l~~w~~~gp~~~DEG~Yl~~ar~~~~~G~~~npy~~~~~~~--------------~Pfg~~~~l~~~~~~~g~s  116 (471)
T F6EEB8_HOYSD/2   51 LIVGAILLGWYFIGANTADDGYILNMARVAGHAGYMANYYRWYGVPE--------------APFGWFYDVTAALAALSTA  116 (471)
T ss_pred             HHHHHHHHHHHHhccCCCChHHHHHHHHHHHhcCCccccchhcCCCC--------------CCcHHHHHHHHHHHHhcCC


Q ss_pred             chHHHHHHHHHHHHHHHHHHHHHHHHhc---cchHHHHHHHHHHHHccccHHHHHHHHhHHHHHHHHHHHHHHHHHHHHH
Q XP_016875493.1  111 PFYFHAVNIILHCLVTLVLMYTCDKTVF---KNRGLAFVTALLFAVHPIHTEAVAGIVGRADVLACLLFLLAFLSYNRSL  187 (456)
Q Consensus       111 ~~~~rl~~~l~~~~~~~~~~~l~~~~~~---~~~~~a~~aa~l~a~~p~~~~~~~~~~~~~~~~~~~~~~l~~~~~~~~~  187 (456)
                      ....|+++.+++.++.++++....+...   .+++.+..++.+..+.....+.   ...+.|+...++.++++++..|..
T Consensus       117 ~~~lRl~~ll~~l~~w~lL~~~vl~rl~~~~~~~~~a~~~aal~~la~wlp~~---~~lr~Ep~~al~~~~~l~l~~ra~  193 (471)
T F6EEB8_HOYSD/2  117 SPFVRLTTLIASILCWWIISREVIPRLGRRARHTPAVYWTAAAVFLAFWLPYN---NGLRPEPVIAVGALLTWISVERAI  193 (471)
T ss_pred             hHHHHHHHHHHHHHHHHHHHHHHHHHhccccCCcHHHHHHHHHHHHHHHcccc---CCCCcHHHHHHHHHHHHHHHHHHH


Q ss_pred             hcCCCCCCCCcchhHHHHHHHHHHHHHHHHHHHHHHHHHHHHHHHHHHhcccccchhHhhccCcchHHHhhHHHHHHH--
Q XP_016875493.1  188 DQGCVGGSFPSTVSPFFLLLSLFLGTCAMLVKETGITVFGVCLVYDLFSLSNKQDKSYLRASSNRNFLLTMRPFLKRA--  265 (456)
Q Consensus       188 ~~~~~~~~~~~~~~~~~~~~~~~~~~la~~~k~~~~~~~~~~~~~~~~~~~~~~~~~~~~~~~~~~~~~~~~~~~~~~--  265 (456)
                      +++          +.....+++++.++++.+|+++......+.+......++.+++.                  +..  
T Consensus       194 ~~~----------~~~~~alag~~~gla~~aKPtg~~~la~ll~~~~~~~r~~~~r~------------------~~~~~  245 (471)
T F6EEB8_HOYSD/2  194 ATG----------RLLPAAIATIIAAFSLAAGPTGLMAVAALLAGSRPLLAILIKRA------------------KQLTP  245 (471)
T ss_pred             hcC----------CcHHHHHHHHHHHHHHhcCHhHHHHHHHHHHHHHHHHHHHHHHH------------------HhcCC


Q ss_pred             ---------------HHHHHHHHHHHHHHHHHhcCCCCccccCCCCcccchhHHHHHHHHHHHHHHHHHHHHHhHhhccc
Q XP_016875493.1  266 ---------------ILVLSYVLVILYFRLWIMGGSMPLFSEQDNPASFSPYILTRFLTYSYLLAFNVWLLLAPVTLCYD  330 (456)
Q Consensus       266 ---------------~~~~~~~~~~~~~~~~~~~~~~~~~~~~~~~~~~~~~~~~~~~~~~~~~~~~~~~~~~~~~~~~~  330 (456)
                                     ....+...........+..+......+................+..+.......           
T Consensus       246 ~~~~~~~~~~~~~~~~la~~~a~~~~~l~~~f~d~sl~~~~~~~~~~~~~~~~~~~~~e~~Ry~~l~~~-----------  314 (471)
T F6EEB8_HOYSD/2  246 NTTTGNKHTPLASGRPHRPLLAAGTAVLFIIFYDQTLAAVSEASRLRTIIGPSNSWYNEFFRYSELFSQ-----------  314 (471)
T ss_pred             CCCCCCCCCCCCCCccHHHHHHHHHHHHHHHHhcCcHHHHHHHHHHHhhcCCCCHHhhhHHHHHHHhcC-----------


Q ss_pred             cccCCCccccccccHHHHHHHHHHHHHHHHHHHHHHHHhcccc---chHHHHHHHHHHHHHhHhccccCCCccccccccc
Q XP_016875493.1  331 WQVGSIPLVETIWDMRNLATIFLAVVMALLSLHCLAAFKRLEH---KEVLVGLLFLVFPFIPASNLFFRVGFVVAERVLY  407 (456)
Q Consensus       331 ~~~~~~~~~~~~~~~~~~~~~~~~~~~~~~~~~~~~~~~~~~~---~~~~~~~~~~~~~~~~~~~~~~~~~~~~~~Ry~~  407 (456)
                               +...+...-......+..+.........++|.+.   ......+.+....+....+     +.....+|+-
T Consensus       315 ---------~~~g~~~rr~~vll~~~~l~~~~~~l~r~~r~~~~~~~p~~rl~~~~~~~~~~l~~-----tptKwthhfg  380 (471)
T F6EEB8_HOYSD/2  315 ---------TADGSIARRFPVLIMIVCIFTAAAAIIHSASKSKLAKGPTLRLLAVSIMSFGFLAA-----TPTKWVHHFG  380 (471)
T ss_pred             ---------CCCCcHHHHHHHHHHHHHHHHHHHHHHHHhccccccCChHHHHHHHHHHHHHHHHh-----CCchhhhhHH


Q ss_pred             hHHHHHHHHHHHHHHHHHHHhchhhHHHHHHHHHHHHHHHHHHHHHhcC
Q XP_016875493.1  408 MPSMGYCILFVHGLSKLCTWLNRCGATTLIVSTVLLLLLFSWKTVKQNE  456 (456)
Q Consensus       408 ~~~~~~~ll~~~~~~~~~~~~~~~~~~~~~~~~~~~~~~~~~~~~~~~~  456 (456)
                      ...+....+++.......+...+..+ ........+...........|+
T Consensus       381 ~~a~~~~~~~a~~~~~~~~~~~r~~~-~~~~~~~~~~~~~al~~~g~N~  428 (471)
T F6EEB8_HOYSD/2  381 AFAGIGAAIAALAAVALTTPLFQSPR-NRVLFTGIVVIIAAYAATGPNA  428 (471)
T ss_pred             HHHHHHHHHHHHHHHHhcchhcCCHH-HHHHHHHHHHHHHHHHHhCccc


No 14
>PF06728.14 ; PIG-U ; GPI transamidase subunit PIG-U
Probab=99.44  E-value=9.8e-11  Score=101.42  Aligned_cols=306  Identities=8%  Similarity=-0.058  Sum_probs=0.0  Template_Neff=11.100

Q ss_pred             CCccccchHHHHhCCCCCCCCCcccccccccccccCCCCCCCcccccchHHHHHHHHHHHhCCCchHHHHHHHHHHHHHH
Q XP_016875493.1   47 GEFVHDDVWAIVNNPDVRPGAPLRWGIFTNDFWGKGMAENTSHKSYRPLCVLTFKLNIFLTGMNPFYFHAVNIILHCLVT  126 (456)
Q Consensus        47 ~~~~~De~~~~~~~~~~~~~~~~~~~~~~~~~~~~~~~~~~~~~~~~Pl~~~~~~~~~~l~g~~~~~~rl~~~l~~~~~~  126 (456)
                      .....|...+...++...++.+.+.+...+               +||+..++.....  ++.+....|+++.++..+++
T Consensus        30 ~~~~~d~~~~~~~~~~~~~G~~py~~~~~~---------------ypP~~~~l~~~~~--~~~~~~~~r~~~~~~~~~~~   92 (363)
T PIGU_SCHPO/10-   30 STPVSGFLRVREGLYLYENGLDPYSGGVFY---------------QSPLLLILNYCCE--LLGGISVTRFVYTSISTMGG   92 (363)
T ss_pred             cCCcchHHHHHHHHHHHHcCCCCCCCCccc---------------CCcchHHHHhhhh--hcCchHHHHHHHHHHHHHHH


Q ss_pred             HHHHHHHHHHhccch--------HHHHHHHHHHHHccccHHHHHHHHhHHHHHHHHHHHHHHHHHHHHHhcCCCCCCCCc
Q XP_016875493.1  127 LVLMYTCDKTVFKNR--------GLAFVTALLFAVHPIHTEAVAGIVGRADVLACLLFLLAFLSYNRSLDQGCVGGSFPS  198 (456)
Q Consensus       127 ~~~~~l~~~~~~~~~--------~~a~~aa~l~a~~p~~~~~~~~~~~~~~~~~~~~~~l~~~~~~~~~~~~~~~~~~~~  198 (456)
                      .++|.++|+..  ++        ..+..++++++++|.....  ...++.|....++.+++++++.|.+           
T Consensus        93 ~l~~~~~~~~~--~~~~~~~~~~~~~~~~~~~~~~~p~~~~~--~~~~~~d~~~~~~~~~al~~~~~~~-----------  157 (363)
T PIGU_SCHPO/10-   93 LFVYLIAKQAR--VLDPNQVLSTCSPLWISVIYLLNPLTFLP--GIACSADMILNFTTLMTIYFASCGS-----------  157 (363)
T ss_pred             HHHHHHHHHhh--hcCcccccccCCcHHHHHHHHhCHHHHHH--HHhcchHHHHHHHHHHHHHHHhCCC-----------


Q ss_pred             chhHHHHHHHHHHHHHHHHHHHHHHHHHHHHHHHHHHhcccccchhHhhccCcchHHHhhHHHHHHHHHHHHHHHHHHHH
Q XP_016875493.1  199 TVSPFFLLLSLFLGTCAMLVKETGITVFGVCLVYDLFSLSNKQDKSYLRASSNRNFLLTMRPFLKRAILVLSYVLVILYF  278 (456)
Q Consensus       199 ~~~~~~~~~~~~~~~la~~~k~~~~~~~~~~~~~~~~~~~~~~~~~~~~~~~~~~~~~~~~~~~~~~~~~~~~~~~~~~~  278 (456)
                            ...++++.+++..+|...+...+...++....++.++..                   +......+..+.....
T Consensus       158 ------~~~ag~~~gla~~~K~~~~~~~~~~~~~~~~~~~~~~~~-------------------~~~~~~~~~~~~~~~~  212 (363)
T PIGU_SCHPO/10-  158 ------YAIYACCMALTVFINPNALLLFFPSYLILRKCNSSIKFR-------------------QIFVVFLFYLAGLIIT  212 (363)
T ss_pred             ------HHHHHHHHHHHHhcChHHHHHHHHHHHHHHHcCchHHHH-------------------HHHHHHHHHHHHHHHH


Q ss_pred             HHHHhc------CCCCccccCCCCcccchhHHHHHHHHHHHHHHHHHHHHHhHhhccccccCCCccccccccHHHHHHHH
Q XP_016875493.1  279 RLWIMG------GSMPLFSEQDNPASFSPYILTRFLTYSYLLAFNVWLLLAPVTLCYDWQVGSIPLVETIWDMRNLATIF  352 (456)
Q Consensus       279 ~~~~~~------~~~~~~~~~~~~~~~~~~~~~~~~~~~~~~~~~~~~~~~~~~~~~~~~~~~~~~~~~~~~~~~~~~~~  352 (456)
                      .....+      +..................................                                 
T Consensus       213 ~~~~~~~~~~~~~~~~~~~~~~~~~~~~~~~~~~~~~~~~~~~~~~~---------------------------------  259 (363)
T PIGU_SCHPO/10-  213 SGFFLNSLSFLKIPFRVYLDSHDLTPNLGLWWYFFTEMFNEFRTFFL---------------------------------  259 (363)
T ss_pred             HHHhhcCHHHHHHHHhhhccccccCCCHHHHHHHHHhHhHHHHHHHH---------------------------------


Q ss_pred             HHHHHHHHHHHHHHHHhccccchHHHHHHHHHHHHHhHhccccCCCccccccccchHHHHHHHHHHHHHHHHHHHhchhh
Q XP_016875493.1  353 LAVVMALLSLHCLAAFKRLEHKEVLVGLLFLVFPFIPASNLFFRVGFVVAERVLYMPSMGYCILFVHGLSKLCTWLNRCG  432 (456)
Q Consensus       353 ~~~~~~~~~~~~~~~~~~~~~~~~~~~~~~~~~~~~~~~~~~~~~~~~~~~Ry~~~~~~~~~ll~~~~~~~~~~~~~~~~  432 (456)
                      ....+...........+++++................-...         .+|.....|.+.+...     ..++.++..
T Consensus       260 ~~~~~~~~~~~~~~~~~~~~~~~~~~~~~~~~~~~~~~~~~---------~~y~~~~~p~~~~~~~-----~~~~~~~~~  325 (363)
T PIGU_SCHPO/10-  260 FVFAILPLMFVLPVSIRLYYLPLPITIALIGLHSLFKAYPS---------ICDLSIFLSLLPIFNK-----VQDRMRYSL  325 (363)
T ss_pred             HHHHHHHHHHHHHHHHHhccChHHHHHHHHHHHHHhCCCCc---------HHHHHHHHHHHHhcHH-----HHHHhhhHH


Q ss_pred             HHHHHHHHHHHHHHHHHHHHHhcC
Q XP_016875493.1  433 ATTLIVSTVLLLLLFSWKTVKQNE  456 (456)
Q Consensus       433 ~~~~~~~~~~~~~~~~~~~~~~~~  456 (456)
                      ........................
T Consensus       326 ~~~~~~~~~~~~~~~~~~~~~~~~  349 (363)
T PIGU_SCHPO/10-  326 LTNNAIVFALVLGSAFYHSWITLG  349 (363)
T ss_pred             HHHHHHHHHHHHHHHHHHHHHhcC


No 15
>PF15971.6 ; Mannosyl_trans4 ; DolP-mannose mannosyltransferase
Probab=99.31  E-value=9.4e-11  Score=88.61  Aligned_cols=156  Identities=16%  Similarity=0.113  Sum_probs=0.0  Template_Neff=11.100

Q ss_pred             cCCCCCCCcccccchHHHHHHHHHHHhCCCchHHHHHHH----HHHHHHHHHHHHHHHHHhccch-HHHHHHHHHHHHcc
Q XP_016875493.1   81 KGMAENTSHKSYRPLCVLTFKLNIFLTGMNPFYFHAVNI----ILHCLVTLVLMYTCDKTVFKNR-GLAFVTALLFAVHP  155 (456)
Q Consensus        81 ~~~~~~~~~~~~~Pl~~~~~~~~~~l~g~~~~~~rl~~~----l~~~~~~~~~~~l~~~~~~~~~-~~a~~aa~l~a~~p  155 (456)
                      ......+....|||++.++......++|.++...|+.+.    +++.+++..+|.+.|+..  ++ +.+..++.+++++|
T Consensus         1 G~~p~~~~~~~~ppl~~~~~~~~~~l~g~~~~~~~~~~~~~~~~~~~~~~~~~~~~~~~~~--~~~~~~~~~~~~~~~~p   78 (163)
T Q5V0R1_HALMA/1    1 GGRLYVDAWEPKLPLSYETTGVLALLSGGDMYRLHLLSVVLMSGAVCAIVALVVMLVYDIT--GDDIVAPLAGLSMFLLP   78 (163)
T ss_pred             CCCccccccCCCCcHHHHHHHHHHHHhCCchHHHHHHHHHHHHHHHHHHHHHHHHHHHHHh--CCCCHHHHHHHHHHHch


Q ss_pred             ccH-HHHHHHHhHHHHHHHHHHHHHHHHHHHHHhcCCCCCCCCcchhHHHHHHHHHHHHHHHHHHHHHHHHHHHHHHHHH
Q XP_016875493.1  156 IHT-EAVAGIVGRADVLACLLFLLAFLSYNRSLDQGCVGGSFPSTVSPFFLLLSLFLGTCAMLVKETGITVFGVCLVYDL  234 (456)
Q Consensus       156 ~~~-~~~~~~~~~~~~~~~~~~~l~~~~~~~~~~~~~~~~~~~~~~~~~~~~~~~~~~~la~~~k~~~~~~~~~~~~~~~  234 (456)
                      ... ..  ....++|....++.+++++...+   ++              ...++++.+++.++|+.+....+....+..
T Consensus        79 ~~~~~~--~~~~~~~~~~~~~~~~~~~~~~~---~~--------------~~~~~~~~~l~~~~k~~~~~~~~~~~~~~~  139 (163)
T Q5V0R1_HALMA/1   79 GFAVRP--AYGFKAKYLLVLCGLLAIYLYTR---GY--------------PALSGVAAAASVGYWQAGAIFPLIVVGLAV  139 (163)
T ss_pred             HHhccc--cccccchHHHHHHHHHHHHHHHc---Cc--------------HHHHHHHHHHHHHhhHHHhHHHHHHHHHHH


Q ss_pred             HhcccccchhHhhccCcchHHHhhHHHHHHHHHHHHHHHHHH
Q XP_016875493.1  235 FSLSNKQDKSYLRASSNRNFLLTMRPFLKRAILVLSYVLVIL  276 (456)
Q Consensus       235 ~~~~~~~~~~~~~~~~~~~~~~~~~~~~~~~~~~~~~~~~~~  276 (456)
                      ..+++++..                   +.........+...
T Consensus       140 ~~~~~~~~~-------------------~~~~~~~~~~~~~~  162 (163)
T Q5V0R1_HALMA/1  140 QRRDMRALE-------------------RVVAGGLGFTIVML  162 (163)
T ss_pred             cccchHHHH-------------------HHHHHHHHHHHHHh


No 16
>PF09586.11 ; YfhO ; Bacterial membrane protein YfhO
Probab=99.14  E-value=3.9e-08  Score=94.94  Aligned_cols=363  Identities=11%  Similarity=-0.039  Sum_probs=0.0  Template_Neff=11.100

Q ss_pred             HHHHHHHHHHHHHHHhhhcCCCccc--cchHHH-----HhCCCCC-CCCCcccccccccccccCCCCCCCcccccchHHH
Q XP_016875493.1   27 AGAAALLAGASCLCYGRSLQGEFVH--DDVWAI-----VNNPDVR-PGAPLRWGIFTNDFWGKGMAENTSHKSYRPLCVL   98 (456)
Q Consensus        27 ~~~~~~l~~~~~~~~~~~~~~~~~~--De~~~~-----~~~~~~~-~~~~~~~~~~~~~~~~~~~~~~~~~~~~~Pl~~~   98 (456)
                      .+.++++++..........+.....  |+..+.     ...+.+. ++....++.....          ..+..++..++
T Consensus         3 ~~~~~l~~~~~~~~~~~~~~~~~~~~~D~~~~~~p~~~~~~~~~~~~~~~~~~~~~~~~----------G~~~~~~~~~~   72 (832)
T Q38VZ4_LACSS/1    3 LLPFAIIFIYGLSRHVFPFGGQTIMTVDLGQQYIDFFAYFRTTLLQHPDTFFYSFAKGL----------GGDMLGVWAYY   72 (832)
T ss_pred             HHHHHHHHHHHHHcCCCCCCCCcceeechhHhHHHHHHHHHHHHhhCCccceeccccCC----------CCccHHHHHHH


Q ss_pred             HHHHHHHHhC-----CCchHHHHHHHHHHHHHHHHHHHHHHHHhc-cchHHHHHHHHHHHHccccHHHHHHHHhHHHHHH
Q XP_016875493.1   99 TFKLNIFLTG-----MNPFYFHAVNIILHCLVTLVLMYTCDKTVF-KNRGLAFVTALLFAVHPIHTEAVAGIVGRADVLA  172 (456)
Q Consensus        99 ~~~~~~~l~g-----~~~~~~rl~~~l~~~~~~~~~~~l~~~~~~-~~~~~a~~aa~l~a~~p~~~~~~~~~~~~~~~~~  172 (456)
                      +..+...+..     ....+.++..++...++.+.+|.++ |... .++..|++++++++++|.........   .....
T Consensus        73 ~~~p~~~l~~~~~~~~~~~~~~~~~~l~~~l~~~~~y~l~-r~~~~~~~~~a~~~a~~y~~s~~~~~~~~~~---~~~~~  148 (832)
T Q38VZ4_LACSS/1   73 LMSPFNLLVLLTPGKWLSFGVWLMVLLKYGFSGLSFAYYL-KKSRLLSGWWLPTLSLTYALSGFAIANQFNV---MWLDA  148 (832)
T ss_pred             HhCcchhHHhhCCHHHHHHHHHHHHHHHHHHHHHHHHHHH-HHhccccccHHHHHHHHHHHHHHHHHHHhCh---hHHHH


Q ss_pred             HHHHHHHHHHHHHHHhcCCCCCCCCcchhHHHHHHHHHHHHHHHHHHHHHHHHHHHHHHHHHHhcccccchhHhhccCcc
Q XP_016875493.1  173 CLLFLLAFLSYNRSLDQGCVGGSFPSTVSPFFLLLSLFLGTCAMLVKETGITVFGVCLVYDLFSLSNKQDKSYLRASSNR  252 (456)
Q Consensus       173 ~~~~~l~~~~~~~~~~~~~~~~~~~~~~~~~~~~~~~~~~~la~~~k~~~~~~~~~~~~~~~~~~~~~~~~~~~~~~~~~  252 (456)
                      ..++.+.++++.+..++++         .....+..++++......-.....+.....++......+++          +
T Consensus       149 ~~~lPl~l~~~~~~~~~~~---------~~~~~~~~~l~~~~~~~~~~~~~~~~~~~~l~~~~~~~~~~----------~  209 (832)
T Q38VZ4_LACSS/1  149 MIWLPLVVLGIEQLFERQR---------FWLYPLSLAALLIINYYMGYMVCLFVVAYFFWASVHHFKTW----------R  209 (832)
T ss_pred             HHHHHHHHHHHHHHHhcCC---------ccHHHHHHHHHHHHHHHHHHHHHHHHHHHHHHHHHhcchhH----------H


Q ss_pred             hHHHhhHHHHHHHHHHHHHHHHHHHHHHHHhcCCCCccccCCCCcccchhHHHHHHHHHHHHHHHHHHHHHhHhhccccc
Q XP_016875493.1  253 NFLLTMRPFLKRAILVLSYVLVILYFRLWIMGGSMPLFSEQDNPASFSPYILTRFLTYSYLLAFNVWLLLAPVTLCYDWQ  332 (456)
Q Consensus       253 ~~~~~~~~~~~~~~~~~~~~~~~~~~~~~~~~~~~~~~~~~~~~~~~~~~~~~~~~~~~~~~~~~~~~~~~~~~~~~~~~  332 (456)
                      ...+.........+..++..+..+.-..........................+......                     
T Consensus       210 ~~~~~~~~~~~~~~l~~~l~a~~llp~~~~~~~~~~~~~~~~~~~~~~~~~~~~~~~~~---------------------  268 (832)
T Q38VZ4_LACSS/1  210 QTCLVYLKFAGGSILAGLLAAWLLLPTFFQLTQSKGQYTIQKIHWKIDYNPLKILSKLV---------------------  268 (832)
T ss_pred             HHHHHHHHHHHHHHHHHHHHHHHHHHHHHHHhcCcCccCccccccccCCCHHHHHHhhc---------------------


Q ss_pred             cCCCccccccccHHHHHHHHHHHHHHHHHHHHHHHHhccccchHHHHHHHHHHHHHhHhcc-------ccCCCccccccc
Q XP_016875493.1  333 VGSIPLVETIWDMRNLATIFLAVVMALLSLHCLAAFKRLEHKEVLVGLLFLVFPFIPASNL-------FFRVGFVVAERV  405 (456)
Q Consensus       333 ~~~~~~~~~~~~~~~~~~~~~~~~~~~~~~~~~~~~~~~~~~~~~~~~~~~~~~~~~~~~~-------~~~~~~~~~~Ry  405 (456)
                          ....................+.++.+......++++++......+.+++..+.....       ..........|+
T Consensus       269 ----~~~~~~~~~~~~~~~~y~g~~~l~l~~~~~~~~~~~~~~~~~~~~~~~~l~~~~~~~~~~~~~~~~~~~~~~~~R~  344 (832)
T Q38VZ4_LACSS/1  269 ----VGNFNFDQMPKGEPNIFVGSLILIGFITYFLTRKIPIKERLAALLVTGFLGLSLCFEPLDLLWHGMQFPVWYPYRF  344 (832)
T ss_pred             ----cCCCCcccCCCCchHHHHHHHHHHHHHHHHHcCCCCHHHHHHHHHHHHHHHHHhcCHHHHHHHhcCCCCCCCcHHH


Q ss_pred             cchHHHHHHHHHHHHHHHHHHHhchhhHHHHHHHHHHHHHHH
Q XP_016875493.1  406 LYMPSMGYCILFVHGLSKLCTWLNRCGATTLIVSTVLLLLLF  447 (456)
Q Consensus       406 ~~~~~~~~~ll~~~~~~~~~~~~~~~~~~~~~~~~~~~~~~~  447 (456)
                      .....+.++++++.++.+..+..++.........++++....
T Consensus       345 ~~~~~~~~~ila~~~l~~~~~~~~~~~~~~~~~~~~~~~~~~  386 (832)
T Q38VZ4_LACSS/1  345 SYVISFWLIVLAVQRLHYQPQFKWYSLLAPLLLLAASLAYTF  386 (832)
T ss_pred             HHHHHHHHHHHHHHHHhcCCcCChhHHHHHHHHHHHHHHHHH


No 17
>PF04922.13 ; DIE2_ALG10 ; DIE2/ALG10 family
Probab=99.13  E-value=6.2e-09  Score=89.68  Aligned_cols=209  Identities=15%  Similarity=0.098  Sum_probs=0.0  Template_Neff=6.900

Q ss_pred             CCccccchHHHHhCCCCCCCCCcccccccccccccCCCCCCCcccccchHHHHHHHHHHHhC---------CCchHHHHH
Q XP_016875493.1   47 GEFVHDDVWAIVNNPDVRPGAPLRWGIFTNDFWGKGMAENTSHKSYRPLCVLTFKLNIFLTG---------MNPFYFHAV  117 (456)
Q Consensus        47 ~~~~~De~~~~~~~~~~~~~~~~~~~~~~~~~~~~~~~~~~~~~~~~Pl~~~~~~~~~~l~g---------~~~~~~rl~  117 (456)
                      ...+.||..|..+++.+.+++...++...+               .||+++++.+...+++|         .+....|+.
T Consensus         2 p~py~DE~fH~~qa~~y~~G~~~~wdp~iT---------------TpPGlyl~~a~~~~l~g~~~~~~~~~~s~~~LR~~   66 (434)
T ALG10_YARLI/35    2 PTPYIDEIFHIPQTQQYCKGHWNAWDSKIT---------------TPPGLYIIGYAWARMLTLTGLSESEACSTLSLRAV   66 (434)
T ss_pred             CCCCcchHhhHHHHHHHHcCCccccCccCC---------------CChhHHHHHHHHHHHHHHhcCCcccCCCHHHHHHH


Q ss_pred             HHHHHH-HHHHHHHHHHHHHhccchHHHHHHHHHHHHccccHHHHHHHHhHHHHHHHHHHHHHHHHHHHHHhcCCCCCCC
Q XP_016875493.1  118 NIILHC-LVTLVLMYTCDKTVFKNRGLAFVTALLFAVHPIHTEAVAGIVGRADVLACLLFLLAFLSYNRSLDQGCVGGSF  196 (456)
Q Consensus       118 ~~l~~~-~~~~~~~~l~~~~~~~~~~~a~~aa~l~a~~p~~~~~~~~~~~~~~~~~~~~~~l~~~~~~~~~~~~~~~~~~  196 (456)
                      +++++. +....+|.+. +..  ++..+...++.++++|.....  +....+|...++++++++++..+..+++      
T Consensus        67 nll~~~~~~~~~~~~l~-~~~--~~~~a~l~al~l~~~Pl~~~~--sfl~YTDv~Sl~~vll~l~~~l~~~~~~------  135 (434)
T ALG10_YARLI/35   67 NLMAVVIYIPATLYIIQ-RRV--WGSQAHFSAFSLVSFPLIWFY--AALYYTDVWSTATVLMALAFALSPRVPF------  135 (434)
T ss_pred             HHHHHHHHHHHHHHHHH-HHh--cCchHHHHHHHHHhcHHHHHH--HHhhchHHHHHHHHHHHHHHHhCCCCCc------


Q ss_pred             CcchhHHHHHHHHHHHHHHHHHHHHHHHHHHHHHHHHHHh---cccccchhHhhccCcchHHHhhHHHHH--------HH
Q XP_016875493.1  197 PSTVSPFFLLLSLFLGTCAMLVKETGITVFGVCLVYDLFS---LSNKQDKSYLRASSNRNFLLTMRPFLK--------RA  265 (456)
Q Consensus       197 ~~~~~~~~~~~~~~~~~la~~~k~~~~~~~~~~~~~~~~~---~~~~~~~~~~~~~~~~~~~~~~~~~~~--------~~  265 (456)
                          ...  .+++++.++|+++|++.++.........+..   ..+++.+        ++..+.......        ..
T Consensus       136 ----~~~--~la~l~~~lavl~RQtnIvW~~f~~~~~~~~~~~~~~~~~~--------~~~~~~l~~~~~~~~~~~~~~~  201 (434)
T ALG10_YARLI/35  136 ----YMV--QLSALMCAVSLFFRQTNILWAAVVAVIAIENSHYSNGAPPK--------NGALAQIFSTISYTFQIELPIF  201 (434)
T ss_pred             ----cHH--HHHHHHHHHHHHhchhHHHHHHHHHHHHHHHHhhhCCCCCc--------ccHHHHHHHHHHHHHhhchHHH


Q ss_pred             HHHHHHHHHHHHHHHHHhcCCCCccccCCC
Q XP_016875493.1  266 ILVLSYVLVILYFRLWIMGGSMPLFSEQDN  295 (456)
Q Consensus       266 ~~~~~~~~~~~~~~~~~~~~~~~~~~~~~~  295 (456)
                      ......+++......+...+.+-..++.+.
T Consensus       202 ~~~~~~~~v~~~F~~Fv~~NGgIvlGDk~~  231 (434)
T ALG10_YARLI/35  202 NILISYASVAVGFSFFLYINGGIALGDKDN  231 (434)
T ss_pred             HHHHHHHHHHHHHHHHHHhCCCcccCcccc


No 18
>PF03155.16 ; Alg6_Alg8 ; ALG6, ALG8 glycosyltransferase family
Probab=99.06  E-value=3e-08  Score=88.40  Aligned_cols=327  Identities=13%  Similarity=-0.006  Sum_probs=0.0  Template_Neff=9.400

Q ss_pred             CCcc--ccchHHHHhCCCCCCCCCcccccccccccccCCCCCCCcccccchHHHHHHHHHHHh-----------------
Q XP_016875493.1   47 GEFV--HDDVWAIVNNPDVRPGAPLRWGIFTNDFWGKGMAENTSHKSYRPLCVLTFKLNIFLT-----------------  107 (456)
Q Consensus        47 ~~~~--~De~~~~~~~~~~~~~~~~~~~~~~~~~~~~~~~~~~~~~~~~Pl~~~~~~~~~~l~-----------------  107 (456)
                      .+.+  .|...+........+.....+...+.++|..+         |||+..+...+...+.                 
T Consensus         9 ~p~~~s~D~~~~r~w~~~t~~~p~~~wy~~~~~~w~ld---------YPPl~a~~~~~~~~~~~~~~~~~~~l~~~~~~~   79 (470)
T B4I046_DROSE/1    9 IPAYHSTDFEVHRNWLAITHSLPLNQWYVDATSEWTLD---------YPPFFAYFEWLLSQVAKYVDPRMLVVDNLNYES   79 (470)
T ss_pred             ccccCCCcHHHHHHHHHHHhhCCHHHhccCCCccCCCC---------CcHHHHHHHHHHHHHHHHhCHHHhhcccCCCCC


Q ss_pred             CCCchHHHHHHHHHHHHHHHHHHHHHH---HHhccchHHHHHHHHHHHHccccHHHHHHH-HhHHHHHHHHHHHHHHHHH
Q XP_016875493.1  108 GMNPFYFHAVNIILHCLVTLVLMYTCD---KTVFKNRGLAFVTALLFAVHPIHTEAVAGI-VGRADVLACLLFLLAFLSY  183 (456)
Q Consensus       108 g~~~~~~rl~~~l~~~~~~~~~~~l~~---~~~~~~~~~a~~aa~l~a~~p~~~~~~~~~-~~~~~~~~~~~~~l~~~~~  183 (456)
                      +......|+..++...+....++...+   +..  +++.+..++++++++|..+..  .. .++.|.....+.+++++++
T Consensus        80 ~~~~~~~R~~vi~~d~l~~~~v~~~~~~~~~~~--~~~~~~~~~~l~l~~P~li~~--d~~~~q~n~~~~~l~llsl~~~  155 (470)
T B4I046_DROSE/1   80 KATVYFQRLSVIATDLVYVLGVRSCLGSLGLAR--DTQQFFAGSMLLLLNVGLLFV--DHIHFQYNGLLFGILLLSIGSL  155 (470)
T ss_pred             HHHHHHHHHHHHHHHHHHHHHHHHHHHhcCCCC--ChhHHHHHHHHHHHcHHHHHh--hcccccchHHHHHHHHHHHHHH


Q ss_pred             HHHHhcCCCCCCCCcchhHHHHHHHHHHHHHHHHHHHHHHHHHHHHHHHHHHhcccccchhHhhccCcchHHHhhHHHHH
Q XP_016875493.1  184 NRSLDQGCVGGSFPSTVSPFFLLLSLFLGTCAMLVKETGITVFGVCLVYDLFSLSNKQDKSYLRASSNRNFLLTMRPFLK  263 (456)
Q Consensus       184 ~~~~~~~~~~~~~~~~~~~~~~~~~~~~~~la~~~k~~~~~~~~~~~~~~~~~~~~~~~~~~~~~~~~~~~~~~~~~~~~  263 (456)
                      .+.+                 ...+++++++++.+|...+.+.++..++.+...+.++          +...+..++..+
T Consensus       156 ~~~~-----------------~~~a~~~~~lal~~K~~~l~~~p~~~~~ll~~~~~~~----------~~~~~~~~~~~~  208 (470)
T B4I046_DROSE/1  156 IRQR-----------------FLWSAFAFAVLLNFKHIFLYMAPAFGVYLLRFYCLEQ----------ASVASAVGAVIK  208 (470)
T ss_pred             HcCc-----------------hHHHHHHHHHHHHcchHHHHHHHHHHHHHHHHhcccC----------CCHhHHHHHHHH


Q ss_pred             HHHHHHHHHHHHHHHHHHHhcCCCCccccCCCCcccchhHHHHHHHHHHHHHHHHHHHHHhHhhccccccCCCccccccc
Q XP_016875493.1  264 RAILVLSYVLVILYFRLWIMGGSMPLFSEQDNPASFSPYILTRFLTYSYLLAFNVWLLLAPVTLCYDWQVGSIPLVETIW  343 (456)
Q Consensus       264 ~~~~~~~~~~~~~~~~~~~~~~~~~~~~~~~~~~~~~~~~~~~~~~~~~~~~~~~~~~~~~~~~~~~~~~~~~~~~~~~~  343 (456)
                      .....+...++..... .........................+.................+.........+..+......
T Consensus       209 ~~~~~~~~~~~~~~Pf-~~~~~~~~~rlfp~~rgl~~~~~a~n~w~~~~~~~~~~~~~~~~~~~~~~~t~g~~~~~~~~~  287 (470)
T B4I046_DROSE/1  209 LLVVGLTPFAVSFGPF-WKQLPQVLSRLFPFKRGLTHAYWAPNFWALYNTADKVAAGVLKVHDGGASTTSGLVQEVRHSV  287 (470)
T ss_pred             HHHHHHHHHHHhcccc-cccHHHHHHHHCCccccccccchhhHHHHHHHHHHHHHHHHHhcCCCCccccCCccccchhhc


Q ss_pred             cHHHHHHHHHHHHHHHHHHHHHHHHhccccchHHHHHHHHHHHHHhHhccccCCCccccccccchHHHHHHHHHH
Q XP_016875493.1  344 DMRNLATIFLAVVMALLSLHCLAAFKRLEHKEVLVGLLFLVFPFIPASNLFFRVGFVVAERVLYMPSMGYCILFV  418 (456)
Q Consensus       344 ~~~~~~~~~~~~~~~~~~~~~~~~~~~~~~~~~~~~~~~~~~~~~~~~~~~~~~~~~~~~Ry~~~~~~~~~ll~~  418 (456)
                      .............++..........++++....................+    +...+++|.+...+++++++.
T Consensus       288 ~~~~~~~~~~~~~l~~~~~~~~~l~~~~~~~~~~~~~~~~~~~~l~~flf----~~~vhek~ill~l~Pl~ll~~  358 (470)
T B4I046_DROSE/1  288 LPAITPPVTFALTALFMLPILVKLFRSPKKQSPLVFLRAVVLCGCSSFVF----GWHVHEKAILMVLLPLCLLTL  358 (470)
T ss_pred             CCccHHHHHHHHHHHHHHHHHHHHHcCCCCCCHHHHHHHHHHHHHHHHHh----chhhcchHHHHHHHHHHHHHH


No 19
>PF14264.7 ; Glucos_trans_II ; Glucosyl transferase GtrII
Probab=98.99  E-value=6.4e-07  Score=74.96  Aligned_cols=302  Identities=13%  Similarity=0.068  Sum_probs=0.0  Template_Neff=9.500

Q ss_pred             cCCCccccchHHHHhCCCCCCCCCcccccccccccccCCCCCCCcccccchHHHHHHHHHHHhCCCchHHHHHHHHHHHH
Q XP_016875493.1   45 LQGEFVHDDVWAIVNNPDVRPGAPLRWGIFTNDFWGKGMAENTSHKSYRPLCVLTFKLNIFLTGMNPFYFHAVNIILHCL  124 (456)
Q Consensus        45 ~~~~~~~De~~~~~~~~~~~~~~~~~~~~~~~~~~~~~~~~~~~~~~~~Pl~~~~~~~~~~l~g~~~~~~rl~~~l~~~~  124 (456)
                      .+..+..||.......+...+.      +..++               +|+...+... ....+. ++..++.+.++..+
T Consensus         5 ~~~~~~~Dd~~~~~~~~~~~~~------~~~~G---------------R~~~~~l~~~-~~~~~~-p~~~~~l~~~~~~~   61 (312)
T R6DSZ1_9FIRM/3    5 FHSSFSHDSLNALYSDMTEIKW------KLALG---------------RFVVPLIMKI-RGQIAL-PWLIGIVSLFLIAA   61 (312)
T ss_pred             cccCCCccchhHhhcCchhhhH------HHhcc---------------chhHHHHHHH-ccccch-hHHHHHHHHHHHHH


Q ss_pred             HHHHHHHHHHHHhccchHHHHHHHHHHHHccccHH-HHHHH-HhHHHHHHHHHHHHHHHHHHHHHhcCCCCCCCCcchhH
Q XP_016875493.1  125 VTLVLMYTCDKTVFKNRGLAFVTALLFAVHPIHTE-AVAGI-VGRADVLACLLFLLAFLSYNRSLDQGCVGGSFPSTVSP  202 (456)
Q Consensus       125 ~~~~~~~l~~~~~~~~~~~a~~aa~l~a~~p~~~~-~~~~~-~~~~~~~~~~~~~l~~~~~~~~~~~~~~~~~~~~~~~~  202 (456)
                      ++.+.+... +.-  ++..+.+++.++..+|.+.+ +..+. .........++..++.+...   +++          ++
T Consensus        62 s~~l~~~~~-~~~--~~~~~~~~~~l~~~~P~~~~~~~~f~~~~~~~~~~~ll~~la~~~~~---~~~----------~~  125 (312)
T R6DSZ1_9FIRM/3   62 SLYLILETI-QID--SKAMIILVSIFMVTNRTIYSMTATYIYELDYDMLALFFASLAAYILM---KKD----------KP  125 (312)
T ss_pred             HHHHHHHHh-cCC--cHHHHHHHHHHHHHhHHHHHHHHHHHHhcHHHHHHHHHHHHHHHHHH---hCC----------CC


Q ss_pred             HHHHHHHHHHHHHHHHHHHHHHHHHHHHHHHHHhcccccchhHhhccCcchHHHhhHHHHHHHHHHHHHHHHHHHHHHHH
Q XP_016875493.1  203 FFLLLSLFLGTCAMLVKETGITVFGVCLVYDLFSLSNKQDKSYLRASSNRNFLLTMRPFLKRAILVLSYVLVILYFRLWI  282 (456)
Q Consensus       203 ~~~~~~~~~~~la~~~k~~~~~~~~~~~~~~~~~~~~~~~~~~~~~~~~~~~~~~~~~~~~~~~~~~~~~~~~~~~~~~~  282 (456)
                      +....+.++..+++.+++......+...+........+.+++.++         ..+...+... .+...+.+....-..
T Consensus       126 ~~~~~~~l~~~~sl~~YQ~~~~~~~~~~~~~~l~~~~~~~~~~k~---------~~~~~~~~~~-~~~~~i~y~i~~k~~  195 (312)
T R6DSZ1_9FIRM/3  126 GWYLLAFLSGVLSLGLYQSYIEVAFAIVIIASLKNLLEGSKYSQV---------LKRGIIAIVS-FVLSVVAYYLIYKLS  195 (312)
T ss_pred             chHHHHHHHHHHHHHHHHHHHHHHHHHHHHHHHHHHHcCCCcHHH---------HHHHHHHHHH-HHHHHHHHHHHHHHH


Q ss_pred             hcCCCCccccCCCCcccchhH-HHHHHHHHHHHHHHHHHHHHhHhhccccccCCCccccccccHHHHHHHHHHHHHHHHH
Q XP_016875493.1  283 MGGSMPLFSEQDNPASFSPYI-LTRFLTYSYLLAFNVWLLLAPVTLCYDWQVGSIPLVETIWDMRNLATIFLAVVMALLS  361 (456)
Q Consensus       283 ~~~~~~~~~~~~~~~~~~~~~-~~~~~~~~~~~~~~~~~~~~~~~~~~~~~~~~~~~~~~~~~~~~~~~~~~~~~~~~~~  361 (456)
                      ..-.....+..++........ .++..+..++...+..               ......................+....
T Consensus       196 ~~~~~~~~~~~~~~~~~~~~~~~~~i~~~~~~~~~~~~---------------~~~~~~~~~~~~~~~~~~~~~~~~~~~  260 (312)
T R6DSZ1_9FIRM/3  196 CKFFNVQIEGRTDAFSGEYTSIIVSLKVMLYKLIHDVV---------------KPGTIYELPIVGIADILLIAIGVALCL  260 (312)
T ss_pred             HHHcCCCCCCCCCccccccccHHHHHHHHHHHHHHHhh---------------CCCCCCCCccHHHHHHHHHHHHHHHHH


Q ss_pred             HHHHHHHhccccchHHHHHHHHHHHHHhHhccccC-CCccccccccchHHHHH
Q XP_016875493.1  362 LHCLAAFKRLEHKEVLVGLLFLVFPFIPASNLFFR-VGFVVAERVLYMPSMGY  413 (456)
Q Consensus       362 ~~~~~~~~~~~~~~~~~~~~~~~~~~~~~~~~~~~-~~~~~~~Ry~~~~~~~~  413 (456)
                      ......+++++.+.   .++.......|+...... .+....+|-.++....+
T Consensus       261 ~~~~~~~~~~~~~~---~l~~~~~~~~p~~~~~i~~~~~~~~~r~l~~~~~~~  310 (312)
T R6DSZ1_9FIRM/3  261 IMIFKLGKGKTGEK---VVSLLLLAALPLSLNLICLTIKSGSEHDLMTYSFNF  310 (312)
T ss_pred             HHHHHHcCCCcHHH---HHHHHHHHHHHHHHHHHHHHCCCCCcchhhhhhhhe


No 20
>PF05208.14 ; ALG3 ; ALG3 protein
Probab=98.96  E-value=6.2e-08  Score=82.27  Aligned_cols=203  Identities=12%  Similarity=-0.031  Sum_probs=0.0  Template_Neff=8.300

Q ss_pred             HHHHHHHHHHHHhhhcCCCccccchHHHHhCCCCCCCCCcccccccccccccCCCCCCCcccccchHHHHHHHHHHHhCC
Q XP_016875493.1   30 AALLAGASCLCYGRSLQGEFVHDDVWAIVNNPDVRPGAPLRWGIFTNDFWGKGMAENTSHKSYRPLCVLTFKLNIFLTGM  109 (456)
Q Consensus        30 ~~~l~~~~~~~~~~~~~~~~~~De~~~~~~~~~~~~~~~~~~~~~~~~~~~~~~~~~~~~~~~~Pl~~~~~~~~~~l~g~  109 (456)
                      .+++.-+++.............|+..|...++.+.+|+..+.+...+.          ....+||++.++....+.+.+.
T Consensus         2 ~~~~~~~~~~~~~i~~~~yt~iD~~~y~~~~~~i~~G~~pY~~~~~~~----------~p~~Ypp~~~yi~~~l~~l~~~   71 (356)
T B6Q4R6_TALMQ/2    2 LLVLVDAVLSALIIKKVSYTEIDWTTYMQQIALYQAGERDYTAIKGDT----------GPLVYPASHVYIYSFLYELTNK   71 (356)
T ss_pred             HHHHHHHHHHHHHHHhCCCCCCcHHHHHHHHHHHHcCCCChhhccCCC----------CCCCCcHHHHHHHHHHHHHhcC


Q ss_pred             --CchHHHHHHHHHHHHHHHHHHHHHHHHhccchHHHHHHHHHHHHccccHHHHHHHHhHHHHHHHHHHHHHHHHHHHHH
Q XP_016875493.1  110 --NPFYFHAVNIILHCLVTLVLMYTCDKTVFKNRGLAFVTALLFAVHPIHTEAVAGIVGRADVLACLLFLLAFLSYNRSL  187 (456)
Q Consensus       110 --~~~~~rl~~~l~~~~~~~~~~~l~~~~~~~~~~~a~~aa~l~a~~p~~~~~~~~~~~~~~~~~~~~~~l~~~~~~~~~  187 (456)
                        +....|.....+.+++..+++.+.++    ++..+..++.++..+|.+...  ...+++|...+++.+++++++.+.+
T Consensus        72 ~~~i~~~~~~f~~~~l~~~~li~~i~~~----~~~~~~~~~~l~l~~pl~s~~--~~~g~~D~i~~~~lll~l~~l~~~~  145 (356)
T B6Q4R6_TALMQ/2   72 GQDIELGQYIFAGIYIATLIVVLSCYIK----AGAPPYLLPLLVLSKRLHSIY--MLRLFNDGIATLAMWVAIFFFQRRQ  145 (356)
T ss_pred             CCChHHHHHHHHHHHHHHHHHHHHHHHH----cCCChhHHHHHHHccHHHHHH--HHhhhcHHHHHHHHHHHHHHHHhCC


Q ss_pred             hcCCCCCCCCcchhHHHHHHHHHHHHHHHHHHHHHHHHHHHHHHHHHHhcccccchhHhhccCcchHHHhhHHHHHHHHH
Q XP_016875493.1  188 DQGCVGGSFPSTVSPFFLLLSLFLGTCAMLVKETGITVFGVCLVYDLFSLSNKQDKSYLRASSNRNFLLTMRPFLKRAIL  267 (456)
Q Consensus       188 ~~~~~~~~~~~~~~~~~~~~~~~~~~la~~~k~~~~~~~~~~~~~~~~~~~~~~~~~~~~~~~~~~~~~~~~~~~~~~~~  267 (456)
                                       ...++++.++|+.+|...++..+.+.++....++.++                     .....
T Consensus       146 -----------------~~la~i~~glAv~~K~~~ll~~P~ll~~l~~~~~~~~---------------------~~~~~  187 (356)
T B6Q4R6_TALMQ/2  146 -----------------LTVATTVWSLGVGVKMSLLLLAPGVAIVIALSGGIWA---------------------AVPLA  187 (356)
T ss_pred             -----------------HHHHHHHHHHHHHHHHHHHHHHHHHHHHHHHcCCHHH---------------------HHHHH


Q ss_pred             HHHHHHHHHHHHHHHhcCC
Q XP_016875493.1  268 VLSYVLVILYFRLWIMGGS  286 (456)
Q Consensus       268 ~~~~~~~~~~~~~~~~~~~  286 (456)
                      ....+........+...++
T Consensus       188 ~~~~~~~~l~~lPfl~~~~  206 (356)
T B6Q4R6_TALMQ/2  188 LNAVLTQVLLGIPFLQENA  206 (356)
T ss_pred             HHHHHHHHHHHHHHHhcCh


No 21
>PF09594.11 ; GT87 ; Glycosyltransferase family 87
Probab=98.78  E-value=3.5e-07  Score=74.06  Aligned_cols=240  Identities=9%  Similarity=-0.085  Sum_probs=0.0  Template_Neff=10.400

Q ss_pred             cccchHHHHHHHHHHHhCC---CchHHHHHHHHHHHHHHHHHHHHHHHHhccch--HHHHHHHHHHHHccccHHHHHHHH
Q XP_016875493.1   91 SYRPLCVLTFKLNIFLTGM---NPFYFHAVNIILHCLVTLVLMYTCDKTVFKNR--GLAFVTALLFAVHPIHTEAVAGIV  165 (456)
Q Consensus        91 ~~~Pl~~~~~~~~~~l~g~---~~~~~rl~~~l~~~~~~~~~~~l~~~~~~~~~--~~a~~aa~l~a~~p~~~~~~~~~~  165 (456)
                      .|||...++..+. .+.|+   .....++...+........++.+. |...+++  ......+++++.+|. ...  ...
T Consensus         2 ~YpP~~~~l~~~~-~l~~~~~~~~~~~~~~~~~~~~~~~~~~~~~~-r~~~~~~~~~~~~~~~~~~~~~p~-~~~--~~~   76 (251)
T Q8NNL7_CORGL/7    2 TYPPFGALVFTPL-WWIHDLFGLLVTERVFALITLLTTYAVAVFLL-RLAGVRDRVWEFVAFAALLVSAPV-YFT--LNI   76 (251)
T ss_pred             CCChHHHHHHHHH-hhccchhcHHHHHHHHHHHHHHHHHHHHHHHH-HHcCCCCcHHHHHHHHHHHHHHHH-HHH--hhc


Q ss_pred             hHHHHHHHHHHHHHHHHHHHHHhcCCCCCCCCcchhHHHHHHHHHHHHHHHHHHHHHHHHHHHHHHHHHHhcccccchhH
Q XP_016875493.1  166 GRADVLACLLFLLAFLSYNRSLDQGCVGGSFPSTVSPFFLLLSLFLGTCAMLVKETGITVFGVCLVYDLFSLSNKQDKSY  245 (456)
Q Consensus       166 ~~~~~~~~~~~~l~~~~~~~~~~~~~~~~~~~~~~~~~~~~~~~~~~~la~~~k~~~~~~~~~~~~~~~~~~~~~~~~~~  245 (456)
                      ++.|.+..++.++++++.. .++++          +.++...++++++++..+|...+.+.+.+..+.+..++.+.    
T Consensus        77 g~~~~~~~~~~~~~l~~~~-~~~~~----------~~~~~~~ag~~l~la~~~K~~~~~~~~~ll~~~~~~~~~r~----  141 (251)
T Q8NNL7_CORGL/7   77 GQINVMLMALTLFDVALPR-STRHS----------GVLKYVPLGVLTGIAAAIKLTPLVFGLYFLILWVVTKSPRG----  141 (251)
T ss_pred             CCHHHHHHHHHHHHHHhcc-ccCCC----------CccccHHHHHHHHHHHHhhHHHHHHHHHHHHHHHHcCCHHH----


Q ss_pred             hhccCcchHHHhhHHHHHHHHHHHHHHHHHHHHHHHHhcCCCCccccCCCCcccchhHHHHHHHHHHHHHHHHHHHHHhH
Q XP_016875493.1  246 LRASSNRNFLLTMRPFLKRAILVLSYVLVILYFRLWIMGGSMPLFSEQDNPASFSPYILTRFLTYSYLLAFNVWLLLAPV  325 (456)
Q Consensus       246 ~~~~~~~~~~~~~~~~~~~~~~~~~~~~~~~~~~~~~~~~~~~~~~~~~~~~~~~~~~~~~~~~~~~~~~~~~~~~~~~~  325 (456)
                                       .................................. +......+..............      
T Consensus       142 -----------------~~~~~~~~~~~~~~~~~~~~~~~~~~~~~~~~~~-~~~~~~~~~~~~~l~~~~~~~~------  197 (251)
T Q8NNL7_CORGL/7  142 -----------------LFGMIGGFLGASGLAIIFRPSISIQYFTDVLFTA-ERIGDLHFARNVSIRAVLERLP------  197 (251)
T ss_pred             -----------------HHHHHHHHHHHHHHHHHHCChHHHHHHHHHHhcc-cccCCccccccccHHHHHHhcc------


Q ss_pred             hhccccccCCCccccccccHHHHHHHHHHHHHHHHHHHHHHHHh-----ccccchHHHHHHHHHHHHHh
Q XP_016875493.1  326 TLCYDWQVGSIPLVETIWDMRNLATIFLAVVMALLSLHCLAAFK-----RLEHKEVLVGLLFLVFPFIP  389 (456)
Q Consensus       326 ~~~~~~~~~~~~~~~~~~~~~~~~~~~~~~~~~~~~~~~~~~~~-----~~~~~~~~~~~~~~~~~~~~  389 (456)
                                     .................+.........++     ++...........+...+.|
T Consensus       198 ---------------~~~~~~~~~~~~~~~~~~~~~~~~~~~~~~~~~~~~~~~~~~~~~~~~~~l~sP  251 (251)
T Q8NNL7_CORGL/7  198 ---------------ELGSAASIMWLVAVALVIIAVAVAAYRILRTDLSAHNRLLAVSLVSLVALLCSP  251 (251)
T ss_pred             ---------------cCCcHHHHHHHHHHHHHHHHHHHHHHHHHhcccccCChHHHHHHHHHHHHHhCC


No 22
>PF05007.14 ; Mannosyl_trans ; Mannosyltransferase (PIG-M)
Probab=96.49  E-value=0.17  Score=40.29  Aligned_cols=190  Identities=15%  Similarity=0.109  Sum_probs=0.0  Template_Neff=9.000

Q ss_pred             hHHHHHHHHHHHHHHHHHHHHHhcCCCCCCCCcchhHHHHHHHHHHHHHHHHHHHHHHHHHHHHHHHHHHhcccccchhH
Q XP_016875493.1  166 GRADVLACLLFLLAFLSYNRSLDQGCVGGSFPSTVSPFFLLLSLFLGTCAMLVKETGITVFGVCLVYDLFSLSNKQDKSY  245 (456)
Q Consensus       166 ~~~~~~~~~~~~l~~~~~~~~~~~~~~~~~~~~~~~~~~~~~~~~~~~la~~~k~~~~~~~~~~~~~~~~~~~~~~~~~~  245 (456)
                      ++.|....+++++++++..|.+                 ...++++.|+|..+|...+++.+.+.+.....++++++.+.
T Consensus         5 G~~D~l~~~lvllal~~~~r~~-----------------~~~ag~~lgla~~~Kl~Pii~~~~l~l~~~~~~~~~~~~~~   67 (269)
T PIGM_RAT/140-4    5 GNADSIVASLVLTTLYLIEKRL-----------------IACAAVFYGFAVHMKMYPVTYILPIALHLRPERDSDEGLRL   67 (269)
T ss_pred             hhHHHHHHHHHHHHHHHHHcCC-----------------HHHHHHHHHHHHHhchHHHHHHHHHHHHhCccCCCCcchhh


Q ss_pred             hhccCcchHHHhhH---------HHHHHHHHHHHHHHHHHHHHHHHhcCCCCc------cccCCCCcccchhHHHHHHHH
Q XP_016875493.1  246 LRASSNRNFLLTMR---------PFLKRAILVLSYVLVILYFRLWIMGGSMPL------FSEQDNPASFSPYILTRFLTY  310 (456)
Q Consensus       246 ~~~~~~~~~~~~~~---------~~~~~~~~~~~~~~~~~~~~~~~~~~~~~~------~~~~~~~~~~~~~~~~~~~~~  310 (456)
                      ++    +......+         .............+......+...+.....      ....+...+.+..........
T Consensus        68 ~~----~~~~~~~~~~~~~~~~~~~~~~~~~~~~~~~~l~~~~~~~~g~~~~~~~~~~~~~r~~~~~n~S~~~~~~~l~~  143 (269)
T PIGM_RAT/140-4   68 AR----YSFQARLYDFLKRLCSWAVLLFVAIAGLTFLALSFGFYYKYGWEFLEHTYLYHLTRRDIRHNFSPYFYMLYLTA  143 (269)
T ss_pred             hc----ccHHHHHHHHHHHhccHHHHHHHHHHHHHHHHHHHHHHHHHCHHHHHHHHHHHhccCCCCcCCCHHHHHHHHhc


Q ss_pred             HHHHHHHHHHHHHhHhhccccccCCCccccccccHHHHHHHHHHHHHHHHHHHHHHHHhccccchHHHHHHHHHHHHHhH
Q XP_016875493.1  311 SYLLAFNVWLLLAPVTLCYDWQVGSIPLVETIWDMRNLATIFLAVVMALLSLHCLAAFKRLEHKEVLVGLLFLVFPFIPA  390 (456)
Q Consensus       311 ~~~~~~~~~~~~~~~~~~~~~~~~~~~~~~~~~~~~~~~~~~~~~~~~~~~~~~~~~~~~~~~~~~~~~~~~~~~~~~~~  390 (456)
                      .........                                 ................+. ++...........+.... 
T Consensus       144 ~~~~~~~~~---------------------------------~~~~~~~~~~~~~~~~~~-~~~~~~~~~~~~~~f~~~-  188 (269)
T PIGM_RAT/140-4  144 ESKWSFTLG---------------------------------IAAFLPQFILLSAASFAY-YRDLVFCCFLHTSIFVTF-  188 (269)
T ss_pred             cCcchhHHH---------------------------------HHHHHHHHHHHHHHHHHc-cCcHHHHHHHHHHHHHHh-


Q ss_pred             hccccCCCccccccccchHHHHHHHHHH
Q XP_016875493.1  391 SNLFFRVGFVVAERVLYMPSMGYCILFV  418 (456)
Q Consensus       391 ~~~~~~~~~~~~~Ry~~~~~~~~~ll~~  418 (456)
                             +...+++|.....|++.+...
T Consensus       189 -------~~v~~~qY~~W~lpll~l~~~  209 (269)
T PIGM_RAT/140-4  189 -------NKVCTSQYFLWYLCLLPLVMP  209 (269)
T ss_pred             -------chhhcHHHHHHHHHHHHHHch


No 23
>PF16192.6 ; PMT_4TMC ; C-terminal four TMM region of protein-O-mannosyltransferase
Probab=91.61  E-value=2.3  Score=31.49  Aligned_cols=108  Identities=6%  Similarity=-0.100  Sum_probs=0.0  Template_Neff=9.700

Q ss_pred             cccHHHHHHHHHHHHHHHHHHHHHHHHhccccchH------------HHHHHHHHHHHHhHhccccCCCccccccccchH
Q XP_016875493.1  342 IWDMRNLATIFLAVVMALLSLHCLAAFKRLEHKEV------------LVGLLFLVFPFIPASNLFFRVGFVVAERVLYMP  409 (456)
Q Consensus       342 ~~~~~~~~~~~~~~~~~~~~~~~~~~~~~~~~~~~------------~~~~~~~~~~~~~~~~~~~~~~~~~~~Ry~~~~  409 (456)
                      ..++..+......++...........++++.....            ....+..++..+|....    +......|.+++
T Consensus        58 ~gNp~iw~~~~~~l~~~~~~~~~~~~~~~r~~~~~~~~~~~~~~~~~~~~~~g~~~~ylP~~~~----~r~~~~~~ylpa  133 (198)
T G3JSL1_CORMM/5   58 LGNPFVYWASTASLGLVGLVVVWYILRWQRGFKDLDSEEVDQIHYAGIYPVLGWFLHYLPFVIM----ARVTYVHHYYPA  133 (198)
T ss_pred             cCCHHHHHHHHHHHHHHHHHHHHHHHHHhcCCCCCChHHHHHHHHHHHHHHHHHHHHHHHHHhc----cccccHHhHHHH


Q ss_pred             HHHHHHHHHHHHHHHHHHhchhhHHHHHHHHHHHHHHHHHHHHH
Q XP_016875493.1  410 SMGYCILFVHGLSKLCTWLNRCGATTLIVSTVLLLLLFSWKTVK  453 (456)
Q Consensus       410 ~~~~~ll~~~~~~~~~~~~~~~~~~~~~~~~~~~~~~~~~~~~~  453 (456)
                      +++.+++.+..++...++..+..+.....+.+++.+........
T Consensus       134 l~f~~l~~~~~l~~~~~~~~~~~~~~~~~~~~~~~~~~f~~~~P  177 (198)
T G3JSL1_CORMM/5  134 LYFAILALGFFVDWLLRNRSQAIQGAVYGVLYSVIVGLYITFIP  177 (198)
T ss_pred             HHHHHHHHHHHHHHHHHccchHHHHHHHHHHHHHHHHHHHHhhH


No 24
>PF14897.7 ; EpsG ; EpsG family
Probab=89.45  E-value=5.2  Score=32.12  Aligned_cols=298  Identities=12%  Similarity=0.017  Sum_probs=0.0  Template_Neff=10.600

Q ss_pred             HHHHHHHHHHHHhhhcCC-CccccchHHHHhCCCCCCCCCccccccc------ccccccCCCCCCCcccccchHHHHHHH
Q XP_016875493.1   30 AALLAGASCLCYGRSLQG-EFVHDDVWAIVNNPDVRPGAPLRWGIFT------NDFWGKGMAENTSHKSYRPLCVLTFKL  102 (456)
Q Consensus        30 ~~~l~~~~~~~~~~~~~~-~~~~De~~~~~~~~~~~~~~~~~~~~~~------~~~~~~~~~~~~~~~~~~Pl~~~~~~~  102 (456)
                      ....+...........+. +...|...|...-++..+..........      .+              ..|++..+...
T Consensus         2 ~~~~~~~~~l~~~~~~R~~~~g~D~~~Y~~~y~~~~~~~~~~~~~~~~~~~~~~~--------------~E~gf~~l~~~   67 (319)
T C4L730_EXISA/2    2 WFVSFATIQWIVLSGFRDVTVGADTAQYKALFLQSQTLPLGAFTDRFFEIVFTES--------------EDPGFYLFQRL   67 (319)
T ss_pred             HHHHHHHHHHHHHHHHcCcCCCCCHHHHHHHHHHhccCCHHHHhhhhhhccCCCC--------------CCHHHHHHHHH


Q ss_pred             HHHHhCCCchHHHHHHHHHHHHHHHHHHHHHHHHhccchHH---HHHHHHHHHHccccHHHHHHHHhHHHHHHHHH-HHH
Q XP_016875493.1  103 NIFLTGMNPFYFHAVNIILHCLVTLVLMYTCDKTVFKNRGL---AFVTALLFAVHPIHTEAVAGIVGRADVLACLL-FLL  178 (456)
Q Consensus       103 ~~~l~g~~~~~~rl~~~l~~~~~~~~~~~l~~~~~~~~~~~---a~~aa~l~a~~p~~~~~~~~~~~~~~~~~~~~-~~l  178 (456)
                      ... +|.|   .+....+.+.+.....+... ++.  ++..   ...+..++...+.....       -..++..+ .+.
T Consensus        68 ~~~-~~~~---~~~~~~~~~~i~~~~~~~~~-~~~--~~~~~~~~~~~~~~~~~~~~~~~~-------Rq~lA~~~~~l~  133 (319)
T C4L730_EXISA/2   68 IQY-VITD---YQVYLVLIAMIFMIPLGYFI-YKY--SSEPLISFLLFSVLFYEFFAVTGL-------RQTVATALVVLV  133 (319)
T ss_pred             HHH-hcCC---HHHHHHHHHHHHHHHHHHHH-HHh--CCchHHHHHHHHHHHHHHHHhHHH-------HHHHHHHHHHHH


Q ss_pred             HHHHHHHHHhcCCCCCCCCcchhHHHHHHHHHHHHHHHHHHHHHHHHHHHHHHHHHHhcccccchhHhhccCcchHHHhh
Q XP_016875493.1  179 AFLSYNRSLDQGCVGGSFPSTVSPFFLLLSLFLGTCAMLVKETGITVFGVCLVYDLFSLSNKQDKSYLRASSNRNFLLTM  258 (456)
Q Consensus       179 ~~~~~~~~~~~~~~~~~~~~~~~~~~~~~~~~~~~la~~~k~~~~~~~~~~~~~~~~~~~~~~~~~~~~~~~~~~~~~~~  258 (456)
                      ++....   +++              .....+...+|...|.+++...+.    ....+++.+                 
T Consensus       134 a~~~~~---~~~--------------~~~~~~~~~la~~~H~sali~i~~----~~~~~~~~~-----------------  175 (319)
T C4L730_EXISA/2  134 GYHFVR---ARK--------------LGWFLLLVCIAMTIHKSSLIFVPF----YFLANKQLT-----------------  175 (319)
T ss_pred             HHHHHH---cCc--------------HHHHHHHHHHHHHHHHHHHHHHHH----HHHhhcCCc-----------------


Q ss_pred             HHHHHHHHHHHHHHHHHHHHHHHHhcC--CCCccccCCCCcccchhHHHHHHHHHHHHHHHHHHHHHhHhhccccccCCC
Q XP_016875493.1  259 RPFLKRAILVLSYVLVILYFRLWIMGG--SMPLFSEQDNPASFSPYILTRFLTYSYLLAFNVWLLLAPVTLCYDWQVGSI  336 (456)
Q Consensus       259 ~~~~~~~~~~~~~~~~~~~~~~~~~~~--~~~~~~~~~~~~~~~~~~~~~~~~~~~~~~~~~~~~~~~~~~~~~~~~~~~  336 (456)
                      +..........................  ......+.+........                                  
T Consensus       176 ~~~~~~~~~~~~~~~~~~~~i~~~~~~~~~~~~Y~~~~~~~~~~~~----------------------------------  221 (319)
T C4L730_EXISA/2  176 KAYLMTMFGVIVGLFVFRNPFFDLLVQVSGYDTYSAMDGAGAVNFS----------------------------------  221 (319)
T ss_pred             HHHHHHHHHHHHHHHHhcHHHHHHHHHHhchhhhhhccCcchHHHH----------------------------------


Q ss_pred             ccccccccHHHHHHHHHHHHHHHHHHHHHHHHhccccc--hHHHHHHHHHHHHHhHhccccCCCccccccccchHHHHHH
Q XP_016875493.1  337 PLVETIWDMRNLATIFLAVVMALLSLHCLAAFKRLEHK--EVLVGLLFLVFPFIPASNLFFRVGFVVAERVLYMPSMGYC  414 (456)
Q Consensus       337 ~~~~~~~~~~~~~~~~~~~~~~~~~~~~~~~~~~~~~~--~~~~~~~~~~~~~~~~~~~~~~~~~~~~~Ry~~~~~~~~~  414 (456)
                                      ................++++.+  .......................     .|......+...
T Consensus       222 ----------------~~~~~~~~~~~~~~~~~~~~~~~~~~~~~~~~~~~~~~~~~~~~~~~-----~R~~~~~~~~~~  280 (319)
T C4L730_EXISA/2  222 ----------------LMLLSVLFVALWRKEQILANNPSAIHFFNALLLAACLLPLTFLNPSM-----MRLVQYFSLFLL  280 (319)
T ss_pred             ----------------HHHHHHHHHHHHHHHHHhcCCcchHHHHHHHHHHHHHHHHHhcChhH-----HHHHHHHHHHHH


Q ss_pred             HHHHHHHHHHHHHhchhhHHHHHHHHHHHHHHHHH
Q XP_016875493.1  415 ILFVHGLSKLCTWLNRCGATTLIVSTVLLLLLFSW  449 (456)
Q Consensus       415 ll~~~~~~~~~~~~~~~~~~~~~~~~~~~~~~~~~  449 (456)
                       +....+.+..++.+++..................
T Consensus       281 -~~~~~~~~~~~~~~~~~~~~~~~~~~~~~~~~~~  314 (319)
T C4L730_EXISA/2  281 -LMIPEIVGTFERRERLVVYYSAVMLLGLLFIREA  314 (319)
T ss_pred             -HHHHHHHhcCChHHHHHHHHHHHHHHHHHHHHHc


No 25
>PF09971.10 ; DUF2206 ; Predicted membrane protein (DUF2206)
Probab=83.62  E-value=13  Score=30.82  Aligned_cols=213  Identities=8%  Similarity=-0.023  Sum_probs=0.0  Template_Neff=10.200

Q ss_pred             HHHHHHHHHHHHHHHHHHHHHHHHHHHHHHhccccc------chhHhhccCcchHHHhhHHHHH------HHHHHHHHHH
Q XP_016875493.1  206 LLSLFLGTCAMLVKETGITVFGVCLVYDLFSLSNKQ------DKSYLRASSNRNFLLTMRPFLK------RAILVLSYVL  273 (456)
Q Consensus       206 ~~~~~~~~la~~~k~~~~~~~~~~~~~~~~~~~~~~------~~~~~~~~~~~~~~~~~~~~~~------~~~~~~~~~~  273 (456)
                      ++..++...-..+|+....+...++........-.+      +++..+               .      .....++..+
T Consensus         3 ~L~~i~~~~lv~sH~~t~~~~~~~l~~~~~~~~~~~~~~~~~~~~~~~---------------~~~~~~~~~~~~~~~~~   67 (390)
T Q0W4G2_METAR/3    3 ILFSVFSCGIIISHYGLTYMVIGLIALSYVLFTFINLVARYINTDKVI---------------IPVTPIRLNFLHICIFI   67 (390)
T ss_pred             HHHHHHHHHHHHhchHHHHHHHHHHHHHHHHHHHHHHHHHhcCCCCCc---------------CCCCcccccHHHHHHHH


Q ss_pred             HHHHHHHHHhcCCCCccccCCCCcccchhHHHHHHHHHHHHHHHHHHHHHhHhhccccccCCCccccccccHHHHHHHHH
Q XP_016875493.1  274 VILYFRLWIMGGSMPLFSEQDNPASFSPYILTRFLTYSYLLAFNVWLLLAPVTLCYDWQVGSIPLVETIWDMRNLATIFL  353 (456)
Q Consensus       274 ~~~~~~~~~~~~~~~~~~~~~~~~~~~~~~~~~~~~~~~~~~~~~~~~~~~~~~~~~~~~~~~~~~~~~~~~~~~~~~~~  353 (456)
                      +....++....               +....+............+...+.................+.............
T Consensus        68 v~~~~W~~~~~---------------~~~~~~~~~~~~~~~~~~~~~~~~~~~~~~~~~~~~~~~~~~~~~~~~~~~~~~  132 (390)
T Q0W4G2_METAR/3   68 FIALSWYIAIT---------------SSTAFYSVSSVIYQVISSMFTESLNPTASQGLAIIQKVPVSQMHLLYTYIYYFN  132 (390)
T ss_pred             HHHHHHHHHHh---------------cchHHHHHHHHHHHHHHHHhHHhcCCccchhHHHHhcCCCchHHHHHHHHHHHH


Q ss_pred             HHHHHHHHHHH----HHHHhccccchHHHHHHHHHHHHHhHhccccCCC-ccccccccchHHHHHHHHHHHHHHHHHHHh
Q XP_016875493.1  354 AVVMALLSLHC----LAAFKRLEHKEVLVGLLFLVFPFIPASNLFFRVG-FVVAERVLYMPSMGYCILFVHGLSKLCTWL  428 (456)
Q Consensus       354 ~~~~~~~~~~~----~~~~~~~~~~~~~~~~~~~~~~~~~~~~~~~~~~-~~~~~Ry~~~~~~~~~ll~~~~~~~~~~~~  428 (456)
                      .+..++.....    ...+++++.......+....+..+.......... .....|.+.....+++++++.++..+.+..
T Consensus       133 ~~l~~iG~~~~~~~~~~~~~~~~~~~~~~~~~~~~~~~~~~~~~~p~~~~~~~~~R~~~~~~~~~~~~a~~g~~~l~~~~  212 (390)
T Q0W4G2_METAR/3  133 QVCIVLGLLYLSYKTFARKNMYNYSIMQLIMCGVAVMVLVGSIVLPYFASALNTTRIYHIMQFFVSPVYIIGFIFALESI  212 (390)
T ss_pred             HHHHHHHHHHHHHHHHhccCccCCCHHHHHHHHHHHHHHHHHHHHHHHHHhcChHHHHHHHHHHHHHHHHHHHHHHHHhh


Q ss_pred             chh---------------hHHHHHHHHHHHHHHHH
Q XP_016875493.1  429 NRC---------------GATTLIVSTVLLLLLFS  448 (456)
Q Consensus       429 ~~~---------------~~~~~~~~~~~~~~~~~  448 (456)
                      ++.               ..+...+.+++.++...
T Consensus       213 ~~~~~~~~~~~~~~~~~~~~~~~~~~lv~~~~~~s  247 (390)
T Q0W4G2_METAR/3  213 PKVYARIVKSPFRSNLSFTYGIISLFLCVYLLFNS  247 (390)
T ss_pred             HHHHHHhhcCccccccchHHHHHHHHHHHHHHHHh


No 26
>PF10060.10 ; DUF2298 ; Uncharacterized membrane protein (DUF2298)
Probab=83.23  E-value=18  Score=32.19  Aligned_cols=364  Identities=10%  Similarity=-0.005  Sum_probs=0.0  Template_Neff=7.600

Q ss_pred             hhhhhHHHHHHHHHHHHHHHHHHhhhcCCCccc-cchHHHHhCCCC-CCCCCcccccccccccccCCCCCCCcccccchH
Q XP_016875493.1   19 RRGCGLAPAGAAALLAGASCLCYGRSLQGEFVH-DDVWAIVNNPDV-RPGAPLRWGIFTNDFWGKGMAENTSHKSYRPLC   96 (456)
Q Consensus        19 ~~~~~~~~~~~~~~l~~~~~~~~~~~~~~~~~~-De~~~~~~~~~~-~~~~~~~~~~~~~~~~~~~~~~~~~~~~~~Pl~   96 (456)
                      +...+.....-++.+++..........+.+..+ |...+.....+. .+..-+..+.+-.+          ..-.|+.+.
T Consensus        49 ~~~~~~~l~~e~vf~~~f~~~~~~r~~~p~i~~~Ek~md~~~i~s~~~~~~~Pp~dPw~aG----------~~l~Yyyfg  118 (597)
T I0I741_CALAS/4   49 LPSLRYILLFELLFLGAFAAWAWVRAHDPAADHTEQPMDLMFMHSIRASLTYPPHDAWLAG----------YPISYYYFG  118 (597)
T ss_pred             ccchHHHHHHHHHHHHHHHHHHHHHHhCCCCCCCCChhHHHHHHHHHhcCCCCccchhhcC----------CCccccHHH


Q ss_pred             HHHHHHHHHHhC-CCchHHHHHHHHHHHHHHHHHHHHHHHHhccchH--------HHHHHHHHHHHccccHHHHHHHHhH
Q XP_016875493.1   97 VLTFKLNIFLTG-MNPFYFHAVNIILHCLVTLVLMYTCDKTVFKNRG--------LAFVTALLFAVHPIHTEAVAGIVGR  167 (456)
Q Consensus        97 ~~~~~~~~~l~g-~~~~~~rl~~~l~~~~~~~~~~~l~~~~~~~~~~--------~a~~aa~l~a~~p~~~~~~~~~~~~  167 (456)
                      +++.+...++.| ....++++.......+.+..+|.++ +.+.++++        .|++++++..+..............
T Consensus       119 ~~~~A~l~~l~gi~~~~~~nl~~~~~~al~~~~~~~l~-~~l~~~~~~~~~~~~~~g~la~~l~~~~gnl~~~~~~~~~~  197 (597)
T I0I741_CALAS/4  119 YWLMNMVGLMAGQSAAVAYNLSQAVWFGLLLSGAFGIG-YNLVAAAGRRFVAALGGGWVATLLVGLSSNLQGLLEWLHAN  197 (597)
T ss_pred             HHHHHHHHHHhCCCHHHHHHHHHHHHHHHHHHHHHHHH-HHHHHhccccccHHHHHHHHHHHHHHHhcccHHHHHHHHhC


Q ss_pred             H--------------------------------------------------------------------HHHHHHHHHHH
Q XP_016875493.1  168 A--------------------------------------------------------------------DVLACLLFLLA  179 (456)
Q Consensus       168 ~--------------------------------------------------------------------~~~~~~~~~l~  179 (456)
                      .                                                                    +.+...+.+++
T Consensus       198 ~~~~~~~~~~~~~~~~~~~~~~~~~~~~~~~w~~w~ssRvI~~~~~~~~~~~tI~EFP~fSfl~gDLHpH~~alPf~ll~  277 (597)
T I0I741_CALAS/4  198 GVDISWLAAWLQVRGFPENAEVTRQWFISYGWWWWRSSRVLADVSLRGDHIEVIDEFPAFSYILGDNHPHVAAMPFAMLA  277 (597)
T ss_pred             CCCchhHHHHhhhcCCCcchhhhccccccCccccccceeeeecccCCCCCCcccccCchHHHhcCCCChhhhHHHHHHHH


Q ss_pred             HHHHHHHHhcCCCCCCCCcch-----------hHHHHHHHHHHHHHHHHHHHHHHHHHHHHHHHHHHhccccc-------
Q XP_016875493.1  180 FLSYNRSLDQGCVGGSFPSTV-----------SPFFLLLSLFLGTCAMLVKETGITVFGVCLVYDLFSLSNKQ-------  241 (456)
Q Consensus       180 ~~~~~~~~~~~~~~~~~~~~~-----------~~~~~~~~~~~~~la~~~k~~~~~~~~~~~~~~~~~~~~~~-------  241 (456)
                      +.+.....+++++++..++..           .....++.+++.|....++.--......+.+........++       
T Consensus       278 l~l~~~~~~~~~~~~~~~~~~~~~~~~~~~~~~~~~~ll~gll~G~l~~~NtWD~p~~~~l~~~~~~~~~~~~~~~~~~~  357 (597)
T I0I741_CALAS/4  278 VAAALVIFLQNSSSNFSSESRAKFNFAPLFPLGWGGFLLVAVITGSLLFLNTWDYPPYWLLTTFSIAVGVVGGVVRVKNF  357 (597)
T ss_pred             HHHHHHHHhcCCCCCCCchhhhccCCCCccccchHHHHHHHHHHHHHHHHccCCHHHHHHHHHHHHHHHHhccccccccc


Q ss_pred             -------chhHhhccCcchHHHhhHHHHHHHHHHHHHHHHHHHHHHHHhcCCCCccccCCCCcccchhHHHHHHHHHHHH
Q XP_016875493.1  242 -------DKSYLRASSNRNFLLTMRPFLKRAILVLSYVLVILYFRLWIMGGSMPLFSEQDNPASFSPYILTRFLTYSYLL  314 (456)
Q Consensus       242 -------~~~~~~~~~~~~~~~~~~~~~~~~~~~~~~~~~~~~~~~~~~~~~~~~~~~~~~~~~~~~~~~~~~~~~~~~~  314 (456)
                             ..+..+               +.....+...+........+..+..+......-.....+...+-..      
T Consensus       358 ~~~~~~~~~~~~~---------------~~~~~~~~~~~~a~ll~lPF~l~f~~~~~gi~~~~~~~T~l~~~l~------  416 (597)
T I0I741_CALAS/4  358 LPLQFLPLLPPLL---------------QTTIAGLALFVAALLLYLPYLLTAQSQVGGLIPNLFHPTRFSQYVA------  416 (597)
T ss_pred             cccccccchHHHH---------------HHHHHHHHHHHHHHHHHHHHHHhccccCCCCcccCCCCCCHHHHHH------


Q ss_pred             HHHHHHHHHhHhhccccccCCCccccccccHHHHHHHHHHHHHHHHHHHHHHHHhccccchHHHHHHHHHHHHHhHhccc
Q XP_016875493.1  315 AFNVWLLLAPVTLCYDWQVGSIPLVETIWDMRNLATIFLAVVMALLSLHCLAAFKRLEHKEVLVGLLFLVFPFIPASNLF  394 (456)
Q Consensus       315 ~~~~~~~~~~~~~~~~~~~~~~~~~~~~~~~~~~~~~~~~~~~~~~~~~~~~~~~~~~~~~~~~~~~~~~~~~~~~~~~~  394 (456)
                                                           ...+.+...........++.+++..............+.....
T Consensus       417 -------------------------------------i~Glfl~l~~~~l~~~~~~~~~~~~~~~~~~~~~~~~~~~~~~  459 (597)
T I0I741_CALAS/4  417 -------------------------------------MFATALLTLTALLTFGWSVFRPRLKVVMICLALTLGTPALLLT  459 (597)
T ss_pred             -------------------------------------HHHHHHHHHHHHHHHHhhcccchHHHHHHHHHHHHHHHHHHHH


Q ss_pred             c-------------------------CCCccccccccchHHHHHHHHHHHHHHHHHHHhchh------------------
Q XP_016875493.1  395 F-------------------------RVGFVVAERVLYMPSMGYCILFVHGLSKLCTWLNRC------------------  431 (456)
Q Consensus       395 ~-------------------------~~~~~~~~Ry~~~~~~~~~ll~~~~~~~~~~~~~~~------------------  431 (456)
                      .                         ........|........+.++.........-+....                  
T Consensus       460 ~~~~~~~~~~~~~~~~~~~~~~~~~~~~~~~~~~~~~~~~~~~~ll~~l~~~~~~~~~~~~~~~~~~~~~~~~~~~~~~~  539 (597)
T I0I741_CALAS/4  460 FIAWVATGTEEGRASLGNVALPDGASSYLPFIVERWTAQPFTFLIVGAMTAVALALLWTGIQHMVGAKNFLPQHFSPQQG  539 (597)
T ss_pred             HHHHHhcCChhhhhccccccCCCCcccchhHHHHHhccchHHHHHHHHHHHHHHHHHHhhhhhhccccccCcccCCCCCC


Q ss_pred             -----------hHHHHHHHHHHHHHHHHHHH
Q XP_016875493.1  432 -----------GATTLIVSTVLLLLLFSWKT  451 (456)
Q Consensus       432 -----------~~~~~~~~~~~~~~~~~~~~  451 (456)
                                 .......+++.+........
T Consensus       540 ~~~~~~~~~~~~~~~f~l~L~~~gl~Lil~~  570 (597)
T I0I741_CALAS/4  540 ALDSTPGVAAPTPLLFVLALAVIGLGLTFTP  570 (597)
T ss_pred             CcCCCCCCCCCHHHHHHHHHHHHHHHHHHHH


No 27
>PF01098.20 ; FTSW_RODA_SPOVE ; Cell cycle protein
Probab=32.48  E-value=1.4e+02  Score=23.84  Aligned_cols=254  Identities=7%  Similarity=-0.148  Sum_probs=0.0  Template_Neff=10.000

Q ss_pred             HHHHHHHHHHHHHHHHHHHHHHhccchHHHHHHHHHHHHcccc-------------HHHHHHHHhHHHHHHHHHHHHHHH
Q XP_016875493.1  115 HAVNIILHCLVTLVLMYTCDKTVFKNRGLAFVTALLFAVHPIH-------------TEAVAGIVGRADVLACLLFLLAFL  181 (456)
Q Consensus       115 rl~~~l~~~~~~~~~~~l~~~~~~~~~~~a~~aa~l~a~~p~~-------------~~~~~~~~~~~~~~~~~~~~l~~~  181 (456)
                      ++...+.+....+.++++=.+...+..+....++++..+....             +..........|..-..+.+....
T Consensus        40 q~~~~~iG~~~~~~~~~~dy~~l~~~~~~~~~~~~~ll~~~~~~~~g~~~~G~~~wi~lg~~~~qp~el~~~~~il~~a~  119 (357)
T SP5E_BACSU/10-   40 QLLFAGIGVIAMFFIMNVDYWTWRTWSKLLMVICFFLLVLVLIPGVGMVRNGSRSWIGVGAFSIQPSEFMKLAMIAFLAK  119 (357)
T ss_pred             HHHHHHHHHHHHHHHHcCCHHHHHHHHHHHHHHHHHHHHHHHccccccccCccCCeEEcCCcccCHHHHHHHHHHHHHHH


Q ss_pred             HHHHHHhcCCCCCCCCcchhHHHHHHHHHHHHHHHHHHHHHHHHHHHHHHHHHHhcccccchhHhhccCcchHHHhhHHH
Q XP_016875493.1  182 SYNRSLDQGCVGGSFPSTVSPFFLLLSLFLGTCAMLVKETGITVFGVCLVYDLFSLSNKQDKSYLRASSNRNFLLTMRPF  261 (456)
Q Consensus       182 ~~~~~~~~~~~~~~~~~~~~~~~~~~~~~~~~la~~~k~~~~~~~~~~~~~~~~~~~~~~~~~~~~~~~~~~~~~~~~~~  261 (456)
                      .+.+.+++++++.+.    .........+...+....+..+-.+.............+.+                 ++.
T Consensus       120 ~~~~~~~~~~~~~~~----~~~~~~~~~~~~~l~~~~~d~g~~~i~~~~~~~~l~~~~~~-----------------~~~  178 (357)
T SP5E_BACSU/10-  120 FLSEKQKNITSFRRG----FVPALGIVFSAFLIIMCQPDLGTGTVMVGTCIVMIFVAGAR-----------------IAH  178 (357)
T ss_pred             HHHHhHhhcccchhc----cHHHHHHHHHHHHHHHhCCCHHHHHHHHHHHHHHHHHcCCC-----------------HHH


Q ss_pred             HHHHHHHHHHHHHHHHHHHHHhcCCCCccccCCCCcccchhHHHHHHHHHHHHHHHHHHHHHhHh--hccccccCCCccc
Q XP_016875493.1  262 LKRAILVLSYVLVILYFRLWIMGGSMPLFSEQDNPASFSPYILTRFLTYSYLLAFNVWLLLAPVT--LCYDWQVGSIPLV  339 (456)
Q Consensus       262 ~~~~~~~~~~~~~~~~~~~~~~~~~~~~~~~~~~~~~~~~~~~~~~~~~~~~~~~~~~~~~~~~~--~~~~~~~~~~~~~  339 (456)
                      .......................+-.....+................+...+-...-.....+..  .......+++...
T Consensus       179 ~~~~~~~~~~~~~~~~~~~~~~~~Ri~~~~~p~~~~~~~gyq~~~~~~~i~~~g~~G~G~~~~~~~~~~lp~~~~D~i~~  258 (357)
T SP5E_BACSU/10-  179 FVFLGLIGLSGFVGLVLSAPYRIKRITSYLNPWEDPLGSGFQIIQSLYAVGPGGLFGMGLGQSRQKFFYLPEPQTDFIFA  258 (357)
T ss_pred             HHHHHHHHHHHHHHHHHCchHHHHHHHHHhCCCCCCCCCCHHHHHHHHHHHcCCccccCCCCCccccccCCcccCchHHH


Q ss_pred             cccccHHHHHHHHHHHHHHHHHHHHHHHHhccccchHHHHHHHHHHHHHh
Q XP_016875493.1  340 ETIWDMRNLATIFLAVVMALLSLHCLAAFKRLEHKEVLVGLLFLVFPFIP  389 (456)
Q Consensus       340 ~~~~~~~~~~~~~~~~~~~~~~~~~~~~~~~~~~~~~~~~~~~~~~~~~~  389 (456)
                      .-...........................++.+++............+..
T Consensus       259 ~i~~~~G~ig~~~~i~~~~~l~~~~~~~~~~~~~~~~~~l~~g~~~~l~~  308 (357)
T SP5E_BACSU/10-  259 ILSEELGFIGGTLILLLFSVLLWRGIRIALGAPDLYGSFVAVGIISMIAI  308 (357)
T ss_pred             HHHHHccHHHHHHHHHHHHHHHHHHHHHHHcCCCHHHHHHHHHHHHHHHH


No 28
>PF04973.13 ; NMN_transporter ; Nicotinamide mononucleotide transporter
Probab=32.19  E-value=95  Score=21.87  Aligned_cols=97  Identities=10%  Similarity=0.063  Sum_probs=0.0  Template_Neff=8.700

Q ss_pred             HHHHHHHHHHHHHHHHHHHHHhccchHHHHHHHHHHHHccccHHHHHHHHhHHHHHHHHHHHHHHHHHHHHHhcCCCCCC
Q XP_016875493.1  116 AVNIILHCLVTLVLMYTCDKTVFKNRGLAFVTALLFAVHPIHTEAVAGIVGRADVLACLLFLLAFLSYNRSLDQGCVGGS  195 (456)
Q Consensus       116 l~~~l~~~~~~~~~~~l~~~~~~~~~~~a~~aa~l~a~~p~~~~~~~~~~~~~~~~~~~~~~l~~~~~~~~~~~~~~~~~  195 (456)
                      ..+.+.+.+++...+... |.-..+...+.+..+++...-.....  +.   .-.+........++.+.+++++++++++
T Consensus         2 ~~~~~~~~~g~~~~~l~~-~~~~~~~~~g~~~~~~~~~~~~~~~~--~~---~~~l~~~y~~~~i~G~~~W~k~~~~~~~   75 (180)
T A0A2B6BZ52_BAC    2 YIEIFASVMGIINVWLLA-REKVSNFLFGMITVAVFLYIFITQGL--YA---MAVLAAFQFIFNVYGWYHWIARSGEEEV   75 (180)
T ss_pred             HHHHHHHHHHHHHHHHHH-ccchhHHHHHHHHHHHHHHHHHHCCC--hH---HHHHHHHHHHHHHHHHHHhHhcCCCCCc


Q ss_pred             C--CcchhHHHHHHHHHHHHHHHHH
Q XP_016875493.1  196 F--PSTVSPFFLLLSLFLGTCAMLV  218 (456)
Q Consensus       196 ~--~~~~~~~~~~~~~~~~~la~~~  218 (456)
                      .  ++....................
T Consensus        76 v~v~~~~~~~~~~~~~~~~v~~~~~  100 (180)
T A0A2B6BZ52_BAC   76 KATVRLDLKGWIFYIIFILVAWIGW  100 (180)
T ss_pred             ccceecCHHHHHHHHHHHHHHHHHH


No 29
>PF09323.11 ; DUF1980 ; Domain of unknown function (DUF1980)
Probab=28.28  E-value=1.2e+02  Score=21.60  Aligned_cols=74  Identities=9%  Similarity=0.001  Sum_probs=0.0  Template_Neff=8.600

Q ss_pred             HHHHHHHHHHHHHhHhccccCCCccccccccchHHHHHHHHHHHHHHHHHHHhchh------------------------
Q XP_016875493.1  376 VLVGLLFLVFPFIPASNLFFRVGFVVAERVLYMPSMGYCILFVHGLSKLCTWLNRC------------------------  431 (456)
Q Consensus       376 ~~~~~~~~~~~~~~~~~~~~~~~~~~~~Ry~~~~~~~~~ll~~~~~~~~~~~~~~~------------------------  431 (456)
                      ....++..+..++......-....+.++|+........++++..++..+.+..+..                        
T Consensus         2 l~~lill~~~~~l~~l~~tg~i~~yI~Pr~~~~~~~a~~~l~il~~~~~~~~~~~~~~~~~~~~~~~~~~~h~~~~~~~~   81 (187)
T G2TP40_BACCO/1    2 LRFIVLFGFAYFFMKLHATGDISKYINMKYAYLSFSMIFAMGFLCLYQLVKWVRAGNEAHDHQHGAHHGHSHETDENTWY   81 (187)
T ss_pred             HHHHHHHHHHHHHHHHHHhCCHHHHcCcchHHHHHHHHHHHHHHHHHHHHHHHHccCcccccccCCCCCCCCCCCcchhH


Q ss_pred             hHHHHHHHHHHHHHHHHH
Q XP_016875493.1  432 GATTLIVSTVLLLLLFSW  449 (456)
Q Consensus       432 ~~~~~~~~~~~~~~~~~~  449 (456)
                      .......++++.++....
T Consensus        82 ~~~~~~~~~~lPlll~~l   99 (187)
T G2TP40_BACCO/1   82 KKMFTYGMILIPVVTGIF   99 (187)
T ss_pred             HHHHHHHHHHHHHHHHHh


No 30
>PF05562.12 ; WCOR413 ; Cold acclimation protein WCOR413
Probab=26.29  E-value=1.3e+02  Score=21.48  Aligned_cols=70  Identities=11%  Similarity=0.117  Sum_probs=0.0  Template_Neff=4.900

Q ss_pred             HHHHHHHHHhccchHHHHHHHHHHHHccccHHHHHHHHhHHHHHHHHHHHHHHHHHHHHHhcCCCCCCCCcchhHHHHHH
Q XP_016875493.1  128 VLMYTCDKTVFKNRGLAFVTALLFAVHPIHTEAVAGIVGRADVLACLLFLLAFLSYNRSLDQGCVGGSFPSTVSPFFLLL  207 (456)
Q Consensus       128 ~~~~l~~~~~~~~~~~a~~aa~l~a~~p~~~~~~~~~~~~~~~~~~~~~~l~~~~~~~~~~~~~~~~~~~~~~~~~~~~~  207 (456)
                      .++.+.|...  +++.|+++.++=.+.|.++-.  +..  ......+++..+=..+....|..              ...
T Consensus        82 ~~f~~~rge~--G~WiAFlav~lrLFfp~~fP~--~le--lP~s~~LL~vvaP~~~a~~lR~~--------------~~g  141 (182)
T D7TPV7_VITVI/8   82 ILFNFFSGQV--GKWIAFIAVVLRLFFPKRFPD--WLE--MPAALILVIVVAPSLFSSTIRGD--------------WIG  141 (182)
T ss_pred             HHHHHhcCCc--hhHHHHHHHHHHHhCCCCCch--hhc--CcHHHHHHHHHhHHHHHHHhhcc--------------hHH


Q ss_pred             HHHHHHHHHH
Q XP_016875493.1  208 SLFLGTCAML  217 (456)
Q Consensus       208 ~~~~~~la~~  217 (456)
                      ..+++.++.+
T Consensus       142 ~iicL~Ig~y  151 (182)
T D7TPV7_VITVI/8  142 LVICLAIGCY  151 (182)
T ss_pred             HHHHHHHHHH


No 31
>PF12273.9 ; RCR ; Chitin synthesis regulation, resistance to Congo red
Probab=23.84  E-value=48  Score=22.45  Aligned_cols=28  Identities=14%  Similarity=0.185  Sum_probs=0.0  Template_Neff=6.000

Q ss_pred             HHHHHHHHHHHHHHHHHHHHHHHhcccc
Q XP_016875493.1  346 RNLATIFLAVVMALLSLHCLAAFKRLEH  373 (456)
Q Consensus       346 ~~~~~~~~~~~~~~~~~~~~~~~~~~~~  373 (456)
                      ..++.++++++++++++.....+||+++
T Consensus         2 Wvl~~iii~~~l~~~~~~~~~~RRRrr~   29 (138)
T M1WI66_CLAP2/3    2 WVVLAGVIVIVLVIFMLCTCTARRRRRR   29 (138)
T ss_pred             HHHHHHHHHHHHHHHHHHHHHHHHHHHc
