# Supplementary material for: Conserved sequence motifs in human TMTC1, TMTC2, TMTC3, and TMTC4, new O-mannosyltransferases from the GT-C/PMT clan, are rationalized as ligand binding sites
Source: Biol Direct. 2021 Jan 12;16:4. doi: 10.1186/s13062-021-00291-w (PMC7801869; doi:10.1186/s13062-021-00291-w)
Supplement: Supplementary file 3 — Additional file 3. HHPred outputs when searching TMTCs against Pfam or PDB structures. The compressed library file AF3-2020-06-HHPred-TMTCs.zip contains the outputs when running the four human TMTC sequences as input of HHPred against PDB sequences and against Pfam domains (as of 23rd of June 2020). [file 13062_2021_291_MOESM3_ESM.zip › AF3-2020-06-HHPred-TMTCs/hhpred_TMTC2_PDB.hhr]

Query         sp|Q8N394|TMTC2_HUMAN Protein 1..475
Match_columns 475
No_of_seqs    484 out of 1331
Neff          10.6301
Searched_HMMs 51802
Date          Fri Jun 19 10:34:36 2020
Command       hhsearch -cpu 8 -i ../results/full.a3m -d /cluster/toolkit/production/databases/hh-suite/mmcif70/pdb70 -o ../results/3084060.hhr -oa3m ../results/3084060.a3m -p 20 -Z 250 -loc -z 1 -b 1 -B 250 -ssm 2 -sc 1 -seq 1 -dbstrlen 10000 -norealign -maxres 32000 -contxt /cluster/toolkit/production/bioprogs/tools/hh-suite-build-new/data/context_data.crf 

 No Hit                             Prob E-value P-value  Score    SS Cols Query HMM  Template HMM
  1 5EZM_A 4-amino-4-deoxy-L-arabi  99.9 5.9E-19 1.1E-23  180.6  35.2  368    1-475    33-400 (578)
  2 6S7T_A Dolichyl-diphosphooligo  99.8 2.3E-15 4.4E-20  161.1  39.8  371    2-475    75-559 (826)
  3 6EZN_F Dolichyl-diphosphooligo  99.8   3E-15 5.9E-20  157.3  38.2  378    1-474    19-469 (718)
  4 6S7O_A Dolichyl-diphosphooligo  99.8 4.9E-15 9.4E-20  155.3  37.8  374    2-475    21-480 (705)
  5 3WAJ_A Transmembrane oligosacc  99.7 8.6E-15 1.7E-19  157.7  35.9  389    1-474    16-490 (875)
  6 5OGL_A Peptide-binding protein  99.7 5.7E-14 1.1E-18  147.9  37.7  359    2-475    18-434 (713)
  7 6P25_A Dolichyl-diphosphooligo  99.7 7.8E-13 1.5E-17  140.1  39.9  394    2-473    53-705 (817)
  8 6P25_B Dolichyl-diphosphooligo  99.7 5.8E-12 1.1E-16  133.5  42.8  383    2-471    68-729 (759)
  9 7BVF_A Probable arabinosyltran  99.5 1.2E-10 2.3E-15  123.8  36.0  356    7-473   263-631 (1102)
 10 7BWR_A Integral membrane indol  99.5   2E-10 3.8E-15  121.8  34.8  351    8-468   267-626 (1082)
 11 7BVF_B Probable arabinosyltran  99.5 2.6E-10   5E-15  121.6  34.4  354    7-473   281-645 (1116)
 12 6W98_A F5/8 type C domain-cont  99.4 6.7E-10 1.3E-14  125.1  34.1  379    3-475    17-429 (1413)
 13 7BVE_B Integral membrane indol  99.4 4.3E-09 8.3E-14  111.8  35.6  351    7-468   261-620 (1084)
 14 6SNI_X Dolichyl pyrophosphate   99.3 1.3E-08 2.4E-13  104.0  31.4  321    1-434    54-411 (562)
 15 7BVC_A Integral membrane indol  99.3 2.2E-08 4.3E-13  106.3  33.3  348    7-468   251-611 (1088)

No 1
>5EZM_A 4-amino-4-deoxy-L-arabinose (L-Ara4N) transferase; membrane protein, lipid glycosyltransferase, zinc; HET: PC, DSL, PO4, MPG, EPE; 2.7A {Cupriavidus metallidurans (strain ATCC 43123 / DSM 2839 / NBRC 102507 / CH34)}; Related PDB entries: 5F15_A ; Related PDB entries: 5F15_A ; Related PDB entries: 5F15_A 
Probab=99.87  E-value=5.9e-19  Score=180.62  Aligned_cols=368  Identities=13%  Similarity=0.044  Sum_probs=0.0  Template_Neff=11.700

Q ss_pred             CHHHHHHHHHHHHHHHhhcCCCCcccchhHHHhchhhCCCCchhHhhhcccccccccCCCCcccCChHHHHHHHHHHHHh
Q sp|Q8N394|TMTC    1 MIAELVSSALGLALYLNTLSADFCYDDSRAIKTNQDLLPETPWTHIFYNDFWGTLLTHSGSHKSYRPLCTLSFRLNHAIG   80 (475)
Q Consensus         1 ~~~~lll~~~~~~~~~~~~~~~~~~De~~~~~~~~~~~~~~~~~~~~~~~~~~~~~~~~~~~~~~~Pl~~~l~~~~~~lf   80 (475)
                      ++.+++++++............+.+||..+...++++.+++++......+         .....+||++.++.+..+.++
T Consensus        33 ~~~~~~~~~~~~~~~~~~~~~~~~~De~~~~~~a~~~~~~~~~~~~~~~~---------~~~~~~pPl~~~l~~~~~~l~  103 (578)
T 5EZM_A           33 WVVLFVAVALVVWFVSLDMRHLVGPDEGRYAEISREMFASGDWVTIRYNA---------LKYFEKPPFHMWVTVVGYELF  103 (578)
T ss_dssp             HHHHHHHHHHHHHHHGGGSSCCCTTHHHHHHHHHHHHHHHCCSSSCEETT---------EECCSSCSHHHHHHHHHHHHH
T ss_pred             HHHHHHHHHHHHHHhccccccCCCCCHHHHHHHHHHHHHhCCceeEEECC---------EeCCCCCHHHHHHHHHHHHHH


Q ss_pred             CCChHHHHHHHHHHHHHHHHHHHHHHHHHhCChHHHHHHHHHHHHCHHhHHHHHhhhchHHHHHHHHHHHHHHHHHHHHc
Q sp|Q8N394|TMTC   81 GLNPWSYHLVNVLLHAAVTGLFTSFSKILLGDGYWTFMAGLMFASHPIHTEAVAGIVGRADVGASLFFLLSLLCYIKHCS  160 (475)
Q Consensus        81 G~~~~~~rl~~~l~~~l~~~lly~l~r~l~~~~~~al~aall~a~~P~~~~~~~~~~~~~~~~~~~f~ll~l~~~l~~~~  160 (475)
                      |.+....|+.++++++++++++|.++|++++ +..+++++++++++|....++.....  |.+..++.+++++++.+..+
T Consensus       104 g~~~~~~rl~~~l~~~l~~~~~~~l~~~~~~-~~~a~~a~~l~~~~p~~~~~~~~~~~--~~~~~~~~~~~~~~~~~~~~  180 (578)
T 5EZM_A          104 GLGEWQARLAVALSGLLGIGVSMMAARRWFG-ARAAAFTGLALLAAPMWSVAAHFNTL--DMTLAGVMSCVLAFMLMGQH  180 (578)
T ss_dssp             CSSHHHHTHHHHHHHHHHHHHHHHHHHHHHC-HHHHHHHHHHHHHCHHHHHHHTSCCH--HHHHHHHHHHHHHHHHHHTC
T ss_pred             CcCHHHHHHHHHHHHHHHHHHHHHHHHHHhC-hHHHHHHHHHHHHHHHHHHHHhhHhh--HHHHHHHHHHHHHHHHHHhC


Q ss_pred             cCCCCcchHHHHHHHHHHHHHHHHhHhHHHHHHHHHHHHHHHHHcccchhhhcchHhhhHHHHHHHHHHHHHHHHHHHHH
Q sp|Q8N394|TMTC  161 TRGYSARTWGWFLGSGLCAGCSMLWKEQGVTVLAVSAVYDVFVFHRLKIKQILPTIYKRKNLSLFLSISLLIFWGSSLLG  240 (475)
Q Consensus       161 ~~~~~~~~~~~~~l~~l~~~la~ltk~~~~~~~~~~~~~~l~~~~~~~~~~~~~~~~~~~~~~~~~~~~~~~~~~~~~~~  240 (475)
                      +++++++++++.++++++.+++.++|+....+.+...+......++++++        .+.........+.++....+..
T Consensus       181 ~~~~~~~~~~~~~l~g~~~gla~~~k~~~~~~~~~~~~~~~~~~~~~~~~--------~~~~~~~~~~~~~~~~~~~~~~  252 (578)
T 5EZM_A          181 PDASVAARRGWMVACWAAMGVAILTKGLVGIALPGLVLVVYTLVTRDWGL--------WRRLHLALGVVVMLVITVPWFY  252 (578)
T ss_dssp             TTSCHHHHHHHHHHHHHHHHHHHHHHTTHHHHHHHHHHHHHHHHSCCTTH--------HHHTCHHHHHHHHHHHHHHHHH
T ss_pred             CCcchhhccHHHHHHHHHHHHHHHccchHHHHHHHHHHHHHHHHcCChHH--------HhhcchHHHHHHHHHHHHHHHH


Q ss_pred             HHHHHhcCCCCCccCCCCCCcCCChHHHHHHHHHHHHHHhHHHhhCcccccccccccccccccccCCHHHHHHHHHHHHH
Q sp|Q8N394|TMTC  241 ARLYWMGNKPPSFSNSDNPAADSDSLLTRTLTFFYLPTKNLWLLLCPDTLSFDWSMDAVPLLKTVCDWRNLHTVAFYTGL  320 (475)
Q Consensus       241 ~~~~~~~~~~~~~~~~~~~~~~~~~~~~~~~~~~~~~~~~~~~~~~p~~~~~~~~~~~~~~~~~~~~~~~~~~~~~~~~~  320 (475)
                      ........                  ...........................+.            ............+
T Consensus       253 ~~~~~~~~------------------~~~~~~~~~~~~~~~~~~~~~~~~~~~~~------------~~~~~~~~~~~~~  302 (578)
T 5EZM_A          253 LVSVRNPE------------------FPNFFFIHEHWQRYTSNIHSRSGSVFYFL------------PLVIGGFLPWAGI  302 (578)
T ss_dssp             HHHHHCTT------------------HHHHHHHCCCCCC-------CCCCTTTHH------------HHHHHHTGGGGGG
T ss_pred             HHHHHCCc------------------chhhhHHHHHHHHHhcCcccCCCChHHHH------------HHHHHHhhhHHhH


Q ss_pred             HHHHHHHhhCcccccccCCCcccCCccccCCcccccccccccccccccccchhhcCCcCCcccccCCCCCCchHHhhhHH
Q sp|Q8N394|TMTC  321 LLLAYYGLKSPSVDRECNGKTVTNGKQNANGHSCLSDVEYQNSETKSSFASKVENGIKNDVSQRTQLPSTENIVVLSLSL  400 (475)
Q Consensus       321 ~~~~~~~~~~~~~~~~~~~~~~~~~~~~~~~~~~~~~~~~~~~~~~~~~~~~~~~~~~~~~~~~~~~~~~~~~~~~~l~~  400 (475)
                      +.......++                                                    .++++..........+.+
T Consensus       303 ~~~~~~~~~~----------------------------------------------------~~~~~~~~~~~~~~~~~~  330 (578)
T 5EZM_A          303 FPKLWTAMRA----------------------------------------------------PVEGTQARFRPALMAGIW  330 (578)
T ss_dssp             HHHHHHHHCC-----------------------------------------------------------CCCHHHHHHHH
T ss_pred             HHHHHHHhhc----------------------------------------------------ccccCcccccHHHHHHHH


Q ss_pred             HHHHHhhhcCccccCChhhHHHHhHHHHHHHHHHHHHHHHHHHHHhchHHHHHHHHHHHHHHHHHHHHHHHHhcC
Q sp|Q8N394|TMTC  401 LIIPFVPATNLFFYVGFVIAERVLYIPSMGFCLLITVGARALYVKVQKRFLKSLIFYATATLIVFYGLKTAIRNG  475 (475)
Q Consensus       401 ~~~~~~~~~~~~~~~~~~~~~Ry~~~~~~~~~ll~~~~l~~~~~~~~~~~~~~~~~~~~~~~~~~~~~~~~~~~~  475 (475)
                      ++..++.....     ....+||.++..|+++++++.++.++.++.+++........++++++............
T Consensus       331 ~~~~~~~~~~~-----~~~~~ry~~~~~p~l~ll~~~~l~~~~~~~~~~~~~~~~~~~~~~~~~~~~~~~~~~~~  400 (578)
T 5EZM_A          331 AIAIFVFFSIS-----RSKLPGYIVPVIPALGILAGVALDRLSPRSWGKQLIGMAIVAACGLLASPVVATLNANH  400 (578)
T ss_dssp             HHHHHHHHHTS-----SSCCGGGGTTHHHHHHHHHHHHHHTCCHHHHHHHHHHHHHHHHHHHHHGGGGGGCCCTT
T ss_pred             HHHHHHHHHHh-----cccChhcHHhHHHHHHHHHHHHHHHhCCCccHHHHHHHHHHHHHHHHHHHHHHHhhhcC


No 2
>6S7T_A Dolichyl-diphosphooligosaccharide--protein glycosyltransferase subunit STT3B (E.C.2.4.99.18); N-glycosylation, Oligosaccharyltransferase, OSTB, TRANSFERASE; HET: 0K3, KZB, NAG, EGY, MAN, BMA; 3.5A {Homo sapiens}
Probab=99.78  E-value=2.3e-15  Score=161.14  Aligned_cols=371  Identities=9%  Similarity=-0.021  Sum_probs=0.0  Template_Neff=10.800

Q ss_pred             HHHHHHHHHHHHHHHhh-cCCCCc---ccchhHHHhchhhCCCCchhHhhhcccccccccCCCCcccCChHHHHHHHHHH
Q sp|Q8N394|TMTC    2 IAELVSSALGLALYLNT-LSADFC---YDDSRAIKTNQDLLPETPWTHIFYNDFWGTLLTHSGSHKSYRPLCTLSFRLNH   77 (475)
Q Consensus         2 ~~~lll~~~~~~~~~~~-~~~~~~---~De~~~~~~~~~~~~~~~~~~~~~~~~~~~~~~~~~~~~~~~Pl~~~l~~~~~   77 (475)
                      ++++++++++....... ...+..   .||..+...++.+.+++........+..............++|++.++.+..+
T Consensus        75 ~~l~~i~~~~~~~rl~~~~~~~~~~~~~D~~~~~~~a~~~~~~g~~~~~~~~~~~~~~p~g~~~~~~~~P~~~~l~a~~~  154 (826)
T 6S7T_A           75 TILFLAWLAGFSSRLFAVIRFESIIHEFDPWFNYRSTHHLASHGFYEFLNWFDERAWYPLGRIVGGTVYPGLMITAGLIH  154 (826)
T ss_dssp             HHHHHHHHHHHHTTCTTTTTTCSCCCSTTHHHHHHHHHHHHHHCHHHHHTCEECSSSTTTCEESTTSSCTTHHHHHHHHH
T ss_pred             HHHHHHHHHHHHHHHHHHHhhhhhhcCCChHHHHHHHHHHHHhCcHHHhccccchhcCCCCCCCCCCCchHHHHHHHHHH


Q ss_pred             HHhC------CChHHHHHHHHHHHHHHHHHHHHHHHHHhCChHHHHHHHHHHHHCHHhHHHHHhhhchHHHHHHHHHHHH
Q sp|Q8N394|TMTC   78 AIGG------LNPWSYHLVNVLLHAAVTGLFTSFSKILLGDGYWTFMAGLMFASHPIHTEAVAGIVGRADVGASLFFLLS  151 (475)
Q Consensus        78 ~lfG------~~~~~~rl~~~l~~~l~~~lly~l~r~l~~~~~~al~aall~a~~P~~~~~~~~~~~~~~~~~~~f~ll~  151 (475)
                      .++|      ......|++++++++++++++|.++|++.+ +..|++++++++++|.+...+.....++|.+..++.+++
T Consensus       155 ~l~g~~~~~~~~~~~~~l~~~l~~~l~~~~~y~l~r~l~~-~~~allaall~a~~p~~~~~s~~~~~~~e~~~~~~~~l~  233 (826)
T 6S7T_A          155 WILNTLNITVHIRDVCVFLAPTFSGLTSISTFLLTRELWN-QGAGLLAACFIAIVPGYISRSVAGSFDNEGIAIFALQFT  233 (826)
T ss_dssp             HHHHHTTCCCCHHHHHHTHHHHHHHHHHHHHHHHHHHHSC-HHHHHHHHHHTTTCHHHHGGGSTTCCCSHHHHHHHHHHH
T ss_pred             HHHHhcCCCCcHHHHHHHHHHHHHHHHHHHHHHHHHHHcC-chHHHHHHHHHHHHHHHHHhhhccCchHHHHHHHHHHHH


Q ss_pred             HHHHHHHHccCCCCcchHHHHHHHHHHHHHHHHhHhHHHHHHHHHHHHHHHHHcccchhhhcchHhhh------------
Q sp|Q8N394|TMTC  152 LLCYIKHCSTRGYSARTWGWFLGSGLCAGCSMLWKEQGVTVLAVSAVYDVFVFHRLKIKQILPTIYKR------------  219 (475)
Q Consensus       152 l~~~l~~~~~~~~~~~~~~~~~l~~l~~~la~ltk~~~~~~~~~~~~~~l~~~~~~~~~~~~~~~~~~------------  219 (475)
                      ++++.+..+++     +.++.++++++++++.++|+.+.++++++++..++....++.+.       +            
T Consensus       234 l~~~~~~~~~~-----~~~~~~l~gl~~gla~~~~~~~~~~~~~~~l~~~~~~~~~~~~~-------~~~~~~~~~~~~~  301 (826)
T 6S7T_A          234 YYLWVKSVKTG-----SVFWTMCCCLSYFYMVSAWGGYVFIINLIPLHVFVLLLMQRYSK-------RVYIAYSTFYIVG  301 (826)
T ss_dssp             HHHHHHHHHHC-----CHHHHHHHHHHHHHHHHHCTTHHHHHHHHHHHHHHHHHTTCCCH-------HHHHHHHHHHHHH
T ss_pred             HHHHHHHhccC-----cHHHHHHHHHHHHHHHHhcccHHHHHHHHHHHHHHHHHhccCCh-------hHHHHHHHHHHHH


Q ss_pred             ---------------------------------------------HHHHHHHHHHHHHHHHHHHHHHHHHHhcCCCCCcc
Q sp|Q8N394|TMTC  220 ---------------------------------------------KNLSLFLSISLLIFWGSSLLGARLYWMGNKPPSFS  254 (475)
Q Consensus       220 ---------------------------------------------~~~~~~~~~~~~~~~~~~~~~~~~~~~~~~~~~~~  254 (475)
                                                                   +................................  
T Consensus       302 ~~~~~~~p~~~~~~~~~~~~~~~~~~~~~~~~~~~~~~~~~~~~~~~~~~~~~~~~~~~~~~~~~~~~~~~~~~~~~~--  379 (826)
T 6S7T_A          302 LILSMQIPFVGFQPIRTSEHMAAAGVFALLQAYAFLQYLRDRLTKQEFQTLFFLGVSLAAGAVFLSVIYLTYTGYIAP--  379 (826)
T ss_dssp             HHHHTTSTTTTTHHHHBSSTHHHHHHHHHHHHHHHHHHHHHHSCSTTTHHHHHHHHHHHHHHHHHHHHHHHHHTSSBC--
T ss_pred             HHHHhccccCCCCcccchHHHHHHHHHHHHHHHHHHHHHHHhcCHHHHHHHHHHHHHHHHHHHHHHHHHHHhcccccc--


Q ss_pred             CCCCCCcCCChHHHHHHHHHHHHHHhHHHhhCcccccccccccccccccccCCHHHHHHHHHHHHHHHHHHHHhhCcccc
Q sp|Q8N394|TMTC  255 NSDNPAADSDSLLTRTLTFFYLPTKNLWLLLCPDTLSFDWSMDAVPLLKTVCDWRNLHTVAFYTGLLLLAYYGLKSPSVD  334 (475)
Q Consensus       255 ~~~~~~~~~~~~~~~~~~~~~~~~~~~~~~~~p~~~~~~~~~~~~~~~~~~~~~~~~~~~~~~~~~~~~~~~~~~~~~~~  334 (475)
                                         ..........................................++++++++....+++    
T Consensus       380 -------------------~~~~~~~~~~~~~~~~~~~~~~~~~~~~~~~~~~~~~~~~~~~~~~~~~~~~~~~~~----  436 (826)
T 6S7T_A          380 -------------------WSGRFYSLWDTGYAKIHIPIIASVSEHQPTTWVSFFFDLHILVCTFPAGLWFCIKNI----  436 (826)
T ss_dssp             -------------------CCHHHHHHHHSSHHHHTCHHHHHBSTTSCCCHHHHHHSCSSHHHHHHHHHHHHHHSC----
T ss_pred             -------------------chHHHHHHhcccccccCccchhcccccCCCCHHHHHHHHHHHHHHHHHHHHHHHhcC----


Q ss_pred             cccCCCcccCCccccCCcccccccccccccccccccchhhcCCcCCcccccCCCCCCchHHhhhHHHHHHHhhhcCcccc
Q sp|Q8N394|TMTC  335 RECNGKTVTNGKQNANGHSCLSDVEYQNSETKSSFASKVENGIKNDVSQRTQLPSTENIVVLSLSLLIIPFVPATNLFFY  414 (475)
Q Consensus       335 ~~~~~~~~~~~~~~~~~~~~~~~~~~~~~~~~~~~~~~~~~~~~~~~~~~~~~~~~~~~~~~~l~~~~~~~~~~~~~~~~  414 (475)
                                                                              +....+.++++++.+..       
T Consensus       437 --------------------------------------------------------~~~~~~~~~~~~~~~~~-------  453 (826)
T 6S7T_A          437 --------------------------------------------------------NDERVFVALYAISAVYF-------  453 (826)
T ss_dssp             --------------------------------------------------------CHHHHHHHHHHHHHHHH-------
T ss_pred             --------------------------------------------------------CHHHHHHHHHHHHHHHH-------


Q ss_pred             CChhhHHHHhHHHHHHHHHHHHHHHHHHHHHhchH---------------------------------------------
Q sp|Q8N394|TMTC  415 VGFVIAERVLYIPSMGFCLLITVGARALYVKVQKR---------------------------------------------  449 (475)
Q Consensus       415 ~~~~~~~Ry~~~~~~~~~ll~~~~l~~~~~~~~~~---------------------------------------------  449 (475)
                        .....||.++..|+++++++.++..+.++..++                                             
T Consensus       454 --~~~~~Ry~~~~~p~~~ll~a~~l~~l~~~~~~~~~~~~~~~~~~~~~~~~~~~~~~~~~~~~~~~~~~~~~~~~~~~~  531 (826)
T 6S7T_A          454 --AGVMVRLMLTLTPVVCMLSAIAFSNVFEHYLGDDMKRENPPVEDSSDEDDKRNQGNLYDKAGKVRKHATEQEKTEEGL  531 (826)
T ss_dssp             --HTTCSTTHHHHHHHHHHHHHHHHHHHHHHTCC----------------------------------------------
T ss_pred             --HHHHHHHHHhHHHHHHHHHHHHHHHHHHHHhccccccCCCCCCCCCccchhhccccccccccccccccchhhhhhcCC


Q ss_pred             --HHHHHHHHHHHHHHHHHHHHHHHhcC
Q sp|Q8N394|TMTC  450 --FLKSLIFYATATLIVFYGLKTAIRNG  475 (475)
Q Consensus       450 --~~~~~~~~~~~~~~~~~~~~~~~~~~  475 (475)
                        ..+..+.++++++++...........
T Consensus       532 ~~~~~~~~~~~~~~~~~~~~~~~~~~~~  559 (826)
T 6S7T_A          532 GPNIKSIVTMLMLMLLMMFAVHCTWVTS  559 (826)
T ss_dssp             -CHHHHHHHHHHHHHHHHHHHHHHHHCC
T ss_pred             ChHHHHHHHHHHHHHHHHHHHHHHHHhh


No 3
>6EZN_F Dolichyl-diphosphooligosaccharide--protein glycosyltransferase subunit 1 (E.C.2.4.99.18); OST complex, oligosaccharyltransferase, N-linked glycosylation; HET: PTY, BMA, CPL, MAN, NAG;{Saccharomyces cerevisiae (strain ATCC 204508 / S288c)}; Related PDB entries: 6C26_A; Related PDB entries: 6C26_A; Related PDB entries: 6C26_A
Probab=99.78  E-value=3e-15  Score=157.35  Aligned_cols=378  Identities=8%  Similarity=-0.075  Sum_probs=0.0  Template_Neff=11.800

Q ss_pred             CHHHHHHHHHHHHHHHhhcCCCC---cccchhHHHhchhhCCCCchhHhhhcccccccccCCCCcccCChHHHHHHHHHH
Q sp|Q8N394|TMTC    1 MIAELVSSALGLALYLNTLSADF---CYDDSRAIKTNQDLLPETPWTHIFYNDFWGTLLTHSGSHKSYRPLCTLSFRLNH   77 (475)
Q Consensus         1 ~~~~lll~~~~~~~~~~~~~~~~---~~De~~~~~~~~~~~~~~~~~~~~~~~~~~~~~~~~~~~~~~~Pl~~~l~~~~~   77 (475)
                      .++++++++............+.   ..||..+...++++.+++........+...............+|++.++.+..+
T Consensus        19 ~~l~~~~~~~~~~~~~~~~~~~~~~~~~D~~~~~~~a~~~~~~g~~~~~~~~~~~~~~~~g~~~~~~~~p~~~~l~a~~~   98 (718)
T 6EZN_F           19 VIFVAIFGAAISSRLFAVIKFESIIHEFDPWFNYRATKYLVNNSFYKFLNWFDDRTWYPLGRVTGGTLYPGLMTTSAFIW   98 (718)
T ss_dssp             HHHHHHHHHHHHTTTTTTTTTCCCCCSSSHHHHHHHHHHHHHSCHHHHHSCCCTTSSTTTCCCSSSSCCTTHHHHHHHHH
T ss_pred             HHHHHHHHHHHHHHHHHHHHchhhhcccChHHHHHHHHHHHHcccHHHhcccCCcccCCCCCCCCCCCChHHHHHHHHHH


Q ss_pred             HH----hC---CChHHHHHHHHHHHHHHHHHHHHHHHHHhCChHHHHHHHHHHHHCHHhHHHHHhhhchHHHHHHHHHHH
Q sp|Q8N394|TMTC   78 AI----GG---LNPWSYHLVNVLLHAAVTGLFTSFSKILLGDGYWTFMAGLMFASHPIHTEAVAGIVGRADVGASLFFLL  150 (475)
Q Consensus        78 ~l----fG---~~~~~~rl~~~l~~~l~~~lly~l~r~l~~~~~~al~aall~a~~P~~~~~~~~~~~~~~~~~~~f~ll  150 (475)
                      .+    +|   ......|+.++++++++++++|.++|++++ +..|++++++++++|.+...+.....++|.+..++.++
T Consensus        99 ~l~~~~~G~~~~~~~~~~~~~~l~~~l~~~~~y~l~~~l~~-~~~a~~aa~l~~~~p~~~~~~~~g~~~~~~~~~~~~~~  177 (718)
T 6EZN_F           99 HALRNWLGLPIDIRNVCVLFAPLFSGVTAWATYEFTKEIKD-ASAGLLAAGFIAIVPGYISRSVAGSYDNEAIAITLLMV  177 (718)
T ss_dssp             HCCCCCSSCCCCHHHHHHBTHHHHHHHHHHHHHHHHHHHSC-HHHHHHHHHHHHHCHHHHSSSCSBCCSSSTTTHHHHHH
T ss_pred             HHHHHHhCCCCCHHHHHHHHHHHHHHHHHHHHHHHHHHhcC-hHHHHHHHHHHHHHHHHHHhHhccccchHHHHHHHHHH


Q ss_pred             HHHHHHHHHccCCCCcchHHHHHHHHHHHHHHHHhHhHHHHHHHHHHHHHHHHHcccchhhhcchHhhhHHHHHHHHHHH
Q sp|Q8N394|TMTC  151 SLLCYIKHCSTRGYSARTWGWFLGSGLCAGCSMLWKEQGVTVLAVSAVYDVFVFHRLKIKQILPTIYKRKNLSLFLSISL  230 (475)
Q Consensus       151 ~l~~~l~~~~~~~~~~~~~~~~~l~~l~~~la~ltk~~~~~~~~~~~~~~l~~~~~~~~~~~~~~~~~~~~~~~~~~~~~  230 (475)
                      +++++.+..+++     ++++.++++++.+++.++|+.+.++.+++.+..+.....++.+.       ++.........+
T Consensus       178 ~l~~~~~~~~~~-----~~~~~~l~gl~~~l~~~~~~~~~~~~~~~~~~~~~~~~~~~~~~-------~~~~~~~~~~~~  245 (718)
T 6EZN_F          178 TFMFWIKAQKTG-----SIMHATCAALFYFYMVSAWGGYVFITNLIPLHVFLLILMGRYSS-------KLYSAYTTWYAI  245 (718)
T ss_dssp             HHHHHHHHHHHC-----CHHHHHHHHHHHHHHHTTCTTGGGGGGTHHHHHHHHHHTTCCCH-------HHHHHHHHHHHH
T ss_pred             HHHHHHHHhhcC-----CHHHHHHHHHHHHHHHHhccchHHHHHHHHHHHHHHHHccCCCh-------hHHHHHHHHHHH


Q ss_pred             HHHHHHHHHHHHHHHhcCCCCCccCCCCCCcCCChHHH------------------------------------------
Q sp|Q8N394|TMTC  231 LIFWGSSLLGARLYWMGNKPPSFSNSDNPAADSDSLLT------------------------------------------  268 (475)
Q Consensus       231 ~~~~~~~~~~~~~~~~~~~~~~~~~~~~~~~~~~~~~~------------------------------------------  268 (475)
                      .+.+........              ............                                          
T Consensus       246 ~~~~~~~~p~~~--------------~~~~~~~~~~~~~~~~~~~~~~~~~~~~~~~~~~~~~~~~~~~~~~~~~~~~~~  311 (718)
T 6EZN_F          246 GTVASMQIPFVG--------------FLPIRSNDHMAALGVFGLIQIVAFGDFVKGQISTAKFKVIMMVSLFLILVLGVV  311 (718)
T ss_dssp             HHHHTTCSTTSS--------------SHHHHCTTSHHHHHHHHHHHHHHHHHHHHTTSCHHHHTTTC-------------
T ss_pred             HHHHHhcchhcc--------------CCccCchHHHHHHHHHHHHHHHHHHHHHHhcCChHHHHHHHHHHHHHHHHHHHH


Q ss_pred             --------HHHHHHHHHHHhHHHhhCcccccccccccccccccccCCHHHHHHHHHHHHHHHHHHHHhhCcccccccCCC
Q sp|Q8N394|TMTC  269 --------RTLTFFYLPTKNLWLLLCPDTLSFDWSMDAVPLLKTVCDWRNLHTVAFYTGLLLLAYYGLKSPSVDRECNGK  340 (475)
Q Consensus       269 --------~~~~~~~~~~~~~~~~~~p~~~~~~~~~~~~~~~~~~~~~~~~~~~~~~~~~~~~~~~~~~~~~~~~~~~~~  340 (475)
                              ................................................+++++++....+++          
T Consensus       312 ~~~~~~~~~~~~~~~~~~~~~~~~~~~~~~~~~~~~~~~~~~~~~~~~~~~~~~~~~l~~~g~~~~~~~~----------  381 (718)
T 6EZN_F          312 GLSALTYMGLIAPWTGRFYSLWDTNYAKIHIPIIASVSEHQPVSWPAFFFDTHFLIWLFPAGVFLLFLDL----------  381 (718)
T ss_dssp             ----------------------------------------CCCCHHHHHHHSSSTTTTHHHHHHHHHTTC----------
T ss_pred             HHHHHHHhhhhhhhhHHHHHhhcccccccCCCcccchhHhCCCCHHHHHhhhhHHHHHHHHHHHHHHhcC----------


Q ss_pred             cccCCccccCCcccccccccccccccccccchhhcCCcCCcccccCCCCCCchHHhhhHHHHHHHhhhcCccccCChhhH
Q sp|Q8N394|TMTC  341 TVTNGKQNANGHSCLSDVEYQNSETKSSFASKVENGIKNDVSQRTQLPSTENIVVLSLSLLIIPFVPATNLFFYVGFVIA  420 (475)
Q Consensus       341 ~~~~~~~~~~~~~~~~~~~~~~~~~~~~~~~~~~~~~~~~~~~~~~~~~~~~~~~~~l~~~~~~~~~~~~~~~~~~~~~~  420 (475)
                                                                        ++...+.+++.++.+..         ....
T Consensus       382 --------------------------------------------------~~~~~~~~~~~~~~~~~---------~~~~  402 (718)
T 6EZN_F          382 --------------------------------------------------KDEHVFVIAYSVLCSYF---------AGVM  402 (718)
T ss_dssp             --------------------------------------------------CSSHHHHHHHHHHHHHH---------HHHC
T ss_pred             --------------------------------------------------ChHHHHHHHHHHHHHHH---------HHHH


Q ss_pred             HHHhHHHHHHHHHHHHHHHHHHHHHhchHH-------------HHHHHHHHHHHHHHHHHHHHHHhc
Q sp|Q8N394|TMTC  421 ERVLYIPSMGFCLLITVGARALYVKVQKRF-------------LKSLIFYATATLIVFYGLKTAIRN  474 (475)
Q Consensus       421 ~Ry~~~~~~~~~ll~~~~l~~~~~~~~~~~-------------~~~~~~~~~~~~~~~~~~~~~~~~  474 (475)
                      .||..+..|+++++++.++..+.++.+++.             ..+.+..+++++++..........
T Consensus       403 ~R~~~~~~p~~~il~a~~l~~l~~~~~~~~~~~~~~~~~~~~~~~~~~~~~~~~~~~~~~~~~~~~~  469 (718)
T 6EZN_F          403 VRLMLTLTPVICVSAAVALSKIFDIYLDFKTSDRKYAIKPAALLAKLIVSGSFIFYLYLFVFHSTWV  469 (718)
T ss_dssp             STTHHHHHHHHHHHHHHHHHHHHHHSCCCC-------CCHHHHHHHHHHHHHHHHHHHHHHHHHHHH
T ss_pred             HHHHHHHHHHHHHHHHHHHHHHHHHHhccccCCccccccchHHHHHHHHHHHHHHHHHHHHHHHHHH


No 4
>6S7O_A Dolichyl-diphosphooligosaccharide--protein glycosyltransferase subunit STT3A (E.C.2.4.99.18); N-glycosylation, Oligosaccharyltransferase, OSTA, TRANSFERASE; HET: KZB, NAG, EGY, MAN, KZE, BMA; 3.5A {Homo sapiens}; Related PDB entries: 6FTI_5 6FTG_5 6FTJ_5; Related PDB entries: 6FTG_5 6FTI_5 6FTJ_5; Related PDB entries: 6FTG_5 6FTI_5 6FTJ_5
Probab=99.77  E-value=4.9e-15  Score=155.32  Aligned_cols=374  Identities=11%  Similarity=-0.032  Sum_probs=0.0  Template_Neff=12.000

Q ss_pred             HHHHHHHHHHHHHHHhh----cCCCCcccchhHHHhchhhCCCCchhHhhhcccccccccCCCCcccCChHHHHHHHHHH
Q sp|Q8N394|TMTC    2 IAELVSSALGLALYLNT----LSADFCYDDSRAIKTNQDLLPETPWTHIFYNDFWGTLLTHSGSHKSYRPLCTLSFRLNH   77 (475)
Q Consensus         2 ~~~lll~~~~~~~~~~~----~~~~~~~De~~~~~~~~~~~~~~~~~~~~~~~~~~~~~~~~~~~~~~~Pl~~~l~~~~~   77 (475)
                      ++++++++++.......    .......||..+...++.+.+++........+..............++|++.++.+..+
T Consensus        21 ~~l~~~~~~~~~~~~~~~~~~~~~~~~~D~~~~~~~a~~~~~~g~~~~~~~~~~~~~~~~g~~~~~~~~p~~~~~~~~~~  100 (705)
T 6S7O_A           21 LILSMAAVLSFSTRLFAVLRFESVIHEFDPYFNYRTTRFLAEEGFYKFHNWFDDRAWYPLGRIIGGTIYPGLMITSAAIY  100 (705)
T ss_dssp             HHHHHHHHHHHHHHCSHHHHSCCCCCSSSHHHHHHHHHHHHHHCSHHHHSCEECSSSTTSCEEHHHHSCCHHHHHHHHHH
T ss_pred             HHHHHHHHHHHHHHHHHHHhcccccccCChHHHHHHHHHHHHhCChhhhccccccccCCCcCCCCCcCCchHHHHHHHHH


Q ss_pred             HHhC------CChHHHHHHHHHHHHHHHHHHHHHHHHHhCChHHHHHHHHHHHHCHHhHHHHHhhhchHHHHHHHHHHHH
Q sp|Q8N394|TMTC   78 AIGG------LNPWSYHLVNVLLHAAVTGLFTSFSKILLGDGYWTFMAGLMFASHPIHTEAVAGIVGRADVGASLFFLLS  151 (475)
Q Consensus        78 ~lfG------~~~~~~rl~~~l~~~l~~~lly~l~r~l~~~~~~al~aall~a~~P~~~~~~~~~~~~~~~~~~~f~ll~  151 (475)
                      .++|      .+....|+.++++++++++++|.++|++.+ +..|++++++++++|.+...+.....++|.+..++.+++
T Consensus       101 ~l~g~~g~~~~~~~~~~~~~~l~~~l~~~~~y~l~~~~~~-~~~al~aa~l~~~~p~~~~~~~~~~~~~~~~~~~~~~~~  179 (705)
T 6S7O_A          101 HVLHFFHITIDIRNVCVFLAPLFSSFTTIVTYHLTKELKD-AGAGLLAAAMIAVVPGYISRSVAGSYDNEGIAIFCMLLT  179 (705)
T ss_dssp             HHHHHTTCCCCHHHHHHTHHHHHHHHHHHHHHHHHHHHSC-HHHHHHHHHHHHSCHHHHHSSCTTCCCHHHHHHHHHHHH
T ss_pred             HHHHHcCCCCCHHHHHHHHHHHHHHHHHHHHHHHHHHHcC-HHHHHHHHHHHHHHHHHHHhhcccchhHHHHHHHHHHHH


Q ss_pred             HHHHHHHHccCCCCcchHHHHHHHHHHHHHHHHhHhHHHHHHHHHHHHHHHHHcccchhhhcc-----------------
Q sp|Q8N394|TMTC  152 LLCYIKHCSTRGYSARTWGWFLGSGLCAGCSMLWKEQGVTVLAVSAVYDVFVFHRLKIKQILP-----------------  214 (475)
Q Consensus       152 l~~~l~~~~~~~~~~~~~~~~~l~~l~~~la~ltk~~~~~~~~~~~~~~l~~~~~~~~~~~~~-----------------  214 (475)
                      ++++.+..+++     ++++.++++++.+++.++|+....+.+++.+..+.....++.+....                 
T Consensus       180 ~~~~~~~~~~~-----~~~~~~~~gl~~~l~~~~~~~~~~~~~~~~~~~~~~~~~~~~~~~~~~~~~~~~~~~~~~~~~~  254 (705)
T 6S7O_A          180 YYMWIKAVKTG-----SICWAAKCALAYFYMVSSWGGYVFLINLIPLHVLVLMLTGRFSHRIYVAYCTVYCLGTILSMQI  254 (705)
T ss_dssp             HHHHHHHHHHC-----CHHHHHHHHHHHHHHHHHCTTHHHHTTTHHHHHHHHHHHTCCCHHHHHHHHHHHHHHHHHHHTT
T ss_pred             HHHHHHHHhhC-----CHHHHHHHHHHHHHHHHhhchHHHHHHHHHHHHHHHHHhcCCChHHHHHHHHHHHHHHHHHHhc


Q ss_pred             -------------------------------------hHhhhHHHHHHHHHHHHHHHHHHHHHHHHHHhcCCCCCccCCC
Q sp|Q8N394|TMTC  215 -------------------------------------TIYKRKNLSLFLSISLLIFWGSSLLGARLYWMGNKPPSFSNSD  257 (475)
Q Consensus       215 -------------------------------------~~~~~~~~~~~~~~~~~~~~~~~~~~~~~~~~~~~~~~~~~~~  257 (475)
                                                           +...+.............................         
T Consensus       255 ~~~~~~~~~~~~~~~~~~~~~~~~~~~~~~~~~~~~~~~~~~~~~~~~~~~~~~~~~~~~~~~~~~~~~~~---------  325 (705)
T 6S7O_A          255 SFVGFQPVLSSEHMAAFGVFGLCQIHAFVDYLRSKLNPQQFEVLFRSVISLVGFVLLTVGALLMLTGKISP---------  325 (705)
T ss_dssp             SSSTTHHHHSSTTHHHHHHHHHHHHHHHHHHHHHHSCHHHHHHHC----------------------CCCC---------
T ss_pred             cccCCcccCCHHHHHHHHHHHHHHHHHHHHHHHHcCCHHHHHHHHHHHHHHHHHHHHHHHHHHHHcccccc---------


Q ss_pred             CCCcCCChHHHHHHHHHHHHHHhHHHhhCcccccccccccccccccccCCHHHHHHHHHHHHHHHHHHHHhhCccccccc
Q sp|Q8N394|TMTC  258 NPAADSDSLLTRTLTFFYLPTKNLWLLLCPDTLSFDWSMDAVPLLKTVCDWRNLHTVAFYTGLLLLAYYGLKSPSVDREC  337 (475)
Q Consensus       258 ~~~~~~~~~~~~~~~~~~~~~~~~~~~~~p~~~~~~~~~~~~~~~~~~~~~~~~~~~~~~~~~~~~~~~~~~~~~~~~~~  337 (475)
                                      ..........................................+++++++.....+++       
T Consensus       326 ----------------~~~~~~~~~~~~~~~~~~~~~~~~~~~~~~~~~~~~~~~~~~~~l~~~~~~~~~~~~-------  382 (705)
T 6S7O_A          326 ----------------WTGRFYSLLDPSYAKNNIPIIASVSEHQPTTWSSYYFDLQLLVFMFPVGLYYCFSNL-------  382 (705)
T ss_dssp             ----------------CCSTTHHHHSTTHHHHTCTTTTTSGGGSCCCHHHHHHHCSSSGGGHHHHHHHHHHSC-------
T ss_pred             ----------------ccHHHHHhhChhHhcCCCCceeeccccCCCCHHHHHHHHHHHHHHHHHHHHHHhcCC-------


Q ss_pred             CCCcccCCccccCCcccccccccccccccccccchhhcCCcCCcccccCCCCCCchHHhhhHHHHHHHhhhcCccccCCh
Q sp|Q8N394|TMTC  338 NGKTVTNGKQNANGHSCLSDVEYQNSETKSSFASKVENGIKNDVSQRTQLPSTENIVVLSLSLLIIPFVPATNLFFYVGF  417 (475)
Q Consensus       338 ~~~~~~~~~~~~~~~~~~~~~~~~~~~~~~~~~~~~~~~~~~~~~~~~~~~~~~~~~~~~l~~~~~~~~~~~~~~~~~~~  417 (475)
                                                                           ++.....+++.++.+..         .
T Consensus       383 -----------------------------------------------------~~~~~~~~~~~~~~~~~---------~  400 (705)
T 6S7O_A          383 -----------------------------------------------------SDARIFIIMYGVTSMYF---------S  400 (705)
T ss_dssp             -----------------------------------------------------CTTHHHHHHHHHHHHHH---------H
T ss_pred             -----------------------------------------------------ChhHHHHHHHHHHHHHH---------H


Q ss_pred             hhHHHHhHHHHHHHHHHHHHHHHHHHHHhchHHH----------------------HHHHHHHHHHHHHHHHHHHHHhcC
Q sp|Q8N394|TMTC  418 VIAERVLYIPSMGFCLLITVGARALYVKVQKRFL----------------------KSLIFYATATLIVFYGLKTAIRNG  475 (475)
Q Consensus       418 ~~~~Ry~~~~~~~~~ll~~~~l~~~~~~~~~~~~----------------------~~~~~~~~~~~~~~~~~~~~~~~~  475 (475)
                      ....||..+..|+++++++.++..+.++.+++..                      ......+++++.............
T Consensus       401 ~~~~R~~~~~~p~~~l~~a~~l~~l~~~~~~~~~~~~~~~~~~~~~~~~~~~~~~~~~~~~~~~~~~~~~~~~~~~~~~~  480 (705)
T 6S7O_A          401 AVMVRLMLVLAPVMCILSGIGVSQVLSTYMKNLDISRPDKKSKKQQDSTYPIKNEVASGMILVMAFFLITYTFHSTWVTS  480 (705)
T ss_dssp             HHCSGGGGGGHHHHHHHHHHHHHHHHHHHTTTSSSCC---------------CCHHHHHHHHHHHHHHHHHHHHHHHHCC
T ss_pred             HHhHHHHHHHHHHHHHHHHHHHHHHHHHHHhhcCCCCCCccCccccCCCCCcCHHHHHHHHHHHHHHHHHHHHhHhHHHH


No 5
>3WAJ_A Transmembrane oligosaccharyl transferase (E.C.2.4.1.119); oligosaccharyltransferase, N-glycosylation, Archaeoglobus fulgidus, GT-C; 2.501A {Archaeoglobus fulgidus}; Related PDB entries: 5GMY_A 3WAK_A; Related PDB entries: 5GMY_A 3WAK_A; Related PDB entries: 5GMY_A 3WAK_A
Probab=99.74  E-value=8.6e-15  Score=157.74  Aligned_cols=389  Identities=10%  Similarity=-0.017  Sum_probs=0.0  Template_Neff=10.800

Q ss_pred             CHHHHHHHHHHHHHH------HhhcCCCCcccchhHHHhchhhCCCCchhHhhhcccccccccCCCCcccCChHHHHHHH
Q sp|Q8N394|TMTC    1 MIAELVSSALGLALY------LNTLSADFCYDDSRAIKTNQDLLPETPWTHIFYNDFWGTLLTHSGSHKSYRPLCTLSFR   74 (475)
Q Consensus         1 ~~~~lll~~~~~~~~------~~~~~~~~~~De~~~~~~~~~~~~~~~~~~~~~~~~~~~~~~~~~~~~~~~Pl~~~l~~   74 (475)
                      ++++++++.+.....      ..........||..+...++.+.++......+....+..    .+....++|++.++.+
T Consensus        16 ~l~~l~~~~~~lr~~~~~~~~~~~~~~~~~~D~~~~~~~a~~~~~~~~~~~~~d~~~~~p----~g~~~~~~Pl~~~l~a   91 (875)
T 3WAJ_A           16 VLVIAALISVKLRILNPWNSVFTWTVRLGGNDPWYYYRLIENTIHNFPHRIWFDPFTYYP----YGSYTHFGPFLVYLGS   91 (875)
T ss_dssp             TTTHHHHHHHCCCCCTTHHHHBSSSBCCCSSHHHHHHHHHHHHHHTTTCCCSEETTSTTT----TCEECCSCHHHHHHHH
T ss_pred             HHHHHHHHHHHHHhhCccccccCCceecccCChHHHHHHHHHHHHHCcccCCCCchhcCC----CCcCCCchhHHHHHHH


Q ss_pred             HHHHHhCCC-----hHHHHHHHHHHHHHHHHHHHHHHHHHhCChHHHHHHHHHHHHCHH-hHHHHHhhhchHHHHHHHHH
Q sp|Q8N394|TMTC   75 LNHAIGGLN-----PWSYHLVNVLLHAAVTGLFTSFSKILLGDGYWTFMAGLMFASHPI-HTEAVAGIVGRADVGASLFF  148 (475)
Q Consensus        75 ~~~~lfG~~-----~~~~rl~~~l~~~l~~~lly~l~r~l~~~~~~al~aall~a~~P~-~~~~~~~~~~~~~~~~~~f~  148 (475)
                      ....++|.+     ....|+.++++++++++++|.++|++++ +..|++++++++++|. ....+......+|.+..++.
T Consensus        92 ~~~~l~G~~~~~~~~~~~~l~~~l~~~l~~~~~y~l~r~l~~-~~~allaall~a~~p~~~~~~s~~g~~~~~~~~~~~~  170 (875)
T 3WAJ_A           92 IAGIIFSATSGESLRAVLAFIPAIGGVLAILPVYLLTREVFD-KRAAVIAAFLIAIVPGQFLQRSILGFNDHHIWEAFWQ  170 (875)
T ss_dssp             HHHHHTTCCSHHHHHHHHHHHHHHHHHTTHHHHHHHHHHHSC-HHHHHHHHHHHTTCCSHHHHTTSTTCCCSHHHHHHHH
T ss_pred             HHHHHHcCCChHHHHHHHHHHHHHHHHHHHHHHHHHHHHHcC-hHHHHHHHHHHHHcchHHHHHHhccccchHHHHHHHH


Q ss_pred             HHHHHHHHHHHc------------cCCCCcchHHHHHHHHHHHHHHHHhHhHHHHHHHHHHHHHHHHHcccchhhhcchH
Q sp|Q8N394|TMTC  149 LLSLLCYIKHCS------------TRGYSARTWGWFLGSGLCAGCSMLWKEQGVTVLAVSAVYDVFVFHRLKIKQILPTI  216 (475)
Q Consensus       149 ll~l~~~l~~~~------------~~~~~~~~~~~~~l~~l~~~la~ltk~~~~~~~~~~~~~~l~~~~~~~~~~~~~~~  216 (475)
                      +++++++.+..+            ++     ++++.++++++++++.++|..+.++.+++++..++....++.++     
T Consensus       171 ~l~l~~~~~~~~~~~~~~~~~~~~~~-----~~~~~~l~gl~~gl~~lt~~~~~~~~~~~~~~~~~~~~~~~~~~-----  240 (875)
T 3WAJ_A          171 VSALGTFLLAYNRWKGHDLSHNLTAR-----QMAYPVIAGITIGLYVLSWGAGFIIAPIILAFMFFAFVLAGFVN-----  240 (875)
T ss_dssp             HHHHHHHHHHHTTSSSCCC----CTT-----TSHHHHHHHHHHHHHHHHCGGGGGHHHHHHHHHHHHHHTTTTCC-----
T ss_pred             HHHHHHHHHHHHHhccCCCCcccccc-----hhHHHHHHHHHHHHHHHHhchHHHHHHHHHHHHHHHHHHHHhCC-----


Q ss_pred             hhhHHHHHHHHHHHHHHHHHHHHHHHHHHhcCCCCCccCCCCCCcCCChHHHHHHHHHHHH-------------------
Q sp|Q8N394|TMTC  217 YKRKNLSLFLSISLLIFWGSSLLGARLYWMGNKPPSFSNSDNPAADSDSLLTRTLTFFYLP-------------------  277 (475)
Q Consensus       217 ~~~~~~~~~~~~~~~~~~~~~~~~~~~~~~~~~~~~~~~~~~~~~~~~~~~~~~~~~~~~~-------------------  277 (475)
                        ++.........+.+++..+........................................                   
T Consensus       241 --~~~~~~~~~~~~~~~~~~l~~~p~~~~~~~~~~~~~~~~~~~~~~~~~~~~~~~~~~~~~~~~~~~~~~~~~~~~~~~  318 (875)
T 3WAJ_A          241 --ADRKNLSLVAVVTFAVSALIYLPFAFNYPGFSTIFYSPFQLLVLLGSAVIAAAFYQIEKWNDVGFFERVGLGRKGMPL  318 (875)
T ss_dssp             --CCHHHHHHHHHHHHHHHHHHHGGGTTSSSSCCSSSSCHHHHHHHHHHHHHHHHHHHHHHHHHHTHHHHTTCGGGHHHH
T ss_pred             --CCCHhHHHHHHHHHHHHHHHHHHHhcCCCCCChhcccHHHHHHHHHHHHHHHHHHHHHHhcCcchHHhcCCCccchHH


Q ss_pred             -----------------HHhHHHhhCcccccccccccccccccccC--------------CHHHHHHHHHHHHHHHHHHH
Q sp|Q8N394|TMTC  278 -----------------TKNLWLLLCPDTLSFDWSMDAVPLLKTVC--------------DWRNLHTVAFYTGLLLLAYY  326 (475)
Q Consensus       278 -----------------~~~~~~~~~p~~~~~~~~~~~~~~~~~~~--------------~~~~~~~~~~~~~~~~~~~~  326 (475)
                                       .............................              ........+.+++++.....
T Consensus       319 ~~~~~~~~~~~~~~~~~~~~~~~~~~~~~~~~~~~~~~~i~e~~~~~~~~~~~~~~~~~~~~~~~~~~l~~~~~~~~~~~  398 (875)
T 3WAJ_A          319 AVIVLTALIMGLFFVISPDFARNLLSVVRVVQPKGGALTIAEVYPFFFTHNGEFTLTNAVLHFGALFFFGMAGILYSAYR  398 (875)
T ss_dssp             HHHHHHHHHHHHHHC----------------------------------------CTHHHHHHTTHHHHHHHHHHHHHHH
T ss_pred             HHHHHHHHHHHHHHHHCCHHHHHHHhhcceecCCCCceeeeeccccccccCCCccHHHHHHHhHHHHHHHHHHHHHHHHH


Q ss_pred             HhhCcccccccCCCcccCCccccCCcccccccccccccccccccchhhcCCcCCcccccCCCCCCchHHhhhHHHHHHHh
Q sp|Q8N394|TMTC  327 GLKSPSVDRECNGKTVTNGKQNANGHSCLSDVEYQNSETKSSFASKVENGIKNDVSQRTQLPSTENIVVLSLSLLIIPFV  406 (475)
Q Consensus       327 ~~~~~~~~~~~~~~~~~~~~~~~~~~~~~~~~~~~~~~~~~~~~~~~~~~~~~~~~~~~~~~~~~~~~~~~l~~~~~~~~  406 (475)
                      ..++                                                           ......+.+++.++.++
T Consensus       399 ~~~~-----------------------------------------------------------~~~~~~~l~~~~~~~~~  419 (875)
T 3WAJ_A          399 FLKR-----------------------------------------------------------RSFPEMALLIWAIAMFI  419 (875)
T ss_dssp             HHHH-----------------------------------------------------------CCHHHHHHHHHHHHHHH
T ss_pred             HHcc-----------------------------------------------------------CCchhHHHHHHHHHHHH


Q ss_pred             hhcCccccCChhhHHHHhHHHHHHHHHHHHHHHHHHHHHh------------chHHHHHHHHHHHHHHHHHHHHHHHHhc
Q sp|Q8N394|TMTC  407 PATNLFFYVGFVIAERVLYIPSMGFCLLITVGARALYVKV------------QKRFLKSLIFYATATLIVFYGLKTAIRN  474 (475)
Q Consensus       407 ~~~~~~~~~~~~~~~Ry~~~~~~~~~ll~~~~l~~~~~~~------------~~~~~~~~~~~~~~~~~~~~~~~~~~~~  474 (475)
                      .         .....||.++..|+++++++.++..+.++.            +++........++++++...........
T Consensus       420 ~---------~~~~~Ry~~~~~p~~~il~a~~l~~l~~~~~~~~~~~~~~~~~~~~~~~~~~~~~~~~~~~~~~~~~~~~  490 (875)
T 3WAJ_A          420 A---------LWGQNRFAYYFAAVSAVYSALALSVVFDKLHLYRALENAIGARNKLSYFRVAFALLIALAAIYPTYILAD  490 (875)
T ss_dssp             H---------TSSCGGGTHHHHHHHHHHHHHHHHHHGGGCC-----------------CCTTTHHHHHHHHHHHHHHHHH
T ss_pred             H---------HHHhhhHHHHHHHHHHHHHHHHHHHHHHHHhHHHHHHhhhchhccchHHHHHHHHHHHHHHHHHHHHHHH


No 6
>5OGL_A Peptide-binding protein, Substrate mimicking peptide; Oligosaccharyltransferase, Complex, Protein N-glycosylation, Bacteria; HET: 9UB, PPN; 2.7A {Campylobacter lari (strain RM2100 / D67 / ATCC BAA-1060)}; Related PDB entries: 3RCE_A 6GXC_A; Related PDB entries: 6GXC_A 3RCE_A ; Related PDB entries: 6GXC_A 3RCE_A 
Probab=99.72  E-value=5.7e-14  Score=147.90  Aligned_cols=359  Identities=13%  Similarity=0.064  Sum_probs=0.0  Template_Neff=10.800

Q ss_pred             HHHHHHHHHHHHHHH-----hhcCCCCcccch---------hHHHhchhhCCCCchhHhhhcccccccccCCCCcccCCh
Q sp|Q8N394|TMTC    2 IAELVSSALGLALYL-----NTLSADFCYDDS---------RAIKTNQDLLPETPWTHIFYNDFWGTLLTHSGSHKSYRP   67 (475)
Q Consensus         2 ~~~lll~~~~~~~~~-----~~~~~~~~~De~---------~~~~~~~~~~~~~~~~~~~~~~~~~~~~~~~~~~~~~~P   67 (475)
                      +.+++++++++.++.     ..-...+..||.         .|...+++..++...               ......++|
T Consensus        18 ~~l~~i~~~~~~lRl~~~~~~~~~~~~~~~~~~~~~~~D~~~~~~~a~~~~~~~~~---------------~~~~~~~~p   82 (713)
T 5OGL_A           18 ILILIAFAFSVLARLYWVAWASEFYEFFFNDQLMITTNDGYAFAEGARDMIAGFHQ---------------PNDLSYFGS   82 (713)
T ss_dssp             HHHHHHHHHHHHHHHHHHHHHTTCGGGEETTEECCSSTTHHHHHHHHHHHHHTCCC---------------TTSCCCTTC
T ss_pred             HHHHHHHHHHHHHHHHHHHHhhccchhhcCCEEeeccccHHHHHHHHHHHHcCCCC---------------CCCcchhcc


Q ss_pred             HHHHHHHHHHHHhC-CChHHHHHHHHHHHHHHHHHHHHHHHHHhCChHHHHHHHHHHHHCHHhHHHHHhhhchHHHHHHH
Q sp|Q8N394|TMTC   68 LCTLSFRLNHAIGG-LNPWSYHLVNVLLHAAVTGLFTSFSKILLGDGYWTFMAGLMFASHPIHTEAVAGIVGRADVGASL  146 (475)
Q Consensus        68 l~~~l~~~~~~lfG-~~~~~~rl~~~l~~~l~~~lly~l~r~l~~~~~~al~aall~a~~P~~~~~~~~~~~~~~~~~~~  146 (475)
                      ++.++.+....++| ......|++++++++++++.+|.++|++++ +..|++++++++++|.+...+......+|.+..+
T Consensus        83 ~~~~l~~~~~~l~g~~~~~~~~~~~~l~~~l~v~~~y~l~r~l~~-~~~al~aall~a~~p~~~~~s~~g~~~~d~~~~~  161 (713)
T 5OGL_A           83 SLSTLTYWLYSILPFSFESIILYMSTFFASLIVVPIILIAREYKL-TTYGFIAALLGSIANSYYNRTMSGYYDTDMLVLV  161 (713)
T ss_dssp             HHHHHHHHHHHHSCSCHHHHHHHHHHHHGGGGHHHHHHHHHHTTC-HHHHHHHHHHHHHCHHHHHTTSTTCCSGGGGTTH
T ss_pred             hHHHHHHHHHHhCCCCHHHHHHHHHHHHHHHHHHHHHHHHHHhCC-chHHHHHHHHHHHHHHHHHhhccccCchHHHHHH


Q ss_pred             HHHHHHHHHHHHHccCCCCcchHHHHHHHHHHHHHHHHhHhHHH----HHHHHHHHHHHHHHcccch-------------
Q sp|Q8N394|TMTC  147 FFLLSLLCYIKHCSTRGYSARTWGWFLGSGLCAGCSMLWKEQGV----TVLAVSAVYDVFVFHRLKI-------------  209 (475)
Q Consensus       147 f~ll~l~~~l~~~~~~~~~~~~~~~~~l~~l~~~la~ltk~~~~----~~~~~~~~~~l~~~~~~~~-------------  209 (475)
                      +.+++++++.+..+++     +.++.++++++.+++.++|..+.    .+.+...++.+...++++.             
T Consensus       162 ~~~l~~~~~~~~~~~~-----~~~~~~l~gl~~~l~~~~~~~~~~~~~~~~~~~~~~~~~~~~~~~~~~~~~~~~~~~~~  236 (713)
T 5OGL_A          162 LPMLILLTFIRLTINK-----DIFTLLLSPVFIMIYLWWYPSSYSLNFAMIGLFGLYTLVFHRKEKIFYLTIALMIIALS  236 (713)
T ss_dssp             HHHHHHHHHHHHHHHC-----CTTHHHHHHHHHHHHHHHCGGGHHHHHHHHHHHHHHHHHHTTTCHHHHHHHHHHHHHHS
T ss_pred             HHHHHHHHHHHHHcCC-----chHHHHHHHHHHHHHHhhccchHHHHHHHHHHHHHHHHHhCCcchHHHHHHHHHHHHHh


Q ss_pred             --------------------hhhcchHhhhHHHHHHHHHHHHHHHHHHHHHHHHHHhcCCCCCccCCCCCCcCCChHHHH
Q sp|Q8N394|TMTC  210 --------------------KQILPTIYKRKNLSLFLSISLLIFWGSSLLGARLYWMGNKPPSFSNSDNPAADSDSLLTR  269 (475)
Q Consensus       210 --------------------~~~~~~~~~~~~~~~~~~~~~~~~~~~~~~~~~~~~~~~~~~~~~~~~~~~~~~~~~~~~  269 (475)
                                          +......................................................+....
T Consensus       237 ~~~~~~~~~~~~~~~~~~~~~~~~~~~~~~~~~~~~~~~~~~~~~~~~~~~~~~~~~~~~~~~~~~~~~~~~~~~~~~~~  316 (713)
T 5OGL_A          237 MLAWQYKLALIVLLFAIFAFKEEKINFYMIWALIFISILILHLSGGLDPVLYQLKFYVFKASDVQNLKDAAFMYFNVNET  316 (713)
T ss_dssp             CCCHHHHHHHHHHHHHHHHHCSSCCCHHHHHHHHHHHHHHHHHTTTTHHHHHHHHHHTSCCSCCSCCTTTSCCCCCGGGG
T ss_pred             hhhHHHHHHHHHHHHHHHHcchhccchHHHHHHHHHHHHHHHHhccchHHHHHHHHHhhcccccccccccccccccHHHH


Q ss_pred             HHHHHHHHHHhHHHhhCcccccccccccccccccccCCHHHHHHHHHHHHHHHHHHHHhhCcccccccCCCcccCCcccc
Q sp|Q8N394|TMTC  270 TLTFFYLPTKNLWLLLCPDTLSFDWSMDAVPLLKTVCDWRNLHTVAFYTGLLLLAYYGLKSPSVDRECNGKTVTNGKQNA  349 (475)
Q Consensus       270 ~~~~~~~~~~~~~~~~~p~~~~~~~~~~~~~~~~~~~~~~~~~~~~~~~~~~~~~~~~~~~~~~~~~~~~~~~~~~~~~~  349 (475)
                      ..+..........                         ..........+..+.+.....++                   
T Consensus       317 ~~~~~~~~~~~~~-------------------------~~~~~~~~~~~l~~~gl~~~~~~-------------------  352 (713)
T 5OGL_A          317 IMEVNTIDPEVFM-------------------------QRISSSVLVFILSFIGFILLLKD-------------------  352 (713)
T ss_dssp             BGGGCCCCHHHHH-------------------------HHHHSSHHHHHHHHHHHHHHHTT-------------------
T ss_pred             HHHhcCCCHHHHH-------------------------HHhcccHHHHHHHHHHHHHHHHc-------------------


Q ss_pred             CCcccccccccccccccccccchhhcCCcCCcccccCCCCCCchHHhhhHHHHHHHhhhcCccccCChhhHHHHhHHHHH
Q sp|Q8N394|TMTC  350 NGHSCLSDVEYQNSETKSSFASKVENGIKNDVSQRTQLPSTENIVVLSLSLLIIPFVPATNLFFYVGFVIAERVLYIPSM  429 (475)
Q Consensus       350 ~~~~~~~~~~~~~~~~~~~~~~~~~~~~~~~~~~~~~~~~~~~~~~~~l~~~~~~~~~~~~~~~~~~~~~~~Ry~~~~~~  429 (475)
                                                               ++...+.+.++++.+..         .....||.++..|
T Consensus       353 -----------------------------------------~~~~~~~l~~~~~~~~~---------~~~~~R~~~~~~p  382 (713)
T 5OGL_A          353 -----------------------------------------HKSMLLALPMLALGFMA---------LRAGLRFTIYAVP  382 (713)
T ss_dssp             -----------------------------------------CGGGGGGHHHHHHHHHH---------HHHCGGGGGGGHH
T ss_pred             -----------------------------------------CHhHHHHHHHHHHHHHH---------HHHhHHHHHHHHH


Q ss_pred             HHHHHHHHHHHHHHHHhchHHH------HHHHHHHHHHHHHHHHHHHHHhcC
Q sp|Q8N394|TMTC  430 GFCLLITVGARALYVKVQKRFL------KSLIFYATATLIVFYGLKTAIRNG  475 (475)
Q Consensus       430 ~~~ll~~~~l~~~~~~~~~~~~------~~~~~~~~~~~~~~~~~~~~~~~~  475 (475)
                      +++++++.++..+.++.+++..      +..+.++++++++...........
T Consensus       383 ~~~i~~a~~l~~l~~~~~~~~~~~~~~~~~~~~~~~~~~~~~~~~~~~~~~~  434 (713)
T 5OGL_A          383 VMALGFGYFLYAFFNFLEKKQIKLSLRNKNILLILIAFFSISPALMHIYYYK  434 (713)
T ss_dssp             HHHHHHHHHHHHHHHHHHHTTCCCCHHHHHHHHHHHHHHHHHHHHHHHHHCC
T ss_pred             HHHHHHHHHHHHHHHHHHHhhcccchhHHHHHHHHHHHHHHhHHHHHHHhcC


No 7
>6P25_A Dolichyl-diphosphooligosaccharide--protein glycosyltransferase subunits (E.C.2.4.99.18); complex, TRANSFERASE, glycosylation; HET: NAG, CPL, NNM; 3.2A {Saccharomyces cerevisiae W303}; Related PDB entries: 6P2R_A ; Related PDB entries: 6P2R_A ; Related PDB entries: 6P2R_A 
Probab=99.68  E-value=7.8e-13  Score=140.15  Aligned_cols=394  Identities=11%  Similarity=-0.012  Sum_probs=0.0  Template_Neff=8.500

Q ss_pred             HHHHHHHHHHHHHHHhhcCCCCcccchhHHHhchhhCCCCchhHhhhcccccccccCCCCcccCChHHHHHHHHHHHHhC
Q sp|Q8N394|TMTC    2 IAELVSSALGLALYLNTLSADFCYDDSRAIKTNQDLLPETPWTHIFYNDFWGTLLTHSGSHKSYRPLCTLSFRLNHAIGG   81 (475)
Q Consensus         2 ~~~lll~~~~~~~~~~~~~~~~~~De~~~~~~~~~~~~~~~~~~~~~~~~~~~~~~~~~~~~~~~Pl~~~l~~~~~~lfG   81 (475)
                      +++++++.+....+.........+||..+...+..+.+++.+.+.                  +||++.++.+....++|
T Consensus        53 l~~l~ll~~~lrl~~l~~~~~~~~DE~~~~~~a~~~~~g~~~~~~------------------~PPL~~ll~a~~~~l~G  114 (817)
T 6P25_A           53 VACLAVFTAVIRLHGLAWPDSVVFDEVHFGGFASQYIRGTYFMDV------------------HPPLAKMLYAGVASLGG  114 (817)
T ss_dssp             HHHHHHHHHHHTTTTTTSSCBCCTTHHHHHHHHHHHHHCBCCCCS------------------SCTHHHHHHHHHHHHTC
T ss_pred             HHHHHHHHHHHHHhcccCCCcceeeHHHHHHHHHHHHhCCCCCCC------------------CChHHHHHHHHHHHHcC


Q ss_pred             CCh-----------------HHHHHHHHHHHHHHHHHHHHHHHHHhCChHHHHHHHHHHHHCHHhHHHHHhhhchHHHHH
Q sp|Q8N394|TMTC   82 LNP-----------------WSYHLVNVLLHAAVTGLFTSFSKILLGDGYWTFMAGLMFASHPIHTEAVAGIVGRADVGA  144 (475)
Q Consensus        82 ~~~-----------------~~~rl~~~l~~~l~~~lly~l~r~l~~~~~~al~aall~a~~P~~~~~~~~~~~~~~~~~  144 (475)
                      .+.                 ...|++++++++++++++|.++|++..++..|+++++++++.|.....+.....  |.+.
T Consensus       115 ~~~~~~f~~ig~~~~~~~~~~~~Rl~~~l~~~l~v~l~y~i~r~l~~~~~~Allaall~~~~p~~i~~s~~~~~--d~~~  192 (817)
T 6P25_A          115 FQGDFDFENIGDSFPSTTPYVLMRFFSASLGALTVILMYMTLRYSGVRMWVALMSAICFAVENSYVTISRYILL--DAPL  192 (817)
T ss_dssp             CCSCCCCCSTTCBCCTTSCCHHHHHHHHHHHHHHHHHHHHHHHHTTCCHHHHHHHHHHHHSCHHHHHHHHSSCS--HHHH
T ss_pred             CCCCCCccccccCCCCCCHHHHHHHHHHHHHHHHHHHHHHHHHHcCCCHHHHHHHHHHHHHcHHHHHHHHHHhh--HHHH


Q ss_pred             HHHHHHHHHHHHHHHccCCCCcchHHHHHHHHHHHHHHHHhHhHHHHHHHHHHHHHHHH------HcccchhhhcchHhh
Q sp|Q8N394|TMTC  145 SLFFLLSLLCYIKHCSTRGYSARTWGWFLGSGLCAGCSMLWKEQGVTVLAVSAVYDVFV------FHRLKIKQILPTIYK  218 (475)
Q Consensus       145 ~~f~ll~l~~~l~~~~~~~~~~~~~~~~~l~~l~~~la~ltk~~~~~~~~~~~~~~l~~------~~~~~~~~~~~~~~~  218 (475)
                      +++++++++++.+..++++..++++++++++++++++++++|+.++++++.+++..++.      ..+++.+.       
T Consensus       193 ~ff~~lal~~~~~~~~~~~~~~~~~~~l~l~gl~lgla~~tK~~gl~~l~~~~l~~l~~l~~~~~~~~~~~~~-------  265 (817)
T 6P25_A          193 MFFIAAAVYSFKKYEMYPANSLNAYKSLLATGIALGMASSSKWVGLFTVTWVGLLCIWRLWFMIGDLTKSSKS-------  265 (817)
T ss_dssp             HHHHHHHHHHHHHHHTSCSSSHHHHHHHHHHHHHHHHHHTTCTTHHHHHHHHHHHHHHHHHHHHHCSSSCHHH-------
T ss_pred             HHHHHHHHHHHHHHHhCCCCCcHHHHHHHHHHHHHHHHHhhhhHHHHHHHHHHHHHHHHHHHHhCCCCCCHHH-------


Q ss_pred             hHHHHHHHHHHHHHHHHHHHHHHHHHHhcC--------------------------------------------------
Q sp|Q8N394|TMTC  219 RKNLSLFLSISLLIFWGSSLLGARLYWMGN--------------------------------------------------  248 (475)
Q Consensus       219 ~~~~~~~~~~~~~~~~~~~~~~~~~~~~~~--------------------------------------------------  248 (475)
                      .........++++++..+.+.......+..                                                  
T Consensus       266 ~~~~~~~~~~~li~ip~~iy~~~~~~~f~~l~~~g~~~~~~s~~f~~~L~g~~~~~~~~~~v~~Gs~itlr~~~~~~gyL  345 (817)
T 6P25_A          266 IFKVAFAKLAFLLGVPFALYLVFFYIHFQSLTLDGDGASFFSPEFRSTLKNNKIPQNVVADVGIGSIISLRHLSTMGGYL  345 (817)
T ss_dssp             HHHHHHHHHCCCCCHHHHHHHHHHHHHHHHCCBCCSTTTTSCTTTGGGSBSCCSCCSEESBCBTTCEEEEEESSSSSCCE
T ss_pred             HHHHHHHHHHHHHHHHHHHHHHHHHHHHHHhccCCCCcccCCHHHHHHhcCCCCCCCceeeeecCceEEEEEccCCCCee


Q ss_pred             --------------------------------------------------------------------------------
Q sp|Q8N394|TMTC  249 --------------------------------------------------------------------------------  248 (475)
Q Consensus       249 --------------------------------------------------------------------------------  248 (475)
                                                                                                      
T Consensus       346 hSh~~~yp~gs~qqqvt~y~~~d~nn~w~i~~~~~~~~~~~~~~~v~~g~~irL~h~~t~~~L~sh~~~~pvs~~~~~~~  425 (817)
T 6P25_A          346 HSHSHNYPAGSEQQQSTLYPHMDANNDWLLELYNAPGESLTTFQNLTDGTKVRLFHTVTRCRLHSHDHKPPVSESSDWQK  425 (817)
T ss_dssp             EEEEEECSSTTCCEEEEECCSCCGGGCEEEEECC----CCSCCCBCCTTEEEEEEETTTTBCCBCCSCCCSSCCSCSSCE
T ss_pred             eeecccCCCCCCCccceeecccCCCCcEEEEECCCCCCCCCCceecCCCCEEEEEeCCCCCceeeCCCCCCCCCCCcccc


Q ss_pred             --------------------------------------------------------------------------------
Q sp|Q8N394|TMTC  249 --------------------------------------------------------------------------------  248 (475)
Q Consensus       249 --------------------------------------------------------------------------------  248 (475)
                                                                                                      
T Consensus       426 evs~~g~~~~~gd~~d~w~v~i~~~~~~~~~~~~~~~~~~t~frl~h~~~~c~L~s~~~~lP~wg~~q~EV~c~~~~~~~  505 (817)
T 6P25_A          426 EVSCYGYSGFDGDANDDWVVEIDKKNSAPGVAQERVIALDTKFRLRHAMTGCYLFSHEVKLPAWGFEQQEVTCASSGRHD  505 (817)
T ss_dssp             ECBBCCBTTTBCCGGGCEEEEECTTTSCSSHHHHSCBTTTCCEEEEETTTCCBCEEEEEEECSSSTTEEEEEECSSBCSG
T ss_pred             EEEeeccCCCCCCcccceEEEEecccCCCCcccccEEEcCCEEEEEeCCCCeEEEECCCcCCcccccceeeeecCCCCCc


Q ss_pred             ----------CCCCccCCCCCCcCCChHHHHHHHHHHHHHHh-----------HHHhhCcccccccccccc-cccccccC
Q sp|Q8N394|TMTC  249 ----------KPPSFSNSDNPAADSDSLLTRTLTFFYLPTKN-----------LWLLLCPDTLSFDWSMDA-VPLLKTVC  306 (475)
Q Consensus       249 ----------~~~~~~~~~~~~~~~~~~~~~~~~~~~~~~~~-----------~~~~~~p~~~~~~~~~~~-~~~~~~~~  306 (475)
                                .+..-...........+..+...+.-....++           .....+|........+.. .......+
T Consensus       506 ~~~w~ie~~~~~~~~~~~~~~~~~~~~f~~kf~e~~~~m~~~n~~l~~~h~~~S~p~~Wp~~~r~i~~w~~~~~~i~~lg  585 (817)
T 6P25_A          506 LTLWYVENNSNPLLPEDTKRISYKPASFISKFIESHKKMWHINKNLVEPHVYESQPTSWPFLLRGISYWGENNRNVYLLG  585 (817)
T ss_dssp             GGCEEEEEEECSSSCSSCCEECCCCCCHHHHHHHHHHHHHHHHHSCCCCCTTCCCGGGGGGTCSCEEEEEETTEEEEECC
T ss_pred             CceEEEecCCCCCCCCCcccccCCCCcHHHHHHHHHHHHHHHHhhcCCCCcccCCccccceeecceeccCCCCceeEecc


Q ss_pred             CHHHHHHHHHHHHHHHHHHHH----hhCcccccccCCCcccCCccccCCcccccccccccccccccccchhhcCCcCCcc
Q sp|Q8N394|TMTC  307 DWRNLHTVAFYTGLLLLAYYG----LKSPSVDRECNGKTVTNGKQNANGHSCLSDVEYQNSETKSSFASKVENGIKNDVS  382 (475)
Q Consensus       307 ~~~~~~~~~~~~~~~~~~~~~----~~~~~~~~~~~~~~~~~~~~~~~~~~~~~~~~~~~~~~~~~~~~~~~~~~~~~~~  382 (475)
                      ++..++...+.+++.++....    .++                                               ..+..
T Consensus       586 Np~~ww~~~~~~~~~~~~~~~~~~~~~~-----------------------------------------------~~~~~  618 (817)
T 6P25_A          586 NAIVWWAVTAFIGIFGLIVITELFSWQL-----------------------------------------------GKPIL  618 (817)
T ss_dssp             CHHHHHHHHHHHHHHHHHHHHHHHHHHH-----------------------------------------------TCCCC
T ss_pred             cHHHHHHHHHHHHHHHHHHHHHHHHHHc-----------------------------------------------CCCCC


Q ss_pred             cccCCCCCCchHHhhhHHHHHHHhhhcCccccCChhhHHHHhHHHHHHHHHHHHHHHHHHHHHhchHHHHHHHHHHHHHH
Q sp|Q8N394|TMTC  383 QRTQLPSTENIVVLSLSLLIIPFVPATNLFFYVGFVIAERVLYIPSMGFCLLITVGARALYVKVQKRFLKSLIFYATATL  462 (475)
Q Consensus       383 ~~~~~~~~~~~~~~~l~~~~~~~~~~~~~~~~~~~~~~~Ry~~~~~~~~~ll~~~~l~~~~~~~~~~~~~~~~~~~~~~~  462 (475)
                      +..............++..++.++|+    +..++....++.+|++++.+++++..+..+.+...++..+.....+++.+
T Consensus       619 ~~~~~~~~~~~~~~~~~gw~~hy~Pf----~~~~R~~fl~hYlpal~F~il~~~~~~~~~~~~~~~~~~~~~~~~~~~~~  694 (817)
T 6P25_A          619 KDSKVVNFHVQVIHYLLGFAVHYAPS----FLMQRQMFLHHYLPAYYFGILALGHALDIIVSYVFRSKRQMGYAVVITFL  694 (817)
T ss_dssp             CSHHHHHHHHHHHHHHHHHHHTTGGG----TSCCSCCCGGGSHHHHHHHHHHHHHHHHHHHHTTTSSCHHHHHHHHHHHH
T ss_pred             CchhHHHHHHHHHHHHHHHHHHHHHH----HHccCccchhhHHHHHHHHHHHHHHHHHHHHHHhccccchHHHHHHHHHH


Q ss_pred             HHHHHHHHHHh
Q sp|Q8N394|TMTC  463 IVFYGLKTAIR  473 (475)
Q Consensus       463 ~~~~~~~~~~~  473 (475)
                      .+....+....
T Consensus       695 ~~~~~~f~~~~  705 (817)
T 6P25_A          695 AASVYFFKSFS  705 (817)
T ss_dssp             HHHHHHHHHSG
T ss_pred             HHHHHHHHHhh


No 8
>6P25_B Dolichyl-diphosphooligosaccharide--protein glycosyltransferase subunits (E.C.2.4.99.18); complex, TRANSFERASE, glycosylation; HET: NAG, CPL, NNM; 3.2A {Saccharomyces cerevisiae W303}; Related PDB entries: 6P2R_B ; Related PDB entries: 6P2R_B ; Related PDB entries: 6P2R_B 
Probab=99.66  E-value=5.8e-12  Score=133.48  Aligned_cols=383  Identities=11%  Similarity=0.066  Sum_probs=0.0  Template_Neff=9.700

Q ss_pred             HHHHHHHHHHHHHHHhhcCCCCcccchhHHHhchhhCCCCchhHhhhcccccccccCCCCcccCChHHHHHHHHHHHHhC
Q sp|Q8N394|TMTC    2 IAELVSSALGLALYLNTLSADFCYDDSRAIKTNQDLLPETPWTHIFYNDFWGTLLTHSGSHKSYRPLCTLSFRLNHAIGG   81 (475)
Q Consensus         2 ~~~lll~~~~~~~~~~~~~~~~~~De~~~~~~~~~~~~~~~~~~~~~~~~~~~~~~~~~~~~~~~Pl~~~l~~~~~~lfG   81 (475)
                      +++++++.+....+.........+||..+...+..+.+++.+.+.                  +||++.++.+....++|
T Consensus        68 l~~l~~~~~~~r~~~l~~~~~~~~DE~~~~~~a~~~~~~~~~~~~------------------~PPl~~~l~a~~~~l~g  129 (759)
T 6P25_B           68 PVIFTALALFTRMYKIGINNHVVWDEAHFGKFGSYYLRHEFYHDV------------------HPPLGKMLVGLSGYLAG  129 (759)
T ss_dssp             HHHHHHHHHHHHSSSGGGSCBCCTTHHHHHHHHHHHHTTBCCCCS------------------SCTHHHHHHHHHHHTTT
T ss_pred             HHHHHHHHHHHHHHhcCCCCceeeeHHHHHHHHHHHHhCCCCcCC------------------CCHHHHHHHHHHHHHhC


Q ss_pred             CCh----------------HHHHHHHHHHHHHHHHHHHHHHHHHhCChHHHHHHHHHHHHCHHhHHHHHhhhchHHHHHH
Q sp|Q8N394|TMTC   82 LNP----------------WSYHLVNVLLHAAVTGLFTSFSKILLGDGYWTFMAGLMFASHPIHTEAVAGIVGRADVGAS  145 (475)
Q Consensus        82 ~~~----------------~~~rl~~~l~~~l~~~lly~l~r~l~~~~~~al~aall~a~~P~~~~~~~~~~~~~~~~~~  145 (475)
                      .+.                ...|++++++++++++++|.++|++..++..|+++++++++.|.....+.....  |.+..
T Consensus       130 ~~~~~~~~~~~~~~~~~~~~~~R~~~~l~~~l~~~l~y~l~r~l~~~~~~allaall~~~~p~~~~~s~~~~~--d~~~~  207 (759)
T 6P25_B          130 YNGSWDFPSGEIYPDYLDYVKMRLFNASFSALCVPLAYFTAKAIGFSLPTVWLMTVLVLFENSYSTLGRFILL--DSMLL  207 (759)
T ss_dssp             CCSCSCCCSSCBCCSSCCHHHHHHHHHHHHHHHHHHHHHHHHHSCCCTHHHHHHHHHHHSCHHHHHHTSSSCS--HHHHH
T ss_pred             CCCCCCCCCCCCCCCcCCHHHHHHHHHHHHHHHHHHHHHHHHHcCCCHHHHHHHHHHHHhhhHHHHHHHHHHH--HHHHH


Q ss_pred             HHHHHHHHHHHHHHcc-------CCCCcchHHHHHHHHHHHHHHHHhHhHHHHHHHHHHHHHHH--HHcccchhhhcchH
Q sp|Q8N394|TMTC  146 LFFLLSLLCYIKHCST-------RGYSARTWGWFLGSGLCAGCSMLWKEQGVTVLAVSAVYDVF--VFHRLKIKQILPTI  216 (475)
Q Consensus       146 ~f~ll~l~~~l~~~~~-------~~~~~~~~~~~~l~~l~~~la~ltk~~~~~~~~~~~~~~l~--~~~~~~~~~~~~~~  216 (475)
                      ++++++++++.+..++       +     ++.+++++++++++++++|..++.+++.++++.+.  ....++.+...+..
T Consensus       208 ~f~~l~l~~~~~~~~~~~~~~~~~-----~~~~~~l~gl~lgla~~~K~~~~~~~~~~~l~~l~~~~~~~~~~~~~~~~~  282 (759)
T 6P25_B          208 FFTVASFFSFVMFHNQRSKPFSRK-----WWKWLLITGISLGCTISVKMVGLFIITMVGIYTVIDLWTFLADKSMSWKTY  282 (759)
T ss_dssp             HHHHHHHHHHHHHHTTSSSTTSHH-----HHHHHHHHHHHHHHHHHHCGGGHHHHHHHHHHHHHHHHHHTTCSSSCHHHH
T ss_pred             HHHHHHHHHHHHHhhhcCCCCCHH-----HHHHHHHHHHHHHHHHHhHHHHHHHHHHHHHHHHHHHHHHhcCCCCCHHHH


Q ss_pred             hhhHHHHHHHHHHHHHHHHHHHHHHHHHHhcC------------------------------------------------
Q sp|Q8N394|TMTC  217 YKRKNLSLFLSISLLIFWGSSLLGARLYWMGN------------------------------------------------  248 (475)
Q Consensus       217 ~~~~~~~~~~~~~~~~~~~~~~~~~~~~~~~~------------------------------------------------  248 (475)
                      .+.........+++.+++....+..++.....                                                
T Consensus       283 ~~~~~~~~~~~~~~p~~i~~~~~~~~~~~~~~~g~~~~~~s~~f~~~l~g~~~~~~~~~v~~gs~~vti~~~~~~~~yl~  362 (759)
T 6P25_B          283 INHWLARIFGLIIVPFCIFLLCFKIHFDLLSHSGTGDANMPSLFQARLVGSDVGQGPRDIALGSSVVSIKNQALGGSLLH  362 (759)
T ss_dssp             HHHHHHHHCCCCCHHHHHHHHHHHHHHHHCCBCCTTGGGSCHHHHHHSSSCTTCCSSCCCCSSSCEEEEEECSTTCCEEE
T ss_pred             HHHHHHHHHHHHHHHHHHHHHHHHHHHHhhcCCCCCcccCChHHHHHHCCCCCCCCCceeecCCeeEEEEeCCCCCceeE


Q ss_pred             --------------------------------------------------------------------------------
Q sp|Q8N394|TMTC  249 --------------------------------------------------------------------------------  248 (475)
Q Consensus       249 --------------------------------------------------------------------------------  248 (475)
                                                                                                      
T Consensus       363 s~~~~yp~~~~~q~vt~~~~~d~n~~w~i~~~~~~~~~~~~~~~~~~i~~gd~irL~h~~t~~~L~~~~~~~p~s~~~~e  442 (759)
T 6P25_B          363 SHIQTYPDGSNQQQVTCYGYKDANNEWFFNRERGLPSWSENETDIEYLKPGTSYRLVHKSTGRNLHTHPVAAPVSKTQWE  442 (759)
T ss_dssp             EEEEECSSSSSCEEEEEECSCCGGGCEEEECCTTSCCCCTTCCCCCCCCTTSEEEEEESSSCCEEEEEEEECSSCSSSEE
T ss_pred             EecccCCCCCccceeEecceecCCCeEEEEcCCCCCCCCCCcccceecCCCCEEEEEECCCCCcceeCCCCCCCCCCcee


Q ss_pred             --------------------------------------------------------------------------------
Q sp|Q8N394|TMTC  249 --------------------------------------------------------------------------------  248 (475)
Q Consensus       249 --------------------------------------------------------------------------------  248 (475)
                                                                                                      
T Consensus       443 vs~~~~~~~~d~~d~w~i~~~~~~~~~~~~~~~~~~t~frl~~~~~~c~L~~~~~~lp~wg~~q~Ev~c~~~~~~~~~~~  522 (759)
T 6P25_B          443 VSGYGDNVVGDNKDNWVIEIMDQRGDEDPEKLHTLTTSFRIKNLEMGCYLAQTGNSLPEWGFRQQEVVCMKNPFKRDKRT  522 (759)
T ss_dssp             EEEECCSSSSCGGGCEEEEEEEECSSSCTTSCCSSSEEEEEEESSSCCEEEEEEEECCGGGTSCEEEEEESSCCTTCSTT
T ss_pred             EEEecCCCCCCcccCeEEEEecCCCCCCccceEEeeeEEEEEeCCCCeEEEEcCCCCCccccccceeecccCCCcCCcCc


Q ss_pred             --------CCCCccCCCCCCcCCChHHHHHHHHHHHHHHhHHHhhCc-----ccccccccccccc-------------cc
Q sp|Q8N394|TMTC  249 --------KPPSFSNSDNPAADSDSLLTRTLTFFYLPTKNLWLLLCP-----DTLSFDWSMDAVP-------------LL  302 (475)
Q Consensus       249 --------~~~~~~~~~~~~~~~~~~~~~~~~~~~~~~~~~~~~~~p-----~~~~~~~~~~~~~-------------~~  302 (475)
                              ....-...........+..+...+.-.....+-......     ...+..+.+....             ..
T Consensus       523 ~w~i~~~~~~~~~~~~~~~~~~~~~f~~~~~e~~~~m~~~~~~l~~~~~~~h~~~S~p~~Wp~~~~~~~~~~~~~~~~~i  602 (759)
T 6P25_B          523 WWNIETHENERLPPRPEDFQYPKTNFLKDFIHLNLAMMATNNALVPDPDKFDYLASSAWQWPTLNVGLRLCGWGDDNPKY  602 (759)
T ss_dssp             CEEEEEEEC--------CCCCCCCCHHHHHHHHHHHHHHHHHTTCCCTTBCCSSCBCGGGTTTTCCCEECSCCSSSSCCC
T ss_pred             eeEEeccccCCCCCCCCcCCCCCCcHHHHHHHHHHHHHHHhhcCCCCccccCcccCChhHcccccCccccccCCCCCCeE


Q ss_pred             cccCCHHHHHHHHHHHHH----HHHHHHHhhCcccccccCCCcccCCccccCCcccccccccccccccccccchhhcCCc
Q sp|Q8N394|TMTC  303 KTVCDWRNLHTVAFYTGL----LLLAYYGLKSPSVDRECNGKTVTNGKQNANGHSCLSDVEYQNSETKSSFASKVENGIK  378 (475)
Q Consensus       303 ~~~~~~~~~~~~~~~~~~----~~~~~~~~~~~~~~~~~~~~~~~~~~~~~~~~~~~~~~~~~~~~~~~~~~~~~~~~~~  378 (475)
                      ...+++..++...+.+++    ........++                                                
T Consensus       603 ~~~gNp~iww~~~~~~~~~~~~~~~~~~~~~r------------------------------------------------  634 (759)
T 6P25_B          603 FLLGTPASTWASSVAVLAFMATVVILLIRWQR------------------------------------------------  634 (759)
T ss_dssp             EECCCTTHHHHHHHHHHHHHHHHHHHHHHHHT------------------------------------------------
T ss_pred             EEeCCHHHHHHHHHHHHHHHHHHHHHHHHHhc------------------------------------------------


Q ss_pred             CCcccccCCCCCCchH------------HhhhHHHHHHHhhhcCccccCChhhHHHHhHHHHHHHHHHHHHHHHHHHHHh
Q sp|Q8N394|TMTC  379 NDVSQRTQLPSTENIV------------VLSLSLLIIPFVPATNLFFYVGFVIAERVLYIPSMGFCLLITVGARALYVKV  446 (475)
Q Consensus       379 ~~~~~~~~~~~~~~~~------------~~~l~~~~~~~~~~~~~~~~~~~~~~~Ry~~~~~~~~~ll~~~~l~~~~~~~  446 (475)
                                ......            .+.++..++.++|+    +..++....+|.++++++.+++++..+..+.++.
T Consensus       635 ----------~~~~~~~~~~~~~~~~~~~~~~~g~~~~ylP~----~~~~R~~fl~hYlpal~f~il~~~~~~~~~~~~~  700 (759)
T 6P25_B          635 ----------QYVDLRNPSNWNVFLMGGFYPLLAWGLHYMPF----VIMSRVTYVHHYLPALYFALIILAYCFDAGLQKW  700 (759)
T ss_dssp             ----------TCCCCCSHHHHHCCCCCCCHHHHHHHHHHHHH----HHSCSCBCGGGHHHHHHHHHHHHHHHHHTSSSGG
T ss_pred             ----------CCCCCCCchhHHHHHHHhHHHHHHHHHhcchH----HcccCcccHHHHHHHHHHHHHHHHHHHHHHHHhc


Q ss_pred             c----hHHHHHHHHHHHHHHHHHHHHHHH
Q sp|Q8N394|TMTC  447 Q----KRFLKSLIFYATATLIVFYGLKTA  471 (475)
Q Consensus       447 ~----~~~~~~~~~~~~~~~~~~~~~~~~  471 (475)
                      +    ++..+..+..+++++.+...+...
T Consensus       701 ~~~~~~~~~~~~~~~~~~~~~~~~f~~~~  729 (759)
T 6P25_B          701 SRSKCGRIMRFVLYAGFMALVIGCFWYFS  729 (759)
T ss_dssp             GGSHHHHHHHHHHHHHHHHHHHHHHHHTT
T ss_pred             ccccccHHHHHHHHHHHHHHHHHHHHHHH


No 9
>7BVF_A Probable arabinosyltransferase B (E.C.2.4.2.-), Probable; Mycobacterium tuberculosis, cell wall synthesis; HET: 95E, DSL, CDL;{Mycolicibacterium smegmatis MC2 155}
Probab=99.52  E-value=1.2e-10  Score=123.82  Aligned_cols=356  Identities=11%  Similarity=-0.024  Sum_probs=0.0  Template_Neff=6.100

Q ss_pred             HHHHHHHHHHhhcCCCCcccchhHHHhchhhCCCCchhHhhhcccccccccCCCCcccCChHHHHHHHHHHHHhCCChHH
Q sp|Q8N394|TMTC    7 SSALGLALYLNTLSADFCYDDSRAIKTNQDLLPETPWTHIFYNDFWGTLLTHSGSHKSYRPLCTLSFRLNHAIGGLNPWS   86 (475)
Q Consensus         7 l~~~~~~~~~~~~~~~~~~De~~~~~~~~~~~~~~~~~~~~~~~~~~~~~~~~~~~~~~~Pl~~~l~~~~~~lfG~~~~~   86 (475)
                      .++.+.+..+.... +...||.++...+++..+.+.+.+++..-         +..+.++|+|++++..+..+ |.++.+
T Consensus       263 ~~V~~~l~~w~~~g-p~~~DDg~~~~~Ar~~~~~G~~~n~~~~~---------~~~e~p~~lyY~lL~~W~~v-G~s~~~  331 (1102)
T 7BVF_A          263 AAVIATLLLWHVIG-ATSSDDGYLLTVARVAPKAGYVANYYRYF---------GTTEAPFDWYTSVLAQLAAV-STAGVW  331 (1102)
T ss_dssp             HHHHHHHHHTTTSC-CCCSTTHHHHHHHHHHHHHTSCBCSSSGG---------GCBCCTTCTTHHHHHHHHHH-CCCHHH
T ss_pred             HHHHHHHHHHHHhc-ccCCcchHHHHHHhhccccCcHHHHHHHH---------CCCCCCChHHHHHHHHHHhc-cCchHH


Q ss_pred             HHHHHHHHHHHHHHHHHHHHHHHhCCh--------HHHHHHHHHHHHCHHhHHHHHhhhchHHHHHHHHHHHHHHHHHHH
Q sp|Q8N394|TMTC   87 YHLVNVLLHAAVTGLFTSFSKILLGDG--------YWTFMAGLMFASHPIHTEAVAGIVGRADVGASLFFLLSLLCYIKH  158 (475)
Q Consensus        87 ~rl~~~l~~~l~~~lly~l~r~l~~~~--------~~al~aall~a~~P~~~~~~~~~~~~~~~~~~~f~ll~l~~~l~~  158 (475)
                      .|++|+++++++..++++..+...+++        ..++.+++++..  .++.+.+..  |+|.+..++.+++++++.+.
T Consensus       332 LRLpSvlagl~t~~ll~r~v~~~lgr~~~~l~~~~~a~~~aal~~la--~~l~y~~~~--Rpyal~al~~~la~~~~~ra  407 (1102)
T 7BVF_A          332 MRLPATLAGIACWLIVSRFVLRRLGPGPGGLASNRVAVFTAGAVFLS--AWLPFNNGL--RPEPLIALGVLVTWVLVERS  407 (1102)
T ss_dssp             HTSHHHHHHHHHHHHCCCCCHHHSCCSSSSSSSCSHHHHHHHHHHHH--HHTTTCCSS--SSHHHHHHHHHHHHHHHHHH
T ss_pred             hHHHHHHHHHHHHHHHHHHHHHHhCCCCCCccccHHHHHHHHHHHHH--HHHHHhcCC--ChHHHHHHHHHHHHHHHHHH


Q ss_pred             HccCCCCcchHHHHHHHHHHHHHHHHhHhHHHHHHHHHHHHHHHHHcccchhhhcchHhhh-HHHHHHHHHHHHHHHHHH
Q sp|Q8N394|TMTC  159 CSTRGYSARTWGWFLGSGLCAGCSMLWKEQGVTVLAVSAVYDVFVFHRLKIKQILPTIYKR-KNLSLFLSISLLIFWGSS  237 (475)
Q Consensus       159 ~~~~~~~~~~~~~~~l~~l~~~la~ltk~~~~~~~~~~~~~~l~~~~~~~~~~~~~~~~~~-~~~~~~~~~~~~~~~~~~  237 (475)
                      .+++     +..++.+..++.+++..+|+++++.+....+......+..+.+.       + .........++.......
T Consensus       408 ~~~~-----r~~~~al~~~~a~lal~~hptgll~laall~~~~~l~r~lr~r~-------~~~~~~~~la~vla~~~~~l  475 (1102)
T 7BVF_A          408 IALG-----RLAPAAVAIIVATLTATLAPQGLIALAPLLTGARAIAQRIRRRR-------ATDGLLAPLAVLAAALSLIT  475 (1102)
T ss_dssp             HHHT-----CSHHHHHHHHHHHHHTTSCGGGGGGGHHHHHTTHHHHHHHHHSC-------SSSCSSHHHHHHHHTGGGTH
T ss_pred             HHcC-----ChHHHHHHHHHHHHHhccchHHHHHHHHHHHHHHHHHHHHHHhh-------hhcchHHHHHHHHHHHHHHH


Q ss_pred             HHHHHHHHhcCCCCCccCCCCCCcCCChHHHHHHHHHHHHHHhHHHhhCcccccccccccccc-cccccCCHHHHHHHHH
Q sp|Q8N394|TMTC  238 LLGARLYWMGNKPPSFSNSDNPAADSDSLLTRTLTFFYLPTKNLWLLLCPDTLSFDWSMDAVP-LLKTVCDWRNLHTVAF  316 (475)
Q Consensus       238 ~~~~~~~~~~~~~~~~~~~~~~~~~~~~~~~~~~~~~~~~~~~~~~~~~p~~~~~~~~~~~~~-~~~~~~~~~~~~~~~~  316 (475)
                      ...+.                     +.......+.-+....+-...-+......++...... ...+......+...++
T Consensus       476 ~~~F~---------------------dq~l~~~~~a~~~~~~~g~~~~W~~e~~Ry~~L~~~~~~~Gs~arr~pvLl~l~  534 (1102)
T 7BVF_A          476 VVVFR---------------------DQTLATVAESARIKYKVGPTIAWYQDFLRYYFLTVESNVEGSMSRRFAVLVLLF  534 (1102)
T ss_dssp             HHHSS---------------------SSCHHHHHHHHHHHHHSSCCCCGGGTTTTSTTTSCSSCGGGCTTTHHHHHHHHH
T ss_pred             HHHHc---------------------cCcHHHHHHHHhHHHhhCCCChhHHHHHHHHHHHhccCCCCCchHHHHHHHHHH


Q ss_pred             HHHHHHHHHHHhhCcccccccCCCcccCCccccCCcccccccccccccccccccchhhcCCcCCcccccCCCCCC---ch
Q sp|Q8N394|TMTC  317 YTGLLLLAYYGLKSPSVDRECNGKTVTNGKQNANGHSCLSDVEYQNSETKSSFASKVENGIKNDVSQRTQLPSTE---NI  393 (475)
Q Consensus       317 ~~~~~~~~~~~~~~~~~~~~~~~~~~~~~~~~~~~~~~~~~~~~~~~~~~~~~~~~~~~~~~~~~~~~~~~~~~~---~~  393 (475)
                      .+..+......+++                                                          ...   ..
T Consensus       535 ~L~~~~~~l~Rrrr----------------------------------------------------------~~g~~~~~  556 (1102)
T 7BVF_A          535 CLFGVLFVLLRRGR----------------------------------------------------------VAGLASGP  556 (1102)
T ss_dssp             HHHHHHHHHHSSSC----------------------------------------------------------CSSSCHHH
T ss_pred             HHHHHHHHHHHcCC----------------------------------------------------------CCCcccCH


Q ss_pred             HHhhhHHHHHHHhhhcCccccCChhhHHHHhHHHHHHHHHHHHHHHHHHHHHhchHHHHHHHHHHHHHHHHHHHHHHHHh
Q sp|Q8N394|TMTC  394 VVLSLSLLIIPFVPATNLFFYVGFVIAERVLYIPSMGFCLLITVGARALYVKVQKRFLKSLIFYATATLIVFYGLKTAIR  473 (475)
Q Consensus       394 ~~~~l~~~~~~~~~~~~~~~~~~~~~~~Ry~~~~~~~~~ll~~~~l~~~~~~~~~~~~~~~~~~~~~~~~~~~~~~~~~~  473 (475)
                      ...++++.++.++.+++.     ..+..||+....++..++++.++..+.+...+....+......+++++.++.....+
T Consensus       557 ~~~ll~~~~l~lvll~~t-----PsKwt~hfg~~A~~~~aLlA~~~v~~~~~~~r~~r~~~~~~~~~~~~~als~~g~n~  631 (1102)
T 7BVF_A          557 AWRLIGTTAVGLLLLTFT-----PTKWAVQFGAFAGLAGVLGAVTAFTFARIGLHSRRNLTLYVTALLFVLAWATSGING  631 (1102)
T ss_dssp             HHHHHHHHHHHHHHGGGC-----SCCCSGGGGGGHHHHHHHHHHHHHHHHHTTSSCSHHHHHHHHHHHHHHHHHTTSCCC
T ss_pred             HHHHHHHHHHHHHHHhcC-----ccHHHHHHHHHHHHHHHHHHHHHHHHhhhhhcchHHHHHHHHHHHHHHHHHHhhhcc


No 10
>7BWR_A Integral membrane indolylacetylinositol arabinosyltransferase EmbB; Mycobacterium tuberculosis, EmbB, cryo-EM, ethambutol; HET: F8L;{Mycolicibacterium smegmatis MC2 155}; Related PDB entries: 7BVC_B 7BVG_B 7BWR_B 7BX8_B 7BX8_A
Probab=99.49  E-value=2e-10  Score=121.77  Aligned_cols=351  Identities=8%  Similarity=-0.086  Sum_probs=0.0  Template_Neff=6.000

Q ss_pred             HHHHHHHHHhhcCCCCcccchhHHHhchhhCCCCchhHhhhcccccccccCCCCcccCChHHHHHHHHHHHHhCCChHHH
Q sp|Q8N394|TMTC    8 SALGLALYLNTLSADFCYDDSRAIKTNQDLLPETPWTHIFYNDFWGTLLTHSGSHKSYRPLCTLSFRLNHAIGGLNPWSY   87 (475)
Q Consensus         8 ~~~~~~~~~~~~~~~~~~De~~~~~~~~~~~~~~~~~~~~~~~~~~~~~~~~~~~~~~~Pl~~~l~~~~~~lfG~~~~~~   87 (475)
                      .++...+.....-.+...||.++...+++..+.+...+++..-         +..+.+++++++++..+..+ |.++.+.
T Consensus       267 ~~V~a~L~~w~~ig~~~~DDg~~~~~ar~~~~~G~~~n~~r~~---------~~~e~p~~~yY~lL~~w~~l-G~s~~~l  336 (1082)
T 7BWR_A          267 GVVVGGMAIWYVIGANSSDDGYILQMARTAEHAGYMANYFRWF---------GSPEDPFGWYYNVLALMTKV-SDASIWI  336 (1082)
T ss_dssp             HHHTTTTTHHHHHSCCCTTHHHHHHHHHSHHHHSSCBCCSSST---------TCBSCSSCCTHHHHHTTTTS-CCCTTTT
T ss_pred             HHHHHHHHHHHHhccCCCchHHHHHHHHHHhHhcchHHHHHHh---------CCCCCccHHHHHHHHHHHHh-cCChHHH


Q ss_pred             HHHHHHHHHHHHHHH-----HHHHHHHhCChHHHHHHHHHHHHCHHhHHHHHhhhchHHHHHHHHHHHHHHHHHHHHccC
Q sp|Q8N394|TMTC   88 HLVNVLLHAAVTGLF-----TSFSKILLGDGYWTFMAGLMFASHPIHTEAVAGIVGRADVGASLFFLLSLLCYIKHCSTR  162 (475)
Q Consensus        88 rl~~~l~~~l~~~ll-----y~l~r~l~~~~~~al~aall~a~~P~~~~~~~~~~~~~~~~~~~f~ll~l~~~l~~~~~~  162 (475)
                      |++++++++++..++     +.+.++..+++..++.+++.+..  .+..+.+..  |+|.+..++.+++++++.+..+++
T Consensus       337 RLpS~laglat~~ll~r~v~~~lgr~~~~~~~a~~~Aal~~l~--~~l~y~~~~--Rpy~l~al~~~la~~~l~ra~~~~  412 (1082)
T 7BWR_A          337 RLPDLICALICWLLLSREVLPRLGPAVAGSRAAMWAAGLVLLG--AWMPFNNGL--RPEGQIATGALITYVLIERAVTSG  412 (1082)
T ss_dssp             TGGGTGGGTSSHHHHTTSSTGGGCHHHHHCSHHHHHHHHHHHH--HHTTTTTSS--STTHHHHHHHHHHHHHHHHHHHHC
T ss_pred             HHHHHHHHHHHHHHHHHhhHHHhchhhcccHHHHHHHHHHHHH--HHHHHhcCC--chHHHHHHHHHHHHHHHHHHHhcC


Q ss_pred             CCCcchHHHHHHHHHHHHHHHHhHhHHHHHHHHHHHHH-HHHHcccchhhhcchHhhhHHHHHHHHHHHHHHHHHHHHHH
Q sp|Q8N394|TMTC  163 GYSARTWGWFLGSGLCAGCSMLWKEQGVTVLAVSAVYD-VFVFHRLKIKQILPTIYKRKNLSLFLSISLLIFWGSSLLGA  241 (475)
Q Consensus       163 ~~~~~~~~~~~l~~l~~~la~ltk~~~~~~~~~~~~~~-l~~~~~~~~~~~~~~~~~~~~~~~~~~~~~~~~~~~~~~~~  241 (475)
                           +..++.+.+++.++++.+|+++++.+....+.. .+.++.++...       ...........+.......+..+
T Consensus       413 -----r~~~~al~~~~a~lal~~hptgllalaallv~l~~l~r~~r~r~~-------~~~~la~la~~~aa~~~~l~~~F  480 (1082)
T 7BWR_A          413 -----RLTPAALAITTAAFTLGIQPTGLIAVAALLAGGRPILRIVMRRRR-------LVGTWPLIAPLLAAGTVILAVVF  480 (1082)
T ss_dssp             -----CSHHHHHHHHHHHHTTSSCTTCHHHHHHHHHTHHHHHHHHHHTTT-------TSCSHHHHHHHHHTTSSTHHHHT
T ss_pred             -----CCHHHHHHHHHHHHHHHhcHHHHHHHHHHHHccHHHHHHHhhhhc-------cccHHHHHHHHHHHHHHHHHHHH


Q ss_pred             HHHHhcCCCCCccCCCCCCcCCChHHHHHHHHHHHHHHhHHHhhCcccccccccccccccccccCCHHHHHHHHHHHHHH
Q sp|Q8N394|TMTC  242 RLYWMGNKPPSFSNSDNPAADSDSLLTRTLTFFYLPTKNLWLLLCPDTLSFDWSMDAVPLLKTVCDWRNLHTVAFYTGLL  321 (475)
Q Consensus       242 ~~~~~~~~~~~~~~~~~~~~~~~~~~~~~~~~~~~~~~~~~~~~~p~~~~~~~~~~~~~~~~~~~~~~~~~~~~~~~~~~  321 (475)
                      .                     +.......+..+...+.-...-+.....-++.........+..........++.++.+
T Consensus       481 ~---------------------dqsl~~~~~a~~~~~~~g~~~~W~~e~~Ry~~L~~~~~~Gs~arr~~vLl~l~~L~~~  539 (1082)
T 7BWR_A          481 A---------------------DQTIATVLEATRIRTAIGPSQEWWTENLRYYYLILPTTDGAISRRVAFVFTAMCLFPS  539 (1082)
T ss_dssp             S---------------------SCCHHHHHHHHHHHHHHSCCTTTSGGGSSSSCCCCTTCCCHHHHHHTTTTTTTSSHHH
T ss_pred             h---------------------chHHHHHHHHHHHHhhcCCCccHHHhhHHHHHHHcCCCCCcchHHHHHHHHHHHHHHH


Q ss_pred             HHHHHHhhCcccccccCCCcccCCccccCCcccccccccccccccccccchhhcCCcCCcccccCCCCCC---chHHhhh
Q sp|Q8N394|TMTC  322 LLAYYGLKSPSVDRECNGKTVTNGKQNANGHSCLSDVEYQNSETKSSFASKVENGIKNDVSQRTQLPSTE---NIVVLSL  398 (475)
Q Consensus       322 ~~~~~~~~~~~~~~~~~~~~~~~~~~~~~~~~~~~~~~~~~~~~~~~~~~~~~~~~~~~~~~~~~~~~~~---~~~~~~l  398 (475)
                      ......+++                                                          ...   .....++
T Consensus       540 ~~~llR~~r----------------------------------------------------------~~g~~~~~~~~ll  561 (1082)
T 7BWR_A          540 LFMMLRRKH----------------------------------------------------------IAGVARGPAWRLM  561 (1082)
T ss_dssp             HHHHHHSSS----------------------------------------------------------CSSSCTTHHHHHH
T ss_pred             HHHHHhhcc----------------------------------------------------------cCCCcCCHHHHHH


Q ss_pred             HHHHHHHhhhcCccccCChhhHHHHhHHHHHHHHHHHHHHHHHHHHHhchHHHHHHHHHHHHHHHHHHHH
Q sp|Q8N394|TMTC  399 SLLIIPFVPATNLFFYVGFVIAERVLYIPSMGFCLLITVGARALYVKVQKRFLKSLIFYATATLIVFYGL  468 (475)
Q Consensus       399 ~~~~~~~~~~~~~~~~~~~~~~~Ry~~~~~~~~~ll~~~~l~~~~~~~~~~~~~~~~~~~~~~~~~~~~~  468 (475)
                      ...+..++...+.     ..+..+|+.........+++..+..+.....+....+......++++...+.
T Consensus       562 ~~~~~~~~ll~~t-----PtKwthhfga~ag~g~~l~a~a~v~l~~~~~r~~r~r~~~~~~~~~~~ala~  626 (1082)
T 7BWR_A          562 GIIFATMFFLMFT-----PTKWIHHFGLFAAVGGAMAALATVLVSPTVLRSARNRMAFLSLVLFVLAFCF  626 (1082)
T ss_dssp             HHHHHHHHHTBTT-----TBCCCCCTTGGGSHHHHHHHHHHHHSSTTTCCCHHHHHHHHHHHHHHHHHHT
T ss_pred             HHHHHHHHHHhhC-----cchHHHHHHHHHHHHHHHHHHHHHHHcHHhcccHHHHHHHHHHHHHHHHHHh


No 11
>7BVF_B Probable arabinosyltransferase B (E.C.2.4.2.-), Probable; Mycobacterium tuberculosis, cell wall synthesis; HET: 95E, DSL, CDL;{Mycolicibacterium smegmatis MC2 155}
Probab=99.47  E-value=2.6e-10  Score=121.64  Aligned_cols=354  Identities=9%  Similarity=-0.093  Sum_probs=0.0  Template_Neff=6.200

Q ss_pred             HHHHHHHHHHhhcCCCCcccchhHHHhchhhCCCCchhHhhhcccccccccCCCCcccCChHHHHHHHHHHHHhCCChHH
Q sp|Q8N394|TMTC    7 SSALGLALYLNTLSADFCYDDSRAIKTNQDLLPETPWTHIFYNDFWGTLLTHSGSHKSYRPLCTLSFRLNHAIGGLNPWS   86 (475)
Q Consensus         7 l~~~~~~~~~~~~~~~~~~De~~~~~~~~~~~~~~~~~~~~~~~~~~~~~~~~~~~~~~~Pl~~~l~~~~~~lfG~~~~~   86 (475)
                      +.+.+.+..+.... +.+.||.++...+.+..+.+.+.+++..-         +..+.+++++++++..+..+ |.++.+
T Consensus       281 ~~V~~~L~~w~~~g-~~~~DDg~~~~~ar~~~~~G~~~n~~~~~---------~~~e~p~~~yY~lL~~w~~l-G~s~~~  349 (1116)
T 7BVF_B          281 AVVIFGFLLWHVIG-ANSSDDGYILGMARVADHAGYMSNYFRWF---------GSPEDPFGWYYNLLALMTHV-SDASLW  349 (1116)
T ss_dssp             HHHHHHHHHHHHHC-CCCSSHHHHHHHHHTTTTSSSCBCCSSSS---------SCBCCSSCSSHHHHHHHTTT-CCCHHH
T ss_pred             HHHHHHHHHHHHhC-cCCCCchHHHHHhhccccccchHHHHHHh---------CCCCCccHHHHHHHHHHHHc-CCchHH


Q ss_pred             HHHHHHHHHHHHHHHHH-----HHHHHHhCChHHHHHHHHHHHH--CHHhHHHHHhhhchHHHHHHHHHHHHHHHHHHHH
Q sp|Q8N394|TMTC   87 YHLVNVLLHAAVTGLFT-----SFSKILLGDGYWTFMAGLMFAS--HPIHTEAVAGIVGRADVGASLFFLLSLLCYIKHC  159 (475)
Q Consensus        87 ~rl~~~l~~~l~~~lly-----~l~r~l~~~~~~al~aall~a~--~P~~~~~~~~~~~~~~~~~~~f~ll~l~~~l~~~  159 (475)
                      .|++++++++++..+++     .+.++..+++..++.+++++..  .|+..+.      |+|.+..++.+++++++.+..
T Consensus       350 lRlpSllagl~t~~ll~r~vl~~lg~~~~~~~~a~~~aal~~l~~~lpy~~~~------Rpyal~al~~~lal~~~~ra~  423 (1116)
T 7BVF_B          350 MRLPDLAAGLVCWLLLSREVLPRLGPAVEASKPAYWAAAMVLLTAWMPFNNGL------RPEGIIALGSLVTYVLIERSM  423 (1116)
T ss_dssp             HTSHHHHHHHHHHHHCCCCCGGGSCTTTSSCHHHHHHHHHHHHHHHSSSTTSS------STHHHHHHHHHHHHHHHHHHH
T ss_pred             hhHHHHHHHHHHHHHHHHHHHHHhchhhcCCHHHHHHHHHHHHHHhchhcCCC------cHHHHHHHHHHHHHHHHHHHh


Q ss_pred             ccCCCCcchHHHHHHHHHHHHHHHHhHhHHHHHHHHHHHHHHHHHcccchhhhcchHhhh-HHHHHHHHHHHHHHHHHHH
Q sp|Q8N394|TMTC  160 STRGYSARTWGWFLGSGLCAGCSMLWKEQGVTVLAVSAVYDVFVFHRLKIKQILPTIYKR-KNLSLFLSISLLIFWGSSL  238 (475)
Q Consensus       160 ~~~~~~~~~~~~~~l~~l~~~la~ltk~~~~~~~~~~~~~~l~~~~~~~~~~~~~~~~~~-~~~~~~~~~~~~~~~~~~~  238 (475)
                      +++     +..++.+.+++.++++.+|+++++.+....+......+..+.+.       + ..........+.......+
T Consensus       424 ~~~-----r~~~~al~~~~a~lal~~hptgl~alaall~~l~~l~r~lr~r~-------~~~~~la~la~~la~~~~~l~  491 (1116)
T 7BVF_B          424 RYS-----RLTPAALAVVTAAFTLGVQPTGLIAVAALVAGGRPMLRILVRRH-------RLVGTLPLVSPMLAAGTVILT  491 (1116)
T ss_dssp             HHT-----CSSHHHHHHHHHHHHHTTCGGGCCSHHHHHHTTHHHHHHHHHHH-------TTSCSHHHHSHHHHTTTCTHH
T ss_pred             cCC-----CcHHHHHHHHHHHHHHhccHHHHHHHHHHHHhhHHHHHHHHHhh-------hhcchHHHHHHHHHHHHHHHH


Q ss_pred             HHHHHHHhcCCCCCccCCCCCCcCCChHHHHHHHHHHHHHHhHHHhhCcccccccccccccccccccCCHHHHHHHHHHH
Q sp|Q8N394|TMTC  239 LGARLYWMGNKPPSFSNSDNPAADSDSLLTRTLTFFYLPTKNLWLLLCPDTLSFDWSMDAVPLLKTVCDWRNLHTVAFYT  318 (475)
Q Consensus       239 ~~~~~~~~~~~~~~~~~~~~~~~~~~~~~~~~~~~~~~~~~~~~~~~~p~~~~~~~~~~~~~~~~~~~~~~~~~~~~~~~  318 (475)
                      ..+.                     ........+..+.....-...-+......++.........+......+...++.+
T Consensus       492 ~~F~---------------------dqsl~~~~~a~~~~~~~g~~~~W~~e~~Ry~~L~~~~~~Gs~arr~~vLl~ll~L  550 (1116)
T 7BVF_B          492 VVFA---------------------DQTLSTVLEATRVRAKIGPSQAWYTENLRYYYLILPTVDGSLSRRFGFLITALCL  550 (1116)
T ss_dssp             HHTS---------------------SSCHHHHHHHHHHHHHTSCCCCGGGTHHHHHGGGSSSSSSCHHHHHHHHHHHHHH
T ss_pred             HHHc---------------------cchHHHHHHHHHHHHHhcCCchHHHHhHHHHHHhccCCCCChHHHHHHHHHHHHH


Q ss_pred             HHHHHHHHHhhCcccccccCCCcccCCccccCCcccccccccccccccccccchhhcCCcCCcccccCCCCCC---chHH
Q sp|Q8N394|TMTC  319 GLLLLAYYGLKSPSVDRECNGKTVTNGKQNANGHSCLSDVEYQNSETKSSFASKVENGIKNDVSQRTQLPSTE---NIVV  395 (475)
Q Consensus       319 ~~~~~~~~~~~~~~~~~~~~~~~~~~~~~~~~~~~~~~~~~~~~~~~~~~~~~~~~~~~~~~~~~~~~~~~~~---~~~~  395 (475)
                      ..+.......++                                                          ...   ....
T Consensus       551 ~~~~~~l~R~rr----------------------------------------------------------~~g~~~~~~~  572 (1116)
T 7BVF_B          551 FTAVFIMLRRKR----------------------------------------------------------IPSVARGPAW  572 (1116)
T ss_dssp             HHHHHHHHHCSC----------------------------------------------------------CTTSCTTHHH
T ss_pred             HHHHHHHHhcCC----------------------------------------------------------CCcccCcHHH


Q ss_pred             hhhHHHHHHHhhhcCccccCChhhHHHHhHHHHHHHHHHHHHHHHHHHHHhchHHHHHHHHHHHHHHHHHHHHHHHHh
Q sp|Q8N394|TMTC  396 LSLSLLIIPFVPATNLFFYVGFVIAERVLYIPSMGFCLLITVGARALYVKVQKRFLKSLIFYATATLIVFYGLKTAIR  473 (475)
Q Consensus       396 ~~l~~~~~~~~~~~~~~~~~~~~~~~Ry~~~~~~~~~ll~~~~l~~~~~~~~~~~~~~~~~~~~~~~~~~~~~~~~~~  473 (475)
                      .++.+.++.++.+.+.     ..+..||+....++...+++.++..+.+...+....+......+++++.++.....+
T Consensus       573 ~ll~~~~~~~~ll~~t-----PtKwthhfg~~a~~~~aLlA~~~~~~~~~~~r~~~~r~~~~~~~~~~~ala~~g~n~  645 (1116)
T 7BVF_B          573 RLMGVIFGTMFFLMFT-----PTKWVHHFGLFAAVGAAMAALTTVLVSPSVLRWSRNRMAFLAALFFLLALCWATTNG  645 (1116)
T ss_dssp             HHHHHHHHHHHHTTSC-----SCCCGGGGGGGGTTHHHHHHHHHHHTSTTTSCCHHHHHHHHHHHHHHHHHHTSSCCC
T ss_pred             HHHHHHHHHHHHHhcC-----chhHHHHHHHHHHHHHHHHHHHHHHhChhhcchHHHHHHHHHHHHHHHHHHHhhhcc


No 12
>6W98_A F5/8 type C domain-containing protein; Glycosyltransferase, lipomannan, lipoarabinomannan, arabinofuranose, membrane; HET: PNS, 6OU; 2.9A {Escherichia coli (strain K12)}; Related PDB entries: 6WBX_A 6WBY_A 
Probab=99.41  E-value=6.7e-10  Score=125.05  Aligned_cols=379  Identities=12%  Similarity=-0.024  Sum_probs=0.0  Template_Neff=8.800

Q ss_pred             HHHHHHHHHHHHHHhhcCCCCcccchhHHHhchhhCCCCchhHhhhcccccccccCCCCcccCChHHHHHHHHHHHHhCC
Q sp|Q8N394|TMTC    3 AELVSSALGLALYLNTLSADFCYDDSRAIKTNQDLLPETPWTHIFYNDFWGTLLTHSGSHKSYRPLCTLSFRLNHAIGGL   82 (475)
Q Consensus         3 ~~lll~~~~~~~~~~~~~~~~~~De~~~~~~~~~~~~~~~~~~~~~~~~~~~~~~~~~~~~~~~Pl~~~l~~~~~~lfG~   82 (475)
                      ..+++++++.+..+.........|+..+........-......+.....+...   ......+......++.+...+...
T Consensus        17 ~ll~~~lll~~~~~~~~~g~~~~d~~~~~~~~~~~~l~~~~~~W~~~~~~G~~---~~~~~~y~~P~~~~~~l~~~lg~~   93 (1413)
T 6W98_A           17 WLAVAAAVSLLLTFSQSPGQISPDTKLDLAINPLRFAARALNLWSSDLPFGQA---QNQAYGYLFPHGAFFSLGHLLGVP   93 (1413)
T ss_dssp             HHHHHHHHHHHHHTTSSTTCBCCTTCSHHHHCHHHHHHHTTSSEESSSTTSEE---CCSSGGGCCCCCHHHHHHHHHTCC
T ss_pred             HHHHHHHHHHHHHHhCCCCccCCCCCCccccCHHHHHHHHHhccCCCCCCCCC---chhhhhhhhhHHHHHHHHHHcCCC


Q ss_pred             ChHHHHHHHHHHHHHHHHHHHHHHHHHh-CChHHHHHHHHHHHHCHHhHHHHHhhhchHHHHHHHHHHHHHHHHHHHHcc
Q sp|Q8N394|TMTC   83 NPWSYHLVNVLLHAAVTGLFTSFSKILL-GDGYWTFMAGLMFASHPIHTEAVAGIVGRADVGASLFFLLSLLCYIKHCST  161 (475)
Q Consensus        83 ~~~~~rl~~~l~~~l~~~lly~l~r~l~-~~~~~al~aall~a~~P~~~~~~~~~~~~~~~~~~~f~ll~l~~~l~~~~~  161 (475)
                      .....|+..+++.+++.+.+|+++|++. +++..+++++++++++|.++......+.  +.+..++....++.+.+..++
T Consensus        94 ~~~~~rl~~~l~~~la~~g~y~L~r~l~~~~~~~al~Aal~yalsP~~l~~~~~~~~--~~~~~~llp~~ll~l~~~~~~  171 (1413)
T 6W98_A           94 AWVTQRLWWALLIVAGFWGLIRVAEALGIGTRGSRIIAAVAFALSPRVLTTLGAISS--ETLPMMLAPWVLLPLILTFQG  171 (1413)
T ss_dssp             HHHHHHHHHHHHHHHHHHHHHHHHHHHTCSCTTHHHHHHHHHHTCHHHHHHHTTCGG--GTHHHHHHHHHHHHHHHHHTT
T ss_pred             HHHHHHHHHHHHHHHHHHHHHHHHHHhCCCChHHHHHHHHHHHHCHHHHHHhhccCh--hhHHHHHHHHHHHHHHHHHcC


Q ss_pred             --CCCCcchHHHHHHHHHHHHHHHHhHhHHHHHHHHHHHHHHHHHcccchhhhcchHhhhHHHHHHHHHHHHHHHHHHHH
Q sp|Q8N394|TMTC  162 --RGYSARTWGWFLGSGLCAGCSMLWKEQGVTVLAVSAVYDVFVFHRLKIKQILPTIYKRKNLSLFLSISLLIFWGSSLL  239 (475)
Q Consensus       162 --~~~~~~~~~~~~l~~l~~~la~ltk~~~~~~~~~~~~~~l~~~~~~~~~~~~~~~~~~~~~~~~~~~~~~~~~~~~~~  239 (475)
                        +     ++++.+++++++++...++....++.+.+.+.+++..+++           ++.+.......++.++...++
T Consensus       172 ~~~-----~~r~~~~~~l~~~l~~~~~~~~~~~~l~~~~l~~l~~~~~-----------~~~~~~~~~~~~~~~l~~~~w  235 (1413)
T 6W98_A          172 RMS-----PRRAAALSAVAVALMGAVNAVATALACGVAVIWWLAHRPN-----------RTWWRFTAWWIPCLALASTWW  235 (1413)
T ss_dssp             SSC-----HHHHHHHHHHHHHHSCSSSHHHHHHHSHHHHHHHHSBCCC-----------HHHHHHHHHHHHHHHHHHHHH
T ss_pred             CCC-----HHHHHHHHHHHHHHhcchhHHHHHHHHHHHHHHHHHCCCC-----------chHHHHHHHHHHHHHHHHHHH


Q ss_pred             HHHHHHhcCCCCCccCCCCCCcCCChHHHHHHH-HHHHHHHhHHHhhCcccccccccccccccccccCCHHHHHHHHHHH
Q sp|Q8N394|TMTC  240 GARLYWMGNKPPSFSNSDNPAADSDSLLTRTLT-FFYLPTKNLWLLLCPDTLSFDWSMDAVPLLKTVCDWRNLHTVAFYT  318 (475)
Q Consensus       240 ~~~~~~~~~~~~~~~~~~~~~~~~~~~~~~~~~-~~~~~~~~~~~~~~p~~~~~~~~~~~~~~~~~~~~~~~~~~~~~~~  318 (475)
                      .......+             ............ ............+........+.....................+++
T Consensus       236 l~Pll~~~-------------~~~~~~~~~~e~~~~~~~~~s~~~~l~~~~~w~~~~~~~~~~~~~~~~~~~~~~~~~~l  302 (1413)
T 6W98_A          236 IVALLIFG-------------KISPKFLDFIESSGVTTQWTSLTEVLRGTDSWTPFVAPTATAGSSLVTQSAMVIATTML  302 (1413)
T ss_dssp             HHHHHHHH-------------HHSCCCTTSSCC-------CCHHHHHHTC-----------------CCHHHHHHHHHHH
T ss_pred             HHHHHHhc-------------ccCHhHHHHHhccccccccccHHHHHhCCCCCccccCCCCcccchHHHhHHHHHHHHHH


Q ss_pred             HHHHHHHHHhhCcccccccCCCcccCCccccCCcccccccccccccccccccchhhcCCcCCcccccCCCCCCchHHhhh
Q sp|Q8N394|TMTC  319 GLLLLAYYGLKSPSVDRECNGKTVTNGKQNANGHSCLSDVEYQNSETKSSFASKVENGIKNDVSQRTQLPSTENIVVLSL  398 (475)
Q Consensus       319 ~~~~~~~~~~~~~~~~~~~~~~~~~~~~~~~~~~~~~~~~~~~~~~~~~~~~~~~~~~~~~~~~~~~~~~~~~~~~~~~l  398 (475)
                      .++++....+++                                                            .+...+.+
T Consensus       303 ~~lgl~~l~~r~------------------------------------------------------------~~~~~~l~  322 (1413)
T 6W98_A          303 AAAGMAGLAMRG------------------------------------------------------------MPARGRLV  322 (1413)
T ss_dssp             HHHHHHHHSSTT------------------------------------------------------------CTTHHHHH
T ss_pred             HHHHHHHHHhCC------------------------------------------------------------CchHHHHH


Q ss_pred             HHHHHHHhhhcCccc-----cCChhhHH-------------HHhHHHHHHHHHHHHHHHHHHHHH------------hch
Q sp|Q8N394|TMTC  399 SLLIIPFVPATNLFF-----YVGFVIAE-------------RVLYIPSMGFCLLITVGARALYVK------------VQK  448 (475)
Q Consensus       399 ~~~~~~~~~~~~~~~-----~~~~~~~~-------------Ry~~~~~~~~~ll~~~~l~~~~~~------------~~~  448 (475)
                      +++++.++.......     ........             ||..+..++++++++.++..+.++            .++
T Consensus       323 ~~~l~g~~l~~~~~~~~~~~p~~~~~~~~l~p~~~~~R~~~Rf~~~~~l~lall~a~~l~~l~~~~~~~~~~~~~~~~~~  402 (1413)
T 6W98_A          323 AVLLIGLVLLTAGYTGALGSPIAQQIQFFLDDGGTPLRNVHKLEPLIRLPLILGLAHALSRIPLPASVPVRQWLSALARP  402 (1413)
T ss_dssp             HHHHHHHHTC---------------------------CCGGGSHHHHHHHHHHHHHHHTSSSCCTTTSCC----------
T ss_pred             HHHHHHHHHHHhcccCCCCCchHHHHHHHhccCchhhcChhhhHHHHHHHHHHHHHHHHHhCCCCCCCCHHHHHHhhcCh


Q ss_pred             HHHHHHHHHHHHHHHHHHHHHHHHhcC
Q sp|Q8N394|TMTC  449 RFLKSLIFYATATLIVFYGLKTAIRNG  475 (475)
Q Consensus       449 ~~~~~~~~~~~~~~~~~~~~~~~~~~~  475 (475)
                      ++.+..+..++++++++.......+..
T Consensus       403 ~~~~~~~~~~~~~~~~~~~~~p~~~~~  429 (1413)
T 6W98_A          403 ERNRAVAFAIVLLVALAASTSLAWTGR  429 (1413)
T ss_dssp             --CTTTHHHHHHHHHHHHHTHHHHTTC
T ss_pred             HHHHHHHHHHHHHHHHHHHHHHHHhCC


No 13
>7BVE_B Integral membrane indolylacetylinositol arabinosyltransferase EmbC; Mycobacterium smegmatis, cell wall synthesis; HET: PO4, PN7, 95E; 2.81A {Mycolicibacterium smegmatis MC2 155}; Related PDB entries: 7BVH_B 7BVH_A 7BVE_A
Probab=99.38  E-value=4.3e-09  Score=111.84  Aligned_cols=351  Identities=11%  Similarity=-0.068  Sum_probs=0.0  Template_Neff=6.000

Q ss_pred             HHHHHHHHHHhhcCCCCcccchhHHHhchhhCCCCchhHhhhcccccccccCCCCcccCChHHHHHHHHHHHHhCCChHH
Q sp|Q8N394|TMTC    7 SSALGLALYLNTLSADFCYDDSRAIKTNQDLLPETPWTHIFYNDFWGTLLTHSGSHKSYRPLCTLSFRLNHAIGGLNPWS   86 (475)
Q Consensus         7 l~~~~~~~~~~~~~~~~~~De~~~~~~~~~~~~~~~~~~~~~~~~~~~~~~~~~~~~~~~Pl~~~l~~~~~~lfG~~~~~   86 (475)
                      ..+.+.+..+..... .+.||.++...+++..+.+...+++..-         +..+....+++.++..+.. +|.++.+
T Consensus       261 ~~V~~~l~~w~~ig~-~~~DEg~~l~~ar~~~~~Gy~~n~~~~~---------~~~dapfg~yY~lL~~W~~-vG~s~~~  329 (1084)
T 7BVE_B          261 GLVSAMLVWWHFVGA-NTADDGYILTMARVSEHAGYMANYYRWF---------GTPESPFGWYYDLLALWAH-VSTASVW  329 (1084)
T ss_dssp             HHHHHHHHHHHHSCC-CCSSSHHHHHHHHHHHHHSSCBCSSSGG---------GCBCCSSCSSHHHHHHHTT-TCCCHHH
T ss_pred             HHHHHHHHHHHHhcc-cccchhHHhhhhhchhhcCchHHHHHHH---------CCCCcccHHHHHHHHHHHH-ccccHHH


Q ss_pred             HHHHHHHHHHHHHHHH-----HHHHHHHhCChHHHHHHHHHHHHCHHhHHHHHhhhchHHHHHHHHHHHHHHHHHHHHcc
Q sp|Q8N394|TMTC   87 YHLVNVLLHAAVTGLF-----TSFSKILLGDGYWTFMAGLMFASHPIHTEAVAGIVGRADVGASLFFLLSLLCYIKHCST  161 (475)
Q Consensus        87 ~rl~~~l~~~l~~~ll-----y~l~r~l~~~~~~al~aall~a~~P~~~~~~~~~~~~~~~~~~~f~ll~l~~~l~~~~~  161 (475)
                      .|++++++++++..++     ..+.+++.+++...+.+++++..  .+..+.+..  |+|.+..++.+++++++.|..++
T Consensus       330 LRlpSll~glat~~ll~R~vl~~Lg~~~~~~~~a~~~aal~fl~--~wl~y~~~~--Rpyalvalla~l~~~~~~ra~~~  405 (1084)
T 7BVE_B          330 MRFPTLLMGLACWWVISREVIPRLGAAAKHSRAAAWTAAGLFLA--FWLPLNNGL--RPEPIIALGILLTWCSVERGVAT  405 (1084)
T ss_dssp             HHHHHHHHHHHHHHHCCCCCTTTSBSTTTSCSHHHHHHHHHHHH--HHHHHCSSS--SSHHHHHHHHHHHHHHHHHHHHH
T ss_pred             HHHHHHHHHHHHHHHHHHHhHHHHHHHhccCHHHHHHHHHHHHH--HHHHhcCCC--ChHHHHHHHHHHHHHHHHHHHcC


Q ss_pred             CCCCcchHHHHHHHHHHHHHHHHhHhHHHHHHHHHHHHHHHHHcccchhhhcchHhhh-HHHHHHHHHHHHHHHHHHHHH
Q sp|Q8N394|TMTC  162 RGYSARTWGWFLGSGLCAGCSMLWKEQGVTVLAVSAVYDVFVFHRLKIKQILPTIYKR-KNLSLFLSISLLIFWGSSLLG  240 (475)
Q Consensus       162 ~~~~~~~~~~~~l~~l~~~la~ltk~~~~~~~~~~~~~~l~~~~~~~~~~~~~~~~~~-~~~~~~~~~~~~~~~~~~~~~  240 (475)
                      +     +..++.+++++.++++++|+++++......+......+..+.+.       + ......+...+.......+..
T Consensus       406 ~-----r~~~~ala~~~a~la~~~~Ptgl~ala~ll~~~~~l~r~lr~r~-------~~~~~la~la~~lAa~~~~l~~~  473 (1084)
T 7BVE_B          406 S-----RLLPVAVAIIIGALTLFSGPTGIAAVGALLVAIGPLKTIVAAHV-------SRFGYWALLAPIAAAGTVTIFLI  473 (1084)
T ss_dssp             T-----CSHHHHHHHHHHHHHHTSSGGGGGGHHHHHHTSHHHHHHHHHHT-------TTSCSHHHHHHHHHHHHTTHHHH
T ss_pred             C-----CcHHHHHHHHHHHHHHhhhHHHHHHHHHHHHHHHHHHHHHHhcc-------chhHHHHHHHHHHHHHHHHHHHH


Q ss_pred             HHHHHhcCCCCCccCCCCCCcCCChHHHHHHHHHHHHHHhHHHhhCcccccccccccccccccccCCHHHHHHHHHHHHH
Q sp|Q8N394|TMTC  241 ARLYWMGNKPPSFSNSDNPAADSDSLLTRTLTFFYLPTKNLWLLLCPDTLSFDWSMDAVPLLKTVCDWRNLHTVAFYTGL  320 (475)
Q Consensus       241 ~~~~~~~~~~~~~~~~~~~~~~~~~~~~~~~~~~~~~~~~~~~~~~p~~~~~~~~~~~~~~~~~~~~~~~~~~~~~~~~~  320 (475)
                      +.                     +.......+..+.....-...-+......+......+...+..........++.++.
T Consensus       474 Fa---------------------dqsl~~~~~a~~v~~~~gp~l~w~~e~~Ry~~l~g~~~~gs~arr~~vLl~l~~l~~  532 (1084)
T 7BVE_B          474 FR---------------------DQTLAAELQASSFKSAVGPSLAWFDEHIRYSRLFTTSPDGSVARRFAVLTLLLALAV  532 (1084)
T ss_dssp             TS---------------------SSCHHHHHHHHHHHHHHSCCCCGGGTHHHHHHHTSSSSTTCHHHHHHHHHHHHHHHH
T ss_pred             HH---------------------hhhHHHHHHHHhhhhccCCCcHhHHHHHHHHHHhcCCCCCCHHHHHHHHHHHHHHHH


Q ss_pred             HHHHHHHhhCcccccccCCCcccCCccccCCcccccccccccccccccccchhhcCCcCCcccccCCCCCC---chHHhh
Q sp|Q8N394|TMTC  321 LLLAYYGLKSPSVDRECNGKTVTNGKQNANGHSCLSDVEYQNSETKSSFASKVENGIKNDVSQRTQLPSTE---NIVVLS  397 (475)
Q Consensus       321 ~~~~~~~~~~~~~~~~~~~~~~~~~~~~~~~~~~~~~~~~~~~~~~~~~~~~~~~~~~~~~~~~~~~~~~~---~~~~~~  397 (475)
                      +......+++                                                          ...   .....+
T Consensus       533 ~~~ll~R~rr----------------------------------------------------------~~g~~~~~~~~l  554 (1084)
T 7BVE_B          533 SIAMTLRKGR----------------------------------------------------------IPGTALGPSRRI  554 (1084)
T ss_dssp             HHHHHHHSSS----------------------------------------------------------CTTBCHHHHHHH
T ss_pred             HHHHHhhcCC----------------------------------------------------------CCCCCCCHHHHH


Q ss_pred             hHHHHHHHhhhcCccccCChhhHHHHhHHHHHHHHHHHHHHHHHHHHHhchHHHHHHHHHHHHHHHHHHHH
Q sp|Q8N394|TMTC  398 LSLLIIPFVPATNLFFYVGFVIAERVLYIPSMGFCLLITVGARALYVKVQKRFLKSLIFYATATLIVFYGL  468 (475)
Q Consensus       398 l~~~~~~~~~~~~~~~~~~~~~~~Ry~~~~~~~~~ll~~~~l~~~~~~~~~~~~~~~~~~~~~~~~~~~~~  468 (475)
                      +...+..++...+.     ..+..+|+........++++..+........+..+.+.+....+++.+.++.
T Consensus       555 ~~~~~~~l~ll~~t-----PtKwthhfg~lag~~~~lla~~~~~~~~~~~r~~r~~~~~~a~~~~~~ala~  620 (1084)
T 7BVE_B          555 IGITIISFLAMMFT-----PTKWTHHFGVFAGLAGCLGALAAVAVTTTAMKSRRNRTVFGAAVLFVTALSF  620 (1084)
T ss_dssp             HHHHHHHHHHGGGC-----SSCCSGGGGGGTTHHHHHHHHHHHTTSTTTCCCHHHHHHHHHHHHHHHHHHT
T ss_pred             HHHHHHHHHHHhcC-----CchHHHHHHhHHHHHHHHHHHHHHHHHHHhccchHHHHHHHHHHHHHHHHHh


No 14
>6SNI_X Dolichyl pyrophosphate Man9GlcNAc2 alpha-1,3-glucosyltransferase (E.C.2.4.1.267); Glycosyltransferase, Glucosyltransferase, GT-C, N-Glycosylation, MEMBRANE; HET: PTY, Y01;{Saccharomyces cerevisiae}; Related PDB entries: 6SNH_X
Probab=99.28  E-value=1.3e-08  Score=104.03  Aligned_cols=321  Identities=12%  Similarity=-0.000  Sum_probs=0.0  Template_Neff=9.000

Q ss_pred             CHHHHHHHHHHHHHHHhhcCCCC-------cccchhHHHhchhhCCCCchhHhhhcccccccccCCCCcccCChHHHHHH
Q sp|Q8N394|TMTC    1 MIAELVSSALGLALYLNTLSADF-------CYDDSRAIKTNQDLLPETPWTHIFYNDFWGTLLTHSGSHKSYRPLCTLSF   73 (475)
Q Consensus         1 ~~~~lll~~~~~~~~~~~~~~~~-------~~De~~~~~~~~~~~~~~~~~~~~~~~~~~~~~~~~~~~~~~~Pl~~~l~   73 (475)
                      .....++++++++++......++       ..+|........+...+.+..+++.++.       +.+...+||+..+..
T Consensus        54 ~~~l~~i~~~~l~lR~~~~~~~~sg~~~pp~~~D~~~~~~w~~~~~~~~~~~wy~~~~-------~~~~~~YPPl~~~~~  126 (562)
T 6SNI_X           54 WLPEYIIFVCAVILRCTIGLGPYSGKGSPPLYGDFEAQRHWMEITQHLPLSKWYWYDL-------QYWGLDYPPLTAFHS  126 (562)
T ss_dssp             --CCSSHHHHHHHHHHHGGGSCCTTSSCSSSCCHHHHHHHHHHHHTTSCTTSTTTSCS-------TTTCCCSCHHHHHHH
T ss_pred             cHHHHHHHHHHHHHHHHHhcCCCCCCCCCCCCCCHHHHHHHHHHHHhCCHHHhcccCc-------cccCCCChHHHHHHH


Q ss_pred             HHHHHHhC--------------------CChHHHHHHHHHHHHHHHHHH-HHHHHHHhC----ChHHHHHHHHHHHHCHH
Q sp|Q8N394|TMTC   74 RLNHAIGG--------------------LNPWSYHLVNVLLHAAVTGLF-TSFSKILLG----DGYWTFMAGLMFASHPI  128 (475)
Q Consensus        74 ~~~~~lfG--------------------~~~~~~rl~~~l~~~l~~~ll-y~l~r~l~~----~~~~al~aall~a~~P~  128 (475)
                      .+...+.+                    .+....|+.+++..+++...+ |.+.|+..+    ++..+..++++++++|.
T Consensus       127 ~~~~~i~~~~~~~~~~l~~~~g~~~~~~~~~~~~rl~~i~~~ll~~~~~~~~~~~~~~~~~~~~~~~~~~~~~~~~l~P~  206 (562)
T 6SNI_X          127 YLLGLIGSFFNPSWFALEKSRGFESPDNGLKTYMRSTVIISDILFYFPAVIYFTKWLGRYRNQSPIGQSIAASAILFQPS  206 (562)
T ss_dssp             HHHHHHHHHHCTTTTCSSSSTTCCCTTCCSSSHHHHHHHHHHHHHTHHHHHHHHHHHHHHHTCCHHHHHHHHHHHHCCHH
T ss_pred             HHHHHHHHHhCHHHHHhcccCCCCCcchHHHHHHHHHHHHHHHHHHHHHHHHHHHHHhhcCCCChhHHHHHHHHHHhCHH


Q ss_pred             hHHHHHhhhchHHHHHHHHHHHHHHHHHHHHccCCCCcchHHHHHHHHHHHHHHHHhHhHHHHHHHHHHHHHHHHHcccc
Q sp|Q8N394|TMTC  129 HTEAVAGIVGRADVGASLFFLLSLLCYIKHCSTRGYSARTWGWFLGSGLCAGCSMLWKEQGVTVLAVSAVYDVFVFHRLK  208 (475)
Q Consensus       129 ~~~~~~~~~~~~~~~~~~f~ll~l~~~l~~~~~~~~~~~~~~~~~l~~l~~~la~ltk~~~~~~~~~~~~~~l~~~~~~~  208 (475)
                      .+...+.. .+.|.....+.+++++++.+.+            ...+++++++|+.+|+..+.+.+.+.++.+....+++
T Consensus       207 ~i~~~~~~-~q~d~~~l~l~l~al~~~~~~~------------~~~agi~~~lal~~K~~~l~~~p~~~~~ll~~~~~~~  273 (562)
T 6SNI_X          207 LMLIDHGH-FQYNSVMLGLTAYAINNLLDEY------------YAMAAVCFVLSICFKQMALYYAPIFFAYLLSRSLLFP  273 (562)
T ss_dssp             HHHHHTTT-CCCHHHHHHHHHHHHHHHHHTC------------HHHHHHHHHHHHTTCGGGTTSHHHHHHHHHCCCCCSS
T ss_pred             HHHhhccc-chhHHHHHHHHHHHHHHHHCCC------------hHHHHHHHHHHHHhhHHHHHHHHHHHHHHHHHHcCCC


Q ss_pred             hhhhcchHhhhHHHHHHHHHHHHHHHHHHHHHHHH----HHhcCCCCCccCCCCCCcCCChHHHHHHHHHHHHHHhHHHh
Q sp|Q8N394|TMTC  209 IKQILPTIYKRKNLSLFLSISLLIFWGSSLLGARL----YWMGNKPPSFSNSDNPAADSDSLLTRTLTFFYLPTKNLWLL  284 (475)
Q Consensus       209 ~~~~~~~~~~~~~~~~~~~~~~~~~~~~~~~~~~~----~~~~~~~~~~~~~~~~~~~~~~~~~~~~~~~~~~~~~~~~~  284 (475)
                      +++.      ++........+....+....+....    .........+..............-...+............
T Consensus       274 ~~~~------~~~~~~~~~~~~~~~l~~~Pf~~~~~~~~~~~~~~~~~fp~~rgl~~~~~~n~w~~~~~~~~~~~~~~~~  347 (562)
T 6SNI_X          274 KFNI------ARLTVIAFATLATFAIIFAPLYFLGGGLKNIHQCIHRIFPFARGIFEDKVANFWCVTNVFVKYKERFTIQ  347 (562)
T ss_dssp             CCCH------HHHHHHHHHHHHHHHHHHHHHHTTTCSHHHHHHHHHHHSCCCCSSSCSCCSSSHHHHTTTSCGGGTSCHH
T ss_pred             CCcH------HHHHHHHHHHHHHHHHHHHHHHHhcCCHHHHHHHHHHHcCCCcccccchhhhHHHHHHHHHHHHhhCCHH


Q ss_pred             hCcccccccccccccccccccCCHHHHHHHHHHHHHHHHHHHHhhCcccccccCCCcccCCccccCCccccccccccccc
Q sp|Q8N394|TMTC  285 LCPDTLSFDWSMDAVPLLKTVCDWRNLHTVAFYTGLLLLAYYGLKSPSVDRECNGKTVTNGKQNANGHSCLSDVEYQNSE  364 (475)
Q Consensus       285 ~~p~~~~~~~~~~~~~~~~~~~~~~~~~~~~~~~~~~~~~~~~~~~~~~~~~~~~~~~~~~~~~~~~~~~~~~~~~~~~~  364 (475)
                                            ...........++.+.......++                                  
T Consensus       348 ----------------------~~~~~~~~~~~l~~l~~~~~~~~~----------------------------------  371 (562)
T 6SNI_X          348 ----------------------QLQLYSLIATVIGFLPAMIMTLLH----------------------------------  371 (562)
T ss_dssp             ----------------------HHHHHHHHHHHHHHHHHHHHHHTS----------------------------------
T ss_pred             ----------------------HHHHHHHHHHHHHHHHHHHHHHhC----------------------------------


Q ss_pred             ccccccchhhcCCcCCcccccCCCCCCchHHhhhHHHHHHHhhhcCccccCChhhHHHH-hHHHHHHHHHH
Q sp|Q8N394|TMTC  365 TKSSFASKVENGIKNDVSQRTQLPSTENIVVLSLSLLIIPFVPATNLFFYVGFVIAERV-LYIPSMGFCLL  434 (475)
Q Consensus       365 ~~~~~~~~~~~~~~~~~~~~~~~~~~~~~~~~~l~~~~~~~~~~~~~~~~~~~~~~~Ry-~~~~~~~~~ll  434 (475)
                                              +..+.....+......+..++       ...+++| +++.+|...+.
T Consensus       372 ------------------------~~~~~~~~~~~~~~l~~flfs-------~~vhekyill~llPl~ll~  411 (562)
T 6SNI_X          372 ------------------------PKKHLLPYVLIACSMSFFLFS-------FQVHEKTILIPLLPITLLY  411 (562)
T ss_dssp             ------------------------CCSSSHHHHHHHHHHHHHHHC-------SSCCSSCCHHHHHHHHHGG
T ss_pred             ------------------------CCcchHHHHHHHHHHHHHHhc-------hhcCchhcHHHHHHHHHHh


No 15
>7BVC_A Integral membrane indolylacetylinositol arabinosyltransferase EmbA; Mycobacterium smegmatis, cell wall synthesis; HET: 95E, PNS, CDL, F8L;{Mycolicibacterium smegmatis MC2 155}; Related PDB entries: 7BVG_A 
Probab=99.27  E-value=2.2e-08  Score=106.26  Aligned_cols=348  Identities=10%  Similarity=-0.090  Sum_probs=0.0  Template_Neff=5.800

Q ss_pred             HHHHHHHHHHhhcCCCCcccchhHHHhchhhCCCCchhHhhhcccccccccCCCCcccCChHHHHHHHHHHHHhCCChHH
Q sp|Q8N394|TMTC    7 SSALGLALYLNTLSADFCYDDSRAIKTNQDLLPETPWTHIFYNDFWGTLLTHSGSHKSYRPLCTLSFRLNHAIGGLNPWS   86 (475)
Q Consensus         7 l~~~~~~~~~~~~~~~~~~De~~~~~~~~~~~~~~~~~~~~~~~~~~~~~~~~~~~~~~~Pl~~~l~~~~~~lfG~~~~~   86 (475)
                      ..+.+.+..+.... +...||.++...+++..+.+...+++..-         +..+..--+++.++..+..+ |.++.+
T Consensus       251 ~vV~~~L~~W~~ig-p~~~DDg~~~~~ar~~~~~G~~gny~r~~---------~~~eapf~~yY~ll~~w~~v-g~s~~~  319 (1088)
T 7BVC_A          251 TGVIGGLLIWHIVG-APTSDDGYNMTIARVASEAGYTTNYYRYF---------GASEAPFDWYQSVLSHLASI-STAGVW  319 (1088)
T ss_dssp             HHHHHHHHSTTTSC-CCCTTHHHHHHHHHHSSSSSSCBCSSSGG---------GCBCTTSCHHHHHHHHHTTT-CCCHHH
T ss_pred             HHHHHHHHHHHHhC-CCCcchhHHHHHHHHHHHhcCHHHHHHHh---------cCCCcCCHHHHHHHHHHHhc-ccchHH


Q ss_pred             HHHHHHHHHHHHHHHH-----HHHHHHHhCChHHHHHHHHHHH--HCHHhHHHHHhhhchHHHHHHHHHHHHHHHHHHHH
Q sp|Q8N394|TMTC   87 YHLVNVLLHAAVTGLF-----TSFSKILLGDGYWTFMAGLMFA--SHPIHTEAVAGIVGRADVGASLFFLLSLLCYIKHC  159 (475)
Q Consensus        87 ~rl~~~l~~~l~~~ll-----y~l~r~l~~~~~~al~aall~a--~~P~~~~~~~~~~~~~~~~~~~f~ll~l~~~l~~~  159 (475)
                      +|++++++++++..++     ..+.++..+++...+.+++.+.  ..|+....      |+|.+..++.+++++++.+..
T Consensus       320 lRLPSllagl~tw~llsR~vl~~Lg~~~~~~~~a~~aaal~fla~wlPy~~~~------Rpe~~val~~~~a~~~~~ra~  393 (1088)
T 7BVC_A          320 MRLPATAAAIATWLIISRCVLPRIGRRVAANRVAMLTAGATFLAAWLPFNNGL------RPEPLIAFAVITVWMLVENSI  393 (1088)
T ss_dssp             HTGGGTHHHHHHHHHCCCCCHHHHCHHHHHCHHHHHHHHHHHHHHHTTTCSSS------SSHHHHHHHHHHHHHHHHHHH
T ss_pred             hHHHHHHHHHHHHHHHHHHHHHHHhHhhcccHHHHHHHHHHHHHHHHHhcCCC------ChHHHHHHHHHHHHHHHHHHh


Q ss_pred             ccCCCCcchHHHHHHHHHHHHHHHHhHhHHHHHHHHHHHHHHHHHcccchhhhcchHhhhHHHHHHHHHHHHHHHHHHHH
Q sp|Q8N394|TMTC  160 STRGYSARTWGWFLGSGLCAGCSMLWKEQGVTVLAVSAVYDVFVFHRLKIKQILPTIYKRKNLSLFLSISLLIFWGSSLL  239 (475)
Q Consensus       160 ~~~~~~~~~~~~~~l~~l~~~la~ltk~~~~~~~~~~~~~~l~~~~~~~~~~~~~~~~~~~~~~~~~~~~~~~~~~~~~~  239 (475)
                      +++     +..++.++.++.+++..+|+++++.+..+++......+.-+.+.       +..........++........
T Consensus       394 ~~~-----r~~~~a~a~~~aala~~~hPtGl~a~a~ll~~~~~l~r~~r~r~-------~~~~~~a~~a~~laa~~~~l~  461 (1088)
T 7BVC_A          394 GTR-----RLWPAAVAIVIAMFSVTLAPQGLIALAPLLVGARAIGRVVTARR-------AGTGILASLAPLAASVAVVFV  461 (1088)
T ss_dssp             TTT-----CSHHHHHHHHHHHHHHTTCGGGGGGGHHHHHHHHHHHHHHGGGT-------TTTCSHHHHHHHHHHHTTHHH
T ss_pred             cCC-----CcHHHHHHHHHHHHHHhhcHHHHHHHHHHHHHHHHHHHHHHHhh-------ccccHHHHHHHHHHHHHHHHH


Q ss_pred             HHHHHHhcCCCCCccCCCCCCcCCChHHHHHHHHHHHHHHhHHHhhCcccccccccccccccccccCCHHHHHHHHHHHH
Q sp|Q8N394|TMTC  240 GARLYWMGNKPPSFSNSDNPAADSDSLLTRTLTFFYLPTKNLWLLLCPDTLSFDWSMDAVPLLKTVCDWRNLHTVAFYTG  319 (475)
Q Consensus       240 ~~~~~~~~~~~~~~~~~~~~~~~~~~~~~~~~~~~~~~~~~~~~~~~p~~~~~~~~~~~~~~~~~~~~~~~~~~~~~~~~  319 (475)
                      .                    ...+.......+..+.....-...-+.....-+...-..........-.....+.+..+
T Consensus       462 ~--------------------~F~dqtl~~~~~a~r~~~~~gp~~~w~~E~~RY~~L~~~~~~~Gs~arR~~VLl~l~~l  521 (1088)
T 7BVC_A          462 I--------------------IFRDQTLATVAESVRIKYVVGPTIPWYQEFLRYYFLTVEDSVDGSLTRRFAVLVLLLCL  521 (1088)
T ss_dssp             H--------------------HTTSSCHHHHHHHHHHHHHHSCCCCTTCCTHHHHHHSCSSCSSSCTTHHHHHHHHHHHH
T ss_pred             H--------------------HhCCCcHHHHHHHHhHHhhhCCCChHHchhHHHHHHHccCCCCCCHHHHHHHHHHHHHH


Q ss_pred             HHHHHHHHhhCcccccccCCCcccCCccccCCcccccccccccccccccccchhhcCCcCCcccccCCCCCC------ch
Q sp|Q8N394|TMTC  320 LLLLAYYGLKSPSVDRECNGKTVTNGKQNANGHSCLSDVEYQNSETKSSFASKVENGIKNDVSQRTQLPSTE------NI  393 (475)
Q Consensus       320 ~~~~~~~~~~~~~~~~~~~~~~~~~~~~~~~~~~~~~~~~~~~~~~~~~~~~~~~~~~~~~~~~~~~~~~~~------~~  393 (475)
                      ........+++                                                            +      ..
T Consensus       522 ~~~~~~l~rrr------------------------------------------------------------r~~g~~~~~  541 (1088)
T 7BVC_A          522 FGLIMVLLRRG------------------------------------------------------------RVPGAVSGP  541 (1088)
T ss_dssp             HHHHHHHHHSS------------------------------------------------------------CCTTSCHHH
T ss_pred             HHHHHHHHhcC------------------------------------------------------------CCCCCCccH


Q ss_pred             HHhhhHHHHHHHhhhcCccccCChhhHHHHhHHHHHHHHHHHHHHHHHHHHHhchHHHHHHHHHHHHHHHHHHHH
Q sp|Q8N394|TMTC  394 VVLSLSLLIIPFVPATNLFFYVGFVIAERVLYIPSMGFCLLITVGARALYVKVQKRFLKSLIFYATATLIVFYGL  468 (475)
Q Consensus       394 ~~~~l~~~~~~~~~~~~~~~~~~~~~~~Ry~~~~~~~~~ll~~~~l~~~~~~~~~~~~~~~~~~~~~~~~~~~~~  468 (475)
                      ........++.++...+.     ..+..+|+-...+....+++.....+.+...+....+.+....+++++.++.
T Consensus       542 ~~~l~~~~~~~~~lL~~t-----PtKWthHfGa~Ag~gaal~a~~~va~~~~~~r~~r~~~~~~a~~~~~~alaf  611 (1088)
T 7BVC_A          542 LWRLCGSTAIGLLLLILT-----PTKWAIQFGAFAGLAGALGGVTAFAFARVGLHSRRNLALYVTALLFILAWAT  611 (1088)
T ss_dssp             HHHHHHHHHHHHHHTTSC-----SCCCSGGGGGGHHHHHHHHHHHHHHHHHHTTSCHHHHHHHHHHHHHHHHHHT
T ss_pred             HHHHHHHHHHHHHHHHHC-----cchHHHHHHHHHHHHHHHHHHHHHHHHHhccChHHHHHHHHHHHHHHHHHHh
