# Supplementary material for: Conserved sequence motifs in human TMTC1, TMTC2, TMTC3, and TMTC4, new O-mannosyltransferases from the GT-C/PMT clan, are rationalized as ligand binding sites
Source: Biol Direct. 2021 Jan 12;16:4. doi: 10.1186/s13062-021-00291-w (PMC7801869; doi:10.1186/s13062-021-00291-w)
Supplement: Supplementary file 3 — Additional file 3. HHPred outputs when searching TMTCs against Pfam or PDB structures. The compressed library file AF3-2020-06-HHPred-TMTCs.zip contains the outputs when running the four human TMTC sequences as input of HHPred against PDB sequences and against Pfam domains (as of 23rd of June 2020). [file 13062_2021_291_MOESM3_ESM.zip › AF3-2020-06-HHPred-TMTCs/hhpred_TMTC2_PFam.hhr]

Query         sp|Q8N394|TMTC2_HUMAN Protein 1..475
Match_columns 475
No_of_seqs    484 out of 1331
Neff          10.6301
Searched_HMMs 18258
Date          Fri Jun 19 08:34:47 2020
Command       hhsearch -cpu 8 -i ../results/full.a3m -d /cluster/toolkit/production/databases/hh-suite/pfama/pfama -o ../results/8665047.hhr -oa3m ../results/8665047.a3m -p 20 -Z 250 -loc -z 1 -b 1 -B 250 -ssm 2 -sc 1 -seq 1 -dbstrlen 10000 -norealign -maxres 32000 -contxt /cluster/toolkit/production/bioprogs/tools/hh-suite-build-new/data/context_data.crf 

 No Hit                             Prob E-value P-value  Score    SS Cols Query HMM  Template HMM
  1 PF03901.18 ; Glyco_transf_22 ;  99.8 8.1E-18 4.5E-22  159.9  31.8  346    3-475     1-351 (388)
  2 PF02516.15 ; STT3 ; Oligosacch  99.8 2.1E-17 1.1E-21  160.6  34.0  368    1-473     4-400 (458)
  3 PF09852.10 ; DUF2079 ; Predict  99.8 1.3E-15 7.2E-20  150.8  36.1  341   21-469     6-390 (519)
  4 PF07220.12 ; DUF1420 ; Protein  99.7 5.5E-14   3E-18  143.5  35.8  363    2-475   158-528 (670)
  5 PF10131.10 ; PTPS_related ; 6-  99.6 9.7E-14 5.3E-18  140.0  30.7  304   62-475     1-308 (616)
  6 PF02366.19 ; PMT ; Dolichyl-ph  99.6 1.3E-13 7.4E-18  121.3  23.9  217    3-248     1-242 (247)
  7 PF10034.10 ; Dpy19 ; Q-cell ne  99.6 1.8E-12 9.8E-17  131.7  33.5  349   20-474    30-503 (651)
  8 PF04188.14 ; Mannosyl_trans2 ;  99.6 1.9E-12   1E-16  124.6  31.7  335   25-470    60-425 (432)
  9 PF12250.9 ; AftA_N ; Arabinofu  99.5 3.7E-11   2E-15  114.7  30.5  339    3-465    78-431 (432)
 10 PF13231.7 ; PMT_2 ; Dolichyl-p  99.4 1.1E-11 5.8E-16  101.2  20.1  156   64-234     1-156 (159)
 11 PF09913.10 ; DUF2142 ; Predict  99.4 2.7E-11 1.5E-15  115.3  24.4  333   13-424     4-405 (405)
 12 PF11028.9 ; DUF2723 ; Protein   99.4 8.1E-12 4.4E-16  105.4  17.1  156   26-209     1-188 (188)
 13 PF04602.13 ; Arabinose_trans ;  99.3 5.9E-09 3.2E-13   98.6  31.8  347    8-468    51-423 (471)
 14 PF06728.14 ; PIG-U ; GPI trans  99.3 7.8E-09 4.3E-13   96.4  32.7  328    6-475     1-350 (363)
 15 PF15971.6 ; Mannosyl_trans4 ;   99.2   1E-09 5.6E-14   89.7  18.7  153   59-234     6-162 (163)
 16 PF09586.11 ; YfhO ; Bacterial   99.1 9.4E-08 5.1E-12   99.4  31.4  370    1-465     3-386 (832)
 17 PF03155.16 ; Alg6_Alg8 ; ALG6,  98.9 9.4E-07 5.1E-11   85.1  29.2  319   23-436    12-358 (470)
 18 PF04922.13 ; DIE2_ALG10 ; DIE2  98.9 1.1E-07 5.9E-12   89.3  21.2  195   21-242     2-221 (434)
 19 PF14264.7 ; Glucos_trans_II ;   98.8 2.8E-06 1.5E-10   77.0  28.2  303   19-431     5-310 (312)
 20 PF05208.14 ; ALG3 ; ALG3 prote  98.7 2.6E-06 1.4E-10   78.5  22.9  200    4-240     2-203 (356)
 21 PF09594.11 ; GT87 ; Glycosyltr  98.6 6.4E-06 3.5E-10   71.9  20.7  243   64-406     2-249 (251)
 22 PF05007.14 ; Mannosyl_trans ;   95.0    0.67 3.7E-05   39.6  16.1  192  138-436     5-209 (269)
 23 PF14897.7 ; EpsG ; EpsG family  88.3     8.4 0.00046   33.0  34.3  298    4-464     2-311 (319)
 24 PF16192.6 ; PMT_4TMC ; C-termi  81.7      13 0.00069   29.3  12.1  104  305-470    58-176 (198)
 25 PF09971.10 ; DUF2206 ; Predict  80.3      22  0.0012   31.3  19.9  222  173-475     3-256 (390)
 26 PF10060.10 ; DUF2298 ; Unchara  77.2      38  0.0021   32.1  37.3  345    4-468    60-569 (597)
 27 PF08409.12 ; DUF1736 ; Domain   50.6      28  0.0016   21.1   8.2   73  248-320     1-73  (74)
 28 PF15102.7 ; TMEM154 ; TMEM154   20.2 1.1E+02  0.0062   22.3   5.1   52  308-359    57-113 (140)

No 1
>PF03901.18 ; Glyco_transf_22 ; Alg9-like mannosyltransferase family
Probab=99.83  E-value=8.1e-18  Score=159.88  Aligned_cols=346  Identities=10%  Similarity=-0.025  Sum_probs=0.0  Template_Neff=11.900

Q ss_pred             HHHHHHHHHHHHHHhhcCCCCcccch-hHHHhchhhCCCCchhHhhhcccccccccCCCCcccCChHHHHHHHHHHHHhC
Q sp|Q8N394|TMTC    3 AELVSSALGLALYLNTLSADFCYDDS-RAIKTNQDLLPETPWTHIFYNDFWGTLLTHSGSHKSYRPLCTLSFRLNHAIGG   81 (475)
Q Consensus         3 ~~lll~~~~~~~~~~~~~~~~~~De~-~~~~~~~~~~~~~~~~~~~~~~~~~~~~~~~~~~~~~~Pl~~~l~~~~~~lfG   81 (475)
                      +++++.++............+..||. .+...++++.+++.........        +.....+||++..+......++|
T Consensus         1 lil~~~~~l~l~~~~~~~~~~~~De~~~~~~~a~~~~~~~~~~~~~~~~--------~~~~~~~p~~~~~~~~~~~~~~~   72 (388)
T PIGB_HUMAN/62-    1 YLLLFTIALRILNCFLVQTSFVPDEYWQSLEVSHHMVFNYGYLTWEWTE--------RLRSYTYPLIFASIYKILHLLGK   72 (388)
T ss_pred             CHHHHHHHHHHHHHHhhhcCCCchHHHHHHHHHhhhccccCcCCCcccc--------cccCCHHHHHHHHHHHHHHHcCC


Q ss_pred             CCh----HHHHHHHHHHHHHHHHHHHHHHHHHhCChHHHHHHHHHHHHCHHhHHHHHhhhchHHHHHHHHHHHHHHHHHH
Q sp|Q8N394|TMTC   82 LNP----WSYHLVNVLLHAAVTGLFTSFSKILLGDGYWTFMAGLMFASHPIHTEAVAGIVGRADVGASLFFLLSLLCYIK  157 (475)
Q Consensus        82 ~~~----~~~rl~~~l~~~l~~~lly~l~r~l~~~~~~al~aall~a~~P~~~~~~~~~~~~~~~~~~~f~ll~l~~~l~  157 (475)
                      .++    ...|+.+.++++++++++|.++|++.+ ++.+++++++++++|....++.....  |.+..++.+++++++.+
T Consensus        73 ~~~~~~~~~~r~~~~l~~~~~~~~~y~l~~~~~~-~~~a~~a~~l~~~~p~~~~~~~~~~~--~~~~~~~~~~~~~~~~~  149 (388)
T PIGB_HUMAN/62-   73 DSVQLLIWIPRLAQALLSAVADVRLYSLMKQLEN-QEVARWVFFCQLCSWFTWYCCTRTLT--NTMETVLTIIALFYYPL  149 (388)
T ss_pred             CCHHHHHHHHHHHHHHHHHHHHHHHHHHHHHHcC-hhHHHHHHHHHHHhHHHHHHHhhhch--HHHHHHHHHHHHHHHHH


Q ss_pred             HHccCCCCcchHHHHHHHHHHHHHHHHhHhHHHHHHHHHHHHHHHHHcccchhhhcchHhhhHHHHHHHHHHHHHHHHHH
Q sp|Q8N394|TMTC  158 HCSTRGYSARTWGWFLGSGLCAGCSMLWKEQGVTVLAVSAVYDVFVFHRLKIKQILPTIYKRKNLSLFLSISLLIFWGSS  237 (475)
Q Consensus       158 ~~~~~~~~~~~~~~~~l~~l~~~la~ltk~~~~~~~~~~~~~~l~~~~~~~~~~~~~~~~~~~~~~~~~~~~~~~~~~~~  237 (475)
                      ..+++     +++..  ++++.+++.++|+.+..+.+...+..+...+++ +++       ..........+........
T Consensus       150 ~~~~~-----~~~~~--~~~~~~l~~~~k~~~~~~~~~~~~~~~~~~~~~-~~~-------~~~~~~~~~~~~~~~~~~~  214 (388)
T PIGB_HUMAN/62-  150 EGSKS-----MNSVK--YSSLVALAFIIRPTAVILWTPLLFRHFCQEPRK-LDL-------ILHHFLPVGFVTLSLSLMI  214 (388)
T ss_pred             HhCCC-----CcHHH--HHHHHHHHHHhcchHHHHHHHHHHHHHHcChhc-HHH-------HHHHHHHHHHHHHHHHHHH


Q ss_pred             HHHHHHHHhcCCCCCccCCCCCCcCCChHHHHHHHHHHHHHHhHHHhhCcccccccccccccccccccCCHHHHHHHHHH
Q sp|Q8N394|TMTC  238 LLGARLYWMGNKPPSFSNSDNPAADSDSLLTRTLTFFYLPTKNLWLLLCPDTLSFDWSMDAVPLLKTVCDWRNLHTVAFY  317 (475)
Q Consensus       238 ~~~~~~~~~~~~~~~~~~~~~~~~~~~~~~~~~~~~~~~~~~~~~~~~~p~~~~~~~~~~~~~~~~~~~~~~~~~~~~~~  317 (475)
                      .......................................                               ..........
T Consensus       215 ~~~~~~~~~~~~~~~~~~~~~~~~~~~~~~~~~~~~~~~-------------------------------~~~~~~~~~~  263 (388)
T PIGB_HUMAN/62-  215 DRIFFGQWTLVQFNFLKFNVLQNWGTFYGSHPWHWYFSQ-------------------------------GFPVILGTHL  263 (388)
T ss_pred             HHHHhcchhhhhhhhhhhhcccccccccccCchHHHHHh-------------------------------hhhhhHHhHH


Q ss_pred             HHHHHHHHHHhhCcccccccCCCcccCCccccCCcccccccccccccccccccchhhcCCcCCcccccCCCCCCchHHhh
Q sp|Q8N394|TMTC  318 TGLLLLAYYGLKSPSVDRECNGKTVTNGKQNANGHSCLSDVEYQNSETKSSFASKVENGIKNDVSQRTQLPSTENIVVLS  397 (475)
Q Consensus       318 ~~~~~~~~~~~~~~~~~~~~~~~~~~~~~~~~~~~~~~~~~~~~~~~~~~~~~~~~~~~~~~~~~~~~~~~~~~~~~~~~  397 (475)
                      +.........+|+                                                            ++   ..
T Consensus       264 ~~~~~~~~~~~~~------------------------------------------------------------~~---~~  280 (388)
T PIGB_HUMAN/62-  264 PFFIHGCYLAPKR------------------------------------------------------------YR---IL  280 (388)
T ss_pred             HHHHHHHHHchhh------------------------------------------------------------hH---HH


Q ss_pred             hHHHHHHHhhhcCccccCChhhHHHHhHHHHHHHHHHHHHHHHHHHHHhchHHHHHHHHHHHHHHHHHHHHHHHHhcC
Q sp|Q8N394|TMTC  398 LSLLIIPFVPATNLFFYVGFVIAERVLYIPSMGFCLLITVGARALYVKVQKRFLKSLIFYATATLIVFYGLKTAIRNG  475 (475)
Q Consensus       398 l~~~~~~~~~~~~~~~~~~~~~~~Ry~~~~~~~~~ll~~~~l~~~~~~~~~~~~~~~~~~~~~~~~~~~~~~~~~~~~  475 (475)
                      ..+.+..++.....     ....+||..+..|+++++++.++.++.++.+++.  +....++++..............
T Consensus       281 ~~~~~~~~~~~~~~-----~~~~~ry~~~~~p~~~l~~~~~~~~~~~~~~~~~--~~~~~~~~~~~~~~~~~~~~~~~  351 (388)
T PIGB_HUMAN/62-  281 LVTVLWTLLVYSML-----SHKEFRFIYPVLPFCMVFCGYSLTHLKTWKKPAL--SFLFLSNLFLALYTGLVHQRGTL  351 (388)
T ss_pred             HHHHHHHHHHHHhh-----cCCCcchHhcHHHHHHHHHHHHHHhhhcccchHH--HHHHHHHHHHHHHHHHHhhccch


No 2
>PF02516.15 ; STT3 ; Oligosaccharyl transferase STT3 subunit
Probab=99.82  E-value=2.1e-17  Score=160.55  Aligned_cols=368  Identities=10%  Similarity=-0.006  Sum_probs=0.0  Template_Neff=12.100

Q ss_pred             CHHHHHHHHHHHHHH-----HhhcCCCCcccchhHHHhchhhCCCCc--hhHhhhcccccccccCCCCcccCChHHHHHH
Q sp|Q8N394|TMTC    1 MIAELVSSALGLALY-----LNTLSADFCYDDSRAIKTNQDLLPETP--WTHIFYNDFWGTLLTHSGSHKSYRPLCTLSF   73 (475)
Q Consensus         1 ~~~~lll~~~~~~~~-----~~~~~~~~~~De~~~~~~~~~~~~~~~--~~~~~~~~~~~~~~~~~~~~~~~~Pl~~~l~   73 (475)
                      .+++++++++....+     ..........||..+...++++.+++.  -......+++.....+.+....++|++.++.
T Consensus         4 ~~~l~~i~~~~~~~r~~~~~~~~~~~~~~~D~~~~~~~a~~~~~~~~~~~~~~~~~~~~~~~~~~~~~~~~~~p~~~~l~   83 (458)
T O27928_METTH/2    4 RIETAELKGMNTADRAYFTDENGLPYMYEPDSYYNYRLTANILDHGHPGDKIINGTPWDLHSNYPPGNRVNYPPLILWIS   83 (458)
T ss_pred             hHhHHHHHhhhhhhHHhCCCCCCCCcccCCCcHHHHHHHHHHHHhCCCCCcccCCCCCCchhcCCCCCCCCCCchHHHHH


Q ss_pred             HHHHHHhCCCh-----HHHHHHHHHHHHHHHHHHHHHHHHHhCChHHHHHHHHHHHHCHHhHHHHHhhhchHHHHHHHHH
Q sp|Q8N394|TMTC   74 RLNHAIGGLNP-----WSYHLVNVLLHAAVTGLFTSFSKILLGDGYWTFMAGLMFASHPIHTEAVAGIVGRADVGASLFF  148 (475)
Q Consensus        74 ~~~~~lfG~~~-----~~~rl~~~l~~~l~~~lly~l~r~l~~~~~~al~aall~a~~P~~~~~~~~~~~~~~~~~~~f~  148 (475)
                      ....+++|...     ...|+.+.++++++++.+|.++|++.+ +..|++++++++++|.+...+......+|.+..++.
T Consensus        84 ~~~~~~~~~~~~~~~~~~~~~~~~~~~~l~~~~~y~l~~~~~~-~~~a~~a~~l~~~~p~~~~~~~~~~~~~~~~~~~~~  162 (458)
T O27928_METTH/2   84 LLFHNFINLFIPFSLIETCFWLPAIIGPLAGIVMFFMVRRYAG-DLPGLLSGVLLVLAPVYFSRTVPGFFDTDMFNIIFP  162 (458)
T ss_pred             HHHHHHHHhhCCCcHHHHHhHHHHHHHHHHHHHHHHHHHHHcC-cHHHHHHHHHHHHcHHHHHhhCCCCCCchHHHHHHH


Q ss_pred             HHHHHHHHHHHccCCCCcch--HHHHHHHHHHHHHHHHhHhHHHHHHHHHHHHHHHHHcccchhhhcchHhhhHHHHHHH
Q sp|Q8N394|TMTC  149 LLSLLCYIKHCSTRGYSART--WGWFLGSGLCAGCSMLWKEQGVTVLAVSAVYDVFVFHRLKIKQILPTIYKRKNLSLFL  226 (475)
Q Consensus       149 ll~l~~~l~~~~~~~~~~~~--~~~~~l~~l~~~la~ltk~~~~~~~~~~~~~~l~~~~~~~~~~~~~~~~~~~~~~~~~  226 (475)
                      +++++++.+..+++     +  +++.++++++.+++.++|+......+...+......++++.++       +.......
T Consensus       163 ~l~~~~~~~~~~~~-----~~~~~~~~l~g~~~~l~~~~~~~~~~~~~~~~~~~~~~~~~~~~~~-------~~~~~~~~  230 (458)
T O27928_METTH/2  163 LLVIFFLLKATETK-----NNYMFPLLLSSFSLALLSLSWNGWAYIFYIIIISSILYMTLCKLKG-------KAVMGFSR  230 (458)
T ss_pred             HHHHHHHHHHhccC-----CCchHHHHHHHHHHHHHHhHhhHHHHHHHHHHHHHHHHHHHhhccc-------chhhHHHH


Q ss_pred             HHHHHHHHHHHHHHHHH-------------HHhcCCCCC--ccCCCCCCcCCChHHHHHHHHHHHHHHhHHHhhCccccc
Q sp|Q8N394|TMTC  227 SISLLIFWGSSLLGARL-------------YWMGNKPPS--FSNSDNPAADSDSLLTRTLTFFYLPTKNLWLLLCPDTLS  291 (475)
Q Consensus       227 ~~~~~~~~~~~~~~~~~-------------~~~~~~~~~--~~~~~~~~~~~~~~~~~~~~~~~~~~~~~~~~~~p~~~~  291 (475)
                      ...........+.....             .........  ........................               
T Consensus       231 ~~~~~~~~~~~~~~~~~~~~~~~~~~~~~~~~~~~~~~~~~~~~~~~~~~~~~~~~~~~~~~~~~---------------  295 (458)
T O27928_METTH/2  231 KIAVFVIISLLIIGLAGRLGYALIFPTFFKFTFKSLSAGGWPGIFESISELSAPTFDEFLSLPGP---------------  295 (458)
T ss_pred             HHHHHHHHHHHHhhhcccccHHHHHHHHHHHhcccccCCCCCcchHHHHHHhcccHHHHhcCchH---------------


Q ss_pred             ccccccccccccccCCHHHHHHHHHHHHHHHHHHHHhhCcccccccCCCcccCCccccCCcccccccccccccccccccc
Q sp|Q8N394|TMTC  292 FDWSMDAVPLLKTVCDWRNLHTVAFYTGLLLLAYYGLKSPSVDRECNGKTVTNGKQNANGHSCLSDVEYQNSETKSSFAS  371 (475)
Q Consensus       292 ~~~~~~~~~~~~~~~~~~~~~~~~~~~~~~~~~~~~~~~~~~~~~~~~~~~~~~~~~~~~~~~~~~~~~~~~~~~~~~~~  371 (475)
                                      ..........+..........++++++++                                   
T Consensus       296 ----------------~~~~~~~~~~~~~~~~~~~~~~~~~~~~~-----------------------------------  324 (458)
T O27928_METTH/2  296 ----------------VNMGIGLFGFVIIGSIMLRDEIKRVHLPD-----------------------------------  324 (458)
T ss_pred             ----------------HHHHHHHHHHHHHHHHHHHHHHHhccCCC-----------------------------------


Q ss_pred             hhhcCCcCCcccccCCCCCCchHHhhhHHHHHHHhhhcCccccCChhhHHHHhHHHHHHHHHHHHHHHHHHHHHhchHHH
Q sp|Q8N394|TMTC  372 KVENGIKNDVSQRTQLPSTENIVVLSLSLLIIPFVPATNLFFYVGFVIAERVLYIPSMGFCLLITVGARALYVKVQKRFL  451 (475)
Q Consensus       372 ~~~~~~~~~~~~~~~~~~~~~~~~~~l~~~~~~~~~~~~~~~~~~~~~~~Ry~~~~~~~~~ll~~~~l~~~~~~~~~~~~  451 (475)
                                         ...................       .....||.++..|+++++++.++..+.++.+++..
T Consensus       325 -------------------~~~~~~~~~~~~~~~~~~~-------~~~~~Ry~~~~~p~~~i~~~~~~~~~~~~~~~~~~  378 (458)
T O27928_METTH/2  325 -------------------FSWYPFILIGIWLIIGLAA-------YSLSTRFALLVIPPLIIFLGLLMGVMASYLKGSPS  378 (458)
T ss_pred             -------------------CccHHHHHHHHHHHHHHHH-------HHHHHhHHHhhHHHHHHHHHHHHHHHHHHhcCCcc


Q ss_pred             HHHHHHHHHHHHHHHHHHHHHh
Q sp|Q8N394|TMTC  452 KSLIFYATATLIVFYGLKTAIR  473 (475)
Q Consensus       452 ~~~~~~~~~~~~~~~~~~~~~~  473 (475)
                      ++.......+.+..........
T Consensus       379 ~~~~~~~~~~~~~~~~~~~~~~  400 (458)
T O27928_METTH/2  379 MRLRRSGNVFILSLVVMLSTIS  400 (458)
T ss_pred             chHHHHHHHHHHHHHHHHHHHH


No 3
>PF09852.10 ; DUF2079 ; Predicted membrane protein (DUF2079)
Probab=99.77  E-value=1.3e-15  Score=150.77  Aligned_cols=341  Identities=9%  Similarity=-0.034  Sum_probs=0.0  Template_Neff=10.900

Q ss_pred             CCCcccchhHHHhchhhCCCCchhHhhhcccccccccCCCCcccCChHHHHHHHHHHHHhCCChHHHHHHHHHHHHHHHH
Q sp|Q8N394|TMTC   21 ADFCYDDSRAIKTNQDLLPETPWTHIFYNDFWGTLLTHSGSHKSYRPLCTLSFRLNHAIGGLNPWSYHLVNVLLHAAVTG  100 (475)
Q Consensus        21 ~~~~~De~~~~~~~~~~~~~~~~~~~~~~~~~~~~~~~~~~~~~~~Pl~~~l~~~~~~lfG~~~~~~rl~~~l~~~l~~~  100 (475)
                      ....+||..+...++++.+++.+.......         .....++|++.++.++.+.++| ++...|++++++++++++
T Consensus         6 ~~~~~De~~~~~~a~~~~~g~~~~~~~~~~---------~~~~~~~pl~~~l~a~~~~l~g-~~~~~rl~~~l~~~~~~~   75 (519)
T Q9HK92_THEAC/3    6 NATAYDLGIYVSILENTMHGHVMYANPLLI---------NSFSEHFSPFLFVIYPIYWFFP-YVKTLLIMQSVMISFSGL   75 (519)
T ss_pred             CccccHHHHHHHHHHHHHcCCccccCcccc---------ccccccchhHHHHHHHHHHHcC-ChHHHHHHHHHHHHHHHH


Q ss_pred             HHHHHHHHHhC-C--------hHHHHHHHHHHHHCHHhHHHH-HhhhchHHHHHHHHHHHHHHHHHHHHccCCCCcchHH
Q sp|Q8N394|TMTC  101 LFTSFSKILLG-D--------GYWTFMAGLMFASHPIHTEAV-AGIVGRADVGASLFFLLSLLCYIKHCSTRGYSARTWG  170 (475)
Q Consensus       101 lly~l~r~l~~-~--------~~~al~aall~a~~P~~~~~~-~~~~~~~~~~~~~f~ll~l~~~l~~~~~~~~~~~~~~  170 (475)
                      ++|+++|++++ +        +..|++++++++++|.....+ ...+.  |.+..++++++++++++.  ++        
T Consensus        76 ~~y~l~r~~~~~~~~~~~~~~~~~al~a~ll~~~~p~~~~~~~~~~~~--~~~~~~~~~~~~~~~~~~--~~--------  143 (519)
T Q9HK92_THEAC/3   76 VIYLLAREIFFINNFKKDILLEMLALFISTSYILSPYIESPLSFDFHL--MPFLILFVPLSFYFFMKK--YK--------  143 (519)
T ss_pred             HHHHHHHHHhccCcccchhHHHHHHHHHHHHHHHcHHhhhhhhcCCch--HHHHHHHHHHHHHHHHhh--cc--------


Q ss_pred             HHHHHHHHHHHHHHhHhHHHHHHHHHHHHHHHH-----------------H----------cccchhhhcchHhhhHHHH
Q sp|Q8N394|TMTC  171 WFLGSGLCAGCSMLWKEQGVTVLAVSAVYDVFV-----------------F----------HRLKIKQILPTIYKRKNLS  223 (475)
Q Consensus       171 ~~~l~~l~~~la~ltk~~~~~~~~~~~~~~l~~-----------------~----------~~~~~~~~~~~~~~~~~~~  223 (475)
                       ..++++++++++++|+.+.++.+.+.+..+..                 .          ++++.....+...+.....
T Consensus       144 -~~~~gl~~~la~l~k~~~~~~~~~~~l~~~~~~~~~~~~~~~~~~~~~~~~~~~~~~~~~~~~~~~~~~~~~~~~~~~~  222 (519)
T Q9HK92_THEAC/3  144 -ILNLIVLILIISLHSLFVIMVFFIISYQFIFRIRNEGNLNCHKIIRTIANINISDNLKKTPKSKYVLQKIVRSKTLIKI  222 (519)
T ss_pred             -HHHHHHHHHHHHHhcchHHHHHHHHHHHHHHHHhccCCCcchhhhHHhhhcccccccccCCcchhhhhhhhcchHHHHH


Q ss_pred             HHHHHHHHHHHHHHHHHHHHHHhcCCCCCccCCCCCCcCCChHHHHHHHHHHHHHHhHHHhhCccccccccccccccccc
Q sp|Q8N394|TMTC  224 LFLSISLLIFWGSSLLGARLYWMGNKPPSFSNSDNPAADSDSLLTRTLTFFYLPTKNLWLLLCPDTLSFDWSMDAVPLLK  303 (475)
Q Consensus       224 ~~~~~~~~~~~~~~~~~~~~~~~~~~~~~~~~~~~~~~~~~~~~~~~~~~~~~~~~~~~~~~~p~~~~~~~~~~~~~~~~  303 (475)
                      ........+..............+.................+..+...+..............                 
T Consensus       223 ~~~~~~~~~~~~~~~~~~~~~~~~~~~~~~~~~~~~~~~~~~~~~~~~~~~~~~~~~~~~~~~-----------------  285 (519)
T Q9HK92_THEAC/3  223 IITLILLVGYLYFASLMKTFIASGAVALSPPSTMSTGSVSSSLAGLFTDLFTRPMLIESAFLI-----------------  285 (519)
T ss_pred             HHHHHHHHHHHHHHHHHHHHHHccccccCCCcccCCCCcCCcHHHHHHHHhhCchHHHHHHhc-----------------


Q ss_pred             ccCCHHHHHHHHHHHHHHHHHHHHhhCcccccccCCCcccCCccccCCcccccccccccccccccccchhhcCCcCCccc
Q sp|Q8N394|TMTC  304 TVCDWRNLHTVAFYTGLLLLAYYGLKSPSVDRECNGKTVTNGKQNANGHSCLSDVEYQNSETKSSFASKVENGIKNDVSQ  383 (475)
Q Consensus       304 ~~~~~~~~~~~~~~~~~~~~~~~~~~~~~~~~~~~~~~~~~~~~~~~~~~~~~~~~~~~~~~~~~~~~~~~~~~~~~~~~  383 (475)
                          ............++.......++                                                     
T Consensus       286 ----~~~~~~~~~~~~~~~~~~~~~~~-----------------------------------------------------  308 (519)
T Q9HK92_THEAC/3  286 ----NFPDKIIFAFYAFANTGFLVFLD-----------------------------------------------------  308 (519)
T ss_pred             ----cchHHHHHHHHHHHHHhHHHhcC-----------------------------------------------------


Q ss_pred             ccCCCCCCchHHhhhHHHHHHHhhhcCccccCChhhHHHHhHHHHHHHHHHHHHHHHHHH-------HHhchHHHHHHHH
Q sp|Q8N394|TMTC  384 RTQLPSTENIVVLSLSLLIIPFVPATNLFFYVGFVIAERVLYIPSMGFCLLITVGARALY-------VKVQKRFLKSLIF  456 (475)
Q Consensus       384 ~~~~~~~~~~~~~~l~~~~~~~~~~~~~~~~~~~~~~~Ry~~~~~~~~~ll~~~~l~~~~-------~~~~~~~~~~~~~  456 (475)
                             .......+.+++..++..    .........||.++.+|+++++++.++.++.       +..++++.++...
T Consensus       309 -------~~~~~~~~~~~~~~~~~~----~~~~~~~~~ry~~~~~p~l~i~~~~~~~~~~~~~~~~~~~~~~~~~~~~~~  377 (519)
T Q9HK92_THEAC/3  309 -------PLSLLMDIPYFLYAYLSS----YGPYYSLGYQYSTMIIPFIFIGALFGIRKIVQSARATDSDDVRRTIKKILV  377 (519)
T ss_pred             -------HHHHHhHHHHHHHHHhcc----CccccchhhHHHHhHHHHHHHHHHHHHHHHHHHhccCCCcchhHhHHHHHH


Q ss_pred             HHHHHHHHHHHHH
Q sp|Q8N394|TMTC  457 YATATLIVFYGLK  469 (475)
Q Consensus       457 ~~~~~~~~~~~~~  469 (475)
                      .+++++++.....
T Consensus       378 ~~~~~~~~~~~~~  390 (519)
T Q9HK92_THEAC/3  378 GVISIVIVSSLFE  390 (519)
T ss_pred             HHHHHHHHHHHHh


No 4
>PF07220.12 ; DUF1420 ; Protein of unknown function (DUF1420)
Probab=99.69  E-value=5.5e-14  Score=143.50  Aligned_cols=363  Identities=12%  Similarity=-0.001  Sum_probs=0.0  Template_Neff=10.600

Q ss_pred             HHHHHHHHHHHHHHHhhcCCCCcccc-hhHHHhchhhCCCCchhHhhhcccccccccCCCCcccCChHHHHHHHHHHHHh
Q sp|Q8N394|TMTC    2 IAELVSSALGLALYLNTLSADFCYDD-SRAIKTNQDLLPETPWTHIFYNDFWGTLLTHSGSHKSYRPLCTLSFRLNHAIG   80 (475)
Q Consensus         2 ~~~lll~~~~~~~~~~~~~~~~~~De-~~~~~~~~~~~~~~~~~~~~~~~~~~~~~~~~~~~~~~~Pl~~~l~~~~~~lf   80 (475)
                      ....++++............+..+|| .+|...++.+.+++..........           ..+||...++......+.
T Consensus       158 ~l~~~i~~~~~~~~~~~~~p~~~~D~~~yhl~~a~~~~~~g~~~~~~~~~~-----------~~~P~~~~~l~~~~~~l~  226 (670)
T D4HSK9_LEPIR/4  158 VLNVFIILLMIGYGFLALCPITNADSLDYHIGVAIEILNQGKMPVFSGWFH-----------GRLAGSGEVLNALGLAIG  226 (670)
T ss_pred             HHHHHHHHHHHHHHHHHcCCCCCCHHHHHHHHHHHHHHHcCCCCCCCCchh-----------hcCCchHHHHHHHHHHHc


Q ss_pred             CCChHHHHHHHHHHHHHHHHHHHHHHHHHhCCh--HHHHHHHHHHHHCHHhHHHHHh---hhchHHHHHHHHHHHHHHHH
Q sp|Q8N394|TMTC   81 GLNPWSYHLVNVLLHAAVTGLFTSFSKILLGDG--YWTFMAGLMFASHPIHTEAVAG---IVGRADVGASLFFLLSLLCY  155 (475)
Q Consensus        81 G~~~~~~rl~~~l~~~l~~~lly~l~r~l~~~~--~~al~aall~a~~P~~~~~~~~---~~~~~~~~~~~f~ll~l~~~  155 (475)
                      +.......-.+.+++++++.++|.++|+.++ +  ..+.+++++++++|.+...++.   .+.  |.+.+++.+++++.+
T Consensus       227 ~~~~~~~~~~~~l~~~l~~~~~y~l~r~~~~-~~~~~a~~aall~~~~p~~~~~s~~~~~~~~--d~~~~~~~~~~l~~~  303 (670)
T D4HSK9_LEPIR/4  227 AEQFGSLLQFCGLLSIYGILSFYSFAEKFSE-SDGVWRKIIIIAFLSSPVLVFLVSSPKPQLL--QIGMTSFAITLLLEI  303 (670)
T ss_pred             chhHHHHHHHHHHHHHHHHHHHHHHHHHhcC-CCCHHHHHHHHHHHhchHHHHHhcCCchHHH--HHHHHHHHHHHHHHH


Q ss_pred             HHHHccCCCCcchHHHHHHHHHH--HHHHHHhHhHHHHHHHHHHHHHHHHHcccchhhhcchHhhhHHHHHHHHHHHHHH
Q sp|Q8N394|TMTC  156 IKHCSTRGYSARTWGWFLGSGLC--AGCSMLWKEQGVTVLAVSAVYDVFVFHRLKIKQILPTIYKRKNLSLFLSISLLIF  233 (475)
Q Consensus       156 l~~~~~~~~~~~~~~~~~l~~l~--~~la~ltk~~~~~~~~~~~~~~l~~~~~~~~~~~~~~~~~~~~~~~~~~~~~~~~  233 (475)
                      .+..+++     +.++..+++++  +|+|..+|++++++.+.+.+..+...++++...       +.........++..+
T Consensus       304 ~~~~~~~-----~~~~~~l~gl~~~~gla~~~K~~~~~~~~~~~~~~l~~~~~~~~~~-------~~~~~~~~~~~~~~~  371 (670)
T D4HSK9_LEPIR/4  304 FSKIKTD-----KNKLFAFSLICILIMSATQAKFSFFLSAFLIGLFSIFSLGSIRLFF-------YGLLISLFFFVLINF  371 (670)
T ss_pred             HHhhccC-----CchHHHHHHHHHHHHHHHhhHHHHHHHHHHHHHHHHHHhcccchhH-------HHHHHHHHHHHHHHH


Q ss_pred             HHHHHHHHHHHHhcCCCCCccCCCCCCcCCChHHHHHHHHHHHHHHhHHHhhCcccccccccccccccccccCCHHHHHH
Q sp|Q8N394|TMTC  234 WGSSLLGARLYWMGNKPPSFSNSDNPAADSDSLLTRTLTFFYLPTKNLWLLLCPDTLSFDWSMDAVPLLKTVCDWRNLHT  313 (475)
Q Consensus       234 ~~~~~~~~~~~~~~~~~~~~~~~~~~~~~~~~~~~~~~~~~~~~~~~~~~~~~p~~~~~~~~~~~~~~~~~~~~~~~~~~  313 (475)
                      ....+........+....................+..................+........                  
T Consensus       372 ~~~~w~~~~~~~~g~~~~~~~~~~~~~~~~~~~~~~~~~~~~~~~~~~~~~~~~~~~~~~~~------------------  433 (670)
T D4HSK9_LEPIR/4  372 PAIFWKIKNYNSTFIDVLIHPLPGNTFPGVNEFEVSLRNYQDSALIFPLSLIFPNQFGVITT------------------  433 (670)
T ss_pred             HHHHHHHHHHHccCCcccccCCCCCCCCCccchHHHHHhcccccccCcHHhhccccchhhHh------------------


Q ss_pred             HHHHHHHHHHHHHHhhCcccccccCCCcccCCccccCCcccccccccccccccccccchhhcCCcCCcccccCCCCCCch
Q sp|Q8N394|TMTC  314 VAFYTGLLLLAYYGLKSPSVDRECNGKTVTNGKQNANGHSCLSDVEYQNSETKSSFASKVENGIKNDVSQRTQLPSTENI  393 (475)
Q Consensus       314 ~~~~~~~~~~~~~~~~~~~~~~~~~~~~~~~~~~~~~~~~~~~~~~~~~~~~~~~~~~~~~~~~~~~~~~~~~~~~~~~~  393 (475)
                       ....+.+......+++                                                            ++.
T Consensus       434 -~~~~~~~~~~~~~~~~------------------------------------------------------------~~~  452 (670)
T D4HSK9_LEPIR/4  434 -VIGLGLFLIIFVKPIV------------------------------------------------------------TQK  452 (670)
T ss_pred             -HHHHHHHHHHHhcchh------------------------------------------------------------chH


Q ss_pred             HHhhhHHHHHHHhhhcCccccCChhhHHHHhHHHHHHHHHHHHHHHHHHHHHhchHHHHHHHHHHHHHHHHHHHHHHHHh
Q sp|Q8N394|TMTC  394 VVLSLSLLIIPFVPATNLFFYVGFVIAERVLYIPSMGFCLLITVGARALYVKVQKRFLKSLIFYATATLIVFYGLKTAIR  473 (475)
Q Consensus       394 ~~~~l~~~~~~~~~~~~~~~~~~~~~~~Ry~~~~~~~~~ll~~~~l~~~~~~~~~~~~~~~~~~~~~~~~~~~~~~~~~~  473 (475)
                      ......+.+.........     .....||.++.+|++++ ++.+.....+..+++.++.....+++.++..........
T Consensus       453 ~~~~~~~~~~~~~~~~~~-----~~~~~Ry~lp~~p~l~l-~~~~~~~~~~~~~~~~~~~~~~~~~~~~~~~~~~~~~~~  526 (670)
T D4HSK9_LEPIR/4  453 AFLLSVMIILFVILGSLM-----GQKASRFFLEPFVWMLI-SLIGLNSFGKWNIRFVKEAVSTGILLQACATLVIISVGI  526 (670)
T ss_pred             HHHHHHHHHHHHHHHHHh-----ccchHHhhHHHHHHHHH-HHHHHHhhccccHHHHHHHHHHHHHHHHHHHHHHHHHHH


Q ss_pred             cC
Q sp|Q8N394|TMTC  474 NG  475 (475)
Q Consensus       474 ~~  475 (475)
                      ..
T Consensus       527 ~~  528 (670)
T D4HSK9_LEPIR/4  527 YQ  528 (670)
T ss_pred             hh


No 5
>PF10131.10 ; PTPS_related ; 6-pyruvoyl-tetrahydropterin synthase related domain; membrane protein
Probab=99.65  E-value=9.7e-14  Score=139.99  Aligned_cols=304  Identities=11%  Similarity=-0.039  Sum_probs=0.0  Template_Neff=11.600

Q ss_pred             cccCChHHHHHHHHHHHHh-CCChHHHHHHHHHHHHHHHHHHHHHHHHHhCChHHHHHHHHHHHHCHHhHHHHHhhhchH
Q sp|Q8N394|TMTC   62 HKSYRPLCTLSFRLNHAIG-GLNPWSYHLVNVLLHAAVTGLFTSFSKILLGDGYWTFMAGLMFASHPIHTEAVAGIVGRA  140 (475)
Q Consensus        62 ~~~~~Pl~~~l~~~~~~lf-G~~~~~~rl~~~l~~~l~~~lly~l~r~l~~~~~~al~aall~a~~P~~~~~~~~~~~~~  140 (475)
                      ..+|||++.++.++...++ |.+..+.|+.++++++++++.+|.++|++.+ +..|++++++++++|.+.........++
T Consensus         1 f~~~pPl~~~l~~~~~~l~~g~~~~~~~l~~~l~~~l~~~~~y~l~r~~~~-~~~a~~a~~l~~~~p~~~~~~~~~~~~~   79 (616)
T R5JZI7_9CLOT/7    1 FRYWGPLSYYIMAGLMFLTSGDLLLAYRLIAFVIFVVGGLPWILWGIHENR-RVLGTFFGVLWFFMPEHIRIYFTAGNLP   79 (616)
T ss_pred             CCCCchHHHHHHHHHHHHhcCCHHHHHHHHHHHHHHHHHHHHHHHHHHcCc-HHHHHHHHHHHHHCchHHHHHHhcCCHH


Q ss_pred             HHHHHHHHHHHHHHHHHHHccCCCCcchHHHHHHHHHHHHHHHHhHhHHHHHHHHHHHHHHHHHcccchhhhcchHhhhH
Q sp|Q8N394|TMTC  141 DVGASLFFLLSLLCYIKHCSTRGYSARTWGWFLGSGLCAGCSMLWKEQGVTVLAVSAVYDVFVFHRLKIKQILPTIYKRK  220 (475)
Q Consensus       141 ~~~~~~f~ll~l~~~l~~~~~~~~~~~~~~~~~l~~l~~~la~ltk~~~~~~~~~~~~~~l~~~~~~~~~~~~~~~~~~~  220 (475)
                      |.+..++.+++++++.+..+++     ++++.++++++.+++.++|+....+.++..+..++....++.+.       ++
T Consensus        80 ~~~~~~~~~l~l~~~~~~~~~~-----~~~~~~~~~l~~~l~~~~~~~~~~~~~~~~~~~~~~~~~~~~~~-------~~  147 (616)
T R5JZI7_9CLOT/7   80 QMVTTMLVPYVIWFLWLYVRKK-----NNRAAVGLFVCMTLMSFTHLMVTAIMGVSAFLYLLIDQIWNKDT-------RR  147 (616)
T ss_pred             HHHHHHHHHHHHHHHHHHHhcC-----CHHHHHHHHHHHHHHHHhcHHHHHHHHHHHHHHHHHHHHhCCCh-------HH


Q ss_pred             HHHHHHHHHHHHHHHHHHHHHHHHHhcCCCCCccCCCCCCcCCChHHHHHHHHHHHHHHhHHHhhCcccccccccccccc
Q sp|Q8N394|TMTC  221 NLSLFLSISLLIFWGSSLLGARLYWMGNKPPSFSNSDNPAADSDSLLTRTLTFFYLPTKNLWLLLCPDTLSFDWSMDAVP  300 (475)
Q Consensus       221 ~~~~~~~~~~~~~~~~~~~~~~~~~~~~~~~~~~~~~~~~~~~~~~~~~~~~~~~~~~~~~~~~~~p~~~~~~~~~~~~~  300 (475)
                      ........++.+++...++................. ...................                        
T Consensus       148 ~~~~~~~~~~~~~~~~~~~~~~~~~~~~~~~~~~~~-~~~~~~~~~~~~~~~~~~~------------------------  202 (616)
T R5JZI7_9CLOT/7  148 KIFALIYMICGILTAGIWVIPSLKGGLVTSESGDGS-VMSTLIYPLTTSLNPFKRL------------------------  202 (616)
T ss_pred             HHHHHHHHHHHHHHHHHHHHHHHccCCccCCCCccc-hhhhheechhhccCcchhc------------------------


Q ss_pred             cccccCCHHHHHHHHHHHHHHHHHHHHhhCcccccccCCCcccCCccccCCcccccccccccccccccccchhhcCCcCC
Q sp|Q8N394|TMTC  301 LLKTVCDWRNLHTVAFYTGLLLLAYYGLKSPSVDRECNGKTVTNGKQNANGHSCLSDVEYQNSETKSSFASKVENGIKND  380 (475)
Q Consensus       301 ~~~~~~~~~~~~~~~~~~~~~~~~~~~~~~~~~~~~~~~~~~~~~~~~~~~~~~~~~~~~~~~~~~~~~~~~~~~~~~~~  380 (475)
                         .............++..+......+++                                                  
T Consensus       203 ---~~~~~~~~~~~~~~~l~~~~~~~~~~~--------------------------------------------------  229 (616)
T R5JZI7_9CLOT/7  203 ---SAGNDSFYFGLAAVLIAIAGILLARGG--------------------------------------------------  229 (616)
T ss_pred             ---cCCCCcchHHHHHHHHHHHHHHHHcCC--------------------------------------------------


Q ss_pred             cccccCCCCCCchHHhhhHHHHHHHhhhcCccccCChhhHH---HHhHHHHHHHHHHHHHHHHHHHHHhchHHHHHHHHH
Q sp|Q8N394|TMTC  381 VSQRTQLPSTENIVVLSLSLLIIPFVPATNLFFYVGFVIAE---RVLYIPSMGFCLLITVGARALYVKVQKRFLKSLIFY  457 (475)
Q Consensus       381 ~~~~~~~~~~~~~~~~~l~~~~~~~~~~~~~~~~~~~~~~~---Ry~~~~~~~~~ll~~~~l~~~~~~~~~~~~~~~~~~  457 (475)
                               +.......++.+++..................   ||..+.  +++++++.++.+..++        ....
T Consensus       230 ---------~~~~~~~~~~~~~~~~~~~~~~~~~~~~~~~~~~~r~~~~~--~~~~~~~~~~~~~~~~--------~~~~  290 (616)
T R5JZI7_9CLOT/7  230 ---------KKAGFVFLLIMLACTTPAAYRILVKLPFSQLFWMTRFAPMV--YGFFFSACLEWVRLKK--------KYCV  290 (616)
T ss_pred             ---------ChHHHHHHHHHHHhcchHHHHHHhhCCHHHhhhHhHHHHHH--HHHHHHHHHHhhhhHH--------HHHH


Q ss_pred             HHHHHHHHHHHHHHHhcC
Q sp|Q8N394|TMTC  458 ATATLIVFYGLKTAIRNG  475 (475)
Q Consensus       458 ~~~~~~~~~~~~~~~~~~  475 (475)
                      +++++++...........
T Consensus       291 ~~~~~~~~~~~~~~~~~~  308 (616)
T R5JZI7_9CLOT/7  291 LLAALLCVDSISCMNLDF  308 (616)
T ss_pred             HHHHHHHHHHhhhccccc


No 6
>PF02366.19 ; PMT ; Dolichyl-phosphate-mannose-protein mannosyltransferase
Probab=99.61  E-value=1.3e-13  Score=121.28  Aligned_cols=217  Identities=16%  Similarity=0.110  Sum_probs=0.0  Template_Neff=12.200

Q ss_pred             HHHHHHHHHHHHHHhhcCCCCcccchhHHHhchhhCCCCchhHhhhcccccccccCCCCcccCChHHHHHHHHHHHHhC-
Q sp|Q8N394|TMTC    3 AELVSSALGLALYLNTLSADFCYDDSRAIKTNQDLLPETPWTHIFYNDFWGTLLTHSGSHKSYRPLCTLSFRLNHAIGG-   81 (475)
Q Consensus         3 ~~lll~~~~~~~~~~~~~~~~~~De~~~~~~~~~~~~~~~~~~~~~~~~~~~~~~~~~~~~~~~Pl~~~l~~~~~~lfG-   81 (475)
                      ++++++......+..........||..+...++++.+++...                  ..++|............+| 
T Consensus         1 ~~~~~~~~~~~~~~~~~~~~~~~D~~~~~~~a~~~~~~~~~~------------------~~~~~~~~~~~~~~~~~~~~   62 (247)
T PMT1_SCHPO/38-    1 IFLTVVAFCVRAQRLMNPAKVVFEELRYYNYAVDYVNNKLLM------------------DVYPPLGKLLFSLVAALTGN   62 (247)
T ss_pred             ChHHHHHHHHHHHHHhCCcccchHHHHHHHHHHHHHcCcccc------------------CCCCcHHHHHHHHHHHHcCC


Q ss_pred             -----------------CChHHHHHHHHHHHHHHHHHHHHHHHHHhCChHHHHHHHHHHHHCHHhHHHHHhhhchHHHHH
Q sp|Q8N394|TMTC   82 -----------------LNPWSYHLVNVLLHAAVTGLFTSFSKILLGDGYWTFMAGLMFASHPIHTEAVAGIVGRADVGA  144 (475)
Q Consensus        82 -----------------~~~~~~rl~~~l~~~l~~~lly~l~r~l~~~~~~al~aall~a~~P~~~~~~~~~~~~~~~~~  144 (475)
                                       .+....|+.+.+++.++++.+|.+.|+..+++..+++++++++++|.....+.....  |.+.
T Consensus        63 ~~~~~~~~~~~~~~~~~~~~~~~~~~~~~~~~~~~~~~~~~~~~~~~~~~~a~~~~~~~~~~p~~~~~~~~~~~--d~~~  140 (247)
T PMT1_SCHPO/38-   63 KYELNTLDEPGQQYPFTDVAYSMRLFTCLLGSLLVPLMYGTVYFPTKSKTAASLAALFVIFDNGLITMSRYIMI--EIPA  140 (247)
T ss_pred             CcccccccCCCCCCCcchHHHHHHHHHHHHHHHHHHHHHHHHhcccCCHHHHHHHHHHHHhchhHHHhHhhccc--hHHH


Q ss_pred             HHHHHHHHHHHHHH-------HccCCCCcchHHHHHHHHHHHHHHHHhHhHHHHHHHHHHHHHHHHHcccchhhhcchHh
Q sp|Q8N394|TMTC  145 SLFFLLSLLCYIKH-------CSTRGYSARTWGWFLGSGLCAGCSMLWKEQGVTVLAVSAVYDVFVFHRLKIKQILPTIY  217 (475)
Q Consensus       145 ~~f~ll~l~~~l~~-------~~~~~~~~~~~~~~~l~~l~~~la~ltk~~~~~~~~~~~~~~l~~~~~~~~~~~~~~~~  217 (475)
                      .++.+++++++.+.       .+++     ++++..+++++.+++.++|+......+...+.......+++.++..+   
T Consensus       141 ~~~~~~~~~~~~~~~~~~~~~~~~~-----~~~~~~~~~~~~~l~~~~k~~~~~~~~~~~~~~~~~~~~~~~~~~~~---  212 (247)
T PMT1_SCHPO/38-  141 LYFMSLTAFYWSVYEAQQKRPFSLR-----WHTSLLSTGVALGLALSTKLSAMFTFGWLLILAAFHLWNLLGDLSVP---  212 (247)
T ss_pred             HHHHHHHHHHHHHHHHhcCCCCCcH-----HHHHHHHHHHHHHHHHHhhHHHHHHHHHHHHHHHHHHHHhcCCCCCC---


Q ss_pred             hhHHHHHHHHHHHHHHHHHHHHHHHHHHhcC
Q sp|Q8N394|TMTC  218 KRKNLSLFLSISLLIFWGSSLLGARLYWMGN  248 (475)
Q Consensus       218 ~~~~~~~~~~~~~~~~~~~~~~~~~~~~~~~  248 (475)
                       .............+.....+........++
T Consensus       213 -~~~~~~~~~~~~~~~~~~p~~~~~~~~~~~  242 (247)
T PMT1_SCHPO/38-  213 -MYRIVKHLFSYIFYLIGVPITVYLAVFAVH  242 (247)
T ss_pred             -HHHHHHHHHHHHHHHHHHHHHHHHHHHHHH


No 7
>PF10034.10 ; Dpy19 ; Q-cell neuroblast polarisation
Probab=99.59  E-value=1.8e-12  Score=131.71  Aligned_cols=349  Identities=9%  Similarity=-0.051  Sum_probs=0.0  Template_Neff=10.800

Q ss_pred             CCCCcccchhHHHhchhhCCCCchhHhhhcccccccccCCCCccc---CChHHHHHHHHHHHHhC---------------
Q sp|Q8N394|TMTC   20 SADFCYDDSRAIKTNQDLLPETPWTHIFYNDFWGTLLTHSGSHKS---YRPLCTLSFRLNHAIGG---------------   81 (475)
Q Consensus        20 ~~~~~~De~~~~~~~~~~~~~~~~~~~~~~~~~~~~~~~~~~~~~---~~Pl~~~l~~~~~~lfG---------------   81 (475)
                      +..+..||..|...++++.+++++.+.+....++.....+.....   .+|...++.+..++++|               
T Consensus        30 ~~~~~~d~~~y~~~~~~i~~~~~~~~~~~~~~~d~~~~~p~g~~~~~~~~~~~~~~~a~~~~~~~~~~~~~~~~~~~~~~  109 (651)
T A7ST13_NEMVE/6   30 ELSFRTEMGLYYSYYKTMVEAPTFLDGLHAVMNCNVTEYPDTVNTLKRFNLYPEVILAGKFRIFEWLASKFEYQTKTCYT  109 (651)
T ss_pred             hhccCcchhhHHhHHhhhccCCCHHHHHHHHHcCCCCcCCCCchHHhhcchHHHHHHHHHHHHHHHHHhhcCcCccchhe


Q ss_pred             -----------------CChHHHHHHHHHHHHHHHHHHHHHHHHHhCChHHHHHHHHHHHHCHHhHHHHHhhhchHHHHH
Q sp|Q8N394|TMTC   82 -----------------LNPWSYHLVNVLLHAAVTGLFTSFSKILLGDGYWTFMAGLMFASHPIHTEAVAGIVGRADVGA  144 (475)
Q Consensus        82 -----------------~~~~~~rl~~~l~~~l~~~lly~l~r~l~~~~~~al~aall~a~~P~~~~~~~~~~~~~~~~~  144 (475)
                                       ...........++++++++.+|.++|++++++..|++++++++++|.+...+.......|.+.
T Consensus       110 ~~~~~~~~~~~~~~~~~~p~~~~~~~~~i~~~l~v~~~y~l~~~l~~~~~~al~aall~a~~p~~~~~~~~g~~~~~~~~  189 (651)
T A7ST13_NEMVE/6  110 VNRGYGLPPVQSCEGLGELSFFYVYSIFFLTGLMMACFFILCFYLSGSILGGVLGTLCYFFNHGEATRVMWTPPLRESFS  189 (651)
T ss_pred             eecCCCCCCcccCCCcCchHHHHHHHHHHHHHHHHHHHHHHHHHHcCChHHHHHHHHHHHhChhhhhhHhhCCCccccCH


Q ss_pred             HHHHHHHHHHHHHHHccCCCCcchH--HHHHHHHHHHHHHHHhHhHHHHHHHHHHHHHHHHHcccchhhhcchHhhhHHH
Q sp|Q8N394|TMTC  145 SLFFLLSLLCYIKHCSTRGYSARTW--GWFLGSGLCAGCSMLWKEQGVTVLAVSAVYDVFVFHRLKIKQILPTIYKRKNL  222 (475)
Q Consensus       145 ~~f~ll~l~~~l~~~~~~~~~~~~~--~~~~l~~l~~~la~ltk~~~~~~~~~~~~~~l~~~~~~~~~~~~~~~~~~~~~  222 (475)
                      .++.+++++++.+..+++     +.  ++.++++++.+++..+|...........+..+.....++.+        ++..
T Consensus       190 ~~f~~l~l~~~~~~~~~~-----~~~~~~~~l~gl~~~l~~~~~~~~~~~~~~~~~~~~~~~~~~~~~--------~~~~  256 (651)
T A7ST13_NEMVE/6  190 YPYLVAQLLVVTFTLRSV-----KVTWRHITLVSMTTALFMIPWQFAQFALLTQTCALFVVYIMHFIT--------ADKF  256 (651)
T ss_pred             HHHHHHHHHHHHHHHhCC-----CCCHHHHHHHHHHHHHHHHHhhhHHHHHHHHHHHHHHHHHhhcCC--------HHHH


Q ss_pred             HHHHHHHHHHHHHHHHHHHHHHH---------------------------------------------------------
Q sp|Q8N394|TMTC  223 SLFLSISLLIFWGSSLLGARLYW---------------------------------------------------------  245 (475)
Q Consensus       223 ~~~~~~~~~~~~~~~~~~~~~~~---------------------------------------------------------  245 (475)
                      ................+......                                                         
T Consensus       257 ~~~~~~~~~~~~~~~~~~~~~~~~~~~~~~~~~~~~~~~~~~~~~~~~~~~~~~~~~~~~~~~~~~~~~~~~~~~~~~~~  336 (651)
T A7ST13_NEMVE/6  257 CKILYGLLVAHLLNFAVQFGNSMLLSSFFMSAVISALVVAKAESQIHKLPYQLLIWATQGLGFAAGTLGIKVAVAKVLSI  336 (651)
T ss_pred             HHHHHHHHHHHHHHHHHHccchHHHHHHHHHHHHHHHHHHHHHhhhccCCHHHHHHHHHHHHHHHHHHHHHHHHHHhcCc


Q ss_pred             ------hcCCCCCccCCCCCCcCCChHHHHHHHHHHHHHHhHHHhhCcccccccccccccccccccCCHHHHHHHHHHHH
Q sp|Q8N394|TMTC  246 ------MGNKPPSFSNSDNPAADSDSLLTRTLTFFYLPTKNLWLLLCPDTLSFDWSMDAVPLLKTVCDWRNLHTVAFYTG  319 (475)
Q Consensus       246 ------~~~~~~~~~~~~~~~~~~~~~~~~~~~~~~~~~~~~~~~~~p~~~~~~~~~~~~~~~~~~~~~~~~~~~~~~~~  319 (475)
                            ...............................                              .........+...
T Consensus       337 ~~~~~~~~~~~~~~~~~~~~~~~~~~~~~~~~~~~~~------------------------------~~~~~~~~~~~~~  386 (651)
T A7ST13_NEMVE/6  337 ADDSKFTSYRDFHTLLYTCAPEFDFLDQEAPVKLTKT------------------------------LLLPSAIVAASAV  386 (651)
T ss_pred             ccccccCCCCCHHHHHHhcchhcCCCChHHHHHHHHh------------------------------cHHHHHHHHHHHH


Q ss_pred             HHHHHHHHhhCcccccccCCCcccCCccccCCcccccccccccccccccccchhhcCCcCCcccccCCCCCCch------
Q sp|Q8N394|TMTC  320 LLLLAYYGLKSPSVDRECNGKTVTNGKQNANGHSCLSDVEYQNSETKSSFASKVENGIKNDVSQRTQLPSTENI------  393 (475)
Q Consensus       320 ~~~~~~~~~~~~~~~~~~~~~~~~~~~~~~~~~~~~~~~~~~~~~~~~~~~~~~~~~~~~~~~~~~~~~~~~~~------  393 (475)
                      ++.......++.+++++                                                      .+.      
T Consensus       387 ~~~~~~~~~~~~~~~~~------------------------------------------------------~~~~~~~~~  412 (651)
T A7ST13_NEMVE/6  387 IAKVGASEWEYWVRGKK------------------------------------------------------SQVKSDSAD  412 (651)
T ss_pred             HHHHHHHHHHHHHhccc------------------------------------------------------ccCCCCCcc


Q ss_pred             ------------------HHhhhHHHHHHHhhhcCccccCChhhHHHHhHHHHHHHHHHHHHHHHH-HHHHhchHHHHHH
Q sp|Q8N394|TMTC  394 ------------------VVLSLSLLIIPFVPATNLFFYVGFVIAERVLYIPSMGFCLLITVGARA-LYVKVQKRFLKSL  454 (475)
Q Consensus       394 ------------------~~~~l~~~~~~~~~~~~~~~~~~~~~~~Ry~~~~~~~~~ll~~~~l~~-~~~~~~~~~~~~~  454 (475)
                                        ..+.+++.+.....         .....||..+..|+++++++.++.+ +.++.+++..+..
T Consensus       413 ~~~~~~~~~~~~~~~~~~~~~~~~~~~~~~~~---------~~~~~R~~~~~~p~l~il~a~~~~~~~~~~~~~~~~~~~  483 (651)
T A7ST13_NEMVE/6  413 EHDEGAQGQEANPRPHAEYVYHVLQAMAFVLM---------AVIIMRLKLFGTPALCVLASLVASRQFFSFLGDRRRHQA  483 (651)
T ss_pred             ccccccccccCCCCCchHHHHHHHHHHHHHHH---------HHHHHHHHHHHHHHHHHHHHHHhcHHHHHhhhHHHHHHH


Q ss_pred             HHHHHHHHHHHHHHHHHHhc
Q sp|Q8N394|TMTC  455 IFYATATLIVFYGLKTAIRN  474 (475)
Q Consensus       455 ~~~~~~~~~~~~~~~~~~~~  474 (475)
                      +..+++++++..........
T Consensus       484 ~~~~~~~~~~~~~~~~~~~~  503 (651)
T A7ST13_NEMVE/6  484 IVIALIAVMSVQGFSNLKTQ  503 (651)
T ss_pred             HHHHHHHHHHhcchhhHHHH


No 8
>PF04188.14 ; Mannosyl_trans2 ; Mannosyltransferase (PIG-V)
Probab=99.59  E-value=1.9e-12  Score=124.60  Aligned_cols=335  Identities=12%  Similarity=-0.078  Sum_probs=0.0  Template_Neff=9.700

Q ss_pred             ccchhHHH--hchhh-CCCCchhHhhhcccccccccCCCCcccCChHHHHHHHHHHHHhCCC-----------hHHHHHH
Q sp|Q8N394|TMTC   25 YDDSRAIK--TNQDL-LPETPWTHIFYNDFWGTLLTHSGSHKSYRPLCTLSFRLNHAIGGLN-----------PWSYHLV   90 (475)
Q Consensus        25 ~De~~~~~--~~~~~-~~~~~~~~~~~~~~~~~~~~~~~~~~~~~Pl~~~l~~~~~~lfG~~-----------~~~~rl~   90 (475)
                      +||.+|..  .+++- ...+....+                   +|++.++......++|.+           ..+.|++
T Consensus        60 wD~~~y~~~~ia~~g~y~~~~~~~f-------------------~Pl~p~l~~~~~~l~~~~~~~~~~~~~~~~~~~~~~  120 (432)
T GPI18_YEAST/2-   60 WDSVFFIKNITSKNGKPQFEHEYAF-------------------SQLWTFFVRLFIKSNNDSIYHALRVGVAIENVLFYL  120 (432)
T ss_pred             ccHHHHhhhhHHHcCCCcccccccc-------------------hHHHHHHHHHHHHhcccchHHHHHHHHHHHHHHHHH


Q ss_pred             H-HHHHHHHHHHHHHHHHHHhCChHHHHHHHHHHHHCHHhHHHHHhhhchHHHHHHHHHHHHHHHHHHHHccCCCCcchH
Q sp|Q8N394|TMTC   91 N-VLLHAAVTGLFTSFSKILLGDGYWTFMAGLMFASHPIHTEAVAGIVGRADVGASLFFLLSLLCYIKHCSTRGYSARTW  169 (475)
Q Consensus        91 ~-~l~~~l~~~lly~l~r~l~~~~~~al~aall~a~~P~~~~~~~~~~~~~~~~~~~f~ll~l~~~l~~~~~~~~~~~~~  169 (475)
                      + .+++++++..+|.+.|+..+++..|..++++++++|..... ....+  |.+..++.+++++++.+..++++    ++
T Consensus       121 s~~~~~~~~~~~ly~l~~~~~~~~~~a~~a~~l~~~~P~~~~~-~~~~~--E~l~~~l~~~~~~~~~~~~~~~~----~~  193 (432)
T GPI18_YEAST/2-  121 SGIVLYFLTKKIFSQNIRQSQFARTIAKKTSLLFFLTSAAGFL-TSIYS--EPLSFFFAFVGIWSRECSISVPV----LG  193 (432)
T ss_pred             HHHHHHHHHHHHHHhhhHhhhccHHHHHHHHHHHhhCCchHHh-hccCc--HHHHHHHHHHHHHHHHhccCCCC----CC


Q ss_pred             HHHHHHHHHHHHHHH-hHhHHHHHHHHHHHHHHH--------HHcccchhhhcchHhhhHHHHHHHHHHHHHHHHHHHHH
Q sp|Q8N394|TMTC  170 GWFLGSGLCAGCSML-WKEQGVTVLAVSAVYDVF--------VFHRLKIKQILPTIYKRKNLSLFLSISLLIFWGSSLLG  240 (475)
Q Consensus       170 ~~~~l~~l~~~la~l-tk~~~~~~~~~~~~~~l~--------~~~~~~~~~~~~~~~~~~~~~~~~~~~~~~~~~~~~~~  240 (475)
                      ++.+.++++.+++.+ +|..++...+......+.        .+++.+...       +.........++.......+..
T Consensus       194 ~~~~~~~~~~~la~~~~R~~g~~~~~~~~~~~l~~~~~~~~~~~~~~~~~~-------~~~~~~~~~~~~~~~p~~~~~~  266 (432)
T GPI18_YEAST/2-  194 QFDISWRYWFPYSFISMACFTLASLNRSNCVLLGIYFIFDLIELTKNRKFV-------KAICFPLLSGSLMFSALLYQQY  266 (432)
T ss_pred             chhHHHHHHHHHHHHHHHhHHHHHHHHHHHHHHHHHHHHHHHHhhhhHHHH-------HHHHHHHHHHHHHHHHHHHHHH


Q ss_pred             HH-HHHhcCCCCCccCCCCCCcCCChHHHHHHHHHHHHHHhHHHhhCcccccccccccccccccccCCHHHHHHHHHHHH
Q sp|Q8N394|TMTC  241 AR-LYWMGNKPPSFSNSDNPAADSDSLLTRTLTFFYLPTKNLWLLLCPDTLSFDWSMDAVPLLKTVCDWRNLHTVAFYTG  319 (475)
Q Consensus       241 ~~-~~~~~~~~~~~~~~~~~~~~~~~~~~~~~~~~~~~~~~~~~~~~p~~~~~~~~~~~~~~~~~~~~~~~~~~~~~~~~  319 (475)
                      .. ...+......+.....+..        .....+....+.....+.......+....        .+........++.
T Consensus       267 ~~~~~~f~~~~~~w~~~~~~~~--------~~~~~~~~~~~~q~~yw~~g~~~~~~~~~--------~~~~ll~~p~~~l  330 (432)
T GPI18_YEAST/2-  267 YLPYKTFCPQRGEWCKSQLFSS--------IFITKTSLYSYIQSHYWGVGLLKYWTPNN--------IPNFLFAVPNIII  330 (432)
T ss_pred             HHHHHHHCCCCChhHhCCCCCc--------hhhcccchHHHHHHHcCCCcchhcCCccc--------hhHHHhHHHHHHH


Q ss_pred             HHHHHHHHhhCcccccccCCCcccCCccccCCcccccccccccccccccccchhhcCCcCCcccccCCCCCCchHHhhhH
Q sp|Q8N394|TMTC  320 LLLLAYYGLKSPSVDRECNGKTVTNGKQNANGHSCLSDVEYQNSETKSSFASKVENGIKNDVSQRTQLPSTENIVVLSLS  399 (475)
Q Consensus       320 ~~~~~~~~~~~~~~~~~~~~~~~~~~~~~~~~~~~~~~~~~~~~~~~~~~~~~~~~~~~~~~~~~~~~~~~~~~~~~~l~  399 (475)
                      .+..+....|++++++.                                                      .........
T Consensus       331 ~~~~~~~~~~~~~~~~~------------------------------------------------------~~~~~~~~~  356 (432)
T GPI18_YEAST/2-  331 LIYSSIYFSKIYPSYNL------------------------------------------------------KALVWITRA  356 (432)
T ss_pred             HHHHHHHHHhhCCcccc------------------------------------------------------HHHHHHHHH


Q ss_pred             HHHHHHhhhcCccccCChhhHHHHhHHHHHHHHHHHHHHHHHHHHHhchHH------HHHHHHHHHHHHHHHHHHHH
Q sp|Q8N394|TMTC  400 LLIIPFVPATNLFFYVGFVIAERVLYIPSMGFCLLITVGARALYVKVQKRF------LKSLIFYATATLIVFYGLKT  470 (475)
Q Consensus       400 ~~~~~~~~~~~~~~~~~~~~~~Ry~~~~~~~~~ll~~~~l~~~~~~~~~~~------~~~~~~~~~~~~~~~~~~~~  470 (475)
                      ..+.......       .....||.. ..|++.+.++..+.+..++.++..      ..+......++...+..+..
T Consensus       357 ~~~~~~~~~~-------~~~~~R~~~-~~P~l~~~~a~~~~~~~~~~~~~~~~~~~~~~~~~~~~~~~~~~~~~~l~  425 (432)
T GPI18_YEAST/2-  357 LVVIVCFFAH-------VQILNRIAS-FLPLHLWYLADRLVKTSDPKKMENPKGDDKIVKFYIYWLAFWIPLQTILF  425 (432)
T ss_pred             HHHHHHHHHH-------HHHHHHHHh-ccHHHHHHHHHHHhcCCCCCcCCCCCCCCHHHHHHHHHHHHHHHHHHHHH


No 9
>PF12250.9 ; AftA_N ; Arabinofuranosyltransferase N terminal
Probab=99.48  E-value=3.7e-11  Score=114.66  Aligned_cols=339  Identities=10%  Similarity=-0.066  Sum_probs=0.0  Template_Neff=8.400

Q ss_pred             HHHHHHHHHHHHHHhhcCCCCcccchhHHHhchhhCCCCchhHhhhcccccccccCCCCcccCChHHHHHHHHHHHHhCC
Q sp|Q8N394|TMTC    3 AELVSSALGLALYLNTLSADFCYDDSRAIKTNQDLLPETPWTHIFYNDFWGTLLTHSGSHKSYRPLCTLSFRLNHAIGGL   82 (475)
Q Consensus         3 ~~lll~~~~~~~~~~~~~~~~~~De~~~~~~~~~~~~~~~~~~~~~~~~~~~~~~~~~~~~~~~Pl~~~l~~~~~~lfG~   82 (475)
                      ......+............+.+.||.++....+.+.++..+.+....+          ..+.|||+++++.+....++|.
T Consensus        78 ~l~~~~l~~~L~~t~~~~~gl~~D~~~~~~~~~~~~~~~~~~d~~~~~----------~~~~YPPl~~~l~~~~~~l~G~  147 (432)
T U3GUY2_9CORY/3   78 ALVITTLGIPLSATRLYLDGINVDQGFRTQFLTWMGYTIHLSDMNYID----------MPSYYPGAWFWIGGRLANLLGL  147 (432)
T ss_pred             HHHHHHHHHHHhcCcccCCCccccHHHHHHHHHHHHhccccccccCCC----------CcccCChHHHHHHHHHHHHhCC


Q ss_pred             Ch-HHHHHHHHHHHHHHHHHHHHHHHHHhCChHHH-HHHHHHHHHCHHhHHHHHhhhchHHHHHHHHHHHHHHHHHHHHc
Q sp|Q8N394|TMTC   83 NP-WSYHLVNVLLHAAVTGLFTSFSKILLGDGYWT-FMAGLMFASHPIHTEAVAGIVGRADVGASLFFLLSLLCYIKHCS  160 (475)
Q Consensus        83 ~~-~~~rl~~~l~~~l~~~lly~l~r~l~~~~~~a-l~aall~a~~P~~~~~~~~~~~~~~~~~~~f~ll~l~~~l~~~~  160 (475)
                      +. ...|..+++...++....|.+.|++.+++..+ .++++..++.|.....     ...+.....+....++.+.|..+
T Consensus       148 ~~~~a~r~~~~l~~~l~~~~~y~l~r~l~~~~~~al~ia~~~~~~~~~~~~~-----~~y~~l~~~~l~~~l~~~~r~l~  222 (432)
T U3GUY2_9CORY/3  148 AGWEVFQPWALISLATAGSILVPVWQRICGSLTVASGIALVTTSITIVMSAD-----EPYAAIITMGVPAATVMMRRALT  222 (432)
T ss_pred             CHHHHhHHHHHHHHHHHHHHHHHHHHHHHCCHHHHHHHHHHHHHHHHhcCCC-----CcHHHHHHHHHHHHHHHHHHHhc


Q ss_pred             cCCCCcchHHHHHHHHHHHHHHHHhHhHHHHHHHHHHH----HHHHHHcccchhhhcchHhhhHHHHHHHHHHHHHHHHH
Q sp|Q8N394|TMTC  161 TRGYSARTWGWFLGSGLCAGCSMLWKEQGVTVLAVSAV----YDVFVFHRLKIKQILPTIYKRKNLSLFLSISLLIFWGS  236 (475)
Q Consensus       161 ~~~~~~~~~~~~~l~~l~~~la~ltk~~~~~~~~~~~~----~~l~~~~~~~~~~~~~~~~~~~~~~~~~~~~~~~~~~~  236 (475)
                      +      +++..+..+++.+++.++|.....+......    ......+++++..       ++................
T Consensus       223 ~------~~~~~~~~gl~lgl~~l~y~~~~~~~~~~~~~~~~l~~~~~~~~~~~~-------~~~~~~~~~a~~~a~~~~  289 (432)
T U3GUY2_9CORY/3  223 G------SLWPLIGLTLYIGVSAAMYTLFTAVVALSVCVMAALFAVVFDHSIKPL-------LRLLIIGTGSALIASTVW  289 (432)
T ss_pred             C------CchHHHHHHHHHHHHHHHhHHHHHHHHHHHHHHHHHHHHHcCCCchHH-------HHHHHHHHHHHHHHHHHH


Q ss_pred             HHHHHHHHHhcCCCCCccCCCCCCcCCChHHHHHHHHHHHHHHhHHHhhCcccccccccccccccccccCCHHHHHHHHH
Q sp|Q8N394|TMTC  237 SLLGARLYWMGNKPPSFSNSDNPAADSDSLLTRTLTFFYLPTKNLWLLLCPDTLSFDWSMDAVPLLKTVCDWRNLHTVAF  316 (475)
Q Consensus       237 ~~~~~~~~~~~~~~~~~~~~~~~~~~~~~~~~~~~~~~~~~~~~~~~~~~p~~~~~~~~~~~~~~~~~~~~~~~~~~~~~  316 (475)
                      ..+.......+....+......+....+..........                                        ..
T Consensus       290 ~P~l~~~~~~~~~~~~~~~~~~~~~~~~~~~p~~~~~~----------------------------------------~~  329 (432)
T U3GUY2_9CORY/3  290 APYLTAILSGQPHSGATAMHYLPPTGAQVPMPMLQFNL----------------------------------------VG  329 (432)
T ss_pred             HHHHHHHHhCCCCCCcchHhcCCccccCCCCccccccH----------------------------------------HH


Q ss_pred             HHHHHHHHHHHhhCcccccccCCCcccCCccccCCcccccccccccccccccccchhhcCCcCCcccccCCCCCCchHHh
Q sp|Q8N394|TMTC  317 YTGLLLLAYYGLKSPSVDRECNGKTVTNGKQNANGHSCLSDVEYQNSETKSSFASKVENGIKNDVSQRTQLPSTENIVVL  396 (475)
Q Consensus       317 ~~~~~~~~~~~~~~~~~~~~~~~~~~~~~~~~~~~~~~~~~~~~~~~~~~~~~~~~~~~~~~~~~~~~~~~~~~~~~~~~  396 (475)
                      .+.+++..+...+++++.                                                        .+....
T Consensus       330 ~L~l~Glv~l~~~~r~~~--------------------------------------------------------~~~l~~  353 (432)
T U3GUY2_9CORY/3  330 LLCLLGLAYLIVRIADPD--------------------------------------------------------VRSMLI  353 (432)
T ss_pred             HHHHHHHHHHHHHhcCHh--------------------------------------------------------HHHHHH


Q ss_pred             hhHHHHHHHhhhcCccccCChhhHHHHhHHHHHHHHHHHHHHHHHH-----H----HHhchHHHHHHHHHHHHHHHHH
Q sp|Q8N394|TMTC  397 SLSLLIIPFVPATNLFFYVGFVIAERVLYIPSMGFCLLITVGARAL-----Y----VKVQKRFLKSLIFYATATLIVF  465 (475)
Q Consensus       397 ~l~~~~~~~~~~~~~~~~~~~~~~~Ry~~~~~~~~~ll~~~~l~~~-----~----~~~~~~~~~~~~~~~~~~~~~~  465 (475)
                      .+.......+...............|+..+..+.+++.++.++.++     .    ++.+....++.......+..+.
T Consensus       354 ~~~~~y~w~~~~~~~~~~~~~ll~~R~~~~l~~~l~~~~a~gi~~l~~~~~~~~~~~~~~~~~~~~~~~~~~~~~~~~  431 (432)
T U3GUY2_9CORY/3  354 AQIVFYGWIVTSMIVSLSGKTLLGFRLDAIITIQLATAGMLALAELRLVEIPRFYPAVTRPATATTVTRVMVAILAIA  431 (432)
T ss_pred             HHHHHHHHHHHHHHHHHhCCCchhHhHHHHHHHHHHHHHHHHHHHHHHccCccccccccCcccchHHHHHHHHHHHHh


No 10
>PF13231.7 ; PMT_2 ; Dolichyl-phosphate-mannose-protein mannosyltransferase
Probab=99.44  E-value=1.1e-11  Score=101.20  Aligned_cols=156  Identities=19%  Similarity=0.280  Sum_probs=0.0  Template_Neff=11.500

Q ss_pred             cCChHHHHHHHHHHHHhCCChHHHHHHHHHHHHHHHHHHHHHHHHHhCChHHHHHHHHHHHHCHHhHHHHHhhhchHHHH
Q sp|Q8N394|TMTC   64 SYRPLCTLSFRLNHAIGGLNPWSYHLVNVLLHAAVTGLFTSFSKILLGDGYWTFMAGLMFASHPIHTEAVAGIVGRADVG  143 (475)
Q Consensus        64 ~~~Pl~~~l~~~~~~lfG~~~~~~rl~~~l~~~l~~~lly~l~r~l~~~~~~al~aall~a~~P~~~~~~~~~~~~~~~~  143 (475)
                      ++||++.++.+..+.++|.+....|+.+.+.+.+++..+|.+.|+..+ ++.+..++.+++++|...........  |..
T Consensus         1 ~~~P~~~~~~~~~~~l~g~~~~~~~~~~~~~~~~~~~~~~~~~~~~~~-~~~~~~~~~~~~~~p~~~~~~~~~~~--~~~   77 (159)
T D5UN54_TSUPD/6    1 DKPPASLWVMELSTRIFGVNSWAMLVPQALLGVAAVALLYATVRRRFG-AVAGLLAGLILAVTPVAAMMFRFNNP--DAL   77 (159)
T ss_pred             CCChHHHHHHHHHHHHHCCCHHHHHHHHHHHHHHHHHHHHHHHHHHHH-HHHHHHHHHHHHhcHHHHHhhhcCCH--HHH


Q ss_pred             HHHHHHHHHHHHHHHHccCCCCcchHHHHHHHHHHHHHHHHhHhHHHHHHHHHHHHHHHHHcccchhhhcchHhhhHHHH
Q sp|Q8N394|TMTC  144 ASLFFLLSLLCYIKHCSTRGYSARTWGWFLGSGLCAGCSMLWKEQGVTVLAVSAVYDVFVFHRLKIKQILPTIYKRKNLS  223 (475)
Q Consensus       144 ~~~f~ll~l~~~l~~~~~~~~~~~~~~~~~l~~l~~~la~ltk~~~~~~~~~~~~~~l~~~~~~~~~~~~~~~~~~~~~~  223 (475)
                      ..++..++++...+..+++     +.+....++++.+++..+|+......+...+.......+++.++       .+...
T Consensus        78 ~~~~~~~~~~~~~~~~~~~-----~~~~~~~~~~~~~l~~~~k~~~~~~~~~~~~~~~~~~~~~~~~~-------~~~~~  145 (159)
T D5UN54_TSUPD/6   78 LVLLMIAATWAMLRAVEDG-----RWRWLIVCGAFVGVGFLTKQLAVMLIVPGLALTYLVAGPPKIGV-------RIAQL  145 (159)
T ss_pred             HHHHHHHHHHHHHHHHHcC-----ChHHHHHHHHHHHHHHHcccchHHhhHHHHHHHHHHhCChhHHH-------HHHHH


Q ss_pred             HHHHHHHHHHH
Q sp|Q8N394|TMTC  224 LFLSISLLIFW  234 (475)
Q Consensus       224 ~~~~~~~~~~~  234 (475)
                      ...........
T Consensus       146 ~~~~~~~~~~~  156 (159)
T D5UN54_TSUPD/6  146 FAAGTSMIVAA  156 (159)
T ss_pred             HHHHHHHHHHH


No 11
>PF09913.10 ; DUF2142 ; Predicted membrane protein (DUF2142)
Probab=99.42  E-value=2.7e-11  Score=115.33  Aligned_cols=333  Identities=10%  Similarity=-0.116  Sum_probs=0.0  Template_Neff=9.800

Q ss_pred             HHHHhhcCCCCcccchhHHHhchhhCCCCchhHhhhccc-----------------------------------------
Q sp|Q8N394|TMTC   13 ALYLNTLSADFCYDDSRAIKTNQDLLPETPWTHIFYNDF-----------------------------------------   51 (475)
Q Consensus        13 ~~~~~~~~~~~~~De~~~~~~~~~~~~~~~~~~~~~~~~-----------------------------------------   51 (475)
                      ..+....+.....||..|...+..+.+++......+...                                         
T Consensus         4 ~~~~~~~P~~~~pDE~~H~~~a~~ia~g~~~~~~~~~~~~~~~~~~~~~~~~~~~~~~~~~~~~~~~~~~~~~~~~~~~~   83 (405)
T Q01XM3_SOLUE/3    4 LAFAVVMPPFQVPDEDGHFIRAYLISRGEFVGRGAPRVPGTVVLSMMRYPEMGERFGRFKPRELVRDLIPHPGSVSPEVP   83 (405)
T ss_pred             eehhhccCCCCCCChHHHHHHHHHHHcCceeeecCCCCCCcccchhccCcccccccCCCCchHHHhccCCCCCCCCCCcc


Q ss_pred             -----ccccccCCCCccc-----CChHHHHHHHHHH---HHhCCC----hHHHHHHHHHHHHHHHHHHHHHHHHHhCChH
Q sp|Q8N394|TMTC   52 -----WGTLLTHSGSHKS-----YRPLCTLSFRLNH---AIGGLN----PWSYHLVNVLLHAAVTGLFTSFSKILLGDGY  114 (475)
Q Consensus        52 -----~~~~~~~~~~~~~-----~~Pl~~~l~~~~~---~lfG~~----~~~~rl~~~l~~~l~~~lly~l~r~l~~~~~  114 (475)
                           -.....++.....     +||+++++.+...   +++|.+    ....|+.+++++++++.++++++++..    
T Consensus        84 ~~~~~~~~~~~~~~~~~~~~~~~~pPl~y~~~a~~~~l~~~~~~~~~~~~~~~Rl~s~l~~~~~~~~~~~~~~~~~----  159 (405)
T Q01XM3_SOLUE/3   84 SLNLGNLDVRHRWLPWSIIGSSLYCPLVYMPASLGIATVRILSGSPLLMMYGARLFNVIVFAAALAISFRLAPRYR----  159 (405)
T ss_pred             ccccccCCCcccccCccccCccccCHHhHHHHHHHHHHHHHccCCHHHHHHHHHHHHHHHHHHHHHHHHHHChhhH----


Q ss_pred             HHHHHHHHHHHCHHhHHHHHhhhchHHHHHHHHHHHHHHHHHHHHccCCCCcchHHHHHHHHHHHHHHHHhHhHHHHHHH
Q sp|Q8N394|TMTC  115 WTFMAGLMFASHPIHTEAVAGIVGRADVGASLFFLLSLLCYIKHCSTRGYSARTWGWFLGSGLCAGCSMLWKEQGVTVLA  194 (475)
Q Consensus       115 ~al~aall~a~~P~~~~~~~~~~~~~~~~~~~f~ll~l~~~l~~~~~~~~~~~~~~~~~l~~l~~~la~ltk~~~~~~~~  194 (475)
                         .++++++++|.....++..+.  |.+..++.+++++++++..+++.    +++.+++.+++.+++.++|   ..+++
T Consensus       160 ---~~~~~~a~~P~~~~~~~~~~~--D~~~~~~~~~~~~~~~~~~~~~~----~~~~~~~~~~~~~l~~~~K---~~~~~  227 (405)
T Q01XM3_SOLUE/3  160 ---ALFTAVALMPMTLQQAGGISA--DLVTIAFSFVGFSLVLHSREHFV----SRRLLILIVLVFVMWVLCK---SSIWA  227 (405)
T ss_pred             ---HHHHHHHhchHHHHHHhcCCh--HHHHHHHHHHHHHHHHhcCCcCC----CHHHHHHHHHHHHHHHHHH---HHHHH


Q ss_pred             HHHHHHHHHHcccchhhhcchHhhhHHHHHHHHHHHHHHHHHHHHHHHHHHhcCCCCCccCCCCCCcCCChHHHHHHHHH
Q sp|Q8N394|TMTC  195 VSAVYDVFVFHRLKIKQILPTIYKRKNLSLFLSISLLIFWGSSLLGARLYWMGNKPPSFSNSDNPAADSDSLLTRTLTFF  274 (475)
Q Consensus       195 ~~~~~~l~~~~~~~~~~~~~~~~~~~~~~~~~~~~~~~~~~~~~~~~~~~~~~~~~~~~~~~~~~~~~~~~~~~~~~~~~  274 (475)
                      ......+..++++           ++.........+..++...++................................+..
T Consensus       228 ~~l~~~~~~~~~~-----------~~~~~~~~~~~~~~~~~~~~~~~~~~~~~~~~~~~~~~~~~~~~~~~~~~~~~~~p  296 (405)
T Q01XM3_SOLUE/3  228 LPLLLLIPVSAFK-----------NRLTWAAYLGVASVCMVGALLVWNNVTAPNLETFRAVRLTHGVDMPANIRLVGAHP  296 (405)
T ss_pred             HHHHHHHhHHhhC-----------chHHHHHHHHHHHHHHHHHHHHHHhhcCCCccchhhccccCCCChHHHHHHHHhCH


Q ss_pred             HHHHHhHHHhhCcccccccccccccccccccCCHHHHHHHHHHHHHHHHHHHHhhCcccccccCCCcccCCccccCCccc
Q sp|Q8N394|TMTC  275 YLPTKNLWLLLCPDTLSFDWSMDAVPLLKTVCDWRNLHTVAFYTGLLLLAYYGLKSPSVDRECNGKTVTNGKQNANGHSC  354 (475)
Q Consensus       275 ~~~~~~~~~~~~p~~~~~~~~~~~~~~~~~~~~~~~~~~~~~~~~~~~~~~~~~~~~~~~~~~~~~~~~~~~~~~~~~~~  354 (475)
                      ....+.+..........+.......-.......+.........+.+........+++++.+.                  
T Consensus       297 ~~~~~~~~~~~~~~~~~~~~~~~g~~g~~~~~lp~~~~~~~~~~l~~~~~~~~~~~~~~~~~------------------  358 (405)
T Q01XM3_SOLUE/3  297 LMFVRYLIGVVGSNLKPEIGQFIGAFGWLRFPLPSWVRAAYLLLVLVTAVTEFPAKSFRTWE------------------  358 (405)
T ss_pred             HHHHHHHHHHHHHhhHHHHHHHHHHhhccCCCccHHHHHHHHHHHHHHHHccCCccCCCHHH------------------


Q ss_pred             ccccccccccccccccchhhcCCcCCcccccCCCCCCchHHhhhHHHHHHHhhhcCccccCChh-----------hHHHH
Q sp|Q8N394|TMTC  355 LSDVEYQNSETKSSFASKVENGIKNDVSQRTQLPSTENIVVLSLSLLIIPFVPATNLFFYVGFV-----------IAERV  423 (475)
Q Consensus       355 ~~~~~~~~~~~~~~~~~~~~~~~~~~~~~~~~~~~~~~~~~~~l~~~~~~~~~~~~~~~~~~~~-----------~~~Ry  423 (475)
                                                        +......+.+..+++....+..........           .+.||
T Consensus       359 ----------------------------------~~~~~~~~~~~~~~i~~~~~~~~~~~~~~~i~G~~~~~~~~~QgRY  404 (405)
T Q01XM3_SOLUE/3  359 ----------------------------------RGVLALVLLGGVLFVHAAMCISDTTLCSGTLNSGCRDESIVFQGRY  404 (405)
T ss_pred             ----------------------------------HHHHHHHHHHHHHHHHHHHHHhccCCCcceeccCCCCccceeceec


Q ss_pred             h
Q sp|Q8N394|TMTC  424 L  424 (475)
Q Consensus       424 ~  424 (475)
                      +
T Consensus       405 ~  405 (405)
T Q01XM3_SOLUE/3  405 L  405 (405)
T ss_pred             C


No 12
>PF11028.9 ; DUF2723 ; Protein of unknown function (DUF2723)
Probab=99.40  E-value=8.1e-12  Score=105.41  Aligned_cols=156  Identities=13%  Similarity=-0.012  Sum_probs=0.0  Template_Neff=10.000

Q ss_pred             cchhHHHhchhhCCCCchhHhhhcccccccccCCCCcccCChHHHHHHHHHHHHh--CCChHHHHHHHHHHHHHHHHHHH
Q sp|Q8N394|TMTC   26 DDSRAIKTNQDLLPETPWTHIFYNDFWGTLLTHSGSHKSYRPLCTLSFRLNHAIG--GLNPWSYHLVNVLLHAAVTGLFT  103 (475)
Q Consensus        26 De~~~~~~~~~~~~~~~~~~~~~~~~~~~~~~~~~~~~~~~Pl~~~l~~~~~~lf--G~~~~~~rl~~~l~~~l~~~lly  103 (475)
                      ||..|...+......++..                     .|++..+......++  |.+....|+.+++++.+++.++|
T Consensus         1 D~~~y~~~a~~~~~~~~p~---------------------~~l~~~~~~~~~~~~~~~~~~~~~r~~~~l~~~l~~~~~~   59 (188)
T F2I9U5_FLUTR/3    1 DCGEYITAANKLEVGHPPG---------------------APLFMLLGRLFSFFAEPEMVAVWINRLSALCSSFTILFLY   59 (188)
T ss_pred             ChHHHHHHHhhcCCCCCCC---------------------hHHHHHHHHHHHhcCCCCcHHHHHHHHHHHHHHHHHHHHH


Q ss_pred             HHHHHHhCChH-----------------HHHHHHHHHHHCHHhHHHHHhhhchHHHHHHHHHHHHHHHHHHHHccCCCCc
Q sp|Q8N394|TMTC  104 SFSKILLGDGY-----------------WTFMAGLMFASHPIHTEAVAGIVGRADVGASLFFLLSLLCYIKHCSTRGYSA  166 (475)
Q Consensus       104 ~l~r~l~~~~~-----------------~al~aall~a~~P~~~~~~~~~~~~~~~~~~~f~ll~l~~~l~~~~~~~~~~  166 (475)
                      .+.|++.+++.                 .+++++++++++|.....+.....  |.+..++.+++++++.+..+++    
T Consensus        60 ~~~~~~~~~~~~~~~~~~~~~~~~~~~~~a~~a~~l~~~~p~~~~~s~~~~~--d~~~~~~~~~~l~~~~~~~~~~----  133 (188)
T F2I9U5_FLUTR/3   60 WSITMFAKKIMQRKDRDWSRGDQIATLGAGIIGALAYTFSDSFWFSAVEGEV--YAMSSLFTAAIFWMILKWDAEM----  133 (188)
T ss_pred             HHHHHHHHHHHhccccccccchHHHHHHHHHHHHHHHHHchhHHHHhhhcch--hHHHHHHHHHHHHHHHHHHHhc----


Q ss_pred             chH-------------HHHHHHHHHHHHHHHhHhHHHHHHHHHHHHHHHHHcccch
Q sp|Q8N394|TMTC  167 RTW-------------GWFLGSGLCAGCSMLWKEQGVTVLAVSAVYDVFVFHRLKI  209 (475)
Q Consensus       167 ~~~-------------~~~~l~~l~~~la~ltk~~~~~~~~~~~~~~l~~~~~~~~  209 (475)
                       +.             ++.++++++.+++.++|+.+.++++.+++..+...+++++
T Consensus       134 -~~~~~~~~~~~~~~~~~~~l~g~~~~la~~~k~~~~~~~~~~~~~~~~~~~~~~~  188 (188)
T F2I9U5_FLUTR/3  134 -IGIKHGEIKDSRSPMRWMILIWFMFGLAIGVHLLGLLAVPAIAYVIYFNLWEKTN  188 (188)
T ss_pred             -cCccCCCcCCCCChHHHHHHHHHHHHHHHHHHHHHHHHHHHHHHHHHHhhHHhcC


No 13
>PF04602.13 ; Arabinose_trans ; Mycobacterial cell wall arabinan synthesis protein
Probab=99.29  E-value=5.9e-09  Score=98.63  Aligned_cols=347  Identities=10%  Similarity=-0.115  Sum_probs=0.0  Template_Neff=6.600

Q ss_pred             HHHHHHHHHhhcCCCCcccchhHHHhchhhCCCCchhHhhhcccccccccCCCCcccCChHHHHHHHHHHHH--hCCChH
Q sp|Q8N394|TMTC    8 SALGLALYLNTLSADFCYDDSRAIKTNQDLLPETPWTHIFYNDFWGTLLTHSGSHKSYRPLCTLSFRLNHAI--GGLNPW   85 (475)
Q Consensus         8 ~~~~~~~~~~~~~~~~~~De~~~~~~~~~~~~~~~~~~~~~~~~~~~~~~~~~~~~~~~Pl~~~l~~~~~~l--fG~~~~   85 (475)
                      .+....+....+..+...||.+|...+++..+++...+.+..           ++...+|...+ ..+...+  +|.+..
T Consensus        51 ~~v~~~l~~w~~~gp~~~DEG~Yl~~ar~~~~~G~~~npy~~-----------~~~~~~Pfg~~-~~l~~~~~~~g~s~~  118 (471)
T F6EEB8_HOYSD/2   51 LIVGAILLGWYFIGANTADDGYILNMARVAGHAGYMANYYRW-----------YGVPEAPFGWF-YDVTAALAALSTASP  118 (471)
T ss_pred             HHHHHHHHHHHHhccCCCChHHHHHHHHHHHhcCCccccchh-----------cCCCCCCcHHH-HHHHHHHHHhcCChH


Q ss_pred             HHHHHHHHHHHHHHHHHHHHHHHHh----CChHHHHHHHHHHHHCHHhHHHHHhhhchHHHHHHHHHHHHHHHHHHHHcc
Q sp|Q8N394|TMTC   86 SYHLVNVLLHAAVTGLFTSFSKILL----GDGYWTFMAGLMFASHPIHTEAVAGIVGRADVGASLFFLLSLLCYIKHCST  161 (475)
Q Consensus        86 ~~rl~~~l~~~l~~~lly~l~r~l~----~~~~~al~aall~a~~P~~~~~~~~~~~~~~~~~~~f~ll~l~~~l~~~~~  161 (475)
                      ..|++++++++++.+++++...+..    .++..+..++.+..+.......   ...+.|....++.++++++..|..++
T Consensus       119 ~lRl~~ll~~l~~w~lL~~~vl~rl~~~~~~~~~a~~~aal~~la~wlp~~---~~lr~Ep~~al~~~~~l~l~~ra~~~  195 (471)
T F6EEB8_HOYSD/2  119 FVRLTTLIASILCWWIISREVIPRLGRRARHTPAVYWTAAAVFLAFWLPYN---NGLRPEPVIAVGALLTWISVERAIAT  195 (471)
T ss_pred             HHHHHHHHHHHHHHHHHHHHHHHHhccccCCcHHHHHHHHHHHHHHHcccc---CCCCcHHHHHHHHHHHHHHHHHHHhc


Q ss_pred             CCCCcchHHHHHHHHHHHHHHHHhHhHHHHHHHHHHHHHHHHHcccchhhhcchHhhhHH-----------------HHH
Q sp|Q8N394|TMTC  162 RGYSARTWGWFLGSGLCAGCSMLWKEQGVTVLAVSAVYDVFVFHRLKIKQILPTIYKRKN-----------------LSL  224 (475)
Q Consensus       162 ~~~~~~~~~~~~l~~l~~~la~ltk~~~~~~~~~~~~~~l~~~~~~~~~~~~~~~~~~~~-----------------~~~  224 (475)
                      +     +.....+++++.++++.+|+++......+.+......++.+.+.       ++.                 ...
T Consensus       196 ~-----~~~~~alag~~~gla~~aKPtg~~~la~ll~~~~~~~r~~~~r~-------~~~~~~~~~~~~~~~~~~~~~la  263 (471)
T F6EEB8_HOYSD/2  196 G-----RLLPAAIATIIAAFSLAAGPTGLMAVAALLAGSRPLLAILIKRA-------KQLTPNTTTGNKHTPLASGRPHR  263 (471)
T ss_pred             C-----CcHHHHHHHHHHHHHHhcCHhHHHHHHHHHHHHHHHHHHHHHHH-------HhcCCCCCCCCCCCCCCCCccHH


Q ss_pred             HHHHHHHHHHHHHHHHHHHHHhcCCCCCccCCCCCCcCCChHHHHHHHHHHHHHHhHHHhhCcccccccccccccccccc
Q sp|Q8N394|TMTC  225 FLSISLLIFWGSSLLGARLYWMGNKPPSFSNSDNPAADSDSLLTRTLTFFYLPTKNLWLLLCPDTLSFDWSMDAVPLLKT  304 (475)
Q Consensus       225 ~~~~~~~~~~~~~~~~~~~~~~~~~~~~~~~~~~~~~~~~~~~~~~~~~~~~~~~~~~~~~~p~~~~~~~~~~~~~~~~~  304 (475)
                      .............+.                        ++......+......+.....-+..+..-+...-..+...+
T Consensus       264 ~~~a~~~~~l~~~f~------------------------d~sl~~~~~~~~~~~~~~~~~~~~~e~~Ry~~l~~~~~~g~  319 (471)
T F6EEB8_HOYSD/2  264 PLLAAGTAVLFIIFY------------------------DQTLAAVSEASRLRTIIGPSNSWYNEFFRYSELFSQTADGS  319 (471)
T ss_pred             HHHHHHHHHHHHHHh------------------------cCcHHHHHHHHHHHhhcCCCCHHhhhHHHHHHHhcCCCCCc


Q ss_pred             cCCHHHHHHHHHHHHHHHHHHHHhhCcccccccCCCcccCCccccCCcccccccccccccccccccchhhcCCcCCcccc
Q sp|Q8N394|TMTC  305 VCDWRNLHTVAFYTGLLLLAYYGLKSPSVDRECNGKTVTNGKQNANGHSCLSDVEYQNSETKSSFASKVENGIKNDVSQR  384 (475)
Q Consensus       305 ~~~~~~~~~~~~~~~~~~~~~~~~~~~~~~~~~~~~~~~~~~~~~~~~~~~~~~~~~~~~~~~~~~~~~~~~~~~~~~~~  384 (475)
                      ...-......++.+..+.......+|                                                      
T Consensus       320 ~~rr~~vll~~~~l~~~~~~l~r~~r------------------------------------------------------  345 (471)
T F6EEB8_HOYSD/2  320 IARRFPVLIMIVCIFTAAAAIIHSAS------------------------------------------------------  345 (471)
T ss_pred             HHHHHHHHHHHHHHHHHHHHHHHHhc------------------------------------------------------


Q ss_pred             cCCCCCC---chHHhhhHHHHHHHhhhcCccccCChhhHHHHhHHHHHHHHHHHHHHHHHHHHHhchHHHHHHHHHHHHH
Q sp|Q8N394|TMTC  385 TQLPSTE---NIVVLSLSLLIIPFVPATNLFFYVGFVIAERVLYIPSMGFCLLITVGARALYVKVQKRFLKSLIFYATAT  461 (475)
Q Consensus       385 ~~~~~~~---~~~~~~l~~~~~~~~~~~~~~~~~~~~~~~Ry~~~~~~~~~ll~~~~l~~~~~~~~~~~~~~~~~~~~~~  461 (475)
                          .+.   ....-.+.+.+..++...+.     +.+..+|+-...+....+++..+....+...+....+......++
T Consensus       346 ----~~~~~~~p~~rl~~~~~~~~~~l~~t-----ptKwthhfg~~a~~~~~~~a~~~~~~~~~~~r~~~~~~~~~~~~~  416 (471)
T F6EEB8_HOYSD/2  346 ----KSKLAKGPTLRLLAVSIMSFGFLAAT-----PTKWVHHFGAFAGIGAAIAALAAVALTTPLFQSPRNRVLFTGIVV  416 (471)
T ss_pred             ----cccccCChHHHHHHHHHHHHHHHHhC-----CchhhhhHHHHHHHHHHHHHHHHHHhcchhcCCHHHHHHHHHHHH


Q ss_pred             HHHHHHH
Q sp|Q8N394|TMTC  462 LIVFYGL  468 (475)
Q Consensus       462 ~~~~~~~  468 (475)
                      .....+.
T Consensus       417 ~~~al~~  423 (471)
T F6EEB8_HOYSD/2  417 IIAAYAA  423 (471)
T ss_pred             HHHHHHH


No 14
>PF06728.14 ; PIG-U ; GPI transamidase subunit PIG-U
Probab=99.29  E-value=7.8e-09  Score=96.39  Aligned_cols=328  Identities=7%  Similarity=-0.154  Sum_probs=0.0  Template_Neff=11.100

Q ss_pred             HHHHHHHHHHH--hhcCCC------------CcccchhHHHhchhhCCCCchhHhhhcccccccccCCCCcccCChHHHH
Q sp|Q8N394|TMTC    6 VSSALGLALYL--NTLSAD------------FCYDDSRAIKTNQDLLPETPWTHIFYNDFWGTLLTHSGSHKSYRPLCTL   71 (475)
Q Consensus         6 ll~~~~~~~~~--~~~~~~------------~~~De~~~~~~~~~~~~~~~~~~~~~~~~~~~~~~~~~~~~~~~Pl~~~   71 (475)
                      ++.++..+...  ......            ...|...+...++...++.+..+.              ....+||+..+
T Consensus         1 ~~~~~irl~~~~~~~~~~~~~~~~~~~~~~~~~~d~~~~~~~~~~~~~G~~py~~--------------~~~~ypP~~~~   66 (363)
T PIGU_SCHPO/10-    1 LGLLSISFFLQWYLANTWIAEFLYRRIEVSTPVSGFLRVREGLYLYENGLDPYSG--------------GVFYQSPLLLI   66 (363)
T ss_pred             CHHHHHHHHHHHHHhcchhHHHHHhcccccCCcchHHHHHHHHHHHHcCCCCCCC--------------CcccCCcchHH


Q ss_pred             HHHHHHHHhCCChHHHHHHHHHHHHHHHHHHHHHHHHHhCCh-------HHHHHHHHHHHHCHHhHHHHHhhhchHHHHH
Q sp|Q8N394|TMTC   72 SFRLNHAIGGLNPWSYHLVNVLLHAAVTGLFTSFSKILLGDG-------YWTFMAGLMFASHPIHTEAVAGIVGRADVGA  144 (475)
Q Consensus        72 l~~~~~~lfG~~~~~~rl~~~l~~~l~~~lly~l~r~l~~~~-------~~al~aall~a~~P~~~~~~~~~~~~~~~~~  144 (475)
                      +.....  ++.+....|+++.++.++++.++|.+.++..+++       ..+..++++++++|...........  |.+.
T Consensus        67 l~~~~~--~~~~~~~~r~~~~~~~~~~~~l~~~~~~~~~~~~~~~~~~~~~~~~~~~~~~~~p~~~~~~~~~~~--d~~~  142 (363)
T PIGU_SCHPO/10-   67 LNYCCE--LLGGISVTRFVYTSISTMGGLFVYLIAKQARVLDPNQVLSTCSPLWISVIYLLNPLTFLPGIACSA--DMIL  142 (363)
T ss_pred             HHhhhh--hcCchHHHHHHHHHHHHHHHHHHHHHHHHhhhcCcccccccCCcHHHHHHHHhCHHHHHHHHhcch--HHHH


Q ss_pred             HHHHHHHHHHHHHHHccCCCCcchHHHHHHHHHHHHHHHHhHhHHHHHHHHHHHHHHHHHcccchhhhcchHhhhHHHHH
Q sp|Q8N394|TMTC  145 SLFFLLSLLCYIKHCSTRGYSARTWGWFLGSGLCAGCSMLWKEQGVTVLAVSAVYDVFVFHRLKIKQILPTIYKRKNLSL  224 (475)
Q Consensus       145 ~~f~ll~l~~~l~~~~~~~~~~~~~~~~~l~~l~~~la~ltk~~~~~~~~~~~~~~l~~~~~~~~~~~~~~~~~~~~~~~  224 (475)
                      .++.+++++++.   +++         ...++++.+++..+|...+.+.+.......   ++++.++       ......
T Consensus       143 ~~~~~~al~~~~---~~~---------~~~ag~~~gla~~~K~~~~~~~~~~~~~~~---~~~~~~~-------~~~~~~  200 (363)
T PIGU_SCHPO/10-  143 NFTTLMTIYFAS---CGS---------YAIYACCMALTVFINPNALLLFFPSYLILR---KCNSSIK-------FRQIFV  200 (363)
T ss_pred             HHHHHHHHHHHh---CCC---------HHHHHHHHHHHHhcChHHHHHHHHHHHHHH---HcCchHH-------HHHHHH


Q ss_pred             HHHHHHHHHHHHHHHHHH-HHHhcCCCCCccCCCCCCcCCChHHHHHHHHHHHHHHhHHHhhCccccccccccccccccc
Q sp|Q8N394|TMTC  225 FLSISLLIFWGSSLLGAR-LYWMGNKPPSFSNSDNPAADSDSLLTRTLTFFYLPTKNLWLLLCPDTLSFDWSMDAVPLLK  303 (475)
Q Consensus       225 ~~~~~~~~~~~~~~~~~~-~~~~~~~~~~~~~~~~~~~~~~~~~~~~~~~~~~~~~~~~~~~~p~~~~~~~~~~~~~~~~  303 (475)
                      .............+.... ...................+..............                           
T Consensus       201 ~~~~~~~~~~~~~~~~~~~~~~~~~~~~~~~~~~~~~~~~~~~~~~~~~~~~~---------------------------  253 (363)
T PIGU_SCHPO/10-  201 VFLFYLAGLIITSGFFLNSLSFLKIPFRVYLDSHDLTPNLGLWWYFFTEMFNE---------------------------  253 (363)
T ss_pred             HHHHHHHHHHHHHHHhhcCHHHHHHHHhhhccccccCCCHHHHHHHHHhHhHH---------------------------


Q ss_pred             ccCCHHHHHHHHHHHHHHHHHHHHhhCcccccccCCCcccCCccccCCcccccccccccccccccccchhhcCCcCCccc
Q sp|Q8N394|TMTC  304 TVCDWRNLHTVAFYTGLLLLAYYGLKSPSVDRECNGKTVTNGKQNANGHSCLSDVEYQNSETKSSFASKVENGIKNDVSQ  383 (475)
Q Consensus       304 ~~~~~~~~~~~~~~~~~~~~~~~~~~~~~~~~~~~~~~~~~~~~~~~~~~~~~~~~~~~~~~~~~~~~~~~~~~~~~~~~  383 (475)
                         ..............+.......++                                                     
T Consensus       254 ---~~~~~~~~~~~~~~~~~~~~~~~~-----------------------------------------------------  277 (363)
T PIGU_SCHPO/10-  254 ---FRTFFLFVFAILPLMFVLPVSIRL-----------------------------------------------------  277 (363)
T ss_pred             ---HHHHHHHHHHHHHHHHHHHHHHHh-----------------------------------------------------


Q ss_pred             ccCCCCCCchHHhhhHHHHHHHhhhcCccccCChhhHHHHhHHHHHHHHHHHHHHHHHHHHHhchHHHHHHHHHHHHHHH
Q sp|Q8N394|TMTC  384 RTQLPSTENIVVLSLSLLIIPFVPATNLFFYVGFVIAERVLYIPSMGFCLLITVGARALYVKVQKRFLKSLIFYATATLI  463 (475)
Q Consensus       384 ~~~~~~~~~~~~~~l~~~~~~~~~~~~~~~~~~~~~~~Ry~~~~~~~~~ll~~~~l~~~~~~~~~~~~~~~~~~~~~~~~  463 (475)
                             ++.................       .....+|.....|.+.+...     ..++.++...............
T Consensus       278 -------~~~~~~~~~~~~~~~~~~~-------~~~~~~y~~~~~p~~~~~~~-----~~~~~~~~~~~~~~~~~~~~~~  338 (363)
T PIGU_SCHPO/10-  278 -------YYLPLPITIALIGLHSLFK-------AYPSICDLSIFLSLLPIFNK-----VQDRMRYSLLTNNAIVFALVLG  338 (363)
T ss_pred             -------ccChHHHHHHHHHHHHHhC-------CCCcHHHHHHHHHHHHhcHH-----HHHHhhhHHHHHHHHHHHHHHH


Q ss_pred             HHHHHHHHHhcC
Q sp|Q8N394|TMTC  464 VFYGLKTAIRNG  475 (475)
Q Consensus       464 ~~~~~~~~~~~~  475 (475)
                      ............
T Consensus       339 ~~~~~~~~~~~~  350 (363)
T PIGU_SCHPO/10-  339 SAFYHSWITLGC  350 (363)
T ss_pred             HHHHHHHHhcCC


No 15
>PF15971.6 ; Mannosyl_trans4 ; DolP-mannose mannosyltransferase
Probab=99.20  E-value=1e-09  Score=89.67  Aligned_cols=153  Identities=18%  Similarity=0.098  Sum_probs=0.0  Template_Neff=11.100

Q ss_pred             CCCcccCChHHHHHHHHHHHHhCCChHHHHHHHH----HHHHHHHHHHHHHHHHHhCChHHHHHHHHHHHHCHHhHHHHH
Q sp|Q8N394|TMTC   59 SGSHKSYRPLCTLSFRLNHAIGGLNPWSYHLVNV----LLHAAVTGLFTSFSKILLGDGYWTFMAGLMFASHPIHTEAVA  134 (475)
Q Consensus        59 ~~~~~~~~Pl~~~l~~~~~~lfG~~~~~~rl~~~----l~~~l~~~lly~l~r~l~~~~~~al~aall~a~~P~~~~~~~  134 (475)
                      .+..+++||++.++....++++|.++...|+.+.    +.+.+++..+|.+.|+..++++.+..++++++++|.......
T Consensus         6 ~~~~~~~ppl~~~~~~~~~~l~g~~~~~~~~~~~~~~~~~~~~~~~~~~~~~~~~~~~~~~~~~~~~~~~~~p~~~~~~~   85 (163)
T Q5V0R1_HALMA/1    6 VDAWEPKLPLSYETTGVLALLSGGDMYRLHLLSVVLMSGAVCAIVALVVMLVYDITGDDIVAPLAGLSMFLLPGFAVRPA   85 (163)
T ss_pred             ccccCCCCcHHHHHHHHHHHHhCCchHHHHHHHHHHHHHHHHHHHHHHHHHHHHHhCCCCHHHHHHHHHHHchHHhcccc


Q ss_pred             hhhchHHHHHHHHHHHHHHHHHHHHccCCCCcchHHHHHHHHHHHHHHHHhHhHHHHHHHHHHHHHHHHHcccchhhhcc
Q sp|Q8N394|TMTC  135 GIVGRADVGASLFFLLSLLCYIKHCSTRGYSARTWGWFLGSGLCAGCSMLWKEQGVTVLAVSAVYDVFVFHRLKIKQILP  214 (475)
Q Consensus       135 ~~~~~~~~~~~~f~ll~l~~~l~~~~~~~~~~~~~~~~~l~~l~~~la~ltk~~~~~~~~~~~~~~l~~~~~~~~~~~~~  214 (475)
                      .. .++|....++.+++++.+.+   ++         ...++++.+++.++|+......+.......   +++++++   
T Consensus        86 ~~-~~~~~~~~~~~~~~~~~~~~---~~---------~~~~~~~~~l~~~~k~~~~~~~~~~~~~~~---~~~~~~~---  146 (163)
T Q5V0R1_HALMA/1   86 YG-FKAKYLLVLCGLLAIYLYTR---GY---------PALSGVAAAASVGYWQAGAIFPLIVVGLAV---QRRDMRA---  146 (163)
T ss_pred             cc-ccchHHHHHHHHHHHHHHHc---Cc---------HHHHHHHHHHHHHhhHHHhHHHHHHHHHHH---cccchHH---


Q ss_pred             hHhhhHHHHHHHHHHHHHHH
Q sp|Q8N394|TMTC  215 TIYKRKNLSLFLSISLLIFW  234 (475)
Q Consensus       215 ~~~~~~~~~~~~~~~~~~~~  234 (475)
                          ................
T Consensus       147 ----~~~~~~~~~~~~~~~~  162 (163)
T Q5V0R1_HALMA/1  147 ----LERVVAGGLGFTIVML  162 (163)
T ss_pred             ----HHHHHHHHHHHHHHHh


No 16
>PF09586.11 ; YfhO ; Bacterial membrane protein YfhO
Probab=99.07  E-value=9.4e-08  Score=99.35  Aligned_cols=370  Identities=9%  Similarity=-0.029  Sum_probs=0.0  Template_Neff=11.100

Q ss_pred             CHHHHHHHHHHHHHHHhhcCCCCc--ccchhHHHhchhhCCCCchhHhh--hcccccccccCCCCcccCChHHHHHHHHH
Q sp|Q8N394|TMTC    1 MIAELVSSALGLALYLNTLSADFC--YDDSRAIKTNQDLLPETPWTHIF--YNDFWGTLLTHSGSHKSYRPLCTLSFRLN   76 (475)
Q Consensus         1 ~~~~lll~~~~~~~~~~~~~~~~~--~De~~~~~~~~~~~~~~~~~~~~--~~~~~~~~~~~~~~~~~~~Pl~~~l~~~~   76 (475)
                      ++.++++++..........+....  .|+..+.......     ..+..  ...........+...+..++..+++..+.
T Consensus         3 ~~~~~l~~~~~~~~~~~~~~~~~~~~~D~~~~~~p~~~~-----~~~~~~~~~~~~~~~~~~~~G~~~~~~~~~~~~~p~   77 (832)
T Q38VZ4_LACSS/1    3 LLPFAIIFIYGLSRHVFPFGGQTIMTVDLGQQYIDFFAY-----FRTTLLQHPDTFFYSFAKGLGGDMLGVWAYYLMSPF   77 (832)
T ss_pred             HHHHHHHHHHHHHcCCCCCCCCcceeechhHhHHHHHHH-----HHHHHhhCCccceeccccCCCCccHHHHHHHHhCcc


Q ss_pred             HHHhC-----CChHHHHHHHHHHHHHHHHHHHHHHHHHh-CChHHHHHHHHHHHHCHHhHHHHHhhhchHHHHHHHHHHH
Q sp|Q8N394|TMTC   77 HAIGG-----LNPWSYHLVNVLLHAAVTGLFTSFSKILL-GDGYWTFMAGLMFASHPIHTEAVAGIVGRADVGASLFFLL  150 (475)
Q Consensus        77 ~~lfG-----~~~~~~rl~~~l~~~l~~~lly~l~r~l~-~~~~~al~aall~a~~P~~~~~~~~~~~~~~~~~~~f~ll  150 (475)
                      ..+..     ....+.++..++...++.+.+|.++|++. .++..|++++++++++|........   ........++.+
T Consensus        78 ~~l~~~~~~~~~~~~~~~~~~l~~~l~~~~~y~l~r~~~~~~~~~a~~~a~~y~~s~~~~~~~~~---~~~~~~~~~lPl  154 (832)
T Q38VZ4_LACSS/1   78 NLLVLLTPGKWLSFGVWLMVLLKYGFSGLSFAYYLKKSRLLSGWWLPTLSLTYALSGFAIANQFN---VMWLDAMIWLPL  154 (832)
T ss_pred             hhHHhhCCHHHHHHHHHHHHHHHHHHHHHHHHHHHHHhccccccHHHHHHHHHHHHHHHHHHHhC---hhHHHHHHHHHH


Q ss_pred             HHHHHHHHHccCCCCcchHHHHHHHHHHHHHHHHhHhHHHHHHHHHHHHHHHHH-cccchhhhcchHhhhHHHHHHHHHH
Q sp|Q8N394|TMTC  151 SLLCYIKHCSTRGYSARTWGWFLGSGLCAGCSMLWKEQGVTVLAVSAVYDVFVF-HRLKIKQILPTIYKRKNLSLFLSIS  229 (475)
Q Consensus       151 ~l~~~l~~~~~~~~~~~~~~~~~l~~l~~~la~ltk~~~~~~~~~~~~~~l~~~-~~~~~~~~~~~~~~~~~~~~~~~~~  229 (475)
                      .++++.+..++++    .+...+..+++.......-.....+..+..+...... ++++.+.       ++........+
T Consensus       155 ~l~~~~~~~~~~~----~~~~~~~~~l~~~~~~~~~~~~~~~~~~~~l~~~~~~~~~~~~~~-------~~~~~~~~~~~  223 (832)
T Q38VZ4_LACSS/1  155 VVLGIEQLFERQR----FWLYPLSLAALLIINYYMGYMVCLFVVAYFFWASVHHFKTWRQTC-------LVYLKFAGGSI  223 (832)
T ss_pred             HHHHHHHHHhcCC----ccHHHHHHHHHHHHHHHHHHHHHHHHHHHHHHHHHhcchhHHHHH-------HHHHHHHHHHH


Q ss_pred             HHHHHHHHHHHHHHHHhcCCCCCccCCCCCCcCCChHHHHHHHHHHHHHHhHHHhhCcccccccccccccccccccCCHH
Q sp|Q8N394|TMTC  230 LLIFWGSSLLGARLYWMGNKPPSFSNSDNPAADSDSLLTRTLTFFYLPTKNLWLLLCPDTLSFDWSMDAVPLLKTVCDWR  309 (475)
Q Consensus       230 ~~~~~~~~~~~~~~~~~~~~~~~~~~~~~~~~~~~~~~~~~~~~~~~~~~~~~~~~~p~~~~~~~~~~~~~~~~~~~~~~  309 (475)
                      +.+++.+..+.-..........................+........                      ...........
T Consensus       224 l~~~l~a~~llp~~~~~~~~~~~~~~~~~~~~~~~~~~~~~~~~~~~----------------------~~~~~~~~~~~  281 (832)
T Q38VZ4_LACSS/1  224 LAGLLAAWLLLPTFFQLTQSKGQYTIQKIHWKIDYNPLKILSKLVVG----------------------NFNFDQMPKGE  281 (832)
T ss_pred             HHHHHHHHHHHHHHHHHhcCcCccCccccccccCCCHHHHHHhhccC----------------------CCCcccCCCCc


Q ss_pred             HHHHHHHHHHHHHHHHHHhhCcccccccCCCcccCCccccCCcccccccccccccccccccchhhcCCcCCcccccCCCC
Q sp|Q8N394|TMTC  310 NLHTVAFYTGLLLLAYYGLKSPSVDRECNGKTVTNGKQNANGHSCLSDVEYQNSETKSSFASKVENGIKNDVSQRTQLPS  389 (475)
Q Consensus       310 ~~~~~~~~~~~~~~~~~~~~~~~~~~~~~~~~~~~~~~~~~~~~~~~~~~~~~~~~~~~~~~~~~~~~~~~~~~~~~~~~  389 (475)
                      .......+..+++......++++++..                                                     
T Consensus       282 ~~~y~g~~~l~l~~~~~~~~~~~~~~~-----------------------------------------------------  308 (832)
T Q38VZ4_LACSS/1  282 PNIFVGSLILIGFITYFLTRKIPIKER-----------------------------------------------------  308 (832)
T ss_pred             hHHHHHHHHHHHHHHHHHcCCCCHHHH-----------------------------------------------------


Q ss_pred             CCchHHhhhHHHHHHHhhhcCccccCChhhH---HHHhHHHHHHHHHHHHHHHHHHHHHhchHHHHHHHHHHHHHHHHH
Q sp|Q8N394|TMTC  390 TENIVVLSLSLLIIPFVPATNLFFYVGFVIA---ERVLYIPSMGFCLLITVGARALYVKVQKRFLKSLIFYATATLIVF  465 (475)
Q Consensus       390 ~~~~~~~~l~~~~~~~~~~~~~~~~~~~~~~---~Ry~~~~~~~~~ll~~~~l~~~~~~~~~~~~~~~~~~~~~~~~~~  465 (475)
                       .......++.++....+.............   .|+.+...+.++++++.++.++.++.+++........+++++...
T Consensus       309 -~~~~~~~~~l~~~~~~~~~~~~~~~~~~~~~~~~R~~~~~~~~~~ila~~~l~~~~~~~~~~~~~~~~~~~~~~~~~~  386 (832)
T Q38VZ4_LACSS/1  309 -LAALLVTGFLGLSLCFEPLDLLWHGMQFPVWYPYRFSYVISFWLIVLAVQRLHYQPQFKWYSLLAPLLLLAASLAYTF  386 (832)
T ss_pred             -HHHHHHHHHHHHHhcCHHHHHHHhcCCCCCCCcHHHHHHHHHHHHHHHHHHHhcCCcCChhHHHHHHHHHHHHHHHHH


No 17
>PF03155.16 ; Alg6_Alg8 ; ALG6, ALG8 glycosyltransferase family
Probab=98.91  E-value=9.4e-07  Score=85.14  Aligned_cols=319  Identities=10%  Similarity=-0.021  Sum_probs=0.0  Template_Neff=9.400

Q ss_pred             CcccchhHHHhchhhCCCCchhHhhhcccccccccCCCCcccCChHHHHHHHHHHHHh-----------------CCChH
Q sp|Q8N394|TMTC   23 FCYDDSRAIKTNQDLLPETPWTHIFYNDFWGTLLTHSGSHKSYRPLCTLSFRLNHAIG-----------------GLNPW   85 (475)
Q Consensus        23 ~~~De~~~~~~~~~~~~~~~~~~~~~~~~~~~~~~~~~~~~~~~Pl~~~l~~~~~~lf-----------------G~~~~   85 (475)
                      +..+|........+...+.+..+++.++.       +.+...|||+..+...+..++.                 +....
T Consensus        12 ~~s~D~~~~r~w~~~t~~~p~~~wy~~~~-------~~w~ldYPPl~a~~~~~~~~~~~~~~~~~~~l~~~~~~~~~~~~   84 (470)
T B4I046_DROSE/1   12 YHSTDFEVHRNWLAITHSLPLNQWYVDAT-------SEWTLDYPPFFAYFEWLLSQVAKYVDPRMLVVDNLNYESKATVY   84 (470)
T ss_pred             cCCCcHHHHHHHHHHHhhCCHHHhccCCC-------ccCCCCCcHHHHHHHHHHHHHHHHhCHHHhhcccCCCCCHHHHH


Q ss_pred             HHHHHHHHHHHHHHHHHHHHHH--HHhCChHHHHHHHHHHHHCHHhHHHHH-hhhchHHHHHHHHHHHHHHHHHHHHccC
Q sp|Q8N394|TMTC   86 SYHLVNVLLHAAVTGLFTSFSK--ILLGDGYWTFMAGLMFASHPIHTEAVA-GIVGRADVGASLFFLLSLLCYIKHCSTR  162 (475)
Q Consensus        86 ~~rl~~~l~~~l~~~lly~l~r--~l~~~~~~al~aall~a~~P~~~~~~~-~~~~~~~~~~~~f~ll~l~~~l~~~~~~  162 (475)
                      ..|+..++..++....++.+.+  +...++..+..++++++++|......+ +...  |.....+.+++++++.+   ++
T Consensus        85 ~~R~~vi~~d~l~~~~v~~~~~~~~~~~~~~~~~~~~~l~l~~P~li~~d~~~~q~--n~~~~~l~llsl~~~~~---~~  159 (470)
T B4I046_DROSE/1   85 FQRLSVIATDLVYVLGVRSCLGSLGLARDTQQFFAGSMLLLLNVGLLFVDHIHFQY--NGLLFGILLLSIGSLIR---QR  159 (470)
T ss_pred             HHHHHHHHHHHHHHHHHHHHHHhcCCCCChhHHHHHHHHHHHcHHHHHhhcccccc--hHHHHHHHHHHHHHHHc---Cc


Q ss_pred             CCCcchHHHHHHHHHHHHHHHHhHhHHHHHHHHHHHHHHHHHcccchhhhcchHhhhHHHHHHHHHHHHHHHHHHHHHHH
Q sp|Q8N394|TMTC  163 GYSARTWGWFLGSGLCAGCSMLWKEQGVTVLAVSAVYDVFVFHRLKIKQILPTIYKRKNLSLFLSISLLIFWGSSLLGAR  242 (475)
Q Consensus       163 ~~~~~~~~~~~l~~l~~~la~ltk~~~~~~~~~~~~~~l~~~~~~~~~~~~~~~~~~~~~~~~~~~~~~~~~~~~~~~~~  242 (475)
                               ...+++++++++.+|...+.+.+...++.+.....++.+.       .+...........+..........
T Consensus       160 ---------~~~a~~~~~lal~~K~~~l~~~p~~~~~ll~~~~~~~~~~-------~~~~~~~~~~~~~~~~~~~~~~~P  223 (470)
T B4I046_DROSE/1  160 ---------FLWSAFAFAVLLNFKHIFLYMAPAFGVYLLRFYCLEQASV-------ASAVGAVIKLLVVGLTPFAVSFGP  223 (470)
T ss_pred             ---------hHHHHHHHHHHHHcchHHHHHHHHHHHHHHHHhcccCCCH-------hHHHHHHHHHHHHHHHHHHHhccc


Q ss_pred             HHHhcCCCCCcc-----CCCCCCcCCChHHHHHHHHHHHHHHhHHHhhCcccccccccccccccccccCCHHHHHHHHHH
Q sp|Q8N394|TMTC  243 LYWMGNKPPSFS-----NSDNPAADSDSLLTRTLTFFYLPTKNLWLLLCPDTLSFDWSMDAVPLLKTVCDWRNLHTVAFY  317 (475)
Q Consensus       243 ~~~~~~~~~~~~-----~~~~~~~~~~~~~~~~~~~~~~~~~~~~~~~~p~~~~~~~~~~~~~~~~~~~~~~~~~~~~~~  317 (475)
                      +  .+.......     ..+..........-...+..............+.........+...................+
T Consensus       224 f--~~~~~~~~~rlfp~~rgl~~~~~a~n~w~~~~~~~~~~~~~~~~~~~~~~~t~g~~~~~~~~~~~~~~~~~~~~~~l  301 (470)
T B4I046_DROSE/1  224 F--WKQLPQVLSRLFPFKRGLTHAYWAPNFWALYNTADKVAAGVLKVHDGGASTTSGLVQEVRHSVLPAITPPVTFALTA  301 (470)
T ss_pred             c--cccHHHHHHHHCCccccccccchhhHHHHHHHHHHHHHHHHHhcCCCCccccCCccccchhhcCCccHHHHHHHHHH


Q ss_pred             HHHHHHHHHHhhCcccccccCCCcccCCccccCCcccccccccccccccccccchhhcCCcCCcccccCCCC---CCchH
Q sp|Q8N394|TMTC  318 TGLLLLAYYGLKSPSVDRECNGKTVTNGKQNANGHSCLSDVEYQNSETKSSFASKVENGIKNDVSQRTQLPS---TENIV  394 (475)
Q Consensus       318 ~~~~~~~~~~~~~~~~~~~~~~~~~~~~~~~~~~~~~~~~~~~~~~~~~~~~~~~~~~~~~~~~~~~~~~~~---~~~~~  394 (475)
                      +..+.......++                                                          +   ..+..
T Consensus       302 ~~~~~~~~~l~~~----------------------------------------------------------~~~~~~~~~  323 (470)
T B4I046_DROSE/1  302 LFMLPILVKLFRS----------------------------------------------------------PKKQSPLVF  323 (470)
T ss_pred             HHHHHHHHHHHcC----------------------------------------------------------CCCCCHHHH


Q ss_pred             HhhhHHHHHHHhhhcCccccCChhhHHHHhHHHHHHHHHHHH
Q sp|Q8N394|TMTC  395 VLSLSLLIIPFVPATNLFFYVGFVIAERVLYIPSMGFCLLIT  436 (475)
Q Consensus       395 ~~~l~~~~~~~~~~~~~~~~~~~~~~~Ry~~~~~~~~~ll~~  436 (475)
                      ...+......+..+.       ...+++|.+.+.+++++++.
T Consensus       324 ~~~~~~~~l~~flf~-------~~vhek~ill~l~Pl~ll~~  358 (470)
T B4I046_DROSE/1  324 LRAVVLCGCSSFVFG-------WHVHEKAILMVLLPLCLLTL  358 (470)
T ss_pred             HHHHHHHHHHHHHhc-------hhhcchHHHHHHHHHHHHHH


No 18
>PF04922.13 ; DIE2_ALG10 ; DIE2/ALG10 family
Probab=98.90  E-value=1.1e-07  Score=89.27  Aligned_cols=195  Identities=14%  Similarity=0.025  Sum_probs=0.0  Template_Neff=6.900

Q ss_pred             CCCcccchhHHHhchhhCCCCchhHhhhcccccccccCCCCcccCChHHHHHHHHHHHHhC---------CChHHHHHHH
Q sp|Q8N394|TMTC   21 ADFCYDDSRAIKTNQDLLPETPWTHIFYNDFWGTLLTHSGSHKSYRPLCTLSFRLNHAIGG---------LNPWSYHLVN   91 (475)
Q Consensus        21 ~~~~~De~~~~~~~~~~~~~~~~~~~~~~~~~~~~~~~~~~~~~~~Pl~~~l~~~~~~lfG---------~~~~~~rl~~   91 (475)
                      ...+.||..|..+++.+.+ +++..+             +.....+|+++++.+...+++|         .+....|+.+
T Consensus         2 p~py~DE~fH~~qa~~y~~-G~~~~w-------------dp~iTTpPGlyl~~a~~~~l~g~~~~~~~~~~s~~~LR~~n   67 (434)
T ALG10_YARLI/35    2 PTPYIDEIFHIPQTQQYCK-GHWNAW-------------DSKITTPPGLYIIGYAWARMLTLTGLSESEACSTLSLRAVN   67 (434)
T ss_pred             CCCCcchHhhHHHHHHHHc-CCcccc-------------CccCCCChhHHHHHHHHHHHHHHhcCCcccCCCHHHHHHHH


Q ss_pred             HHHHH-HHHHHHHHHHHHHhCChHHHHHHHHHHHHCHHhHHHHHhhhchHHHHHHHHHHHHHHHHHHHHccCCCCcchHH
Q sp|Q8N394|TMTC   92 VLLHA-AVTGLFTSFSKILLGDGYWTFMAGLMFASHPIHTEAVAGIVGRADVGASLFFLLSLLCYIKHCSTRGYSARTWG  170 (475)
Q Consensus        92 ~l~~~-l~~~lly~l~r~l~~~~~~al~aall~a~~P~~~~~~~~~~~~~~~~~~~f~ll~l~~~l~~~~~~~~~~~~~~  170 (475)
                      ++++. +...+++.+.++..++.  +...++.++++|.....+...++  |.+.++++++++++..+..+++     ...
T Consensus        68 ll~~~~~~~~~~~~l~~~~~~~~--a~l~al~l~~~Pl~~~~sfl~YT--Dv~Sl~~vll~l~~~l~~~~~~-----~~~  138 (434)
T ALG10_YARLI/35   68 LMAVVIYIPATLYIIQRRVWGSQ--AHFSAFSLVSFPLIWFYAALYYT--DVWSTATVLMALAFALSPRVPF-----YMV  138 (434)
T ss_pred             HHHHHHHHHHHHHHHHHHhcCch--HHHHHHHHHhcHHHHHHHHhhch--HHHHHHHHHHHHHHHhCCCCCc-----cHH


Q ss_pred             HHHHHHHHHHHHHHhHhHHHHHHHHHHHHHHHHHcccchhhhcchHhhhHHHHHHHH---------------HHHHHHHH
Q sp|Q8N394|TMTC  171 WFLGSGLCAGCSMLWKEQGVTVLAVSAVYDVFVFHRLKIKQILPTIYKRKNLSLFLS---------------ISLLIFWG  235 (475)
Q Consensus       171 ~~~l~~l~~~la~ltk~~~~~~~~~~~~~~l~~~~~~~~~~~~~~~~~~~~~~~~~~---------------~~~~~~~~  235 (475)
                        .+++++.++++++|++.++.........+....++..+...+..  .+.......               .++..+..
T Consensus       139 --~la~l~~~lavl~RQtnIvW~~f~~~~~~~~~~~~~~~~~~~~~--~~~l~~~~~~~~~~~~~~~~~~~~~~~v~~~F  214 (434)
T ALG10_YARLI/35  139 --QLSALMCAVSLFFRQTNILWAAVVAVIAIENSHYSNGAPPKNGA--LAQIFSTISYTFQIELPIFNILISYASVAVGF  214 (434)
T ss_pred             --HHHHHHHHHHHHhchhHHHHHHHHHHHHHHHHhhhCCCCCcccH--HHHHHHHHHHHHhhchHHHHHHHHHHHHHHHH


Q ss_pred             HHHHHHH
Q sp|Q8N394|TMTC  236 SSLLGAR  242 (475)
Q Consensus       236 ~~~~~~~  242 (475)
                      ..+..++
T Consensus       215 ~~Fv~~N  221 (434)
T ALG10_YARLI/35  215 SFFLYIN  221 (434)
T ss_pred             HHHHHhC


No 19
>PF14264.7 ; Glucos_trans_II ; Glucosyl transferase GtrII
Probab=98.84  E-value=2.8e-06  Score=76.98  Aligned_cols=303  Identities=15%  Similarity=0.046  Sum_probs=0.0  Template_Neff=9.500

Q ss_pred             cCCCCcccchhHHHhchhhCCCCchhHhhhcccccccccCCCCcccCChHHHHHHHHHHHHhCCChHHHHHHHHHHHHHH
Q sp|Q8N394|TMTC   19 LSADFCYDDSRAIKTNQDLLPETPWTHIFYNDFWGTLLTHSGSHKSYRPLCTLSFRLNHAIGGLNPWSYHLVNVLLHAAV   98 (475)
Q Consensus        19 ~~~~~~~De~~~~~~~~~~~~~~~~~~~~~~~~~~~~~~~~~~~~~~~Pl~~~l~~~~~~lfG~~~~~~rl~~~l~~~l~   98 (475)
                      .+..+..||...........+.     +..++               ||+...+... ....+. ++..++.++++..++
T Consensus         5 ~~~~~~~Dd~~~~~~~~~~~~~-----~~~~G---------------R~~~~~l~~~-~~~~~~-p~~~~~l~~~~~~~s   62 (312)
T R6DSZ1_9FIRM/3    5 FHSSFSHDSLNALYSDMTEIKW-----KLALG---------------RFVVPLIMKI-RGQIAL-PWLIGIVSLFLIAAS   62 (312)
T ss_pred             cccCCCccchhHhhcCchhhhH-----HHhcc---------------chhHHHHHHH-ccccch-hHHHHHHHHHHHHHH


Q ss_pred             HHHHHHHHHHHhCChHHHHHHHHHHHHCHHhHH-HHHhh-hchHHHHHHHHHHHHHHHHHHHHccCCCCcchHHHHHHHH
Q sp|Q8N394|TMTC   99 TGLFTSFSKILLGDGYWTFMAGLMFASHPIHTE-AVAGI-VGRADVGASLFFLLSLLCYIKHCSTRGYSARTWGWFLGSG  176 (475)
Q Consensus        99 ~~lly~l~r~l~~~~~~al~aall~a~~P~~~~-~~~~~-~~~~~~~~~~f~ll~l~~~l~~~~~~~~~~~~~~~~~l~~  176 (475)
                      +.+++...++  +++..+.+++.++..+|.+.+ ...+. .+.+.....++..++.+...   +++     +++..+.+.
T Consensus        63 ~~l~~~~~~~--~~~~~~~~~~~l~~~~P~~~~~~~~f~~~~~~~~~~~ll~~la~~~~~---~~~-----~~~~~~~~~  132 (312)
T R6DSZ1_9FIRM/3   63 LYLILETIQI--DSKAMIILVSIFMVTNRTIYSMTATYIYELDYDMLALFFASLAAYILM---KKD-----KPGWYLLAF  132 (312)
T ss_pred             HHHHHHHhcC--CcHHHHHHHHHHHHHhHHHHHHHHHHHHhcHHHHHHHHHHHHHHHHHH---hCC-----CCchHHHHH


Q ss_pred             HHHHHHHHhHhHHHHHHHHHHHHHHHHHcccchhhhcchHhhhHHHHHHHHHHHHHHHHHHHHHHHHHHhcCCCCCccCC
Q sp|Q8N394|TMTC  177 LCAGCSMLWKEQGVTVLAVSAVYDVFVFHRLKIKQILPTIYKRKNLSLFLSISLLIFWGSSLLGARLYWMGNKPPSFSNS  256 (475)
Q Consensus       177 l~~~la~ltk~~~~~~~~~~~~~~l~~~~~~~~~~~~~~~~~~~~~~~~~~~~~~~~~~~~~~~~~~~~~~~~~~~~~~~  256 (475)
                      ++..+++.+++......+...+...+....+..+..++    .......... .++....-+...+........+.....
T Consensus       133 l~~~~sl~~YQ~~~~~~~~~~~~~~l~~~~~~~~~~k~----~~~~~~~~~~-~~~~~i~y~i~~k~~~~~~~~~~~~~~  207 (312)
T R6DSZ1_9FIRM/3  133 LSGVLSLGLYQSYIEVAFAIVIIASLKNLLEGSKYSQV----LKRGIIAIVS-FVLSVVAYYLIYKLSCKFFNVQIEGRT  207 (312)
T ss_pred             HHHHHHHHHHHHHHHHHHHHHHHHHHHHHHcCCCcHHH----HHHHHHHHHH-HHHHHHHHHHHHHHHHHHcCCCCCCCC


Q ss_pred             CCCCcCCChHHHHHHHHHHHHHHhHHHhhCcccccccccccccccccccCCHHHHHHHHHHHHHHHHHHHHhhCcccccc
Q sp|Q8N394|TMTC  257 DNPAADSDSLLTRTLTFFYLPTKNLWLLLCPDTLSFDWSMDAVPLLKTVCDWRNLHTVAFYTGLLLLAYYGLKSPSVDRE  336 (475)
Q Consensus       257 ~~~~~~~~~~~~~~~~~~~~~~~~~~~~~~p~~~~~~~~~~~~~~~~~~~~~~~~~~~~~~~~~~~~~~~~~~~~~~~~~  336 (475)
                      +.......+..+...+..++..++...............            .........+..........+++      
T Consensus       208 ~~~~~~~~~~~~~i~~~~~~~~~~~~~~~~~~~~~~~~~------------~~~~~~~~~~~~~~~~~~~~~~~------  269 (312)
T R6DSZ1_9FIRM/3  208 DAFSGEYTSIIVSLKVMLYKLIHDVVKPGTIYELPIVGI------------ADILLIAIGVALCLIMIFKLGKG------  269 (312)
T ss_pred             CccccccccHHHHHHHHHHHHHHHhhCCCCCCCCccHHH------------HHHHHHHHHHHHHHHHHHHHcCC------


Q ss_pred             cCCCcccCCccccCCcccccccccccccccccccchhhcCCcCCcccccCCCCCCchHHhhhHHHHHHHhhhcCcccc-C
Q sp|Q8N394|TMTC  337 CNGKTVTNGKQNANGHSCLSDVEYQNSETKSSFASKVENGIKNDVSQRTQLPSTENIVVLSLSLLIIPFVPATNLFFY-V  415 (475)
Q Consensus       337 ~~~~~~~~~~~~~~~~~~~~~~~~~~~~~~~~~~~~~~~~~~~~~~~~~~~~~~~~~~~~~l~~~~~~~~~~~~~~~~-~  415 (475)
                                                                            ++... .+..++..+.|+...... .
T Consensus       270 ------------------------------------------------------~~~~~-~l~~~~~~~~p~~~~~i~~~  294 (312)
T R6DSZ1_9FIRM/3  270 ------------------------------------------------------KTGEK-VVSLLLLAALPLSLNLICLT  294 (312)
T ss_pred             ------------------------------------------------------CcHHH-HHHHHHHHHHHHHHHHHHHH


Q ss_pred             ChhhHHHHhHHHHHHH
Q sp|Q8N394|TMTC  416 GFVIAERVLYIPSMGF  431 (475)
Q Consensus       416 ~~~~~~Ry~~~~~~~~  431 (475)
                      .....+|-.++....+
T Consensus       295 ~~~~~~r~l~~~~~~~  310 (312)
T R6DSZ1_9FIRM/3  295 IKSGSEHDLMTYSFNF  310 (312)
T ss_pred             CCCCCcchhhhhhhhe


No 20
>PF05208.14 ; ALG3 ; ALG3 protein
Probab=98.69  E-value=2.6e-06  Score=78.46  Aligned_cols=200  Identities=10%  Similarity=-0.053  Sum_probs=0.0  Template_Neff=8.300

Q ss_pred             HHHHHHHHHHHHHhhcCCCCcccchhHHHhchhhCCCCchhHhhhcccccccccCCCCcccCChHHHHHHHHHHHHhCC-
Q sp|Q8N394|TMTC    4 ELVSSALGLALYLNTLSADFCYDDSRAIKTNQDLLPETPWTHIFYNDFWGTLLTHSGSHKSYRPLCTLSFRLNHAIGGL-   82 (475)
Q Consensus         4 ~lll~~~~~~~~~~~~~~~~~~De~~~~~~~~~~~~~~~~~~~~~~~~~~~~~~~~~~~~~~~Pl~~~l~~~~~~lfG~-   82 (475)
                      .+++.-+++.............|+..|...++.+.++.........+         .....+||++.+++...+.+.+. 
T Consensus         2 ~~~~~~~~~~~~~i~~~~yt~iD~~~y~~~~~~i~~G~~pY~~~~~~---------~~p~~Ypp~~~yi~~~l~~l~~~~   72 (356)
T B6Q4R6_TALMQ/2    2 LLVLVDAVLSALIIKKVSYTEIDWTTYMQQIALYQAGERDYTAIKGD---------TGPLVYPASHVYIYSFLYELTNKG   72 (356)
T ss_pred             HHHHHHHHHHHHHHHhCCCCCCcHHHHHHHHHHHHcCCCChhhccCC---------CCCCCCcHHHHHHHHHHHHHhcCC


Q ss_pred             -ChHHHHHHHHHHHHHHHHHHHHHHHHHhCChHHHHHHHHHHHHCHHhHHHHHhhhchHHHHHHHHHHHHHHHHHHHHcc
Q sp|Q8N394|TMTC   83 -NPWSYHLVNVLLHAAVTGLFTSFSKILLGDGYWTFMAGLMFASHPIHTEAVAGIVGRADVGASLFFLLSLLCYIKHCST  161 (475)
Q Consensus        83 -~~~~~rl~~~l~~~l~~~lly~l~r~l~~~~~~al~aall~a~~P~~~~~~~~~~~~~~~~~~~f~ll~l~~~l~~~~~  161 (475)
                       +....|..-..+.+++..+++.+.++   ++..+..++.++...|.+.....+..+  |...+++.+++++++.+.+  
T Consensus        73 ~~i~~~~~~f~~~~l~~~~li~~i~~~---~~~~~~~~~~l~l~~pl~s~~~~~g~~--D~i~~~~lll~l~~l~~~~--  145 (356)
T B6Q4R6_TALMQ/2   73 QDIELGQYIFAGIYIATLIVVLSCYIK---AGAPPYLLPLLVLSKRLHSIYMLRLFN--DGIATLAMWVAIFFFQRRQ--  145 (356)
T ss_pred             CChHHHHHHHHHHHHHHHHHHHHHHHH---cCCChhHHHHHHHccHHHHHHHHhhhc--HHHHHHHHHHHHHHHHhCC--


Q ss_pred             CCCCcchHHHHHHHHHHHHHHHHhHhHHHHHHHHHHHHHHHHHcccchhhhcchHhhhHHHHHHHHHHHHHHHHHHHHH
Q sp|Q8N394|TMTC  162 RGYSARTWGWFLGSGLCAGCSMLWKEQGVTVLAVSAVYDVFVFHRLKIKQILPTIYKRKNLSLFLSISLLIFWGSSLLG  240 (475)
Q Consensus       162 ~~~~~~~~~~~~l~~l~~~la~ltk~~~~~~~~~~~~~~l~~~~~~~~~~~~~~~~~~~~~~~~~~~~~~~~~~~~~~~  240 (475)
                                ..+++++.++|+.+|...++..+.+.......++.+           +............++....+..
T Consensus       146 ----------~~la~i~~glAv~~K~~~ll~~P~ll~~l~~~~~~~-----------~~~~~~~~~~~~~~l~~lPfl~  203 (356)
T B6Q4R6_TALMQ/2  146 ----------LTVATTVWSLGVGVKMSLLLLAPGVAIVIALSGGIW-----------AAVPLALNAVLTQVLLGIPFLQ  203 (356)
T ss_pred             ----------HHHHHHHHHHHHHHHHHHHHHHHHHHHHHHHcCCHH-----------HHHHHHHHHHHHHHHHHHHHHh


No 21
>PF09594.11 ; GT87 ; Glycosyltransferase family 87
Probab=98.56  E-value=6.4e-06  Score=71.91  Aligned_cols=243  Identities=10%  Similarity=-0.006  Sum_probs=0.0  Template_Neff=10.400

Q ss_pred             cCChHHHHHHHHHHHHhCC---ChHHHHHHHHHHHHHHHHHHHHHHHHHhCCh--HHHHHHHHHHHHCHHhHHHHHhhhc
Q sp|Q8N394|TMTC   64 SYRPLCTLSFRLNHAIGGL---NPWSYHLVNVLLHAAVTGLFTSFSKILLGDG--YWTFMAGLMFASHPIHTEAVAGIVG  138 (475)
Q Consensus        64 ~~~Pl~~~l~~~~~~lfG~---~~~~~rl~~~l~~~l~~~lly~l~r~l~~~~--~~al~aall~a~~P~~~~~~~~~~~  138 (475)
                      .|||...++..+. .+.|+   .....++..++..+..+..++.+.|+..+++  ......+++++.+|. .......+.
T Consensus         2 ~YpP~~~~l~~~~-~l~~~~~~~~~~~~~~~~~~~~~~~~~~~~~~r~~~~~~~~~~~~~~~~~~~~~p~-~~~~~~g~~   79 (251)
T Q8NNL7_CORGL/7    2 TYPPFGALVFTPL-WWIHDLFGLLVTERVFALITLLTTYAVAVFLLRLAGVRDRVWEFVAFAALLVSAPV-YFTLNIGQI   79 (251)
T ss_pred             CCChHHHHHHHHH-hhccchhcHHHHHHHHHHHHHHHHHHHHHHHHHHcCCCCcHHHHHHHHHHHHHHHH-HHHhhcCCH


Q ss_pred             hHHHHHHHHHHHHHHHHHHHHccCCCCcchHHHHHHHHHHHHHHHHhHhHHHHHHHHHHHHHHHHHcccchhhhcchHhh
Q sp|Q8N394|TMTC  139 RADVGASLFFLLSLLCYIKHCSTRGYSARTWGWFLGSGLCAGCSMLWKEQGVTVLAVSAVYDVFVFHRLKIKQILPTIYK  218 (475)
Q Consensus       139 ~~~~~~~~f~ll~l~~~l~~~~~~~~~~~~~~~~~l~~l~~~la~ltk~~~~~~~~~~~~~~l~~~~~~~~~~~~~~~~~  218 (475)
                        |.+..++.++++++.. ..+++     +.++...++++.+++...|.....+.+.+....+..++.            
T Consensus        80 --~~~~~~~~~~~l~~~~-~~~~~-----~~~~~~~ag~~l~la~~~K~~~~~~~~~ll~~~~~~~~~------------  139 (251)
T Q8NNL7_CORGL/7   80 --NVMLMALTLFDVALPR-STRHS-----GVLKYVPLGVLTGIAAAIKLTPLVFGLYFLILWVVTKSP------------  139 (251)
T ss_pred             --HHHHHHHHHHHHHhcc-ccCCC-----CccccHHHHHHHHHHHHhhHHHHHHHHHHHHHHHHcCCH------------


Q ss_pred             hHHHHHHHHHHHHHHHHHHHHHHHHHHhcCCCCCccCCCCCCcCCChHHHHHHHHHHHHHHhHHHhhCcccccccccccc
Q sp|Q8N394|TMTC  219 RKNLSLFLSISLLIFWGSSLLGARLYWMGNKPPSFSNSDNPAADSDSLLTRTLTFFYLPTKNLWLLLCPDTLSFDWSMDA  298 (475)
Q Consensus       219 ~~~~~~~~~~~~~~~~~~~~~~~~~~~~~~~~~~~~~~~~~~~~~~~~~~~~~~~~~~~~~~~~~~~~p~~~~~~~~~~~  298 (475)
                      +...............+.....                       .+......+..... +.......+...+.......
T Consensus       140 r~~~~~~~~~~~~~~~~~~~~~-----------------------~~~~~~~~~~~~~~-~~~~~~~~~~~~~l~~~~~~  195 (251)
T Q8NNL7_CORGL/7  140 RGLFGMIGGFLGASGLAIIFRP-----------------------SISIQYFTDVLFTA-ERIGDLHFARNVSIRAVLER  195 (251)
T ss_pred             HHHHHHHHHHHHHHHHHHHHCC-----------------------hHHHHHHHHHHhcc-cccCCccccccccHHHHHHh


Q ss_pred             cccccccCCHHHHHHHHHHHHHHHHHHHHhhCcccccccCCCcccCCccccCCcccccccccccccccccccchhhcCCc
Q sp|Q8N394|TMTC  299 VPLLKTVCDWRNLHTVAFYTGLLLLAYYGLKSPSVDRECNGKTVTNGKQNANGHSCLSDVEYQNSETKSSFASKVENGIK  378 (475)
Q Consensus       299 ~~~~~~~~~~~~~~~~~~~~~~~~~~~~~~~~~~~~~~~~~~~~~~~~~~~~~~~~~~~~~~~~~~~~~~~~~~~~~~~~  378 (475)
                      ...................+.+.+...+..++++.+++                                          
T Consensus       196 ~~~~~~~~~~~~~~~~~~~~~~~~~~~~~~~~~~~~~~------------------------------------------  233 (251)
T Q8NNL7_CORGL/7  196 LPELGSAASIMWLVAVALVIIAVAVAAYRILRTDLSAH------------------------------------------  233 (251)
T ss_pred             cccCCcHHHHHHHHHHHHHHHHHHHHHHHHHhcccccC------------------------------------------


Q ss_pred             CCcccccCCCCCCchHHhhhHHHHHHHh
Q sp|Q8N394|TMTC  379 NDVSQRTQLPSTENIVVLSLSLLIIPFV  406 (475)
Q Consensus       379 ~~~~~~~~~~~~~~~~~~~l~~~~~~~~  406 (475)
                                  .......+..++..++
T Consensus       234 ------------~~~~~~~~~~~~~~l~  249 (251)
T Q8NNL7_CORGL/7  234 ------------NRLLAVSLVSLVALLC  249 (251)
T ss_pred             ------------ChHHHHHHHHHHHHHh


No 22
>PF05007.14 ; Mannosyl_trans ; Mannosyltransferase (PIG-M)
Probab=95.04  E-value=0.67  Score=39.57  Aligned_cols=192  Identities=13%  Similarity=-0.035  Sum_probs=0.0  Template_Neff=9.000

Q ss_pred             chHHHHHHHHHHHHHHHHHHHHccCCCCcchHHHHHHHHHHHHHHHHhHhHHHHHHHHHHHHHHHHHcccchhhhcchHh
Q sp|Q8N394|TMTC  138 GRADVGASLFFLLSLLCYIKHCSTRGYSARTWGWFLGSGLCAGCSMLWKEQGVTVLAVSAVYDVFVFHRLKIKQILPTIY  217 (475)
Q Consensus       138 ~~~~~~~~~f~ll~l~~~l~~~~~~~~~~~~~~~~~l~~l~~~la~ltk~~~~~~~~~~~~~~l~~~~~~~~~~~~~~~~  217 (475)
                      ++.|....+++++++++..|.+            ...++++.|+|..+|...+++.+.+.+...-..++++.....+...
T Consensus         5 G~~D~l~~~lvllal~~~~r~~------------~~~ag~~lgla~~~Kl~Pii~~~~l~l~~~~~~~~~~~~~~~~~~~   72 (269)
T PIGM_RAT/140-4    5 GNADSIVASLVLTTLYLIEKRL------------IACAAVFYGFAVHMKMYPVTYILPIALHLRPERDSDEGLRLARYSF   72 (269)
T ss_pred             hhHHHHHHHHHHHHHHHHHcCC------------HHHHHHHHHHHHHhchHHHHHHHHHHHHhCccCCCCcchhhhcccH


Q ss_pred             hhHHH--------H-----HHHHHHHHHHHHHHHHHHHHHHhcCCCCCccCCCCCCcCCChHHHHHHHHHHHHHHhHHHh
Q sp|Q8N394|TMTC  218 KRKNL--------S-----LFLSISLLIFWGSSLLGARLYWMGNKPPSFSNSDNPAADSDSLLTRTLTFFYLPTKNLWLL  284 (475)
Q Consensus       218 ~~~~~--------~-----~~~~~~~~~~~~~~~~~~~~~~~~~~~~~~~~~~~~~~~~~~~~~~~~~~~~~~~~~~~~~  284 (475)
                      ..+..        .     ...............+.......-.+.-.+.....+.....+.+...........      
T Consensus        73 ~~~~~~~~~~~~~~~~~~~~~~~~~~~~~l~~~~~~~~g~~~~~~~~~~~~~r~~~~~n~S~~~~~~~l~~~~~------  146 (269)
T PIGM_RAT/140-4   73 QARLYDFLKRLCSWAVLLFVAIAGLTFLALSFGFYYKYGWEFLEHTYLYHLTRRDIRHNFSPYFYMLYLTAESK------  146 (269)
T ss_pred             HHHHHHHHHHhccHHHHHHHHHHHHHHHHHHHHHHHHHCHHHHHHHHHHHhccCCCCcCCCHHHHHHHHhccCc------


Q ss_pred             hCcccccccccccccccccccCCHHHHHHHHHHHHHHHHHHHHhhCcccccccCCCcccCCccccCCccccccccccccc
Q sp|Q8N394|TMTC  285 LCPDTLSFDWSMDAVPLLKTVCDWRNLHTVAFYTGLLLLAYYGLKSPSVDRECNGKTVTNGKQNANGHSCLSDVEYQNSE  364 (475)
Q Consensus       285 ~~p~~~~~~~~~~~~~~~~~~~~~~~~~~~~~~~~~~~~~~~~~~~~~~~~~~~~~~~~~~~~~~~~~~~~~~~~~~~~~  364 (475)
                                            .............++...+...+.                                  
T Consensus       147 ----------------------~~~~~~~~~~~~~~~~~~~~~~~~----------------------------------  170 (269)
T PIGM_RAT/140-4  147 ----------------------WSFTLGIAAFLPQFILLSAASFAY----------------------------------  170 (269)
T ss_pred             ----------------------chhHHHHHHHHHHHHHHHHHHHHc----------------------------------


Q ss_pred             ccccccchhhcCCcCCcccccCCCCCCchHHhhhHHHHHHHhhhcCccccCChhhHHHHhHHHHHHHHHHHH
Q sp|Q8N394|TMTC  365 TKSSFASKVENGIKNDVSQRTQLPSTENIVVLSLSLLIIPFVPATNLFFYVGFVIAERVLYIPSMGFCLLIT  436 (475)
Q Consensus       365 ~~~~~~~~~~~~~~~~~~~~~~~~~~~~~~~~~l~~~~~~~~~~~~~~~~~~~~~~~Ry~~~~~~~~~ll~~  436 (475)
                                                ++............++.+.       +...++|.....|.+.+...
T Consensus       171 --------------------------~~~~~~~~~~~~~~f~~~~-------~v~~~qY~~W~lpll~l~~~  209 (269)
T PIGM_RAT/140-4  171 --------------------------YRDLVFCCFLHTSIFVTFN-------KVCTSQYFLWYLCLLPLVMP  209 (269)
T ss_pred             --------------------------cCcHHHHHHHHHHHHHHhc-------hhhcHHHHHHHHHHHHHHch


No 23
>PF14897.7 ; EpsG ; EpsG family
Probab=88.29  E-value=8.4  Score=33.00  Aligned_cols=298  Identities=12%  Similarity=-0.011  Sum_probs=0.0  Template_Neff=10.600

Q ss_pred             HHHHHHHHHHHHHhhcCC-CCcccchhHHHhchhhCCCCchhHhhh-------cccccccccCCCCcccCChHHHHHHHH
Q sp|Q8N394|TMTC    4 ELVSSALGLALYLNTLSA-DFCYDDSRAIKTNQDLLPETPWTHIFY-------NDFWGTLLTHSGSHKSYRPLCTLSFRL   75 (475)
Q Consensus         4 ~lll~~~~~~~~~~~~~~-~~~~De~~~~~~~~~~~~~~~~~~~~~-------~~~~~~~~~~~~~~~~~~Pl~~~l~~~   75 (475)
                      ...++............. +...|...|...-++..+........+       .+.              .|++.++...
T Consensus         2 ~~~~~~~~~l~~~~~~R~~~~g~D~~~Y~~~y~~~~~~~~~~~~~~~~~~~~~~~~--------------E~gf~~l~~~   67 (319)
T C4L730_EXISA/2    2 WFVSFATIQWIVLSGFRDVTVGADTAQYKALFLQSQTLPLGAFTDRFFEIVFTESE--------------DPGFYLFQRL   67 (319)
T ss_pred             HHHHHHHHHHHHHHHHcCcCCCCCHHHHHHHHHHhccCCHHHHhhhhhhccCCCCC--------------CHHHHHHHHH


Q ss_pred             HHHHhCCChHHHHHHHHHHHHHHHHHHHHHHHHHhCChHHHHHHHHHHH--HCHHhHHHHHhhhchHHHHHHHHHHHHHH
Q sp|Q8N394|TMTC   76 NHAIGGLNPWSYHLVNVLLHAAVTGLFTSFSKILLGDGYWTFMAGLMFA--SHPIHTEAVAGIVGRADVGASLFFLLSLL  153 (475)
Q Consensus        76 ~~~lfG~~~~~~rl~~~l~~~l~~~lly~l~r~l~~~~~~al~aall~a--~~P~~~~~~~~~~~~~~~~~~~f~ll~l~  153 (475)
                      ... +|.+   .+....+.+.++..+.+...++..++.......++++.  .......       |+.....++++.++.
T Consensus        68 ~~~-~~~~---~~~~~~~~~~i~~~~~~~~~~~~~~~~~~~~~~~~~~~~~~~~~~~~-------Rq~lA~~~~~l~a~~  136 (319)
T C4L730_EXISA/2   68 IQY-VITD---YQVYLVLIAMIFMIPLGYFIYKYSSEPLISFLLFSVLFYEFFAVTGL-------RQTVATALVVLVGYH  136 (319)
T ss_pred             HHH-hcCC---HHHHHHHHHHHHHHHHHHHHHHhCCchHHHHHHHHHHHHHHHHhHHH-------HHHHHHHHHHHHHHH


Q ss_pred             HHHHHHccCCCCcchHHHHHHHHHHHHHHHHhHhHHHHHHHHHHHHHHHHHcccchhhhcchHhhhHHHHHHHHHHHHHH
Q sp|Q8N394|TMTC  154 CYIKHCSTRGYSARTWGWFLGSGLCAGCSMLWKEQGVTVLAVSAVYDVFVFHRLKIKQILPTIYKRKNLSLFLSISLLIF  233 (475)
Q Consensus       154 ~~l~~~~~~~~~~~~~~~~~l~~l~~~la~ltk~~~~~~~~~~~~~~l~~~~~~~~~~~~~~~~~~~~~~~~~~~~~~~~  233 (475)
                      .+.   +++         .....+...+|..+|.+++...+.    ....+++.           ++.............
T Consensus       137 ~~~---~~~---------~~~~~~~~~la~~~H~sali~i~~----~~~~~~~~-----------~~~~~~~~~~~~~~~  189 (319)
T C4L730_EXISA/2  137 FVR---ARK---------LGWFLLLVCIAMTIHKSSLIFVPF----YFLANKQL-----------TKAYLMTMFGVIVGL  189 (319)
T ss_pred             HHH---cCc---------HHHHHHHHHHHHHHHHHHHHHHHH----HHHhhcCC-----------cHHHHHHHHHHHHHH


Q ss_pred             HHHHHHHHHHHHhcCCCCCccCCCCCCcCCChHHHHHHHHHHHHHHhHHHhhCcccccccccccccccccccCCHHHHHH
Q sp|Q8N394|TMTC  234 WGSSLLGARLYWMGNKPPSFSNSDNPAADSDSLLTRTLTFFYLPTKNLWLLLCPDTLSFDWSMDAVPLLKTVCDWRNLHT  313 (475)
Q Consensus       234 ~~~~~~~~~~~~~~~~~~~~~~~~~~~~~~~~~~~~~~~~~~~~~~~~~~~~~p~~~~~~~~~~~~~~~~~~~~~~~~~~  313 (475)
                      ....-...........-..+...+.....       .....                                       
T Consensus       190 ~~~~~~i~~~~~~~~~~~~Y~~~~~~~~~-------~~~~~---------------------------------------  223 (319)
T C4L730_EXISA/2  190 FVFRNPFFDLLVQVSGYDTYSAMDGAGAV-------NFSLM---------------------------------------  223 (319)
T ss_pred             HHhcHHHHHHHHHHhchhhhhhccCcchH-------HHHHH---------------------------------------


Q ss_pred             HHHHHHHHHHHHHHhhCcccccccCCCcccCCccccCCcccccccccccccccccccchhhcCCcCCcccccCCCCCCc-
Q sp|Q8N394|TMTC  314 VAFYTGLLLLAYYGLKSPSVDRECNGKTVTNGKQNANGHSCLSDVEYQNSETKSSFASKVENGIKNDVSQRTQLPSTEN-  392 (475)
Q Consensus       314 ~~~~~~~~~~~~~~~~~~~~~~~~~~~~~~~~~~~~~~~~~~~~~~~~~~~~~~~~~~~~~~~~~~~~~~~~~~~~~~~-  392 (475)
                       ..............++                                                          +..+ 
T Consensus       224 -~~~~~~~~~~~~~~~~----------------------------------------------------------~~~~~  244 (319)
T C4L730_EXISA/2  224 -LLSVLFVALWRKEQIL----------------------------------------------------------ANNPS  244 (319)
T ss_pred             -HHHHHHHHHHHHHHHh----------------------------------------------------------cCCcc


Q ss_pred             -hHHhhhHHHHHHHhhhcCccccCChhhHHHHhHHHHHHHHHHHHHHHHHHHHHhchHHHHHHHHHHHHHHHH
Q sp|Q8N394|TMTC  393 -IVVLSLSLLIIPFVPATNLFFYVGFVIAERVLYIPSMGFCLLITVGARALYVKVQKRFLKSLIFYATATLIV  464 (475)
Q Consensus       393 -~~~~~l~~~~~~~~~~~~~~~~~~~~~~~Ry~~~~~~~~~ll~~~~l~~~~~~~~~~~~~~~~~~~~~~~~~  464 (475)
                       ..............+....     .....|......+... +....+.+..++.+++...........+...
T Consensus       245 ~~~~~~~~~~~~~~~~~~~~-----~~~~~R~~~~~~~~~~-~~~~~~~~~~~~~~~~~~~~~~~~~~~~~~~  311 (319)
T C4L730_EXISA/2  245 AIHFFNALLLAACLLPLTFL-----NPSMMRLVQYFSLFLL-LMIPEIVGTFERRERLVVYYSAVMLLGLLFI  311 (319)
T ss_pred             hHHHHHHHHHHHHHHHHHhc-----ChhHHHHHHHHHHHHH-HHHHHHHhcCChHHHHHHHHHHHHHHHHHHH


No 24
>PF16192.6 ; PMT_4TMC ; C-terminal four TMM region of protein-O-mannosyltransferase
Probab=81.72  E-value=13  Score=29.29  Aligned_cols=104  Identities=9%  Similarity=-0.048  Sum_probs=0.0  Template_Neff=9.700

Q ss_pred             cCCHHHHHHHHHHHHH---HHHHHHHhhCcccccccCCCcccCCccccCCcccccccccccccccccccchhhcCCcCCc
Q sp|Q8N394|TMTC  305 VCDWRNLHTVAFYTGL---LLLAYYGLKSPSVDRECNGKTVTNGKQNANGHSCLSDVEYQNSETKSSFASKVENGIKNDV  381 (475)
Q Consensus       305 ~~~~~~~~~~~~~~~~---~~~~~~~~~~~~~~~~~~~~~~~~~~~~~~~~~~~~~~~~~~~~~~~~~~~~~~~~~~~~~  381 (475)
                      .+++..+......+..   .......+++                                                   
T Consensus        58 ~gNp~iw~~~~~~l~~~~~~~~~~~~~~~---------------------------------------------------   86 (198)
T G3JSL1_CORMM/5   58 LGNPFVYWASTASLGLVGLVVVWYILRWQ---------------------------------------------------   86 (198)
T ss_pred             cCCHHHHHHHHHHHHHHHHHHHHHHHHHh---------------------------------------------------


Q ss_pred             ccccCCCCCCchH------------HhhhHHHHHHHhhhcCccccCChhhHHHHhHHHHHHHHHHHHHHHHHHHHHhchH
Q sp|Q8N394|TMTC  382 SQRTQLPSTENIV------------VLSLSLLIIPFVPATNLFFYVGFVIAERVLYIPSMGFCLLITVGARALYVKVQKR  449 (475)
Q Consensus       382 ~~~~~~~~~~~~~------------~~~l~~~~~~~~~~~~~~~~~~~~~~~Ry~~~~~~~~~ll~~~~l~~~~~~~~~~  449 (475)
                             +.....            .+.++..++..+|+    ...++.....|.++++++.+++.+..+..+.++..++
T Consensus        87 -------r~~~~~~~~~~~~~~~~~~~~~~g~~~~ylP~----~~~~r~~~~~~ylpal~f~~l~~~~~l~~~~~~~~~~  155 (198)
T G3JSL1_CORMM/5   87 -------RGFKDLDSEEVDQIHYAGIYPVLGWFLHYLPF----VIMARVTYVHHYYPALYFAILALGFFVDWLLRNRSQA  155 (198)
T ss_pred             -------cCCCCCChHHHHHHHHHHHHHHHHHHHHHHHH----HhccccccHHhHHHHHHHHHHHHHHHHHHHHHccchH


Q ss_pred             HHHHHHHHHHHHHHHHHHHHH
Q sp|Q8N394|TMTC  450 FLKSLIFYATATLIVFYGLKT  470 (475)
Q Consensus       450 ~~~~~~~~~~~~~~~~~~~~~  470 (475)
                      ..+......+.+.+..+....
T Consensus       156 ~~~~~~~~~~~~~~~~f~~~~  176 (198)
T G3JSL1_CORMM/5  156 IQGAVYGVLYSVIVGLYITFI  176 (198)
T ss_pred             HHHHHHHHHHHHHHHHHHHhh


No 25
>PF09971.10 ; DUF2206 ; Predicted membrane protein (DUF2206)
Probab=80.25  E-value=22  Score=31.28  Aligned_cols=222  Identities=9%  Similarity=0.009  Sum_probs=0.0  Template_Neff=10.200

Q ss_pred             HHHHHHHHHHHHhHhHHHHHHHHHHHHHHHHHcccc-------hhhhcchHhhhHH------HHHHHHHHHHHHHHHHHH
Q sp|Q8N394|TMTC  173 LGSGLCAGCSMLWKEQGVTVLAVSAVYDVFVFHRLK-------IKQILPTIYKRKN------LSLFLSISLLIFWGSSLL  239 (475)
Q Consensus       173 ~l~~l~~~la~ltk~~~~~~~~~~~~~~l~~~~~~~-------~~~~~~~~~~~~~------~~~~~~~~~~~~~~~~~~  239 (475)
                      ++..++...-.++|+....+...+.....+...-.+       .+.       .+.      ......++..+.....+.
T Consensus         3 ~L~~i~~~~lv~sH~~t~~~~~~~l~~~~~~~~~~~~~~~~~~~~~-------~~~~~~~~~~~~~~~~~~~v~~~~W~~   75 (390)
T Q0W4G2_METAR/3    3 ILFSVFSCGIIISHYGLTYMVIGLIALSYVLFTFINLVARYINTDK-------VIIPVTPIRLNFLHICIFIFIALSWYI   75 (390)
T ss_pred             HHHHHHHHHHHHhchHHHHHHHHHHHHHHHHHHHHHHHHHhcCCCC-------CcCCCCcccccHHHHHHHHHHHHHHHH


Q ss_pred             HHHHHHhcCCCCCccCCCCCCcCCChHHHHHHHHHHHHHHhHHHhhCcccccccccccccccccccCCHHHHHHHHHHHH
Q sp|Q8N394|TMTC  240 GARLYWMGNKPPSFSNSDNPAADSDSLLTRTLTFFYLPTKNLWLLLCPDTLSFDWSMDAVPLLKTVCDWRNLHTVAFYTG  319 (475)
Q Consensus       240 ~~~~~~~~~~~~~~~~~~~~~~~~~~~~~~~~~~~~~~~~~~~~~~~p~~~~~~~~~~~~~~~~~~~~~~~~~~~~~~~~  319 (475)
                      .                    ..+....+............+....................................+.
T Consensus        76 ~--------------------~~~~~~~~~~~~~~~~~~~~~~~~~~~~~~~~~~~~~~~~~~~~~~~~~~~~~~~~~~l  135 (390)
T Q0W4G2_METAR/3   76 A--------------------ITSSTAFYSVSSVIYQVISSMFTESLNPTASQGLAIIQKVPVSQMHLLYTYIYYFNQVC  135 (390)
T ss_pred             H--------------------HhcchHHHHHHHHHHHHHHHHhHHhcCCccchhHHHHhcCCCchHHHHHHHHHHHHHHH


Q ss_pred             HHHHHHHH----hhCcccccccCCCcccCCccccCCcccccccccccccccccccchhhcCCcCCcccccCCCCCCchHH
Q sp|Q8N394|TMTC  320 LLLLAYYG----LKSPSVDRECNGKTVTNGKQNANGHSCLSDVEYQNSETKSSFASKVENGIKNDVSQRTQLPSTENIVV  395 (475)
Q Consensus       320 ~~~~~~~~----~~~~~~~~~~~~~~~~~~~~~~~~~~~~~~~~~~~~~~~~~~~~~~~~~~~~~~~~~~~~~~~~~~~~  395 (475)
                      .+.++...    .+++++.+.                                                      .....
T Consensus       136 ~~iG~~~~~~~~~~~~~~~~~------------------------------------------------------~~~~~  161 (390)
T Q0W4G2_METAR/3  136 IVLGLLYLSYKTFARKNMYNY------------------------------------------------------SIMQL  161 (390)
T ss_pred             HHHHHHHHHHHHHhccCccCC------------------------------------------------------CHHHH


Q ss_pred             hhhHHHHHHHhhhcCccccCChhhHHHHhHHHHHHHHHHHHHHHHHHHHHhchH---------------HHHHHHHHHHH
Q sp|Q8N394|TMTC  396 LSLSLLIIPFVPATNLFFYVGFVIAERVLYIPSMGFCLLITVGARALYVKVQKR---------------FLKSLIFYATA  460 (475)
Q Consensus       396 ~~l~~~~~~~~~~~~~~~~~~~~~~~Ry~~~~~~~~~ll~~~~l~~~~~~~~~~---------------~~~~~~~~~~~  460 (475)
                      ......++.+................|......++++++++.++..+.+..++.               ..+...+.+++
T Consensus       162 ~~~~~~~~~~~~~~~~p~~~~~~~~~R~~~~~~~~~~~~a~~g~~~l~~~~~~~~~~~~~~~~~~~~~~~~~~~~~~lv~  241 (390)
T Q0W4G2_METAR/3  162 IMCGVAVMVLVGSIVLPYFASALNTTRIYHIMQFFVSPVYIIGFIFALESIPKVYARIVKSPFRSNLSFTYGIISLFLCV  241 (390)
T ss_pred             HHHHHHHHHHHHHHHHHHHHHhcChHHHHHHHHHHHHHHHHHHHHHHHHhhHHHHHHhhcCccccccchHHHHHHHHHHH


Q ss_pred             HHHHHHHHHHHHhcC
Q sp|Q8N394|TMTC  461 TLIVFYGLKTAIRNG  475 (475)
Q Consensus       461 ~~~~~~~~~~~~~~~  475 (475)
                      ++++..+.......+
T Consensus       242 ~~~~~sg~~~~~~~~  256 (390)
T Q0W4G2_METAR/3  242 YLLFNSGVIFQILND  256 (390)
T ss_pred             HHHHHhcHHHHHhCC


No 26
>PF10060.10 ; DUF2298 ; Uncharacterized membrane protein (DUF2298)
Probab=77.17  E-value=38  Score=32.13  Aligned_cols=345  Identities=11%  Similarity=-0.012  Sum_probs=0.0  Template_Neff=7.600

Q ss_pred             HHHHHHHHHHHHHhhcCCCCc-ccchhHHHhchhhCCCCchhHhhhcccccccccCCCCcccCChHHHHHHHHHHHHhC-
Q sp|Q8N394|TMTC    4 ELVSSALGLALYLNTLSADFC-YDDSRAIKTNQDLLPETPWTHIFYNDFWGTLLTHSGSHKSYRPLCTLSFRLNHAIGG-   81 (475)
Q Consensus         4 ~lll~~~~~~~~~~~~~~~~~-~De~~~~~~~~~~~~~~~~~~~~~~~~~~~~~~~~~~~~~~~Pl~~~l~~~~~~lfG-   81 (475)
                      ++.+++..........+.+.+ .|...+.....+....+.++...+--        .+....|..+.+++.+...++.| 
T Consensus        60 ~vf~~~f~~~~~~r~~~p~i~~~Ek~md~~~i~s~~~~~~~Pp~dPw~--------aG~~l~Yyyfg~~~~A~l~~l~gi  131 (597)
T I0I741_CALAS/4   60 LLFLGAFAAWAWVRAHDPAADHTEQPMDLMFMHSIRASLTYPPHDAWL--------AGYPISYYYFGYWLMNMVGLMAGQ  131 (597)
T ss_pred             HHHHHHHHHHHHHHHhCCCCCCCCChhHHHHHHHHHhcCCCCccchhh--------cCCCccccHHHHHHHHHHHHHhCC


Q ss_pred             CChHHHHHHHHHHHHHHHHHHHHHHHHHhCChH--------HHHHHHHHHHHCHHhHHHHHhhhchH-------------
Q sp|Q8N394|TMTC   82 LNPWSYHLVNVLLHAAVTGLFTSFSKILLGDGY--------WTFMAGLMFASHPIHTEAVAGIVGRA-------------  140 (475)
Q Consensus        82 ~~~~~~rl~~~l~~~l~~~lly~l~r~l~~~~~--------~al~aall~a~~P~~~~~~~~~~~~~-------------  140 (475)
                      ....++++....+..+.+..+|.+++++.+++.        .+++++++..+...............             
T Consensus       132 ~~~~~~nl~~~~~~al~~~~~~~l~~~l~~~~~~~~~~~~~~g~la~~l~~~~gnl~~~~~~~~~~~~~~~~~~~~~~~~  211 (597)
T I0I741_CALAS/4  132 SAAVAYNLSQAVWFGLLLSGAFGIGYNLVAAAGRRFVAALGGGWVATLLVGLSSNLQGLLEWLHANGVDISWLAAWLQVR  211 (597)
T ss_pred             CHHHHHHHHHHHHHHHHHHHHHHHHHHHHHhccccccHHHHHHHHHHHHHHHhcccHHHHHHHHhCCCCchhHHHHhhhc


Q ss_pred             -------------------------------------------------------HHHHHHHHHHHHHHHHHHHccCCCC
Q sp|Q8N394|TMTC  141 -------------------------------------------------------DVGASLFFLLSLLCYIKHCSTRGYS  165 (475)
Q Consensus       141 -------------------------------------------------------~~~~~~f~ll~l~~~l~~~~~~~~~  165 (475)
                                                                             +.+...+.++++.+.+...+++++.
T Consensus       212 ~~~~~~~~~~~~~~~~~w~~w~ssRvI~~~~~~~~~~~tI~EFP~fSfl~gDLHpH~~alPf~ll~l~l~~~~~~~~~~~  291 (597)
T I0I741_CALAS/4  212 GFPENAEVTRQWFISYGWWWWRSSRVLADVSLRGDHIEVIDEFPAFSYILGDNHPHVAAMPFAMLAVAAALVIFLQNSSS  291 (597)
T ss_pred             CCCcchhhhccccccCccccccceeeeecccCCCCCCcccccCchHHHhcCCCChhhhHHHHHHHHHHHHHHHHhcCCCC


Q ss_pred             cchHH----------------HHHHHHHHHHHHHHhHhHHHHHHHHHHHHHHHHHcccc------------hhhhcchHh
Q sp|Q8N394|TMTC  166 ARTWG----------------WFLGSGLCAGCSMLWKEQGVTVLAVSAVYDVFVFHRLK------------IKQILPTIY  217 (475)
Q Consensus       166 ~~~~~----------------~~~l~~l~~~la~ltk~~~~~~~~~~~~~~l~~~~~~~------------~~~~~~~~~  217 (475)
                      ..+.+                ..++.+++.|....++.--......+.+........+.            ...      
T Consensus       292 ~~~~~~~~~~~~~~~~~~~~~~~ll~gll~G~l~~~NtWD~p~~~~l~~~~~~~~~~~~~~~~~~~~~~~~~~~------  365 (597)
T I0I741_CALAS/4  292 NFSSESRAKFNFAPLFPLGWGGFLLVAVITGSLLFLNTWDYPPYWLLTTFSIAVGVVGGVVRVKNFLPLQFLPL------  365 (597)
T ss_pred             CCCchhhhccCCCCccccchHHHHHHHHHHHHHHHHccCCHHHHHHHHHHHHHHHHhccccccccccccccccc------


Q ss_pred             hhHHHHHHHHHHHHHHHHHHHHHHHHHHhcCCCCCccCCCCCCcCCChHHHHHHHHHHHHHHhHHHhhCccccccccccc
Q sp|Q8N394|TMTC  218 KRKNLSLFLSISLLIFWGSSLLGARLYWMGNKPPSFSNSDNPAADSDSLLTRTLTFFYLPTKNLWLLLCPDTLSFDWSMD  297 (475)
Q Consensus       218 ~~~~~~~~~~~~~~~~~~~~~~~~~~~~~~~~~~~~~~~~~~~~~~~~~~~~~~~~~~~~~~~~~~~~~p~~~~~~~~~~  297 (475)
                       .+.........+.+..........+......+...-.....  ..+...+....+.                       
T Consensus       366 -~~~~~~~~~~~~~~~~~a~ll~lPF~l~f~~~~~gi~~~~~--~~T~l~~~l~i~G-----------------------  419 (597)
T I0I741_CALAS/4  366 -LPPLLQTTIAGLALFVAALLLYLPYLLTAQSQVGGLIPNLF--HPTRFSQYVAMFA-----------------------  419 (597)
T ss_pred             -hHHHHHHHHHHHHHHHHHHHHHHHHHHhccccCCCCcccCC--CCCCHHHHHHHHH-----------------------


Q ss_pred             ccccccccCCHHHHHHHHHHHHHHHHHHHHhhCcccccccCCCcccCCccccCCcccccccccccccccccccchhhcCC
Q sp|Q8N394|TMTC  298 AVPLLKTVCDWRNLHTVAFYTGLLLLAYYGLKSPSVDRECNGKTVTNGKQNANGHSCLSDVEYQNSETKSSFASKVENGI  377 (475)
Q Consensus       298 ~~~~~~~~~~~~~~~~~~~~~~~~~~~~~~~~~~~~~~~~~~~~~~~~~~~~~~~~~~~~~~~~~~~~~~~~~~~~~~~~  377 (475)
                                       +.++.++.......++                                               
T Consensus       420 -----------------lfl~l~~~~l~~~~~~-----------------------------------------------  435 (597)
T I0I741_CALAS/4  420 -----------------TALLTLTALLTFGWSV-----------------------------------------------  435 (597)
T ss_pred             -----------------HHHHHHHHHHHHHhhc-----------------------------------------------


Q ss_pred             cCCcccccCCCCCCchHHhhhHHHHHHHhhhcC------------------------------ccccCChhhHHHHhHHH
Q sp|Q8N394|TMTC  378 KNDVSQRTQLPSTENIVVLSLSLLIIPFVPATN------------------------------LFFYVGFVIAERVLYIP  427 (475)
Q Consensus       378 ~~~~~~~~~~~~~~~~~~~~l~~~~~~~~~~~~------------------------------~~~~~~~~~~~Ry~~~~  427 (475)
                                 .+++..............+...                              .     .....|....+
T Consensus       436 -----------~~~~~~~~~~~~~~~~~~~~~~~~~~~~~~~~~~~~~~~~~~~~~~~~~~~~~-----~~~~~~~~~~~  499 (597)
T I0I741_CALAS/4  436 -----------FRPRLKVVMICLALTLGTPALLLTFIAWVATGTEEGRASLGNVALPDGASSYL-----PFIVERWTAQP  499 (597)
T ss_pred             -----------ccchHHHHHHHHHHHHHHHHHHHHHHHHHhcCChhhhhccccccCCCCcccch-----hHHHHHhccch


Q ss_pred             HHHHHHHHHHHHHHHHHHhchH-----------------------------HHHHHHHHHHHHHHHHHHH
Q sp|Q8N394|TMTC  428 SMGFCLLITVGARALYVKVQKR-----------------------------FLKSLIFYATATLIVFYGL  468 (475)
Q Consensus       428 ~~~~~ll~~~~l~~~~~~~~~~-----------------------------~~~~~~~~~~~~~~~~~~~  468 (475)
                      ...+.++.........-+.+++                             ........++.+.+.+...
T Consensus       500 ~~~~ll~~l~~~~~~~~~~~~~~~~~~~~~~~~~~~~~~~~~~~~~~~~~~~~~~f~l~L~~~gl~Lil~  569 (597)
T I0I741_CALAS/4  500 FTFLIVGAMTAVALALLWTGIQHMVGAKNFLPQHFSPQQGALDSTPGVAAPTPLLFVLALAVIGLGLTFT  569 (597)
T ss_pred             HHHHHHHHHHHHHHHHHHhhhhhhccccccCcccCCCCCCCcCCCCCCCCCHHHHHHHHHHHHHHHHHHH


No 27
>PF08409.12 ; DUF1736 ; Domain of unknown function (DUF1736)
Probab=50.61  E-value=28  Score=21.15  Aligned_cols=73  Identities=55%  Similarity=0.907  Sum_probs=0.0  Template_Neff=10.700

Q ss_pred             CCCCCccCCCCCCcCCChHHHHHHHHHHHHHHhHHHhhCcccccccccccccccccccCCHHHHHHHHHHHHH
Q sp|Q8N394|TMTC  248 NKPPSFSNSDNPAADSDSLLTRTLTFFYLPTKNLWLLLCPDTLSFDWSMDAVPLLKTVCDWRNLHTVAFYTGL  320 (475)
Q Consensus       248 ~~~~~~~~~~~~~~~~~~~~~~~~~~~~~~~~~~~~~~~p~~~~~~~~~~~~~~~~~~~~~~~~~~~~~~~~~  320 (475)
                      ...+.+...+++.....+...+..........++....+|.....++.++..+...+..+........+..+.
T Consensus         1 ~~~~~~~~~~n~~~~~~~~~~~~~~~~~~~~~yl~ll~~P~~l~~~~~~~~~~~~~~~~~~~~~~~~~~~~~~   73 (74)
T J9LDN4_ACYPI/2    1 SGPPVFAAADNPTAKSPSLVTRTLTFLYLPAENFRLLVYPRRLSFDWSMDAIAPVTSVYDPRNALSVALYVAL   73 (74)
T ss_pred             CCCCCCcccCCchhcCCCHHHHHHHHHHHHHHHHHHHHCccccCCCCCcccCCCCCCCCCHHHHHHHHHHHHh


No 28
>PF15102.7 ; TMEM154 ; TMEM154 protein family
Probab=20.20  E-value=1.1e+02  Score=22.27  Aligned_cols=52  Identities=8%  Similarity=-0.047  Sum_probs=0.0  Template_Neff=5.100

Q ss_pred             HHHHHHHHHHHHHHHHHHHHhhCcccccccCCCcccC-----CccccCCcccccccc
Q sp|Q8N394|TMTC  308 WRNLHTVAFYTGLLLLAYYGLKSPSVDRECNGKTVTN-----GKQNANGHSCLSDVE  359 (475)
Q Consensus       308 ~~~~~~~~~~~~~~~~~~~~~~~~~~~~~~~~~~~~~-----~~~~~~~~~~~~~~~  359 (475)
                      ......+++++.+++++.+..||++++++.+......     ...+++.+.+.+..+
T Consensus        57 lIpvvLLlLLlliIi~lV~~~rRkr~k~~~~sd~~ld~lqt~~~~~e~~~~PmFEeD  113 (140)
T F1PE80_CANLF/5   57 LIPLILFALLFLSVIILVTRYRRKRAKQEPYSPGSQSALQTYELGSENIKVPIFEED  113 (140)
T ss_pred             HHHHHHHHHHHHHHHHHHHHHHhhcCCCCCCCCCccchhccccCCCCcCCCCcccCC
