# Supplementary material for: Conserved sequence motifs in human TMTC1, TMTC2, TMTC3, and TMTC4, new O-mannosyltransferases from the GT-C/PMT clan, are rationalized as ligand binding sites
Source: Biol Direct. 2021 Jan 12;16:4. doi: 10.1186/s13062-021-00291-w (PMC7801869; doi:10.1186/s13062-021-00291-w)
Supplement: Supplementary file 3 — Additional file 3. HHPred outputs when searching TMTCs against Pfam or PDB structures. The compressed library file AF3-2020-06-HHPred-TMTCs.zip contains the outputs when running the four human TMTC sequences as input of HHPred against PDB sequences and against Pfam domains (as of 23rd of June 2020). [file 13062_2021_291_MOESM3_ESM.zip › AF3-2020-06-HHPred-TMTCs/hhpred_TMTC3_PDB.hhr]

Query         sp|Q6ZXV5|TMTC3_HUMAN 1..426
Match_columns 426
No_of_seqs    735 out of 1277
Neff          12.1596
Searched_HMMs 51802
Date          Fri Jun 19 10:47:32 2020
Command       hhsearch -cpu 8 -i ../results/full.a3m -d /cluster/toolkit/production/databases/hh-suite/mmcif70/pdb70 -o ../results/8776670.hhr -oa3m ../results/8776670.a3m -p 20 -Z 250 -loc -z 1 -b 1 -B 250 -ssm 2 -sc 1 -seq 1 -dbstrlen 10000 -norealign -maxres 32000 -contxt /cluster/toolkit/production/bioprogs/tools/hh-suite-build-new/data/context_data.crf 

 No Hit                             Prob E-value P-value  Score    SS Cols Query HMM  Template HMM
  1 5EZM_A 4-amino-4-deoxy-L-arabi  99.9 1.3E-21 2.5E-26  183.2  29.8  365    2-424    27-395 (578)
  2 6S7T_A Dolichyl-diphosphooligo  99.8 3.1E-17 5.9E-22  160.3  32.7  372    2-425    70-558 (826)
  3 3WAJ_A Transmembrane oligosacc  99.8 1.8E-17 3.4E-22  163.0  29.4  365    1-425     9-489 (875)
  4 6EZN_F Dolichyl-diphosphooligo  99.8 5.1E-17 9.8E-22  156.4  31.5  365    2-424    14-465 (718)
  5 6S7O_A Dolichyl-diphosphooligo  99.8 3.4E-17 6.5E-22  157.3  29.7  374    1-426    13-477 (705)
  6 5OGL_A Peptide-binding protein  99.8 4.5E-16 8.7E-21  149.6  27.1  371    1-426    12-433 (713)
  7 6P25_A Dolichyl-diphosphooligo  99.7 6.3E-14 1.2E-18  135.1  25.6  224    1-257    45-290 (817)
  8 6P25_B Dolichyl-diphosphooligo  99.7 8.6E-14 1.7E-18  134.3  25.5  241    1-272    60-323 (759)
  9 7BVF_A Probable arabinosyltran  99.6 1.1E-12 2.2E-17  126.5  29.8  357   13-426   263-633 (1102)
 10 7BVF_B Probable arabinosyltran  99.6 1.2E-11 2.3E-16  120.0  32.0  355   13-426   281-647 (1116)
 11 7BWR_A Integral membrane indol  99.6 1.4E-11 2.8E-16  118.6  29.3  356   13-426   267-633 (1082)
 12 6SNI_X Dolichyl pyrophosphate   99.5 1.8E-11 3.4E-16  113.7  29.3  324    1-388    49-411 (562)
 13 6W98_A F5/8 type C domain-cont  99.5 8.1E-11 1.6E-15  120.7  31.2  384    1-425    11-428 (1413)
 14 7BVE_B Integral membrane indol  99.5 4.2E-10   8E-15  108.8  33.7  353   13-426   261-626 (1084)
 15 7BVC_A Integral membrane indol  99.4 4.2E-09 8.2E-14  101.8  30.3  353   13-426   251-617 (1088)
 16 6P25_B Dolichyl-diphosphooligo  65.1      83  0.0016   31.6  10.6  102  318-423   610-729 (759)
 17 6P25_A Dolichyl-diphosphooligo  41.5 3.3E+02  0.0064   27.8  10.5  105  316-424   586-705 (817)

No 1
>5EZM_A 4-amino-4-deoxy-L-arabinose (L-Ara4N) transferase; membrane protein, lipid glycosyltransferase, zinc; HET: PC, DSL, PO4, MPG, EPE; 2.7A {Cupriavidus metallidurans (strain ATCC 43123 / DSM 2839 / NBRC 102507 / CH34)}; Related PDB entries: 5F15_A ; Related PDB entries: 5F15_A ; Related PDB entries: 5F15_A 
Probab=99.91  E-value=1.3e-21  Score=183.22  Aligned_cols=365  Identities=10%  Similarity=-0.004  Sum_probs=0.0  Template_Neff=11.700

Q ss_pred             cchhHHHHHHHHHHHHHHHHHhhCCCce--eccHHHHhcCCCCCCCCcHHHHhccccCCCCCCcchhcCCCCcchHHHHH
Q sp|Q6ZXV5|TMTC    2 ANINLKEITLIVGVVTACYWNSLFCGFV--FDDVSAILDNKDLHPSTPLKTLFQNDFWGTPMSEERSHKSYRPLTVLTFR   79 (426)
Q Consensus         2 ~~~~~~~~~~l~~~~~~~~~~~~~~~~~--~Dd~~~~~~~~~~~~~~~~~~~~~~~~~~~~~~~~~~~~~~~Pl~~~~~~   79 (426)
                      ++.....++++++++...+.........  +||..+.         ....+..+++.+..+..++..+.++||++.++.+
T Consensus        27 ~~~~~~~~~~~~~~~~~~~~~~~~~~~~~~~De~~~~---------~~a~~~~~~~~~~~~~~~~~~~~~~pPl~~~l~~   97 (578)
T 5EZM_A           27 WSAATGWVVLFVAVALVVWFVSLDMRHLVGPDEGRYA---------EISREMFASGDWVTIRYNALKYFEKPPFHMWVTV   97 (578)
T ss_dssp             -CCTHHHHHHHHHHHHHHHHHGGGSSCCCTTHHHHHH---------HHHHHHHHHCCSSSCEETTEECCSSCSHHHHHHH
T ss_pred             HHHHHHHHHHHHHHHHHHHHhccccccCCCCCHHHHH---------HHHHHHHHhCCceeEEECCEeCCCCCHHHHHHHH


Q ss_pred             HHHHHhCCCchHHHHHHHHHHHHHHHHHHHHHHHhcCCHHHHHHHHHHHHCcccHHHHHHhhccHHHHHHHHHHHHHHHH
Q sp|Q6ZXV5|TMTC   80 LNYLLSELKPMSYHLLNMIFHAVVSVIFLKVCKLFLDNKSSVIASLLFAVHPIHTEAVTGVVGRAELLSSIFFLAAFLSY  159 (426)
Q Consensus        80 ~~~~lfg~~~~~~rl~~~l~~~~~~~~~y~l~~~~~~~~~a~~aall~~~~p~~~~~~~~~~~~~~~~~~~~~~l~~~~~  159 (426)
                      ....++|.++...|+++++++++++.++|.++|+..+++.|++++++++++|.........  ++|.+..++.+++++++
T Consensus        98 ~~~~l~g~~~~~~rl~~~l~~~l~~~~~~~l~~~~~~~~~a~~a~~l~~~~p~~~~~~~~~--~~~~~~~~~~~~~~~~~  175 (578)
T 5EZM_A           98 VGYELFGLGEWQARLAVALSGLLGIGVSMMAARRWFGARAAAFTGLALLAAPMWSVAAHFN--TLDMTLAGVMSCVLAFM  175 (578)
T ss_dssp             HHHHHHCSSHHHHTHHHHHHHHHHHHHHHHHHHHHHCHHHHHHHHHHHHHCHHHHHHHTSC--CHHHHHHHHHHHHHHHH
T ss_pred             HHHHHHCcCHHHHHHHHHHHHHHHHHHHHHHHHHHhChHHHHHHHHHHHHHHHHHHHHhhH--hhHHHHHHHHHHHHHHH


Q ss_pred             HHcCCCC--CcccHHHHHHHHHHHHHHHHhHhHHHHHHHHHHHHHHHHhcCCCccchhcccchhhcCCCCCChHHHHHHH
Q sp|Q6ZXV5|TMTC  160 TRSKGPD--NSIIWTPIALTVFLVAVATLCKEQGITVVGICCVYEVFIAQGYTLPLLCTTAGQFLRGKGSIPFSMLQTLV  237 (426)
Q Consensus       160 ~~~~~~~--~~~~~~~~~~~~~~~~la~~~k~~~~~~~~~~~~~~~~~~~~~~~~~~~~~~~~~~~~~~~~~~~~~~~~~  237 (426)
                      .+..+++  +++++++..+++++.+++.++|+....+.+...+......++                 +.+....+....
T Consensus       176 ~~~~~~~~~~~~~~~~~~l~g~~~gla~~~k~~~~~~~~~~~~~~~~~~~~-----------------~~~~~~~~~~~~  238 (578)
T 5EZM_A          176 LMGQHPDASVAARRGWMVACWAAMGVAILTKGLVGIALPGLVLVVYTLVTR-----------------DWGLWRRLHLAL  238 (578)
T ss_dssp             HHHTCTTSCHHHHHHHHHHHHHHHHHHHHHHTTHHHHHHHHHHHHHHHHSC-----------------CTTHHHHTCHHH
T ss_pred             HHHhCCCcchhhccHHHHHHHHHHHHHHHccchHHHHHHHHHHHHHHHHcC-----------------ChHHHhhcchHH


Q ss_pred             HHHHHHHHHHHHHHHHHHHHccCCCccccCCCcccCCCchhhHHhHhhHHHHHHHHHhccccccccCccccCcccccccc
Q sp|Q6ZXV5|TMTC  238 KLIVLMFSTLLLVVIRVQVIQSQLPVFTRFDNPAAVSPTPTRQLTFNYLLPVNAWLLLNPSELCCDWTMGTIPLIESLLD  317 (426)
Q Consensus       238 ~~~~~~~~~~~~~~~~~~~~~~~~~~~~~~~~~~~~~~~~~~~~~~~~~~~~~~~~~~~~~~~~~~~~~~~~~~~~~~~~  317 (426)
                      .....++...++.........+.....................................+                    
T Consensus       239 ~~~~~~~~~~~~~~~~~~~~~~~~~~~~~~~~~~~~~~~~~~~~~~~~~~~~~~~~~~~~--------------------  298 (578)
T 5EZM_A          239 GVVVMLVITVPWFYLVSVRNPEFPNFFFIHEHWQRYTSNIHSRSGSVFYFLPLVIGGFLP--------------------  298 (578)
T ss_dssp             HHHHHHHHHHHHHHHHHHHCTTHHHHHHHCCCCCC-------CCCCTTTHHHHHHHHTGG--------------------
T ss_pred             HHHHHHHHHHHHHHHHHHHCCcchhhhHHHHHHHHHhcCcccCCCChHHHHHHHHHHhhh--------------------


Q ss_pred             HHHHHHHHHHHHHHHHHHHHHHccCCCchhHHHHHHHHHHHHHHHhccCCCcchhhchhhchHHHHHHHHHHHHHHHHhc
Q sp|Q6ZXV5|TMTC  318 IRNLATFTFFCFLGMLGVFSIRYSGDSSKTVLMALCLMALPFIPASNLFFPVGFVVAERVLYVPSMGFCILVAHGWQKIS  397 (426)
Q Consensus       318 ~~~~~~~~~~~~~~~~~~~~~~~~~~~~~~~~~~~~~~~~~~~~~~~~~~~~~~~~~~ry~~~~~~~~~il~~~~~~~~~  397 (426)
                               ...++.......++++++++.............+..... ........+||..+..|+++++++.++.+..
T Consensus       299 ---------~~~~~~~~~~~~~~~~~~~~~~~~~~~~~~~~~~~~~~~-~~~~~~~~~ry~~~~~p~l~ll~~~~l~~~~  368 (578)
T 5EZM_A          299 ---------WAGIFPKLWTAMRAPVEGTQARFRPALMAGIWAIAIFVF-FSISRSKLPGYIVPVIPALGILAGVALDRLS  368 (578)
T ss_dssp             ---------GGGGHHHHHHHHCC-------CCCHHHHHHHHHHHHHHH-HHTSSSCCGGGGTTHHHHHHHHHHHHHHTCC
T ss_pred             ---------HHhHHHHHHHHhhcccccCcccccHHHHHHHHHHHHHHH-HHHhcccChhcHHhHHHHHHHHHHHHHHHhC


Q ss_pred             ccchHHHHHHHHHHHHHHHHHHHhhhh
Q sp|Q6ZXV5|TMTC  398 TKSVFKKLSWICLSMVILTHSLKTFHR  424 (426)
Q Consensus       398 ~~~~~~~~~~~~~~~~~~~~~~~~~~~  424 (426)
                      ++.+.++.....++++++.........
T Consensus       369 ~~~~~~~~~~~~~~~~~~~~~~~~~~~  395 (578)
T 5EZM_A          369 PRSWGKQLIGMAIVAACGLLASPVVAT  395 (578)
T ss_dssp             HHHHHHHHHHHHHHHHHHHHHGGGGGG
T ss_pred             CCccHHHHHHHHHHHHHHHHHHHHHHH


No 2
>6S7T_A Dolichyl-diphosphooligosaccharide--protein glycosyltransferase subunit STT3B (E.C.2.4.99.18); N-glycosylation, Oligosaccharyltransferase, OSTB, TRANSFERASE; HET: 0K3, KZB, NAG, EGY, MAN, BMA; 3.5A {Homo sapiens}
Probab=99.83  E-value=3.1e-17  Score=160.29  Aligned_cols=372  Identities=8%  Similarity=-0.020  Sum_probs=0.0  Template_Neff=10.800

Q ss_pred             cchhHHHHHHHHHHHHHHHHHh-hCCCce---eccHHHHhcCCCCCCCCcHHHHhccccCCCCCCcchhcCCCCcchHHH
Q sp|Q6ZXV5|TMTC    2 ANINLKEITLIVGVVTACYWNS-LFCGFV---FDDVSAILDNKDLHPSTPLKTLFQNDFWGTPMSEERSHKSYRPLTVLT   77 (426)
Q Consensus         2 ~~~~~~~~~~l~~~~~~~~~~~-~~~~~~---~Dd~~~~~~~~~~~~~~~~~~~~~~~~~~~~~~~~~~~~~~~Pl~~~~   77 (426)
                      .......+++++++++.++... ...+..   .||..+...+..+.+.+.....-..+.......+......++|++.++
T Consensus        70 ~~~~~~~l~~i~~~~~~~rl~~~~~~~~~~~~~D~~~~~~~a~~~~~~g~~~~~~~~~~~~~~p~g~~~~~~~~P~~~~l  149 (826)
T 6S7T_A           70 SLLSFTILFLAWLAGFSSRLFAVIRFESIIHEFDPWFNYRSTHHLASHGFYEFLNWFDERAWYPLGRIVGGTVYPGLMIT  149 (826)
T ss_dssp             HHHHHHHHHHHHHHHHHTTCTTTTTTCSCCCSTTHHHHHHHHHHHHHHCHHHHHTCEECSSSTTTCEESTTSSCTTHHHH
T ss_pred             HHHHHHHHHHHHHHHHHHHHHHHHhhhhhhcCCChHHHHHHHHHHHHhCcHHHhccccchhcCCCCCCCCCCCchHHHHH


Q ss_pred             HHHHHHHhC------CCchHHHHHHHHHHHHHHHHHHHHHHHhcCCHHHHHHHHHHHHCcccHHHHHHhhccHHHHHHHH
Q sp|Q6ZXV5|TMTC   78 FRLNYLLSE------LKPMSYHLLNMIFHAVVSVIFLKVCKLFLDNKSSVIASLLFAVHPIHTEAVTGVVGRAELLSSIF  151 (426)
Q Consensus        78 ~~~~~~lfg------~~~~~~rl~~~l~~~~~~~~~y~l~~~~~~~~~a~~aall~~~~p~~~~~~~~~~~~~~~~~~~~  151 (426)
                      .+..+.++|      .+....|+++.++++++++++|.++|++.++..|++++++++++|.++.........+|.+..++
T Consensus       150 ~a~~~~l~g~~~~~~~~~~~~~l~~~l~~~l~~~~~y~l~r~l~~~~~allaall~a~~p~~~~~s~~~~~~~e~~~~~~  229 (826)
T 6S7T_A          150 AGLIHWILNTLNITVHIRDVCVFLAPTFSGLTSISTFLLTRELWNQGAGLLAACFIAIVPGYISRSVAGSFDNEGIAIFA  229 (826)
T ss_dssp             HHHHHHHHHHTTCCCCHHHHHHTHHHHHHHHHHHHHHHHHHHHSCHHHHHHHHHHTTTCHHHHGGGSTTCCCSHHHHHHH
T ss_pred             HHHHHHHHHhcCCCCcHHHHHHHHHHHHHHHHHHHHHHHHHHHcCchHHHHHHHHHHHHHHHHHhhhccCchHHHHHHHH


Q ss_pred             HHHHHHHHHHcCCCCCcccHHHHHHHHHHHHHHHHhHhHHHHHHHHHHHHHHHHhcCCCccchhcccchhhcCCCCCCh-
Q sp|Q6ZXV5|TMTC  152 FLAAFLSYTRSKGPDNSIIWTPIALTVFLVAVATLCKEQGITVVGICCVYEVFIAQGYTLPLLCTTAGQFLRGKGSIPF-  230 (426)
Q Consensus       152 ~~l~~~~~~~~~~~~~~~~~~~~~~~~~~~~la~~~k~~~~~~~~~~~~~~~~~~~~~~~~~~~~~~~~~~~~~~~~~~-  230 (426)
                      .+++++++.+..++++   .++.++++++++++.++|+.+.++.+++.++.++....                ++..++ 
T Consensus       230 ~~l~l~~~~~~~~~~~---~~~~~l~gl~~gla~~~~~~~~~~~~~~~l~~~~~~~~----------------~~~~~~~  290 (826)
T 6S7T_A          230 LQFTYYLWVKSVKTGS---VFWTMCCCLSYFYMVSAWGGYVFIINLIPLHVFVLLLM----------------QRYSKRV  290 (826)
T ss_dssp             HHHHHHHHHHHHHHCC---HHHHHHHHHHHHHHHHHCTTHHHHHHHHHHHHHHHHHT----------------TCCCHHH
T ss_pred             HHHHHHHHHHHhccCc---HHHHHHHHHHHHHHHHhcccHHHHHHHHHHHHHHHHHh----------------ccCChhH


Q ss_pred             --------------------------------------------------------HHHHHHHHHHHHHHHHHHHHHHHH
Q sp|Q6ZXV5|TMTC  231 --------------------------------------------------------SMLQTLVKLIVLMFSTLLLVVIRV  254 (426)
Q Consensus       231 --------------------------------------------------------~~~~~~~~~~~~~~~~~~~~~~~~  254 (426)
                                                                              ...+.........+..+.......
T Consensus       291 ~~~~~~~~~~~~~~~~~~p~~~~~~~~~~~~~~~~~~~~~~~~~~~~~~~~~~~~~~~~~~~~~~~~~~~~~~~~~~~~~  370 (826)
T 6S7T_A          291 YIAYSTFYIVGLILSMQIPFVGFQPIRTSEHMAAAGVFALLQAYAFLQYLRDRLTKQEFQTLFFLGVSLAAGAVFLSVIY  370 (826)
T ss_dssp             HHHHHHHHHHHHHHHTTSTTTTTHHHHBSSTHHHHHHHHHHHHHHHHHHHHHHSCSTTTHHHHHHHHHHHHHHHHHHHHH
T ss_pred             HHHHHHHHHHHHHHHhccccCCCCcccchHHHHHHHHHHHHHHHHHHHHHHHhcCHHHHHHHHHHHHHHHHHHHHHHHHH


Q ss_pred             HHHccCCCccccCCCcccCCCchhhHHhHhhHHHHHHHHHhccccccccCccccCccccccccHHHHHHHHHHHHHHHHH
Q sp|Q6ZXV5|TMTC  255 QVIQSQLPVFTRFDNPAAVSPTPTRQLTFNYLLPVNAWLLLNPSELCCDWTMGTIPLIESLLDIRNLATFTFFCFLGMLG  334 (426)
Q Consensus       255 ~~~~~~~~~~~~~~~~~~~~~~~~~~~~~~~~~~~~~~~~~~~~~~~~~~~~~~~~~~~~~~~~~~~~~~~~~~~~~~~~  334 (426)
                      .................................                      ..................++++...
T Consensus       371 ~~~~~~~~~~~~~~~~~~~~~~~~~~~~~~~~~----------------------~~~~~~~~~~~~~~~~~~~~~~~~~  428 (826)
T 6S7T_A          371 LTYTGYIAPWSGRFYSLWDTGYAKIHIPIIASV----------------------SEHQPTTWVSFFFDLHILVCTFPAG  428 (826)
T ss_dssp             HHHHTSSBCCCHHHHHHHHSSHHHHTCHHHHHB----------------------STTSCCCHHHHHHSCSSHHHHHHHH
T ss_pred             HHhccccccchHHHHHHhcccccccCccchhcc----------------------cccCCCCHHHHHHHHHHHHHHHHHH


Q ss_pred             HHHHHccCCCchhHHHHHHHHHHHHHHHhccCCCcchhhchhhchHHHHHHHHHHHHHHHHhcccc--------------
Q sp|Q6ZXV5|TMTC  335 VFSIRYSGDSSKTVLMALCLMALPFIPASNLFFPVGFVVAERVLYVPSMGFCILVAHGWQKISTKS--------------  400 (426)
Q Consensus       335 ~~~~~~~~~~~~~~~~~~~~~~~~~~~~~~~~~~~~~~~~~ry~~~~~~~~~il~~~~~~~~~~~~--------------  400 (426)
                      .....++++.............+.+...           ..||..+..|+++++++.++..+.++.              
T Consensus       429 ~~~~~~~~~~~~~~~~~~~~~~~~~~~~-----------~~Ry~~~~~p~~~ll~a~~l~~l~~~~~~~~~~~~~~~~~~  497 (826)
T 6S7T_A          429 LWFCIKNINDERVFVALYAISAVYFAGV-----------MVRLMLTLTPVVCMLSAIAFSNVFEHYLGDDMKRENPPVED  497 (826)
T ss_dssp             HHHHHHSCCHHHHHHHHHHHHHHHHHTT-----------CSTTHHHHHHHHHHHHHHHHHHHHHHTCC------------
T ss_pred             HHHHHhcCCHHHHHHHHHHHHHHHHHHH-----------HHHHHHhHHHHHHHHHHHHHHHHHHHHhccccccCCCCCCC


Q ss_pred             ------------------------------------hHHHHHHHHHHHHHHHHHHHhhhhc
Q sp|Q6ZXV5|TMTC  401 ------------------------------------VFKKLSWICLSMVILTHSLKTFHRN  425 (426)
Q Consensus       401 ------------------------------------~~~~~~~~~~~~~~~~~~~~~~~~~  425 (426)
                                                          ..+.....+++++++..........
T Consensus       498 ~~~~~~~~~~~~~~~~~~~~~~~~~~~~~~~~~~~~~~~~~~~~~~~~~~~~~~~~~~~~~  558 (826)
T 6S7T_A          498 SSDEDDKRNQGNLYDKAGKVRKHATEQEKTEEGLGPNIKSIVTMLMLMLLMMFAVHCTWVT  558 (826)
T ss_dssp             -----------------------------------CHHHHHHHHHHHHHHHHHHHHHHHHC
T ss_pred             CCccchhhccccccccccccccccchhhhhhcCCChHHHHHHHHHHHHHHHHHHHHHHHHh


No 3
>3WAJ_A Transmembrane oligosaccharyl transferase (E.C.2.4.1.119); oligosaccharyltransferase, N-glycosylation, Archaeoglobus fulgidus, GT-C; 2.501A {Archaeoglobus fulgidus}; Related PDB entries: 5GMY_A 3WAK_A; Related PDB entries: 5GMY_A 3WAK_A; Related PDB entries: 5GMY_A 3WAK_A
Probab=99.82  E-value=1.8e-17  Score=162.99  Aligned_cols=365  Identities=11%  Similarity=0.043  Sum_probs=0.0  Template_Neff=10.800

Q ss_pred             CcchhHHHHHHHHHHHHHHHH-------HhhCCCce-eccHHHHhcCCCCCCCCcHHHHhccccCCCCCCcchhcCCCCc
Q sp|Q6ZXV5|TMTC    1 MANINLKEITLIVGVVTACYW-------NSLFCGFV-FDDVSAILDNKDLHPSTPLKTLFQNDFWGTPMSEERSHKSYRP   72 (426)
Q Consensus         1 ~~~~~~~~~~~l~~~~~~~~~-------~~~~~~~~-~Dd~~~~~~~~~~~~~~~~~~~~~~~~~~~~~~~~~~~~~~~P   72 (426)
                      +++.....+++++++++.++.       ........ .||..+...+.++.++.......+........    ....++|
T Consensus         9 ~~~~~~~~l~~l~~~~~~lr~~~~~~~~~~~~~~~~~~D~~~~~~~a~~~~~~~~~~~~~d~~~~~p~g----~~~~~~P   84 (875)
T 3WAJ_A            9 KKYWHLSVLVIAALISVKLRILNPWNSVFTWTVRLGGNDPWYYYRLIENTIHNFPHRIWFDPFTYYPYG----SYTHFGP   84 (875)
T ss_dssp             ------CTTTHHHHHHHCCCCCTTHHHHBSSSBCCCSSHHHHHHHHHHHHHHTTTCCCSEETTSTTTTC----EECCSCH
T ss_pred             hhHHHHHHHHHHHHHHHHHHhhCccccccCCceecccCChHHHHHHHHHHHHHCcccCCCCchhcCCCC----cCCCchh


Q ss_pred             chHHHHHHHHHHhCCC-----chHHHHHHHHHHHHHHHHHHHHHHHhcCCHHHHHHHHHHHHCcc-cHHHHHHhhccHHH
Q sp|Q6ZXV5|TMTC   73 LTVLTFRLNYLLSELK-----PMSYHLLNMIFHAVVSVIFLKVCKLFLDNKSSVIASLLFAVHPI-HTEAVTGVVGRAEL  146 (426)
Q Consensus        73 l~~~~~~~~~~lfg~~-----~~~~rl~~~l~~~~~~~~~y~l~~~~~~~~~a~~aall~~~~p~-~~~~~~~~~~~~~~  146 (426)
                      ++.++.+....++|.+     ....|++++++++++++++|.++|++++++.|++++++++++|. ...........+|.
T Consensus        85 l~~~l~a~~~~l~G~~~~~~~~~~~~l~~~l~~~l~~~~~y~l~r~l~~~~~allaall~a~~p~~~~~~s~~g~~~~~~  164 (875)
T 3WAJ_A           85 FLVYLGSIAGIIFSATSGESLRAVLAFIPAIGGVLAILPVYLLTREVFDKRAAVIAAFLIAIVPGQFLQRSILGFNDHHI  164 (875)
T ss_dssp             HHHHHHHHHHHHTTCCSHHHHHHHHHHHHHHHHHTTHHHHHHHHHHHSCHHHHHHHHHHHTTCCSHHHHTTSTTCCCSHH
T ss_pred             HHHHHHHHHHHHHcCCChHHHHHHHHHHHHHHHHHHHHHHHHHHHHHcChHHHHHHHHHHHHcchHHHHHHhccccchHH


Q ss_pred             HHHHHHHHHHHHHHHcCC------------CCCcccHHHHHHHHHHHHHHHHhHhHHHHHHHHHHHHHHHHhcCCCccch
Q sp|Q6ZXV5|TMTC  147 LSSIFFLAAFLSYTRSKG------------PDNSIIWTPIALTVFLVAVATLCKEQGITVVGICCVYEVFIAQGYTLPLL  214 (426)
Q Consensus       147 ~~~~~~~l~~~~~~~~~~------------~~~~~~~~~~~~~~~~~~la~~~k~~~~~~~~~~~~~~~~~~~~~~~~~~  214 (426)
                      +..++.+++++++.+..+            +++   +++.++++++++++.++|..+.++.+++.+..++....      
T Consensus       165 ~~~~~~~l~l~~~~~~~~~~~~~~~~~~~~~~~---~~~~~l~gl~~gl~~lt~~~~~~~~~~~~~~~~~~~~~------  235 (875)
T 3WAJ_A          165 WEAFWQVSALGTFLLAYNRWKGHDLSHNLTARQ---MAYPVIAGITIGLYVLSWGAGFIIAPIILAFMFFAFVL------  235 (875)
T ss_dssp             HHHHHHHHHHHHHHHHHTTSSSCCC----CTTT---SHHHHHHHHHHHHHHHHCGGGGGHHHHHHHHHHHHHHT------
T ss_pred             HHHHHHHHHHHHHHHHHHHhccCCCCcccccch---hHHHHHHHHHHHHHHHHhchHHHHHHHHHHHHHHHHHH------


Q ss_pred             hcccchhhcCCCCCChHHHHHHHHHHHHHHHHHHHHHHH-----------------------------------------
Q sp|Q6ZXV5|TMTC  215 CTTAGQFLRGKGSIPFSMLQTLVKLIVLMFSTLLLVVIR-----------------------------------------  253 (426)
Q Consensus       215 ~~~~~~~~~~~~~~~~~~~~~~~~~~~~~~~~~~~~~~~-----------------------------------------  253 (426)
                               .+...+...+.........++..+....+.                                         
T Consensus       236 ---------~~~~~~~~~~~~~~~~~~~~~~~l~~~p~~~~~~~~~~~~~~~~~~~~~~~~~~~~~~~~~~~~~~~~~~~  306 (875)
T 3WAJ_A          236 ---------AGFVNADRKNLSLVAVVTFAVSALIYLPFAFNYPGFSTIFYSPFQLLVLLGSAVIAAAFYQIEKWNDVGFF  306 (875)
T ss_dssp             ---------TTTCCCCHHHHHHHHHHHHHHHHHHHGGGTTSSSSCCSSSSCHHHHHHHHHHHHHHHHHHHHHHHHHHTHH
T ss_pred             ---------HHhCCCCCHhHHHHHHHHHHHHHHHHHHHhcCCCCCChhcccHHHHHHHHHHHHHHHHHHHHHHhcCcchH


Q ss_pred             -----------------------------HHHHccCCCccccCCCcccCCCchhhHHhHhhHHHHHHHHHhccccccccC
Q sp|Q6ZXV5|TMTC  254 -----------------------------VQVIQSQLPVFTRFDNPAAVSPTPTRQLTFNYLLPVNAWLLLNPSELCCDW  304 (426)
Q Consensus       254 -----------------------------~~~~~~~~~~~~~~~~~~~~~~~~~~~~~~~~~~~~~~~~~~~~~~~~~~~  304 (426)
                                                   ........................+.                         
T Consensus       307 ~~~~~~~~~~~~~~~~~~~~~~~~~~~~~~~~~~~~~~~~~~~~~~~~~~~i~e~-------------------------  361 (875)
T 3WAJ_A          307 ERVGLGRKGMPLAVIVLTALIMGLFFVISPDFARNLLSVVRVVQPKGGALTIAEV-------------------------  361 (875)
T ss_dssp             HHTTCGGGHHHHHHHHHHHHHHHHHHC-----------------------------------------------------
T ss_pred             HhcCCCccchHHHHHHHHHHHHHHHHHHCCHHHHHHHhhcceecCCCCceeeeec-------------------------


Q ss_pred             ccccCccccc------cccHHHHHHHHHHHHHHHHHHHHHHccCCCchhHHHHHHHHHHHHHHHhccCCCcchhhchhhc
Q sp|Q6ZXV5|TMTC  305 TMGTIPLIES------LLDIRNLATFTFFCFLGMLGVFSIRYSGDSSKTVLMALCLMALPFIPASNLFFPVGFVVAERVL  378 (426)
Q Consensus       305 ~~~~~~~~~~------~~~~~~~~~~~~~~~~~~~~~~~~~~~~~~~~~~~~~~~~~~~~~~~~~~~~~~~~~~~~~ry~  378 (426)
                          .+....      .............+.+++......++++++.....+.+++.+..+..         .....||.
T Consensus       362 ----~~~~~~~~~~~~~~~~~~~~~~~~~l~~~~~~~~~~~~~~~~~~~~~~l~~~~~~~~~~---------~~~~~Ry~  428 (875)
T 3WAJ_A          362 ----YPFFFTHNGEFTLTNAVLHFGALFFFGMAGILYSAYRFLKRRSFPEMALLIWAIAMFIA---------LWGQNRFA  428 (875)
T ss_dssp             ----------------CTHHHHHHTTHHHHHHHHHHHHHHHHHHHCCHHHHHHHHHHHHHHHH---------TSSCGGGT
T ss_pred             ----cccccccCCCccHHHHHHHhHHHHHHHHHHHHHHHHHHHccCCchhHHHHHHHHHHHHH---------HHHhhhHH


Q ss_pred             hHHHHHHHHHHHHHHHHhcccc--------------hHHHHHHHHHHHHHHHHHHHhhhhc
Q sp|Q6ZXV5|TMTC  379 YVPSMGFCILVAHGWQKISTKS--------------VFKKLSWICLSMVILTHSLKTFHRN  425 (426)
Q Consensus       379 ~~~~~~~~il~~~~~~~~~~~~--------------~~~~~~~~~~~~~~~~~~~~~~~~~  425 (426)
                      .+..|+++++++.++..+.++.              +.+.....+++++++..........
T Consensus       429 ~~~~p~~~il~a~~l~~l~~~~~~~~~~~~~~~~~~~~~~~~~~~~~~~~~~~~~~~~~~~  489 (875)
T 3WAJ_A          429 YYFAAVSAVYSALALSVVFDKLHLYRALENAIGARNKLSYFRVAFALLIALAAIYPTYILA  489 (875)
T ss_dssp             HHHHHHHHHHHHHHHHHHGGGCC-----------------CCTTTHHHHHHHHHHHHHHHH
T ss_pred             HHHHHHHHHHHHHHHHHHHHHHhHHHHHHhhhchhccchHHHHHHHHHHHHHHHHHHHHHH


No 4
>6EZN_F Dolichyl-diphosphooligosaccharide--protein glycosyltransferase subunit 1 (E.C.2.4.99.18); OST complex, oligosaccharyltransferase, N-linked glycosylation; HET: PTY, BMA, CPL, MAN, NAG;{Saccharomyces cerevisiae (strain ATCC 204508 / S288c)}; Related PDB entries: 6C26_A; Related PDB entries: 6C26_A; Related PDB entries: 6C26_A
Probab=99.82  E-value=5.1e-17  Score=156.42  Aligned_cols=365  Identities=12%  Similarity=0.012  Sum_probs=0.0  Template_Neff=11.800

Q ss_pred             cchhHHHHHHHHHHHHHHHHHh-hCCCc---eeccHHHHhcCCCCCCCCcHHHHhccccCCCCCCcchhcCCCCcchHHH
Q sp|Q6ZXV5|TMTC    2 ANINLKEITLIVGVVTACYWNS-LFCGF---VFDDVSAILDNKDLHPSTPLKTLFQNDFWGTPMSEERSHKSYRPLTVLT   77 (426)
Q Consensus         2 ~~~~~~~~~~l~~~~~~~~~~~-~~~~~---~~Dd~~~~~~~~~~~~~~~~~~~~~~~~~~~~~~~~~~~~~~~Pl~~~~   77 (426)
                      +......+++++++++.++... ...+.   ..||..+...++++.+++.....-..+.......+......++|.+.++
T Consensus        14 ~~~~~~~l~~~~~~~~~~~~~~~~~~~~~~~~~D~~~~~~~a~~~~~~g~~~~~~~~~~~~~~~~g~~~~~~~~p~~~~l   93 (718)
T 6EZN_F           14 TILKLVIFVAIFGAAISSRLFAVIKFESIIHEFDPWFNYRATKYLVNNSFYKFLNWFDDRTWYPLGRVTGGTLYPGLMTT   93 (718)
T ss_dssp             HHHHHHHHHHHHHHHHHTTTTTTTTTCCCCCSSSHHHHHHHHHHHHHSCHHHHHSCCCTTSSTTTCCCSSSSCCTTHHHH
T ss_pred             HHHHHHHHHHHHHHHHHHHHHHHHHchhhhcccChHHHHHHHHHHHHcccHHHhcccCCcccCCCCCCCCCCCChHHHHH


Q ss_pred             HHHHHHH----hC---CCchHHHHHHHHHHHHHHHHHHHHHHHhcCCHHHHHHHHHHHHCcccHHHHHHhhccHHHHHHH
Q sp|Q6ZXV5|TMTC   78 FRLNYLL----SE---LKPMSYHLLNMIFHAVVSVIFLKVCKLFLDNKSSVIASLLFAVHPIHTEAVTGVVGRAELLSSI  150 (426)
Q Consensus        78 ~~~~~~l----fg---~~~~~~rl~~~l~~~~~~~~~y~l~~~~~~~~~a~~aall~~~~p~~~~~~~~~~~~~~~~~~~  150 (426)
                      .+..+.+    +|   ......|+.++++++++++++|.++|++++++.|++++++++++|.+..........+|.+..+
T Consensus        94 ~a~~~~l~~~~~G~~~~~~~~~~~~~~l~~~l~~~~~y~l~~~l~~~~~a~~aa~l~~~~p~~~~~~~~g~~~~~~~~~~  173 (718)
T 6EZN_F           94 SAFIWHALRNWLGLPIDIRNVCVLFAPLFSGVTAWATYEFTKEIKDASAGLLAAGFIAIVPGYISRSVAGSYDNEAIAIT  173 (718)
T ss_dssp             HHHHHHCCCCCSSCCCCHHHHHHBTHHHHHHHHHHHHHHHHHHHSCHHHHHHHHHHHHHCHHHHSSSCSBCCSSSTTTHH
T ss_pred             HHHHHHHHHHHhCCCCCHHHHHHHHHHHHHHHHHHHHHHHHHHhcChHHHHHHHHHHHHHHHHHHhHhccccchHHHHHH


Q ss_pred             HHHHHHHHHHHcCCCCCcccHHHHHHHHHHHHHHHHhHhHHHHHHHHHHHHHHHHhcCCCccchhcccchhhcCCCCCCh
Q sp|Q6ZXV5|TMTC  151 FFLAAFLSYTRSKGPDNSIIWTPIALTVFLVAVATLCKEQGITVVGICCVYEVFIAQGYTLPLLCTTAGQFLRGKGSIPF  230 (426)
Q Consensus       151 ~~~l~~~~~~~~~~~~~~~~~~~~~~~~~~~~la~~~k~~~~~~~~~~~~~~~~~~~~~~~~~~~~~~~~~~~~~~~~~~  230 (426)
                      +.+++++++.+..++++   +++.++++++.+++.++|+.+.++.+++.+..+.....               +++..+.
T Consensus       174 ~~~~~l~~~~~~~~~~~---~~~~~l~gl~~~l~~~~~~~~~~~~~~~~~~~~~~~~~---------------~~~~~~~  235 (718)
T 6EZN_F          174 LLMVTFMFWIKAQKTGS---IMHATCAALFYFYMVSAWGGYVFITNLIPLHVFLLILM---------------GRYSSKL  235 (718)
T ss_dssp             HHHHHHHHHHHHHHHCC---HHHHHHHHHHHHHHHTTCTTGGGGGGTHHHHHHHHHHT---------------TCCCHHH
T ss_pred             HHHHHHHHHHHHhhcCC---HHHHHHHHHHHHHHHHhccchHHHHHHHHHHHHHHHHc---------------cCCChhH


Q ss_pred             HHHHHHHHHHHHHHHHHHHHH-----------------------------------------------------------
Q sp|Q6ZXV5|TMTC  231 SMLQTLVKLIVLMFSTLLLVV-----------------------------------------------------------  251 (426)
Q Consensus       231 ~~~~~~~~~~~~~~~~~~~~~-----------------------------------------------------------  251 (426)
                      .........+...+.......                                                           
T Consensus       236 ~~~~~~~~~~~~~~~~~~p~~~~~~~~~~~~~~~~~~~~~~~~~~~~~~~~~~~~~~~~~~~~~~~~~~~~~~~~~~~~~  315 (718)
T 6EZN_F          236 YSAYTTWYAIGTVASMQIPFVGFLPIRSNDHMAALGVFGLIQIVAFGDFVKGQISTAKFKVIMMVSLFLILVLGVVGLSA  315 (718)
T ss_dssp             HHHHHHHHHHHHHHTTCSTTSSSHHHHCTTSHHHHHHHHHHHHHHHHHHHHTTSCHHHHTTTC-----------------
T ss_pred             HHHHHHHHHHHHHHHhcchhccCCccCchHHHHHHHHHHHHHHHHHHHHHHhcCChHHHHHHHHHHHHHHHHHHHHHHHH


Q ss_pred             ----HHHHHHccCCCccccCCCcccCCCchhhHHhHhhHHHHHHHHHhccccccccCccccCccccccccHHHHHHHHHH
Q sp|Q6ZXV5|TMTC  252 ----IRVQVIQSQLPVFTRFDNPAAVSPTPTRQLTFNYLLPVNAWLLLNPSELCCDWTMGTIPLIESLLDIRNLATFTFF  327 (426)
Q Consensus       252 ----~~~~~~~~~~~~~~~~~~~~~~~~~~~~~~~~~~~~~~~~~~~~~~~~~~~~~~~~~~~~~~~~~~~~~~~~~~~~  327 (426)
                          ............................                             ...................
T Consensus       316 ~~~~~~~~~~~~~~~~~~~~~~~~~~~~~~~~-----------------------------~~~~~~~~~~~~~~~~~~~  366 (718)
T 6EZN_F          316 LTYMGLIAPWTGRFYSLWDTNYAKIHIPIIAS-----------------------------VSEHQPVSWPAFFFDTHFL  366 (718)
T ss_dssp             -----------------------------------------------------------------CCCCHHHHHHHSSST
T ss_pred             HHHhhhhhhhhHHHHHhhcccccccCCCcccc-----------------------------hhHhCCCCHHHHHhhhhHH


Q ss_pred             HHHHHHHHHHHHccCCCchhHHHHHHHHHHHHHHHhccCCCcchhhchhhchHHHHHHHHHHHHHHHHhcccchHHH---
Q sp|Q6ZXV5|TMTC  328 CFLGMLGVFSIRYSGDSSKTVLMALCLMALPFIPASNLFFPVGFVVAERVLYVPSMGFCILVAHGWQKISTKSVFKK---  404 (426)
Q Consensus       328 ~~~~~~~~~~~~~~~~~~~~~~~~~~~~~~~~~~~~~~~~~~~~~~~~ry~~~~~~~~~il~~~~~~~~~~~~~~~~---  404 (426)
                      ..++..+.....+++++...................           .||..+..|+++++++.++..+.++.+.++   
T Consensus       367 ~~l~~~g~~~~~~~~~~~~~~~~~~~~~~~~~~~~~-----------~R~~~~~~p~~~il~a~~l~~l~~~~~~~~~~~  435 (718)
T 6EZN_F          367 IWLFPAGVFLLFLDLKDEHVFVIAYSVLCSYFAGVM-----------VRLMLTLTPVICVSAAVALSKIFDIYLDFKTSD  435 (718)
T ss_dssp             TTTHHHHHHHHHTTCCSSHHHHHHHHHHHHHHHHHC-----------STTHHHHHHHHHHHHHHHHHHHHHHSCCCC---
T ss_pred             HHHHHHHHHHHHhcCChHHHHHHHHHHHHHHHHHHH-----------HHHHHHHHHHHHHHHHHHHHHHHHHHhccccCC


Q ss_pred             ----------HHHHHHHHHHHHHHHHhhhh
Q sp|Q6ZXV5|TMTC  405 ----------LSWICLSMVILTHSLKTFHR  424 (426)
Q Consensus       405 ----------~~~~~~~~~~~~~~~~~~~~  424 (426)
                                .....+++++++........
T Consensus       436 ~~~~~~~~~~~~~~~~~~~~~~~~~~~~~~  465 (718)
T 6EZN_F          436 RKYAIKPAALLAKLIVSGSFIFYLYLFVFH  465 (718)
T ss_dssp             ----CCHHHHHHHHHHHHHHHHHHHHHHHH
T ss_pred             ccccccchHHHHHHHHHHHHHHHHHHHHHH


No 5
>6S7O_A Dolichyl-diphosphooligosaccharide--protein glycosyltransferase subunit STT3A (E.C.2.4.99.18); N-glycosylation, Oligosaccharyltransferase, OSTA, TRANSFERASE; HET: KZB, NAG, EGY, MAN, KZE, BMA; 3.5A {Homo sapiens}; Related PDB entries: 6FTI_5 6FTG_5 6FTJ_5; Related PDB entries: 6FTG_5 6FTI_5 6FTJ_5; Related PDB entries: 6FTG_5 6FTI_5 6FTJ_5
Probab=99.82  E-value=3.4e-17  Score=157.26  Aligned_cols=374  Identities=11%  Similarity=0.012  Sum_probs=0.0  Template_Neff=12.000

Q ss_pred             CcchhHHHHHHHHHHHHHHHHHhhC------CCceeccHHHHhcCCCCCCCCcHHHHhccccCCCCCCcchhcCCCCcch
Q sp|Q6ZXV5|TMTC    1 MANINLKEITLIVGVVTACYWNSLF------CGFVFDDVSAILDNKDLHPSTPLKTLFQNDFWGTPMSEERSHKSYRPLT   74 (426)
Q Consensus         1 ~~~~~~~~~~~l~~~~~~~~~~~~~------~~~~~Dd~~~~~~~~~~~~~~~~~~~~~~~~~~~~~~~~~~~~~~~Pl~   74 (426)
                      .++......++++++.+........      .....||..+...+.++.+++........+.......+......++|++
T Consensus        13 ~~~~~~~~~~l~~~~~~~~~~~~~~~~~~~~~~~~~D~~~~~~~a~~~~~~g~~~~~~~~~~~~~~~~g~~~~~~~~p~~   92 (705)
T 6S7O_A           13 KQDTLLKLLILSMAAVLSFSTRLFAVLRFESVIHEFDPYFNYRTTRFLAEEGFYKFHNWFDDRAWYPLGRIIGGTIYPGL   92 (705)
T ss_dssp             HHHHHHHHHHHHHHHHHHHHHHCSHHHHSCCCCCSSSHHHHHHHHHHHHHHCSHHHHSCEECSSSTTSCEEHHHHSCCHH
T ss_pred             HHHHHHHHHHHHHHHHHHHHHHHHHHHhcccccccCChHHHHHHHHHHHHhCChhhhccccccccCCCcCCCCCcCCchH


Q ss_pred             HHHHHHHHHHhC------CCchHHHHHHHHHHHHHHHHHHHHHHHhcCCHHHHHHHHHHHHCcccHHHHHHhhccHHHHH
Q sp|Q6ZXV5|TMTC   75 VLTFRLNYLLSE------LKPMSYHLLNMIFHAVVSVIFLKVCKLFLDNKSSVIASLLFAVHPIHTEAVTGVVGRAELLS  148 (426)
Q Consensus        75 ~~~~~~~~~lfg------~~~~~~rl~~~l~~~~~~~~~y~l~~~~~~~~~a~~aall~~~~p~~~~~~~~~~~~~~~~~  148 (426)
                      .++.+..+.++|      ++....|+.++++++++++++|.++|++.+++.|++++++++++|.+.........++|.+.
T Consensus        93 ~~~~~~~~~l~g~~g~~~~~~~~~~~~~~l~~~l~~~~~y~l~~~~~~~~~al~aa~l~~~~p~~~~~~~~~~~~~~~~~  172 (705)
T 6S7O_A           93 MITSAAIYHVLHFFHITIDIRNVCVFLAPLFSSFTTIVTYHLTKELKDAGAGLLAAAMIAVVPGYISRSVAGSYDNEGIA  172 (705)
T ss_dssp             HHHHHHHHHHHHHTTCCCCHHHHHHTHHHHHHHHHHHHHHHHHHHHSCHHHHHHHHHHHHSCHHHHHSSCTTCCCHHHHH
T ss_pred             HHHHHHHHHHHHHcCCCCCHHHHHHHHHHHHHHHHHHHHHHHHHHHcCHHHHHHHHHHHHHHHHHHHhhcccchhHHHHH


Q ss_pred             HHHHHHHHHHHHHcCCCCCcccHHHHHHHHHHHHHHHHhHhHHHHHHHHHHHHHHHHhcCCCccchhcccchhhcCCCCC
Q sp|Q6ZXV5|TMTC  149 SIFFLAAFLSYTRSKGPDNSIIWTPIALTVFLVAVATLCKEQGITVVGICCVYEVFIAQGYTLPLLCTTAGQFLRGKGSI  228 (426)
Q Consensus       149 ~~~~~l~~~~~~~~~~~~~~~~~~~~~~~~~~~~la~~~k~~~~~~~~~~~~~~~~~~~~~~~~~~~~~~~~~~~~~~~~  228 (426)
                      .++.+++++++.+..++++   .++.++++++.+++.++|+.+....++..+..+.....                ++..
T Consensus       173 ~~~~~~~~~~~~~~~~~~~---~~~~~~~gl~~~l~~~~~~~~~~~~~~~~~~~~~~~~~----------------~~~~  233 (705)
T 6S7O_A          173 IFCMLLTYYMWIKAVKTGS---ICWAAKCALAYFYMVSSWGGYVFLINLIPLHVLVLMLT----------------GRFS  233 (705)
T ss_dssp             HHHHHHHHHHHHHHHHHCC---HHHHHHHHHHHHHHHHHCTTHHHHTTTHHHHHHHHHHH----------------TCCC
T ss_pred             HHHHHHHHHHHHHHHhhCC---HHHHHHHHHHHHHHHHhhchHHHHHHHHHHHHHHHHHh----------------cCCC


Q ss_pred             Ch---------------------------------------------------------HHHHHHHHHHHHHHHHHHHHH
Q sp|Q6ZXV5|TMTC  229 PF---------------------------------------------------------SMLQTLVKLIVLMFSTLLLVV  251 (426)
Q Consensus       229 ~~---------------------------------------------------------~~~~~~~~~~~~~~~~~~~~~  251 (426)
                      ++                                                         +..+.................
T Consensus       234 ~~~~~~~~~~~~~~~~~~~~~~~~~~~~~~~~~~~~~~~~~~~~~~~~~~~~~~~~~~~~~~~~~~~~~~~~~~~~~~~~  313 (705)
T 6S7O_A          234 HRIYVAYCTVYCLGTILSMQISFVGFQPVLSSEHMAAFGVFGLCQIHAFVDYLRSKLNPQQFEVLFRSVISLVGFVLLTV  313 (705)
T ss_dssp             HHHHHHHHHHHHHHHHHHHTTSSSTTHHHHSSTTHHHHHHHHHHHHHHHHHHHHHHSCHHHHHHHC--------------
T ss_pred             hHHHHHHHHHHHHHHHHHHhccccCCcccCCHHHHHHHHHHHHHHHHHHHHHHHHcCCHHHHHHHHHHHHHHHHHHHHHH


Q ss_pred             HHHHHHccCCCccccCCCcccCCCchhhHHhHhhHHHHHHHHHhccccccccCccccCccccccccHHHHHHHHHHHHHH
Q sp|Q6ZXV5|TMTC  252 IRVQVIQSQLPVFTRFDNPAAVSPTPTRQLTFNYLLPVNAWLLLNPSELCCDWTMGTIPLIESLLDIRNLATFTFFCFLG  331 (426)
Q Consensus       252 ~~~~~~~~~~~~~~~~~~~~~~~~~~~~~~~~~~~~~~~~~~~~~~~~~~~~~~~~~~~~~~~~~~~~~~~~~~~~~~~~  331 (426)
                      ....................................                     ...................++.+
T Consensus       314 ~~~~~~~~~~~~~~~~~~~~~~~~~~~~~~~~~~~~---------------------~~~~~~~~~~~~~~~~~~~~l~~  372 (705)
T 6S7O_A          314 GALLMLTGKISPWTGRFYSLLDPSYAKNNIPIIASV---------------------SEHQPTTWSSYYFDLQLLVFMFP  372 (705)
T ss_dssp             --------CCCCCCSTTHHHHSTTHHHHTCTTTTTS---------------------GGGSCCCHHHHHHHCSSSGGGHH
T ss_pred             HHHHHHccccccccHHHHHhhChhHhcCCCCceeec---------------------cccCCCCHHHHHHHHHHHHHHHH


Q ss_pred             HHHHHHHHccCCCchhHHHHHHHHHHHHHHHhccCCCcchhhchhhchHHHHHHHHHHHHHHHHhcccchHHHH------
Q sp|Q6ZXV5|TMTC  332 MLGVFSIRYSGDSSKTVLMALCLMALPFIPASNLFFPVGFVVAERVLYVPSMGFCILVAHGWQKISTKSVFKKL------  405 (426)
Q Consensus       332 ~~~~~~~~~~~~~~~~~~~~~~~~~~~~~~~~~~~~~~~~~~~~ry~~~~~~~~~il~~~~~~~~~~~~~~~~~------  405 (426)
                      .+.....+++++.........+.........            .||..+..|+++++++.++..+.++...+..      
T Consensus       373 ~~~~~~~~~~~~~~~~~~~~~~~~~~~~~~~------------~R~~~~~~p~~~l~~a~~l~~l~~~~~~~~~~~~~~~  440 (705)
T 6S7O_A          373 VGLYYCFSNLSDARIFIIMYGVTSMYFSAVM------------VRLMLVLAPVMCILSGIGVSQVLSTYMKNLDISRPDK  440 (705)
T ss_dssp             HHHHHHHHSCCTTHHHHHHHHHHHHHHHHHC------------SGGGGGGHHHHHHHHHHHHHHHHHHHTTTSSSCC---
T ss_pred             HHHHHHhcCCChhHHHHHHHHHHHHHHHHHh------------HHHHHHHHHHHHHHHHHHHHHHHHHHHhhcCCCCCCc


Q ss_pred             ----------------HHHHHHHHHHHHHHHhhhhcC
Q sp|Q6ZXV5|TMTC  406 ----------------SWICLSMVILTHSLKTFHRNW  426 (426)
Q Consensus       406 ----------------~~~~~~~~~~~~~~~~~~~~~  426 (426)
                                      ....++++++..........+
T Consensus       441 ~~~~~~~~~~~~~~~~~~~~~~~~~~~~~~~~~~~~~  477 (705)
T 6S7O_A          441 KSKKQQDSTYPIKNEVASGMILVMAFFLITYTFHSTW  477 (705)
T ss_dssp             ------------CCHHHHHHHHHHHHHHHHHHHHHHH
T ss_pred             cCccccCCCCCcCHHHHHHHHHHHHHHHHHHHHhHhH


No 6
>5OGL_A Peptide-binding protein, Substrate mimicking peptide; Oligosaccharyltransferase, Complex, Protein N-glycosylation, Bacteria; HET: 9UB, PPN; 2.7A {Campylobacter lari (strain RM2100 / D67 / ATCC BAA-1060)}; Related PDB entries: 3RCE_A 6GXC_A; Related PDB entries: 6GXC_A 3RCE_A ; Related PDB entries: 6GXC_A 3RCE_A 
Probab=99.77  E-value=4.5e-16  Score=149.62  Aligned_cols=371  Identities=10%  Similarity=0.035  Sum_probs=0.0  Template_Neff=10.800

Q ss_pred             CcchhHHHHHHHHHHHHHHHH-----HhhCCCceeccHHHHhcCCCCCCCCcHHHHhccccCCCCCCcchhcCCCCcchH
Q sp|Q6ZXV5|TMTC    1 MANINLKEITLIVGVVTACYW-----NSLFCGFVFDDVSAILDNKDLHPSTPLKTLFQNDFWGTPMSEERSHKSYRPLTV   75 (426)
Q Consensus         1 ~~~~~~~~~~~l~~~~~~~~~-----~~~~~~~~~Dd~~~~~~~~~~~~~~~~~~~~~~~~~~~~~~~~~~~~~~~Pl~~   75 (426)
                      .++.....+++++++++.++.     ..-..++..||.......+.........+..++.....      ....++|+..
T Consensus        12 ~~~~~~~~l~~i~~~~~~lRl~~~~~~~~~~~~~~~~~~~~~~~D~~~~~~~a~~~~~~~~~~~------~~~~~~p~~~   85 (713)
T 5OGL_A           12 SIKYTAILILIAFAFSVLARLYWVAWASEFYEFFFNDQLMITTNDGYAFAEGARDMIAGFHQPN------DLSYFGSSLS   85 (713)
T ss_dssp             CHHHHHHHHHHHHHHHHHHHHHHHHHHTTCGGGEETTEECCSSTTHHHHHHHHHHHHHTCCCTT------SCCCTTCHHH
T ss_pred             cHHHHHHHHHHHHHHHHHHHHHHHHHhhccchhhcCCEEeeccccHHHHHHHHHHHHcCCCCCC------CcchhcchHH


Q ss_pred             HHHHHHHHHhC-CCchHHHHHHHHHHHHHHHHHHHHHHHhcCCHHHHHHHHHHHHCcccHHHHHHhhccHHHHHHHHHHH
Q sp|Q6ZXV5|TMTC   76 LTFRLNYLLSE-LKPMSYHLLNMIFHAVVSVIFLKVCKLFLDNKSSVIASLLFAVHPIHTEAVTGVVGRAELLSSIFFLA  154 (426)
Q Consensus        76 ~~~~~~~~lfg-~~~~~~rl~~~l~~~~~~~~~y~l~~~~~~~~~a~~aall~~~~p~~~~~~~~~~~~~~~~~~~~~~l  154 (426)
                      ++.+....++| ..+...|++++++++++++.+|.++|++++++.|++++++++++|.++.........+|.+..++.++
T Consensus        86 ~l~~~~~~l~g~~~~~~~~~~~~l~~~l~v~~~y~l~r~l~~~~~al~aall~a~~p~~~~~s~~g~~~~d~~~~~~~~l  165 (713)
T 5OGL_A           86 TLTYWLYSILPFSFESIILYMSTFFASLIVVPIILIAREYKLTTYGFIAALLGSIANSYYNRTMSGYYDTDMLVLVLPML  165 (713)
T ss_dssp             HHHHHHHHHSCSCHHHHHHHHHHHHGGGGHHHHHHHHHHTTCHHHHHHHHHHHHHCHHHHHTTSTTCCSGGGGTTHHHHH
T ss_pred             HHHHHHHHhCCCCHHHHHHHHHHHHHHHHHHHHHHHHHHhCCchHHHHHHHHHHHHHHHHHhhccccCchHHHHHHHHHH


Q ss_pred             HHHHHHHcCCCCCcccHHHHHHHHHHHHHHHHhHhHHH----HHHHHHHHHHHHHhcCCCccchhcccchhhcCCCC---
Q sp|Q6ZXV5|TMTC  155 AFLSYTRSKGPDNSIIWTPIALTVFLVAVATLCKEQGI----TVVGICCVYEVFIAQGYTLPLLCTTAGQFLRGKGS---  227 (426)
Q Consensus       155 ~~~~~~~~~~~~~~~~~~~~~~~~~~~~la~~~k~~~~----~~~~~~~~~~~~~~~~~~~~~~~~~~~~~~~~~~~---  227 (426)
                      +++++.+..++++   .++.++++++.+++.++|..+.    .+.+...++.+..+++                ++.   
T Consensus       166 ~~~~~~~~~~~~~---~~~~~l~gl~~~l~~~~~~~~~~~~~~~~~~~~~~~~~~~~~----------------~~~~~~  226 (713)
T 5OGL_A          166 ILLTFIRLTINKD---IFTLLLSPVFIMIYLWWYPSSYSLNFAMIGLFGLYTLVFHRK----------------EKIFYL  226 (713)
T ss_dssp             HHHHHHHHHHHCC---TTHHHHHHHHHHHHHHHCGGGHHHHHHHHHHHHHHHHHHTTT----------------CHHHHH
T ss_pred             HHHHHHHHHcCCc---hHHHHHHHHHHHHHHhhccchHHHHHHHHHHHHHHHHHhCCc----------------chHHHH


Q ss_pred             ------------------------------CChHHHHHHHHHHHHHHHHHHHHHHHHHHHccCCCccccCCCcccCCCch
Q sp|Q6ZXV5|TMTC  228 ------------------------------IPFSMLQTLVKLIVLMFSTLLLVVIRVQVIQSQLPVFTRFDNPAAVSPTP  277 (426)
Q Consensus       228 ------------------------------~~~~~~~~~~~~~~~~~~~~~~~~~~~~~~~~~~~~~~~~~~~~~~~~~~  277 (426)
                                                    ..+..+.........+....................+.............
T Consensus       227 ~~~~~~~~~~~~~~~~~~~~~~~~~~~~~~~~~~~~~~~~~~~~~~~~~~~~~~~~~~~~~~~~~~~~~~~~~~~~~~~~  306 (713)
T 5OGL_A          227 TIALMIIALSMLAWQYKLALIVLLFAIFAFKEEKINFYMIWALIFISILILHLSGGLDPVLYQLKFYVFKASDVQNLKDA  306 (713)
T ss_dssp             HHHHHHHHHSCCCHHHHHHHHHHHHHHHHHCSSCCCHHHHHHHHHHHHHHHHHTTTTHHHHHHHHHHTSCCSCCSCCTTT
T ss_pred             HHHHHHHHHhhhhHHHHHHHHHHHHHHHHcchhccchHHHHHHHHHHHHHHHHhccchHHHHHHHHHhhccccccccccc


Q ss_pred             hhHHhHhhHHHHHHHHHhccccccccCccccCccccccccHHHHHHHHHHHHHHHHHHHHHHccCCCchhHHHHHHHHHH
Q sp|Q6ZXV5|TMTC  278 TRQLTFNYLLPVNAWLLLNPSELCCDWTMGTIPLIESLLDIRNLATFTFFCFLGMLGVFSIRYSGDSSKTVLMALCLMAL  357 (426)
Q Consensus       278 ~~~~~~~~~~~~~~~~~~~~~~~~~~~~~~~~~~~~~~~~~~~~~~~~~~~~~~~~~~~~~~~~~~~~~~~~~~~~~~~~  357 (426)
                      ..............                 .+..................+.+.+.....++    ++...+.+.++++
T Consensus       307 ~~~~~~~~~~~~~~-----------------~~~~~~~~~~~~~~~~~~~~l~~~gl~~~~~~----~~~~~~~l~~~~~  365 (713)
T 5OGL_A          307 AFMYFNVNETIMEV-----------------NTIDPEVFMQRISSSVLVFILSFIGFILLLKD----HKSMLLALPMLAL  365 (713)
T ss_dssp             SCCCCCGGGGBGGG-----------------CCCCHHHHHHHHHSSHHHHHHHHHHHHHHHTT----CGGGGGGHHHHHH
T ss_pred             ccccccHHHHHHHh-----------------cCCCHHHHHHHhcccHHHHHHHHHHHHHHHHc----CHhHHHHHHHHHH


Q ss_pred             HHHHHhccCCCcchhhchhhchHHHHHHHHHHHHHHHHhcccchHH--------HHHHHHHHHHHHHHHHHhhhhcC
Q sp|Q6ZXV5|TMTC  358 PFIPASNLFFPVGFVVAERVLYVPSMGFCILVAHGWQKISTKSVFK--------KLSWICLSMVILTHSLKTFHRNW  426 (426)
Q Consensus       358 ~~~~~~~~~~~~~~~~~~ry~~~~~~~~~il~~~~~~~~~~~~~~~--------~~~~~~~~~~~~~~~~~~~~~~~  426 (426)
                      .+..         .....||..+..|+++++++.++..+.++.+.+        +....++++++..........++
T Consensus       366 ~~~~---------~~~~~R~~~~~~p~~~i~~a~~l~~l~~~~~~~~~~~~~~~~~~~~~~~~~~~~~~~~~~~~~~  433 (713)
T 5OGL_A          366 GFMA---------LRAGLRFTIYAVPVMALGFGYFLYAFFNFLEKKQIKLSLRNKNILLILIAFFSISPALMHIYYY  433 (713)
T ss_dssp             HHHH---------HHHCGGGGGGGHHHHHHHHHHHHHHHHHHHHHTTCCCCHHHHHHHHHHHHHHHHHHHHHHHHHC
T ss_pred             HHHH---------HHHhHHHHHHHHHHHHHHHHHHHHHHHHHHHHhhcccchhHHHHHHHHHHHHHHhHHHHHHHhc


No 7
>6P25_A Dolichyl-diphosphooligosaccharide--protein glycosyltransferase subunits (E.C.2.4.99.18); complex, TRANSFERASE, glycosylation; HET: NAG, CPL, NNM; 3.2A {Saccharomyces cerevisiae W303}; Related PDB entries: 6P2R_A ; Related PDB entries: 6P2R_A ; Related PDB entries: 6P2R_A 
Probab=99.66  E-value=6.3e-14  Score=135.09  Aligned_cols=224  Identities=10%  Similarity=0.044  Sum_probs=0.0  Template_Neff=8.500

Q ss_pred             CcchhHHHHHHHHHHHHHHHHHhhCCC--ceeccHHHHhcCCCCCCCCcHHHHhccccCCCCCCcchhcCCCCcchHHHH
Q sp|Q6ZXV5|TMTC    1 MANINLKEITLIVGVVTACYWNSLFCG--FVFDDVSAILDNKDLHPSTPLKTLFQNDFWGTPMSEERSHKSYRPLTVLTF   78 (426)
Q Consensus         1 ~~~~~~~~~~~l~~~~~~~~~~~~~~~--~~~Dd~~~~~~~~~~~~~~~~~~~~~~~~~~~~~~~~~~~~~~~Pl~~~~~   78 (426)
                      .+......+++++++++.++...+..+  ..+||..+.         .....+.....         +.+.+||++.++.
T Consensus        45 ~~~~~~~~l~~l~ll~~~lrl~~l~~~~~~~~DE~~~~---------~~a~~~~~g~~---------~~~~~PPL~~ll~  106 (817)
T 6P25_A           45 VTLKEKLLVACLAVFTAVIRLHGLAWPDSVVFDEVHFG---------GFASQYIRGTY---------FMDVHPPLAKMLY  106 (817)
T ss_dssp             CSHHHHHHHHHHHHHHHHHTTTTTTSSCBCCTTHHHHH---------HHHHHHHHCBC---------CCCSSCTHHHHHH
T ss_pred             CcHHHHHHHHHHHHHHHHHHHhcccCCCcceeeHHHHH---------HHHHHHHhCCC---------CCCCCChHHHHHH


Q ss_pred             HHHHHHhCCCc-----------------hHHHHHHHHHHHHHHHHHHHHHHHhc-CCHHHHHHHHHHHHCcccHHHHHHh
Q sp|Q6ZXV5|TMTC   79 RLNYLLSELKP-----------------MSYHLLNMIFHAVVSVIFLKVCKLFL-DNKSSVIASLLFAVHPIHTEAVTGV  140 (426)
Q Consensus        79 ~~~~~lfg~~~-----------------~~~rl~~~l~~~~~~~~~y~l~~~~~-~~~~a~~aall~~~~p~~~~~~~~~  140 (426)
                      +....++|.+.                 ...|++++++++++++++|.++|+.. ++..|++++++++++|..+......
T Consensus       107 a~~~~l~G~~~~~~f~~ig~~~~~~~~~~~~Rl~~~l~~~l~v~l~y~i~r~l~~~~~~Allaall~~~~p~~i~~s~~~  186 (817)
T 6P25_A          107 AGVASLGGFQGDFDFENIGDSFPSTTPYVLMRFFSASLGALTVILMYMTLRYSGVRMWVALMSAICFAVENSYVTISRYI  186 (817)
T ss_dssp             HHHHHHTCCCSCCCCCSTTCBCCTTSCCHHHHHHHHHHHHHHHHHHHHHHHHTTCCHHHHHHHHHHHHSCHHHHHHHHSS
T ss_pred             HHHHHHcCCCCCCCccccccCCCCCCHHHHHHHHHHHHHHHHHHHHHHHHHHcCCCHHHHHHHHHHHHHcHHHHHHHHHH


Q ss_pred             hccHHHHHHHHHHHHHHHHHHcCCCCC--cccHHHHHHHHHHHHHHHHhHhHHHHHHHHHHHHHHHHhcCCCccchhccc
Q sp|Q6ZXV5|TMTC  141 VGRAELLSSIFFLAAFLSYTRSKGPDN--SIIWTPIALTVFLVAVATLCKEQGITVVGICCVYEVFIAQGYTLPLLCTTA  218 (426)
Q Consensus       141 ~~~~~~~~~~~~~l~~~~~~~~~~~~~--~~~~~~~~~~~~~~~la~~~k~~~~~~~~~~~~~~~~~~~~~~~~~~~~~~  218 (426)
                        +.|.+..++++++++++.+..++++  ++++++++++++++++++.+|+.++++++.++++.++...+          
T Consensus       187 --~~d~~~~ff~~lal~~~~~~~~~~~~~~~~~~~l~l~gl~lgla~~tK~~gl~~l~~~~l~~l~~l~~----------  254 (817)
T 6P25_A          187 --LLDAPLMFFIAAAVYSFKKYEMYPANSLNAYKSLLATGIALGMASSSKWVGLFTVTWVGLLCIWRLWF----------  254 (817)
T ss_dssp             --CSHHHHHHHHHHHHHHHHHHHTSCSSSHHHHHHHHHHHHHHHHHHTTCTTHHHHHHHHHHHHHHHHHH----------
T ss_pred             --hhHHHHHHHHHHHHHHHHHHHhCCCCCcHHHHHHHHHHHHHHHHHhhhhHHHHHHHHHHHHHHHHHHH----------


Q ss_pred             chhhcCCCCCChHHHHHHHHHHHHHHHHHHHHHHHHHHH
Q sp|Q6ZXV5|TMTC  219 GQFLRGKGSIPFSMLQTLVKLIVLMFSTLLLVVIRVQVI  257 (426)
Q Consensus       219 ~~~~~~~~~~~~~~~~~~~~~~~~~~~~~~~~~~~~~~~  257 (426)
                         ..++.....+...........++++++..+......
T Consensus       255 ---~~~~~~~~~~~~~~~~~~~~~~li~ip~~iy~~~~~  290 (817)
T 6P25_A          255 ---MIGDLTKSSKSIFKVAFAKLAFLLGVPFALYLVFFY  290 (817)
T ss_dssp             ---HHHCSSSCHHHHHHHHHHHHCCCCCHHHHHHHHHHH
T ss_pred             ---HhCCCCCCHHHHHHHHHHHHHHHHHHHHHHHHHHHH


No 8
>6P25_B Dolichyl-diphosphooligosaccharide--protein glycosyltransferase subunits (E.C.2.4.99.18); complex, TRANSFERASE, glycosylation; HET: NAG, CPL, NNM; 3.2A {Saccharomyces cerevisiae W303}; Related PDB entries: 6P2R_B ; Related PDB entries: 6P2R_B ; Related PDB entries: 6P2R_B 
Probab=99.65  E-value=8.6e-14  Score=134.33  Aligned_cols=241  Identities=12%  Similarity=0.095  Sum_probs=0.0  Template_Neff=9.700

Q ss_pred             CcchhHHHHHHHHHHHHHHHHHhhCCCce--eccHHHHhcCCCCCCCCcHHHHhccccCCCCCCcchhcCCCCcchHHHH
Q sp|Q6ZXV5|TMTC    1 MANINLKEITLIVGVVTACYWNSLFCGFV--FDDVSAILDNKDLHPSTPLKTLFQNDFWGTPMSEERSHKSYRPLTVLTF   78 (426)
Q Consensus         1 ~~~~~~~~~~~l~~~~~~~~~~~~~~~~~--~Dd~~~~~~~~~~~~~~~~~~~~~~~~~~~~~~~~~~~~~~~Pl~~~~~   78 (426)
                      .+......+++++++++.++......+..  +||..+.         ....++....+         +...+||+..++.
T Consensus        60 ~~~~~~~~l~~l~~~~~~~r~~~l~~~~~~~~DE~~~~---------~~a~~~~~~~~---------~~~~~PPl~~~l~  121 (759)
T 6P25_B           60 LRLESVVMPVIFTALALFTRMYKIGINNHVVWDEAHFG---------KFGSYYLRHEF---------YHDVHPPLGKMLV  121 (759)
T ss_dssp             HHHHHHHHHHHHHHHHHHHHSSSGGGSCBCCTTHHHHH---------HHHHHHHTTBC---------CCCSSCTHHHHHH
T ss_pred             hHhHHhHHHHHHHHHHHHHHHHhcCCCCceeeeHHHHH---------HHHHHHHhCCC---------CcCCCCHHHHHHH


Q ss_pred             HHHHHHhCCCc----------------hHHHHHHHHHHHHHHHHHHHHHHHh-cCCHHHHHHHHHHHHCcccHHHHHHhh
Q sp|Q6ZXV5|TMTC   79 RLNYLLSELKP----------------MSYHLLNMIFHAVVSVIFLKVCKLF-LDNKSSVIASLLFAVHPIHTEAVTGVV  141 (426)
Q Consensus        79 ~~~~~lfg~~~----------------~~~rl~~~l~~~~~~~~~y~l~~~~-~~~~~a~~aall~~~~p~~~~~~~~~~  141 (426)
                      +....++|.+.                ...|++++++++++++++|.++|++ .++..|++++++++++|..+...... 
T Consensus       122 a~~~~l~g~~~~~~~~~~~~~~~~~~~~~~R~~~~l~~~l~~~l~y~l~r~l~~~~~~allaall~~~~p~~~~~s~~~-  200 (759)
T 6P25_B          122 GLSGYLAGYNGSWDFPSGEIYPDYLDYVKMRLFNASFSALCVPLAYFTAKAIGFSLPTVWLMTVLVLFENSYSTLGRFI-  200 (759)
T ss_dssp             HHHHHTTTCCSCSCCCSSCBCCSSCCHHHHHHHHHHHHHHHHHHHHHHHHHSCCCTHHHHHHHHHHHSCHHHHHHTSSS-
T ss_pred             HHHHHHhCCCCCCCCCCCCCCCCcCCHHHHHHHHHHHHHHHHHHHHHHHHHcCCCHHHHHHHHHHHHhhhHHHHHHHHH-


Q ss_pred             ccHHHHHHHHHHHHHHHHHHcCCCCCc----ccHHHHHHHHHHHHHHHHhHhHHHHHHHHHHHHHHHHhcCCCccchhcc
Q sp|Q6ZXV5|TMTC  142 GRAELLSSIFFLAAFLSYTRSKGPDNS----IIWTPIALTVFLVAVATLCKEQGITVVGICCVYEVFIAQGYTLPLLCTT  217 (426)
Q Consensus       142 ~~~~~~~~~~~~l~~~~~~~~~~~~~~----~~~~~~~~~~~~~~la~~~k~~~~~~~~~~~~~~~~~~~~~~~~~~~~~  217 (426)
                       +.|.+..++++++++++.+..+++++    +++.+++++++++|+++.+|..++.+++.++++.+....+         
T Consensus       201 -~~d~~~~~f~~l~l~~~~~~~~~~~~~~~~~~~~~~~l~gl~lgla~~~K~~~~~~~~~~~l~~l~~~~~---------  270 (759)
T 6P25_B          201 -LLDSMLLFFTVASFFSFVMFHNQRSKPFSRKWWKWLLITGISLGCTISVKMVGLFIITMVGIYTVIDLWT---------  270 (759)
T ss_dssp             -CSHHHHHHHHHHHHHHHHHHHTTSSSTTSHHHHHHHHHHHHHHHHHHHHCGGGHHHHHHHHHHHHHHHHH---------
T ss_pred             -HHHHHHHHHHHHHHHHHHHHhhhcCCCCCHHHHHHHHHHHHHHHHHHHhHHHHHHHHHHHHHHHHHHHHH---------


Q ss_pred             cchhhcCCCCCChHHHHHHHHHHHHHHHHHHHHHHHHHHHccCCCccccCCCccc
Q sp|Q6ZXV5|TMTC  218 AGQFLRGKGSIPFSMLQTLVKLIVLMFSTLLLVVIRVQVIQSQLPVFTRFDNPAA  272 (426)
Q Consensus       218 ~~~~~~~~~~~~~~~~~~~~~~~~~~~~~~~~~~~~~~~~~~~~~~~~~~~~~~~  272 (426)
                        ...+++...+...+......+..+++........+.............+...+
T Consensus       271 --~~~~~~~~~~~~~~~~~~~~~~~~~~p~~i~~~~~~~~~~~~~~~g~~~~~~s  323 (759)
T 6P25_B          271 --FLADKSMSWKTYINHWLARIFGLIIVPFCIFLLCFKIHFDLLSHSGTGDANMP  323 (759)
T ss_dssp             --HTTCSSSCHHHHHHHHHHHHCCCCCHHHHHHHHHHHHHHHHCCBCCTTGGGSC
T ss_pred             --HhcCCCCCHHHHHHHHHHHHHHHHHHHHHHHHHHHHHHHHhhcCCCCCcccCC


No 9
>7BVF_A Probable arabinosyltransferase B (E.C.2.4.2.-), Probable; Mycobacterium tuberculosis, cell wall synthesis; HET: 95E, DSL, CDL;{Mycolicibacterium smegmatis MC2 155}
Probab=99.63  E-value=1.1e-12  Score=126.48  Aligned_cols=357  Identities=10%  Similarity=-0.013  Sum_probs=0.0  Template_Neff=6.100

Q ss_pred             HHHHHHHHHHhhCCCceeccHHHHhcCCCCCCCCcHHHHhccccCCCCCCcchhcCCCCcchHHHHHHHHHHhCCCchHH
Q sp|Q6ZXV5|TMTC   13 VGVVTACYWNSLFCGFVFDDVSAILDNKDLHPSTPLKTLFQNDFWGTPMSEERSHKSYRPLTVLTFRLNYLLSELKPMSY   92 (426)
Q Consensus        13 ~~~~~~~~~~~~~~~~~~Dd~~~~~~~~~~~~~~~~~~~~~~~~~~~~~~~~~~~~~~~Pl~~~~~~~~~~lfg~~~~~~   92 (426)
                      .++...+-....-.+.+.||.++...+.+..+.+...+++....         ..+.++|+|++++..+..+ |.++...
T Consensus       263 ~~V~~~l~~w~~~gp~~~DDg~~~~~Ar~~~~~G~~~n~~~~~~---------~~e~p~~lyY~lL~~W~~v-G~s~~~L  332 (1102)
T 7BVF_A          263 AAVIATLLLWHVIGATSSDDGYLLTVARVAPKAGYVANYYRYFG---------TTEAPFDWYTSVLAQLAAV-STAGVWM  332 (1102)
T ss_dssp             HHHHHHHHHTTTSCCCCSTTHHHHHHHHHHHHHTSCBCSSSGGG---------CBCCTTCTTHHHHHHHHHH-CCCHHHH
T ss_pred             HHHHHHHHHHHHhcccCCcchHHHHHHhhccccCcHHHHHHHHC---------CCCCCChHHHHHHHHHHhc-cCchHHh


Q ss_pred             HHHHHHHHHHHHHHH-----HHHHHH---hcCCHHHHHHHHHHHHCcccHHHHHHhhccHHHHHHHHHHHHHHHHHHcCC
Q sp|Q6ZXV5|TMTC   93 HLLNMIFHAVVSVIF-----LKVCKL---FLDNKSSVIASLLFAVHPIHTEAVTGVVGRAELLSSIFFLAAFLSYTRSKG  164 (426)
Q Consensus        93 rl~~~l~~~~~~~~~-----y~l~~~---~~~~~~a~~aall~~~~p~~~~~~~~~~~~~~~~~~~~~~l~~~~~~~~~~  164 (426)
                      |++|+++++++..++     +.+.++   +.+++.+.+++.+..+. .++.+....  ++|.+..++.+++++++.+..+
T Consensus       333 RLpSvlagl~t~~ll~r~v~~~lgr~~~~l~~~~~a~~~aal~~la-~~l~y~~~~--Rpyal~al~~~la~~~~~ra~~  409 (1102)
T 7BVF_A          333 RLPATLAGIACWLIVSRFVLRRLGPGPGGLASNRVAVFTAGAVFLS-AWLPFNNGL--RPEPLIALGVLVTWVLVERSIA  409 (1102)
T ss_dssp             TSHHHHHHHHHHHHCCCCCHHHSCCSSSSSSSCSHHHHHHHHHHHH-HHTTTCCSS--SSHHHHHHHHHHHHHHHHHHHH
T ss_pred             HHHHHHHHHHHHHHHHHHHHHHhCCCCCCccccHHHHHHHHHHHHH-HHHHHhcCC--ChHHHHHHHHHHHHHHHHHHHH


Q ss_pred             CCCcccHHHHHHHHHHHHHHHHhHhHHHHHHHHHHHHHHHHhcCCCccchhcccchhhcCCCCCChHHHHHHHHHHHHHH
Q sp|Q6ZXV5|TMTC  165 PDNSIIWTPIALTVFLVAVATLCKEQGITVVGICCVYEVFIAQGYTLPLLCTTAGQFLRGKGSIPFSMLQTLVKLIVLMF  244 (426)
Q Consensus       165 ~~~~~~~~~~~~~~~~~~la~~~k~~~~~~~~~~~~~~~~~~~~~~~~~~~~~~~~~~~~~~~~~~~~~~~~~~~~~~~~  244 (426)
                      +++   ..++.+..++.+++..+|+++++.+....+......+.                   .+.+............+
T Consensus       410 ~~r---~~~~al~~~~a~lal~~hptgll~laall~~~~~l~r~-------------------lr~r~~~~~~~~~la~v  467 (1102)
T 7BVF_A          410 LGR---LAPAAVAIIVATLTATLAPQGLIALAPLLTGARAIAQR-------------------IRRRRATDGLLAPLAVL  467 (1102)
T ss_dssp             HTC---SHHHHHHHHHHHHHTTSCGGGGGGGHHHHHTTHHHHHH-------------------HHHSCSSSCSSHHHHHH
T ss_pred             cCC---hHHHHHHHHHHHHHhccchHHHHHHHHHHHHHHHHHHH-------------------HHHhhhhcchHHHHHHH


Q ss_pred             HHHHHHHHHHHHHccCCCccccCCCcccCCCchhhHHhHhhHHHHHHHHHhccccccccCccccCccccccccHHHHHHH
Q sp|Q6ZXV5|TMTC  245 STLLLVVIRVQVIQSQLPVFTRFDNPAAVSPTPTRQLTFNYLLPVNAWLLLNPSELCCDWTMGTIPLIESLLDIRNLATF  324 (426)
Q Consensus       245 ~~~~~~~~~~~~~~~~~~~~~~~~~~~~~~~~~~~~~~~~~~~~~~~~~~~~~~~~~~~~~~~~~~~~~~~~~~~~~~~~  324 (426)
                      ...........+..+....................+.+....+...+                 ......-.........
T Consensus       468 la~~~~~l~~~F~dq~l~~~~~a~~~~~~~g~~~~W~~e~~Ry~~L~-----------------~~~~~~Gs~arr~pvL  530 (1102)
T 7BVF_A          468 AAALSLITVVVFRDQTLATVAESARIKYKVGPTIAWYQDFLRYYFLT-----------------VESNVEGSMSRRFAVL  530 (1102)
T ss_dssp             HHTGGGTHHHHSSSSCHHHHHHHHHHHHHSSCCCCGGGTTTTSTTTS-----------------CSSCGGGCTTTHHHHH
T ss_pred             HHHHHHHHHHHHccCcHHHHHHHHhHHHhhCCCChhHHHHHHHHHHH-----------------hccCCCCCchHHHHHH


Q ss_pred             HHHHHHHHHHHHHHHccCCCc---hhHHHHHHHHHHHHHHHhccCCCcchhhchhhc-hHHHHHHHHHH--HHHHHHhcc
Q sp|Q6ZXV5|TMTC  325 TFFCFLGMLGVFSIRYSGDSS---KTVLMALCLMALPFIPASNLFFPVGFVVAERVL-YVPSMGFCILV--AHGWQKIST  398 (426)
Q Consensus       325 ~~~~~~~~~~~~~~~~~~~~~---~~~~~~~~~~~~~~~~~~~~~~~~~~~~~~ry~-~~~~~~~~il~--~~~~~~~~~  398 (426)
                      +.++.+........|+++...   ......+.+..+.++.+...     ..+..||+ .+..+..++++  +..+.+...
T Consensus       531 l~l~~L~~~~~~l~Rrrr~~g~~~~~~~~ll~~~~l~lvll~~t-----PsKwt~hfg~~A~~~~aLlA~~~v~~~~~~~  605 (1102)
T 7BVF_A          531 VLLFCLFGVLFVLLRRGRVAGLASGPAWRLIGTTAVGLLLLTFT-----PTKWAVQFGAFAGLAGVLGAVTAFTFARIGL  605 (1102)
T ss_dssp             HHHHHHHHHHHHHHSSSCCSSSCHHHHHHHHHHHHHHHHHGGGC-----SCCCSGGGGGGHHHHHHHHHHHHHHHHHTTS
T ss_pred             HHHHHHHHHHHHHHHcCCCCCcccCHHHHHHHHHHHHHHHHhcC-----ccHHHHHHHHHHHHHHHHHHHHHHHHhhhhh


Q ss_pred             cchHHHHHHHHHHHHHHHHHHHhhhhcC
Q sp|Q6ZXV5|TMTC  399 KSVFKKLSWICLSMVILTHSLKTFHRNW  426 (426)
Q Consensus       399 ~~~~~~~~~~~~~~~~~~~~~~~~~~~~  426 (426)
                      +..+.+......+++++.++....++-|
T Consensus       606 r~~r~~~~~~~~~~~~~als~~g~n~w~  633 (1102)
T 7BVF_A          606 HSRRNLTLYVTALLFVLAWATSGINGWF  633 (1102)
T ss_dssp             SCSHHHHHHHHHHHHHHHHHTTSCCCCS
T ss_pred             cchHHHHHHHHHHHHHHHHHHhhhcccc


No 10
>7BVF_B Probable arabinosyltransferase B (E.C.2.4.2.-), Probable; Mycobacterium tuberculosis, cell wall synthesis; HET: 95E, DSL, CDL;{Mycolicibacterium smegmatis MC2 155}
Probab=99.58  E-value=1.2e-11  Score=119.96  Aligned_cols=355  Identities=11%  Similarity=-0.073  Sum_probs=0.0  Template_Neff=6.200

Q ss_pred             HHHHHHHHHHhhCCCceeccHHHHhcCCCCCCCCcHHHHhccccCCCCCCcchhcCCCCcchHHHHHHHHHHhCCCchHH
Q sp|Q6ZXV5|TMTC   13 VGVVTACYWNSLFCGFVFDDVSAILDNKDLHPSTPLKTLFQNDFWGTPMSEERSHKSYRPLTVLTFRLNYLLSELKPMSY   92 (426)
Q Consensus        13 ~~~~~~~~~~~~~~~~~~Dd~~~~~~~~~~~~~~~~~~~~~~~~~~~~~~~~~~~~~~~Pl~~~~~~~~~~lfg~~~~~~   92 (426)
                      .++...+.......+.+.||.++...+.+..+.+...+++....         ....+++++++++..+..+ |.++...
T Consensus       281 ~~V~~~L~~w~~~g~~~~DDg~~~~~ar~~~~~G~~~n~~~~~~---------~~e~p~~~yY~lL~~w~~l-G~s~~~l  350 (1116)
T 7BVF_B          281 AVVIFGFLLWHVIGANSSDDGYILGMARVADHAGYMSNYFRWFG---------SPEDPFGWYYNLLALMTHV-SDASLWM  350 (1116)
T ss_dssp             HHHHHHHHHHHHHCCCCSSHHHHHHHHHTTTTSSSCBCCSSSSS---------CBCCSSCSSHHHHHHHTTT-CCCHHHH
T ss_pred             HHHHHHHHHHHHhCcCCCCchHHHHHhhccccccchHHHHHHhC---------CCCCccHHHHHHHHHHHHc-CCchHHh


Q ss_pred             HHHHHHHHHHHHHHHHHHHHHhcCC------HHHHHHHHHHHHCcccHHHHHHhhccHHHHHHHHHHHHHHHHHHcCCCC
Q sp|Q6ZXV5|TMTC   93 HLLNMIFHAVVSVIFLKVCKLFLDN------KSSVIASLLFAVHPIHTEAVTGVVGRAELLSSIFFLAAFLSYTRSKGPD  166 (426)
Q Consensus        93 rl~~~l~~~~~~~~~y~l~~~~~~~------~~a~~aall~~~~p~~~~~~~~~~~~~~~~~~~~~~l~~~~~~~~~~~~  166 (426)
                      |++|+++++++..++++...+..++      ..++.+++++....    ..+....++|.+..++.+++++++.+..+++
T Consensus       351 RlpSllagl~t~~ll~r~vl~~lg~~~~~~~~a~~~aal~~l~~~----lpy~~~~Rpyal~al~~~lal~~~~ra~~~~  426 (1116)
T 7BVF_B          351 RLPDLAAGLVCWLLLSREVLPRLGPAVEASKPAYWAAAMVLLTAW----MPFNNGLRPEGIIALGSLVTYVLIERSMRYS  426 (1116)
T ss_dssp             TSHHHHHHHHHHHHCCCCCGGGSCTTTSSCHHHHHHHHHHHHHHH----SSSTTSSSTHHHHHHHHHHHHHHHHHHHHHT
T ss_pred             hHHHHHHHHHHHHHHHHHHHHHhchhhcCCHHHHHHHHHHHHHHh----chhcCCCcHHHHHHHHHHHHHHHHHHHhcCC


Q ss_pred             CcccHHHHHHHHHHHHHHHHhHhHHHHHHHHHHHHHHHHhcCCCccchhcccchhhcCCCCCChHHHHHHHHHHHHHHHH
Q sp|Q6ZXV5|TMTC  167 NSIIWTPIALTVFLVAVATLCKEQGITVVGICCVYEVFIAQGYTLPLLCTTAGQFLRGKGSIPFSMLQTLVKLIVLMFST  246 (426)
Q Consensus       167 ~~~~~~~~~~~~~~~~la~~~k~~~~~~~~~~~~~~~~~~~~~~~~~~~~~~~~~~~~~~~~~~~~~~~~~~~~~~~~~~  246 (426)
                      +   ..++.+.+++.++++.+|+++++.+....+......+.                   .+++............+..
T Consensus       427 r---~~~~al~~~~a~lal~~hptgl~alaall~~l~~l~r~-------------------lr~r~~~~~~la~la~~la  484 (1116)
T 7BVF_B          427 R---LTPAALAVVTAAFTLGVQPTGLIAVAALVAGGRPMLRI-------------------LVRRHRLVGTLPLVSPMLA  484 (1116)
T ss_dssp             C---SSHHHHHHHHHHHHHTTCGGGCCSHHHHHHTTHHHHHH-------------------HHHHHTTSCSHHHHSHHHH
T ss_pred             C---cHHHHHHHHHHHHHHhccHHHHHHHHHHHHhhHHHHHH-------------------HHHhhhhcchHHHHHHHHH


Q ss_pred             HHHHHHHHHHHccCCCccccCCCcccCCCchhhHHhHhhHHHHHHHHHhccccccccCccccCccccccccHHHHHHHHH
Q sp|Q6ZXV5|TMTC  247 LLLVVIRVQVIQSQLPVFTRFDNPAAVSPTPTRQLTFNYLLPVNAWLLLNPSELCCDWTMGTIPLIESLLDIRNLATFTF  326 (426)
Q Consensus       247 ~~~~~~~~~~~~~~~~~~~~~~~~~~~~~~~~~~~~~~~~~~~~~~~~~~~~~~~~~~~~~~~~~~~~~~~~~~~~~~~~  326 (426)
                      .........+..+....................+.+....+...+                  .....-...........
T Consensus       485 ~~~~~l~~~F~dqsl~~~~~a~~~~~~~g~~~~W~~e~~Ry~~L~------------------~~~~~Gs~arr~~vLl~  546 (1116)
T 7BVF_B          485 AGTVILTVVFADQTLSTVLEATRVRAKIGPSQAWYTENLRYYYLI------------------LPTVDGSLSRRFGFLIT  546 (1116)
T ss_dssp             TTTCTHHHHTSSSCHHHHHHHHHHHHHTSCCCCGGGTHHHHHGGG------------------SSSSSSCHHHHHHHHHH
T ss_pred             HHHHHHHHHHccchHHHHHHHHHHHHHhcCCchHHHHhHHHHHHh------------------ccCCCCChHHHHHHHHH


Q ss_pred             HHHHHHHHHHHHHccCCCc---hhHHHHHHHHHHHHHHHhccCCCcchhhchhhchHHHHHHHHHHHHHHHHhccc--ch
Q sp|Q6ZXV5|TMTC  327 FCFLGMLGVFSIRYSGDSS---KTVLMALCLMALPFIPASNLFFPVGFVVAERVLYVPSMGFCILVAHGWQKISTK--SV  401 (426)
Q Consensus       327 ~~~~~~~~~~~~~~~~~~~---~~~~~~~~~~~~~~~~~~~~~~~~~~~~~~ry~~~~~~~~~il~~~~~~~~~~~--~~  401 (426)
                      ++.+........|+++...   ......+.+.++.++.+...     ..+..||+....++.+.+++.......+.  +.
T Consensus       547 ll~L~~~~~~l~R~rr~~g~~~~~~~~ll~~~~~~~~ll~~t-----PtKwthhfg~~a~~~~aLlA~~~~~~~~~~~r~  621 (1116)
T 7BVF_B          547 ALCLFTAVFIMLRRKRIPSVARGPAWRLMGVIFGTMFFLMFT-----PTKWVHHFGLFAAVGAAMAALTTVLVSPSVLRW  621 (1116)
T ss_dssp             HHHHHHHHHHHHHCSCCTTSCTTHHHHHHHHHHHHHHHTTSC-----SCCCGGGGGGGGTTHHHHHHHHHHHTSTTTSCC
T ss_pred             HHHHHHHHHHHHhcCCCCcccCcHHHHHHHHHHHHHHHHhcC-----chhHHHHHHHHHHHHHHHHHHHHHHhChhhcch


Q ss_pred             HH-HHHHHHHHHHHHHHHHHhhhhcC
Q sp|Q6ZXV5|TMTC  402 FK-KLSWICLSMVILTHSLKTFHRNW  426 (426)
Q Consensus       402 ~~-~~~~~~~~~~~~~~~~~~~~~~~  426 (426)
                      .+ +......+++++.++....++-|
T Consensus       622 ~~~r~~~~~~~~~~~ala~~g~n~w~  647 (1116)
T 7BVF_B          622 SRNRMAFLAALFFLLALCWATTNGWW  647 (1116)
T ss_dssp             HHHHHHHHHHHHHHHHHHTSSCCCCC
T ss_pred             HHHHHHHHHHHHHHHHHHHhhhcccc


No 11
>7BWR_A Integral membrane indolylacetylinositol arabinosyltransferase EmbB; Mycobacterium tuberculosis, EmbB, cryo-EM, ethambutol; HET: F8L;{Mycolicibacterium smegmatis MC2 155}; Related PDB entries: 7BVC_B 7BVG_B 7BWR_B 7BX8_B 7BX8_A
Probab=99.55  E-value=1.4e-11  Score=118.62  Aligned_cols=356  Identities=11%  Similarity=-0.039  Sum_probs=0.0  Template_Neff=6.000

Q ss_pred             HHHHHHHHHHhhCCCceeccHHHHhcCCCCCCCCcHHHHhccccCCCCCCcchhcCCCCcchHHHHHHHHHHhCCCchHH
Q sp|Q6ZXV5|TMTC   13 VGVVTACYWNSLFCGFVFDDVSAILDNKDLHPSTPLKTLFQNDFWGTPMSEERSHKSYRPLTVLTFRLNYLLSELKPMSY   92 (426)
Q Consensus        13 ~~~~~~~~~~~~~~~~~~Dd~~~~~~~~~~~~~~~~~~~~~~~~~~~~~~~~~~~~~~~Pl~~~~~~~~~~lfg~~~~~~   92 (426)
                      .++...+-......+.+.||.++...+.+..+.+...+++....         ..+..+++++.++..+..+ |.++...
T Consensus       267 ~~V~a~L~~w~~ig~~~~DDg~~~~~ar~~~~~G~~~n~~r~~~---------~~e~p~~~yY~lL~~w~~l-G~s~~~l  336 (1082)
T 7BWR_A          267 GVVVGGMAIWYVIGANSSDDGYILQMARTAEHAGYMANYFRWFG---------SPEDPFGWYYNVLALMTKV-SDASIWI  336 (1082)
T ss_dssp             HHHTTTTTHHHHHSCCCTTHHHHHHHHHSHHHHSSCBCCSSSTT---------CBSCSSCCTHHHHHTTTTS-CCCTTTT
T ss_pred             HHHHHHHHHHHHhccCCCchHHHHHHHHHHhHhcchHHHHHHhC---------CCCCccHHHHHHHHHHHHh-cCChHHH


Q ss_pred             HHHHHHHHHHHHHHH-----HHHHHHhcCCHHHHHHHHHHHHCcccHHHHHHhhccHHHHHHHHHHHHHHHHHHcCCCCC
Q sp|Q6ZXV5|TMTC   93 HLLNMIFHAVVSVIF-----LKVCKLFLDNKSSVIASLLFAVHPIHTEAVTGVVGRAELLSSIFFLAAFLSYTRSKGPDN  167 (426)
Q Consensus        93 rl~~~l~~~~~~~~~-----y~l~~~~~~~~~a~~aall~~~~p~~~~~~~~~~~~~~~~~~~~~~l~~~~~~~~~~~~~  167 (426)
                      |++|+++++++..++     +.++++..+++.+.+++.+.... ..+.+....  ++|.+..++.+++.+++.+..++++
T Consensus       337 RLpS~laglat~~ll~r~v~~~lgr~~~~~~~a~~~Aal~~l~-~~l~y~~~~--Rpy~l~al~~~la~~~l~ra~~~~r  413 (1082)
T 7BWR_A          337 RLPDLICALICWLLLSREVLPRLGPAVAGSRAAMWAAGLVLLG-AWMPFNNGL--RPEGQIATGALITYVLIERAVTSGR  413 (1082)
T ss_dssp             TGGGTGGGTSSHHHHTTSSTGGGCHHHHHCSHHHHHHHHHHHH-HHTTTTTSS--STTHHHHHHHHHHHHHHHHHHHHCC
T ss_pred             HHHHHHHHHHHHHHHHHhhHHHhchhhcccHHHHHHHHHHHHH-HHHHHhcCC--chHHHHHHHHHHHHHHHHHHHhcCC


Q ss_pred             cccHHHHHHHHHHHHHHHHhHhHHHHHHHHHHHHHHHHhcCCCccchhcccchhhcCCCCCChHHHHHHHHHHHHHHHHH
Q sp|Q6ZXV5|TMTC  168 SIIWTPIALTVFLVAVATLCKEQGITVVGICCVYEVFIAQGYTLPLLCTTAGQFLRGKGSIPFSMLQTLVKLIVLMFSTL  247 (426)
Q Consensus       168 ~~~~~~~~~~~~~~~la~~~k~~~~~~~~~~~~~~~~~~~~~~~~~~~~~~~~~~~~~~~~~~~~~~~~~~~~~~~~~~~  247 (426)
                         +.++.+.+++.++++.+|+++++.+....+......+.                   ..++.+..........+...
T Consensus       414 ---~~~~al~~~~a~lal~~hptgllalaallv~l~~l~r~-------------------~r~r~~~~~~la~la~~~aa  471 (1082)
T 7BWR_A          414 ---LTPAALAITTAAFTLGIQPTGLIAVAALLAGGRPILRI-------------------VMRRRRLVGTWPLIAPLLAA  471 (1082)
T ss_dssp             ---SHHHHHHHHHHHHTTSSCTTCHHHHHHHHHTHHHHHHH-------------------HHHTTTTSCSHHHHHHHHHT
T ss_pred             ---CHHHHHHHHHHHHHHHhcHHHHHHHHHHHHccHHHHHH-------------------HhhhhccccHHHHHHHHHHH


Q ss_pred             HHHHHHHHHHccCCCccccCCCcccCCCchhhHHhHhhHHHHHHHHHhccccccccCccccCccccccccHHHHHHHHHH
Q sp|Q6ZXV5|TMTC  248 LLVVIRVQVIQSQLPVFTRFDNPAAVSPTPTRQLTFNYLLPVNAWLLLNPSELCCDWTMGTIPLIESLLDIRNLATFTFF  327 (426)
Q Consensus       248 ~~~~~~~~~~~~~~~~~~~~~~~~~~~~~~~~~~~~~~~~~~~~~~~~~~~~~~~~~~~~~~~~~~~~~~~~~~~~~~~~  327 (426)
                      ........+..+....................+.+....+...+                  .....-........+..+
T Consensus       472 ~~~~l~~~F~dqsl~~~~~a~~~~~~~g~~~~W~~e~~Ry~~L~------------------~~~~~Gs~arr~~vLl~l  533 (1082)
T 7BWR_A          472 GTVILAVVFADQTIATVLEATRIRTAIGPSQEWWTENLRYYYLI------------------LPTTDGAISRRVAFVFTA  533 (1082)
T ss_dssp             TSSTHHHHTSSCCHHHHHHHHHHHHHHSCCTTTSGGGSSSSCCC------------------CTTCCCHHHHHHTTTTTT
T ss_pred             HHHHHHHHHhchHHHHHHHHHHHHhhcCCCccHHHhhHHHHHHH------------------cCCCCCcchHHHHHHHHH


Q ss_pred             HHHHHHHHHHHHccCCCc---hhHHHHHHHHHHHHHHHhccCCCcchhhchhhchHHHHHHHHHHHHHHHHhcc---cch
Q sp|Q6ZXV5|TMTC  328 CFLGMLGVFSIRYSGDSS---KTVLMALCLMALPFIPASNLFFPVGFVVAERVLYVPSMGFCILVAHGWQKIST---KSV  401 (426)
Q Consensus       328 ~~~~~~~~~~~~~~~~~~---~~~~~~~~~~~~~~~~~~~~~~~~~~~~~~ry~~~~~~~~~il~~~~~~~~~~---~~~  401 (426)
                      +.++.......|+++...   ......+......++.....     ..+..||+.........+++..+..+..   +..
T Consensus       534 ~~L~~~~~~llR~~r~~g~~~~~~~~ll~~~~~~~~ll~~t-----PtKwthhfga~ag~g~~l~a~a~v~l~~~~~r~~  608 (1082)
T 7BWR_A          534 MCLFPSLFMMLRRKHIAGVARGPAWRLMGIIFATMFFLMFT-----PTKWIHHFGLFAAVGGAMAALATVLVSPTVLRSA  608 (1082)
T ss_dssp             TSSHHHHHHHHHSSSCSSSCTTHHHHHHHHHHHHHHHTBTT-----TBCCCCCTTGGGSHHHHHHHHHHHHSSTTTCCCH
T ss_pred             HHHHHHHHHHHhhcccCCCcCCHHHHHHHHHHHHHHHHhhC-----cchHHHHHHHHHHHHHHHHHHHHHHHcHHhcccH


Q ss_pred             HHHHHHHHHHHHHHHHHHHhhhhcC
Q sp|Q6ZXV5|TMTC  402 FKKLSWICLSMVILTHSLKTFHRNW  426 (426)
Q Consensus       402 ~~~~~~~~~~~~~~~~~~~~~~~~~  426 (426)
                      +.+......++++..++....++-|
T Consensus       609 r~r~~~~~~~~~~~ala~~g~n~W~  633 (1082)
T 7BWR_A          609 RNRMAFLSLVLFVLAFCFASTNGWW  633 (1082)
T ss_dssp             HHHHHHHHHHHHHHHHHTSSCCCCS
T ss_pred             HHHHHHHHHHHHHHHHHhccccccc


No 12
>6SNI_X Dolichyl pyrophosphate Man9GlcNAc2 alpha-1,3-glucosyltransferase (E.C.2.4.1.267); Glycosyltransferase, Glucosyltransferase, GT-C, N-Glycosylation, MEMBRANE; HET: PTY, Y01;{Saccharomyces cerevisiae}; Related PDB entries: 6SNH_X
Probab=99.55  E-value=1.8e-11  Score=113.68  Aligned_cols=324  Identities=11%  Similarity=-0.018  Sum_probs=0.0  Template_Neff=9.000

Q ss_pred             CcchhHHHHHHHHHHHHHHHHHhhCCCc-------eeccHHHHhcCCCCCCCCcHHHHhccccCCCCCCcchhcCCCCcc
Q sp|Q6ZXV5|TMTC    1 MANINLKEITLIVGVVTACYWNSLFCGF-------VFDDVSAILDNKDLHPSTPLKTLFQNDFWGTPMSEERSHKSYRPL   73 (426)
Q Consensus         1 ~~~~~~~~~~~l~~~~~~~~~~~~~~~~-------~~Dd~~~~~~~~~~~~~~~~~~~~~~~~~~~~~~~~~~~~~~~Pl   73 (426)
                      .+......+.++++++++++......++       ..+|.+...+..+.....+..+++.++...       +..+|||+
T Consensus        49 ~~~~~~~~l~~i~~~~l~lR~~~~~~~~sg~~~pp~~~D~~~~~~w~~~~~~~~~~~wy~~~~~~-------~~~~YPPl  121 (562)
T 6SNI_X           49 PVGNQWLPEYIIFVCAVILRCTIGLGPYSGKGSPPLYGDFEAQRHWMEITQHLPLSKWYWYDLQY-------WGLDYPPL  121 (562)
T ss_dssp             -------CCSSHHHHHHHHHHHGGGSCCTTSSCSSSCCHHHHHHHHHHHHTTSCTTSTTTSCSTT-------TCCCSCHH
T ss_pred             CCCCccHHHHHHHHHHHHHHHHHhcCCCCCCCCCCCCCCHHHHHHHHHHHHhCCHHHhcccCccc-------cCCCChHH


Q ss_pred             hHHHHHHHHHHhC--------------------CCchHHHHHHHHHHHHHHHHH-HHHHHHhc-----CCHHHHHHHHHH
Q sp|Q6ZXV5|TMTC   74 TVLTFRLNYLLSE--------------------LKPMSYHLLNMIFHAVVSVIF-LKVCKLFL-----DNKSSVIASLLF  127 (426)
Q Consensus        74 ~~~~~~~~~~lfg--------------------~~~~~~rl~~~l~~~~~~~~~-y~l~~~~~-----~~~~a~~aall~  127 (426)
                      ..+...+...+.+                    .+....|+.++++.+++...+ |.+.|+..     +++.+..+++++
T Consensus       122 ~~~~~~~~~~i~~~~~~~~~~l~~~~g~~~~~~~~~~~~rl~~i~~~ll~~~~~~~~~~~~~~~~~~~~~~~~~~~~~~~  201 (562)
T 6SNI_X          122 TAFHSYLLGLIGSFFNPSWFALEKSRGFESPDNGLKTYMRSTVIISDILFYFPAVIYFTKWLGRYRNQSPIGQSIAASAI  201 (562)
T ss_dssp             HHHHHHHHHHHHHHHCTTTTCSSSSTTCCCTTCCSSSHHHHHHHHHHHHHTHHHHHHHHHHHHHHHTCCHHHHHHHHHHH
T ss_pred             HHHHHHHHHHHHHHhCHHHHHhcccCCCCCcchHHHHHHHHHHHHHHHHHHHHHHHHHHHHHhhcCCCChhHHHHHHHHH


Q ss_pred             HHCcccHHHHHHhhccHHHHHHHHHHHHHHHHHHcCCCCCcccHHHHHHHHHHHHHHHHhHhHHHHHHHHHHHHHHHHhc
Q sp|Q6ZXV5|TMTC  128 AVHPIHTEAVTGVVGRAELLSSIFFLAAFLSYTRSKGPDNSIIWTPIALTVFLVAVATLCKEQGITVVGICCVYEVFIAQ  207 (426)
Q Consensus       128 ~~~p~~~~~~~~~~~~~~~~~~~~~~l~~~~~~~~~~~~~~~~~~~~~~~~~~~~la~~~k~~~~~~~~~~~~~~~~~~~  207 (426)
                      +++|..+ ......++.|.....+.+++++++.+.+.          ..+++++++|+.+|..++...++.+++.+....
T Consensus       202 ~l~P~~i-~~~~~~~q~d~~~l~l~l~al~~~~~~~~----------~~agi~~~lal~~K~~~l~~~p~~~~~ll~~~~  270 (562)
T 6SNI_X          202 LFQPSLM-LIDHGHFQYNSVMLGLTAYAINNLLDEYY----------AMAAVCFVLSICFKQMALYYAPIFFAYLLSRSL  270 (562)
T ss_dssp             HCCHHHH-HHHTTTCCCHHHHHHHHHHHHHHHHHTCH----------HHHHHHHHHHHTTCGGGTTSHHHHHHHHHCCCC
T ss_pred             HhCHHHH-HhhcccchhHHHHHHHHHHHHHHHHCCCh----------HHHHHHHHHHHHhhHHHHHHHHHHHHHHHHHHc


Q ss_pred             CCCccchhcccchhhcCCCCCChHHHHHHHHHHHHHHHHHHHHHH-----HHHHHccCCCccccCCCcccCCCchhhHHh
Q sp|Q6ZXV5|TMTC  208 GYTLPLLCTTAGQFLRGKGSIPFSMLQTLVKLIVLMFSTLLLVVI-----RVQVIQSQLPVFTRFDNPAAVSPTPTRQLT  282 (426)
Q Consensus       208 ~~~~~~~~~~~~~~~~~~~~~~~~~~~~~~~~~~~~~~~~~~~~~-----~~~~~~~~~~~~~~~~~~~~~~~~~~~~~~  282 (426)
                      +              +++++.++..+.........++...++...     ......+...............+.......
T Consensus       271 ~--------------~~~~~~~~~~~~~~~~~~~~~l~~~Pf~~~~~~~~~~~~~~~~~fp~~rgl~~~~~~n~w~~~~~  336 (562)
T 6SNI_X          271 L--------------FPKFNIARLTVIAFATLATFAIIFAPLYFLGGGLKNIHQCIHRIFPFARGIFEDKVANFWCVTNV  336 (562)
T ss_dssp             C--------------SSCCCHHHHHHHHHHHHHHHHHHHHHHHTTTCSHHHHHHHHHHHSCCCCSSSCSCCSSSHHHHTT
T ss_pred             C--------------CCCCcHHHHHHHHHHHHHHHHHHHHHHHHhcCCHHHHHHHHHHHcCCCcccccchhhhHHHHHHH


Q ss_pred             HhhHHHHHHHHHhccccccccCccccCccccccccHHHHHHHHHHHHHHHHHHHHHHccCCCchhHHHHHHHHHHHHHHH
Q sp|Q6ZXV5|TMTC  283 FNYLLPVNAWLLLNPSELCCDWTMGTIPLIESLLDIRNLATFTFFCFLGMLGVFSIRYSGDSSKTVLMALCLMALPFIPA  362 (426)
Q Consensus       283 ~~~~~~~~~~~~~~~~~~~~~~~~~~~~~~~~~~~~~~~~~~~~~~~~~~~~~~~~~~~~~~~~~~~~~~~~~~~~~~~~  362 (426)
                      ...                       ...................+..+......++++++...............+.. 
T Consensus       337 ~~~-----------------------~~~~~~~~~~~~~~~~~~~l~~l~~~~~~~~~~~~~~~~~~~~~~~l~~flfs-  392 (562)
T 6SNI_X          337 FVK-----------------------YKERFTIQQLQLYSLIATVIGFLPAMIMTLLHPKKHLLPYVLIACSMSFFLFS-  392 (562)
T ss_dssp             TSC-----------------------GGGTSCHHHHHHHHHHHHHHHHHHHHHHHHTSCCSSSHHHHHHHHHHHHHHHC-
T ss_pred             HHH-----------------------HHhhCCHHHHHHHHHHHHHHHHHHHHHHHHhCCCcchHHHHHHHHHHHHHHhc-


Q ss_pred             hccCCCcchhhchhh-chHHHHHHHHH
Q sp|Q6ZXV5|TMTC  363 SNLFFPVGFVVAERV-LYVPSMGFCIL  388 (426)
Q Consensus       363 ~~~~~~~~~~~~~ry-~~~~~~~~~il  388 (426)
                              ...+++| +.+.+|...+.
T Consensus       393 --------~~vhekyill~llPl~ll~  411 (562)
T 6SNI_X          393 --------FQVHEKTILIPLLPITLLY  411 (562)
T ss_dssp             --------SSCCSSCCHHHHHHHHHGG
T ss_pred             --------hhcCchhcHHHHHHHHHHh


No 13
>6W98_A F5/8 type C domain-containing protein; Glycosyltransferase, lipomannan, lipoarabinomannan, arabinofuranose, membrane; HET: PNS, 6OU; 2.9A {Escherichia coli (strain K12)}; Related PDB entries: 6WBX_A 6WBY_A 
Probab=99.49  E-value=8.1e-11  Score=120.72  Aligned_cols=384  Identities=12%  Similarity=0.015  Sum_probs=0.0  Template_Neff=8.800

Q ss_pred             CcchhHHHHHHHHHHHHHHHHHhhCCCceeccHHHHhcCCCCCCCCcHHHHhccccCCCCCCcchhcCCCCcchHHHHHH
Q sp|Q6ZXV5|TMTC    1 MANINLKEITLIVGVVTACYWNSLFCGFVFDDVSAILDNKDLHPSTPLKTLFQNDFWGTPMSEERSHKSYRPLTVLTFRL   80 (426)
Q Consensus         1 ~~~~~~~~~~~l~~~~~~~~~~~~~~~~~~Dd~~~~~~~~~~~~~~~~~~~~~~~~~~~~~~~~~~~~~~~Pl~~~~~~~   80 (426)
                      ........+++++++.+.............+|..++.+...+.  ......+++........+..+...+|  ...++.+
T Consensus        11 ~~~~~~~ll~~~lll~~~~~~~~~g~~~~d~~~~~~~~~~~~l--~~~~~~W~~~~~~G~~~~~~~~y~~P--~~~~~~l   86 (1413)
T 6W98_A           11 SALSRRWLAVAAAVSLLLTFSQSPGQISPDTKLDLAINPLRFA--ARALNLWSSDLPFGQAQNQAYGYLFP--HGAFFSL   86 (1413)
T ss_dssp             CCCCTHHHHHHHHHHHHHHTTSSTTCBCCTTCSHHHHCHHHHH--HHTTSSEESSSTTSEECCSSGGGCCC--CCHHHHH
T ss_pred             ccchHHHHHHHHHHHHHHHHhCCCCccCCCCCCccccCHHHHH--HHHHhccCCCCCCCCCchhhhhhhhh--HHHHHHH


Q ss_pred             HHHHhCCCchHHHHHHHHHHHHHHHHHHHHHHHhc--CCHHHHHHHHHHHHCcccHHHHHHhhccHHHHHHHHHHHHHHH
Q sp|Q6ZXV5|TMTC   81 NYLLSELKPMSYHLLNMIFHAVVSVIFLKVCKLFL--DNKSSVIASLLFAVHPIHTEAVTGVVGRAELLSSIFFLAAFLS  158 (426)
Q Consensus        81 ~~~lfg~~~~~~rl~~~l~~~~~~~~~y~l~~~~~--~~~~a~~aall~~~~p~~~~~~~~~~~~~~~~~~~~~~l~~~~  158 (426)
                      ...+........|+...++.+++...+|+++|++.  ++..+++++++++++|.++......  ..+.+..++...+++.
T Consensus        87 ~~~lg~~~~~~~rl~~~l~~~la~~g~y~L~r~l~~~~~~~al~Aal~yalsP~~l~~~~~~--~~~~~~~~llp~~ll~  164 (1413)
T 6W98_A           87 GHLLGVPAWVTQRLWWALLIVAGFWGLIRVAEALGIGTRGSRIIAAVAFALSPRVLTTLGAI--SSETLPMMLAPWVLLP  164 (1413)
T ss_dssp             HHHHTCCHHHHHHHHHHHHHHHHHHHHHHHHHHHTCSCTTHHHHHHHHHHTCHHHHHHHTTC--GGGTHHHHHHHHHHHH
T ss_pred             HHHcCCCHHHHHHHHHHHHHHHHHHHHHHHHHHhCCCChHHHHHHHHHHHHCHHHHHHhhcc--ChhhHHHHHHHHHHHH


Q ss_pred             HHHcCCC--CCcccHHHHHHHHHHHHHHHHhHhHHHHHHHHHHHHHHHHhcCCCccchhcccchhhcCCCCCChHHHHHH
Q sp|Q6ZXV5|TMTC  159 YTRSKGP--DNSIIWTPIALTVFLVAVATLCKEQGITVVGICCVYEVFIAQGYTLPLLCTTAGQFLRGKGSIPFSMLQTL  236 (426)
Q Consensus       159 ~~~~~~~--~~~~~~~~~~~~~~~~~la~~~k~~~~~~~~~~~~~~~~~~~~~~~~~~~~~~~~~~~~~~~~~~~~~~~~  236 (426)
                      +.+..++  ++   +++.+++++++++...++....++........++.+++                    .++..+..
T Consensus       165 l~~~~~~~~~~---~r~~~~~~l~~~l~~~~~~~~~~~~l~~~~l~~l~~~~--------------------~~~~~~~~  221 (1413)
T 6W98_A          165 LILTFQGRMSP---RRAAALSAVAVALMGAVNAVATALACGVAVIWWLAHRP--------------------NRTWWRFT  221 (1413)
T ss_dssp             HHHHHTTSSCH---HHHHHHHHHHHHHSCSSSHHHHHHHSHHHHHHHHSBCC--------------------CHHHHHHH
T ss_pred             HHHHHcCCCCH---HHHHHHHHHHHHHhcchhHHHHHHHHHHHHHHHHHCCC--------------------CchHHHHH


Q ss_pred             HHHHHHHHHHHHHHHHHHHHHccCCCccccCCCcccCCCchhhHHhHhhHHHHHHHHHhccccccccCccccCccccccc
Q sp|Q6ZXV5|TMTC  237 VKLIVLMFSTLLLVVIRVQVIQSQLPVFTRFDNPAAVSPTPTRQLTFNYLLPVNAWLLLNPSELCCDWTMGTIPLIESLL  316 (426)
Q Consensus       237 ~~~~~~~~~~~~~~~~~~~~~~~~~~~~~~~~~~~~~~~~~~~~~~~~~~~~~~~~~~~~~~~~~~~~~~~~~~~~~~~~  316 (426)
                      .......++...+++......+.....+...............           ....+........+............
T Consensus       222 ~~~~~~~~l~~~~wl~Pll~~~~~~~~~~~~~e~~~~~~~~~s-----------~~~~l~~~~~w~~~~~~~~~~~~~~~  290 (1413)
T 6W98_A          222 AWWIPCLALASTWWIVALLIFGKISPKFLDFIESSGVTTQWTS-----------LTEVLRGTDSWTPFVAPTATAGSSLV  290 (1413)
T ss_dssp             HHHHHHHHHHHHHHHHHHHHHHHHSCCCTTSSCC-------CC-----------HHHHHHTC-----------------C
T ss_pred             HHHHHHHHHHHHHHHHHHHHhcccCHhHHHHHhcccccccccc-----------HHHHHhCCCCCccccCCCCcccchHH


Q ss_pred             cHHHHHHHHHHHHHHHHHHHHHHccCCCchhHHHHHHHHHHHHHHHh---------------ccCCCcchhhchhhchHH
Q sp|Q6ZXV5|TMTC  317 DIRNLATFTFFCFLGMLGVFSIRYSGDSSKTVLMALCLMALPFIPAS---------------NLFFPVGFVVAERVLYVP  381 (426)
Q Consensus       317 ~~~~~~~~~~~~~~~~~~~~~~~~~~~~~~~~~~~~~~~~~~~~~~~---------------~~~~~~~~~~~~ry~~~~  381 (426)
                      ..........++.+++......++++.+.......++.+++......               .- .....+...||..+.
T Consensus       291 ~~~~~~~~~~~l~~lgl~~l~~r~~~~~~~l~~~~l~g~~l~~~~~~~~~~~p~~~~~~~~l~p-~~~~~R~~~Rf~~~~  369 (1413)
T 6W98_A          291 TQSAMVIATTMLAAAGMAGLAMRGMPARGRLVAVLLIGLVLLTAGYTGALGSPIAQQIQFFLDD-GGTPLRNVHKLEPLI  369 (1413)
T ss_dssp             CHHHHHHHHHHHHHHHHHHHSSTTCTTHHHHHHHHHHHHHTC----------------------------CCGGGSHHHH
T ss_pred             HhHHHHHHHHHHHHHHHHHHHhCCCchHHHHHHHHHHHHHHHHhcccCCCCCchHHHHHHHhcc-CchhhcChhhhHHHH


Q ss_pred             HHHHHHHHHHHHHHh---------------cccchHHHHHHHHHHHHHHHHHHHhhhhc
Q sp|Q6ZXV5|TMTC  382 SMGFCILVAHGWQKI---------------STKSVFKKLSWICLSMVILTHSLKTFHRN  425 (426)
Q Consensus       382 ~~~~~il~~~~~~~~---------------~~~~~~~~~~~~~~~~~~~~~~~~~~~~~  425 (426)
                      .++++++++.++.++               .++.+.+.....+++++++..........
T Consensus       370 ~l~lall~a~~l~~l~~~~~~~~~~~~~~~~~~~~~~~~~~~~~~~~~~~~~~~p~~~~  428 (1413)
T 6W98_A          370 RLPLILGLAHALSRIPLPASVPVRQWLSALARPERNRAVAFAIVLLVALAASTSLAWTG  428 (1413)
T ss_dssp             HHHHHHHHHHHTSSSCCTTTSCC------------CTTTHHHHHHHHHHHHHTHHHHTT
T ss_pred             HHHHHHHHHHHHHhCCCCCCCCHHHHHHhhcChHHHHHHHHHHHHHHHHHHHHHHHHhC


No 14
>7BVE_B Integral membrane indolylacetylinositol arabinosyltransferase EmbC; Mycobacterium smegmatis, cell wall synthesis; HET: PO4, PN7, 95E; 2.81A {Mycolicibacterium smegmatis MC2 155}; Related PDB entries: 7BVH_B 7BVH_A 7BVE_A
Probab=99.49  E-value=4.2e-10  Score=108.83  Aligned_cols=353  Identities=11%  Similarity=-0.024  Sum_probs=0.0  Template_Neff=6.000

Q ss_pred             HHHHHHHHHHhhCCCceeccHHHHhcCCCCCCCCcHHHHhc-cccCCCCCCcchhcCCCCcchHHHHHHHHHHhCCCchH
Q sp|Q6ZXV5|TMTC   13 VGVVTACYWNSLFCGFVFDDVSAILDNKDLHPSTPLKTLFQ-NDFWGTPMSEERSHKSYRPLTVLTFRLNYLLSELKPMS   91 (426)
Q Consensus        13 ~~~~~~~~~~~~~~~~~~Dd~~~~~~~~~~~~~~~~~~~~~-~~~~~~~~~~~~~~~~~~Pl~~~~~~~~~~lfg~~~~~   91 (426)
                      .++...+-...+..+.+.||.++...+.+....+...+++. .+          ..+....+++.++..+.. +|.++..
T Consensus       261 ~~V~~~l~~w~~ig~~~~DEg~~l~~ar~~~~~Gy~~n~~~~~~----------~~dapfg~yY~lL~~W~~-vG~s~~~  329 (1084)
T 7BVE_B          261 GLVSAMLVWWHFVGANTADDGYILTMARVSEHAGYMANYYRWFG----------TPESPFGWYYDLLALWAH-VSTASVW  329 (1084)
T ss_dssp             HHHHHHHHHHHHSCCCCSSSHHHHHHHHHHHHHSSCBCSSSGGG----------CBCCSSCSSHHHHHHHTT-TCCCHHH
T ss_pred             HHHHHHHHHHHHhcccccchhHHhhhhhchhhcCchHHHHHHHC----------CCCcccHHHHHHHHHHHH-ccccHHH


Q ss_pred             HHHHHHHHHHHHHHHH-----HHHHHHhc-CCHHHHHHHHHHHHCcccHHHHHHhhccHHHHHHHHHHHHHHHHHHcCCC
Q sp|Q6ZXV5|TMTC   92 YHLLNMIFHAVVSVIF-----LKVCKLFL-DNKSSVIASLLFAVHPIHTEAVTGVVGRAELLSSIFFLAAFLSYTRSKGP  165 (426)
Q Consensus        92 ~rl~~~l~~~~~~~~~-----y~l~~~~~-~~~~a~~aall~~~~p~~~~~~~~~~~~~~~~~~~~~~l~~~~~~~~~~~  165 (426)
                      .|++++++++++..++     ..+.++.. ++..++.+++++..    ....+....++|.+..++.+++.+++.|..++
T Consensus       330 LRlpSll~glat~~ll~R~vl~~Lg~~~~~~~~a~~~aal~fl~----~wl~y~~~~Rpyalvalla~l~~~~~~ra~~~  405 (1084)
T 7BVE_B          330 MRFPTLLMGLACWWVISREVIPRLGAAAKHSRAAAWTAAGLFLA----FWLPLNNGLRPEPIIALGILLTWCSVERGVAT  405 (1084)
T ss_dssp             HHHHHHHHHHHHHHHCCCCCTTTSBSTTTSCSHHHHHHHHHHHH----HHHHHCSSSSSHHHHHHHHHHHHHHHHHHHHH
T ss_pred             HHHHHHHHHHHHHHHHHHHhHHHHHHHhccCHHHHHHHHHHHHH----HHHHhcCCCChHHHHHHHHHHHHHHHHHHHcC


Q ss_pred             CCcccHHHHHHHHHHHHHHHHhHhHHHHHHHHHHHHHHHHhcCCCccchhcccchhhcCCCCCChHHHHHHHHHHHHHHH
Q sp|Q6ZXV5|TMTC  166 DNSIIWTPIALTVFLVAVATLCKEQGITVVGICCVYEVFIAQGYTLPLLCTTAGQFLRGKGSIPFSMLQTLVKLIVLMFS  245 (426)
Q Consensus       166 ~~~~~~~~~~~~~~~~~la~~~k~~~~~~~~~~~~~~~~~~~~~~~~~~~~~~~~~~~~~~~~~~~~~~~~~~~~~~~~~  245 (426)
                      ++   ++++.+++++.++++++|+++++......+......+.                   .+++............+.
T Consensus       406 ~r---~~~~ala~~~a~la~~~~Ptgl~ala~ll~~~~~l~r~-------------------lr~r~~~~~~la~la~~l  463 (1084)
T 7BVE_B          406 SR---LLPVAVAIIIGALTLFSGPTGIAAVGALLVAIGPLKTI-------------------VAAHVSRFGYWALLAPIA  463 (1084)
T ss_dssp             TC---SHHHHHHHHHHHHHHTSSGGGGGGHHHHHHTSHHHHHH-------------------HHHHTTTSCSHHHHHHHH
T ss_pred             CC---cHHHHHHHHHHHHHHhhhHHHHHHHHHHHHHHHHHHHH-------------------HHhccchhHHHHHHHHHH


Q ss_pred             HHHHHHHHHHHHccCCCccccCCCcccCCCchhhHHhHhhHHHHHHHHHhccccccccCccccCccccccccHHHHHHHH
Q sp|Q6ZXV5|TMTC  246 TLLLVVIRVQVIQSQLPVFTRFDNPAAVSPTPTRQLTFNYLLPVNAWLLLNPSELCCDWTMGTIPLIESLLDIRNLATFT  325 (426)
Q Consensus       246 ~~~~~~~~~~~~~~~~~~~~~~~~~~~~~~~~~~~~~~~~~~~~~~~~~~~~~~~~~~~~~~~~~~~~~~~~~~~~~~~~  325 (426)
                      .+........+..+...........................+...+                  .....-........++
T Consensus       464 Aa~~~~l~~~Fadqsl~~~~~a~~v~~~~gp~l~w~~e~~Ry~~l~------------------g~~~~gs~arr~~vLl  525 (1084)
T 7BVE_B          464 AAGTVTIFLIFRDQTLAAELQASSFKSAVGPSLAWFDEHIRYSRLF------------------TTSPDGSVARRFAVLT  525 (1084)
T ss_dssp             HHHHTTHHHHTSSSCHHHHHHHHHHHHHHSCCCCGGGTHHHHHHHT------------------SSSSTTCHHHHHHHHH
T ss_pred             HHHHHHHHHHHHhhhHHHHHHHHhhhhccCCCcHhHHHHHHHHHHh------------------cCCCCCCHHHHHHHHH


Q ss_pred             HHHHHHHHHHHHHHccCCCc---hhHHHHHHHHHHHHHHHhccCCCcchhhchhhchHHHHHHHHHHHHHHHH---hccc
Q sp|Q6ZXV5|TMTC  326 FFCFLGMLGVFSIRYSGDSS---KTVLMALCLMALPFIPASNLFFPVGFVVAERVLYVPSMGFCILVAHGWQK---ISTK  399 (426)
Q Consensus       326 ~~~~~~~~~~~~~~~~~~~~---~~~~~~~~~~~~~~~~~~~~~~~~~~~~~~ry~~~~~~~~~il~~~~~~~---~~~~  399 (426)
                      .++.++..+....|+++...   ..........+..+......     ..+..+|+....+..+.+++..+..   ...+
T Consensus       526 ~l~~l~~~~~ll~R~rr~~g~~~~~~~~l~~~~~~~l~ll~~t-----PtKwthhfg~lag~~~~lla~~~~~~~~~~~r  600 (1084)
T 7BVE_B          526 LLLALAVSIAMTLRKGRIPGTALGPSRRIIGITIISFLAMMFT-----PTKWTHHFGVFAGLAGCLGALAAVAVTTTAMK  600 (1084)
T ss_dssp             HHHHHHHHHHHHHHSSSCTTBCHHHHHHHHHHHHHHHHHGGGC-----SSCCSGGGGGGTTHHHHHHHHHHHTTSTTTCC
T ss_pred             HHHHHHHHHHHHhhcCCCCCCCCCHHHHHHHHHHHHHHHHhcC-----CchHHHHHHhHHHHHHHHHHHHHHHHHHHhcc


Q ss_pred             chHHHHHHHHHHHHHHHHHHHhhhhcC
Q sp|Q6ZXV5|TMTC  400 SVFKKLSWICLSMVILTHSLKTFHRNW  426 (426)
Q Consensus       400 ~~~~~~~~~~~~~~~~~~~~~~~~~~~  426 (426)
                      ..+.+.. ....++++....+.-.+.|
T Consensus       601 ~~r~~~~-~~a~~~~~~ala~~G~N~W  626 (1084)
T 7BVE_B          601 SRRNRTV-FGAAVLFVTALSFATVNGW  626 (1084)
T ss_dssp             CHHHHHH-HHHHHHHHHHHHTSSCCCC
T ss_pred             chHHHHH-HHHHHHHHHHHHhcccccc


No 15
>7BVC_A Integral membrane indolylacetylinositol arabinosyltransferase EmbA; Mycobacterium smegmatis, cell wall synthesis; HET: 95E, PNS, CDL, F8L;{Mycolicibacterium smegmatis MC2 155}; Related PDB entries: 7BVG_A 
Probab=99.35  E-value=4.2e-09  Score=101.76  Aligned_cols=353  Identities=8%  Similarity=-0.065  Sum_probs=0.0  Template_Neff=5.800

Q ss_pred             HHHHHHHHHHhhCCCceeccHHHHhcCCCCCCCCcHHHHhccccCCCCCCcchhcCCCCcchHHHHHHHHHHhCCCchHH
Q sp|Q6ZXV5|TMTC   13 VGVVTACYWNSLFCGFVFDDVSAILDNKDLHPSTPLKTLFQNDFWGTPMSEERSHKSYRPLTVLTFRLNYLLSELKPMSY   92 (426)
Q Consensus        13 ~~~~~~~~~~~~~~~~~~Dd~~~~~~~~~~~~~~~~~~~~~~~~~~~~~~~~~~~~~~~Pl~~~~~~~~~~lfg~~~~~~   92 (426)
                      .++...+-...+..+...||.++...+.+..+.....+++..-.         ..+...-+++.++..+..+ |.++..+
T Consensus       251 ~vV~~~L~~W~~igp~~~DDg~~~~~ar~~~~~G~~gny~r~~~---------~~eapf~~yY~ll~~w~~v-g~s~~~l  320 (1088)
T 7BVC_A          251 TGVIGGLLIWHIVGAPTSDDGYNMTIARVASEAGYTTNYYRYFG---------ASEAPFDWYQSVLSHLASI-STAGVWM  320 (1088)
T ss_dssp             HHHHHHHHSTTTSCCCCTTHHHHHHHHHHSSSSSSCBCSSSGGG---------CBCTTSCHHHHHHHHHTTT-CCCHHHH
T ss_pred             HHHHHHHHHHHHhCCCCcchhHHHHHHHHHHHhcCHHHHHHHhc---------CCCcCCHHHHHHHHHHHhc-ccchHHh


Q ss_pred             HHHHHHHHHHHHHHH-----HHHHHHhc-CCHHHHHHHHHHH--HCcccHHHHHHhhccHHHHHHHHHHHHHHHHHHcCC
Q sp|Q6ZXV5|TMTC   93 HLLNMIFHAVVSVIF-----LKVCKLFL-DNKSSVIASLLFA--VHPIHTEAVTGVVGRAELLSSIFFLAAFLSYTRSKG  164 (426)
Q Consensus        93 rl~~~l~~~~~~~~~-----y~l~~~~~-~~~~a~~aall~~--~~p~~~~~~~~~~~~~~~~~~~~~~l~~~~~~~~~~  164 (426)
                      |++++++++++..++     ..+.++.. ++...+.+++.+.  ..|      +....++|.+..++.+++.+++.+..+
T Consensus       321 RLPSllagl~tw~llsR~vl~~Lg~~~~~~~~a~~aaal~fla~wlP------y~~~~Rpe~~val~~~~a~~~~~ra~~  394 (1088)
T 7BVC_A          321 RLPATAAAIATWLIISRCVLPRIGRRVAANRVAMLTAGATFLAAWLP------FNNGLRPEPLIAFAVITVWMLVENSIG  394 (1088)
T ss_dssp             TGGGTHHHHHHHHHCCCCCHHHHCHHHHHCHHHHHHHHHHHHHHHTT------TCSSSSSHHHHHHHHHHHHHHHHHHHT
T ss_pred             HHHHHHHHHHHHHHHHHHHHHHHhHhhcccHHHHHHHHHHHHHHHHH------hcCCCChHHHHHHHHHHHHHHHHHHhc


Q ss_pred             CCCcccHHHHHHHHHHHHHHHHhHhHHHHHHHHHHHHHHHHhcCCCccchhcccchhhcCCCCCChHHHHHHHHHHHHHH
Q sp|Q6ZXV5|TMTC  165 PDNSIIWTPIALTVFLVAVATLCKEQGITVVGICCVYEVFIAQGYTLPLLCTTAGQFLRGKGSIPFSMLQTLVKLIVLMF  244 (426)
Q Consensus       165 ~~~~~~~~~~~~~~~~~~la~~~k~~~~~~~~~~~~~~~~~~~~~~~~~~~~~~~~~~~~~~~~~~~~~~~~~~~~~~~~  244 (426)
                      +++   ..++..+.++.+++..+|+++++....+++......+.                   .+.+.+..........+
T Consensus       395 ~~r---~~~~a~a~~~aala~~~hPtGl~a~a~ll~~~~~l~r~-------------------~r~r~~~~~~~a~~a~~  452 (1088)
T 7BVC_A          395 TRR---LWPAAVAIVIAMFSVTLAPQGLIALAPLLVGARAIGRV-------------------VTARRAGTGILASLAPL  452 (1088)
T ss_dssp             TTC---SHHHHHHHHHHHHHHTTCGGGGGGGHHHHHHHHHHHHH-------------------HGGGTTTTCSHHHHHHH
T ss_pred             CCC---cHHHHHHHHHHHHHHhhcHHHHHHHHHHHHHHHHHHHH-------------------HHHhhccccHHHHHHHH


Q ss_pred             HHHHHHHHHHHHHccCCCccccCCCcccCCCchhhHHhHhhHHHHHHHHHhccccccccCccccCccccccccHHHHHHH
Q sp|Q6ZXV5|TMTC  245 STLLLVVIRVQVIQSQLPVFTRFDNPAAVSPTPTRQLTFNYLLPVNAWLLLNPSELCCDWTMGTIPLIESLLDIRNLATF  324 (426)
Q Consensus       245 ~~~~~~~~~~~~~~~~~~~~~~~~~~~~~~~~~~~~~~~~~~~~~~~~~~~~~~~~~~~~~~~~~~~~~~~~~~~~~~~~  324 (426)
                      ...........+..+....................+.+....+...+                  ...........-..+
T Consensus       453 laa~~~~l~~~F~dqtl~~~~~a~r~~~~~gp~~~w~~E~~RY~~L~------------------~~~~~~Gs~arR~~V  514 (1088)
T 7BVC_A          453 AASVAVVFVIIFRDQTLATVAESVRIKYVVGPTIPWYQEFLRYYFLT------------------VEDSVDGSLTRRFAV  514 (1088)
T ss_dssp             HHHHTTHHHHHTTSSCHHHHHHHHHHHHHHSCCCCTTCCTHHHHHHS------------------CSSCSSSCTTHHHHH
T ss_pred             HHHHHHHHHHHhCCCcHHHHHHHHhHHhhhCCCChHHchhHHHHHHH------------------ccCCCCCCHHHHHHH


Q ss_pred             HHHHHHHHHHHHHHHccCCCc----hhHHHHHHHHHHHHHHHhccCCCcchhhchhhchHHHHHHHHHHHHHHHHhcc--
Q sp|Q6ZXV5|TMTC  325 TFFCFLGMLGVFSIRYSGDSS----KTVLMALCLMALPFIPASNLFFPVGFVVAERVLYVPSMGFCILVAHGWQKIST--  398 (426)
Q Consensus       325 ~~~~~~~~~~~~~~~~~~~~~----~~~~~~~~~~~~~~~~~~~~~~~~~~~~~~ry~~~~~~~~~il~~~~~~~~~~--  398 (426)
                      ++.++.+........|+++..    ...........+.+....+.     ..+..+|+-...+..+.+++.......+  
T Consensus       515 Ll~l~~l~~~~~~l~rrrr~~g~~~~~~~~l~~~~~~~~~lL~~t-----PtKWthHfGa~Ag~gaal~a~~~va~~~~~  589 (1088)
T 7BVC_A          515 LVLLLCLFGLIMVLLRRGRVPGAVSGPLWRLCGSTAIGLLLLILT-----PTKWAIQFGAFAGLAGALGGVTAFAFARVG  589 (1088)
T ss_dssp             HHHHHHHHHHHHHHHHSSCCTTSCHHHHHHHHHHHHHHHHHTTSC-----SCCCSGGGGGGHHHHHHHHHHHHHHHHHHT
T ss_pred             HHHHHHHHHHHHHHHhcCCCCCCCccHHHHHHHHHHHHHHHHHHC-----cchHHHHHHHHHHHHHHHHHHHHHHHHHhc


Q ss_pred             cchHHHHHHHHHHHHHHHHHHHhhhhcC
Q sp|Q6ZXV5|TMTC  399 KSVFKKLSWICLSMVILTHSLKTFHRNW  426 (426)
Q Consensus       399 ~~~~~~~~~~~~~~~~~~~~~~~~~~~~  426 (426)
                      .+..+........++++....+.-.+.|
T Consensus       590 ~r~~r~~~~~~a~~~~~~alaf~G~N~W  617 (1088)
T 7BVC_A          590 LHSRRNLALYVTALLFILAWATSGLNGW  617 (1088)
T ss_dssp             TSCHHHHHHHHHHHHHHHHHHTTSCCCC
T ss_pred             cChHHHHHHHHHHHHHHHHHHhhccccc


No 16
>6P25_B Dolichyl-diphosphooligosaccharide--protein glycosyltransferase subunits (E.C.2.4.99.18); complex, TRANSFERASE, glycosylation; HET: NAG, CPL, NNM; 3.2A {Saccharomyces cerevisiae W303}; Related PDB entries: 6P2R_B ; Related PDB entries: 6P2R_B ; Related PDB entries: 6P2R_B 
Probab=65.10  E-value=83  Score=31.58  Aligned_cols=102  Identities=13%  Similarity=0.116  Sum_probs=0.0  Template_Neff=9.700

Q ss_pred             HHHHHHHHHHHHHHHHHHHHHHccCCCchhH------------HHHHHHHHHHHHHHhccCCCcchhhchhhchHHHHHH
Q sp|Q6ZXV5|TMTC  318 IRNLATFTFFCFLGMLGVFSIRYSGDSSKTV------------LMALCLMALPFIPASNLFFPVGFVVAERVLYVPSMGF  385 (426)
Q Consensus       318 ~~~~~~~~~~~~~~~~~~~~~~~~~~~~~~~------------~~~~~~~~~~~~~~~~~~~~~~~~~~~ry~~~~~~~~  385 (426)
                      ........++...+..+....+.++......            .+.++..++..+|    ++...+....+|.+|++++.
T Consensus       610 iww~~~~~~~~~~~~~~~~~~~~~r~~~~~~~~~~~~~~~~~~~~~~~g~~~~ylP----~~~~~R~~fl~hYlpal~f~  685 (759)
T 6P25_B          610 STWASSVAVLAFMATVVILLIRWQRQYVDLRNPSNWNVFLMGGFYPLLAWGLHYMP----FVIMSRVTYVHHYLPALYFA  685 (759)
T ss_dssp             HHHHHHHHHHHHHHHHHHHHHHHHTTCCCCCSHHHHHCCCCCCCHHHHHHHHHHHH----HHHSCSCBCGGGHHHHHHHH
T ss_pred             HHHHHHHHHHHHHHHHHHHHHHHhcCCCCCCCchhHHHHHHHhHHHHHHHHHhcch----HHcccCcccHHHHHHHHHHH


Q ss_pred             HHHHHHHHHHhcccc------hHHHHHHHHHHHHHHHHHHHhhh
Q sp|Q6ZXV5|TMTC  386 CILVAHGWQKISTKS------VFKKLSWICLSMVILTHSLKTFH  423 (426)
Q Consensus       386 ~il~~~~~~~~~~~~------~~~~~~~~~~~~~~~~~~~~~~~  423 (426)
                      +++++..++.+.++.      +..+.....+.+++++.+...+.
T Consensus       686 il~~~~~~~~~~~~~~~~~~~~~~~~~~~~~~~~~~~~~f~~~~  729 (759)
T 6P25_B          686 LIILAYCFDAGLQKWSRSKCGRIMRFVLYAGFMALVIGCFWYFS  729 (759)
T ss_dssp             HHHHHHHHHTSSSGGGGSHHHHHHHHHHHHHHHHHHHHHHHHTT
T ss_pred             HHHHHHHHHHHHHhcccccccHHHHHHHHHHHHHHHHHHHHHHH


No 17
>6P25_A Dolichyl-diphosphooligosaccharide--protein glycosyltransferase subunits (E.C.2.4.99.18); complex, TRANSFERASE, glycosylation; HET: NAG, CPL, NNM; 3.2A {Saccharomyces cerevisiae W303}; Related PDB entries: 6P2R_A ; Related PDB entries: 6P2R_A ; Related PDB entries: 6P2R_A 
Probab=41.55  E-value=3.3e+02  Score=27.85  Aligned_cols=105  Identities=10%  Similarity=-0.010  Sum_probs=0.0  Template_Neff=8.500

Q ss_pred             ccHHHHHHHHHHHHHHHHHHHHHHccCCCch------------hHHHHHHHHHHHHHHHhccCCCcchhhchhhchHHHH
Q sp|Q6ZXV5|TMTC  316 LDIRNLATFTFFCFLGMLGVFSIRYSGDSSK------------TVLMALCLMALPFIPASNLFFPVGFVVAERVLYVPSM  383 (426)
Q Consensus       316 ~~~~~~~~~~~~~~~~~~~~~~~~~~~~~~~------------~~~~~~~~~~~~~~~~~~~~~~~~~~~~~ry~~~~~~  383 (426)
                      +...++.....+++..........+.++...            .....++..++..+|    ++...+....++.+|+++
T Consensus       586 Np~~ww~~~~~~~~~~~~~~~~~~~~~~~~~~~~~~~~~~~~~~~~~~~~gw~~hy~P----f~~~~R~~fl~hYlpal~  661 (817)
T 6P25_A          586 NAIVWWAVTAFIGIFGLIVITELFSWQLGKPILKDSKVVNFHVQVIHYLLGFAVHYAP----SFLMQRQMFLHHYLPAYY  661 (817)
T ss_dssp             CHHHHHHHHHHHHHHHHHHHHHHHHHHHTCCCCCSHHHHHHHHHHHHHHHHHHHTTGG----GTSCCSCCCGGGSHHHHH
T ss_pred             cHHHHHHHHHHHHHHHHHHHHHHHHHHcCCCCCCchhHHHHHHHHHHHHHHHHHHHHH----HHHccCccchhhHHHHHH


Q ss_pred             HHHHHHHHHHHHhcccc---hHHHHHHHHHHHHHHHHHHHhhhh
Q sp|Q6ZXV5|TMTC  384 GFCILVAHGWQKISTKS---VFKKLSWICLSMVILTHSLKTFHR  424 (426)
Q Consensus       384 ~~~il~~~~~~~~~~~~---~~~~~~~~~~~~~~~~~~~~~~~~  424 (426)
                      +.+++++..++.+.++.   ++......+++.+++....+....
T Consensus       662 F~il~~~~~~~~~~~~~~~~~~~~~~~~~~~~~~~~~~~f~~~~  705 (817)
T 6P25_A          662 FGILALGHALDIIVSYVFRSKRQMGYAVVITFLAASVYFFKSFS  705 (817)
T ss_dssp             HHHHHHHHHHHHHHHTTTSSCHHHHHHHHHHHHHHHHHHHHHSG
T ss_pred             HHHHHHHHHHHHHHHHhccccchHHHHHHHHHHHHHHHHHHHhh
