# Supplementary material for: Conserved sequence motifs in human TMTC1, TMTC2, TMTC3, and TMTC4, new O-mannosyltransferases from the GT-C/PMT clan, are rationalized as ligand binding sites
Source: Biol Direct. 2021 Jan 12;16:4. doi: 10.1186/s13062-021-00291-w (PMC7801869; doi:10.1186/s13062-021-00291-w)
Supplement: Supplementary file 3 — Additional file 3. HHPred outputs when searching TMTCs against Pfam or PDB structures. The compressed library file AF3-2020-06-HHPred-TMTCs.zip contains the outputs when running the four human TMTC sequences as input of HHPred against PDB sequences and against Pfam domains (as of 23rd of June 2020). [file 13062_2021_291_MOESM3_ESM.zip › AF3-2020-06-HHPred-TMTCs/hhpred_TMTC3_Pfam.hhr]

Query         sp|Q6ZXV5|TMTC3_HUMAN 1..426
Match_columns 426
No_of_seqs    735 out of 1277
Neff          12.1596
Searched_HMMs 18258
Date          Fri Jun 19 08:53:15 2020
Command       hhsearch -cpu 8 -i ../results/full.a3m -d /cluster/toolkit/production/databases/hh-suite/pfama/pfama -o ../results/5407837.hhr -oa3m ../results/5407837.a3m -p 20 -Z 250 -loc -z 1 -b 1 -B 250 -ssm 2 -sc 1 -seq 1 -dbstrlen 10000 -norealign -maxres 32000 -contxt /cluster/toolkit/production/bioprogs/tools/hh-suite-build-new/data/context_data.crf 

 No Hit                             Prob E-value P-value  Score    SS Cols Query HMM  Template HMM
  1 PF03901.18 ; Glyco_transf_22 ;  99.9 1.5E-20   8E-25  164.1  31.0  344    9-426     2-350 (388)
  2 PF02516.15 ; STT3 ; Oligosacch  99.9 1.8E-19 9.7E-24  160.8  27.2  369    5-423     3-401 (458)
  3 PF09852.10 ; DUF2079 ; Predict  99.8   8E-17 4.4E-21  145.9  35.6  346   26-421     6-390 (519)
  4 PF10131.10 ; PTPS_related ; 6-  99.8 2.5E-16 1.4E-20  145.8  28.0  306   67-425     1-307 (616)
  5 PF07220.12 ; DUF1420 ; Protein  99.8   5E-15 2.7E-19  138.2  35.5  358    2-419   153-518 (670)
  6 PF04188.14 ; Mannosyl_trans2 ;  99.7 3.8E-14 2.1E-18  124.5  31.9  336   30-426    60-429 (432)
  7 PF02366.19 ; PMT ; Dolichyl-ph  99.7 1.5E-14 8.3E-19  117.1  21.8  215    9-259     2-242 (247)
  8 PF12250.9 ; AftA_N ; Arabinofu  99.6 3.1E-13 1.7E-17  117.4  28.0  322    7-399    76-402 (432)
  9 PF10034.10 ; Dpy19 ; Q-cell ne  99.6 4.4E-13 2.4E-17  124.6  29.2  344   27-424    32-499 (651)
 10 PF09913.10 ; DUF2142 ; Predict  99.5 5.4E-13 2.9E-17  116.1  21.1  328   18-378     4-405 (405)
 11 PF13231.7 ; PMT_2 ; Dolichyl-p  99.5 6.2E-13 3.4E-17   99.5  18.4  156   69-250     1-156 (159)
 12 PF04602.13 ; Arabinose_trans ;  99.5 1.1E-10 5.9E-15  100.6  29.6  350   13-426    51-430 (471)
 13 PF11028.9 ; DUF2723 ; Protein   99.5 7.1E-13 3.9E-17  102.0  13.9  152   31-208     1-185 (188)
 14 PF06728.14 ; PIG-U ; GPI trans  99.4 2.1E-10 1.1E-14   98.3  27.6  333   14-423     1-345 (363)
 15 PF15971.6 ; Mannosyl_trans4 ;   99.3 6.2E-11 3.4E-15   88.8  17.5  156   59-250     1-162 (163)
 16 PF03155.16 ; Alg6_Alg8 ; ALG6,  99.3   3E-09 1.7E-13   93.9  25.7  325   28-390    12-358 (470)
 17 PF09586.11 ; YfhO ; Bacterial   99.2 5.3E-09 2.9E-13   99.8  28.1  367    6-419     3-386 (832)
 18 PF14264.7 ; Glucos_trans_II ;   99.1 7.6E-08 4.2E-12   79.9  27.3  303   24-385     5-310 (312)
 19 PF04922.13 ; DIE2_ALG10 ; DIE2  99.1 1.2E-08 6.6E-13   87.1  19.4  207   27-270     3-235 (434)
 20 PF05208.14 ; ALG3 ; ALG3 prote  99.0 2.1E-08 1.1E-12   84.4  19.4  198   10-251     2-203 (356)
 21 PF09594.11 ; GT87 ; Glycosyltr  98.9 1.1E-06 5.9E-11   70.4  22.9  242   68-360     1-248 (251)
 22 PF14897.7 ; EpsG ; EpsG family  96.7    0.15   8E-06   41.4  32.5  299    9-422     2-315 (319)
 23 PF05007.14 ; Mannosyl_trans ;   96.4    0.13 7.3E-06   40.5  15.5  191  142-390     5-209 (269)
 24 PF10060.10 ; DUF2298 ; Unchara  91.8     4.9 0.00027   35.6  33.4  344    2-421    53-570 (597)
 25 PF16192.6 ; PMT_4TMC ; C-termi  86.8     5.3 0.00029   29.1  11.4  103  318-424    63-176 (198)
 26 PF09971.10 ; DUF2206 ; Predict  77.0      21  0.0012   29.2  16.8  212  166-418     1-246 (390)
 27 PF16316.6 ; DUF4956 ; Domain o  40.5      65  0.0035   22.3  11.1  103  101-205     3-107 (168)
 28 PF11694.9 ; DUF3290 ; Protein   23.2 1.3E+02  0.0069   20.3   5.9   59  304-362     3-61  (142)
 29 PF01098.20 ; FTSW_RODA_SPOVE ;  22.0 2.1E+02   0.012   22.4  15.4  249   93-362    40-308 (357)
 30 PF12273.9 ; RCR ; Chitin synth  21.8      34  0.0019   23.1   2.3   29  376-404     1-29  (138)
 31 PF10958.9 ; DUF2759 ; Protein   20.1      78  0.0043   16.7   3.6   33  148-187     2-34  (50)

No 1
>PF03901.18 ; Glyco_transf_22 ; Alg9-like mannosyltransferase family
Probab=99.89  E-value=1.5e-20  Score=164.14  Aligned_cols=344  Identities=11%  Similarity=-0.052  Sum_probs=0.0  Template_Neff=11.900

Q ss_pred             HHHHHHHHHHHHHHhhCCCceeccH-HHHhcCCCCCCCCcHHHHhccccCCCCCCcchhcCCCCcchHHHHHHHHHHhCC
Q sp|Q6ZXV5|TMTC    9 ITLIVGVVTACYWNSLFCGFVFDDV-SAILDNKDLHPSTPLKTLFQNDFWGTPMSEERSHKSYRPLTVLTFRLNYLLSEL   87 (426)
Q Consensus         9 ~~~l~~~~~~~~~~~~~~~~~~Dd~-~~~~~~~~~~~~~~~~~~~~~~~~~~~~~~~~~~~~~~Pl~~~~~~~~~~lfg~   87 (426)
                      ++++.++.-..........+..||. .+...+++..++........        ..+.....+||+..........++|+
T Consensus         2 il~~~~~l~l~~~~~~~~~~~~De~~~~~~~a~~~~~~~~~~~~~~--------~~~~~~~~~p~~~~~~~~~~~~~~~~   73 (388)
T PIGB_HUMAN/62-    2 LLLFTIALRILNCFLVQTSFVPDEYWQSLEVSHHMVFNYGYLTWEW--------TERLRSYTYPLIFASIYKILHLLGKD   73 (388)
T ss_pred             HHHHHHHHHHHHHHhhhcCCCchHHHHHHHHHhhhccccCcCCCcc--------cccccCCHHHHHHHHHHHHHHHcCCC


Q ss_pred             Cc----hHHHHHHHHHHHHHHHHHHHHHHHhcCCHHHHHHHHHHHHCcccHHHHHHhhccHHHHHHHHHHHHHHHHHHcC
Q sp|Q6ZXV5|TMTC   88 KP----MSYHLLNMIFHAVVSVIFLKVCKLFLDNKSSVIASLLFAVHPIHTEAVTGVVGRAELLSSIFFLAAFLSYTRSK  163 (426)
Q Consensus        88 ~~----~~~rl~~~l~~~~~~~~~y~l~~~~~~~~~a~~aall~~~~p~~~~~~~~~~~~~~~~~~~~~~l~~~~~~~~~  163 (426)
                      ++    ...|+.+.+++.+++.++|.++|+..+++.|.+++++++++|.........  ++|.+..++.+++++++.+..
T Consensus        74 ~~~~~~~~~r~~~~l~~~~~~~~~y~l~~~~~~~~~a~~a~~l~~~~p~~~~~~~~~--~~~~~~~~~~~~~~~~~~~~~  151 (388)
T PIGB_HUMAN/62-   74 SVQLLIWIPRLAQALLSAVADVRLYSLMKQLENQEVARWVFFCQLCSWFTWYCCTRT--LTNTMETVLTIIALFYYPLEG  151 (388)
T ss_pred             CHHHHHHHHHHHHHHHHHHHHHHHHHHHHHHcChhHHHHHHHHHHHhHHHHHHHhhh--chHHHHHHHHHHHHHHHHHHh


Q ss_pred             CCCCcccHHHHHHHHHHHHHHHHhHhHHHHHHHHHHHHHHHHhcCCCccchhcccchhhcCCCCCChHHHHHHHHHHHHH
Q sp|Q6ZXV5|TMTC  164 GPDNSIIWTPIALTVFLVAVATLCKEQGITVVGICCVYEVFIAQGYTLPLLCTTAGQFLRGKGSIPFSMLQTLVKLIVLM  243 (426)
Q Consensus       164 ~~~~~~~~~~~~~~~~~~~la~~~k~~~~~~~~~~~~~~~~~~~~~~~~~~~~~~~~~~~~~~~~~~~~~~~~~~~~~~~  243 (426)
                      ++++   .+..  ++++.+++.++|+.+..+.+...++.+..+++                     ++.+..........
T Consensus       152 ~~~~---~~~~--~~~~~~l~~~~k~~~~~~~~~~~~~~~~~~~~---------------------~~~~~~~~~~~~~~  205 (388)
T PIGB_HUMAN/62-  152 SKSM---NSVK--YSSLVALAFIIRPTAVILWTPLLFRHFCQEPR---------------------KLDLILHHFLPVGF  205 (388)
T ss_pred             CCCC---cHHH--HHHHHHHHHHhcchHHHHHHHHHHHHHHcChh---------------------cHHHHHHHHHHHHH


Q ss_pred             HHHHHHHHHHHHHHccCCCccccCCCcccCCCchhhHHhHhhHHHHHHHHHhccccccccCccccCccccccccHHHHHH
Q sp|Q6ZXV5|TMTC  244 FSTLLLVVIRVQVIQSQLPVFTRFDNPAAVSPTPTRQLTFNYLLPVNAWLLLNPSELCCDWTMGTIPLIESLLDIRNLAT  323 (426)
Q Consensus       244 ~~~~~~~~~~~~~~~~~~~~~~~~~~~~~~~~~~~~~~~~~~~~~~~~~~~~~~~~~~~~~~~~~~~~~~~~~~~~~~~~  323 (426)
                      +...++........++....................                             ...............
T Consensus       206 ~~~~~~~~~~~~~~~~~~~~~~~~~~~~~~~~~~~~-----------------------------~~~~~~~~~~~~~~~  256 (388)
T PIGB_HUMAN/62-  206 VTLSLSLMIDRIFFGQWTLVQFNFLKFNVLQNWGTF-----------------------------YGSHPWHWYFSQGFP  256 (388)
T ss_pred             HHHHHHHHHHHHHhcchhhhhhhhhhhhcccccccc-----------------------------cccCchHHHHHhhhh


Q ss_pred             HHHHHHHHHHHHHHHHccCCCchhHHHHHHHHHHHHHHHhccCCCcchhhchhhchHHHHHHHHHHHHHHHHhcccchHH
Q sp|Q6ZXV5|TMTC  324 FTFFCFLGMLGVFSIRYSGDSSKTVLMALCLMALPFIPASNLFFPVGFVVAERVLYVPSMGFCILVAHGWQKISTKSVFK  403 (426)
Q Consensus       324 ~~~~~~~~~~~~~~~~~~~~~~~~~~~~~~~~~~~~~~~~~~~~~~~~~~~~ry~~~~~~~~~il~~~~~~~~~~~~~~~  403 (426)
                      ......+........+++++++    ....+.+.........     ....+||..+..|+++++++.++.+..++.+++
T Consensus       257 ~~~~~~~~~~~~~~~~~~~~~~----~~~~~~~~~~~~~~~~-----~~~~~ry~~~~~p~~~l~~~~~~~~~~~~~~~~  327 (388)
T PIGB_HUMAN/62-  257 VILGTHLPFFIHGCYLAPKRYR----ILLVTVLWTLLVYSML-----SHKEFRFIYPVLPFCMVFCGYSLTHLKTWKKPA  327 (388)
T ss_pred             hhHHhHHHHHHHHHHHchhhhH----HHHHHHHHHHHHHHhh-----cCCCcchHhcHHHHHHHHHHHHHHhhhcccchH


Q ss_pred             HHHHHHHHHHHHHHHHHhhhhcC
Q sp|Q6ZXV5|TMTC  404 KLSWICLSMVILTHSLKTFHRNW  426 (426)
Q Consensus       404 ~~~~~~~~~~~~~~~~~~~~~~~  426 (426)
                      ......+.++...........+.
T Consensus       328 ~~~~~~~~~~~~~~~~~~~~~~~  350 (388)
T PIGB_HUMAN/62-  328 LSFLFLSNLFLALYTGLVHQRGT  350 (388)
T ss_pred             HHHHHHHHHHHHHHHHHHhhccc


No 2
>PF02516.15 ; STT3 ; Oligosaccharyl transferase STT3 subunit
Probab=99.86  E-value=1.8e-19  Score=160.81  Aligned_cols=369  Identities=11%  Similarity=0.010  Sum_probs=0.0  Template_Neff=12.100

Q ss_pred             hHHHHHHHHHHHHHHH-----HHhhCCCceeccHHHHhcCCCCCCCCc--HHHHhccccCCCCCCcchhcCCCCcchHHH
Q sp|Q6ZXV5|TMTC    5 NLKEITLIVGVVTACY-----WNSLFCGFVFDDVSAILDNKDLHPSTP--LKTLFQNDFWGTPMSEERSHKSYRPLTVLT   77 (426)
Q Consensus         5 ~~~~~~~l~~~~~~~~-----~~~~~~~~~~Dd~~~~~~~~~~~~~~~--~~~~~~~~~~~~~~~~~~~~~~~~Pl~~~~   77 (426)
                      ....+++++++++.++     ..........||..+...+++..+++.  .......+.++....+......+||++.++
T Consensus         3 ~~~~l~~i~~~~~~~r~~~~~~~~~~~~~~~D~~~~~~~a~~~~~~~~~~~~~~~~~~~~~~~~~~~~~~~~~~p~~~~l   82 (458)
T O27928_METTH/2    3 SRIETAELKGMNTADRAYFTDENGLPYMYEPDSYYNYRLTANILDHGHPGDKIINGTPWDLHSNYPPGNRVNYPPLILWI   82 (458)
T ss_pred             hhHhHHHHHhhhhhhHHhCCCCCCCCcccCCCcHHHHHHHHHHHHhCCCCCcccCCCCCCchhcCCCCCCCCCCchHHHH


Q ss_pred             HHHHHHHhCCCc-----hHHHHHHHHHHHHHHHHHHHHHHHhcCCHHHHHHHHHHHHCcccHHHHHHhhccHHHHHHHHH
Q sp|Q6ZXV5|TMTC   78 FRLNYLLSELKP-----MSYHLLNMIFHAVVSVIFLKVCKLFLDNKSSVIASLLFAVHPIHTEAVTGVVGRAELLSSIFF  152 (426)
Q Consensus        78 ~~~~~~lfg~~~-----~~~rl~~~l~~~~~~~~~y~l~~~~~~~~~a~~aall~~~~p~~~~~~~~~~~~~~~~~~~~~  152 (426)
                      .+....++|...     ...|+++.+++++++..+|.++|+..+++.|++++++++++|.+..........+|.+..++.
T Consensus        83 ~~~~~~~~~~~~~~~~~~~~~~~~~~~~~l~~~~~y~l~~~~~~~~~a~~a~~l~~~~p~~~~~~~~~~~~~~~~~~~~~  162 (458)
T O27928_METTH/2   83 SLLFHNFINLFIPFSLIETCFWLPAIIGPLAGIVMFFMVRRYAGDLPGLLSGVLLVLAPVYFSRTVPGFFDTDMFNIIFP  162 (458)
T ss_pred             HHHHHHHHHhhCCCcHHHHHhHHHHHHHHHHHHHHHHHHHHHcCcHHHHHHHHHHHHcHHHHHhhCCCCCCchHHHHHHH


Q ss_pred             HHHHHHHHHcCCCCCcccHHHHHHHHHHHHHHHHhHhHHHHHHHHHHHHHHHHhcCCCccchhcccchhhcCCCCCChHH
Q sp|Q6ZXV5|TMTC  153 LAAFLSYTRSKGPDNSIIWTPIALTVFLVAVATLCKEQGITVVGICCVYEVFIAQGYTLPLLCTTAGQFLRGKGSIPFSM  232 (426)
Q Consensus       153 ~l~~~~~~~~~~~~~~~~~~~~~~~~~~~~la~~~k~~~~~~~~~~~~~~~~~~~~~~~~~~~~~~~~~~~~~~~~~~~~  232 (426)
                      +++++++.+..++++ +++++..+++++.+++..+|+......+..........++                +++.+...
T Consensus       163 ~l~~~~~~~~~~~~~-~~~~~~~l~g~~~~l~~~~~~~~~~~~~~~~~~~~~~~~~----------------~~~~~~~~  225 (458)
T O27928_METTH/2  163 LLVIFFLLKATETKN-NYMFPLLLSSFSLALLSLSWNGWAYIFYIIIISSILYMTL----------------CKLKGKAV  225 (458)
T ss_pred             HHHHHHHHHHhccCC-CchHHHHHHHHHHHHHHhHhhHHHHHHHHHHHHHHHHHHH----------------hhcccchh


Q ss_pred             HHHHHHHHHHHHHHHHHHHHHH-------------HHHccCCCccccCCCcccCCCchhhHHhHhhHHHHHHHHHhcccc
Q sp|Q6ZXV5|TMTC  233 LQTLVKLIVLMFSTLLLVVIRV-------------QVIQSQLPVFTRFDNPAAVSPTPTRQLTFNYLLPVNAWLLLNPSE  299 (426)
Q Consensus       233 ~~~~~~~~~~~~~~~~~~~~~~-------------~~~~~~~~~~~~~~~~~~~~~~~~~~~~~~~~~~~~~~~~~~~~~  299 (426)
                      ...............++.....             ....+......................                  
T Consensus       226 ~~~~~~~~~~~~~~~~~~~~~~~~~~~~~~~~~~~~~~~~~~~~~~~~~~~~~~~~~~~~~~------------------  287 (458)
T O27928_METTH/2  226 MGFSRKIAVFVIISLLIIGLAGRLGYALIFPTFFKFTFKSLSAGGWPGIFESISELSAPTFD------------------  287 (458)
T ss_pred             hHHHHHHHHHHHHHHHHhhhcccccHHHHHHHHHHHhcccccCCCCCcchHHHHHHhcccHH------------------


Q ss_pred             ccccCccccCccccccccHHHHHHHHHHHHHHHHHHHHHHccCCCchhHHHHHHHHHHHHHHHhccCCCcchhhchhhch
Q sp|Q6ZXV5|TMTC  300 LCCDWTMGTIPLIESLLDIRNLATFTFFCFLGMLGVFSIRYSGDSSKTVLMALCLMALPFIPASNLFFPVGFVVAERVLY  379 (426)
Q Consensus       300 ~~~~~~~~~~~~~~~~~~~~~~~~~~~~~~~~~~~~~~~~~~~~~~~~~~~~~~~~~~~~~~~~~~~~~~~~~~~~ry~~  379 (426)
                                .............................++++++++.......+...........     ....+||..
T Consensus       288 ----------~~~~~~~~~~~~~~~~~~~~~~~~~~~~~~~~~~~~~~~~~~~~~~~~~~~~~~~~-----~~~~~Ry~~  352 (458)
T O27928_METTH/2  288 ----------EFLSLPGPVNMGIGLFGFVIIGSIMLRDEIKRVHLPDFSWYPFILIGIWLIIGLAA-----YSLSTRFAL  352 (458)
T ss_pred             ----------HHhcCchHHHHHHHHHHHHHHHHHHHHHHHHhccCCCCccHHHHHHHHHHHHHHHH-----HHHHHhHHH


Q ss_pred             HHHHHHHHHHHHHHHHhcccchHHH-----HHHHHHHHHHHHHHHHhhh
Q sp|Q6ZXV5|TMTC  380 VPSMGFCILVAHGWQKISTKSVFKK-----LSWICLSMVILTHSLKTFH  423 (426)
Q Consensus       380 ~~~~~~~il~~~~~~~~~~~~~~~~-----~~~~~~~~~~~~~~~~~~~  423 (426)
                      +..|+++++++.++.+..++.+.++     .......+++.........
T Consensus       353 ~~~p~~~i~~~~~~~~~~~~~~~~~~~~~~~~~~~~~~~~~~~~~~~~~  401 (458)
T O27928_METTH/2  353 LVIPPLIIFLGLLMGVMASYLKGSPSMRLRRSGNVFILSLVVMLSTISF  401 (458)
T ss_pred             hhHHHHHHHHHHHHHHHHHHhcCCccchHHHHHHHHHHHHHHHHHHHHH


No 3
>PF09852.10 ; DUF2079 ; Predicted membrane protein (DUF2079)
Probab=99.82  E-value=8e-17  Score=145.85  Aligned_cols=346  Identities=10%  Similarity=0.038  Sum_probs=0.0  Template_Neff=10.900

Q ss_pred             CCceeccHHHHhcCCCCCCCCcHHHHhccccCCCCCCcchhcCCCCcchHHHHHHHHHHhCCCchHHHHHHHHHHHHHHH
Q sp|Q6ZXV5|TMTC   26 CGFVFDDVSAILDNKDLHPSTPLKTLFQNDFWGTPMSEERSHKSYRPLTVLTFRLNYLLSELKPMSYHLLNMIFHAVVSV  105 (426)
Q Consensus        26 ~~~~~Dd~~~~~~~~~~~~~~~~~~~~~~~~~~~~~~~~~~~~~~~Pl~~~~~~~~~~lfg~~~~~~rl~~~l~~~~~~~  105 (426)
                      ....+||..+.         ....+..++.....+..+......++|++.++.+..+.++| ++...|++++++++++++
T Consensus         6 ~~~~~De~~~~---------~~a~~~~~g~~~~~~~~~~~~~~~~~pl~~~l~a~~~~l~g-~~~~~rl~~~l~~~~~~~   75 (519)
T Q9HK92_THEAC/3    6 NATAYDLGIYV---------SILENTMHGHVMYANPLLINSFSEHFSPFLFVIYPIYWFFP-YVKTLLIMQSVMISFSGL   75 (519)
T ss_pred             CccccHHHHHH---------HHHHHHHcCCccccCccccccccccchhHHHHHHHHHHHcC-ChHHHHHHHHHHHHHHHH


Q ss_pred             HHHHHHHHhcC----------CHHHHHHHHHHHHCcccHHHHHH-hhccHHHHHHHHHHHHHHHHHHcCCCCCcccHHHH
Q sp|Q6ZXV5|TMTC  106 IFLKVCKLFLD----------NKSSVIASLLFAVHPIHTEAVTG-VVGRAELLSSIFFLAAFLSYTRSKGPDNSIIWTPI  174 (426)
Q Consensus       106 ~~y~l~~~~~~----------~~~a~~aall~~~~p~~~~~~~~-~~~~~~~~~~~~~~l~~~~~~~~~~~~~~~~~~~~  174 (426)
                      ++|+++|+.++          ++.|++++++++++|.....  . ...+.|.+..++.+++++++.+.++      +   
T Consensus        76 ~~y~l~r~~~~~~~~~~~~~~~~~al~a~ll~~~~p~~~~~--~~~~~~~~~~~~~~~~~~~~~~~~~~~------~---  144 (519)
T Q9HK92_THEAC/3   76 VIYLLAREIFFINNFKKDILLEMLALFISTSYILSPYIESP--LSFDFHLMPFLILFVPLSFYFFMKKYK------I---  144 (519)
T ss_pred             HHHHHHHHHhccCcccchhHHHHHHHHHHHHHHHcHHhhhh--hhcCCchHHHHHHHHHHHHHHHHhhcc------H---


Q ss_pred             HHHHHHHHHHHHhHhHHHHHHHHHHHHHHHH-----------------hcCCCccchhcccchhhcCCCCCChHHHHHHH
Q sp|Q6ZXV5|TMTC  175 ALTVFLVAVATLCKEQGITVVGICCVYEVFI-----------------AQGYTLPLLCTTAGQFLRGKGSIPFSMLQTLV  237 (426)
Q Consensus       175 ~~~~~~~~la~~~k~~~~~~~~~~~~~~~~~-----------------~~~~~~~~~~~~~~~~~~~~~~~~~~~~~~~~  237 (426)
                      .++++++++++++|+.++++.+...++.+..                 .++......+.++.+...+++...+.......
T Consensus       145 ~~~gl~~~la~l~k~~~~~~~~~~~l~~~~~~~~~~~~~~~~~~~~~~~~~~~~~~~~~~~~~~~~~~~~~~~~~~~~~~  224 (519)
T Q9HK92_THEAC/3  145 LNLIVLILIISLHSLFVIMVFFIISYQFIFRIRNEGNLNCHKIIRTIANINISDNLKKTPKSKYVLQKIVRSKTLIKIII  224 (519)
T ss_pred             HHHHHHHHHHHHhcchHHHHHHHHHHHHHHHHhccCCCcchhhhHHhhhcccccccccCCcchhhhhhhhcchHHHHHHH


Q ss_pred             HHHHHHHHHHHHHHHHHHHHccCCCccccCCCcccC--CCchhhHHhHhhHHHHHHHHHhccccccccCccccCcccccc
Q sp|Q6ZXV5|TMTC  238 KLIVLMFSTLLLVVIRVQVIQSQLPVFTRFDNPAAV--SPTPTRQLTFNYLLPVNAWLLLNPSELCCDWTMGTIPLIESL  315 (426)
Q Consensus       238 ~~~~~~~~~~~~~~~~~~~~~~~~~~~~~~~~~~~~--~~~~~~~~~~~~~~~~~~~~~~~~~~~~~~~~~~~~~~~~~~  315 (426)
                      .....++..+.+........................  .+..+...................                  
T Consensus       225 ~~~~~~~~~~~~~~~~~~~~~~~~~~~~~~~~~~~~~~~~~~~~~~~~~~~~~~~~~~~~~~------------------  286 (519)
T Q9HK92_THEAC/3  225 TLILLVGYLYFASLMKTFIASGAVALSPPSTMSTGSVSSSLAGLFTDLFTRPMLIESAFLIN------------------  286 (519)
T ss_pred             HHHHHHHHHHHHHHHHHHHHccccccCCCcccCCCCcCCcHHHHHHHHhhCchHHHHHHhcc------------------


Q ss_pred             ccHHHHHHHHHHHHHHHHHHHHHHccCCCchhHHHHHHHHHHHHHHHhccCCCcchhhchhhchHHHHHHHHHHHHHHHH
Q sp|Q6ZXV5|TMTC  316 LDIRNLATFTFFCFLGMLGVFSIRYSGDSSKTVLMALCLMALPFIPASNLFFPVGFVVAERVLYVPSMGFCILVAHGWQK  395 (426)
Q Consensus       316 ~~~~~~~~~~~~~~~~~~~~~~~~~~~~~~~~~~~~~~~~~~~~~~~~~~~~~~~~~~~~ry~~~~~~~~~il~~~~~~~  395 (426)
                        .....................     +.......+.......+.    ..........||..+..|+++++++.++.+
T Consensus       287 --~~~~~~~~~~~~~~~~~~~~~-----~~~~~~~~~~~~~~~~~~----~~~~~~~~~~ry~~~~~p~l~i~~~~~~~~  355 (519)
T Q9HK92_THEAC/3  287 --FPDKIIFAFYAFANTGFLVFL-----DPLSLLMDIPYFLYAYLS----SYGPYYSLGYQYSTMIIPFIFIGALFGIRK  355 (519)
T ss_pred             --chHHHHHHHHHHHHHhHHHhc-----CHHHHHhHHHHHHHHHhc----cCccccchhhHHHHhHHHHHHHHHHHHHHH


Q ss_pred             hc---------ccchHHHHHHHHHHHHHHHHHHHh
Q sp|Q6ZXV5|TMTC  396 IS---------TKSVFKKLSWICLSMVILTHSLKT  421 (426)
Q Consensus       396 ~~---------~~~~~~~~~~~~~~~~~~~~~~~~  421 (426)
                      +.         ++.+..+.....+++++++.....
T Consensus       356 ~~~~~~~~~~~~~~~~~~~~~~~~~~~~~~~~~~~  390 (519)
T Q9HK92_THEAC/3  356 IVQSARATDSDDVRRTIKKILVGVISIVIVSSLFE  390 (519)
T ss_pred             HHHHhccCCCcchhHhHHHHHHHHHHHHHHHHHHh


No 4
>PF10131.10 ; PTPS_related ; 6-pyruvoyl-tetrahydropterin synthase related domain; membrane protein
Probab=99.77  E-value=2.5e-16  Score=145.77  Aligned_cols=306  Identities=9%  Similarity=-0.044  Sum_probs=0.0  Template_Neff=11.600

Q ss_pred             cCCCCcchHHHHHHHHHHh-CCCchHHHHHHHHHHHHHHHHHHHHHHHhcCCHHHHHHHHHHHHCcccHHHHHHhhccHH
Q sp|Q6ZXV5|TMTC   67 HKSYRPLTVLTFRLNYLLS-ELKPMSYHLLNMIFHAVVSVIFLKVCKLFLDNKSSVIASLLFAVHPIHTEAVTGVVGRAE  145 (426)
Q Consensus        67 ~~~~~Pl~~~~~~~~~~lf-g~~~~~~rl~~~l~~~~~~~~~y~l~~~~~~~~~a~~aall~~~~p~~~~~~~~~~~~~~  145 (426)
                      ...|||+++++.+....++ |.+..+.|+.++++++++++.+|.++|+..+++.|++++++++++|.+.....+...++|
T Consensus         1 f~~~pPl~~~l~~~~~~l~~g~~~~~~~l~~~l~~~l~~~~~y~l~r~~~~~~~a~~a~~l~~~~p~~~~~~~~~~~~~~   80 (616)
T R5JZI7_9CLOT/7    1 FRYWGPLSYYIMAGLMFLTSGDLLLAYRLIAFVIFVVGGLPWILWGIHENRRVLGTFFGVLWFFMPEHIRIYFTAGNLPQ   80 (616)
T ss_pred             CCCCchHHHHHHHHHHHHhcCCHHHHHHHHHHHHHHHHHHHHHHHHHHcCcHHHHHHHHHHHHHCchHHHHHHhcCCHHH


Q ss_pred             HHHHHHHHHHHHHHHHcCCCCCcccHHHHHHHHHHHHHHHHhHhHHHHHHHHHHHHHHHHhcCCCccchhcccchhhcCC
Q sp|Q6ZXV5|TMTC  146 LLSSIFFLAAFLSYTRSKGPDNSIIWTPIALTVFLVAVATLCKEQGITVVGICCVYEVFIAQGYTLPLLCTTAGQFLRGK  225 (426)
Q Consensus       146 ~~~~~~~~l~~~~~~~~~~~~~~~~~~~~~~~~~~~~la~~~k~~~~~~~~~~~~~~~~~~~~~~~~~~~~~~~~~~~~~  225 (426)
                      .+..++.+++++++.+..++++   +++.++++++.+++.++|+....+.++..+........                 
T Consensus        81 ~~~~~~~~l~l~~~~~~~~~~~---~~~~~~~~l~~~l~~~~~~~~~~~~~~~~~~~~~~~~~-----------------  140 (616)
T R5JZI7_9CLOT/7   81 MVTTMLVPYVIWFLWLYVRKKN---NRAAVGLFVCMTLMSFTHLMVTAIMGVSAFLYLLIDQI-----------------  140 (616)
T ss_pred             HHHHHHHHHHHHHHHHHHhcCC---HHHHHHHHHHHHHHHHhcHHHHHHHHHHHHHHHHHHHH-----------------


Q ss_pred             CCCChHHHHHHHHHHHHHHHHHHHHHHHHHHHccCCCccccCCCcccCCCchhhHHhHhhHHHHHHHHHhccccccccCc
Q sp|Q6ZXV5|TMTC  226 GSIPFSMLQTLVKLIVLMFSTLLLVVIRVQVIQSQLPVFTRFDNPAAVSPTPTRQLTFNYLLPVNAWLLLNPSELCCDWT  305 (426)
Q Consensus       226 ~~~~~~~~~~~~~~~~~~~~~~~~~~~~~~~~~~~~~~~~~~~~~~~~~~~~~~~~~~~~~~~~~~~~~~~~~~~~~~~~  305 (426)
                        .+++.++........++..+....+.................. ..............                    
T Consensus       141 --~~~~~~~~~~~~~~~~~~~~~~~~~~~~~~~~~~~~~~~~~~~-~~~~~~~~~~~~~~--------------------  197 (616)
T R5JZI7_9CLOT/7  141 --WNKDTRRKIFALIYMICGILTAGIWVIPSLKGGLVTSESGDGS-VMSTLIYPLTTSLN--------------------  197 (616)
T ss_pred             --hCCChHHHHHHHHHHHHHHHHHHHHHHHHHccCCccCCCCccc-hhhhheechhhccC--------------------


Q ss_pred             cccCccccccccHHHHHHHHHHHHHHHHHHHHHHccCCCchhHHHHHHHHHHHHHHHhccCCCcchhhchhhchHHHHHH
Q sp|Q6ZXV5|TMTC  306 MGTIPLIESLLDIRNLATFTFFCFLGMLGVFSIRYSGDSSKTVLMALCLMALPFIPASNLFFPVGFVVAERVLYVPSMGF  385 (426)
Q Consensus       306 ~~~~~~~~~~~~~~~~~~~~~~~~~~~~~~~~~~~~~~~~~~~~~~~~~~~~~~~~~~~~~~~~~~~~~~ry~~~~~~~~  385 (426)
                         ..................+++.+.......++++.........+.......................||..+.  ++
T Consensus       198 ---~~~~~~~~~~~~~~~~~~~~l~~~~~~~~~~~~~~~~~~~~~~~~~~~~~~~~~~~~~~~~~~~~~~r~~~~~--~~  272 (616)
T R5JZI7_9CLOT/7  198 ---PFKRLSAGNDSFYFGLAAVLIAIAGILLARGGKKAGFVFLLIMLACTTPAAYRILVKLPFSQLFWMTRFAPMV--YG  272 (616)
T ss_pred             ---cchhccCCCCcchHHHHHHHHHHHHHHHHcCCChHHHHHHHHHHHhcchHHHHHHhhCCHHHhhhHhHHHHHH--HH


Q ss_pred             HHHHHHHHHHhcccchHHHHHHHHHHHHHHHHHHHhhhhc
Q sp|Q6ZXV5|TMTC  386 CILVAHGWQKISTKSVFKKLSWICLSMVILTHSLKTFHRN  425 (426)
Q Consensus       386 ~il~~~~~~~~~~~~~~~~~~~~~~~~~~~~~~~~~~~~~  425 (426)
                      +++++.++.+..++     ....+++++.+..........
T Consensus       273 ~~~~~~~~~~~~~~-----~~~~~~~~~~~~~~~~~~~~~  307 (616)
T R5JZI7_9CLOT/7  273 FFFSACLEWVRLKK-----KYCVLLAALLCVDSISCMNLD  307 (616)
T ss_pred             HHHHHHHHhhhhHH-----HHHHHHHHHHHHHHhhhcccc


No 5
>PF07220.12 ; DUF1420 ; Protein of unknown function (DUF1420)
Probab=99.76  E-value=5e-15  Score=138.24  Aligned_cols=358  Identities=11%  Similarity=0.035  Sum_probs=0.0  Template_Neff=10.600

Q ss_pred             cchhHHHHHHHHHHHHHHHHHhhCCCceeccHHHHhcCCCCCCCCcHHHHhccccCCCCCCcchhcCCCCcchHHHHHHH
Q sp|Q6ZXV5|TMTC    2 ANINLKEITLIVGVVTACYWNSLFCGFVFDDVSAILDNKDLHPSTPLKTLFQNDFWGTPMSEERSHKSYRPLTVLTFRLN   81 (426)
Q Consensus         2 ~~~~~~~~~~l~~~~~~~~~~~~~~~~~~Dd~~~~~~~~~~~~~~~~~~~~~~~~~~~~~~~~~~~~~~~Pl~~~~~~~~   81 (426)
                      .+.......+++++...........+..+||..|+.....        ++.+++....  .+......+||....+....
T Consensus       153 ~~~~~~l~~~i~~~~~~~~~~~~~p~~~~D~~~yhl~~a~--------~~~~~g~~~~--~~~~~~~~~P~~~~~l~~~~  222 (670)
T D4HSK9_LEPIR/4  153 INKNDVLNVFIILLMIGYGFLALCPITNADSLDYHIGVAI--------EILNQGKMPV--FSGWFHGRLAGSGEVLNALG  222 (670)
T ss_pred             CChhHHHHHHHHHHHHHHHHHHcCCCCCCHHHHHHHHHHH--------HHHHcCCCCC--CCCchhhcCCchHHHHHHHH


Q ss_pred             HHHhCCCchHHHHHHHHHHHHHHHHHHHHHHHhcCC--HHHHHHHHHHHHCcccHHHHHHhhccH---HHHHHHHHHHHH
Q sp|Q6ZXV5|TMTC   82 YLLSELKPMSYHLLNMIFHAVVSVIFLKVCKLFLDN--KSSVIASLLFAVHPIHTEAVTGVVGRA---ELLSSIFFLAAF  156 (426)
Q Consensus        82 ~~lfg~~~~~~rl~~~l~~~~~~~~~y~l~~~~~~~--~~a~~aall~~~~p~~~~~~~~~~~~~---~~~~~~~~~l~~  156 (426)
                      ..+.|+......-.+.+++++++.++|.++|+.+++  ..+.+++++++++|..  ......+.+   |...+++.+.++
T Consensus       223 ~~l~~~~~~~~~~~~~l~~~l~~~~~y~l~r~~~~~~~~~a~~aall~~~~p~~--~~~s~~~~~~~~d~~~~~~~~~~l  300 (670)
T D4HSK9_LEPIR/4  223 LAIGAEQFGSLLQFCGLLSIYGILSFYSFAEKFSESDGVWRKIIIIAFLSSPVL--VFLVSSPKPQLLQIGMTSFAITLL  300 (670)
T ss_pred             HHHcchhHHHHHHHHHHHHHHHHHHHHHHHHHhcCCCCHHHHHHHHHHHhchHH--HHHhcCCchHHHHHHHHHHHHHHH


Q ss_pred             HHHHHcCCCCCcccHHHHHHHHHH--HHHHHHhHhHHHHHHHHHHHHHHHHhcCCCccchhcccchhhcCCCCCChHHHH
Q sp|Q6ZXV5|TMTC  157 LSYTRSKGPDNSIIWTPIALTVFL--VAVATLCKEQGITVVGICCVYEVFIAQGYTLPLLCTTAGQFLRGKGSIPFSMLQ  234 (426)
Q Consensus       157 ~~~~~~~~~~~~~~~~~~~~~~~~--~~la~~~k~~~~~~~~~~~~~~~~~~~~~~~~~~~~~~~~~~~~~~~~~~~~~~  234 (426)
                      +.+.+..++++   .++..+++++  +|+|..+|++++.+.++..+..+...++                ++..++....
T Consensus       301 ~~~~~~~~~~~---~~~~~l~gl~~~~gla~~~K~~~~~~~~~~~~~~l~~~~~----------------~~~~~~~~~~  361 (670)
T D4HSK9_LEPIR/4  301 LEIFSKIKTDK---NKLFAFSLICILIMSATQAKFSFFLSAFLIGLFSIFSLGS----------------IRLFFYGLLI  361 (670)
T ss_pred             HHHHHhhccCC---chHHHHHHHHHHHHHHHhhHHHHHHHHHHHHHHHHHHhcc----------------cchhHHHHHH


Q ss_pred             HHHHHHHHHHHHHHHHHHHHHHHccCCCccccCCCcc-cCCCchhhHHhHhhHHHHHHHHHhccccccccCccccCcccc
Q sp|Q6ZXV5|TMTC  235 TLVKLIVLMFSTLLLVVIRVQVIQSQLPVFTRFDNPA-AVSPTPTRQLTFNYLLPVNAWLLLNPSELCCDWTMGTIPLIE  313 (426)
Q Consensus       235 ~~~~~~~~~~~~~~~~~~~~~~~~~~~~~~~~~~~~~-~~~~~~~~~~~~~~~~~~~~~~~~~~~~~~~~~~~~~~~~~~  313 (426)
                      .....+...++..++........+............. ......+..................+......          
T Consensus       362 ~~~~~~~~~~~~~~w~~~~~~~~g~~~~~~~~~~~~~~~~~~~~~~~~~~~~~~~~~~~~~~~~~~~~~~----------  431 (670)
T D4HSK9_LEPIR/4  362 SLFFFVLINFPAIFWKIKNYNSTFIDVLIHPLPGNTFPGVNEFEVSLRNYQDSALIFPLSLIFPNQFGVI----------  431 (670)
T ss_pred             HHHHHHHHHHHHHHHHHHHHHccCCcccccCCCCCCCCCccchHHHHHhcccccccCcHHhhccccchhh----------


Q ss_pred             ccccHHHHHHHHHHHHHHHHHHHHHHccCCCchhHHHHHHHHHHHHHHHhccCCCcchhhchhhchHHHHHHHHHHHHHH
Q sp|Q6ZXV5|TMTC  314 SLLDIRNLATFTFFCFLGMLGVFSIRYSGDSSKTVLMALCLMALPFIPASNLFFPVGFVVAERVLYVPSMGFCILVAHGW  393 (426)
Q Consensus       314 ~~~~~~~~~~~~~~~~~~~~~~~~~~~~~~~~~~~~~~~~~~~~~~~~~~~~~~~~~~~~~~ry~~~~~~~~~il~~~~~  393 (426)
                                   ...+..........++++++.......+...........     .....||..|..|++++ ++.+.
T Consensus       432 -------------~~~~~~~~~~~~~~~~~~~~~~~~~~~~~~~~~~~~~~~-----~~~~~Ry~lp~~p~l~l-~~~~~  492 (670)
T D4HSK9_LEPIR/4  432 -------------TTVIGLGLFLIIFVKPIVTQKAFLLSVMIILFVILGSLM-----GQKASRFFLEPFVWMLI-SLIGL  492 (670)
T ss_pred             -------------HhHHHHHHHHHHHhcchhchHHHHHHHHHHHHHHHHHHh-----ccchHHhhHHHHHHHHH-HHHHH


Q ss_pred             HHhcccchHHHHHHHHHHHHHHHHHH
Q sp|Q6ZXV5|TMTC  394 QKISTKSVFKKLSWICLSMVILTHSL  419 (426)
Q Consensus       394 ~~~~~~~~~~~~~~~~~~~~~~~~~~  419 (426)
                      ....+..+++.......++.+.....
T Consensus       493 ~~~~~~~~~~~~~~~~~~~~~~~~~~  518 (670)
T D4HSK9_LEPIR/4  493 NSFGKWNIRFVKEAVSTGILLQACAT  518 (670)
T ss_pred             HhhccccHHHHHHHHHHHHHHHHHHH


No 6
>PF04188.14 ; Mannosyl_trans2 ; Mannosyltransferase (PIG-V)
Probab=99.71  E-value=3.8e-14  Score=124.48  Aligned_cols=336  Identities=11%  Similarity=-0.049  Sum_probs=0.0  Template_Neff=9.700

Q ss_pred             eccHHHHh--cCCCC-CCCCcHHHHhccccCCCCCCcchhcCCCCcchHHHHHHHHHHhCCC-----------chHHHHH
Q sp|Q6ZXV5|TMTC   30 FDDVSAIL--DNKDL-HPSTPLKTLFQNDFWGTPMSEERSHKSYRPLTVLTFRLNYLLSELK-----------PMSYHLL   95 (426)
Q Consensus        30 ~Dd~~~~~--~~~~~-~~~~~~~~~~~~~~~~~~~~~~~~~~~~~Pl~~~~~~~~~~lfg~~-----------~~~~rl~   95 (426)
                      |||.+|..  .+++. ...+....+                   +|+++++......++|.+           ..+.|++
T Consensus        60 wD~~~y~~~~ia~~g~y~~~~~~~f-------------------~Pl~p~l~~~~~~l~~~~~~~~~~~~~~~~~~~~~~  120 (432)
T GPI18_YEAST/2-   60 WDSVFFIKNITSKNGKPQFEHEYAF-------------------SQLWTFFVRLFIKSNNDSIYHALRVGVAIENVLFYL  120 (432)
T ss_pred             ccHHHHhhhhHHHcCCCcccccccc-------------------hHHHHHHHHHHHHhcccchHHHHHHHHHHHHHHHHH


Q ss_pred             H-HHHHHHHHHHHHHHHHHhc-CCHHHHHHHHHHHHCcccHHHHHHhhccHHHHHHHHHHHHHHHHHHcCCCCCcccHHH
Q sp|Q6ZXV5|TMTC   96 N-MIFHAVVSVIFLKVCKLFL-DNKSSVIASLLFAVHPIHTEAVTGVVGRAELLSSIFFLAAFLSYTRSKGPDNSIIWTP  173 (426)
Q Consensus        96 ~-~l~~~~~~~~~y~l~~~~~-~~~~a~~aall~~~~p~~~~~~~~~~~~~~~~~~~~~~l~~~~~~~~~~~~~~~~~~~  173 (426)
                      + .+++++++..+|.++|+.. +++.|..++++++++|..  ... ....+|.+..++.+++++++.+..+++++  .++
T Consensus       121 s~~~~~~~~~~~ly~l~~~~~~~~~~a~~a~~l~~~~P~~--~~~-~~~~~E~l~~~l~~~~~~~~~~~~~~~~~--~~~  195 (432)
T GPI18_YEAST/2-  121 SGIVLYFLTKKIFSQNIRQSQFARTIAKKTSLLFFLTSAA--GFL-TSIYSEPLSFFFAFVGIWSRECSISVPVL--GQF  195 (432)
T ss_pred             HHHHHHHHHHHHHHhhhHhhhccHHHHHHHHHHHhhCCch--HHh-hccCcHHHHHHHHHHHHHHHHhccCCCCC--Cch


Q ss_pred             HHHHHHHHHHHHH-hHhHHHHHHHHHHHHHHH--------HhcCCCccchhcccchhhcCCCCCChHHHHHHHHHHHHHH
Q sp|Q6ZXV5|TMTC  174 IALTVFLVAVATL-CKEQGITVVGICCVYEVF--------IAQGYTLPLLCTTAGQFLRGKGSIPFSMLQTLVKLIVLMF  244 (426)
Q Consensus       174 ~~~~~~~~~la~~-~k~~~~~~~~~~~~~~~~--------~~~~~~~~~~~~~~~~~~~~~~~~~~~~~~~~~~~~~~~~  244 (426)
                      ...++++.+++.+ +|.+++...+......+.        .+++                   .++..+.........++
T Consensus       196 ~~~~~~~~~la~~~~R~~g~~~~~~~~~~~l~~~~~~~~~~~~~-------------------~~~~~~~~~~~~~~~~~  256 (432)
T GPI18_YEAST/2-  196 DISWRYWFPYSFISMACFTLASLNRSNCVLLGIYFIFDLIELTK-------------------NRKFVKAICFPLLSGSL  256 (432)
T ss_pred             hHHHHHHHHHHHHHHHhHHHHHHHHHHHHHHHHHHHHHHHHhhh-------------------hHHHHHHHHHHHHHHHH


Q ss_pred             HHHHHHHHHHHH-HccCCCccccCCCcccCCCchhhHHhHhhHHHHHHHHHhccccccccCccccCccccccccHHHHHH
Q sp|Q6ZXV5|TMTC  245 STLLLVVIRVQV-IQSQLPVFTRFDNPAAVSPTPTRQLTFNYLLPVNAWLLLNPSELCCDWTMGTIPLIESLLDIRNLAT  323 (426)
Q Consensus       245 ~~~~~~~~~~~~-~~~~~~~~~~~~~~~~~~~~~~~~~~~~~~~~~~~~~~~~~~~~~~~~~~~~~~~~~~~~~~~~~~~  323 (426)
                      ...++....... .+.................    .....+....+.....+..+....+.....        +.....
T Consensus       257 ~~~p~~~~~~~~~~~~f~~~~~~w~~~~~~~~----~~~~~~~~~~~~q~~yw~~g~~~~~~~~~~--------~~~ll~  324 (432)
T GPI18_YEAST/2-  257 MFSALLYQQYYLPYKTFCPQRGEWCKSQLFSS----IFITKTSLYSYIQSHYWGVGLLKYWTPNNI--------PNFLFA  324 (432)
T ss_pred             HHHHHHHHHHHHHHHHHCCCCChhHhCCCCCc----hhhcccchHHHHHHHcCCCcchhcCCccch--------hHHHhH


Q ss_pred             HHHHHHHHHHHHHHHHccCCCchhHHHHHHHHHHHHHHHhccCCCcchhhchhhchHHHHHHHHHHHHHHHHhcccchHH
Q sp|Q6ZXV5|TMTC  324 FTFFCFLGMLGVFSIRYSGDSSKTVLMALCLMALPFIPASNLFFPVGFVVAERVLYVPSMGFCILVAHGWQKISTKSVFK  403 (426)
Q Consensus       324 ~~~~~~~~~~~~~~~~~~~~~~~~~~~~~~~~~~~~~~~~~~~~~~~~~~~~ry~~~~~~~~~il~~~~~~~~~~~~~~~  403 (426)
                      .......+..+....++++++..........+..........     .....||.. ..|++.+.++..+.+..+++++.
T Consensus       325 ~p~~~l~~~~~~~~~~~~~~~~~~~~~~~~~~~~~~~~~~~~-----~~~~~R~~~-~~P~l~~~~a~~~~~~~~~~~~~  398 (432)
T GPI18_YEAST/2-  325 VPNIIILIYSSIYFSKIYPSYNLKALVWITRALVVIVCFFAH-----VQILNRIAS-FLPLHLWYLADRLVKTSDPKKME  398 (432)
T ss_pred             HHHHHHHHHHHHHHHhhCCccccHHHHHHHHHHHHHHHHHHH-----HHHHHHHHh-ccHHHHHHHHHHHhcCCCCCcCC


Q ss_pred             H--------HHHHHHHHHHHHHHHHhhhhcC
Q sp|Q6ZXV5|TMTC  404 K--------LSWICLSMVILTHSLKTFHRNW  426 (426)
Q Consensus       404 ~--------~~~~~~~~~~~~~~~~~~~~~~  426 (426)
                      .        .......++....+...+..-+
T Consensus       399 ~~~~~~~~~~~~~~~~~~~~~~~~~l~~~f~  429 (432)
T GPI18_YEAST/2-  399 NPKGDDKIVKFYIYWLAFWIPLQTILFAAFL  429 (432)
T ss_pred             CCCCCCHHHHHHHHHHHHHHHHHHHHHHccC


No 7
>PF02366.19 ; PMT ; Dolichyl-phosphate-mannose-protein mannosyltransferase
Probab=99.66  E-value=1.5e-14  Score=117.06  Aligned_cols=215  Identities=13%  Similarity=0.083  Sum_probs=0.0  Template_Neff=12.200

Q ss_pred             HHHHHHHHHHHHHHhhCCCceeccHHHHhcCCCCCCCCcHHHHhccccCCCCCCcchhcCCCCcchHHHHHHHHHHhC--
Q sp|Q6ZXV5|TMTC    9 ITLIVGVVTACYWNSLFCGFVFDDVSAILDNKDLHPSTPLKTLFQNDFWGTPMSEERSHKSYRPLTVLTFRLNYLLSE--   86 (426)
Q Consensus         9 ~~~l~~~~~~~~~~~~~~~~~~Dd~~~~~~~~~~~~~~~~~~~~~~~~~~~~~~~~~~~~~~~Pl~~~~~~~~~~lfg--   86 (426)
                      .++++.............+..+||..+...+++..+++.                  ....++|............+|  
T Consensus         2 ~~~~~~~~~~~~~~~~~~~~~~D~~~~~~~a~~~~~~~~------------------~~~~~~~~~~~~~~~~~~~~~~~   63 (247)
T PMT1_SCHPO/38-    2 FLTVVAFCVRAQRLMNPAKVVFEELRYYNYAVDYVNNKL------------------LMDVYPPLGKLLFSLVAALTGNK   63 (247)
T ss_pred             hHHHHHHHHHHHHHhCCcccchHHHHHHHHHHHHHcCcc------------------ccCCCCcHHHHHHHHHHHHcCCC


Q ss_pred             ----------------CCchHHHHHHHHHHHHHHHHHHHHHHHhc-CCHHHHHHHHHHHHCcccHHHHHHhhccHHHHHH
Q sp|Q6ZXV5|TMTC   87 ----------------LKPMSYHLLNMIFHAVVSVIFLKVCKLFL-DNKSSVIASLLFAVHPIHTEAVTGVVGRAELLSS  149 (426)
Q Consensus        87 ----------------~~~~~~rl~~~l~~~~~~~~~y~l~~~~~-~~~~a~~aall~~~~p~~~~~~~~~~~~~~~~~~  149 (426)
                                      .+....|+.+.+++.+++..+|.++|+.. +++.+.+++++++++|.........  ++|.+..
T Consensus        64 ~~~~~~~~~~~~~~~~~~~~~~~~~~~~~~~~~~~~~~~~~~~~~~~~~~a~~~~~~~~~~p~~~~~~~~~--~~d~~~~  141 (247)
T PMT1_SCHPO/38-   64 YELNTLDEPGQQYPFTDVAYSMRLFTCLLGSLLVPLMYGTVYFPTKSKTAASLAALFVIFDNGLITMSRYI--MIEIPAL  141 (247)
T ss_pred             cccccccCCCCCCCcchHHHHHHHHHHHHHHHHHHHHHHHHhcccCCHHHHHHHHHHHHhchhHHHhHhhc--cchHHHH


Q ss_pred             HHHHHHHHHHHHc-------CCCCCcccHHHHHHHHHHHHHHHHhHhHHHHHHHHHHHHHHHHhcCCCccchhcccchhh
Q sp|Q6ZXV5|TMTC  150 IFFLAAFLSYTRS-------KGPDNSIIWTPIALTVFLVAVATLCKEQGITVVGICCVYEVFIAQGYTLPLLCTTAGQFL  222 (426)
Q Consensus       150 ~~~~l~~~~~~~~-------~~~~~~~~~~~~~~~~~~~~la~~~k~~~~~~~~~~~~~~~~~~~~~~~~~~~~~~~~~~  222 (426)
                      ++.+++++++.+.       .++++   ++....++++.+++.++|+.+....+...+.......+             +
T Consensus       142 ~~~~~~~~~~~~~~~~~~~~~~~~~---~~~~~~~~~~~~l~~~~k~~~~~~~~~~~~~~~~~~~~-------------~  205 (247)
T PMT1_SCHPO/38-  142 YFMSLTAFYWSVYEAQQKRPFSLRW---HTSLLSTGVALGLALSTKLSAMFTFGWLLILAAFHLWN-------------L  205 (247)
T ss_pred             HHHHHHHHHHHHHHHhcCCCCCcHH---HHHHHHHHHHHHHHHHhhHHHHHHHHHHHHHHHHHHHH-------------h


Q ss_pred             cCCCCCChHHHHHHHHHHHHHHHHHHHHHHHHHHHcc
Q sp|Q6ZXV5|TMTC  223 RGKGSIPFSMLQTLVKLIVLMFSTLLLVVIRVQVIQS  259 (426)
Q Consensus       223 ~~~~~~~~~~~~~~~~~~~~~~~~~~~~~~~~~~~~~  259 (426)
                      ++++..+...+..........+...++........++
T Consensus       206 ~~~~~~~~~~~~~~~~~~~~~~~~~p~~~~~~~~~~~  242 (247)
T PMT1_SCHPO/38-  206 LGDLSVPMYRIVKHLFSYIFYLIGVPITVYLAVFAVH  242 (247)
T ss_pred             cCCCCCCHHHHHHHHHHHHHHHHHHHHHHHHHHHHHH


No 8
>PF12250.9 ; AftA_N ; Arabinofuranosyltransferase N terminal
Probab=99.63  E-value=3.1e-13  Score=117.43  Aligned_cols=322  Identities=11%  Similarity=-0.040  Sum_probs=0.0  Template_Neff=8.400

Q ss_pred             HHHHHHHHHHHHHHHHhhCC-CceeccHHHHhcCCCCCCCCcHHHHhccccCCCCCCcchhcCCCCcchHHHHHHHHHHh
Q sp|Q6ZXV5|TMTC    7 KEITLIVGVVTACYWNSLFC-GFVFDDVSAILDNKDLHPSTPLKTLFQNDFWGTPMSEERSHKSYRPLTVLTFRLNYLLS   85 (426)
Q Consensus         7 ~~~~~l~~~~~~~~~~~~~~-~~~~Dd~~~~~~~~~~~~~~~~~~~~~~~~~~~~~~~~~~~~~~~Pl~~~~~~~~~~lf   85 (426)
                      ...++...+...++...... +.+.||.++....+.+.++....++...+          ..+.|||+++++.+....++
T Consensus        76 ~~~l~~~~l~~~L~~t~~~~~gl~~D~~~~~~~~~~~~~~~~~~d~~~~~----------~~~~YPPl~~~l~~~~~~l~  145 (432)
T U3GUY2_9CORY/3   76 PAALVITTLGIPLSATRLYLDGINVDQGFRTQFLTWMGYTIHLSDMNYID----------MPSYYPGAWFWIGGRLANLL  145 (432)
T ss_pred             HHHHHHHHHHHHHhcCcccCCCccccHHHHHHHHHHHHhccccccccCCC----------CcccCChHHHHHHHHHHHHh


Q ss_pred             CCCc-hHHHHHHHHHHHHHHHHHHHHHHHhcCC-HHH-HHHHHHHHHCcccHHHHHHhhccHHHHHHHHHHHHHHHHHHc
Q sp|Q6ZXV5|TMTC   86 ELKP-MSYHLLNMIFHAVVSVIFLKVCKLFLDN-KSS-VIASLLFAVHPIHTEAVTGVVGRAELLSSIFFLAAFLSYTRS  162 (426)
Q Consensus        86 g~~~-~~~rl~~~l~~~~~~~~~y~l~~~~~~~-~~a-~~aall~~~~p~~~~~~~~~~~~~~~~~~~~~~l~~~~~~~~  162 (426)
                      |.++ ...|..+++...++....|.+.|++.++ +.+ .++++..+..|..     ......+.....+....++.+.|.
T Consensus       146 G~~~~~a~r~~~~l~~~l~~~~~y~l~r~l~~~~~~al~ia~~~~~~~~~~-----~~~~~y~~l~~~~l~~~l~~~~r~  220 (432)
T U3GUY2_9CORY/3  146 GLAGWEVFQPWALISLATAGSILVPVWQRICGSLTVASGIALVTTSITIVM-----SADEPYAAIITMGVPAATVMMRRA  220 (432)
T ss_pred             CCCHHHHhHHHHHHHHHHHHHHHHHHHHHHHCCHHHHHHHHHHHHHHHHhc-----CCCCcHHHHHHHHHHHHHHHHHHH


Q ss_pred             CCCCCcccHHHHHHHHHHHHHHHHhHhHHHHHHHHHHH-HHHHHhcCCCccchhcccchhhcCCCCCChHHHHHHHHHHH
Q sp|Q6ZXV5|TMTC  163 KGPDNSIIWTPIALTVFLVAVATLCKEQGITVVGICCV-YEVFIAQGYTLPLLCTTAGQFLRGKGSIPFSMLQTLVKLIV  241 (426)
Q Consensus       163 ~~~~~~~~~~~~~~~~~~~~la~~~k~~~~~~~~~~~~-~~~~~~~~~~~~~~~~~~~~~~~~~~~~~~~~~~~~~~~~~  241 (426)
                      .++++    +.....+++.+++.++|............ ........                .++.++..++.......
T Consensus       221 l~~~~----~~~~~~gl~lgl~~l~y~~~~~~~~~~~~~~~~l~~~~----------------~~~~~~~~~~~~~~~~~  280 (432)
T U3GUY2_9CORY/3  221 LTGSL----WPLIGLTLYIGVSAAMYTLFTAVVALSVCVMAALFAVV----------------FDHSIKPLLRLLIIGTG  280 (432)
T ss_pred             hcCCc----hHHHHHHHHHHHHHHHhHHHHHHHHHHHHHHHHHHHHH----------------cCCCchHHHHHHHHHHH


Q ss_pred             HHHHHHHHHHHHHHHHccCCCccccCCCcccCCCchhhHHhHhhHHHHHHHHHhccccccccCccccCccccccccHHHH
Q sp|Q6ZXV5|TMTC  242 LMFSTLLLVVIRVQVIQSQLPVFTRFDNPAAVSPTPTRQLTFNYLLPVNAWLLLNPSELCCDWTMGTIPLIESLLDIRNL  321 (426)
Q Consensus       242 ~~~~~~~~~~~~~~~~~~~~~~~~~~~~~~~~~~~~~~~~~~~~~~~~~~~~~~~~~~~~~~~~~~~~~~~~~~~~~~~~  321 (426)
                      ..+...+++..............+...+....                                    +...+...+...
T Consensus       281 a~~~a~~~~~P~l~~~~~~~~~~~~~~~~~~~------------------------------------~~~~~~~~p~~~  324 (432)
T U3GUY2_9CORY/3  281 SALIASTVWAPYLTAILSGQPHSGATAMHYLP------------------------------------PTGAQVPMPMLQ  324 (432)
T ss_pred             HHHHHHHHHHHHHHHHHhCCCCCCcchHhcCC------------------------------------ccccCCCCcccc


Q ss_pred             HHHHHHHHHHHHHHHHHHccCCCchhHHHHHHHHHHHHHHHhccCCCcchhhchhhchHHHHHHHHHHHHHHHHhccc
Q sp|Q6ZXV5|TMTC  322 ATFTFFCFLGMLGVFSIRYSGDSSKTVLMALCLMALPFIPASNLFFPVGFVVAERVLYVPSMGFCILVAHGWQKISTK  399 (426)
Q Consensus       322 ~~~~~~~~~~~~~~~~~~~~~~~~~~~~~~~~~~~~~~~~~~~~~~~~~~~~~~ry~~~~~~~~~il~~~~~~~~~~~  399 (426)
                      ......+.+++.+....+++++..+...........-............+....|+..+..+.+++.++.++.++.++
T Consensus       325 ~~~~~~L~l~Glv~l~~~~r~~~~~~l~~~~~~~y~w~~~~~~~~~~~~~ll~~R~~~~l~~~l~~~~a~gi~~l~~~  402 (432)
T U3GUY2_9CORY/3  325 FNLVGLLCLLGLAYLIVRIADPDVRSMLIAQIVFYGWIVTSMIVSLSGKTLLGFRLDAIITIQLATAGMLALAELRLV  402 (432)
T ss_pred             ccHHHHHHHHHHHHHHHHhcCHhHHHHHHHHHHHHHHHHHHHHHHHhCCCchhHhHHHHHHHHHHHHHHHHHHHHHHc


No 9
>PF10034.10 ; Dpy19 ; Q-cell neuroblast polarisation
Probab=99.62  E-value=4.4e-13  Score=124.64  Aligned_cols=344  Identities=11%  Similarity=0.001  Sum_probs=0.0  Template_Neff=10.800

Q ss_pred             CceeccHHHHhcCCCCCCCCcHHHHhcc--ccCCCCCCcchhcCCCCcchHHHH-HHHHHHhC-----------------
Q sp|Q6ZXV5|TMTC   27 GFVFDDVSAILDNKDLHPSTPLKTLFQN--DFWGTPMSEERSHKSYRPLTVLTF-RLNYLLSE-----------------   86 (426)
Q Consensus        27 ~~~~Dd~~~~~~~~~~~~~~~~~~~~~~--~~~~~~~~~~~~~~~~~Pl~~~~~-~~~~~lfg-----------------   86 (426)
                      ++..||..|+..++++.+++++.+....  ......+..+.......|.+..+. +..++++|                 
T Consensus        32 ~~~~d~~~y~~~~~~i~~~~~~~~~~~~~~~d~~~~~p~g~~~~~~~~~~~~~~~a~~~~~~~~~~~~~~~~~~~~~~~~  111 (651)
T A7ST13_NEMVE/6   32 SFRTEMGLYYSYYKTMVEAPTFLDGLHAVMNCNVTEYPDTVNTLKRFNLYPEVILAGKFRIFEWLASKFEYQTKTCYTVN  111 (651)
T ss_pred             ccCcchhhHHhHHhhhccCCCHHHHHHHHHcCCCCcCCCCchHHhhcchHHHHHHHHHHHHHHHHHhhcCcCccchheee


Q ss_pred             ---------------CCchHHHHHHHHHHHHHHHHHHHHHHHhcCCH-HHHHHHHHHHHCcccHHHHHHhhccHHHHHHH
Q sp|Q6ZXV5|TMTC   87 ---------------LKPMSYHLLNMIFHAVVSVIFLKVCKLFLDNK-SSVIASLLFAVHPIHTEAVTGVVGRAELLSSI  150 (426)
Q Consensus        87 ---------------~~~~~~rl~~~l~~~~~~~~~y~l~~~~~~~~-~a~~aall~~~~p~~~~~~~~~~~~~~~~~~~  150 (426)
                                     ...........++++++++.+|.++|++++++ .|++++++++++|.++..........|.+..+
T Consensus       112 ~~~~~~~~~~~~~~~~p~~~~~~~~~i~~~l~v~~~y~l~~~l~~~~~~al~aall~a~~p~~~~~~~~g~~~~~~~~~~  191 (651)
T A7ST13_NEMVE/6  112 RGYGLPPVQSCEGLGELSFFYVYSIFFLTGLMMACFFILCFYLSGSILGGVLGTLCYFFNHGEATRVMWTPPLRESFSYP  191 (651)
T ss_pred             cCCCCCCcccCCCcCchHHHHHHHHHHHHHHHHHHHHHHHHHHcCChHHHHHHHHHHHhChhhhhhHhhCCCccccCHHH


Q ss_pred             HHHHHHHHHHHcCCCCCcccH--HHHHHHHHHHHHHHHhHhHHHHHHHHHHHHHHHHhcCCCccchhcccchhhcCCCCC
Q sp|Q6ZXV5|TMTC  151 FFLAAFLSYTRSKGPDNSIIW--TPIALTVFLVAVATLCKEQGITVVGICCVYEVFIAQGYTLPLLCTTAGQFLRGKGSI  228 (426)
Q Consensus       151 ~~~l~~~~~~~~~~~~~~~~~--~~~~~~~~~~~la~~~k~~~~~~~~~~~~~~~~~~~~~~~~~~~~~~~~~~~~~~~~  228 (426)
                      +.+++++++.+..++++   .  ++.++++++.+++..+|...........+..+.....                ++..
T Consensus       192 f~~l~l~~~~~~~~~~~---~~~~~~~l~gl~~~l~~~~~~~~~~~~~~~~~~~~~~~~~----------------~~~~  252 (651)
T A7ST13_NEMVE/6  192 YLVAQLLVVTFTLRSVK---VTWRHITLVSMTTALFMIPWQFAQFALLTQTCALFVVYIM----------------HFIT  252 (651)
T ss_pred             HHHHHHHHHHHHHhCCC---CCHHHHHHHHHHHHHHHHHhhhHHHHHHHHHHHHHHHHHh----------------hcCC


Q ss_pred             ChHHHHHHHHHHHHHHHHHHHHHHHHHHH---------------------------------------------------
Q sp|Q6ZXV5|TMTC  229 PFSMLQTLVKLIVLMFSTLLLVVIRVQVI---------------------------------------------------  257 (426)
Q Consensus       229 ~~~~~~~~~~~~~~~~~~~~~~~~~~~~~---------------------------------------------------  257 (426)
                      ++..+......+...++............                                                   
T Consensus       253 ~~~~~~~~~~~~~~~~~~~~~~~~~~~~~~~~~~~~~~~~~~~~~~~~~~~~~~~~~~~~~~~~~~~~~~~~~~~~~~~~  332 (651)
T A7ST13_NEMVE/6  253 ADKFCKILYGLLVAHLLNFAVQFGNSMLLSSFFMSAVISALVVAKAESQIHKLPYQLLIWATQGLGFAAGTLGIKVAVAK  332 (651)
T ss_pred             HHHHHHHHHHHHHHHHHHHHHHccchHHHHHHHHHHHHHHHHHHHHHhhhccCCHHHHHHHHHHHHHHHHHHHHHHHHHH


Q ss_pred             ----------ccCCCccccCCCcccCCCchhhHHhHhhHHHHHHHHHhccccccccCccccCccccccccHHHHHHHHHH
Q sp|Q6ZXV5|TMTC  258 ----------QSQLPVFTRFDNPAAVSPTPTRQLTFNYLLPVNAWLLLNPSELCCDWTMGTIPLIESLLDIRNLATFTFF  327 (426)
Q Consensus       258 ----------~~~~~~~~~~~~~~~~~~~~~~~~~~~~~~~~~~~~~~~~~~~~~~~~~~~~~~~~~~~~~~~~~~~~~~  327 (426)
                                ..........................                          ........+.........
T Consensus       333 ~~~~~~~~~~~~~~~~~~~~~~~~~~~~~~~~~~~~--------------------------~~~~~~~~~~~~~~~~~~  386 (651)
T A7ST13_NEMVE/6  333 VLSIADDSKFTSYRDFHTLLYTCAPEFDFLDQEAPV--------------------------KLTKTLLLPSAIVAASAV  386 (651)
T ss_pred             hcCcccccccCCCCCHHHHHHhcchhcCCCChHHHH--------------------------HHHHhcHHHHHHHHHHHH


Q ss_pred             HHHHHHHHHHHHccCCCchh------------------------HHHHHHHHHHHHHHHhccCCCcchhhchhhchHHHH
Q sp|Q6ZXV5|TMTC  328 CFLGMLGVFSIRYSGDSSKT------------------------VLMALCLMALPFIPASNLFFPVGFVVAERVLYVPSM  383 (426)
Q Consensus       328 ~~~~~~~~~~~~~~~~~~~~------------------------~~~~~~~~~~~~~~~~~~~~~~~~~~~~ry~~~~~~  383 (426)
                      ............|+++..+.                        ..+.+++.+.....         .....||..+..|
T Consensus       387 ~~~~~~~~~~~~~~~~~~~~~~~~~~~~~~~~~~~~~~~~~~~~~~~~~~~~~~~~~~---------~~~~~R~~~~~~p  457 (651)
T A7ST13_NEMVE/6  387 IAKVGASEWEYWVRGKKSQVKSDSADEHDEGAQGQEANPRPHAEYVYHVLQAMAFVLM---------AVIIMRLKLFGTP  457 (651)
T ss_pred             HHHHHHHHHHHHHhcccccCCCCCccccccccccccCCCCCchHHHHHHHHHHHHHHH---------HHHHHHHHHHHHH


Q ss_pred             HHHHHHHHHHHH-hcccchHHHHHHHHHHHHHHHHHHHhhhh
Q sp|Q6ZXV5|TMTC  384 GFCILVAHGWQK-ISTKSVFKKLSWICLSMVILTHSLKTFHR  424 (426)
Q Consensus       384 ~~~il~~~~~~~-~~~~~~~~~~~~~~~~~~~~~~~~~~~~~  424 (426)
                      +++++++.++.+ +.++.+.++....+.+++++.........
T Consensus       458 ~l~il~a~~~~~~~~~~~~~~~~~~~~~~~~~~~~~~~~~~~  499 (651)
T A7ST13_NEMVE/6  458 ALCVLASLVASRQFFSFLGDRRRHQAIVIALIAVMSVQGFSN  499 (651)
T ss_pred             HHHHHHHHHhcHHHHHhhhHHHHHHHHHHHHHHHHHhcchhh


No 10
>PF09913.10 ; DUF2142 ; Predicted membrane protein (DUF2142)
Probab=99.54  E-value=5.4e-13  Score=116.06  Aligned_cols=328  Identities=11%  Similarity=-0.026  Sum_probs=0.0  Template_Neff=9.800

Q ss_pred             HHHHHhhCCCceeccHHHHhcCCCCCCCCcHHHHhcccc-----------------------------------------
Q sp|Q6ZXV5|TMTC   18 ACYWNSLFCGFVFDDVSAILDNKDLHPSTPLKTLFQNDF-----------------------------------------   56 (426)
Q Consensus        18 ~~~~~~~~~~~~~Dd~~~~~~~~~~~~~~~~~~~~~~~~-----------------------------------------   56 (426)
                      ..+..........||..|...+....+++......+...                                         
T Consensus         4 ~~~~~~~P~~~~pDE~~H~~~a~~ia~g~~~~~~~~~~~~~~~~~~~~~~~~~~~~~~~~~~~~~~~~~~~~~~~~~~~~   83 (405)
T Q01XM3_SOLUE/3    4 LAFAVVMPPFQVPDEDGHFIRAYLISRGEFVGRGAPRVPGTVVLSMMRYPEMGERFGRFKPRELVRDLIPHPGSVSPEVP   83 (405)
T ss_pred             eehhhccCCCCCCChHHHHHHHHHHHcCceeeecCCCCCCcccchhccCcccccccCCCCchHHHhccCCCCCCCCCCcc


Q ss_pred             -----CCCCCCcchhcCC-----CCcchHHHHHHHH---HHhCCC----chHHHHHHHHHHHHHHHHHHHHHHHhcCCHH
Q sp|Q6ZXV5|TMTC   57 -----WGTPMSEERSHKS-----YRPLTVLTFRLNY---LLSELK----PMSYHLLNMIFHAVVSVIFLKVCKLFLDNKS  119 (426)
Q Consensus        57 -----~~~~~~~~~~~~~-----~~Pl~~~~~~~~~---~lfg~~----~~~~rl~~~l~~~~~~~~~y~l~~~~~~~~~  119 (426)
                           ......++.....     +||++++..+...   +++|.+    ....|+.+++++++++.++|+++++..    
T Consensus        84 ~~~~~~~~~~~~~~~~~~~~~~~~pPl~y~~~a~~~~l~~~~~~~~~~~~~~~Rl~s~l~~~~~~~~~~~~~~~~~----  159 (405)
T Q01XM3_SOLUE/3   84 SLNLGNLDVRHRWLPWSIIGSSLYCPLVYMPASLGIATVRILSGSPLLMMYGARLFNVIVFAAALAISFRLAPRYR----  159 (405)
T ss_pred             ccccccCCCcccccCccccCccccCHHhHHHHHHHHHHHHHccCCHHHHHHHHHHHHHHHHHHHHHHHHHHChhhH----


Q ss_pred             HHHHHHHHHHCcccHHHHHHhhccHHHHHHHHHHHHHHHHHHcCCCC-CcccHHHHHHHHHHHHHHHHhHhHHHHHHHHH
Q sp|Q6ZXV5|TMTC  120 SVIASLLFAVHPIHTEAVTGVVGRAELLSSIFFLAAFLSYTRSKGPD-NSIIWTPIALTVFLVAVATLCKEQGITVVGIC  198 (426)
Q Consensus       120 a~~aall~~~~p~~~~~~~~~~~~~~~~~~~~~~l~~~~~~~~~~~~-~~~~~~~~~~~~~~~~la~~~k~~~~~~~~~~  198 (426)
                        .++++++++|..+......  ++|.+..++.+++++++.+..+++ +   ++.++..+++.+++.++|   ..++.+.
T Consensus       160 --~~~~~~a~~P~~~~~~~~~--~~D~~~~~~~~~~~~~~~~~~~~~~~---~~~~~~~~~~~~l~~~~K---~~~~~~~  229 (405)
T Q01XM3_SOLUE/3  160 --ALFTAVALMPMTLQQAGGI--SADLVTIAFSFVGFSLVLHSREHFVS---RRLLILIVLVFVMWVLCK---SSIWALP  229 (405)
T ss_pred             --HHHHHHHhchHHHHHHhcC--ChHHHHHHHHHHHHHHHHhcCCcCCC---HHHHHHHHHHHHHHHHHH---HHHHHHH


Q ss_pred             HHHHHHHhcCCCccchhcccchhhcCCCCCChHHHHHHHHHHHHHHHHHHHHHHHHHHHccCCCccccCCCcccCCCchh
Q sp|Q6ZXV5|TMTC  199 CVYEVFIAQGYTLPLLCTTAGQFLRGKGSIPFSMLQTLVKLIVLMFSTLLLVVIRVQVIQSQLPVFTRFDNPAAVSPTPT  278 (426)
Q Consensus       199 ~~~~~~~~~~~~~~~~~~~~~~~~~~~~~~~~~~~~~~~~~~~~~~~~~~~~~~~~~~~~~~~~~~~~~~~~~~~~~~~~  278 (426)
                      ....+..+++                   .+++.++.....+..++....+.............................
T Consensus       230 l~~~~~~~~~-------------------~~~~~~~~~~~~~~~~~~~~~~~~~~~~~~~~~~~~~~~~~~~~~~~~~~~  290 (405)
T Q01XM3_SOLUE/3  230 LLLLIPVSAF-------------------KNRLTWAAYLGVASVCMVGALLVWNNVTAPNLETFRAVRLTHGVDMPANIR  290 (405)
T ss_pred             HHHHHhHHhh-------------------CchHHHHHHHHHHHHHHHHHHHHHHhhcCCCccchhhccccCCCChHHHHH


Q ss_pred             hHHhHhhHHHHHHHHHhccccccccCccccCccccccccHHHHHHHHHHHHHHHHHHHHHHccCCCchhHHHHHHHHHHH
Q sp|Q6ZXV5|TMTC  279 RQLTFNYLLPVNAWLLLNPSELCCDWTMGTIPLIESLLDIRNLATFTFFCFLGMLGVFSIRYSGDSSKTVLMALCLMALP  358 (426)
Q Consensus       279 ~~~~~~~~~~~~~~~~~~~~~~~~~~~~~~~~~~~~~~~~~~~~~~~~~~~~~~~~~~~~~~~~~~~~~~~~~~~~~~~~  358 (426)
                      ...+...................+...............+.........+++........+++++.+.........+...
T Consensus       291 ~~~~~p~~~~~~~~~~~~~~~~~~~~~~~g~~g~~~~~lp~~~~~~~~~~l~~~~~~~~~~~~~~~~~~~~~~~~~~~~~  370 (405)
T Q01XM3_SOLUE/3  291 LVGAHPLMFVRYLIGVVGSNLKPEIGQFIGAFGWLRFPLPSWVRAAYLLLVLVTAVTEFPAKSFRTWERGVLALVLLGGV  370 (405)
T ss_pred             HHHhCHHHHHHHHHHHHHHhhHHHHHHHHHHhhccCCCccHHHHHHHHHHHHHHHHccCCccCCCHHHHHHHHHHHHHHH


Q ss_pred             HHHHhccCCCcchh---------------hchhhc
Q sp|Q6ZXV5|TMTC  359 FIPASNLFFPVGFV---------------VAERVL  378 (426)
Q Consensus       359 ~~~~~~~~~~~~~~---------------~~~ry~  378 (426)
                      .+............               .+.||+
T Consensus       371 ~~i~~~~~~~~~~~~~~~i~G~~~~~~~~~QgRY~  405 (405)
T Q01XM3_SOLUE/3  371 LFVHAAMCISDTTLCSGTLNSGCRDESIVFQGRYL  405 (405)
T ss_pred             HHHHHHHHHhccCCCcceeccCCCCccceeceecC


No 11
>PF13231.7 ; PMT_2 ; Dolichyl-phosphate-mannose-protein mannosyltransferase
Probab=99.54  E-value=6.2e-13  Score=99.51  Aligned_cols=156  Identities=13%  Similarity=0.181  Sum_probs=0.0  Template_Neff=11.500

Q ss_pred             CCCcchHHHHHHHHHHhCCCchHHHHHHHHHHHHHHHHHHHHHHHhcCCHHHHHHHHHHHHCcccHHHHHHhhccHHHHH
Q sp|Q6ZXV5|TMTC   69 SYRPLTVLTFRLNYLLSELKPMSYHLLNMIFHAVVSVIFLKVCKLFLDNKSSVIASLLFAVHPIHTEAVTGVVGRAELLS  148 (426)
Q Consensus        69 ~~~Pl~~~~~~~~~~lfg~~~~~~rl~~~l~~~~~~~~~y~l~~~~~~~~~a~~aall~~~~p~~~~~~~~~~~~~~~~~  148 (426)
                      +|||+++++.+....++|+++...|+.+.+++.++...+|.+.|+..+++.+..++.+++++|..  .......++|...
T Consensus         1 ~~~P~~~~~~~~~~~l~g~~~~~~~~~~~~~~~~~~~~~~~~~~~~~~~~~~~~~~~~~~~~p~~--~~~~~~~~~~~~~   78 (159)
T D5UN54_TSUPD/6    1 DKPPASLWVMELSTRIFGVNSWAMLVPQALLGVAAVALLYATVRRRFGAVAGLLAGLILAVTPVA--AMMFRFNNPDALL   78 (159)
T ss_pred             CCChHHHHHHHHHHHHHCCCHHHHHHHHHHHHHHHHHHHHHHHHHHHHHHHHHHHHHHHHhcHHH--HHhhhcCCHHHHH


Q ss_pred             HHHHHHHHHHHHHcCCCCCcccHHHHHHHHHHHHHHHHhHhHHHHHHHHHHHHHHHHhcCCCccchhcccchhhcCCCCC
Q sp|Q6ZXV5|TMTC  149 SIFFLAAFLSYTRSKGPDNSIIWTPIALTVFLVAVATLCKEQGITVVGICCVYEVFIAQGYTLPLLCTTAGQFLRGKGSI  228 (426)
Q Consensus       149 ~~~~~l~~~~~~~~~~~~~~~~~~~~~~~~~~~~la~~~k~~~~~~~~~~~~~~~~~~~~~~~~~~~~~~~~~~~~~~~~  228 (426)
                      .++..++++...+..++++   .+....++++.+++..+|+......+..........++                    
T Consensus        79 ~~~~~~~~~~~~~~~~~~~---~~~~~~~~~~~~l~~~~k~~~~~~~~~~~~~~~~~~~~--------------------  135 (159)
T D5UN54_TSUPD/6   79 VLLMIAATWAMLRAVEDGR---WRWLIVCGAFVGVGFLTKQLAVMLIVPGLALTYLVAGP--------------------  135 (159)
T ss_pred             HHHHHHHHHHHHHHHHcCC---hHHHHHHHHHHHHHHHcccchHHhhHHHHHHHHHHhCC--------------------


Q ss_pred             ChHHHHHHHHHHHHHHHHHHHH
Q sp|Q6ZXV5|TMTC  229 PFSMLQTLVKLIVLMFSTLLLV  250 (426)
Q Consensus       229 ~~~~~~~~~~~~~~~~~~~~~~  250 (426)
                       ++.++.........+......
T Consensus       136 -~~~~~~~~~~~~~~~~~~~~~  156 (159)
T D5UN54_TSUPD/6  136 -PKIGVRIAQLFAAGTSMIVAA  156 (159)
T ss_pred             -hhHHHHHHHHHHHHHHHHHHH


No 12
>PF04602.13 ; Arabinose_trans ; Mycobacterial cell wall arabinan synthesis protein
Probab=99.48  E-value=1.1e-10  Score=100.55  Aligned_cols=350  Identities=9%  Similarity=-0.025  Sum_probs=0.0  Template_Neff=6.600

Q ss_pred             HHHHHHHHHHhhCCCceeccHHHHhcCCCCCCCCcHHHHhccccCCCCCCcchhcCCCCcchHHHHHHHHHH--hCCCch
Q sp|Q6ZXV5|TMTC   13 VGVVTACYWNSLFCGFVFDDVSAILDNKDLHPSTPLKTLFQNDFWGTPMSEERSHKSYRPLTVLTFRLNYLL--SELKPM   90 (426)
Q Consensus        13 ~~~~~~~~~~~~~~~~~~Dd~~~~~~~~~~~~~~~~~~~~~~~~~~~~~~~~~~~~~~~Pl~~~~~~~~~~l--fg~~~~   90 (426)
                      .++...+....+..+...||.+|...+++..+++...+.+..           +...++|...+ ..+....  +|.+..
T Consensus        51 ~~v~~~l~~w~~~gp~~~DEG~Yl~~ar~~~~~G~~~npy~~-----------~~~~~~Pfg~~-~~l~~~~~~~g~s~~  118 (471)
T F6EEB8_HOYSD/2   51 LIVGAILLGWYFIGANTADDGYILNMARVAGHAGYMANYYRW-----------YGVPEAPFGWF-YDVTAALAALSTASP  118 (471)
T ss_pred             HHHHHHHHHHHHhccCCCChHHHHHHHHHHHhcCCccccchh-----------cCCCCCCcHHH-HHHHHHHHHhcCChH


Q ss_pred             HHHHHHHHHHHHHHHHHHHHHHHhcC-----CHHHHHHHHHHHHCcccHHHHHHhhccHHHHHHHHHHHHHHHHHHcCCC
Q sp|Q6ZXV5|TMTC   91 SYHLLNMIFHAVVSVIFLKVCKLFLD-----NKSSVIASLLFAVHPIHTEAVTGVVGRAELLSSIFFLAAFLSYTRSKGP  165 (426)
Q Consensus        91 ~~rl~~~l~~~~~~~~~y~l~~~~~~-----~~~a~~aall~~~~p~~~~~~~~~~~~~~~~~~~~~~l~~~~~~~~~~~  165 (426)
                      ..|++++++++++..+++....+..+     ++.+..++.+..+.......   ...+.|....++.++++++..|..++
T Consensus       119 ~lRl~~ll~~l~~w~lL~~~vl~rl~~~~~~~~~a~~~aal~~la~wlp~~---~~lr~Ep~~al~~~~~l~l~~ra~~~  195 (471)
T F6EEB8_HOYSD/2  119 FVRLTTLIASILCWWIISREVIPRLGRRARHTPAVYWTAAAVFLAFWLPYN---NGLRPEPVIAVGALLTWISVERAIAT  195 (471)
T ss_pred             HHHHHHHHHHHHHHHHHHHHHHHHhccccCCcHHHHHHHHHHHHHHHcccc---CCCCcHHHHHHHHHHHHHHHHHHHhc


Q ss_pred             CCcccHHHHHHHHHHHHHHHHhHhHHHHHHHHHHHHHHHHhcCCCccchhcccchhhcCCCCCChHHHHHHHHH------
Q sp|Q6ZXV5|TMTC  166 DNSIIWTPIALTVFLVAVATLCKEQGITVVGICCVYEVFIAQGYTLPLLCTTAGQFLRGKGSIPFSMLQTLVKL------  239 (426)
Q Consensus       166 ~~~~~~~~~~~~~~~~~la~~~k~~~~~~~~~~~~~~~~~~~~~~~~~~~~~~~~~~~~~~~~~~~~~~~~~~~------  239 (426)
                      ++   .....+++++.++++.+|+++......+.+......++                       .++.....      
T Consensus       196 ~~---~~~~alag~~~gla~~aKPtg~~~la~ll~~~~~~~r~-----------------------~~~r~~~~~~~~~~  249 (471)
T F6EEB8_HOYSD/2  196 GR---LLPAAIATIIAAFSLAAGPTGLMAVAALLAGSRPLLAI-----------------------LIKRAKQLTPNTTT  249 (471)
T ss_pred             CC---cHHHHHHHHHHHHHHhcCHhHHHHHHHHHHHHHHHHHH-----------------------HHHHHHhcCCCCCC


Q ss_pred             -----------HHHHHHHHHHHHHHHHHHccCCCccccCCCcccCCCchhhHHhHhhHHHHHHHHHhccccccccCcccc
Q sp|Q6ZXV5|TMTC  240 -----------IVLMFSTLLLVVIRVQVIQSQLPVFTRFDNPAAVSPTPTRQLTFNYLLPVNAWLLLNPSELCCDWTMGT  308 (426)
Q Consensus       240 -----------~~~~~~~~~~~~~~~~~~~~~~~~~~~~~~~~~~~~~~~~~~~~~~~~~~~~~~~~~~~~~~~~~~~~~  308 (426)
                                 ....+...........+..+......+...............+....+...+                 
T Consensus       250 ~~~~~~~~~~~~la~~~a~~~~~l~~~f~d~sl~~~~~~~~~~~~~~~~~~~~~e~~Ry~~l~-----------------  312 (471)
T F6EEB8_HOYSD/2  250 GNKHTPLASGRPHRPLLAAGTAVLFIIFYDQTLAAVSEASRLRTIIGPSNSWYNEFFRYSELF-----------------  312 (471)
T ss_pred             CCCCCCCCCCccHHHHHHHHHHHHHHHHhcCcHHHHHHHHHHHhhcCCCCHHhhhHHHHHHHh-----------------


Q ss_pred             CccccccccHHHHHHHHHHHHHHHHHHHHHHccCCCc---hhHHHHHHHHHHHHHHHhccCCCcchhhchhhchHHHHHH
Q sp|Q6ZXV5|TMTC  309 IPLIESLLDIRNLATFTFFCFLGMLGVFSIRYSGDSS---KTVLMALCLMALPFIPASNLFFPVGFVVAERVLYVPSMGF  385 (426)
Q Consensus       309 ~~~~~~~~~~~~~~~~~~~~~~~~~~~~~~~~~~~~~---~~~~~~~~~~~~~~~~~~~~~~~~~~~~~~ry~~~~~~~~  385 (426)
                       .....-+...-......+..+........++++...   ....-.+.+....+......     +.+..+|+....+..
T Consensus       313 -~~~~~g~~~rr~~vll~~~~l~~~~~~l~r~~r~~~~~~~p~~rl~~~~~~~~~~l~~t-----ptKwthhfg~~a~~~  386 (471)
T F6EEB8_HOYSD/2  313 -SQTADGSIARRFPVLIMIVCIFTAAAAIIHSASKSKLAKGPTLRLLAVSIMSFGFLAAT-----PTKWVHHFGAFAGIG  386 (471)
T ss_pred             -cCCCCCcHHHHHHHHHHHHHHHHHHHHHHHHhccccccCChHHHHHHHHHHHHHHHHhC-----CchhhhhHHHHHHHH


Q ss_pred             HHHHHHHHHHhcc---cchHHHHHHHHHHHHHHHHHHHhhhhcC
Q sp|Q6ZXV5|TMTC  386 CILVAHGWQKIST---KSVFKKLSWICLSMVILTHSLKTFHRNW  426 (426)
Q Consensus       386 ~il~~~~~~~~~~---~~~~~~~~~~~~~~~~~~~~~~~~~~~~  426 (426)
                      ..+++.......+   +.+..+......+..+...+...-+.-+
T Consensus       387 ~~~~a~~~~~~~~~~~r~~~~~~~~~~~~~~~~al~~~g~N~W~  430 (471)
T F6EEB8_HOYSD/2  387 AAIAALAAVALTTPLFQSPRNRVLFTGIVVIIAAYAATGPNAYW  430 (471)
T ss_pred             HHHHHHHHHHhcchhcCCHHHHHHHHHHHHHHHHHHHhCccccc


No 13
>PF11028.9 ; DUF2723 ; Protein of unknown function (DUF2723)
Probab=99.47  E-value=7.1e-13  Score=102.03  Aligned_cols=152  Identities=18%  Similarity=0.149  Sum_probs=0.0  Template_Neff=10.000

Q ss_pred             ccHHHHhcCCCCCCCCcHHHHhccccCCCCCCcchhcCCCCcchHHHHHHHHHHh--CCCchHHHHHHHHHHHHHHHHHH
Q sp|Q6ZXV5|TMTC   31 DDVSAILDNKDLHPSTPLKTLFQNDFWGTPMSEERSHKSYRPLTVLTFRLNYLLS--ELKPMSYHLLNMIFHAVVSVIFL  108 (426)
Q Consensus        31 Dd~~~~~~~~~~~~~~~~~~~~~~~~~~~~~~~~~~~~~~~Pl~~~~~~~~~~lf--g~~~~~~rl~~~l~~~~~~~~~y  108 (426)
                      ||..+...+.+.....+.                     ..|++..+......++  |.++...|+.+.+++.+++.++|
T Consensus         1 D~~~y~~~a~~~~~~~~p---------------------~~~l~~~~~~~~~~~~~~~~~~~~~r~~~~l~~~l~~~~~~   59 (188)
T F2I9U5_FLUTR/3    1 DCGEYITAANKLEVGHPP---------------------GAPLFMLLGRLFSFFAEPEMVAVWINRLSALCSSFTILFLY   59 (188)
T ss_pred             ChHHHHHHHhhcCCCCCC---------------------ChHHHHHHHHHHHhcCCCCcHHHHHHHHHHHHHHHHHHHHH


Q ss_pred             HHHHHhcCCH------------------HHHHHHHHHHHCcccHHHHHHhhccHHHHHHHHHHHHHHHHHHcCCCCCccc
Q sp|Q6ZXV5|TMTC  109 KVCKLFLDNK------------------SSVIASLLFAVHPIHTEAVTGVVGRAELLSSIFFLAAFLSYTRSKGPDNSII  170 (426)
Q Consensus       109 ~l~~~~~~~~------------------~a~~aall~~~~p~~~~~~~~~~~~~~~~~~~~~~l~~~~~~~~~~~~~~~~  170 (426)
                      .+.|+..+++                  .+++++++++++|..  .......++|.+..++.+++++++.+..++++   
T Consensus        60 ~~~~~~~~~~~~~~~~~~~~~~~~~~~~~a~~a~~l~~~~p~~--~~~s~~~~~d~~~~~~~~~~l~~~~~~~~~~~---  134 (188)
T F2I9U5_FLUTR/3   60 WSITMFAKKIMQRKDRDWSRGDQIATLGAGIIGALAYTFSDSF--WFSAVEGEVYAMSSLFTAAIFWMILKWDAEMI---  134 (188)
T ss_pred             HHHHHHHHHHHhccccccccchHHHHHHHHHHHHHHHHHchhH--HHHhhhcchhHHHHHHHHHHHHHHHHHHHhcc---


Q ss_pred             H-------------HHHHHHHHHHHHHHHhHhHHHHHHHHHHHHHHHHhcC
Q sp|Q6ZXV5|TMTC  171 W-------------TPIALTVFLVAVATLCKEQGITVVGICCVYEVFIAQG  208 (426)
Q Consensus       171 ~-------------~~~~~~~~~~~la~~~k~~~~~~~~~~~~~~~~~~~~  208 (426)
                      .             ++..+++++.+++.++|+.++.+.+...++.+...++
T Consensus       135 ~~~~~~~~~~~~~~~~~~l~g~~~~la~~~k~~~~~~~~~~~~~~~~~~~~  185 (188)
T F2I9U5_FLUTR/3  135 GIKHGEIKDSRSPMRWMILIWFMFGLAIGVHLLGLLAVPAIAYVIYFNLWE  185 (188)
T ss_pred             CccCCCcCCCCChHHHHHHHHHHHHHHHHHHHHHHHHHHHHHHHHHHhhHH


No 14
>PF06728.14 ; PIG-U ; GPI transamidase subunit PIG-U
Probab=99.42  E-value=2.1e-10  Score=98.25  Aligned_cols=333  Identities=8%  Similarity=-0.072  Sum_probs=0.0  Template_Neff=11.100

Q ss_pred             HHHHHHHHHh---hCCCce-eccHHHHhcCCCCCCCCcHHHHhccccCCCCCCcchhcCCCCcchHHHHHHHHHHhCCCc
Q sp|Q6ZXV5|TMTC   14 GVVTACYWNS---LFCGFV-FDDVSAILDNKDLHPSTPLKTLFQNDFWGTPMSEERSHKSYRPLTVLTFRLNYLLSELKP   89 (426)
Q Consensus        14 ~~~~~~~~~~---~~~~~~-~Dd~~~~~~~~~~~~~~~~~~~~~~~~~~~~~~~~~~~~~~~Pl~~~~~~~~~~lfg~~~   89 (426)
                      +++++++...   ...+.. .+.........+..+...+.+..+....+.+..++.. ..+||+..++.....  ++.++
T Consensus         1 ~~~~~irl~~~~~~~~~~~~~~~~~~~~~~~~~~d~~~~~~~~~~~~~G~~py~~~~-~~ypP~~~~l~~~~~--~~~~~   77 (363)
T PIGU_SCHPO/10-    1 LGLLSISFFLQWYLANTWIAEFLYRRIEVSTPVSGFLRVREGLYLYENGLDPYSGGV-FYQSPLLLILNYCCE--LLGGI   77 (363)
T ss_pred             CHHHHHHHHHHHHHhcchhHHHHHhcccccCCcchHHHHHHHHHHHHcCCCCCCCCc-ccCCcchHHHHhhhh--hcCch


Q ss_pred             hHHHHHHHHHHHHHHHHHHHHHHHhcCC--------HHHHHHHHHHHHCcccHHHHHHhhccHHHHHHHHHHHHHHHHHH
Q sp|Q6ZXV5|TMTC   90 MSYHLLNMIFHAVVSVIFLKVCKLFLDN--------KSSVIASLLFAVHPIHTEAVTGVVGRAELLSSIFFLAAFLSYTR  161 (426)
Q Consensus        90 ~~~rl~~~l~~~~~~~~~y~l~~~~~~~--------~~a~~aall~~~~p~~~~~~~~~~~~~~~~~~~~~~l~~~~~~~  161 (426)
                      ...|+++.++.++++.++|.++|+..++        +.+..++++++++|..  ......++.|....++.+++++++.|
T Consensus        78 ~~~r~~~~~~~~~~~~l~~~~~~~~~~~~~~~~~~~~~~~~~~~~~~~~p~~--~~~~~~~~~d~~~~~~~~~al~~~~~  155 (363)
T PIGU_SCHPO/10-   78 SVTRFVYTSISTMGGLFVYLIAKQARVLDPNQVLSTCSPLWISVIYLLNPLT--FLPGIACSADMILNFTTLMTIYFASC  155 (363)
T ss_pred             HHHHHHHHHHHHHHHHHHHHHHHHhhhcCcccccccCCcHHHHHHHHhCHHH--HHHHHhcchHHHHHHHHHHHHHHHhC


Q ss_pred             cCCCCCcccHHHHHHHHHHHHHHHHhHhHHHHHHHHHHHHHHHHhcCCCccchhcccchhhcCCCCCChHHHHHHHHHHH
Q sp|Q6ZXV5|TMTC  162 SKGPDNSIIWTPIALTVFLVAVATLCKEQGITVVGICCVYEVFIAQGYTLPLLCTTAGQFLRGKGSIPFSMLQTLVKLIV  241 (426)
Q Consensus       162 ~~~~~~~~~~~~~~~~~~~~~la~~~k~~~~~~~~~~~~~~~~~~~~~~~~~~~~~~~~~~~~~~~~~~~~~~~~~~~~~  241 (426)
                      .+.          ..++++.+++..+|...+...+....+....++.                        ++.......
T Consensus       156 ~~~----------~~ag~~~gla~~~K~~~~~~~~~~~~~~~~~~~~------------------------~~~~~~~~~  201 (363)
T PIGU_SCHPO/10-  156 GSY----------AIYACCMALTVFINPNALLLFFPSYLILRKCNSS------------------------IKFRQIFVV  201 (363)
T ss_pred             CCH----------HHHHHHHHHHHhcChHHHHHHHHHHHHHHHcCch------------------------HHHHHHHHH


Q ss_pred             HHHHHHHHHHHHHHHHccCCCccccCCCcccCCCchhhHHhHhhHHHHHHHHHhccccccccCccccCccccccccHHHH
Q sp|Q6ZXV5|TMTC  242 LMFSTLLLVVIRVQVIQSQLPVFTRFDNPAAVSPTPTRQLTFNYLLPVNAWLLLNPSELCCDWTMGTIPLIESLLDIRNL  321 (426)
Q Consensus       242 ~~~~~~~~~~~~~~~~~~~~~~~~~~~~~~~~~~~~~~~~~~~~~~~~~~~~~~~~~~~~~~~~~~~~~~~~~~~~~~~~  321 (426)
                      ..+.............+................+...+............                         .....
T Consensus       202 ~~~~~~~~~~~~~~~~~~~~~~~~~~~~~~~~~~~~~~~~~~~~~~~~~~-------------------------~~~~~  256 (363)
T PIGU_SCHPO/10-  202 FLFYLAGLIITSGFFLNSLSFLKIPFRVYLDSHDLTPNLGLWWYFFTEMF-------------------------NEFRT  256 (363)
T ss_pred             HHHHHHHHHHHHHHhhcCHHHHHHHHhhhccccccCCCHHHHHHHHHhHh-------------------------HHHHH


Q ss_pred             HHHHHHHHHHHHHHHHHHccCCCchhHHHHHHHHHHHHHHHhccCCCcchhhchhhchHHHHHHHHHHHHHHHHhcccch
Q sp|Q6ZXV5|TMTC  322 ATFTFFCFLGMLGVFSIRYSGDSSKTVLMALCLMALPFIPASNLFFPVGFVVAERVLYVPSMGFCILVAHGWQKISTKSV  401 (426)
Q Consensus       322 ~~~~~~~~~~~~~~~~~~~~~~~~~~~~~~~~~~~~~~~~~~~~~~~~~~~~~~ry~~~~~~~~~il~~~~~~~~~~~~~  401 (426)
                      ...................+++++................         .....+|.....|.+++...    ...++++
T Consensus       257 ~~~~~~~~~~~~~~~~~~~~~~~~~~~~~~~~~~~~~~~~---------~~~~~~y~~~~~p~~~~~~~----~~~~~~~  323 (363)
T PIGU_SCHPO/10-  257 FFLFVFAILPLMFVLPVSIRLYYLPLPITIALIGLHSLFK---------AYPSICDLSIFLSLLPIFNK----VQDRMRY  323 (363)
T ss_pred             HHHHHHHHHHHHHHHHHHHHhccChHHHHHHHHHHHHHhC---------CCCcHHHHHHHHHHHHhcHH----HHHHhhh


Q ss_pred             HHHHHHHHHHHHHHHHHHHhhh
Q sp|Q6ZXV5|TMTC  402 FKKLSWICLSMVILTHSLKTFH  423 (426)
Q Consensus       402 ~~~~~~~~~~~~~~~~~~~~~~  423 (426)
                      ........+.............
T Consensus       324 ~~~~~~~~~~~~~~~~~~~~~~  345 (363)
T PIGU_SCHPO/10-  324 SLLTNNAIVFALVLGSAFYHSW  345 (363)
T ss_pred             HHHHHHHHHHHHHHHHHHHHHH


No 15
>PF15971.6 ; Mannosyl_trans4 ; DolP-mannose mannosyltransferase
Probab=99.35  E-value=6.2e-11  Score=88.77  Aligned_cols=156  Identities=17%  Similarity=0.014  Sum_probs=0.0  Template_Neff=11.100

Q ss_pred             CCCCcchhcCCCCcchHHHHHHHHHHhCCCchHHHHHHH----HHHHHHHHHHHHHHHHhcCC-HHHHHHHHHHHHCccc
Q sp|Q6ZXV5|TMTC   59 TPMSEERSHKSYRPLTVLTFRLNYLLSELKPMSYHLLNM----IFHAVVSVIFLKVCKLFLDN-KSSVIASLLFAVHPIH  133 (426)
Q Consensus        59 ~~~~~~~~~~~~~Pl~~~~~~~~~~lfg~~~~~~rl~~~----l~~~~~~~~~y~l~~~~~~~-~~a~~aall~~~~p~~  133 (426)
                      +.....+...++||++.++.....+++|+++...|+.+.    +++.+++..+|.+.|+..++ +.+..++++++.+|..
T Consensus         1 G~~p~~~~~~~~ppl~~~~~~~~~~l~g~~~~~~~~~~~~~~~~~~~~~~~~~~~~~~~~~~~~~~~~~~~~~~~~~p~~   80 (163)
T Q5V0R1_HALMA/1    1 GGRLYVDAWEPKLPLSYETTGVLALLSGGDMYRLHLLSVVLMSGAVCAIVALVVMLVYDITGDDIVAPLAGLSMFLLPGF   80 (163)
T ss_pred             CCCccccccCCCCcHHHHHHHHHHHHhCCchHHHHHHHHHHHHHHHHHHHHHHHHHHHHHhCCCCHHHHHHHHHHHchHH


Q ss_pred             HHH-HHHhhccHHHHHHHHHHHHHHHHHHcCCCCCcccHHHHHHHHHHHHHHHHhHhHHHHHHHHHHHHHHHHhcCCCcc
Q sp|Q6ZXV5|TMTC  134 TEA-VTGVVGRAELLSSIFFLAAFLSYTRSKGPDNSIIWTPIALTVFLVAVATLCKEQGITVVGICCVYEVFIAQGYTLP  212 (426)
Q Consensus       134 ~~~-~~~~~~~~~~~~~~~~~l~~~~~~~~~~~~~~~~~~~~~~~~~~~~la~~~k~~~~~~~~~~~~~~~~~~~~~~~~  212 (426)
                        . ......++|....++.+++++...+   ++.       ..++++.+++..+|+.+....+.........+++    
T Consensus        81 --~~~~~~~~~~~~~~~~~~~~~~~~~~~---~~~-------~~~~~~~~l~~~~k~~~~~~~~~~~~~~~~~~~~----  144 (163)
T Q5V0R1_HALMA/1   81 --AVRPAYGFKAKYLLVLCGLLAIYLYTR---GYP-------ALSGVAAAASVGYWQAGAIFPLIVVGLAVQRRDM----  144 (163)
T ss_pred             --hccccccccchHHHHHHHHHHHHHHHc---CcH-------HHHHHHHHHHHHhhHHHhHHHHHHHHHHHcccch----


Q ss_pred             chhcccchhhcCCCCCChHHHHHHHHHHHHHHHHHHHH
Q sp|Q6ZXV5|TMTC  213 LLCTTAGQFLRGKGSIPFSMLQTLVKLIVLMFSTLLLV  250 (426)
Q Consensus       213 ~~~~~~~~~~~~~~~~~~~~~~~~~~~~~~~~~~~~~~  250 (426)
                                          ++.........+..+...
T Consensus       145 --------------------~~~~~~~~~~~~~~~~~~  162 (163)
T Q5V0R1_HALMA/1  145 --------------------RALERVVAGGLGFTIVML  162 (163)
T ss_pred             --------------------HHHHHHHHHHHHHHHHHh


No 16
>PF03155.16 ; Alg6_Alg8 ; ALG6, ALG8 glycosyltransferase family
Probab=99.25  E-value=3e-09  Score=93.92  Aligned_cols=325  Identities=12%  Similarity=0.009  Sum_probs=0.0  Template_Neff=9.400

Q ss_pred             ceeccHHHHhcCCCCCCCCcHHHHhccccCCCCCCcchhcCCCCcchHHHHHHHHHHh-----------------CCCch
Q sp|Q6ZXV5|TMTC   28 FVFDDVSAILDNKDLHPSTPLKTLFQNDFWGTPMSEERSHKSYRPLTVLTFRLNYLLS-----------------ELKPM   90 (426)
Q Consensus        28 ~~~Dd~~~~~~~~~~~~~~~~~~~~~~~~~~~~~~~~~~~~~~~Pl~~~~~~~~~~lf-----------------g~~~~   90 (426)
                      +..+|.+.+.+..+.....+..+++.++       .+.+..+|||+..+......++.                 +....
T Consensus        12 ~~s~D~~~~r~w~~~t~~~p~~~wy~~~-------~~~w~ldYPPl~a~~~~~~~~~~~~~~~~~~~l~~~~~~~~~~~~   84 (470)
T B4I046_DROSE/1   12 YHSTDFEVHRNWLAITHSLPLNQWYVDA-------TSEWTLDYPPFFAYFEWLLSQVAKYVDPRMLVVDNLNYESKATVY   84 (470)
T ss_pred             cCCCcHHHHHHHHHHHhhCCHHHhccCC-------CccCCCCCcHHHHHHHHHHHHHHHHhCHHHhhcccCCCCCHHHHH


Q ss_pred             HHHHHHHHHHHHHHHHHHHHHH---HhcCCHHHHHHHHHHHHCcccHHHHHHhhccHHHHHHHHHHHHHHHHHHcCCCCC
Q sp|Q6ZXV5|TMTC   91 SYHLLNMIFHAVVSVIFLKVCK---LFLDNKSSVIASLLFAVHPIHTEAVTGVVGRAELLSSIFFLAAFLSYTRSKGPDN  167 (426)
Q Consensus        91 ~~rl~~~l~~~~~~~~~y~l~~---~~~~~~~a~~aall~~~~p~~~~~~~~~~~~~~~~~~~~~~l~~~~~~~~~~~~~  167 (426)
                      ..|+..++..++....++.+.+   +..+++.+..++++++++|..+ .......+.|.....+.+++++++.+.+.   
T Consensus        85 ~~R~~vi~~d~l~~~~v~~~~~~~~~~~~~~~~~~~~~l~l~~P~li-~~d~~~~q~n~~~~~l~llsl~~~~~~~~---  160 (470)
T B4I046_DROSE/1   85 FQRLSVIATDLVYVLGVRSCLGSLGLARDTQQFFAGSMLLLLNVGLL-FVDHIHFQYNGLLFGILLLSIGSLIRQRF---  160 (470)
T ss_pred             HHHHHHHHHHHHHHHHHHHHHHhcCCCCChhHHHHHHHHHHHcHHHH-HhhcccccchHHHHHHHHHHHHHHHcCch---


Q ss_pred             cccHHHHHHHHHHHHHHHHhHhHHHHHHHHHHHHHHHHhcCCCccchhcccchhhcCCCCCChHHHHHHHHHHHHHHHHH
Q sp|Q6ZXV5|TMTC  168 SIIWTPIALTVFLVAVATLCKEQGITVVGICCVYEVFIAQGYTLPLLCTTAGQFLRGKGSIPFSMLQTLVKLIVLMFSTL  247 (426)
Q Consensus       168 ~~~~~~~~~~~~~~~la~~~k~~~~~~~~~~~~~~~~~~~~~~~~~~~~~~~~~~~~~~~~~~~~~~~~~~~~~~~~~~~  247 (426)
                             ..+++++++++.+|...+...+...++.+...+.              ++++..+...+.............+
T Consensus       161 -------~~a~~~~~lal~~K~~~l~~~p~~~~~ll~~~~~--------------~~~~~~~~~~~~~~~~~~~~~~~~~  219 (470)
T B4I046_DROSE/1  161 -------LWSAFAFAVLLNFKHIFLYMAPAFGVYLLRFYCL--------------EQASVASAVGAVIKLLVVGLTPFAV  219 (470)
T ss_pred             -------HHHHHHHHHHHHcchHHHHHHHHHHHHHHHHhcc--------------cCCCHhHHHHHHHHHHHHHHHHHHH


Q ss_pred             HHHHHHHHHHccCCCccccCCCcccCCCchhhHHhHhhHHHHHHHHHhccccccccCccccCccc--cccccHHHHHHHH
Q sp|Q6ZXV5|TMTC  248 LLVVIRVQVIQSQLPVFTRFDNPAAVSPTPTRQLTFNYLLPVNAWLLLNPSELCCDWTMGTIPLI--ESLLDIRNLATFT  325 (426)
Q Consensus       248 ~~~~~~~~~~~~~~~~~~~~~~~~~~~~~~~~~~~~~~~~~~~~~~~~~~~~~~~~~~~~~~~~~--~~~~~~~~~~~~~  325 (426)
                      .+..+ .....+...................+.................+.......+.+..+..  .............
T Consensus       220 ~~~Pf-~~~~~~~~~rlfp~~rgl~~~~~a~n~w~~~~~~~~~~~~~~~~~~~~~~~t~g~~~~~~~~~~~~~~~~~~~~  298 (470)
T B4I046_DROSE/1  220 SFGPF-WKQLPQVLSRLFPFKRGLTHAYWAPNFWALYNTADKVAAGVLKVHDGGASTTSGLVQEVRHSVLPAITPPVTFA  298 (470)
T ss_pred             hcccc-cccHHHHHHHHCCccccccccchhhHHHHHHHHHHHHHHHHHhcCCCCccccCCccccchhhcCCccHHHHHHH


Q ss_pred             HHHHHHHHHHHHHHccCCCchhHHHHHHHHHHHHHHHhccCCCcchhhchhhchHHHHHHHHHHH
Q sp|Q6ZXV5|TMTC  326 FFCFLGMLGVFSIRYSGDSSKTVLMALCLMALPFIPASNLFFPVGFVVAERVLYVPSMGFCILVA  390 (426)
Q Consensus       326 ~~~~~~~~~~~~~~~~~~~~~~~~~~~~~~~~~~~~~~~~~~~~~~~~~~ry~~~~~~~~~il~~  390 (426)
                      ..++..........++++......+........+..+...     ...+++|...+.+++++++.
T Consensus       299 ~~l~~~~~~~~~l~~~~~~~~~~~~~~~~~~~~l~~flf~-----~~vhek~ill~l~Pl~ll~~  358 (470)
T B4I046_DROSE/1  299 LTALFMLPILVKLFRSPKKQSPLVFLRAVVLCGCSSFVFG-----WHVHEKAILMVLLPLCLLTL  358 (470)
T ss_pred             HHHHHHHHHHHHHHcCCCCCCHHHHHHHHHHHHHHHHHhc-----hhhcchHHHHHHHHHHHHHH


No 17
>PF09586.11 ; YfhO ; Bacterial membrane protein YfhO
Probab=99.23  E-value=5.3e-09  Score=99.82  Aligned_cols=367  Identities=10%  Similarity=-0.053  Sum_probs=0.0  Template_Neff=11.100

Q ss_pred             HHHHHHHHHHHHHHHHHhhCCCce--eccHHHHhcCCCCCCCCcHHHHh-ccccCCCCCCcchhcCCCCcchHHHHHHHH
Q sp|Q6ZXV5|TMTC    6 LKEITLIVGVVTACYWNSLFCGFV--FDDVSAILDNKDLHPSTPLKTLF-QNDFWGTPMSEERSHKSYRPLTVLTFRLNY   82 (426)
Q Consensus         6 ~~~~~~l~~~~~~~~~~~~~~~~~--~Dd~~~~~~~~~~~~~~~~~~~~-~~~~~~~~~~~~~~~~~~~Pl~~~~~~~~~   82 (426)
                      ...+++++++.+............  .|+..++.....    ....... .......++..+......++..++...+..
T Consensus         3 ~~~~~l~~~~~~~~~~~~~~~~~~~~~D~~~~~~p~~~----~~~~~~~~~~~~~~~~~~~~~G~~~~~~~~~~~~~p~~   78 (832)
T Q38VZ4_LACSS/1    3 LLPFAIIFIYGLSRHVFPFGGQTIMTVDLGQQYIDFFA----YFRTTLLQHPDTFFYSFAKGLGGDMLGVWAYYLMSPFN   78 (832)
T ss_pred             HHHHHHHHHHHHHcCCCCCCCCcceeechhHhHHHHHH----HHHHHHhhCCccceeccccCCCCccHHHHHHHHhCcch


Q ss_pred             HHhC-----CCchHHHHHHHHHHHHHHHHHHHHHHHhc--CCHHHHHHHHHHHHCcccHHHHHHhhccHHHHHHHHHHHH
Q sp|Q6ZXV5|TMTC   83 LLSE-----LKPMSYHLLNMIFHAVVSVIFLKVCKLFL--DNKSSVIASLLFAVHPIHTEAVTGVVGRAELLSSIFFLAA  155 (426)
Q Consensus        83 ~lfg-----~~~~~~rl~~~l~~~~~~~~~y~l~~~~~--~~~~a~~aall~~~~p~~~~~~~~~~~~~~~~~~~~~~l~  155 (426)
                      .+..     ..+.+.++..++...++.+.+|.++|+..  ++..|++++++++++|........   ........++.+.
T Consensus        79 ~l~~~~~~~~~~~~~~~~~~l~~~l~~~~~y~l~r~~~~~~~~~a~~~a~~y~~s~~~~~~~~~---~~~~~~~~~lPl~  155 (832)
T Q38VZ4_LACSS/1   79 LLVLLTPGKWLSFGVWLMVLLKYGFSGLSFAYYLKKSRLLSGWWLPTLSLTYALSGFAIANQFN---VMWLDAMIWLPLV  155 (832)
T ss_pred             hHHhhCCHHHHHHHHHHHHHHHHHHHHHHHHHHHHHhccccccHHHHHHHHHHHHHHHHHHHhC---hhHHHHHHHHHHH


Q ss_pred             HHHHHHcCCCCCcccHHHHHHHHHHHHHHHHhHhHHHHHHHHHHHHHHHHh-cCCCccchhcccchhhcCCCCCChHHHH
Q sp|Q6ZXV5|TMTC  156 FLSYTRSKGPDNSIIWTPIALTVFLVAVATLCKEQGITVVGICCVYEVFIA-QGYTLPLLCTTAGQFLRGKGSIPFSMLQ  234 (426)
Q Consensus       156 ~~~~~~~~~~~~~~~~~~~~~~~~~~~la~~~k~~~~~~~~~~~~~~~~~~-~~~~~~~~~~~~~~~~~~~~~~~~~~~~  234 (426)
                      ++++.+..++++.  +...+..+++.......-.....+..+..++..... ++                ++...+....
T Consensus       156 l~~~~~~~~~~~~--~~~~~~~~l~~~~~~~~~~~~~~~~~~~~l~~~~~~~~~----------------~~~~~~~~~~  217 (832)
T Q38VZ4_LACSS/1  156 VLGIEQLFERQRF--WLYPLSLAALLIINYYMGYMVCLFVVAYFFWASVHHFKT----------------WRQTCLVYLK  217 (832)
T ss_pred             HHHHHHHHhcCCc--cHHHHHHHHHHHHHHHHHHHHHHHHHHHHHHHHHhcchh----------------HHHHHHHHHH


Q ss_pred             HHHHHHHHHHHHHHHHHHHHHHHccCCCccccCCCcccCCCchhhHHhHhhHHHHHHHHHhccccccccCccccCccccc
Q sp|Q6ZXV5|TMTC  235 TLVKLIVLMFSTLLLVVIRVQVIQSQLPVFTRFDNPAAVSPTPTRQLTFNYLLPVNAWLLLNPSELCCDWTMGTIPLIES  314 (426)
Q Consensus       235 ~~~~~~~~~~~~~~~~~~~~~~~~~~~~~~~~~~~~~~~~~~~~~~~~~~~~~~~~~~~~~~~~~~~~~~~~~~~~~~~~  314 (426)
                      .....+..+++.++.++....................................                     ......
T Consensus       218 ~~~~~~l~~~l~a~~llp~~~~~~~~~~~~~~~~~~~~~~~~~~~~~~~~~~~---------------------~~~~~~  276 (832)
T Q38VZ4_LACSS/1  218 FAGGSILAGLLAAWLLLPTFFQLTQSKGQYTIQKIHWKIDYNPLKILSKLVVG---------------------NFNFDQ  276 (832)
T ss_pred             HHHHHHHHHHHHHHHHHHHHHHHhcCcCccCccccccccCCCHHHHHHhhccC---------------------CCCccc


Q ss_pred             cccHHHHHHHHHHHHHHHHHHHHHHccCCCchhHHHHHHHHHHHHHHHhc------cCCCcchhhchhhchHHHHHHHHH
Q sp|Q6ZXV5|TMTC  315 LLDIRNLATFTFFCFLGMLGVFSIRYSGDSSKTVLMALCLMALPFIPASN------LFFPVGFVVAERVLYVPSMGFCIL  388 (426)
Q Consensus       315 ~~~~~~~~~~~~~~~~~~~~~~~~~~~~~~~~~~~~~~~~~~~~~~~~~~------~~~~~~~~~~~ry~~~~~~~~~il  388 (426)
                      ............+.++++......++++++.+.....++.+++.......      . .........|+.....+.++++
T Consensus       277 ~~~~~~~~y~g~~~l~l~~~~~~~~~~~~~~~~~~~~~~~~l~~~~~~~~~~~~~~~-~~~~~~~~~R~~~~~~~~~~il  355 (832)
T Q38VZ4_LACSS/1  277 MPKGEPNIFVGSLILIGFITYFLTRKIPIKERLAALLVTGFLGLSLCFEPLDLLWHG-MQFPVWYPYRFSYVISFWLIVL  355 (832)
T ss_pred             CCCCchHHHHHHHHHHHHHHHHHcCCCCHHHHHHHHHHHHHHHHHhcCHHHHHHHhc-CCCCCCCcHHHHHHHHHHHHHH


Q ss_pred             HHHHHHHhcccchHHHHHHHHHHHHHHHHHH
Q sp|Q6ZXV5|TMTC  389 VAHGWQKISTKSVFKKLSWICLSMVILTHSL  419 (426)
Q Consensus       389 ~~~~~~~~~~~~~~~~~~~~~~~~~~~~~~~  419 (426)
                      ++.++.+..++++.+......++++++....
T Consensus       356 a~~~l~~~~~~~~~~~~~~~~~~~~~~~~~~  386 (832)
T Q38VZ4_LACSS/1  356 AVQRLHYQPQFKWYSLLAPLLLLAASLAYTF  386 (832)
T ss_pred             HHHHHhcCCcCChhHHHHHHHHHHHHHHHHH


No 18
>PF14264.7 ; Glucos_trans_II ; Glucosyl transferase GtrII
Probab=99.14  E-value=7.6e-08  Score=79.88  Aligned_cols=303  Identities=12%  Similarity=0.014  Sum_probs=0.0  Template_Neff=9.500

Q ss_pred             hCCCceeccHHHHhcCCCCCCCCcHHHHhccccCCCCCCcchhcCCCCcchHHHHHHHHHHhCCCchHHHHHHHHHHHHH
Q sp|Q6ZXV5|TMTC   24 LFCGFVFDDVSAILDNKDLHPSTPLKTLFQNDFWGTPMSEERSHKSYRPLTVLTFRLNYLLSELKPMSYHLLNMIFHAVV  103 (426)
Q Consensus        24 ~~~~~~~Dd~~~~~~~~~~~~~~~~~~~~~~~~~~~~~~~~~~~~~~~Pl~~~~~~~~~~lfg~~~~~~rl~~~l~~~~~  103 (426)
                      .+..+..||+..........+.     +..++               ||+...+... ....+. ++..++.+.++..++
T Consensus         5 ~~~~~~~Dd~~~~~~~~~~~~~-----~~~~G---------------R~~~~~l~~~-~~~~~~-p~~~~~l~~~~~~~s   62 (312)
T R6DSZ1_9FIRM/3    5 FHSSFSHDSLNALYSDMTEIKW-----KLALG---------------RFVVPLIMKI-RGQIAL-PWLIGIVSLFLIAAS   62 (312)
T ss_pred             cccCCCccchhHhhcCchhhhH-----HHhcc---------------chhHHHHHHH-ccccch-hHHHHHHHHHHHHHH


Q ss_pred             HHHHHHHHHHhcCCHHHHHHHHHHHHCcccHH-HHHHh-hccHHHHHHHHHHHHHHHHHHcCCCCCcccHHHHHHHHHHH
Q sp|Q6ZXV5|TMTC  104 SVIFLKVCKLFLDNKSSVIASLLFAVHPIHTE-AVTGV-VGRAELLSSIFFLAAFLSYTRSKGPDNSIIWTPIALTVFLV  181 (426)
Q Consensus       104 ~~~~y~l~~~~~~~~~a~~aall~~~~p~~~~-~~~~~-~~~~~~~~~~~~~l~~~~~~~~~~~~~~~~~~~~~~~~~~~  181 (426)
                      +.+.+...++. ++..+.+++.++..+|...+ ...+. .+.+.....++..++.+...   ++++   ++....+.++.
T Consensus        63 ~~l~~~~~~~~-~~~~~~~~~~l~~~~P~~~~~~~~f~~~~~~~~~~~ll~~la~~~~~---~~~~---~~~~~~~~l~~  135 (312)
T R6DSZ1_9FIRM/3   63 LYLILETIQID-SKAMIILVSIFMVTNRTIYSMTATYIYELDYDMLALFFASLAAYILM---KKDK---PGWYLLAFLSG  135 (312)
T ss_pred             HHHHHHHhcCC-cHHHHHHHHHHHHHhHHHHHHHHHHHHhcHHHHHHHHHHHHHHHHHH---hCCC---CchHHHHHHHH


Q ss_pred             HHHHHhHhHHHHHHHHHHHHHHHHhcCCCccchhcccchhhcCCCCCChHHHHHHHHHHHHHHHHHHHHHHHHHHHccCC
Q sp|Q6ZXV5|TMTC  182 AVATLCKEQGITVVGICCVYEVFIAQGYTLPLLCTTAGQFLRGKGSIPFSMLQTLVKLIVLMFSTLLLVVIRVQVIQSQL  261 (426)
Q Consensus       182 ~la~~~k~~~~~~~~~~~~~~~~~~~~~~~~~~~~~~~~~~~~~~~~~~~~~~~~~~~~~~~~~~~~~~~~~~~~~~~~~  261 (426)
                      .+++.+++......+...+.....+..              +.++..++..++...... .++..+.+...........+
T Consensus       136 ~~sl~~YQ~~~~~~~~~~~~~~l~~~~--------------~~~~~~k~~~~~~~~~~~-~~~~~i~y~i~~k~~~~~~~  200 (312)
T R6DSZ1_9FIRM/3  136 VLSLGLYQSYIEVAFAIVIIASLKNLL--------------EGSKYSQVLKRGIIAIVS-FVLSVVAYYLIYKLSCKFFN  200 (312)
T ss_pred             HHHHHHHHHHHHHHHHHHHHHHHHHHH--------------cCCCcHHHHHHHHHHHHH-HHHHHHHHHHHHHHHHHHcC


Q ss_pred             CccccCCCcccCCCchhhHHhHhhHHHHHHHHHhccccccccCccccCccccccccHHHHHHHHHHHHHHHHHHHHHHcc
Q sp|Q6ZXV5|TMTC  262 PVFTRFDNPAAVSPTPTRQLTFNYLLPVNAWLLLNPSELCCDWTMGTIPLIESLLDIRNLATFTFFCFLGMLGVFSIRYS  341 (426)
Q Consensus       262 ~~~~~~~~~~~~~~~~~~~~~~~~~~~~~~~~~~~~~~~~~~~~~~~~~~~~~~~~~~~~~~~~~~~~~~~~~~~~~~~~  341 (426)
                      .+.+...+......... ..+..+...+........           ......................+........++
T Consensus       201 ~~~~~~~~~~~~~~~~~-~~~i~~~~~~~~~~~~~~-----------~~~~~~~~~~~~~~~~~~~~~~~~~~~~~~~~~  268 (312)
T R6DSZ1_9FIRM/3  201 VQIEGRTDAFSGEYTSI-IVSLKVMLYKLIHDVVKP-----------GTIYELPIVGIADILLIAIGVALCLIMIFKLGK  268 (312)
T ss_pred             CCCCCCCCccccccccH-HHHHHHHHHHHHHHhhCC-----------CCCCCCccHHHHHHHHHHHHHHHHHHHHHHHcC


Q ss_pred             CCCchhHHHHHHHHHHHHHHHhccCCC-cchhhchhhchHHHHHH
Q sp|Q6ZXV5|TMTC  342 GDSSKTVLMALCLMALPFIPASNLFFP-VGFVVAERVLYVPSMGF  385 (426)
Q Consensus       342 ~~~~~~~~~~~~~~~~~~~~~~~~~~~-~~~~~~~ry~~~~~~~~  385 (426)
                      +++.+.   .++.....+.|....... ......+|-..+....+
T Consensus       269 ~~~~~~---~l~~~~~~~~p~~~~~i~~~~~~~~~r~l~~~~~~~  310 (312)
T R6DSZ1_9FIRM/3  269 GKTGEK---VVSLLLLAALPLSLNLICLTIKSGSEHDLMTYSFNF  310 (312)
T ss_pred             CCcHHH---HHHHHHHHHHHHHHHHHHHHCCCCCcchhhhhhhhe


No 19
>PF04922.13 ; DIE2_ALG10 ; DIE2/ALG10 family
Probab=99.06  E-value=1.2e-08  Score=87.12  Aligned_cols=207  Identities=9%  Similarity=-0.021  Sum_probs=0.0  Template_Neff=6.900

Q ss_pred             CceeccHHHHhcCCCCCCCCcH-HHHhccccCCCCCCcchhcCCCCcchHHHHHHHHHHhC---------CCchHHHHHH
Q sp|Q6ZXV5|TMTC   27 GFVFDDVSAILDNKDLHPSTPL-KTLFQNDFWGTPMSEERSHKSYRPLTVLTFRLNYLLSE---------LKPMSYHLLN   96 (426)
Q Consensus        27 ~~~~Dd~~~~~~~~~~~~~~~~-~~~~~~~~~~~~~~~~~~~~~~~Pl~~~~~~~~~~lfg---------~~~~~~rl~~   96 (426)
                      ..+.||..|..+++++.+++-. .+...++               ||..+++.+...+++|         .+....|..+
T Consensus         3 ~py~DE~fH~~qa~~y~~G~~~~wdp~iTT---------------pPGlyl~~a~~~~l~g~~~~~~~~~~s~~~LR~~n   67 (434)
T ALG10_YARLI/35    3 TPYIDEIFHIPQTQQYCKGHWNAWDSKITT---------------PPGLYIIGYAWARMLTLTGLSESEACSTLSLRAVN   67 (434)
T ss_pred             CCCcchHhhHHHHHHHHcCCccccCccCCC---------------ChhHHHHHHHHHHHHHHhcCCcccCCCHHHHHHHH


Q ss_pred             HHHHH-HHHHHHHHHHHHhcCCHHHHHHHHHHHHCcccHHHHHHhhccHHHHHHHHHHHHHHHHHHcCCCCCcccHHHHH
Q sp|Q6ZXV5|TMTC   97 MIFHA-VVSVIFLKVCKLFLDNKSSVIASLLFAVHPIHTEAVTGVVGRAELLSSIFFLAAFLSYTRSKGPDNSIIWTPIA  175 (426)
Q Consensus        97 ~l~~~-~~~~~~y~l~~~~~~~~~a~~aall~~~~p~~~~~~~~~~~~~~~~~~~~~~l~~~~~~~~~~~~~~~~~~~~~  175 (426)
                      ++++. +...++|.+.++.. ++.+...++.++++|.........  .+|...++++++++++..+..+++.   ..  .
T Consensus        68 ll~~~~~~~~~~~~l~~~~~-~~~a~l~al~l~~~Pl~~~~sfl~--YTDv~Sl~~vll~l~~~l~~~~~~~---~~--~  139 (434)
T ALG10_YARLI/35   68 LMAVVIYIPATLYIIQRRVW-GSQAHFSAFSLVSFPLIWFYAALY--YTDVWSTATVLMALAFALSPRVPFY---MV--Q  139 (434)
T ss_pred             HHHHHHHHHHHHHHHHHHhc-CchHHHHHHHHHhcHHHHHHHHhh--chHHHHHHHHHHHHHHHhCCCCCcc---HH--H


Q ss_pred             HHHHHHHHHHHhHhHHHHHHHHHHHHHHHHhcCCCccchhcccchhhcCCCCCChHHHHHHHHHHH--------------
Q sp|Q6ZXV5|TMTC  176 LTVFLVAVATLCKEQGITVVGICCVYEVFIAQGYTLPLLCTTAGQFLRGKGSIPFSMLQTLVKLIV--------------  241 (426)
Q Consensus       176 ~~~~~~~la~~~k~~~~~~~~~~~~~~~~~~~~~~~~~~~~~~~~~~~~~~~~~~~~~~~~~~~~~--------------  241 (426)
                      .++++.++|+++|++.++..............+              +..+..+....+.......              
T Consensus       140 la~l~~~lavl~RQtnIvW~~f~~~~~~~~~~~--------------~~~~~~~~~~~~~l~~~~~~~~~~~~~~~~~~~  205 (434)
T ALG10_YARLI/35  140 LSALMCAVSLFFRQTNILWAAVVAVIAIENSHY--------------SNGAPPKNGALAQIFSTISYTFQIELPIFNILI  205 (434)
T ss_pred             HHHHHHHHHHHhchhHHHHHHHHHHHHHHHHhh--------------hCCCCCcccHHHHHHHHHHHHHhhchHHHHHHH


Q ss_pred             -HHHHHHHHHHHHHHHHccCCCccccCCCc
Q sp|Q6ZXV5|TMTC  242 -LMFSTLLLVVIRVQVIQSQLPVFTRFDNP  270 (426)
Q Consensus       242 -~~~~~~~~~~~~~~~~~~~~~~~~~~~~~  270 (426)
                       .+++.+.+..+.....+-..+........
T Consensus       206 ~~~~v~~~F~~Fv~~NGgIvlGDk~~H~~~  235 (434)
T ALG10_YARLI/35  206 SYASVAVGFSFFLYINGGIALGDKDNHVAG  235 (434)
T ss_pred             HHHHHHHHHHHHHHhCCCcccCccccccCc


No 20
>PF05208.14 ; ALG3 ; ALG3 protein
Probab=99.03  E-value=2.1e-08  Score=84.39  Aligned_cols=198  Identities=7%  Similarity=0.008  Sum_probs=0.0  Template_Neff=8.300

Q ss_pred             HHHHHHHHHHHHHhhCCCce-eccHHHHhcCCCCCCCC-cHHHHhccccCCCCCCcchhcCCCCcchHHHHHHHHHHhCC
Q sp|Q6ZXV5|TMTC   10 TLIVGVVTACYWNSLFCGFV-FDDVSAILDNKDLHPST-PLKTLFQNDFWGTPMSEERSHKSYRPLTVLTFRLNYLLSEL   87 (426)
Q Consensus        10 ~~l~~~~~~~~~~~~~~~~~-~Dd~~~~~~~~~~~~~~-~~~~~~~~~~~~~~~~~~~~~~~~~Pl~~~~~~~~~~lfg~   87 (426)
                      .+++.-+.+........++. .|+..|...++.+.+++ ++.+...+.          ....+||++.++....+.+.+.
T Consensus         2 ~~~~~~~~~~~~~i~~~~yt~iD~~~y~~~~~~i~~G~~pY~~~~~~~----------~p~~Ypp~~~yi~~~l~~l~~~   71 (356)
T B6Q4R6_TALMQ/2    2 LLVLVDAVLSALIIKKVSYTEIDWTTYMQQIALYQAGERDYTAIKGDT----------GPLVYPASHVYIYSFLYELTNK   71 (356)
T ss_pred             HHHHHHHHHHHHHHHhCCCCCCcHHHHHHHHHHHHcCCCChhhccCCC----------CCCCCcHHHHHHHHHHHHHhcC


Q ss_pred             --CchHHHHHHHHHHHHHHHHHHHHHHHhcCCHHHHHHHHHHHHCcccHHHHHHhhccHHHHHHHHHHHHHHHHHHcCCC
Q sp|Q6ZXV5|TMTC   88 --KPMSYHLLNMIFHAVVSVIFLKVCKLFLDNKSSVIASLLFAVHPIHTEAVTGVVGRAELLSSIFFLAAFLSYTRSKGP  165 (426)
Q Consensus        88 --~~~~~rl~~~l~~~~~~~~~y~l~~~~~~~~~a~~aall~~~~p~~~~~~~~~~~~~~~~~~~~~~l~~~~~~~~~~~  165 (426)
                        +....|.....+.+++..+++.+.|+  ++..+..++.++...|.+  ......+++|...+++.+++++++.+.+. 
T Consensus        72 ~~~i~~~~~~f~~~~l~~~~li~~i~~~--~~~~~~~~~~l~l~~pl~--s~~~~~g~~D~i~~~~lll~l~~l~~~~~-  146 (356)
T B6Q4R6_TALMQ/2   72 GQDIELGQYIFAGIYIATLIVVLSCYIK--AGAPPYLLPLLVLSKRLH--SIYMLRLFNDGIATLAMWVAIFFFQRRQL-  146 (356)
T ss_pred             CCChHHHHHHHHHHHHHHHHHHHHHHHH--cCCChhHHHHHHHccHHH--HHHHHhhhcHHHHHHHHHHHHHHHHhCCH-


Q ss_pred             CCcccHHHHHHHHHHHHHHHHhHhHHHHHHHHHHHHHHHHhcCCCccchhcccchhhcCCCCCChHHHHHHHHHHHHHHH
Q sp|Q6ZXV5|TMTC  166 DNSIIWTPIALTVFLVAVATLCKEQGITVVGICCVYEVFIAQGYTLPLLCTTAGQFLRGKGSIPFSMLQTLVKLIVLMFS  245 (426)
Q Consensus       166 ~~~~~~~~~~~~~~~~~la~~~k~~~~~~~~~~~~~~~~~~~~~~~~~~~~~~~~~~~~~~~~~~~~~~~~~~~~~~~~~  245 (426)
                               ..++++.++|+.+|...+...+.........++.                    ++..+......+..+++
T Consensus       147 ---------~la~i~~glAv~~K~~~ll~~P~ll~~l~~~~~~--------------------~~~~~~~~~~~~~~~l~  197 (356)
T B6Q4R6_TALMQ/2  147 ---------TVATTVWSLGVGVKMSLLLLAPGVAIVIALSGGI--------------------WAAVPLALNAVLTQVLL  197 (356)
T ss_pred             ---------HHHHHHHHHHHHHHHHHHHHHHHHHHHHHHcCCH--------------------HHHHHHHHHHHHHHHHH


Q ss_pred             HHHHHH
Q sp|Q6ZXV5|TMTC  246 TLLLVV  251 (426)
Q Consensus       246 ~~~~~~  251 (426)
                      ..++..
T Consensus       198 ~lPfl~  203 (356)
T B6Q4R6_TALMQ/2  198 GIPFLQ  203 (356)
T ss_pred             HHHHHh


No 21
>PF09594.11 ; GT87 ; Glycosyltransferase family 87
Probab=98.86  E-value=1.1e-06  Score=70.41  Aligned_cols=242  Identities=8%  Similarity=-0.054  Sum_probs=0.0  Template_Neff=10.400

Q ss_pred             CCCCcchHHHHHHHHHHhCC---CchHHHHHHHHHHHHHHHHHHHHHHHhcCC---HHHHHHHHHHHHCcccHHHHHHhh
Q sp|Q6ZXV5|TMTC   68 KSYRPLTVLTFRLNYLLSEL---KPMSYHLLNMIFHAVVSVIFLKVCKLFLDN---KSSVIASLLFAVHPIHTEAVTGVV  141 (426)
Q Consensus        68 ~~~~Pl~~~~~~~~~~lfg~---~~~~~rl~~~l~~~~~~~~~y~l~~~~~~~---~~a~~aall~~~~p~~~~~~~~~~  141 (426)
                      ..|||...++.... .+.|+   .....++...+........++.+.|+..++   ......+..++.+|. .+.  ...
T Consensus         1 f~YpP~~~~l~~~~-~l~~~~~~~~~~~~~~~~~~~~~~~~~~~~~~r~~~~~~~~~~~~~~~~~~~~~p~-~~~--~~~   76 (251)
T Q8NNL7_CORGL/7    1 FTYPPFGALVFTPL-WWIHDLFGLLVTERVFALITLLTTYAVAVFLLRLAGVRDRVWEFVAFAALLVSAPV-YFT--LNI   76 (251)
T ss_pred             CCCChHHHHHHHHH-hhccchhcHHHHHHHHHHHHHHHHHHHHHHHHHHcCCCCcHHHHHHHHHHHHHHHH-HHH--hhc


Q ss_pred             ccHHHHHHHHHHHHHHHHHHcCCCCCcccHHHHHHHHHHHHHHHHhHhHHHHHHHHHHHHHHHHhcCCCccchhcccchh
Q sp|Q6ZXV5|TMTC  142 GRAELLSSIFFLAAFLSYTRSKGPDNSIIWTPIALTVFLVAVATLCKEQGITVVGICCVYEVFIAQGYTLPLLCTTAGQF  221 (426)
Q Consensus       142 ~~~~~~~~~~~~l~~~~~~~~~~~~~~~~~~~~~~~~~~~~la~~~k~~~~~~~~~~~~~~~~~~~~~~~~~~~~~~~~~  221 (426)
                      ++.|.+..++.++++++..+.+++++    ++...++++.+++..+|...+.+.+....+....++.             
T Consensus        77 g~~~~~~~~~~~~~l~~~~~~~~~~~----~~~~~ag~~l~la~~~K~~~~~~~~~ll~~~~~~~~~-------------  139 (251)
T Q8NNL7_CORGL/7   77 GQINVMLMALTLFDVALPRSTRHSGV----LKYVPLGVLTGIAAAIKLTPLVFGLYFLILWVVTKSP-------------  139 (251)
T ss_pred             CCHHHHHHHHHHHHHHhccccCCCCc----cccHHHHHHHHHHHHhhHHHHHHHHHHHHHHHHcCCH-------------


Q ss_pred             hcCCCCCChHHHHHHHHHHHHHHHHHHHHHHHHHHHccCCCccccCCCcccCCCchhhHHhHhhHHHHHHHHHhcccccc
Q sp|Q6ZXV5|TMTC  222 LRGKGSIPFSMLQTLVKLIVLMFSTLLLVVIRVQVIQSQLPVFTRFDNPAAVSPTPTRQLTFNYLLPVNAWLLLNPSELC  301 (426)
Q Consensus       222 ~~~~~~~~~~~~~~~~~~~~~~~~~~~~~~~~~~~~~~~~~~~~~~~~~~~~~~~~~~~~~~~~~~~~~~~~~~~~~~~~  301 (426)
                              +...........................-....... ............+........              
T Consensus       140 --------r~~~~~~~~~~~~~~~~~~~~~~~~~~~~~~~~~~~-~~~~~~~~~~~~~l~~~~~~~--------------  196 (251)
T Q8NNL7_CORGL/7  140 --------RGLFGMIGGFLGASGLAIIFRPSISIQYFTDVLFTA-ERIGDLHFARNVSIRAVLERL--------------  196 (251)
T ss_pred             --------HHHHHHHHHHHHHHHHHHHHCChHHHHHHHHHHhcc-cccCCccccccccHHHHHHhc--------------


Q ss_pred             ccCccccCccccccccHHHHHHHHHHHHHHHHHHHHHHccCCCchhHHHHHHHHHHHHH
Q sp|Q6ZXV5|TMTC  302 CDWTMGTIPLIESLLDIRNLATFTFFCFLGMLGVFSIRYSGDSSKTVLMALCLMALPFI  360 (426)
Q Consensus       302 ~~~~~~~~~~~~~~~~~~~~~~~~~~~~~~~~~~~~~~~~~~~~~~~~~~~~~~~~~~~  360 (426)
                             .+........................+...+++.++........+...+..+
T Consensus       197 -------~~~~~~~~~~~~~~~~~~~~~~~~~~~~~~~~~~~~~~~~~~~~~~~~~~~l  248 (251)
T Q8NNL7_CORGL/7  197 -------PELGSAASIMWLVAVALVIIAVAVAAYRILRTDLSAHNRLLAVSLVSLVALL  248 (251)
T ss_pred             -------ccCCcHHHHHHHHHHHHHHHHHHHHHHHHHhcccccCChHHHHHHHHHHHHH


No 22
>PF14897.7 ; EpsG ; EpsG family
Probab=96.65  E-value=0.15  Score=41.42  Aligned_cols=299  Identities=8%  Similarity=0.010  Sum_probs=0.0  Template_Neff=10.600

Q ss_pred             HHHHHHHHHHHHHHhhCC-CceeccHHHHhcCCCCCCCCcHHHHhc-------cccCCCCCCcchhcCCCCcchHHHHHH
Q sp|Q6ZXV5|TMTC    9 ITLIVGVVTACYWNSLFC-GFVFDDVSAILDNKDLHPSTPLKTLFQ-------NDFWGTPMSEERSHKSYRPLTVLTFRL   80 (426)
Q Consensus         9 ~~~l~~~~~~~~~~~~~~-~~~~Dd~~~~~~~~~~~~~~~~~~~~~-------~~~~~~~~~~~~~~~~~~Pl~~~~~~~   80 (426)
                      ...++............. +...|...|...-++..+........+       .+              ..|++..+...
T Consensus         2 ~~~~~~~~~l~~~~~~R~~~~g~D~~~Y~~~y~~~~~~~~~~~~~~~~~~~~~~~--------------~E~gf~~l~~~   67 (319)
T C4L730_EXISA/2    2 WFVSFATIQWIVLSGFRDVTVGADTAQYKALFLQSQTLPLGAFTDRFFEIVFTES--------------EDPGFYLFQRL   67 (319)
T ss_pred             HHHHHHHHHHHHHHHHcCcCCCCCHHHHHHHHHHhccCCHHHHhhhhhhccCCCC--------------CCHHHHHHHHH


Q ss_pred             HHHHhCCCchHHHHHHHHHHHHHHHHHHHHHHHhcCCH---HHHHHHHHHHHCcccHHHHHHhhccHHHHHHHH-HHHHH
Q sp|Q6ZXV5|TMTC   81 NYLLSELKPMSYHLLNMIFHAVVSVIFLKVCKLFLDNK---SSVIASLLFAVHPIHTEAVTGVVGRAELLSSIF-FLAAF  156 (426)
Q Consensus        81 ~~~lfg~~~~~~rl~~~l~~~~~~~~~y~l~~~~~~~~---~a~~aall~~~~p~~~~~~~~~~~~~~~~~~~~-~~l~~  156 (426)
                      ... +|.+   .+....+.+.++..+.+...+|..++.   ..+..............        -..++..+ .+.++
T Consensus        68 ~~~-~~~~---~~~~~~~~~~i~~~~~~~~~~~~~~~~~~~~~~~~~~~~~~~~~~~~--------Rq~lA~~~~~l~a~  135 (319)
T C4L730_EXISA/2   68 IQY-VITD---YQVYLVLIAMIFMIPLGYFIYKYSSEPLISFLLFSVLFYEFFAVTGL--------RQTVATALVVLVGY  135 (319)
T ss_pred             HHH-hcCC---HHHHHHHHHHHHHHHHHHHHHHhCCchHHHHHHHHHHHHHHHHhHHH--------HHHHHHHHHHHHHH


Q ss_pred             HHHHHcCCCCCcccHHHHHHHHHHHHHHHHhHhHHHHHHHHHHHHHHHHhcCCCccchhcccchhhcCCCCCChHHHHHH
Q sp|Q6ZXV5|TMTC  157 LSYTRSKGPDNSIIWTPIALTVFLVAVATLCKEQGITVVGICCVYEVFIAQGYTLPLLCTTAGQFLRGKGSIPFSMLQTL  236 (426)
Q Consensus       157 ~~~~~~~~~~~~~~~~~~~~~~~~~~la~~~k~~~~~~~~~~~~~~~~~~~~~~~~~~~~~~~~~~~~~~~~~~~~~~~~  236 (426)
                      ....   ++++       ....+...+|...|.+++...+.    ....+++                      ..+...
T Consensus       136 ~~~~---~~~~-------~~~~~~~~la~~~H~sali~i~~----~~~~~~~----------------------~~~~~~  179 (319)
T C4L730_EXISA/2  136 HFVR---ARKL-------GWFLLLVCIAMTIHKSSLIFVPF----YFLANKQ----------------------LTKAYL  179 (319)
T ss_pred             HHHH---cCcH-------HHHHHHHHHHHHHHHHHHHHHHH----HHHhhcC----------------------CcHHHH


Q ss_pred             HHHHHHHHHHHHHHHHHHHHHcc--CCCccccCCCcccCCCchhhHHhHhhHHHHHHHHHhccccccccCccccCccccc
Q sp|Q6ZXV5|TMTC  237 VKLIVLMFSTLLLVVIRVQVIQS--QLPVFTRFDNPAAVSPTPTRQLTFNYLLPVNAWLLLNPSELCCDWTMGTIPLIES  314 (426)
Q Consensus       237 ~~~~~~~~~~~~~~~~~~~~~~~--~~~~~~~~~~~~~~~~~~~~~~~~~~~~~~~~~~~~~~~~~~~~~~~~~~~~~~~  314 (426)
                      ......................+  ..+.+...+.....   ...                                   
T Consensus       180 ~~~~~~~~~~~~~~~~i~~~~~~~~~~~~Y~~~~~~~~~---~~~-----------------------------------  221 (319)
T C4L730_EXISA/2  180 MTMFGVIVGLFVFRNPFFDLLVQVSGYDTYSAMDGAGAV---NFS-----------------------------------  221 (319)
T ss_pred             HHHHHHHHHHHHhcHHHHHHHHHHhchhhhhhccCcchH---HHH-----------------------------------


Q ss_pred             cccHHHHHHHHHHHHHHHHHHHHHHccCCCch-hHHHHHHHHHHHHHHHhccCCCcchhhchhhchHHHHHHHHHHHHHH
Q sp|Q6ZXV5|TMTC  315 LLDIRNLATFTFFCFLGMLGVFSIRYSGDSSK-TVLMALCLMALPFIPASNLFFPVGFVVAERVLYVPSMGFCILVAHGW  393 (426)
Q Consensus       315 ~~~~~~~~~~~~~~~~~~~~~~~~~~~~~~~~-~~~~~~~~~~~~~~~~~~~~~~~~~~~~~ry~~~~~~~~~il~~~~~  393 (426)
                               ................++++.+. ..............+....     .....|......+... .....+
T Consensus       222 ---------~~~~~~~~~~~~~~~~~~~~~~~~~~~~~~~~~~~~~~~~~~~-----~~~~~R~~~~~~~~~~-~~~~~~  286 (319)
T C4L730_EXISA/2  222 ---------LMLLSVLFVALWRKEQILANNPSAIHFFNALLLAACLLPLTFL-----NPSMMRLVQYFSLFLL-LMIPEI  286 (319)
T ss_pred             ---------HHHHHHHHHHHHHHHHHhcCCcchHHHHHHHHHHHHHHHHHhc-----ChhHHHHHHHHHHHHH-HHHHHH


Q ss_pred             HHhcccchHHHHHHHHHHHHHHHHHHHhh
Q sp|Q6ZXV5|TMTC  394 QKISTKSVFKKLSWICLSMVILTHSLKTF  422 (426)
Q Consensus       394 ~~~~~~~~~~~~~~~~~~~~~~~~~~~~~  422 (426)
                      .+..++++++......+............
T Consensus       287 ~~~~~~~~~~~~~~~~~~~~~~~~~~~~~  315 (319)
T C4L730_EXISA/2  287 VGTFERRERLVVYYSAVMLLGLLFIREAP  315 (319)
T ss_pred             HhcCChHHHHHHHHHHHHHHHHHHHHHcc


No 23
>PF05007.14 ; Mannosyl_trans ; Mannosyltransferase (PIG-M)
Probab=96.39  E-value=0.13  Score=40.53  Aligned_cols=191  Identities=11%  Similarity=-0.041  Sum_probs=0.0  Template_Neff=9.000

Q ss_pred             ccHHHHHHHHHHHHHHHHHHcCCCCCcccHHHHHHHHHHHHHHHHhHhHHHHHHHHHHHHHHHHhcCCCccchhcccchh
Q sp|Q6ZXV5|TMTC  142 GRAELLSSIFFLAAFLSYTRSKGPDNSIIWTPIALTVFLVAVATLCKEQGITVVGICCVYEVFIAQGYTLPLLCTTAGQF  221 (426)
Q Consensus       142 ~~~~~~~~~~~~l~~~~~~~~~~~~~~~~~~~~~~~~~~~~la~~~k~~~~~~~~~~~~~~~~~~~~~~~~~~~~~~~~~  221 (426)
                      ++.|....+++++++++..|.+.          ..++++.|+|..+|...+.+.+...+...-.+++             
T Consensus         5 G~~D~l~~~lvllal~~~~r~~~----------~~ag~~lgla~~~Kl~Pii~~~~l~l~~~~~~~~-------------   61 (269)
T PIGM_RAT/140-4    5 GNADSIVASLVLTTLYLIEKRLI----------ACAAVFYGFAVHMKMYPVTYILPIALHLRPERDS-------------   61 (269)
T ss_pred             hhHHHHHHHHHHHHHHHHHcCCH----------HHHHHHHHHHHHhchHHHHHHHHHHHHhCccCCC-------------


Q ss_pred             hcCCCCCChHHHHHHH--------------HHHHHHHHHHHHHHHHHHHHccCCCccccCCCcccCCCchhhHHhHhhHH
Q sp|Q6ZXV5|TMTC  222 LRGKGSIPFSMLQTLV--------------KLIVLMFSTLLLVVIRVQVIQSQLPVFTRFDNPAAVSPTPTRQLTFNYLL  287 (426)
Q Consensus       222 ~~~~~~~~~~~~~~~~--------------~~~~~~~~~~~~~~~~~~~~~~~~~~~~~~~~~~~~~~~~~~~~~~~~~~  287 (426)
                      +++....+...+....              .....................+...................+........
T Consensus        62 ~~~~~~~~~~~~~~~~~~~~~~~~~~~~~~~~~~~~~~~~l~~~~~~~~g~~~~~~~~~~~~~r~~~~~n~S~~~~~~~l  141 (269)
T PIGM_RAT/140-4   62 DEGLRLARYSFQARLYDFLKRLCSWAVLLFVAIAGLTFLALSFGFYYKYGWEFLEHTYLYHLTRRDIRHNFSPYFYMLYL  141 (269)
T ss_pred             CcchhhhcccHHHHHHHHHHHhccHHHHHHHHHHHHHHHHHHHHHHHHHCHHHHHHHHHHHhccCCCCcCCCHHHHHHHH


Q ss_pred             HHHHHHHhccccccccCccccCccccccccHHHHHHHHHHHHHHHHHHHHHHccCCCchhHHHHHHHHHHHHHHHhccCC
Q sp|Q6ZXV5|TMTC  288 PVNAWLLLNPSELCCDWTMGTIPLIESLLDIRNLATFTFFCFLGMLGVFSIRYSGDSSKTVLMALCLMALPFIPASNLFF  367 (426)
Q Consensus       288 ~~~~~~~~~~~~~~~~~~~~~~~~~~~~~~~~~~~~~~~~~~~~~~~~~~~~~~~~~~~~~~~~~~~~~~~~~~~~~~~~  367 (426)
                                            .....  .............++.......+.+++...........++..-        
T Consensus       142 ----------------------~~~~~--~~~~~~~~~~~~~~~~~~~~~~~~~~~~~~~~~~~~~~f~~~~--------  189 (269)
T PIGM_RAT/140-4  142 ----------------------TAESK--WSFTLGIAAFLPQFILLSAASFAYYRDLVFCCFLHTSIFVTFN--------  189 (269)
T ss_pred             ----------------------hccCc--chhHHHHHHHHHHHHHHHHHHHHccCcHHHHHHHHHHHHHHhc--------


Q ss_pred             CcchhhchhhchHHHHHHHHHHH
Q sp|Q6ZXV5|TMTC  368 PVGFVVAERVLYVPSMGFCILVA  390 (426)
Q Consensus       368 ~~~~~~~~ry~~~~~~~~~il~~  390 (426)
                         +...++|.....|++.+...
T Consensus       190 ---~v~~~qY~~W~lpll~l~~~  209 (269)
T PIGM_RAT/140-4  190 ---KVCTSQYFLWYLCLLPLVMP  209 (269)
T ss_pred             ---hhhcHHHHHHHHHHHHHHch


No 24
>PF10060.10 ; DUF2298 ; Uncharacterized membrane protein (DUF2298)
Probab=91.75  E-value=4.9  Score=35.57  Aligned_cols=344  Identities=13%  Similarity=0.067  Sum_probs=0.0  Template_Neff=7.600

Q ss_pred             cchhHHHHHHHHHHHHHHHHHhhCCCce-eccHHHHhcCCCCCCC--CcHHHHhccccCCCCCCcchhcCCCCcchHHHH
Q sp|Q6ZXV5|TMTC    2 ANINLKEITLIVGVVTACYWNSLFCGFV-FDDVSAILDNKDLHPS--TPLKTLFQNDFWGTPMSEERSHKSYRPLTVLTF   78 (426)
Q Consensus         2 ~~~~~~~~~~l~~~~~~~~~~~~~~~~~-~Dd~~~~~~~~~~~~~--~~~~~~~~~~~~~~~~~~~~~~~~~~Pl~~~~~   78 (426)
                      +.....-.+.+++....+.....+.+.+ .|...+....+.....  -+..+.+-.+          ...+|+.+.+++.
T Consensus        53 ~~~l~~e~vf~~~f~~~~~~r~~~p~i~~~Ek~md~~~i~s~~~~~~~Pp~dPw~aG----------~~l~Yyyfg~~~~  122 (597)
T I0I741_CALAS/4   53 RYILLFELLFLGAFAAWAWVRAHDPAADHTEQPMDLMFMHSIRASLTYPPHDAWLAG----------YPISYYYFGYWLM  122 (597)
T ss_pred             HHHHHHHHHHHHHHHHHHHHHHhCCCCCCCCChhHHHHHHHHHhcCCCCccchhhcC----------CCccccHHHHHHH


Q ss_pred             HHHHHHhC-CCchHHHHHHHHHHHHHHHHHHHHHHHhc-CCH--------HHHHHHHHHHHCcccHH-------------
Q sp|Q6ZXV5|TMTC   79 RLNYLLSE-LKPMSYHLLNMIFHAVVSVIFLKVCKLFL-DNK--------SSVIASLLFAVHPIHTE-------------  135 (426)
Q Consensus        79 ~~~~~lfg-~~~~~~rl~~~l~~~~~~~~~y~l~~~~~-~~~--------~a~~aall~~~~p~~~~-------------  135 (426)
                      +...++.| ....++++.......+....+|.+++++. +++        .|.+++++..+......             
T Consensus       123 A~l~~l~gi~~~~~~nl~~~~~~al~~~~~~~l~~~l~~~~~~~~~~~~~~g~la~~l~~~~gnl~~~~~~~~~~~~~~~  202 (597)
T I0I741_CALAS/4  123 NMVGLMAGQSAAVAYNLSQAVWFGLLLSGAFGIGYNLVAAAGRRFVAALGGGWVATLLVGLSSNLQGLLEWLHANGVDIS  202 (597)
T ss_pred             HHHHHHhCCCHHHHHHHHHHHHHHHHHHHHHHHHHHHHHhccccccHHHHHHHHHHHHHHHhcccHHHHHHHHhCCCCch


Q ss_pred             --------------------------HHHHhhccHH--------------------------------HHHHHHHHHHHH
Q sp|Q6ZXV5|TMTC  136 --------------------------AVTGVVGRAE--------------------------------LLSSIFFLAAFL  157 (426)
Q Consensus       136 --------------------------~~~~~~~~~~--------------------------------~~~~~~~~l~~~  157 (426)
                                                ...|.+++.-                                .+..++.+..++
T Consensus       203 ~~~~~~~~~~~~~~~~~~~~~~~~~~w~~w~ssRvI~~~~~~~~~~~tI~EFP~fSfl~gDLHpH~~alPf~ll~l~l~~  282 (597)
T I0I741_CALAS/4  203 WLAAWLQVRGFPENAEVTRQWFISYGWWWWRSSRVLADVSLRGDHIEVIDEFPAFSYILGDNHPHVAAMPFAMLAVAAAL  282 (597)
T ss_pred             hHHHHhhhcCCCcchhhhccccccCccccccceeeeecccCCCCCCcccccCchHHHhcCCCChhhhHHHHHHHHHHHHH


Q ss_pred             HHHHcCCCCCcccHH---------------HHHHHHHHHHHHHHhHhHHHHHHHHHHHHHHHHhcCCCccchhcccchhh
Q sp|Q6ZXV5|TMTC  158 SYTRSKGPDNSIIWT---------------PIALTVFLVAVATLCKEQGITVVGICCVYEVFIAQGYTLPLLCTTAGQFL  222 (426)
Q Consensus       158 ~~~~~~~~~~~~~~~---------------~~~~~~~~~~la~~~k~~~~~~~~~~~~~~~~~~~~~~~~~~~~~~~~~~  222 (426)
                      ...+..++++..++.               ..++.+++.|....++.--......+..........              
T Consensus       283 ~~~~~~~~~~~~~~~~~~~~~~~~~~~~~~~~ll~gll~G~l~~~NtWD~p~~~~l~~~~~~~~~~--------------  348 (597)
T I0I741_CALAS/4  283 VIFLQNSSSNFSSESRAKFNFAPLFPLGWGGFLLVAVITGSLLFLNTWDYPPYWLLTTFSIAVGVV--------------  348 (597)
T ss_pred             HHHhcCCCCCCCchhhhccCCCCccccchHHHHHHHHHHHHHHHHccCCHHHHHHHHHHHHHHHHh--------------


Q ss_pred             cCCC-------------CCChHHHHHHHHHHHHHHHHHHHHHHHHHHHccCCCccccCCCcccCCCchhhHHhHhhHHHH
Q sp|Q6ZXV5|TMTC  223 RGKG-------------SIPFSMLQTLVKLIVLMFSTLLLVVIRVQVIQSQLPVFTRFDNPAAVSPTPTRQLTFNYLLPV  289 (426)
Q Consensus       223 ~~~~-------------~~~~~~~~~~~~~~~~~~~~~~~~~~~~~~~~~~~~~~~~~~~~~~~~~~~~~~~~~~~~~~~  289 (426)
                        +.             ...++.++.....+...+........+...+.+..++                          
T Consensus       349 --~~~~~~~~~~~~~~~~~~~~~~~~~~~~~~~~~~a~ll~lPF~l~f~~~~~g--------------------------  400 (597)
T I0I741_CALAS/4  349 --GGVVRVKNFLPLQFLPLLPPLLQTTIAGLALFVAALLLYLPYLLTAQSQVGG--------------------------  400 (597)
T ss_pred             --ccccccccccccccccchHHHHHHHHHHHHHHHHHHHHHHHHHHhccccCCC--------------------------


Q ss_pred             HHHHHhccccccccCccccCcccc-ccccHHHHHHHHHHHHHHHHHHHHHHccCCCchhHHHHHHHHHHHHHHHhc----
Q sp|Q6ZXV5|TMTC  290 NAWLLLNPSELCCDWTMGTIPLIE-SLLDIRNLATFTFFCFLGMLGVFSIRYSGDSSKTVLMALCLMALPFIPASN----  364 (426)
Q Consensus       290 ~~~~~~~~~~~~~~~~~~~~~~~~-~~~~~~~~~~~~~~~~~~~~~~~~~~~~~~~~~~~~~~~~~~~~~~~~~~~----  364 (426)
                                         ..... ..+............+...........++.+++..............+...    
T Consensus       401 -------------------i~~~~~~~T~l~~~l~i~Glfl~l~~~~l~~~~~~~~~~~~~~~~~~~~~~~~~~~~~~~~  461 (597)
T I0I741_CALAS/4  401 -------------------LIPNLFHPTRFSQYVAMFATALLTLTALLTFGWSVFRPRLKVVMICLALTLGTPALLLTFI  461 (597)
T ss_pred             -------------------CcccCCCCCCHHHHHHHHHHHHHHHHHHHHHHhhcccchHHHHHHHHHHHHHHHHHHHHHH


Q ss_pred             --------------------------cCCCcchhhchhhchHH--HHHHHHHHHHHHHHhcccch---------------
Q sp|Q6ZXV5|TMTC  365 --------------------------LFFPVGFVVAERVLYVP--SMGFCILVAHGWQKISTKSV---------------  401 (426)
Q Consensus       365 --------------------------~~~~~~~~~~~ry~~~~--~~~~~il~~~~~~~~~~~~~---------------  401 (426)
                                                .     .....|....+  ...+..+++.......++.+               
T Consensus       462 ~~~~~~~~~~~~~~~~~~~~~~~~~~~-----~~~~~~~~~~~~~~~ll~~l~~~~~~~~~~~~~~~~~~~~~~~~~~~~  536 (597)
T I0I741_CALAS/4  462 AWVATGTEEGRASLGNVALPDGASSYL-----PFIVERWTAQPFTFLIVGAMTAVALALLWTGIQHMVGAKNFLPQHFSP  536 (597)
T ss_pred             HHHhcCChhhhhccccccCCCCcccch-----hHHHHHhccchHHHHHHHHHHHHHHHHHHhhhhhhccccccCcccCCC


Q ss_pred             --------------HHHHHHHHHHHHHHHHHHHh
Q sp|Q6ZXV5|TMTC  402 --------------FKKLSWICLSMVILTHSLKT  421 (426)
Q Consensus       402 --------------~~~~~~~~~~~~~~~~~~~~  421 (426)
                                    .......+++.+........
T Consensus       537 ~~~~~~~~~~~~~~~~~~f~l~L~~~gl~Lil~~  570 (597)
T I0I741_CALAS/4  537 QQGALDSTPGVAAPTPLLFVLALAVIGLGLTFTP  570 (597)
T ss_pred             CCCCcCCCCCCCCCHHHHHHHHHHHHHHHHHHHH


No 25
>PF16192.6 ; PMT_4TMC ; C-terminal four TMM region of protein-O-mannosyltransferase
Probab=86.81  E-value=5.3  Score=29.10  Aligned_cols=103  Identities=8%  Similarity=-0.068  Sum_probs=0.0  Template_Neff=9.700

Q ss_pred             HHHHHHHHHHHHHHHHHHHHHHccCCCchh-----------HHHHHHHHHHHHHHHhccCCCcchhhchhhchHHHHHHH
Q sp|Q6ZXV5|TMTC  318 IRNLATFTFFCFLGMLGVFSIRYSGDSSKT-----------VLMALCLMALPFIPASNLFFPVGFVVAERVLYVPSMGFC  386 (426)
Q Consensus       318 ~~~~~~~~~~~~~~~~~~~~~~~~~~~~~~-----------~~~~~~~~~~~~~~~~~~~~~~~~~~~~ry~~~~~~~~~  386 (426)
                      ........+....+..+....++++.....           .....+..++..+|    +..........|.++++++.+
T Consensus        63 iw~~~~~~l~~~~~~~~~~~~~~~r~~~~~~~~~~~~~~~~~~~~~~g~~~~ylP----~~~~~r~~~~~~ylpal~f~~  138 (198)
T G3JSL1_CORMM/5   63 VYWASTASLGLVGLVVVWYILRWQRGFKDLDSEEVDQIHYAGIYPVLGWFLHYLP----FVIMARVTYVHHYYPALYFAI  138 (198)
T ss_pred             HHHHHHHHHHHHHHHHHHHHHHHhcCCCCCChHHHHHHHHHHHHHHHHHHHHHHH----HHhccccccHHhHHHHHHHHH


Q ss_pred             HHHHHHHHHhcccchHHHHHHHHHHHHHHHHHHHhhhh
Q sp|Q6ZXV5|TMTC  387 ILVAHGWQKISTKSVFKKLSWICLSMVILTHSLKTFHR  424 (426)
Q Consensus       387 il~~~~~~~~~~~~~~~~~~~~~~~~~~~~~~~~~~~~  424 (426)
                      ++.+..++...++..++.......+.+.+....+....
T Consensus       139 l~~~~~l~~~~~~~~~~~~~~~~~~~~~~~~~~f~~~~  176 (198)
T G3JSL1_CORMM/5  139 LALGFFVDWLLRNRSQAIQGAVYGVLYSVIVGLYITFI  176 (198)
T ss_pred             HHHHHHHHHHHHccchHHHHHHHHHHHHHHHHHHHHhh


No 26
>PF09971.10 ; DUF2206 ; Predicted membrane protein (DUF2206)
Probab=77.03  E-value=21  Score=29.16  Aligned_cols=212  Identities=5%  Similarity=-0.079  Sum_probs=0.0  Template_Neff=10.200

Q ss_pred             CCcccHHHHHHHHHHHHHHHHhHhHHHHHHHHHHHHHHHHhcCCCccchhcccchhhcCCC------CCChHHH------
Q sp|Q6ZXV5|TMTC  166 DNSIIWTPIALTVFLVAVATLCKEQGITVVGICCVYEVFIAQGYTLPLLCTTAGQFLRGKG------SIPFSML------  233 (426)
Q Consensus       166 ~~~~~~~~~~~~~~~~~la~~~k~~~~~~~~~~~~~~~~~~~~~~~~~~~~~~~~~~~~~~------~~~~~~~------  233 (426)
                      +|       ++..++...-..+|+....+...++........-                .+      ..+....      
T Consensus         1 ~~-------~L~~i~~~~lv~sH~~t~~~~~~~l~~~~~~~~~----------------~~~~~~~~~~~~~~~~~~~~~   57 (390)
T Q0W4G2_METAR/3    1 WG-------ILFSVFSCGIIISHYGLTYMVIGLIALSYVLFTF----------------INLVARYINTDKVIIPVTPIR   57 (390)
T ss_pred             Ch-------HHHHHHHHHHHHhchHHHHHHHHHHHHHHHHHHH----------------HHHHHHhcCCCCCcCCCCccc


Q ss_pred             HHHHHHHHHHHHHHHHHHHHHHHHccCCCccccCCCcccCCCchhhHHhHhhHHHHHHHHHhccccccccCccccCcccc
Q sp|Q6ZXV5|TMTC  234 QTLVKLIVLMFSTLLLVVIRVQVIQSQLPVFTRFDNPAAVSPTPTRQLTFNYLLPVNAWLLLNPSELCCDWTMGTIPLIE  313 (426)
Q Consensus       234 ~~~~~~~~~~~~~~~~~~~~~~~~~~~~~~~~~~~~~~~~~~~~~~~~~~~~~~~~~~~~~~~~~~~~~~~~~~~~~~~~  313 (426)
                      ......+...+....|+..                  .......+............+...+..................
T Consensus        58 ~~~~~~~~~~v~~~~W~~~------------------~~~~~~~~~~~~~~~~~~~~~~~~~~~~~~~~~~~~~~~~~~~  119 (390)
T Q0W4G2_METAR/3   58 LNFLHICIFIFIALSWYIA------------------ITSSTAFYSVSSVIYQVISSMFTESLNPTASQGLAIIQKVPVS  119 (390)
T ss_pred             ccHHHHHHHHHHHHHHHHH------------------HhcchHHHHHHHHHHHHHHHHhHHhcCCccchhHHHHhcCCCc


Q ss_pred             ccccHHHHHHHHHHHHHHHHHHHH----HHccCCCchhHHHHHHHHHHHHHHHhccCCCcc--hhhchhhchHHHHHHHH
Q sp|Q6ZXV5|TMTC  314 SLLDIRNLATFTFFCFLGMLGVFS----IRYSGDSSKTVLMALCLMALPFIPASNLFFPVG--FVVAERVLYVPSMGFCI  387 (426)
Q Consensus       314 ~~~~~~~~~~~~~~~~~~~~~~~~----~~~~~~~~~~~~~~~~~~~~~~~~~~~~~~~~~--~~~~~ry~~~~~~~~~i  387 (426)
                      ...............+.+.+....    .+++++.........+......+.......+..  .....|......+++++
T Consensus       120 ~~~~~~~~~~~~~~~l~~iG~~~~~~~~~~~~~~~~~~~~~~~~~~~~~~~~~~~~~~p~~~~~~~~~R~~~~~~~~~~~  199 (390)
T Q0W4G2_METAR/3  120 QMHLLYTYIYYFNQVCIVLGLLYLSYKTFARKNMYNYSIMQLIMCGVAVMVLVGSIVLPYFASALNTTRIYHIMQFFVSP  199 (390)
T ss_pred             hHHHHHHHHHHHHHHHHHHHHHHHHHHHHhccCccCCCHHHHHHHHHHHHHHHHHHHHHHHHHhcChHHHHHHHHHHHHH


Q ss_pred             HHHHHHHHhcccchHH----------------HHHHHHHHHHHHHHH
Q sp|Q6ZXV5|TMTC  388 LVAHGWQKISTKSVFK----------------KLSWICLSMVILTHS  418 (426)
Q Consensus       388 l~~~~~~~~~~~~~~~----------------~~~~~~~~~~~~~~~  418 (426)
                      +++.++..+.+..++.                .....+++++.+++.
T Consensus       200 ~a~~g~~~l~~~~~~~~~~~~~~~~~~~~~~~~~~~~~~lv~~~~~~  246 (390)
T Q0W4G2_METAR/3  200 VYIIGFIFALESIPKVYARIVKSPFRSNLSFTYGIISLFLCVYLLFN  246 (390)
T ss_pred             HHHHHHHHHHHhhHHHHHHhhcCccccccchHHHHHHHHHHHHHHHH


No 27
>PF16316.6 ; DUF4956 ; Domain of unknown function (DUF4956)
Probab=40.45  E-value=65  Score=22.35  Aligned_cols=103  Identities=13%  Similarity=0.079  Sum_probs=0.0  Template_Neff=8.200

Q ss_pred             HHHHHHHHHHHHHhcCCHHHHHHHHHHHHCcccHHHHHHhhccHHHHHHHHHHHHHHHHHHcCCCCCcccHHHHHHHHHH
Q sp|Q6ZXV5|TMTC  101 AVVSVIFLKVCKLFLDNKSSVIASLLFAVHPIHTEAVTGVVGRAELLSSIFFLAAFLSYTRSKGPDNSIIWTPIALTVFL  180 (426)
Q Consensus       101 ~~~~~~~y~l~~~~~~~~~a~~aall~~~~p~~~~~~~~~~~~~~~~~~~~~~l~~~~~~~~~~~~~~~~~~~~~~~~~~  180 (426)
                      +...++++.+.++..+++....+-.+.......+......  ........+.+++.....|.+.+.+...-...+....+
T Consensus         3 ~~~~~~~~~~y~~~~~~~~~~~t~~lv~~~~~~i~~~~~~--~~~~i~~g~g~~Ga~~Iir~r~~~~~~~~~a~i~~~~~   80 (168)
T D1C0K5_XYLCX/1    3 VAVSILAFGLYLPRHHRRDLVVSYLVVNVGVLAVSTALAS--SAIAAGLGLGLFGVLSIIRLRSAELAHHEIAYYFAALA   80 (168)
T ss_pred             HHHhHhHHHHhccccCCcchHHHHHHHHHHHHHHHHHHHh--chhhHHHHHHHHHHHHhhhcCCCCCCHHHHHHHHHHHH


Q ss_pred             HHHHHHhH--hHHHHHHHHHHHHHHHH
Q sp|Q6ZXV5|TMTC  181 VAVATLCK--EQGITVVGICCVYEVFI  205 (426)
Q Consensus       181 ~~la~~~k--~~~~~~~~~~~~~~~~~  205 (426)
                      .|++....  ...........+.....
T Consensus        81 iGl~~G~g~~~~~~a~~~t~~i~~~l~  107 (168)
T D1C0K5_XYLCX/1   81 LGLLGGLGSAAGPLALVGMAVLLLVLA  107 (168)
T ss_pred             HHHHHhhccchHHHHHHHHHHHHHHHH


No 28
>PF11694.9 ; DUF3290 ; Protein of unknown function (DUF3290)
Probab=23.25  E-value=1.3e+02  Score=20.29  Aligned_cols=59  Identities=8%  Similarity=-0.003  Sum_probs=0.0  Template_Neff=5.900

Q ss_pred             CccccCccccccccHHHHHHHHHHHHHHHHHHHHHHccCCCchhHHHHHHHHHHHHHHH
Q sp|Q6ZXV5|TMTC  304 WTMGTIPLIESLLDIRNLATFTFFCFLGMLGVFSIRYSGDSSKTVLMALCLMALPFIPA  362 (426)
Q Consensus       304 ~~~~~~~~~~~~~~~~~~~~~~~~~~~~~~~~~~~~~~~~~~~~~~~~~~~~~~~~~~~  362 (426)
                      |++.-................+.++++++.......|+|...+..=+.++.+++.++..
T Consensus         3 Ysy~YL~~q~~~~~~~~~~~i~~l~~~li~~~~~y~R~R~~tKYRDL~II~~L~~ll~~   61 (142)
T J9W4W9_LACBU/2    3 YTYDYLQGSQSSWQYARIIILSVLAVIFIGFLVHYLRNRMDSKYKDLTIIVGTLLLLIL   61 (142)
T ss_pred             cchHHHccccChhHHHHHHHHHHHHHHHHHHHHHHHHhccchhHHHHHHHHHHHHHHHH


No 29
>PF01098.20 ; FTSW_RODA_SPOVE ; Cell cycle protein
Probab=22.02  E-value=2.1e+02  Score=22.44  Aligned_cols=249  Identities=8%  Similarity=-0.015  Sum_probs=0.0  Template_Neff=10.000

Q ss_pred             HHHHHHHHHHHHHHHHHHHHHhcCCHHHHHHHHHHHHCcccHH--------------HHHHhhccHHHHHHHHHHHHHHH
Q sp|Q6ZXV5|TMTC   93 HLLNMIFHAVVSVIFLKVCKLFLDNKSSVIASLLFAVHPIHTE--------------AVTGVVGRAELLSSIFFLAAFLS  158 (426)
Q Consensus        93 rl~~~l~~~~~~~~~y~l~~~~~~~~~a~~aall~~~~p~~~~--------------~~~~~~~~~~~~~~~~~~l~~~~  158 (426)
                      ++...+.++.....++++-.+...+..-.+..+.....-....              .....+-++.-....+..+.+-.
T Consensus        40 q~~~~~iG~~~~~~~~~~dy~~l~~~~~~~~~~~~~ll~~~~~~~~g~~~~G~~~wi~lg~~~~qp~el~~~~~il~~a~  119 (357)
T SP5E_BACSU/10-   40 QLLFAGIGVIAMFFIMNVDYWTWRTWSKLLMVICFFLLVLVLIPGVGMVRNGSRSWIGVGAFSIQPSEFMKLAMIAFLAK  119 (357)
T ss_pred             HHHHHHHHHHHHHHHHcCCHHHHHHHHHHHHHHHHHHHHHHHccccccccCccCCeEEcCCcccCHHHHHHHHHHHHHHH


Q ss_pred             HHHc----CCCCCcccHHHHHHHHHHHHHHHHhHhHHHHHHHHHHHHHHHHhcCCCccchhcccchhhcCCCCCChHHHH
Q sp|Q6ZXV5|TMTC  159 YTRS----KGPDNSIIWTPIALTVFLVAVATLCKEQGITVVGICCVYEVFIAQGYTLPLLCTTAGQFLRGKGSIPFSMLQ  234 (426)
Q Consensus       159 ~~~~----~~~~~~~~~~~~~~~~~~~~la~~~k~~~~~~~~~~~~~~~~~~~~~~~~~~~~~~~~~~~~~~~~~~~~~~  234 (426)
                      +...    ++++++..........+...+....+..+-.+.............+                     .+.+.
T Consensus       120 ~~~~~~~~~~~~~~~~~~~~~~~~~~~~l~~~~~d~g~~~i~~~~~~~~l~~~~---------------------~~~~~  178 (357)
T SP5E_BACSU/10-  120 FLSEKQKNITSFRRGFVPALGIVFSAFLIIMCQPDLGTGTVMVGTCIVMIFVAG---------------------ARIAH  178 (357)
T ss_pred             HHHHhHhhcccchhccHHHHHHHHHHHHHHHhCCCHHHHHHHHHHHHHHHHHcC---------------------CCHHH


Q ss_pred             HHHHHHHHHHHHHHHHHHHHHHHccCCCccccCCCcccCCCchhhHHhHhhHHHHHHHHHhcccc--ccccCccccCccc
Q sp|Q6ZXV5|TMTC  235 TLVKLIVLMFSTLLLVVIRVQVIQSQLPVFTRFDNPAAVSPTPTRQLTFNYLLPVNAWLLLNPSE--LCCDWTMGTIPLI  312 (426)
Q Consensus       235 ~~~~~~~~~~~~~~~~~~~~~~~~~~~~~~~~~~~~~~~~~~~~~~~~~~~~~~~~~~~~~~~~~--~~~~~~~~~~~~~  312 (426)
                      .........................-....+...++.+......+..+........-........  .......+++...
T Consensus       179 ~~~~~~~~~~~~~~~~~~~~~~~~Ri~~~~~p~~~~~~~gyq~~~~~~~i~~~g~~G~G~~~~~~~~~~lp~~~~D~i~~  258 (357)
T SP5E_BACSU/10-  179 FVFLGLIGLSGFVGLVLSAPYRIKRITSYLNPWEDPLGSGFQIIQSLYAVGPGGLFGMGLGQSRQKFFYLPEPQTDFIFA  258 (357)
T ss_pred             HHHHHHHHHHHHHHHHHCchHHHHHHHHHhCCCCCCCCCCHHHHHHHHHHHcCCccccCCCCCccccccCCcccCchHHH


Q ss_pred             cccccHHHHHHHHHHHHHHHHHHHHHHccCCCchhHHHHHHHHHHHHHHH
Q sp|Q6ZXV5|TMTC  313 ESLLDIRNLATFTFFCFLGMLGVFSIRYSGDSSKTVLMALCLMALPFIPA  362 (426)
Q Consensus       313 ~~~~~~~~~~~~~~~~~~~~~~~~~~~~~~~~~~~~~~~~~~~~~~~~~~  362 (426)
                      .-..+.........+.+.........+..++.+....-.+.......+..
T Consensus       259 ~i~~~~G~ig~~~~i~~~~~l~~~~~~~~~~~~~~~~~~l~~g~~~~l~~  308 (357)
T SP5E_BACSU/10-  259 ILSEELGFIGGTLILLLFSVLLWRGIRIALGAPDLYGSFVAVGIISMIAI  308 (357)
T ss_pred             HHHHHccHHHHHHHHHHHHHHHHHHHHHHHcCCCHHHHHHHHHHHHHHHH


No 30
>PF12273.9 ; RCR ; Chitin synthesis regulation, resistance to Congo red
Probab=21.80  E-value=34  Score=23.05  Aligned_cols=29  Identities=10%  Similarity=0.096  Sum_probs=0.0  Template_Neff=6.000

Q ss_pred             hhchHHHHHHHHHHHHHHHHhcccchHHH
Q sp|Q6ZXV5|TMTC  376 RVLYVPSMGFCILVAHGWQKISTKSVFKK  404 (426)
Q Consensus       376 ry~~~~~~~~~il~~~~~~~~~~~~~~~~  404 (426)
                      |+.+..+..+++++.+++.....++++++
T Consensus         1 RWvl~~iii~~~l~~~~~~~~~~RRRrr~   29 (138)
T M1WI66_CLAP2/3    1 RWVVLAGVIVIVLVIFMLCTCTARRRRRR   29 (138)
T ss_pred             CHHHHHHHHHHHHHHHHHHHHHHHHHHHc


No 31
>PF10958.9 ; DUF2759 ; Protein of unknown function (DUF2759)
Probab=20.12  E-value=78  Score=16.74  Aligned_cols=33  Identities=9%  Similarity=0.154  Sum_probs=0.0  Template_Neff=4.100

Q ss_pred             HHHHHHHHHHHHHHcCCCCCcccHHHHHHHHHHHHHHHHh
Q sp|Q6ZXV5|TMTC  148 SSIFFLAAFLSYTRSKGPDNSIIWTPIALTVFLVAVATLC  187 (426)
Q Consensus       148 ~~~~~~l~~~~~~~~~~~~~~~~~~~~~~~~~~~~la~~~  187 (426)
                      ..+..+++.+...|..++|+       ..+..+.+.+.+.
T Consensus         2 ~~lvtil~~~g~~r~~k~KN-------~fai~F~~~s~lV   34 (50)
T G2TPM4_BACCO/6    2 FSLVSILSLIGFITAAKNKN-------ILGFIFGIISFAL   34 (50)
T ss_pred             HHHHHHHHHHHHHHHHHhhh-------HHHHHHHHHHHHH
