# Supplementary material for: Conserved sequence motifs in human TMTC1, TMTC2, TMTC3, and TMTC4, new O-mannosyltransferases from the GT-C/PMT clan, are rationalized as ligand binding sites
Source: Biol Direct. 2021 Jan 12;16:4. doi: 10.1186/s13062-021-00291-w (PMC7801869; doi:10.1186/s13062-021-00291-w)
Supplement: Supplementary file 3 — Additional file 3. HHPred outputs when searching TMTCs against Pfam or PDB structures. The compressed library file AF3-2020-06-HHPred-TMTCs.zip contains the outputs when running the four human TMTC sequences as input of HHPred against PDB sequences and against Pfam domains (as of 23rd of June 2020). [file 13062_2021_291_MOESM3_ESM.zip › AF3-2020-06-HHPred-TMTCs/hhpred_TMTC4_PDB.hhr]

Query         sp|Q5T4D3|TMTC4_HUMAN  1..462
Match_columns 462
No_of_seqs    646 out of 1135
Neff          11.9648
Searched_HMMs 51802
Date          Fri Jun 19 11:15:57 2020
Command       hhsearch -cpu 8 -i ../results/full.a3m -d /cluster/toolkit/production/databases/hh-suite/mmcif70/pdb70 -o ../results/8527802.hhr -oa3m ../results/8527802.a3m -p 20 -Z 250 -loc -z 1 -b 1 -B 250 -ssm 2 -sc 1 -seq 1 -dbstrlen 10000 -norealign -maxres 32000 -contxt /cluster/toolkit/production/bioprogs/tools/hh-suite-build-new/data/context_data.crf 

 No Hit                             Prob E-value P-value  Score    SS Cols Query HMM  Template HMM
  1 5EZM_A 4-amino-4-deoxy-L-arabi  99.9 4.2E-21 8.1E-26  185.3  33.2  377    1-460    12-395 (578)
  2 6S7O_A Dolichyl-diphosphooligo  99.8 4.1E-17 7.9E-22  161.6  35.7  388    1-461     1-476 (705)
  3 6S7T_A Dolichyl-diphosphooligo  99.8 1.2E-16 2.3E-21  161.0  36.1  388    1-462    53-559 (826)
  4 6EZN_F Dolichyl-diphosphooligo  99.8 1.7E-16 3.4E-21  157.5  36.0  405    3-461     1-466 (718)
  5 3WAJ_A Transmembrane oligosacc  99.8   1E-15 1.9E-20  155.4  37.3  391    7-459     1-486 (875)
  6 5OGL_A Peptide-binding protein  99.8 1.1E-15 2.1E-20  151.5  29.6  373    4-462     1-434 (713)
  7 6P25_A Dolichyl-diphosphooligo  99.6 1.8E-13 3.5E-18  135.9  26.6  249    1-303    31-304 (817)
  8 6P25_B Dolichyl-diphosphooligo  99.6 1.7E-13 3.2E-18  136.4  26.5  266    1-311    46-330 (759)
  9 7BVF_A Probable arabinosyltran  99.6 2.2E-11 4.2E-16  121.2  35.7  363   26-462   263-630 (1102)
 10 6W98_A F5/8 type C domain-cont  99.5 4.1E-11   8E-16  126.5  33.6  394    7-462     3-429 (1413)
 11 7BVF_B Probable arabinosyltran  99.5 8.6E-11 1.7E-15  117.4  32.9  364   26-462   281-644 (1116)
 12 7BWR_A Integral membrane indol  99.5   8E-11 1.5E-15  116.9  31.5  358   27-462   267-630 (1082)
 13 7BVE_B Integral membrane indol  99.5 4.4E-10 8.6E-15  111.7  33.2  356   27-462   261-624 (1084)
 14 6SNI_X Dolichyl pyrophosphate   99.4 1.2E-09 2.3E-14  104.6  31.3  339    1-424    35-411 (562)
 15 7BVC_A Integral membrane indol  99.4 1.3E-09 2.5E-14  108.1  31.3  354   26-462   251-615 (1088)
 16 6P25_B Dolichyl-diphosphooligo  65.6      81  0.0016   32.5  11.0  104  351-458   607-728 (759)
 17 6P25_A Dolichyl-diphosphooligo  42.6 4.6E+02  0.0088   27.6  12.1  104  351-458   586-704 (817)

No 1
>5EZM_A 4-amino-4-deoxy-L-arabinose (L-Ara4N) transferase; membrane protein, lipid glycosyltransferase, zinc; HET: PC, DSL, PO4, MPG, EPE; 2.7A {Cupriavidus metallidurans (strain ATCC 43123 / DSM 2839 / NBRC 102507 / CH34)}; Related PDB entries: 5F15_A ; Related PDB entries: 5F15_A ; Related PDB entries: 5F15_A 
Probab=99.91  E-value=4.2e-21  Score=185.34  Aligned_cols=377  Identities=12%  Similarity=-0.028  Sum_probs=0.0  Template_Neff=11.700

Q ss_pred             CCcccCChhhcccccCCHHHHHHHHHHHHHHHHHhhhcCCCcc--cCchHHHHhcccccCCCChhhhhcccccccccCCC
Q sp|Q5T4D3|TMTC    1 MAVLDTDLDHILPSSVLPPFWAKLVVGSVAIVCFARSYDGDFV--FDDSEAIVNNKDLQAETPLGDLWHHDFWGSRLSSN   78 (462)
Q Consensus         1 ~~~~~~~~~~~~~~~~~~~~~~~~~l~~~~~~~~~~~~~~~~~--~Dd~~~~~~~~~~~~~~~~~~~~~~~~~~~~~~~~   78 (462)
                      +..+.+.................+++++++...+.........  +||..+...+.++.+++.+.....++         
T Consensus        12 ~~~~~~~~~~~~~~~~~~~~~~~~~~~~~~~~~~~~~~~~~~~~~~De~~~~~~a~~~~~~~~~~~~~~~~---------   82 (578)
T 5EZM_A           12 RASVASSQSTQGAVGWSAATGWVVLFVAVALVVWFVSLDMRHLVGPDEGRYAEISREMFASGDWVTIRYNA---------   82 (578)
T ss_dssp             ----------------CCTHHHHHHHHHHHHHHHHHGGGSSCCCTTHHHHHHHHHHHHHHHCCSSSCEETT---------
T ss_pred             ccccccCCCccchhhHHHHHHHHHHHHHHHHHHHHhccccccCCCCCHHHHHHHHHHHHHhCCceeEEECC---------


Q ss_pred             CCccccCchHHHHHHHHHHHhCCCCchHHHHHHHHHHHHHHHHHHHHHHHHhccccccccccccchHHHHHHHHHHHHHH
Q sp|Q5T4D3|TMTC   79 TSHKSYRPLTVLTFRINYYLSGGFHPVGFHVVNILLHSGISVLMVDVFSVLFGGLQYTSKGRRLHLAPRASLLAALLFAV  158 (462)
Q Consensus        79 ~~~~~~~Pl~~~~~~~~~~~~gg~~~~~~rl~~~~~~~l~~~l~~~l~~~l~~~~~~~~~~~~~~~~~~~a~~aall~~~  158 (462)
                      ..+..+||++.++.+....++ |.++...|++++++++++++++|.++|+++              +++.|+++++++++
T Consensus        83 ~~~~~~pPl~~~l~~~~~~l~-g~~~~~~rl~~~l~~~l~~~~~~~l~~~~~--------------~~~~a~~a~~l~~~  147 (578)
T 5EZM_A           83 LKYFEKPPFHMWVTVVGYELF-GLGEWQARLAVALSGLLGIGVSMMAARRWF--------------GARAAAFTGLALLA  147 (578)
T ss_dssp             EECCSSCSHHHHHHHHHHHHH-CSSHHHHTHHHHHHHHHHHHHHHHHHHHHH--------------CHHHHHHHHHHHHH
T ss_pred             EeCCCCCHHHHHHHHHHHHHH-CcCHHHHHHHHHHHHHHHHHHHHHHHHHHh--------------ChHHHHHHHHHHHH


Q ss_pred             CHHHHHHHHhHhcHHHHHHHHHHHHHHHHHHHHHHHc-----CCCCCchHHHHHHHHHHHHHHHHhchHHHHHHHHHHHH
Q sp|Q5T4D3|TMTC  159 HPVHTECVAGVVGRADLLCALFFLLSFLGYCKAFRES-----NKEGAHSSTFWVLLSIFLGAVAMLCKEQGITVLGLNAV  233 (462)
Q Consensus       159 ~p~~~~~~~~~~~~~~~~~~~f~ll~~~~~~~~~~~~-----~~~~~~~~~~~~~~~~~~~~la~l~k~~~~~~~~~~~~  233 (462)
                      +|.....+...  ++|.+..++.+++++++.+..+++     +       .++..+++++.+++.++|+....+.+...+
T Consensus       148 ~p~~~~~~~~~--~~~~~~~~~~~~~~~~~~~~~~~~~~~~~~-------~~~~~l~g~~~gla~~~k~~~~~~~~~~~~  218 (578)
T 5EZM_A          148 APMWSVAAHFN--TLDMTLAGVMSCVLAFMLMGQHPDASVAAR-------RGWMVACWAAMGVAILTKGLVGIALPGLVL  218 (578)
T ss_dssp             CHHHHHHHTSC--CHHHHHHHHHHHHHHHHHHHTCTTSCHHHH-------HHHHHHHHHHHHHHHHHHTTHHHHHHHHHH
T ss_pred             HHHHHHHHhhH--hhHHHHHHHHHHHHHHHHHHhCCCcchhhc-------cHHHHHHHHHHHHHHHccchHHHHHHHHHH


Q ss_pred             HHHHHhCCCChHHHHHHHhhhccchHhhchhhhhhHHHHHHHHHHHHHHHHHHHHHHhCCCCCCccccCCcchhcchhhH
Q sp|Q5T4D3|TMTC  234 FDILVIGKFNVLEIVQKVLHKDKSLENLGMLRNGGLLFRMTLLTSGGAGMLYVRWRIMGTGPPAFTEVDNPASFADSMLV  313 (462)
Q Consensus       234 ~~~~~~~~~~~~~~~~~~~~~~~~~~~~~~~~~~~~~~~~~~~~~~~~~~~~~~~~~~~~~~~~~~~~~~~~~~~~~~~~  313 (462)
                      ......++++++...+..                  ........+....+..............................
T Consensus       219 ~~~~~~~~~~~~~~~~~~------------------~~~~~~~~~~~~~~~~~~~~~~~~~~~~~~~~~~~~~~~~~~~~  280 (578)
T 5EZM_A          219 VVYTLVTRDWGLWRRLHL------------------ALGVVVMLVITVPWFYLVSVRNPEFPNFFFIHEHWQRYTSNIHS  280 (578)
T ss_dssp             HHHHHHSCCTTHHHHTCH------------------HHHHHHHHHHHHHHHHHHHHHCTTHHHHHHHCCCCCC-------
T ss_pred             HHHHHHcCChHHHhhcch------------------HHHHHHHHHHHHHHHHHHHHHCCcchhhhHHHHHHHHHhcCccc


Q ss_pred             hHhHHHHHHHHHHHHhhccHhhhccccccccCcccccchHHHHHHHHHHHHHHHHHHHHHhcCCCcchHHHHHHHHHHHH
Q sp|Q5T4D3|TMTC  314 RAVNYNYYYSLNAWLLLCPWWLCFDWSMGCIPLIKSISDWRVIALAALWFCLIGLICQALCSEDGHKRRILTLGLGFLVI  393 (462)
Q Consensus       314 ~~~~~~~~~~~~~~~~~~p~~~~~~~~~~~~~~~~~~~~~~~~~~~~~~~~~~~~~~~~~~~~~~~~~~~~~~~~~~~~~  393 (462)
                      .......+.                           ............++..........+++++++.......+.+.+.
T Consensus       281 ~~~~~~~~~---------------------------~~~~~~~~~~~~~~~~~~~~~~~~~~~~~~~~~~~~~~~~~~~~  333 (578)
T 5EZM_A          281 RSGSVFYFL---------------------------PLVIGGFLPWAGIFPKLWTAMRAPVEGTQARFRPALMAGIWAIA  333 (578)
T ss_dssp             CCCCTTTHH---------------------------HHHHHHTGGGGGGHHHHHHHHCC-------CCCHHHHHHHHHHH
T ss_pred             CCCChHHHH---------------------------HHHHHHhhhHHhHHHHHHHHhhcccccCcccccHHHHHHHHHHH


Q ss_pred             HHhhHhccccccchhHHHhhhhHHHHHHHHHHHHHHHHHHhchhhHHHHHHHHHHHHHHHHHHHHHh
Q sp|Q5T4D3|TMTC  394 PFLPASNLFFRVGFVVAERVLYLPSVGYCVLLTFGFGALSKHTKKKKLIAAVVLGILFINTLRCVLR  460 (462)
Q Consensus       394 ~~~~~~~~~~~~~~~~~~ry~~~~~~~~~ll~a~~~~~~~~~~~~~~~~~~~~~~~~~~~~~~~~~~  460 (462)
                      ..+.....     ....+||+++..|+++++++.++.+..++.+.+......+++++..........
T Consensus       334 ~~~~~~~~-----~~~~~ry~~~~~p~l~ll~~~~l~~~~~~~~~~~~~~~~~~~~~~~~~~~~~~~  395 (578)
T 5EZM_A          334 IFVFFSIS-----RSKLPGYIVPVIPALGILAGVALDRLSPRSWGKQLIGMAIVAACGLLASPVVAT  395 (578)
T ss_dssp             HHHHHHTS-----SSCCGGGGTTHHHHHHHHHHHHHHTCCHHHHHHHHHHHHHHHHHHHHHGGGGGG
T ss_pred             HHHHHHHh-----cccChhcHHhHHHHHHHHHHHHHHHhCCCccHHHHHHHHHHHHHHHHHHHHHHH


No 2
>6S7O_A Dolichyl-diphosphooligosaccharide--protein glycosyltransferase subunit STT3A (E.C.2.4.99.18); N-glycosylation, Oligosaccharyltransferase, OSTA, TRANSFERASE; HET: KZB, NAG, EGY, MAN, KZE, BMA; 3.5A {Homo sapiens}; Related PDB entries: 6FTI_5 6FTG_5 6FTJ_5; Related PDB entries: 6FTG_5 6FTI_5 6FTJ_5; Related PDB entries: 6FTG_5 6FTI_5 6FTJ_5
Probab=99.83  E-value=4.1e-17  Score=161.56  Aligned_cols=388  Identities=10%  Similarity=-0.087  Sum_probs=0.0  Template_Neff=12.000

Q ss_pred             CCcccCChhhcccccCCHHHHHHHHHHHHHHHHHhhh----cCCCcccCchHHHHhcccccCCCChhhhhcccccccccC
Q sp|Q5T4D3|TMTC    1 MAVLDTDLDHILPSSVLPPFWAKLVVGSVAIVCFARS----YDGDFVFDDSEAIVNNKDLQAETPLGDLWHHDFWGSRLS   76 (462)
Q Consensus         1 ~~~~~~~~~~~~~~~~~~~~~~~~~l~~~~~~~~~~~----~~~~~~~Dd~~~~~~~~~~~~~~~~~~~~~~~~~~~~~~   76 (462)
                      |+++++......+.........+++++++++......    .......||..+...+.++.+++........+.......
T Consensus         1 m~~~~~~~~~~~~~~~~~~~~~l~~~~~~~~~~~~~~~~~~~~~~~~~D~~~~~~~a~~~~~~g~~~~~~~~~~~~~~~~   80 (705)
T 6S7O_A            1 MTKFGFLRLSYEKQDTLLKLLILSMAAVLSFSTRLFAVLRFESVIHEFDPYFNYRTTRFLAEEGFYKFHNWFDDRAWYPL   80 (705)
T ss_dssp             ------CCCCHHHHHHHHHHHHHHHHHHHHHHHHCSHHHHSCCCCCSSSHHHHHHHHHHHHHHCSHHHHSCEECSSSTTS
T ss_pred             CCccccccCChHHHHHHHHHHHHHHHHHHHHHHHHHHHHhcccccccCChHHHHHHHHHHHHhCChhhhccccccccCCC


Q ss_pred             CCCCccccCchHHHHHHHHHHHhCC------CCchHHHHHHHHHHHHHHHHHHHHHHHHhccccccccccccchHHHHHH
Q sp|Q5T4D3|TMTC   77 SNTSHKSYRPLTVLTFRINYYLSGG------FHPVGFHVVNILLHSGISVLMVDVFSVLFGGLQYTSKGRRLHLAPRASL  150 (462)
Q Consensus        77 ~~~~~~~~~Pl~~~~~~~~~~~~gg------~~~~~~rl~~~~~~~l~~~l~~~l~~~l~~~~~~~~~~~~~~~~~~~a~  150 (462)
                      .......++|++.++.+..+.++ |      ++....|+.++++++++++++|.++|++.              +++.|+
T Consensus        81 g~~~~~~~~p~~~~~~~~~~~l~-g~~g~~~~~~~~~~~~~~l~~~l~~~~~y~l~~~~~--------------~~~~al  145 (705)
T 6S7O_A           81 GRIIGGTIYPGLMITSAAIYHVL-HFFHITIDIRNVCVFLAPLFSSFTTIVTYHLTKELK--------------DAGAGL  145 (705)
T ss_dssp             CEEHHHHSCCHHHHHHHHHHHHH-HHTTCCCCHHHHHHTHHHHHHHHHHHHHHHHHHHHS--------------CHHHHH
T ss_pred             cCCCCCcCCchHHHHHHHHHHHH-HHcCCCCCHHHHHHHHHHHHHHHHHHHHHHHHHHHc--------------CHHHHH


Q ss_pred             HHHHHHHHCHHHHHHHHhHhcHHHHHHHHHHHHHHHHHHHHHHHcCCCCCchHHHHHHHHHHHHHHHHhchHHHHHHHHH
Q sp|Q5T4D3|TMTC  151 LAALLFAVHPVHTECVAGVVGRADLLCALFFLLSFLGYCKAFRESNKEGAHSSTFWVLLSIFLGAVAMLCKEQGITVLGL  230 (462)
Q Consensus       151 ~aall~~~~p~~~~~~~~~~~~~~~~~~~f~ll~~~~~~~~~~~~~~~~~~~~~~~~~~~~~~~~la~l~k~~~~~~~~~  230 (462)
                      +++++++++|.+...+......+|.+..++.+++++++.+..++++       .++.++++++.+++.++|+.+....++
T Consensus       146 ~aa~l~~~~p~~~~~~~~~~~~~~~~~~~~~~~~~~~~~~~~~~~~-------~~~~~~~gl~~~l~~~~~~~~~~~~~~  218 (705)
T 6S7O_A          146 LAAAMIAVVPGYISRSVAGSYDNEGIAIFCMLLTYYMWIKAVKTGS-------ICWAAKCALAYFYMVSSWGGYVFLINL  218 (705)
T ss_dssp             HHHHHHHSCHHHHHSSCTTCCCHHHHHHHHHHHHHHHHHHHHHHCC-------HHHHHHHHHHHHHHHHHCTTHHHHTTT
T ss_pred             HHHHHHHHHHHHHHhhcccchhHHHHHHHHHHHHHHHHHHHHhhCC-------HHHHHHHHHHHHHHHHhhchHHHHHHH


Q ss_pred             HHHHHHHHhCCCChHHH--------------------------------------------------------HHHHhhh
Q sp|Q5T4D3|TMTC  231 NAVFDILVIGKFNVLEI--------------------------------------------------------VQKVLHK  254 (462)
Q Consensus       231 ~~~~~~~~~~~~~~~~~--------------------------------------------------------~~~~~~~  254 (462)
                      +.+..+.....++.+..                                                        .++.   
T Consensus       219 ~~~~~~~~~~~~~~~~~~~~~~~~~~~~~~~~~~~~~~~~~~~~~~~~~~~~~~~~~~~~~~~~~~~~~~~~~~~~~---  295 (705)
T 6S7O_A          219 IPLHVLVLMLTGRFSHRIYVAYCTVYCLGTILSMQISFVGFQPVLSSEHMAAFGVFGLCQIHAFVDYLRSKLNPQQF---  295 (705)
T ss_dssp             HHHHHHHHHHHTCCCHHHHHHHHHHHHHHHHHHHTTSSSTTHHHHSSTTHHHHHHHHHHHHHHHHHHHHHHSCHHHH---
T ss_pred             HHHHHHHHHHhcCCChHHHHHHHHHHHHHHHHHHhccccCCcccCCHHHHHHHHHHHHHHHHHHHHHHHHcCCHHHH---


Q ss_pred             ccchHhhchhhhhhHHHHHHHHHHHHHHHHHHHHHHhCCCCCCccccCCcchhcchhhHhHhHHHHHHHHHHHHhhccHh
Q sp|Q5T4D3|TMTC  255 DKSLENLGMLRNGGLLFRMTLLTSGGAGMLYVRWRIMGTGPPAFTEVDNPASFADSMLVRAVNYNYYYSLNAWLLLCPWW  334 (462)
Q Consensus       255 ~~~~~~~~~~~~~~~~~~~~~~~~~~~~~~~~~~~~~~~~~~~~~~~~~~~~~~~~~~~~~~~~~~~~~~~~~~~~~p~~  334 (462)
                                +......................................................+.             
T Consensus       296 ----------~~~~~~~~~~~~~~~~~~~~~~~~~~~~~~~~~~~~~~~~~~~~~~~~~~~~~~~~~-------------  352 (705)
T 6S7O_A          296 ----------EVLFRSVISLVGFVLLTVGALLMLTGKISPWTGRFYSLLDPSYAKNNIPIIASVSEH-------------  352 (705)
T ss_dssp             ----------HHHC----------------------CCCCCCSTTHHHHSTTHHHHTCTTTTTSGGG-------------
T ss_pred             ----------HHHHHHHHHHHHHHHHHHHHHHHHccccccccHHHHHhhChhHhcCCCCceeecccc-------------


Q ss_pred             hhccccccccCcccccchHHHHHHHHHHHHHHHHHHHHHhcCCCcchHHHHHHHHHHHHHHhhHhccccccchhHHHhhh
Q sp|Q5T4D3|TMTC  335 LCFDWSMGCIPLIKSISDWRVIALAALWFCLIGLICQALCSEDGHKRRILTLGLGFLVIPFLPASNLFFRVGFVVAERVL  414 (462)
Q Consensus       335 ~~~~~~~~~~~~~~~~~~~~~~~~~~~~~~~~~~~~~~~~~~~~~~~~~~~~~~~~~~~~~~~~~~~~~~~~~~~~~ry~  414 (462)
                                   ...............+.+.........+++++.........+..+......            .||.
T Consensus       353 -------------~~~~~~~~~~~~~~~~~l~~~~~~~~~~~~~~~~~~~~~~~~~~~~~~~~~------------~R~~  407 (705)
T 6S7O_A          353 -------------QPTTWSSYYFDLQLLVFMFPVGLYYCFSNLSDARIFIIMYGVTSMYFSAVM------------VRLM  407 (705)
T ss_dssp             -------------SCCCHHHHHHHCSSSGGGHHHHHHHHHHSCCTTHHHHHHHHHHHHHHHHHC------------SGGG
T ss_pred             -------------CCCCHHHHHHHHHHHHHHHHHHHHHHhcCCChhHHHHHHHHHHHHHHHHHh------------HHHH


Q ss_pred             hHHHHHHHHHHHHHHHHHHhchhhHHH----------------------HHHHHHHHHHHHHHHHHHhc
Q sp|Q5T4D3|TMTC  415 YLPSVGYCVLLTFGFGALSKHTKKKKL----------------------IAAVVLGILFINTLRCVLRS  461 (462)
Q Consensus       415 ~~~~~~~~ll~a~~~~~~~~~~~~~~~----------------------~~~~~~~~~~~~~~~~~~~~  461 (462)
                      .+..|+++++++.++..+.++...+..                      ....++++++..........
T Consensus       408 ~~~~p~~~l~~a~~l~~l~~~~~~~~~~~~~~~~~~~~~~~~~~~~~~~~~~~~~~~~~~~~~~~~~~~  476 (705)
T 6S7O_A          408 LVLAPVMCILSGIGVSQVLSTYMKNLDISRPDKKSKKQQDSTYPIKNEVASGMILVMAFFLITYTFHST  476 (705)
T ss_dssp             GGGHHHHHHHHHHHHHHHHHHHTTTSSSCC---------------CCHHHHHHHHHHHHHHHHHHHHHH
T ss_pred             HHHHHHHHHHHHHHHHHHHHHHHhhcCCCCCCccCccccCCCCCcCHHHHHHHHHHHHHHHHHHHHhHh


No 3
>6S7T_A Dolichyl-diphosphooligosaccharide--protein glycosyltransferase subunit STT3B (E.C.2.4.99.18); N-glycosylation, Oligosaccharyltransferase, OSTB, TRANSFERASE; HET: 0K3, KZB, NAG, EGY, MAN, BMA; 3.5A {Homo sapiens}
Probab=99.82  E-value=1.2e-16  Score=160.98  Aligned_cols=388  Identities=10%  Similarity=-0.011  Sum_probs=0.0  Template_Neff=10.800

Q ss_pred             CCcccCChhhcccccCCHHHHHHHHHHHHHHHHHhhhcC------CCcccCchHHHHhcccccCCCChhhhhcccccccc
Q sp|Q5T4D3|TMTC    1 MAVLDTDLDHILPSSVLPPFWAKLVVGSVAIVCFARSYD------GDFVFDDSEAIVNNKDLQAETPLGDLWHHDFWGSR   74 (462)
Q Consensus         1 ~~~~~~~~~~~~~~~~~~~~~~~~~l~~~~~~~~~~~~~------~~~~~Dd~~~~~~~~~~~~~~~~~~~~~~~~~~~~   74 (462)
                      ..++.+................+++++++++........      .....||..+...+.++.+++.....-..+.....
T Consensus        53 ~~~~~~~~~~~~~~~~~~~~~~~~l~~i~~~~~~~rl~~~~~~~~~~~~~D~~~~~~~a~~~~~~g~~~~~~~~~~~~~~  132 (826)
T 6S7T_A           53 PAPAGLSGGLSQPAGWQSLLSFTILFLAWLAGFSSRLFAVIRFESIIHEFDPWFNYRSTHHLASHGFYEFLNWFDERAWY  132 (826)
T ss_dssp             ----------CCHHHHHHHHHHHHHHHHHHHHHHTTCTTTTTTCSCCCSTTHHHHHHHHHHHHHHCHHHHHTCEECSSST
T ss_pred             CCCCCCCCCCCCCchHHHHHHHHHHHHHHHHHHHHHHHHHHhhhhhhcCCChHHHHHHHHHHHHhCcHHHhccccchhcC


Q ss_pred             cCCCCCccccCchHHHHHHHHHHHhCC------CCchHHHHHHHHHHHHHHHHHHHHHHHHhccccccccccccchHHHH
Q sp|Q5T4D3|TMTC   75 LSSNTSHKSYRPLTVLTFRINYYLSGG------FHPVGFHVVNILLHSGISVLMVDVFSVLFGGLQYTSKGRRLHLAPRA  148 (462)
Q Consensus        75 ~~~~~~~~~~~Pl~~~~~~~~~~~~gg------~~~~~~rl~~~~~~~l~~~l~~~l~~~l~~~~~~~~~~~~~~~~~~~  148 (462)
                      .........++|++.++.+..+.++ |      .+....|++++++++++++++|.++|+++              ++..
T Consensus       133 p~g~~~~~~~~P~~~~l~a~~~~l~-g~~~~~~~~~~~~~l~~~l~~~l~~~~~y~l~r~l~--------------~~~~  197 (826)
T 6S7T_A          133 PLGRIVGGTVYPGLMITAGLIHWIL-NTLNITVHIRDVCVFLAPTFSGLTSISTFLLTRELW--------------NQGA  197 (826)
T ss_dssp             TTCEESTTSSCTTHHHHHHHHHHHH-HHTTCCCCHHHHHHTHHHHHHHHHHHHHHHHHHHHS--------------CHHH
T ss_pred             CCCCCCCCCCchHHHHHHHHHHHHH-HhcCCCCcHHHHHHHHHHHHHHHHHHHHHHHHHHHc--------------CchH


Q ss_pred             HHHHHHHHHHCHHHHHHHHhHhcHHHHHHHHHHHHHHHHHHHHHHHcCCCCCchHHHHHHHHHHHHHHHHhchHHHHHHH
Q sp|Q5T4D3|TMTC  149 SLLAALLFAVHPVHTECVAGVVGRADLLCALFFLLSFLGYCKAFRESNKEGAHSSTFWVLLSIFLGAVAMLCKEQGITVL  228 (462)
Q Consensus       149 a~~aall~~~~p~~~~~~~~~~~~~~~~~~~f~ll~~~~~~~~~~~~~~~~~~~~~~~~~~~~~~~~la~l~k~~~~~~~  228 (462)
                      |++++++++++|.+...+......+|.+..++.+++++++.+..++++       .++.++++++++++.++|+.++++.
T Consensus       198 allaall~a~~p~~~~~s~~~~~~~e~~~~~~~~l~l~~~~~~~~~~~-------~~~~~l~gl~~gla~~~~~~~~~~~  270 (826)
T 6S7T_A          198 GLLAACFIAIVPGYISRSVAGSFDNEGIAIFALQFTYYLWVKSVKTGS-------VFWTMCCCLSYFYMVSAWGGYVFII  270 (826)
T ss_dssp             HHHHHHHTTTCHHHHGGGSTTCCCSHHHHHHHHHHHHHHHHHHHHHCC-------HHHHHHHHHHHHHHHHHCTTHHHHH
T ss_pred             HHHHHHHHHHHHHHHHhhhccCchHHHHHHHHHHHHHHHHHHHhccCc-------HHHHHHHHHHHHHHHHhcccHHHHH


Q ss_pred             HHHHHHHHHHhCCCChHHH---------------------------------------------------------HHHH
Q sp|Q5T4D3|TMTC  229 GLNAVFDILVIGKFNVLEI---------------------------------------------------------VQKV  251 (462)
Q Consensus       229 ~~~~~~~~~~~~~~~~~~~---------------------------------------------------------~~~~  251 (462)
                      +++++..++....++.+..                                                         .+..
T Consensus       271 ~~~~l~~~~~~~~~~~~~~~~~~~~~~~~~~~~~~~~~p~~~~~~~~~~~~~~~~~~~~~~~~~~~~~~~~~~~~~~~~~  350 (826)
T 6S7T_A          271 NLIPLHVFVLLLMQRYSKRVYIAYSTFYIVGLILSMQIPFVGFQPIRTSEHMAAAGVFALLQAYAFLQYLRDRLTKQEFQ  350 (826)
T ss_dssp             HHHHHHHHHHHHTTCCCHHHHHHHHHHHHHHHHHHTTSTTTTTHHHHBSSTHHHHHHHHHHHHHHHHHHHHHHSCSTTTH
T ss_pred             HHHHHHHHHHHHhccCChhHHHHHHHHHHHHHHHHhccccCCCCcccchHHHHHHHHHHHHHHHHHHHHHHHhcCHHHHH


Q ss_pred             hhhccchHhhchhhhhhHHHHHHHHHHHHHHHHHHHHHHhCCCCCCccccCCcchhcchhhHhHhHHHHHHHHHHHHhhc
Q sp|Q5T4D3|TMTC  252 LHKDKSLENLGMLRNGGLLFRMTLLTSGGAGMLYVRWRIMGTGPPAFTEVDNPASFADSMLVRAVNYNYYYSLNAWLLLC  331 (462)
Q Consensus       252 ~~~~~~~~~~~~~~~~~~~~~~~~~~~~~~~~~~~~~~~~~~~~~~~~~~~~~~~~~~~~~~~~~~~~~~~~~~~~~~~~  331 (462)
                                        ........+............................................         
T Consensus       351 ------------------~~~~~~~~~~~~~~~~~~~~~~~~~~~~~~~~~~~~~~~~~~~~~~~~~~~~~---------  403 (826)
T 6S7T_A          351 ------------------TLFFLGVSLAAGAVFLSVIYLTYTGYIAPWSGRFYSLWDTGYAKIHIPIIASV---------  403 (826)
T ss_dssp             ------------------HHHHHHHHHHHHHHHHHHHHHHHHTSSBCCCHHHHHHHHSSHHHHTCHHHHHB---------
T ss_pred             ------------------HHHHHHHHHHHHHHHHHHHHHHhccccccchHHHHHHhcccccccCccchhcc---------


Q ss_pred             cHhhhccccccccCcccccchHHHHHHHHHHHHHHHHHHHHHhcCCCcchHHHHHHHHHHHHHHhhHhccccccchhHHH
Q sp|Q5T4D3|TMTC  332 PWWLCFDWSMGCIPLIKSISDWRVIALAALWFCLIGLICQALCSEDGHKRRILTLGLGFLVIPFLPASNLFFRVGFVVAE  411 (462)
Q Consensus       332 p~~~~~~~~~~~~~~~~~~~~~~~~~~~~~~~~~~~~~~~~~~~~~~~~~~~~~~~~~~~~~~~~~~~~~~~~~~~~~~~  411 (462)
                                   .................++.++...+....+   +++....+.+++.++.+......         .
T Consensus       404 -------------~~~~~~~~~~~~~~~~~~~~~~~~~~~~~~~---~~~~~~~~~~~~~~~~~~~~~~~---------~  458 (826)
T 6S7T_A          404 -------------SEHQPTTWVSFFFDLHILVCTFPAGLWFCIK---NINDERVFVALYAISAVYFAGVM---------V  458 (826)
T ss_dssp             -------------STTSCCCHHHHHHSCSSHHHHHHHHHHHHHH---SCCHHHHHHHHHHHHHHHHHTTC---------S
T ss_pred             -------------cccCCCCHHHHHHHHHHHHHHHHHHHHHHHh---cCCHHHHHHHHHHHHHHHHHHHH---------H


Q ss_pred             hhhhHHHHHHHHHHHHHHHHHHhch--------------------------------------------------hhHHH
Q sp|Q5T4D3|TMTC  412 RVLYLPSVGYCVLLTFGFGALSKHT--------------------------------------------------KKKKL  441 (462)
Q Consensus       412 ry~~~~~~~~~ll~a~~~~~~~~~~--------------------------------------------------~~~~~  441 (462)
                      ||.++..|+++++++.++..+.++.                                                  .....
T Consensus       459 Ry~~~~~p~~~ll~a~~l~~l~~~~~~~~~~~~~~~~~~~~~~~~~~~~~~~~~~~~~~~~~~~~~~~~~~~~~~~~~~~  538 (826)
T 6S7T_A          459 RLMLTLTPVVCMLSAIAFSNVFEHYLGDDMKRENPPVEDSSDEDDKRNQGNLYDKAGKVRKHATEQEKTEEGLGPNIKSI  538 (826)
T ss_dssp             TTHHHHHHHHHHHHHHHHHHHHHHTCC-----------------------------------------------CHHHHH
T ss_pred             HHHHhHHHHHHHHHHHHHHHHHHHHhccccccCCCCCCCCCccchhhccccccccccccccccchhhhhhcCCChHHHHH


Q ss_pred             HHHHHHHHHHHHHHHHHHhcC
Q sp|Q5T4D3|TMTC  442 IAAVVLGILFINTLRCVLRSG  462 (462)
Q Consensus       442 ~~~~~~~~~~~~~~~~~~~~~  462 (462)
                      ..++++++++...........
T Consensus       539 ~~~~~~~~~~~~~~~~~~~~~  559 (826)
T 6S7T_A          539 VTMLMLMLLMMFAVHCTWVTS  559 (826)
T ss_dssp             HHHHHHHHHHHHHHHHHHHCC
T ss_pred             HHHHHHHHHHHHHHHHHHHhh


No 4
>6EZN_F Dolichyl-diphosphooligosaccharide--protein glycosyltransferase subunit 1 (E.C.2.4.99.18); OST complex, oligosaccharyltransferase, N-linked glycosylation; HET: PTY, BMA, CPL, MAN, NAG;{Saccharomyces cerevisiae (strain ATCC 204508 / S288c)}; Related PDB entries: 6C26_A; Related PDB entries: 6C26_A; Related PDB entries: 6C26_A
Probab=99.82  E-value=1.7e-16  Score=157.46  Aligned_cols=405  Identities=11%  Similarity=-0.037  Sum_probs=0.0  Template_Neff=11.800

Q ss_pred             cccCChhhcccccCCHHHHHHHHHHHHHHHHHhhh-cCCCc---ccCchHHHHhcccccCCCChhhhhcccccccccCCC
Q sp|Q5T4D3|TMTC    3 VLDTDLDHILPSSVLPPFWAKLVVGSVAIVCFARS-YDGDF---VFDDSEAIVNNKDLQAETPLGDLWHHDFWGSRLSSN   78 (462)
Q Consensus         3 ~~~~~~~~~~~~~~~~~~~~~~~l~~~~~~~~~~~-~~~~~---~~Dd~~~~~~~~~~~~~~~~~~~~~~~~~~~~~~~~   78 (462)
                      |+++++..............+++++++++..+... ...+.   ..||..|...+.++.+++.....-..+.........
T Consensus         1 m~~~~~~~~~~~~~~~~~~~l~~~~~~~~~~~~~~~~~~~~~~~~~D~~~~~~~a~~~~~~g~~~~~~~~~~~~~~~~g~   80 (718)
T 6EZN_F            1 MGSDRSCVLSVFQTILKLVIFVAIFGAAISSRLFAVIKFESIIHEFDPWFNYRATKYLVNNSFYKFLNWFDDRTWYPLGR   80 (718)
T ss_dssp             -----CCSHHHHHHHHHHHHHHHHHHHHHHTTTTTTTTTCCCCCSSSHHHHHHHHHHHHHSCHHHHHSCCCTTSSTTTCC
T ss_pred             CCcchhHHHHHHHHHHHHHHHHHHHHHHHHHHHHHHHHchhhhcccChHHHHHHHHHHHHcccHHHhcccCCcccCCCCC


Q ss_pred             CCccccCchHHHHHHHHHHH----hCC---CCchHHHHHHHHHHHHHHHHHHHHHHHHhccccccccccccchHHHHHHH
Q sp|Q5T4D3|TMTC   79 TSHKSYRPLTVLTFRINYYL----SGG---FHPVGFHVVNILLHSGISVLMVDVFSVLFGGLQYTSKGRRLHLAPRASLL  151 (462)
Q Consensus        79 ~~~~~~~Pl~~~~~~~~~~~----~gg---~~~~~~rl~~~~~~~l~~~l~~~l~~~l~~~~~~~~~~~~~~~~~~~a~~  151 (462)
                      .....++|.+.++.+..+.+    + |   +.....|+.++++++++++++|.++|+++              ++..|++
T Consensus        81 ~~~~~~~p~~~~l~a~~~~l~~~~~-G~~~~~~~~~~~~~~l~~~l~~~~~y~l~~~l~--------------~~~~a~~  145 (718)
T 6EZN_F           81 VTGGTLYPGLMTTSAFIWHALRNWL-GLPIDIRNVCVLFAPLFSGVTAWATYEFTKEIK--------------DASAGLL  145 (718)
T ss_dssp             CSSSSCCTTHHHHHHHHHHCCCCCS-SCCCCHHHHHHBTHHHHHHHHHHHHHHHHHHHS--------------CHHHHHH
T ss_pred             CCCCCCChHHHHHHHHHHHHHHHHh-CCCCCHHHHHHHHHHHHHHHHHHHHHHHHHHhc--------------ChHHHHH


Q ss_pred             HHHHHHHCHHHHHHHHhHhcHHHHHHHHHHHHHHHHHHHHHHHcCCCCCchHHHHHHHHHHHHHHHHhchHHHHHHHHHH
Q sp|Q5T4D3|TMTC  152 AALLFAVHPVHTECVAGVVGRADLLCALFFLLSFLGYCKAFRESNKEGAHSSTFWVLLSIFLGAVAMLCKEQGITVLGLN  231 (462)
Q Consensus       152 aall~~~~p~~~~~~~~~~~~~~~~~~~f~ll~~~~~~~~~~~~~~~~~~~~~~~~~~~~~~~~la~l~k~~~~~~~~~~  231 (462)
                      ++++++++|.+...+......+|.+..++.+++++++.+..++++       .++.++++++.+++.++|+.+.++.+++
T Consensus       146 aa~l~~~~p~~~~~~~~g~~~~~~~~~~~~~~~l~~~~~~~~~~~-------~~~~~l~gl~~~l~~~~~~~~~~~~~~~  218 (718)
T 6EZN_F          146 AAGFIAIVPGYISRSVAGSYDNEAIAITLLMVTFMFWIKAQKTGS-------IMHATCAALFYFYMVSAWGGYVFITNLI  218 (718)
T ss_dssp             HHHHHHHCHHHHSSSCSBCCSSSTTTHHHHHHHHHHHHHHHHHCC-------HHHHHHHHHHHHHHHTTCTTGGGGGGTH
T ss_pred             HHHHHHHHHHHHHhHhccccchHHHHHHHHHHHHHHHHHHhhcCC-------HHHHHHHHHHHHHHHHhccchHHHHHHH


Q ss_pred             HHHHHHHhCCCChHHHHHHHhhhccchHhhchhhhhhHHHHHHHHHHHHHHHHHHHHHHhCCCCCCccccCCcchhcchh
Q sp|Q5T4D3|TMTC  232 AVFDILVIGKFNVLEIVQKVLHKDKSLENLGMLRNGGLLFRMTLLTSGGAGMLYVRWRIMGTGPPAFTEVDNPASFADSM  311 (462)
Q Consensus       232 ~~~~~~~~~~~~~~~~~~~~~~~~~~~~~~~~~~~~~~~~~~~~~~~~~~~~~~~~~~~~~~~~~~~~~~~~~~~~~~~~  311 (462)
                      .+..+.....++                     +............+..+..............................
T Consensus       219 ~~~~~~~~~~~~---------------------~~~~~~~~~~~~~~~~~~~~~~~p~~~~~~~~~~~~~~~~~~~~~~~  277 (718)
T 6EZN_F          219 PLHVFLLILMGR---------------------YSSKLYSAYTTWYAIGTVASMQIPFVGFLPIRSNDHMAALGVFGLIQ  277 (718)
T ss_dssp             HHHHHHHHHTTC---------------------CCHHHHHHHHHHHHHHHHHTTCSTTSSSHHHHCTTSHHHHHHHHHHH
T ss_pred             HHHHHHHHHccC---------------------CChhHHHHHHHHHHHHHHHHhcchhccCCccCchHHHHHHHHHHHHH


Q ss_pred             hHhHh-------------------------------------HHHHHHHHHHHHhhccHhhhccccccccCcccccchHH
Q sp|Q5T4D3|TMTC  312 LVRAV-------------------------------------NYNYYYSLNAWLLLCPWWLCFDWSMGCIPLIKSISDWR  354 (462)
Q Consensus       312 ~~~~~-------------------------------------~~~~~~~~~~~~~~~p~~~~~~~~~~~~~~~~~~~~~~  354 (462)
                      .....                                     ...............+......................
T Consensus       278 ~~~~~~~~~~~~~~~~~~~~~~~~~~~~~~~~~~~~~~~~~~~~~~~~~~~~~~~~~~~~~~~~~~~~~~~~~~~~~~~~  357 (718)
T 6EZN_F          278 IVAFGDFVKGQISTAKFKVIMMVSLFLILVLGVVGLSALTYMGLIAPWTGRFYSLWDTNYAKIHIPIIASVSEHQPVSWP  357 (718)
T ss_dssp             HHHHHHHHHTTSCHHHHTTTC-----------------------------------------------------CCCCHH
T ss_pred             HHHHHHHHHhcCChHHHHHHHHHHHHHHHHHHHHHHHHHHHhhhhhhhhHHHHHhhcccccccCCCcccchhHhCCCCHH


Q ss_pred             HHHHHHHHHHHHHHHHHHHhcCCCcchHHHHHHHHHHHHHHhhHhccccccchhHHHhhhhHHHHHHHHHHHHHHHHHHh
Q sp|Q5T4D3|TMTC  355 VIALAALWFCLIGLICQALCSEDGHKRRILTLGLGFLVIPFLPASNLFFRVGFVVAERVLYLPSVGYCVLLTFGFGALSK  434 (462)
Q Consensus       355 ~~~~~~~~~~~~~~~~~~~~~~~~~~~~~~~~~~~~~~~~~~~~~~~~~~~~~~~~~ry~~~~~~~~~ll~a~~~~~~~~  434 (462)
                      ..........++.........+++++...................           .||..+..|+++++++.++..+.+
T Consensus       358 ~~~~~~~~~~~l~~~g~~~~~~~~~~~~~~~~~~~~~~~~~~~~~-----------~R~~~~~~p~~~il~a~~l~~l~~  426 (718)
T 6EZN_F          358 AFFFDTHFLIWLFPAGVFLLFLDLKDEHVFVIAYSVLCSYFAGVM-----------VRLMLTLTPVICVSAAVALSKIFD  426 (718)
T ss_dssp             HHHHHSSSTTTTHHHHHHHHHTTCCSSHHHHHHHHHHHHHHHHHC-----------STTHHHHHHHHHHHHHHHHHHHHH
T ss_pred             HHHhhhhHHHHHHHHHHHHHHhcCChHHHHHHHHHHHHHHHHHHH-----------HHHHHHHHHHHHHHHHHHHHHHHH


Q ss_pred             chhhHH-------------HHHHHHHHHHHHHHHHHHHhc
Q sp|Q5T4D3|TMTC  435 HTKKKK-------------LIAAVVLGILFINTLRCVLRS  461 (462)
Q Consensus       435 ~~~~~~-------------~~~~~~~~~~~~~~~~~~~~~  461 (462)
                      +.+..+             ....++++++++.........
T Consensus       427 ~~~~~~~~~~~~~~~~~~~~~~~~~~~~~~~~~~~~~~~~  466 (718)
T 6EZN_F          427 IYLDFKTSDRKYAIKPAALLAKLIVSGSFIFYLYLFVFHS  466 (718)
T ss_dssp             HSCCCC-------CCHHHHHHHHHHHHHHHHHHHHHHHHH
T ss_pred             HHhccccCCccccccchHHHHHHHHHHHHHHHHHHHHHHH


No 5
>3WAJ_A Transmembrane oligosaccharyl transferase (E.C.2.4.1.119); oligosaccharyltransferase, N-glycosylation, Archaeoglobus fulgidus, GT-C; 2.501A {Archaeoglobus fulgidus}; Related PDB entries: 5GMY_A 3WAK_A; Related PDB entries: 5GMY_A 3WAK_A; Related PDB entries: 5GMY_A 3WAK_A
Probab=99.80  E-value=1e-15  Score=155.35  Aligned_cols=391  Identities=10%  Similarity=0.012  Sum_probs=0.0  Template_Neff=10.800

Q ss_pred             ChhhcccccCCHHHHHHHHHHHHHHHHHh-------hhcCCCcc-cCchHHHHhcccccCCCChhhhhcccccccccCCC
Q sp|Q5T4D3|TMTC    7 DLDHILPSSVLPPFWAKLVVGSVAIVCFA-------RSYDGDFV-FDDSEAIVNNKDLQAETPLGDLWHHDFWGSRLSSN   78 (462)
Q Consensus         7 ~~~~~~~~~~~~~~~~~~~l~~~~~~~~~-------~~~~~~~~-~Dd~~~~~~~~~~~~~~~~~~~~~~~~~~~~~~~~   78 (462)
                      ++....+..+......+++++++++..+.       ...+.... .||..|...+.++.++......++......    .
T Consensus         1 ~~~~~~~~~~~~~~~~l~~l~~~~~~lr~~~~~~~~~~~~~~~~~~D~~~~~~~a~~~~~~~~~~~~~d~~~~~p----~   76 (875)
T 3WAJ_A            1 MQNAESWFKKYWHLSVLVIAALISVKLRILNPWNSVFTWTVRLGGNDPWYYYRLIENTIHNFPHRIWFDPFTYYP----Y   76 (875)
T ss_dssp             --------------CTTTHHHHHHHCCCCCTTHHHHBSSSBCCCSSHHHHHHHHHHHHHHTTTCCCSEETTSTTT----T
T ss_pred             CcchHHHHhhHHHHHHHHHHHHHHHHHHhhCccccccCCceecccCChHHHHHHHHHHHHHCcccCCCCchhcCC----C


Q ss_pred             CCccccCchHHHHHHHHHHHhCCCC-----chHHHHHHHHHHHHHHHHHHHHHHHHhccccccccccccchHHHHHHHHH
Q sp|Q5T4D3|TMTC   79 TSHKSYRPLTVLTFRINYYLSGGFH-----PVGFHVVNILLHSGISVLMVDVFSVLFGGLQYTSKGRRLHLAPRASLLAA  153 (462)
Q Consensus        79 ~~~~~~~Pl~~~~~~~~~~~~gg~~-----~~~~rl~~~~~~~l~~~l~~~l~~~l~~~~~~~~~~~~~~~~~~~a~~aa  153 (462)
                      .....++|++.++.+....++ |.+     ....|+.++++++++++++|.++|+++              +++.|++++
T Consensus        77 g~~~~~~Pl~~~l~a~~~~l~-G~~~~~~~~~~~~l~~~l~~~l~~~~~y~l~r~l~--------------~~~~allaa  141 (875)
T 3WAJ_A           77 GSYTHFGPFLVYLGSIAGIIF-SATSGESLRAVLAFIPAIGGVLAILPVYLLTREVF--------------DKRAAVIAA  141 (875)
T ss_dssp             CEECCSCHHHHHHHHHHHHHT-TCCSHHHHHHHHHHHHHHHHHTTHHHHHHHHHHHS--------------CHHHHHHHH
T ss_pred             CcCCCchhHHHHHHHHHHHHH-cCCChHHHHHHHHHHHHHHHHHHHHHHHHHHHHHc--------------ChHHHHHHH


Q ss_pred             HHHHHCHH-HHHHHHhHhcHHHHHHHHHHHHHHHHHHHHHH------------HcCCCCCchHHHHHHHHHHHHHHHHhc
Q sp|Q5T4D3|TMTC  154 LLFAVHPV-HTECVAGVVGRADLLCALFFLLSFLGYCKAFR------------ESNKEGAHSSTFWVLLSIFLGAVAMLC  220 (462)
Q Consensus       154 ll~~~~p~-~~~~~~~~~~~~~~~~~~f~ll~~~~~~~~~~------------~~~~~~~~~~~~~~~~~~~~~~la~l~  220 (462)
                      ++++++|. ....+......+|.+..++.+++++++.+..+            +++       .++.++++++++++.++
T Consensus       142 ll~a~~p~~~~~~s~~g~~~~~~~~~~~~~l~l~~~~~~~~~~~~~~~~~~~~~~~-------~~~~~l~gl~~gl~~lt  214 (875)
T 3WAJ_A          142 FLIAIVPGQFLQRSILGFNDHHIWEAFWQVSALGTFLLAYNRWKGHDLSHNLTARQ-------MAYPVIAGITIGLYVLS  214 (875)
T ss_dssp             HHHTTCCSHHHHTTSTTCCCSHHHHHHHHHHHHHHHHHHHTTSSSCCC----CTTT-------SHHHHHHHHHHHHHHHH
T ss_pred             HHHHHcchHHHHHHhccccchHHHHHHHHHHHHHHHHHHHHHhccCCCCcccccch-------hHHHHHHHHHHHHHHHH


Q ss_pred             hHHHHHHHHHHHHHHHH--------HhCCCChHHHHHHHhhhccchHhhchhhhhhHHHHHHHHHHHHHHHHHHHHHHhC
Q sp|Q5T4D3|TMTC  221 KEQGITVLGLNAVFDIL--------VIGKFNVLEIVQKVLHKDKSLENLGMLRNGGLLFRMTLLTSGGAGMLYVRWRIMG  292 (462)
Q Consensus       221 k~~~~~~~~~~~~~~~~--------~~~~~~~~~~~~~~~~~~~~~~~~~~~~~~~~~~~~~~~~~~~~~~~~~~~~~~~  292 (462)
                      |..+.++.+++++..++        .+++++                          .........++.......+....
T Consensus       215 ~~~~~~~~~~~~~~~~~~~~~~~~~~~~~~~--------------------------~~~~~~~~~~~~~l~~~p~~~~~  268 (875)
T 3WAJ_A          215 WGAGFIIAPIILAFMFFAFVLAGFVNADRKN--------------------------LSLVAVVTFAVSALIYLPFAFNY  268 (875)
T ss_dssp             CGGGGGHHHHHHHHHHHHHHTTTTCCCCHHH--------------------------HHHHHHHHHHHHHHHHGGGTTSS
T ss_pred             hchHHHHHHHHHHHHHHHHHHHHhCCCCCHh--------------------------HHHHHHHHHHHHHHHHHHHhcCC


Q ss_pred             CCCCCccccC----------------------------CcchhcchhhHhHhHHHHHHHHHHHHhhccHhhhcccccccc
Q sp|Q5T4D3|TMTC  293 TGPPAFTEVD----------------------------NPASFADSMLVRAVNYNYYYSLNAWLLLCPWWLCFDWSMGCI  344 (462)
Q Consensus       293 ~~~~~~~~~~----------------------------~~~~~~~~~~~~~~~~~~~~~~~~~~~~~p~~~~~~~~~~~~  344 (462)
                      ..........                            .............................|............
T Consensus       269 ~~~~~~~~~~~~~~~~~~~~~~~~~~~~~~~~~~~~~~~~~~~~~~~~~~~~~~~~~~~~~~~~~~~~~~~~~~~~~~~~  348 (875)
T 3WAJ_A          269 PGFSTIFYSPFQLLVLLGSAVIAAAFYQIEKWNDVGFFERVGLGRKGMPLAVIVLTALIMGLFFVISPDFARNLLSVVRV  348 (875)
T ss_dssp             SSCCSSSSCHHHHHHHHHHHHHHHHHHHHHHHHHHTHHHHTTCGGGHHHHHHHHHHHHHHHHHHC---------------
T ss_pred             CCCChhcccHHHHHHHHHHHHHHHHHHHHHHhcCcchHHhcCCCccchHHHHHHHHHHHHHHHHHHCCHHHHHHHhhcce


Q ss_pred             Cccc--------------------ccchHHHHHHHHHHHHHHHHHHHHHhcCCCcchHHHHHHHHHHHHHHhhHhccccc
Q sp|Q5T4D3|TMTC  345 PLIK--------------------SISDWRVIALAALWFCLIGLICQALCSEDGHKRRILTLGLGFLVIPFLPASNLFFR  404 (462)
Q Consensus       345 ~~~~--------------------~~~~~~~~~~~~~~~~~~~~~~~~~~~~~~~~~~~~~~~~~~~~~~~~~~~~~~~~  404 (462)
                      ....                    ..............++++++.....+++++++.......+..++......      
T Consensus       349 ~~~~~~~~~i~e~~~~~~~~~~~~~~~~~~~~~~~~~~l~~~~~~~~~~~~~~~~~~~~~~l~~~~~~~~~~~~------  422 (875)
T 3WAJ_A          349 VQPKGGALTIAEVYPFFFTHNGEFTLTNAVLHFGALFFFGMAGILYSAYRFLKRRSFPEMALLIWAIAMFIALW------  422 (875)
T ss_dssp             -------------------------CTHHHHHHTTHHHHHHHHHHHHHHHHHHHCCHHHHHHHHHHHHHHHHTS------
T ss_pred             ecCCCCceeeeeccccccccCCCccHHHHHHHhHHHHHHHHHHHHHHHHHHHccCCchhHHHHHHHHHHHHHHH------


Q ss_pred             cchhHHHhhhhHHHHHHHHHHHHHHHHHHhch-------------hhHHHHHHHHHHHHHHHHHHHHH
Q sp|Q5T4D3|TMTC  405 VGFVVAERVLYLPSVGYCVLLTFGFGALSKHT-------------KKKKLIAAVVLGILFINTLRCVL  459 (462)
Q Consensus       405 ~~~~~~~ry~~~~~~~~~ll~a~~~~~~~~~~-------------~~~~~~~~~~~~~~~~~~~~~~~  459 (462)
                          ...||.++..|+++++++.++..+.++.             ++.+....++++++++.......
T Consensus       423 ----~~~Ry~~~~~p~~~il~a~~l~~l~~~~~~~~~~~~~~~~~~~~~~~~~~~~~~~~~~~~~~~~  486 (875)
T 3WAJ_A          423 ----GQNRFAYYFAAVSAVYSALALSVVFDKLHLYRALENAIGARNKLSYFRVAFALLIALAAIYPTY  486 (875)
T ss_dssp             ----SCGGGTHHHHHHHHHHHHHHHHHHGGGCC-----------------CCTTTHHHHHHHHHHHHH
T ss_pred             ----HhhhHHHHHHHHHHHHHHHHHHHHHHHHhHHHHHHhhhchhccchHHHHHHHHHHHHHHHHHHH


No 6
>5OGL_A Peptide-binding protein, Substrate mimicking peptide; Oligosaccharyltransferase, Complex, Protein N-glycosylation, Bacteria; HET: 9UB, PPN; 2.7A {Campylobacter lari (strain RM2100 / D67 / ATCC BAA-1060)}; Related PDB entries: 3RCE_A 6GXC_A; Related PDB entries: 6GXC_A 3RCE_A ; Related PDB entries: 6GXC_A 3RCE_A 
Probab=99.76  E-value=1.1e-15  Score=151.50  Aligned_cols=373  Identities=12%  Similarity=0.027  Sum_probs=0.0  Template_Neff=10.800

Q ss_pred             ccCChhhcccccCCHHHHHHHHHHHHHHHHHh-----hhcCCCcccCch---------HHHHhcccccCCCChhhhhccc
Q sp|Q5T4D3|TMTC    4 LDTDLDHILPSSVLPPFWAKLVVGSVAIVCFA-----RSYDGDFVFDDS---------EAIVNNKDLQAETPLGDLWHHD   69 (462)
Q Consensus         4 ~~~~~~~~~~~~~~~~~~~~~~l~~~~~~~~~-----~~~~~~~~~Dd~---------~~~~~~~~~~~~~~~~~~~~~~   69 (462)
                      |+++.....+...+.....+++++++++.++.     .....++..||.         .|...+.+..++....      
T Consensus         1 m~~~~~~~~~~~~~~~~~~l~~i~~~~~~lRl~~~~~~~~~~~~~~~~~~~~~~~D~~~~~~~a~~~~~~~~~~------   74 (713)
T 5OGL_A            1 MELQQNFTDNNSIKYTAILILIAFAFSVLARLYWVAWASEFYEFFFNDQLMITTNDGYAFAEGARDMIAGFHQP------   74 (713)
T ss_dssp             -CCSSCCTTCCCHHHHHHHHHHHHHHHHHHHHHHHHHHTTCGGGEETTEECCSSTTHHHHHHHHHHHHHTCCCT------
T ss_pred             CccchhccccccHHHHHHHHHHHHHHHHHHHHHHHHHhhccchhhcCCEEeeccccHHHHHHHHHHHHcCCCCC------


Q ss_pred             ccccccCCCCCccccCchHHHHHHHHHHHhCC-CCchHHHHHHHHHHHHHHHHHHHHHHHHhccccccccccccchHHHH
Q sp|Q5T4D3|TMTC   70 FWGSRLSSNTSHKSYRPLTVLTFRINYYLSGG-FHPVGFHVVNILLHSGISVLMVDVFSVLFGGLQYTSKGRRLHLAPRA  148 (462)
Q Consensus        70 ~~~~~~~~~~~~~~~~Pl~~~~~~~~~~~~gg-~~~~~~rl~~~~~~~l~~~l~~~l~~~l~~~~~~~~~~~~~~~~~~~  148 (462)
                               .....++|++.++.+....++ | +.....|++++++++++++.+|.++|+++              +++.
T Consensus        75 ---------~~~~~~~p~~~~l~~~~~~l~-g~~~~~~~~~~~~l~~~l~v~~~y~l~r~l~--------------~~~~  130 (713)
T 5OGL_A           75 ---------NDLSYFGSSLSTLTYWLYSIL-PFSFESIILYMSTFFASLIVVPIILIAREYK--------------LTTY  130 (713)
T ss_dssp             ---------TSCCCTTCHHHHHHHHHHHHS-CSCHHHHHHHHHHHHGGGGHHHHHHHHHHTT--------------CHHH
T ss_pred             ---------CCcchhcchHHHHHHHHHHhC-CCCHHHHHHHHHHHHHHHHHHHHHHHHHHhC--------------CchH


Q ss_pred             HHHHHHHHHHCHHHHHHHHhHhcHHHHHHHHHHHHHHHHHHHHHHHcCCCCCchHHHHHHHHHHHHHHHHhchHHHH---
Q sp|Q5T4D3|TMTC  149 SLLAALLFAVHPVHTECVAGVVGRADLLCALFFLLSFLGYCKAFRESNKEGAHSSTFWVLLSIFLGAVAMLCKEQGI---  225 (462)
Q Consensus       149 a~~aall~~~~p~~~~~~~~~~~~~~~~~~~f~ll~~~~~~~~~~~~~~~~~~~~~~~~~~~~~~~~la~l~k~~~~---  225 (462)
                      |++++++++++|.++..+......+|.+..++.+++++++.+..++++       .++.++++++.+++.++|..+.   
T Consensus       131 al~aall~a~~p~~~~~s~~g~~~~d~~~~~~~~l~~~~~~~~~~~~~-------~~~~~l~gl~~~l~~~~~~~~~~~~  203 (713)
T 5OGL_A          131 GFIAALLGSIANSYYNRTMSGYYDTDMLVLVLPMLILLTFIRLTINKD-------IFTLLLSPVFIMIYLWWYPSSYSLN  203 (713)
T ss_dssp             HHHHHHHHHHCHHHHHTTSTTCCSGGGGTTHHHHHHHHHHHHHHHHCC-------TTHHHHHHHHHHHHHHHCGGGHHHH
T ss_pred             HHHHHHHHHHHHHHHHhhccccCchHHHHHHHHHHHHHHHHHHHcCCc-------hHHHHHHHHHHHHHHhhccchHHHH


Q ss_pred             -HHHHHHHHHHHHHhCCCCh---------------------------------HHHHHHHhhhccchHhhchhhhhhHHH
Q sp|Q5T4D3|TMTC  226 -TVLGLNAVFDILVIGKFNV---------------------------------LEIVQKVLHKDKSLENLGMLRNGGLLF  271 (462)
Q Consensus       226 -~~~~~~~~~~~~~~~~~~~---------------------------------~~~~~~~~~~~~~~~~~~~~~~~~~~~  271 (462)
                       .+.+...++.+..+++++.                                 ++...+.                 ...
T Consensus       204 ~~~~~~~~~~~~~~~~~~~~~~~~~~~~~~~~~~~~~~~~~~~~~~~~~~~~~~~~~~~~-----------------~~~  266 (713)
T 5OGL_A          204 FAMIGLFGLYTLVFHRKEKIFYLTIALMIIALSMLAWQYKLALIVLLFAIFAFKEEKINF-----------------YMI  266 (713)
T ss_dssp             HHHHHHHHHHHHHHTTTCHHHHHHHHHHHHHHSCCCHHHHHHHHHHHHHHHHHCSSCCCH-----------------HHH
T ss_pred             HHHHHHHHHHHHHhCCcchHHHHHHHHHHHHHhhhhHHHHHHHHHHHHHHHHcchhccch-----------------HHH


Q ss_pred             HHHHHHHHHHHHHHHHHHHhCCCCCCccccCCcchhcchhhHhHhHHHHHHHHHHHHhhccHhhhccccccccCcccccc
Q sp|Q5T4D3|TMTC  272 RMTLLTSGGAGMLYVRWRIMGTGPPAFTEVDNPASFADSMLVRAVNYNYYYSLNAWLLLCPWWLCFDWSMGCIPLIKSIS  351 (462)
Q Consensus       272 ~~~~~~~~~~~~~~~~~~~~~~~~~~~~~~~~~~~~~~~~~~~~~~~~~~~~~~~~~~~~p~~~~~~~~~~~~~~~~~~~  351 (462)
                      ..........................+..................+..........                 .......
T Consensus       267 ~~~~~~~~~~~~~~~~~~~~~~~~~~~~~~~~~~~~~~~~~~~~~~~~~~~~~~~~-----------------~~~~~~~  329 (713)
T 5OGL_A          267 WALIFISILILHLSGGLDPVLYQLKFYVFKASDVQNLKDAAFMYFNVNETIMEVNT-----------------IDPEVFM  329 (713)
T ss_dssp             HHHHHHHHHHHHHTTTTHHHHHHHHHHTSCCSCCSCCTTTSCCCCCGGGGBGGGCC-----------------CCHHHHH
T ss_pred             HHHHHHHHHHHHHhccchHHHHHHHHHhhcccccccccccccccccHHHHHHHhcC-----------------CCHHHHH


Q ss_pred             hHHHHHHHHHHHHHHHHHHHHHhcCCCcchHHHHHHHHHHHHHHhhHhccccccchhHHHhhhhHHHHHHHHHHHHHHHH
Q sp|Q5T4D3|TMTC  352 DWRVIALAALWFCLIGLICQALCSEDGHKRRILTLGLGFLVIPFLPASNLFFRVGFVVAERVLYLPSVGYCVLLTFGFGA  431 (462)
Q Consensus       352 ~~~~~~~~~~~~~~~~~~~~~~~~~~~~~~~~~~~~~~~~~~~~~~~~~~~~~~~~~~~~ry~~~~~~~~~ll~a~~~~~  431 (462)
                      ...........+++++.....      ++++...+.+.++++.+......         .||.++..|+++++++.++..
T Consensus       330 ~~~~~~~~~~~l~~~gl~~~~------~~~~~~~~~l~~~~~~~~~~~~~---------~R~~~~~~p~~~i~~a~~l~~  394 (713)
T 5OGL_A          330 QRISSSVLVFILSFIGFILLL------KDHKSMLLALPMLALGFMALRAG---------LRFTIYAVPVMALGFGYFLYA  394 (713)
T ss_dssp             HHHHSSHHHHHHHHHHHHHHH------TTCGGGGGGHHHHHHHHHHHHHC---------GGGGGGGHHHHHHHHHHHHHH
T ss_pred             HHhcccHHHHHHHHHHHHHHH------HcCHhHHHHHHHHHHHHHHHHHh---------HHHHHHHHHHHHHHHHHHHHH


Q ss_pred             HHhchhh---------HHHHHHHHHHHHHHHHHHHHHhcC
Q sp|Q5T4D3|TMTC  432 LSKHTKK---------KKLIAAVVLGILFINTLRCVLRSG  462 (462)
Q Consensus       432 ~~~~~~~---------~~~~~~~~~~~~~~~~~~~~~~~~  462 (462)
                      +.++.++         +.....+++++++...........
T Consensus       395 l~~~~~~~~~~~~~~~~~~~~~~~~~~~~~~~~~~~~~~~  434 (713)
T 5OGL_A          395 FFNFLEKKQIKLSLRNKNILLILIAFFSISPALMHIYYYK  434 (713)
T ss_dssp             HHHHHHHTTCCCCHHHHHHHHHHHHHHHHHHHHHHHHHCC
T ss_pred             HHHHHHHhhcccchhHHHHHHHHHHHHHHhHHHHHHHhcC


No 7
>6P25_A Dolichyl-diphosphooligosaccharide--protein glycosyltransferase subunits (E.C.2.4.99.18); complex, TRANSFERASE, glycosylation; HET: NAG, CPL, NNM; 3.2A {Saccharomyces cerevisiae W303}; Related PDB entries: 6P2R_A ; Related PDB entries: 6P2R_A ; Related PDB entries: 6P2R_A 
Probab=99.64  E-value=1.8e-13  Score=135.93  Aligned_cols=249  Identities=13%  Similarity=-0.002  Sum_probs=0.0  Template_Neff=8.500

Q ss_pred             CCcccCChhhcccccCCHHHHHHHHHHHHHHHHHhhhcCCC--cccCchHHHHhcccccCCCChhhhhcccccccccCCC
Q sp|Q5T4D3|TMTC    1 MAVLDTDLDHILPSSVLPPFWAKLVVGSVAIVCFARSYDGD--FVFDDSEAIVNNKDLQAETPLGDLWHHDFWGSRLSSN   78 (462)
Q Consensus         1 ~~~~~~~~~~~~~~~~~~~~~~~~~l~~~~~~~~~~~~~~~--~~~Dd~~~~~~~~~~~~~~~~~~~~~~~~~~~~~~~~   78 (462)
                      .......+..............+++++++++.++...+..+  ..+||..+...+..+..++                  
T Consensus        31 ~~~~~~~~~~~~~~~~~~~~~~l~~l~ll~~~lrl~~l~~~~~~~~DE~~~~~~a~~~~~g~------------------   92 (817)
T 6P25_A           31 VTDPSAELASLRTMVTLKEKLLVACLAVFTAVIRLHGLAWPDSVVFDEVHFGGFASQYIRGT------------------   92 (817)
T ss_dssp             CCCCCHHHHHHSSCCSHHHHHHHHHHHHHHHHHTTTTTTSSCBCCTTHHHHHHHHHHHHHCB------------------
T ss_pred             cCCccHHHHhhhccCcHHHHHHHHHHHHHHHHHHHhcccCCCcceeeHHHHHHHHHHHHhCC------------------


Q ss_pred             CCccccCchHHHHHHHHHHHhCCCCc-----------------hHHHHHHHHHHHHHHHHHHHHHHHHhccccccccccc
Q sp|Q5T4D3|TMTC   79 TSHKSYRPLTVLTFRINYYLSGGFHP-----------------VGFHVVNILLHSGISVLMVDVFSVLFGGLQYTSKGRR  141 (462)
Q Consensus        79 ~~~~~~~Pl~~~~~~~~~~~~gg~~~-----------------~~~rl~~~~~~~l~~~l~~~l~~~l~~~~~~~~~~~~  141 (462)
                      .+.+.+||++.++.+....++ |.+.                 ...|++++++++++++++|.++|++.+          
T Consensus        93 ~~~~~~PPL~~ll~a~~~~l~-G~~~~~~f~~ig~~~~~~~~~~~~Rl~~~l~~~l~v~l~y~i~r~l~~----------  161 (817)
T 6P25_A           93 YFMDVHPPLAKMLYAGVASLG-GFQGDFDFENIGDSFPSTTPYVLMRFFSASLGALTVILMYMTLRYSGV----------  161 (817)
T ss_dssp             CCCCSSCTHHHHHHHHHHHHT-CCCSCCCCCSTTCBCCTTSCCHHHHHHHHHHHHHHHHHHHHHHHHTTC----------
T ss_pred             CCCCCCChHHHHHHHHHHHHc-CCCCCCCccccccCCCCCCHHHHHHHHHHHHHHHHHHHHHHHHHHcCC----------


Q ss_pred             cchHHHHHHHHHHHHHHCHHHHHHHHhHhcHHHHHHHHHHHHHHHHHHHHHHHcCCCCCchHHHHHHHHHHHHHHHHhch
Q sp|Q5T4D3|TMTC  142 LHLAPRASLLAALLFAVHPVHTECVAGVVGRADLLCALFFLLSFLGYCKAFRESNKEGAHSSTFWVLLSIFLGAVAMLCK  221 (462)
Q Consensus       142 ~~~~~~~a~~aall~~~~p~~~~~~~~~~~~~~~~~~~f~ll~~~~~~~~~~~~~~~~~~~~~~~~~~~~~~~~la~l~k  221 (462)
                         ++..|++++++++++|.....+...  ..|.+..++++++++++.+..++++.++..  +++++++++++++++.+|
T Consensus       162 ---~~~~Allaall~~~~p~~i~~s~~~--~~d~~~~ff~~lal~~~~~~~~~~~~~~~~--~~~l~l~gl~lgla~~tK  234 (817)
T 6P25_A          162 ---RMWVALMSAICFAVENSYVTISRYI--LLDAPLMFFIAAAVYSFKKYEMYPANSLNA--YKSLLATGIALGMASSSK  234 (817)
T ss_dssp             ---CHHHHHHHHHHHHSCHHHHHHHHSS--CSHHHHHHHHHHHHHHHHHHHTSCSSSHHH--HHHHHHHHHHHHHHHTTC
T ss_pred             ---CHHHHHHHHHHHHHcHHHHHHHHHH--hhHHHHHHHHHHHHHHHHHHHhCCCCCcHH--HHHHHHHHHHHHHHHhhh


Q ss_pred             HHHHHHHHHHHHHHHHH------hCCCChHHHHHHHhhhccchHhhchhhhhhHHHHHHHHHHHHHHHHHHHHHHhCCCC
Q sp|Q5T4D3|TMTC  222 EQGITVLGLNAVFDILV------IGKFNVLEIVQKVLHKDKSLENLGMLRNGGLLFRMTLLTSGGAGMLYVRWRIMGTGP  295 (462)
Q Consensus       222 ~~~~~~~~~~~~~~~~~------~~~~~~~~~~~~~~~~~~~~~~~~~~~~~~~~~~~~~~~~~~~~~~~~~~~~~~~~~  295 (462)
                      +.++++.+.++++.++.      ..+++.+...+..                  ......++++........+.......
T Consensus       235 ~~gl~~l~~~~l~~l~~l~~~~~~~~~~~~~~~~~~------------------~~~~~~li~ip~~iy~~~~~~~f~~l  296 (817)
T 6P25_A          235 WVGLFTVTWVGLLCIWRLWFMIGDLTKSSKSIFKVA------------------FAKLAFLLGVPFALYLVFFYIHFQSL  296 (817)
T ss_dssp             TTHHHHHHHHHHHHHHHHHHHHHCSSSCHHHHHHHH------------------HHHHCCCCCHHHHHHHHHHHHHHHHC
T ss_pred             hHHHHHHHHHHHHHHHHHHHHhCCCCCCHHHHHHHH------------------HHHHHHHHHHHHHHHHHHHHHHHHHh


Q ss_pred             CCccccCC
Q sp|Q5T4D3|TMTC  296 PAFTEVDN  303 (462)
Q Consensus       296 ~~~~~~~~  303 (462)
                      ........
T Consensus       297 ~~~g~~~~  304 (817)
T 6P25_A          297 TLDGDGAS  304 (817)
T ss_dssp             CBCCSTTT
T ss_pred             ccCCCCcc


No 8
>6P25_B Dolichyl-diphosphooligosaccharide--protein glycosyltransferase subunits (E.C.2.4.99.18); complex, TRANSFERASE, glycosylation; HET: NAG, CPL, NNM; 3.2A {Saccharomyces cerevisiae W303}; Related PDB entries: 6P2R_B ; Related PDB entries: 6P2R_B ; Related PDB entries: 6P2R_B 
Probab=99.64  E-value=1.7e-13  Score=136.37  Aligned_cols=266  Identities=12%  Similarity=0.086  Sum_probs=0.0  Template_Neff=9.700

Q ss_pred             CCcccCChhhcccccCCHHHHHHHHHHHHHHHHHhhhcCCCcc--cCchHHHHhcccccCCCChhhhhcccccccccCCC
Q sp|Q5T4D3|TMTC    1 MAVLDTDLDHILPSSVLPPFWAKLVVGSVAIVCFARSYDGDFV--FDDSEAIVNNKDLQAETPLGDLWHHDFWGSRLSSN   78 (462)
Q Consensus         1 ~~~~~~~~~~~~~~~~~~~~~~~~~l~~~~~~~~~~~~~~~~~--~Dd~~~~~~~~~~~~~~~~~~~~~~~~~~~~~~~~   78 (462)
                      +.++..................+++++++++..+......+..  +||..+...+..+.++.                  
T Consensus        46 ~~~~~~~~~~~~~~~~~~~~~~l~~l~~~~~~~r~~~l~~~~~~~~DE~~~~~~a~~~~~~~------------------  107 (759)
T 6P25_B           46 EDFSKEKPAAQSSLLRLESVVMPVIFTALALFTRMYKIGINNHVVWDEAHFGKFGSYYLRHE------------------  107 (759)
T ss_dssp             -----------CCHHHHHHHHHHHHHHHHHHHHHSSSGGGSCBCCTTHHHHHHHHHHHHTTB------------------
T ss_pred             hHHhhcCCcccchhhHhHHhHHHHHHHHHHHHHHHHhcCCCCceeeeHHHHHHHHHHHHhCC------------------


Q ss_pred             CCccccCchHHHHHHHHHHHhCCCCc----------------hHHHHHHHHHHHHHHHHHHHHHHHH-hccccccccccc
Q sp|Q5T4D3|TMTC   79 TSHKSYRPLTVLTFRINYYLSGGFHP----------------VGFHVVNILLHSGISVLMVDVFSVL-FGGLQYTSKGRR  141 (462)
Q Consensus        79 ~~~~~~~Pl~~~~~~~~~~~~gg~~~----------------~~~rl~~~~~~~l~~~l~~~l~~~l-~~~~~~~~~~~~  141 (462)
                      .+.+.+||+..++.+....++ |.+.                ...|++++++++++++++|.++|++ .           
T Consensus       108 ~~~~~~PPl~~~l~a~~~~l~-g~~~~~~~~~~~~~~~~~~~~~~R~~~~l~~~l~~~l~y~l~r~l~~-----------  175 (759)
T 6P25_B          108 FYHDVHPPLGKMLVGLSGYLA-GYNGSWDFPSGEIYPDYLDYVKMRLFNASFSALCVPLAYFTAKAIGF-----------  175 (759)
T ss_dssp             CCCCSSCTHHHHHHHHHHHTT-TCCSCSCCCSSCBCCSSCCHHHHHHHHHHHHHHHHHHHHHHHHHSCC-----------
T ss_pred             CCcCCCCHHHHHHHHHHHHHh-CCCCCCCCCCCCCCCCcCCHHHHHHHHHHHHHHHHHHHHHHHHHcCC-----------


Q ss_pred             cchHHHHHHHHHHHHHHCHHHHHHHHhHhcHHHHHHHHHHHHHHHHHHHHHHHcCCCCCchHHHHHHHHHHHHHHHHhch
Q sp|Q5T4D3|TMTC  142 LHLAPRASLLAALLFAVHPVHTECVAGVVGRADLLCALFFLLSFLGYCKAFRESNKEGAHSSTFWVLLSIFLGAVAMLCK  221 (462)
Q Consensus       142 ~~~~~~~a~~aall~~~~p~~~~~~~~~~~~~~~~~~~f~ll~~~~~~~~~~~~~~~~~~~~~~~~~~~~~~~~la~l~k  221 (462)
                         ++..|++++++++++|.....+...  ..|.+..++++++++++.+..+++++.....++.+.+++++++++++++|
T Consensus       176 ---~~~~allaall~~~~p~~~~~s~~~--~~d~~~~~f~~l~l~~~~~~~~~~~~~~~~~~~~~~~l~gl~lgla~~~K  250 (759)
T 6P25_B          176 ---SLPTVWLMTVLVLFENSYSTLGRFI--LLDSMLLFFTVASFFSFVMFHNQRSKPFSRKWWKWLLITGISLGCTISVK  250 (759)
T ss_dssp             ---CTHHHHHHHHHHHSCHHHHHHTSSS--CSHHHHHHHHHHHHHHHHHHHTTSSSTTSHHHHHHHHHHHHHHHHHHHHC
T ss_pred             ---CHHHHHHHHHHHHhhhHHHHHHHHH--HHHHHHHHHHHHHHHHHHHHhhhcCCCCCHHHHHHHHHHHHHHHHHHHhH


Q ss_pred             HHHHHHHHHHHHHHHHHhCCCChHHHHHHHhhhccchHhhchhhhhhHHHHHHHHHHHHHHHHHHHHHHhCCCCCCcccc
Q sp|Q5T4D3|TMTC  222 EQGITVLGLNAVFDILVIGKFNVLEIVQKVLHKDKSLENLGMLRNGGLLFRMTLLTSGGAGMLYVRWRIMGTGPPAFTEV  301 (462)
Q Consensus       222 ~~~~~~~~~~~~~~~~~~~~~~~~~~~~~~~~~~~~~~~~~~~~~~~~~~~~~~~~~~~~~~~~~~~~~~~~~~~~~~~~  301 (462)
                      ..++.+.++++++.+....++.          +++........+..........++..++....+..........+....
T Consensus       251 ~~~~~~~~~~~l~~l~~~~~~~----------~~~~~~~~~~~~~~~~~~~~~~~~p~~i~~~~~~~~~~~~~~~g~~~~  320 (759)
T 6P25_B          251 MVGLFIITMVGIYTVIDLWTFL----------ADKSMSWKTYINHWLARIFGLIIVPFCIFLLCFKIHFDLLSHSGTGDA  320 (759)
T ss_dssp             GGGHHHHHHHHHHHHHHHHHHT----------TCSSSCHHHHHHHHHHHHCCCCCHHHHHHHHHHHHHHHHCCBCCTTGG
T ss_pred             HHHHHHHHHHHHHHHHHHHHHh----------cCCCCCHHHHHHHHHHHHHHHHHHHHHHHHHHHHHHHHhhcCCCCCcc


Q ss_pred             CCcchhcchh
Q sp|Q5T4D3|TMTC  302 DNPASFADSM  311 (462)
Q Consensus       302 ~~~~~~~~~~  311 (462)
                      .....+....
T Consensus       321 ~~s~~f~~~l  330 (759)
T 6P25_B          321 NMPSLFQARL  330 (759)
T ss_dssp             GSCHHHHHHS
T ss_pred             cCChHHHHHH


No 9
>7BVF_A Probable arabinosyltransferase B (E.C.2.4.2.-), Probable; Mycobacterium tuberculosis, cell wall synthesis; HET: 95E, DSL, CDL;{Mycolicibacterium smegmatis MC2 155}
Probab=99.59  E-value=2.2e-11  Score=121.16  Aligned_cols=363  Identities=11%  Similarity=-0.026  Sum_probs=0.0  Template_Neff=6.100

Q ss_pred             HHHHHHHHHhhhcCCCcccCchHHHHhcccccCCCChhhhhcccccccccCCCCCccccCchHHHHHHHHHHHhCCCCch
Q sp|Q5T4D3|TMTC   26 VGSVAIVCFARSYDGDFVFDDSEAIVNNKDLQAETPLGDLWHHDFWGSRLSSNTSHKSYRPLTVLTFRINYYLSGGFHPV  105 (462)
Q Consensus        26 l~~~~~~~~~~~~~~~~~~Dd~~~~~~~~~~~~~~~~~~~~~~~~~~~~~~~~~~~~~~~Pl~~~~~~~~~~~~gg~~~~  105 (462)
                      .++.+.+..+.... +.+.||.++...+.+..+.+...+++..-         ...+.++|+|++++..+..+  |.++.
T Consensus       263 ~~V~~~l~~w~~~g-p~~~DDg~~~~~Ar~~~~~G~~~n~~~~~---------~~~e~p~~lyY~lL~~W~~v--G~s~~  330 (1102)
T 7BVF_A          263 AAVIATLLLWHVIG-ATSSDDGYLLTVARVAPKAGYVANYYRYF---------GTTEAPFDWYTSVLAQLAAV--STAGV  330 (1102)
T ss_dssp             HHHHHHHHHTTTSC-CCCSTTHHHHHHHHHHHHHTSCBCSSSGG---------GCBCCTTCTTHHHHHHHHHH--CCCHH
T ss_pred             HHHHHHHHHHHHhc-ccCCcchHHHHHHhhccccCcHHHHHHHH---------CCCCCCChHHHHHHHHHHhc--cCchH


Q ss_pred             HHHHHHHHHHHHHHHHHHHHHHHHhccccccccccc---cchHHHHHHHHHHHHHHCHHHHHHHHhHhcHHHHHHHHHHH
Q sp|Q5T4D3|TMTC  106 GFHVVNILLHSGISVLMVDVFSVLFGGLQYTSKGRR---LHLAPRASLLAALLFAVHPVHTECVAGVVGRADLLCALFFL  182 (462)
Q Consensus       106 ~~rl~~~~~~~l~~~l~~~l~~~l~~~~~~~~~~~~---~~~~~~~a~~aall~~~~p~~~~~~~~~~~~~~~~~~~f~l  182 (462)
                      +.|++|+++++++..+++...+....        ++   ...++..++.+++++..  .++.+.+..  ++|.+..++.+
T Consensus       331 ~LRLpSvlagl~t~~ll~r~v~~~lg--------r~~~~l~~~~~a~~~aal~~la--~~l~y~~~~--Rpyal~al~~~  398 (1102)
T 7BVF_A          331 WMRLPATLAGIACWLIVSRFVLRRLG--------PGPGGLASNRVAVFTAGAVFLS--AWLPFNNGL--RPEPLIALGVL  398 (1102)
T ss_dssp             HHTSHHHHHHHHHHHHCCCCCHHHSC--------CSSSSSSSCSHHHHHHHHHHHH--HHTTTCCSS--SSHHHHHHHHH
T ss_pred             HhHHHHHHHHHHHHHHHHHHHHHHhC--------CCCCCccccHHHHHHHHHHHHH--HHHHHhcCC--ChHHHHHHHHH


Q ss_pred             HHHHHHHHHHHHcCCCCCchHHHHHHHHHHHHHHHHhchHHHHHHHHHHHHHHHHHhCCCChHHHHHHHhhhccchHhhc
Q sp|Q5T4D3|TMTC  183 LSFLGYCKAFRESNKEGAHSSTFWVLLSIFLGAVAMLCKEQGITVLGLNAVFDILVIGKFNVLEIVQKVLHKDKSLENLG  262 (462)
Q Consensus       183 l~~~~~~~~~~~~~~~~~~~~~~~~~~~~~~~~la~l~k~~~~~~~~~~~~~~~~~~~~~~~~~~~~~~~~~~~~~~~~~  262 (462)
                      ++++++.+..++++       ..++.+..++.++++.+|+++++....+.+......+..+                   
T Consensus       399 la~~~~~ra~~~~r-------~~~~al~~~~a~lal~~hptgll~laall~~~~~l~r~lr-------------------  452 (1102)
T 7BVF_A          399 VTWVLVERSIALGR-------LAPAAVAIIVATLTATLAPQGLIALAPLLTGARAIAQRIR-------------------  452 (1102)
T ss_dssp             HHHHHHHHHHHHTC-------SHHHHHHHHHHHHHTTSCGGGGGGGHHHHHTTHHHHHHHH-------------------
T ss_pred             HHHHHHHHHHHcCC-------hHHHHHHHHHHHHHhccchHHHHHHHHHHHHHHHHHHHHH-------------------


Q ss_pred             hhhhhhHHHHHHHHHHHHHHHHHHHHHHhCCCCCCccccCCcchhcchhhHhHhHHHHHHHHHHHHhhccHhhhcccccc
Q sp|Q5T4D3|TMTC  263 MLRNGGLLFRMTLLTSGGAGMLYVRWRIMGTGPPAFTEVDNPASFADSMLVRAVNYNYYYSLNAWLLLCPWWLCFDWSMG  342 (462)
Q Consensus       263 ~~~~~~~~~~~~~~~~~~~~~~~~~~~~~~~~~~~~~~~~~~~~~~~~~~~~~~~~~~~~~~~~~~~~~p~~~~~~~~~~  342 (462)
                        .+.............+..........+..+....................+.+....+...+.               
T Consensus       453 --~r~~~~~~~~~la~vla~~~~~l~~~F~dq~l~~~~~a~~~~~~~g~~~~W~~e~~Ry~~L~~---------------  515 (1102)
T 7BVF_A          453 --RRRATDGLLAPLAVLAAALSLITVVVFRDQTLATVAESARIKYKVGPTIAWYQDFLRYYFLTV---------------  515 (1102)
T ss_dssp             --HSCSSSCSSHHHHHHHHTGGGTHHHHSSSSCHHHHHHHHHHHHHSSCCCCGGGTTTTSTTTSC---------------
T ss_pred             --HhhhhcchHHHHHHHHHHHHHHHHHHHccCcHHHHHHHHhHHHhhCCCChhHHHHHHHHHHHh---------------


Q ss_pred             ccCcccccchHHHHHHHHHHHHHHHHHHHHHhcCCCcch--HHHHHHHHHHHHHHhhHhccccccchhHHHhhhhHHHHH
Q sp|Q5T4D3|TMTC  343 CIPLIKSISDWRVIALAALWFCLIGLICQALCSEDGHKR--RILTLGLGFLVIPFLPASNLFFRVGFVVAERVLYLPSVG  420 (462)
Q Consensus       343 ~~~~~~~~~~~~~~~~~~~~~~~~~~~~~~~~~~~~~~~--~~~~~~~~~~~~~~~~~~~~~~~~~~~~~~ry~~~~~~~  420 (462)
                        .....-+.......++.++++.+......++++....  ......+.++++.++.+.+.     ..+..||+....++
T Consensus       516 --~~~~~Gs~arr~pvLl~l~~L~~~~~~l~Rrrr~~g~~~~~~~~ll~~~~l~lvll~~t-----PsKwt~hfg~~A~~  588 (1102)
T 7BVF_A          516 --ESNVEGSMSRRFAVLVLLFCLFGVLFVLLRRGRVAGLASGPAWRLIGTTAVGLLLLTFT-----PTKWAVQFGAFAGL  588 (1102)
T ss_dssp             --SSCGGGCTTTHHHHHHHHHHHHHHHHHHHSSSCCSSSCHHHHHHHHHHHHHHHHHGGGC-----SCCCSGGGGGGHHH
T ss_pred             --ccCCCCCchHHHHHHHHHHHHHHHHHHHHHcCCCCCcccCHHHHHHHHHHHHHHHHhcC-----ccHHHHHHHHHHHH


Q ss_pred             HHHHHHHHHHHHHhchhhHHHHHHHHHHHHHHHHHHHHHhcC
Q sp|Q5T4D3|TMTC  421 YCVLLTFGFGALSKHTKKKKLIAAVVLGILFINTLRCVLRSG  462 (462)
Q Consensus       421 ~~ll~a~~~~~~~~~~~~~~~~~~~~~~~~~~~~~~~~~~~~  462 (462)
                      .+++++.+...+.+...+...........++......+...+
T Consensus       589 ~~aLlA~~~v~~~~~~~r~~r~~~~~~~~~~~~~als~~g~n  630 (1102)
T 7BVF_A          589 AGVLGAVTAFTFARIGLHSRRNLTLYVTALLFVLAWATSGIN  630 (1102)
T ss_dssp             HHHHHHHHHHHHHHTTSSCSHHHHHHHHHHHHHHHHHTTSCC
T ss_pred             HHHHHHHHHHHHhhhhhcchHHHHHHHHHHHHHHHHHHhhhc


No 10
>6W98_A F5/8 type C domain-containing protein; Glycosyltransferase, lipomannan, lipoarabinomannan, arabinofuranose, membrane; HET: PNS, 6OU; 2.9A {Escherichia coli (strain K12)}; Related PDB entries: 6WBX_A 6WBY_A 
Probab=99.53  E-value=4.1e-11  Score=126.55  Aligned_cols=394  Identities=13%  Similarity=0.003  Sum_probs=0.0  Template_Neff=8.800

Q ss_pred             ChhhcccccCCHHHHHHHHHHHHHHHHHhhhcCCCcccCchHHHHhcccccCCCChhhhhcccccccccCCCCCccccCc
Q sp|Q5T4D3|TMTC    7 DLDHILPSSVLPPFWAKLVVGSVAIVCFARSYDGDFVFDDSEAIVNNKDLQAETPLGDLWHHDFWGSRLSSNTSHKSYRP   86 (462)
Q Consensus         7 ~~~~~~~~~~~~~~~~~~~l~~~~~~~~~~~~~~~~~~Dd~~~~~~~~~~~~~~~~~~~~~~~~~~~~~~~~~~~~~~~P   86 (462)
                      ++.+............+++++++.+..+....+.-...+|..++.+...+....  ...++.........+..+...+| 
T Consensus         3 ~~~~~~~~~~~~~~~ll~~~lll~~~~~~~~~g~~~~d~~~~~~~~~~~~l~~~--~~~W~~~~~~G~~~~~~~~y~~P-   79 (1413)
T 6W98_A            3 VMTYRLDSSALSRRWLAVAAAVSLLLTFSQSPGQISPDTKLDLAINPLRFAARA--LNLWSSDLPFGQAQNQAYGYLFP-   79 (1413)
T ss_dssp             --CCCCCCCCCCTHHHHHHHHHHHHHHTTSSTTCBCCTTCSHHHHCHHHHHHHT--TSSEESSSTTSEECCSSGGGCCC-
T ss_pred             cccccCCcccchHHHHHHHHHHHHHHHHhCCCCccCCCCCCccccCHHHHHHHH--HhccCCCCCCCCCchhhhhhhhh-


Q ss_pred             hHHHHHHHHHHHhCCCCchHHHHHHHHHHHHHHHHHHHHHHHHh-ccccccccccccchHHHHHHHHHHHHHHCHHHHHH
Q sp|Q5T4D3|TMTC   87 LTVLTFRINYYLSGGFHPVGFHVVNILLHSGISVLMVDVFSVLF-GGLQYTSKGRRLHLAPRASLLAALLFAVHPVHTEC  165 (462)
Q Consensus        87 l~~~~~~~~~~~~gg~~~~~~rl~~~~~~~l~~~l~~~l~~~l~-~~~~~~~~~~~~~~~~~~a~~aall~~~~p~~~~~  165 (462)
                       ...++.+...+. .......|+..+++.+++.+.+|+++|++. +             ++..+++++++++++|.++..
T Consensus        80 -~~~~~~l~~~lg-~~~~~~~rl~~~l~~~la~~g~y~L~r~l~~~-------------~~~~al~Aal~yalsP~~l~~  144 (1413)
T 6W98_A           80 -HGAFFSLGHLLG-VPAWVTQRLWWALLIVAGFWGLIRVAEALGIG-------------TRGSRIIAAVAFALSPRVLTT  144 (1413)
T ss_dssp             -CCHHHHHHHHHT-CCHHHHHHHHHHHHHHHHHHHHHHHHHHHTCS-------------CTTHHHHHHHHHHTCHHHHHH
T ss_pred             -HHHHHHHHHHcC-CCHHHHHHHHHHHHHHHHHHHHHHHHHHhCCC-------------ChHHHHHHHHHHHHCHHHHHH


Q ss_pred             HHhHhcHHHHHHHHHHHHHHHHHHHHHHH--cCCCCCchHHHHHHHHHHHHHHHHhchHHHHHHHHHHHHHHHHHhCCCC
Q sp|Q5T4D3|TMTC  166 VAGVVGRADLLCALFFLLSFLGYCKAFRE--SNKEGAHSSTFWVLLSIFLGAVAMLCKEQGITVLGLNAVFDILVIGKFN  243 (462)
Q Consensus       166 ~~~~~~~~~~~~~~f~ll~~~~~~~~~~~--~~~~~~~~~~~~~~~~~~~~~la~l~k~~~~~~~~~~~~~~~~~~~~~~  243 (462)
                      ....  ..+.+..++...+++.+.+..++  ++       +++.+++++++++...++....++.+++...+++..++++
T Consensus       145 ~~~~--~~~~~~~~llp~~ll~l~~~~~~~~~~-------~r~~~~~~l~~~l~~~~~~~~~~~~l~~~~l~~l~~~~~~  215 (1413)
T 6W98_A          145 LGAI--SSETLPMMLAPWVLLPLILTFQGRMSP-------RRAAALSAVAVALMGAVNAVATALACGVAVIWWLAHRPNR  215 (1413)
T ss_dssp             HTTC--GGGTHHHHHHHHHHHHHHHHHTTSSCH-------HHHHHHHHHHHHHSCSSSHHHHHHHSHHHHHHHHSBCCCH
T ss_pred             hhcc--ChhhHHHHHHHHHHHHHHHHHcCCCCH-------HHHHHHHHHHHHHhcchhHHHHHHHHHHHHHHHHHCCCCc


Q ss_pred             hHHHHHHHhhhccchHhhchhhhhhHHHHHHHHHHHHHHHHHHHHHHhCCCCCCccccCCcchhcchhhHhHhHHHHHHH
Q sp|Q5T4D3|TMTC  244 VLEIVQKVLHKDKSLENLGMLRNGGLLFRMTLLTSGGAGMLYVRWRIMGTGPPAFTEVDNPASFADSMLVRAVNYNYYYS  323 (462)
Q Consensus       244 ~~~~~~~~~~~~~~~~~~~~~~~~~~~~~~~~~~~~~~~~~~~~~~~~~~~~~~~~~~~~~~~~~~~~~~~~~~~~~~~~  323 (462)
                                           +.++.........+++..+++............+...............          
T Consensus       216 ---------------------~~~~~~~~~~~~~~l~~~~wl~Pll~~~~~~~~~~~~~e~~~~~~~~~s----------  264 (1413)
T 6W98_A          216 ---------------------TWWRFTAWWIPCLALASTWWIVALLIFGKISPKFLDFIESSGVTTQWTS----------  264 (1413)
T ss_dssp             ---------------------HHHHHHHHHHHHHHHHHHHHHHHHHHHHHHSCCCTTSSCC-------CC----------
T ss_pred             ---------------------hHHHHHHHHHHHHHHHHHHHHHHHHHhcccCHhHHHHHhcccccccccc----------


Q ss_pred             HHHHHhhccHhhhccccccccCcccccchHHHHHHHHHHHHHHHHHHHHHhcCCCcchHHHHHHHHHHHHHHhhHhc---
Q sp|Q5T4D3|TMTC  324 LNAWLLLCPWWLCFDWSMGCIPLIKSISDWRVIALAALWFCLIGLICQALCSEDGHKRRILTLGLGFLVIPFLPASN---  400 (462)
Q Consensus       324 ~~~~~~~~p~~~~~~~~~~~~~~~~~~~~~~~~~~~~~~~~~~~~~~~~~~~~~~~~~~~~~~~~~~~~~~~~~~~~---  400 (462)
                          ..........+..+..................+....+.++.+....+++++.+......++..++.......   
T Consensus       265 ----~~~~l~~~~~w~~~~~~~~~~~~~~~~~~~~~~~~~~l~~lgl~~l~~r~~~~~~~l~~~~l~g~~l~~~~~~~~~  340 (1413)
T 6W98_A          265 ----LTEVLRGTDSWTPFVAPTATAGSSLVTQSAMVIATTMLAAAGMAGLAMRGMPARGRLVAVLLIGLVLLTAGYTGAL  340 (1413)
T ss_dssp             ----HHHHHHTC-----------------CCHHHHHHHHHHHHHHHHHHHSSTTCTTHHHHHHHHHHHHHTC--------
T ss_pred             ----HHHHHhCCCCCccccCCCCcccchHHHhHHHHHHHHHHHHHHHHHHHhCCCchHHHHHHHHHHHHHHHHhcccCCC


Q ss_pred             ------------cccccchhHHHhhhhHHHHHHHHHHHHHHHHH---------------HhchhhHHHHHHHHHHHHHHH
Q sp|Q5T4D3|TMTC  401 ------------LFFRVGFVVAERVLYLPSVGYCVLLTFGFGAL---------------SKHTKKKKLIAAVVLGILFIN  453 (462)
Q Consensus       401 ------------~~~~~~~~~~~ry~~~~~~~~~ll~a~~~~~~---------------~~~~~~~~~~~~~~~~~~~~~  453 (462)
                                  ...........||..+..++++++++.++..+               .++.+.+.....++++++++.
T Consensus       341 ~~p~~~~~~~~l~p~~~~~R~~~Rf~~~~~l~lall~a~~l~~l~~~~~~~~~~~~~~~~~~~~~~~~~~~~~~~~~~~~  420 (1413)
T 6W98_A          341 GSPIAQQIQFFLDDGGTPLRNVHKLEPLIRLPLILGLAHALSRIPLPASVPVRQWLSALARPERNRAVAFAIVLLVALAA  420 (1413)
T ss_dssp             -------------------CCGGGSHHHHHHHHHHHHHHHTSSSCCTTTSCC------------CTTTHHHHHHHHHHHH
T ss_pred             CCchHHHHHHHhccCchhhcChhhhHHHHHHHHHHHHHHHHHhCCCCCCCCHHHHHHhhcChHHHHHHHHHHHHHHHHHH


Q ss_pred             HHHHHHhcC
Q sp|Q5T4D3|TMTC  454 TLRCVLRSG  462 (462)
Q Consensus       454 ~~~~~~~~~  462 (462)
                      ......+..
T Consensus       421 ~~~p~~~~~  429 (1413)
T 6W98_A          421 STSLAWTGR  429 (1413)
T ss_dssp             HTHHHHTTC
T ss_pred             HHHHHHhCC


No 11
>7BVF_B Probable arabinosyltransferase B (E.C.2.4.2.-), Probable; Mycobacterium tuberculosis, cell wall synthesis; HET: 95E, DSL, CDL;{Mycolicibacterium smegmatis MC2 155}
Probab=99.52  E-value=8.6e-11  Score=117.39  Aligned_cols=364  Identities=10%  Similarity=-0.053  Sum_probs=0.0  Template_Neff=6.200

Q ss_pred             HHHHHHHHHhhhcCCCcccCchHHHHhcccccCCCChhhhhcccccccccCCCCCccccCchHHHHHHHHHHHhCCCCch
Q sp|Q5T4D3|TMTC   26 VGSVAIVCFARSYDGDFVFDDSEAIVNNKDLQAETPLGDLWHHDFWGSRLSSNTSHKSYRPLTVLTFRINYYLSGGFHPV  105 (462)
Q Consensus        26 l~~~~~~~~~~~~~~~~~~Dd~~~~~~~~~~~~~~~~~~~~~~~~~~~~~~~~~~~~~~~Pl~~~~~~~~~~~~gg~~~~  105 (462)
                      ..+.+.+..+.... +.+.||.++...+.+....+...+++...         ......+++++.++..+.. + |.++.
T Consensus       281 ~~V~~~L~~w~~~g-~~~~DDg~~~~~ar~~~~~G~~~n~~~~~---------~~~e~p~~~yY~lL~~w~~-l-G~s~~  348 (1116)
T 7BVF_B          281 AVVIFGFLLWHVIG-ANSSDDGYILGMARVADHAGYMSNYFRWF---------GSPEDPFGWYYNLLALMTH-V-SDASL  348 (1116)
T ss_dssp             HHHHHHHHHHHHHC-CCCSSHHHHHHHHHTTTTSSSCBCCSSSS---------SCBCCSSCSSHHHHHHHTT-T-CCCHH
T ss_pred             HHHHHHHHHHHHhC-cCCCCchHHHHHhhccccccchHHHHHHh---------CCCCCccHHHHHHHHHHHH-c-CCchH


Q ss_pred             HHHHHHHHHHHHHHHHHHHHHHHHhccccccccccccchHHHHHHHHHHHHHHCHHHHHHHHhHhcHHHHHHHHHHHHHH
Q sp|Q5T4D3|TMTC  106 GFHVVNILLHSGISVLMVDVFSVLFGGLQYTSKGRRLHLAPRASLLAALLFAVHPVHTECVAGVVGRADLLCALFFLLSF  185 (462)
Q Consensus       106 ~~rl~~~~~~~l~~~l~~~l~~~l~~~~~~~~~~~~~~~~~~~a~~aall~~~~p~~~~~~~~~~~~~~~~~~~f~ll~~  185 (462)
                      ..|++|+++++++..+++........        ++...++..++.++++++.....  +.+..  ++|.+..++.++++
T Consensus       349 ~lRlpSllagl~t~~ll~r~vl~~lg--------~~~~~~~~a~~~aal~~l~~~lp--y~~~~--Rpyal~al~~~lal  416 (1116)
T 7BVF_B          349 WMRLPDLAAGLVCWLLLSREVLPRLG--------PAVEASKPAYWAAAMVLLTAWMP--FNNGL--RPEGIIALGSLVTY  416 (1116)
T ss_dssp             HHTSHHHHHHHHHHHHCCCCCGGGSC--------TTTSSCHHHHHHHHHHHHHHHSS--STTSS--STHHHHHHHHHHHH
T ss_pred             HhhHHHHHHHHHHHHHHHHHHHHHhc--------hhhcCCHHHHHHHHHHHHHHhch--hcCCC--cHHHHHHHHHHHHH


Q ss_pred             HHHHHHHHHcCCCCCchHHHHHHHHHHHHHHHHhchHHHHHHHHHHHHHHHHHhCCCChHHHHHHHhhhccchHhhchhh
Q sp|Q5T4D3|TMTC  186 LGYCKAFRESNKEGAHSSTFWVLLSIFLGAVAMLCKEQGITVLGLNAVFDILVIGKFNVLEIVQKVLHKDKSLENLGMLR  265 (462)
Q Consensus       186 ~~~~~~~~~~~~~~~~~~~~~~~~~~~~~~la~l~k~~~~~~~~~~~~~~~~~~~~~~~~~~~~~~~~~~~~~~~~~~~~  265 (462)
                      +++.+..++++       ..++.+.+++.++++.+|+++++....+.+......+..+                    .+
T Consensus       417 ~~~~ra~~~~r-------~~~~al~~~~a~lal~~hptgl~alaall~~l~~l~r~lr--------------------~r  469 (1116)
T 7BVF_B          417 VLIERSMRYSR-------LTPAALAVVTAAFTLGVQPTGLIAVAALVAGGRPMLRILV--------------------RR  469 (1116)
T ss_dssp             HHHHHHHHHTC-------SSHHHHHHHHHHHHHTTCGGGCCSHHHHHHTTHHHHHHHH--------------------HH
T ss_pred             HHHHHHhcCCC-------cHHHHHHHHHHHHHHhccHHHHHHHHHHHHhhHHHHHHHH--------------------Hh


Q ss_pred             hhhHHHHHHHHHHHHHHHHHHHHHHhCCCCCCccccCCcchhcchhhHhHhHHHHHHHHHHHHhhccHhhhccccccccC
Q sp|Q5T4D3|TMTC  266 NGGLLFRMTLLTSGGAGMLYVRWRIMGTGPPAFTEVDNPASFADSMLVRAVNYNYYYSLNAWLLLCPWWLCFDWSMGCIP  345 (462)
Q Consensus       266 ~~~~~~~~~~~~~~~~~~~~~~~~~~~~~~~~~~~~~~~~~~~~~~~~~~~~~~~~~~~~~~~~~~p~~~~~~~~~~~~~  345 (462)
                      .........+..+++.........+..+....................-.....++....-.                 .
T Consensus       470 ~~~~~~la~la~~la~~~~~l~~~F~dqsl~~~~~a~~~~~~~g~~~~W~~e~~Ry~~L~~~-----------------~  532 (1116)
T 7BVF_B          470 HRLVGTLPLVSPMLAAGTVILTVVFADQTLSTVLEATRVRAKIGPSQAWYTENLRYYYLILP-----------------T  532 (1116)
T ss_dssp             HTTSCSHHHHSHHHHTTTCTHHHHTSSSCHHHHHHHHHHHHHTSCCCCGGGTHHHHHGGGSS-----------------S
T ss_pred             hhhcchHHHHHHHHHHHHHHHHHHHccchHHHHHHHHHHHHHhcCCchHHHHhHHHHHHhcc-----------------C


Q ss_pred             cccccchHHHHHHHHHHHHHHHHHHHHHhcCCCcchHHHHHHHHHHHHHHhhHhccccccchhHHHhhhhHHHHHHHHHH
Q sp|Q5T4D3|TMTC  346 LIKSISDWRVIALAALWFCLIGLICQALCSEDGHKRRILTLGLGFLVIPFLPASNLFFRVGFVVAERVLYLPSVGYCVLL  425 (462)
Q Consensus       346 ~~~~~~~~~~~~~~~~~~~~~~~~~~~~~~~~~~~~~~~~~~~~~~~~~~~~~~~~~~~~~~~~~~ry~~~~~~~~~ll~  425 (462)
                      ...+..........++.++.+.......++............+.+.++.++.+.+.     ..+..||+....+..+.++
T Consensus       533 ~~Gs~arr~~vLl~ll~L~~~~~~l~R~rr~~g~~~~~~~~ll~~~~~~~~ll~~t-----PtKwthhfg~~a~~~~aLl  607 (1116)
T 7BVF_B          533 VDGSLSRRFGFLITALCLFTAVFIMLRRKRIPSVARGPAWRLMGVIFGTMFFLMFT-----PTKWVHHFGLFAAVGAAMA  607 (1116)
T ss_dssp             SSSCHHHHHHHHHHHHHHHHHHHHHHHCSCCTTSCTTHHHHHHHHHHHHHHHTTSC-----SCCCGGGGGGGGTTHHHHH
T ss_pred             CCCChHHHHHHHHHHHHHHHHHHHHHhcCCCCcccCcHHHHHHHHHHHHHHHHhcC-----chhHHHHHHHHHHHHHHHH


Q ss_pred             HHHHHHHHhchhhHHHHHHHHHHHHHHHHHHHHHhcC
Q sp|Q5T4D3|TMTC  426 TFGFGALSKHTKKKKLIAAVVLGILFINTLRCVLRSG  462 (462)
Q Consensus       426 a~~~~~~~~~~~~~~~~~~~~~~~~~~~~~~~~~~~~  462 (462)
                      +.......+...+.......+...+++.....+...+
T Consensus       608 A~~~~~~~~~~~r~~~~r~~~~~~~~~~~ala~~g~n  644 (1116)
T 7BVF_B          608 ALTTVLVSPSVLRWSRNRMAFLAALFFLLALCWATTN  644 (1116)
T ss_dssp             HHHHHHTSTTTSCCHHHHHHHHHHHHHHHHHHTSSCC
T ss_pred             HHHHHHhChhhcchHHHHHHHHHHHHHHHHHHHhhhc


No 12
>7BWR_A Integral membrane indolylacetylinositol arabinosyltransferase EmbB; Mycobacterium tuberculosis, EmbB, cryo-EM, ethambutol; HET: F8L;{Mycolicibacterium smegmatis MC2 155}; Related PDB entries: 7BVC_B 7BVG_B 7BWR_B 7BX8_B 7BX8_A
Probab=99.51  E-value=8e-11  Score=116.85  Aligned_cols=358  Identities=10%  Similarity=-0.042  Sum_probs=0.0  Template_Neff=6.000

Q ss_pred             HHHHHHHHhhhcCCCcccCchHHHHhcccccCCCChhhhhcccccccccCCCCCccccCchHHHHHHHHHHHhCCCCchH
Q sp|Q5T4D3|TMTC   27 GSVAIVCFARSYDGDFVFDDSEAIVNNKDLQAETPLGDLWHHDFWGSRLSSNTSHKSYRPLTVLTFRINYYLSGGFHPVG  106 (462)
Q Consensus        27 ~~~~~~~~~~~~~~~~~~Dd~~~~~~~~~~~~~~~~~~~~~~~~~~~~~~~~~~~~~~~Pl~~~~~~~~~~~~gg~~~~~  106 (462)
                      .++...+.....-.+...||.++...+.+..+.+...+++...         ...+..+++++.++..+..+  |.++.+
T Consensus       267 ~~V~a~L~~w~~ig~~~~DDg~~~~~ar~~~~~G~~~n~~r~~---------~~~e~p~~~yY~lL~~w~~l--G~s~~~  335 (1082)
T 7BWR_A          267 GVVVGGMAIWYVIGANSSDDGYILQMARTAEHAGYMANYFRWF---------GSPEDPFGWYYNVLALMTKV--SDASIW  335 (1082)
T ss_dssp             HHHTTTTTHHHHHSCCCTTHHHHHHHHHSHHHHSSCBCCSSST---------TCBSCSSCCTHHHHHTTTTS--CCCTTT
T ss_pred             HHHHHHHHHHHHhccCCCchHHHHHHHHHHhHhcchHHHHHHh---------CCCCCccHHHHHHHHHHHHh--cCChHH


Q ss_pred             HHHHHHHHHHHHHHHH-----HHHHHHHhccccccccccccchHHHHHHHHHHHHHHCHHHHHHHHhHhcHHHHHHHHHH
Q sp|Q5T4D3|TMTC  107 FHVVNILLHSGISVLM-----VDVFSVLFGGLQYTSKGRRLHLAPRASLLAALLFAVHPVHTECVAGVVGRADLLCALFF  181 (462)
Q Consensus       107 ~rl~~~~~~~l~~~l~-----~~l~~~l~~~~~~~~~~~~~~~~~~~a~~aall~~~~p~~~~~~~~~~~~~~~~~~~f~  181 (462)
                      .|++|+++++++..++     +.+.++..+             ++..++.+++.+..  ....+.+..  ++|.+..++.
T Consensus       336 lRLpS~laglat~~ll~r~v~~~lgr~~~~-------------~~~a~~~Aal~~l~--~~l~y~~~~--Rpy~l~al~~  398 (1082)
T 7BWR_A          336 IRLPDLICALICWLLLSREVLPRLGPAVAG-------------SRAAMWAAGLVLLG--AWMPFNNGL--RPEGQIATGA  398 (1082)
T ss_dssp             TTGGGTGGGTSSHHHHTTSSTGGGCHHHHH-------------CSHHHHHHHHHHHH--HHTTTTTSS--STTHHHHHHH
T ss_pred             HHHHHHHHHHHHHHHHHHhhHHHhchhhcc-------------cHHHHHHHHHHHHH--HHHHHhcCC--chHHHHHHHH


Q ss_pred             HHHHHHHHHHHHHcCCCCCchHHHHHHHHHHHHHHHHhchHHHHHHHHHHHHHH-HHHhCCCChHHHHHHHhhhccchHh
Q sp|Q5T4D3|TMTC  182 LLSFLGYCKAFRESNKEGAHSSTFWVLLSIFLGAVAMLCKEQGITVLGLNAVFD-ILVIGKFNVLEIVQKVLHKDKSLEN  260 (462)
Q Consensus       182 ll~~~~~~~~~~~~~~~~~~~~~~~~~~~~~~~~la~l~k~~~~~~~~~~~~~~-~~~~~~~~~~~~~~~~~~~~~~~~~  260 (462)
                      +++.+++.+..++++       ..++.+.+++.++++.+|+++++......+.. .+.++.++                 
T Consensus       399 ~la~~~l~ra~~~~r-------~~~~al~~~~a~lal~~hptgllalaallv~l~~l~r~~r~-----------------  454 (1082)
T 7BWR_A          399 LITYVLIERAVTSGR-------LTPAALAITTAAFTLGIQPTGLIAVAALLAGGRPILRIVMR-----------------  454 (1082)
T ss_dssp             HHHHHHHHHHHHHCC-------SHHHHHHHHHHHHTTSSCTTCHHHHHHHHHTHHHHHHHHHH-----------------
T ss_pred             HHHHHHHHHHHhcCC-------CHHHHHHHHHHHHHHHhcHHHHHHHHHHHHccHHHHHHHhh-----------------


Q ss_pred             hchhhhhhHHHHHHHHHHHHHHHHHHHHHHhCCCCCCccccCCcchhcchhhHhHhHHHHHHHHHHHHhhccHhhhcccc
Q sp|Q5T4D3|TMTC  261 LGMLRNGGLLFRMTLLTSGGAGMLYVRWRIMGTGPPAFTEVDNPASFADSMLVRAVNYNYYYSLNAWLLLCPWWLCFDWS  340 (462)
Q Consensus       261 ~~~~~~~~~~~~~~~~~~~~~~~~~~~~~~~~~~~~~~~~~~~~~~~~~~~~~~~~~~~~~~~~~~~~~~~p~~~~~~~~  340 (462)
                          +.............++.........+..+....................-+....++...+..             
T Consensus       455 ----r~~~~~~la~la~~~aa~~~~l~~~F~dqsl~~~~~a~~~~~~~g~~~~W~~e~~Ry~~L~~~-------------  517 (1082)
T 7BWR_A          455 ----RRRLVGTWPLIAPLLAAGTVILAVVFADQTIATVLEATRIRTAIGPSQEWWTENLRYYYLILP-------------  517 (1082)
T ss_dssp             ----TTTTSCSHHHHHHHHHTTSSTHHHHTSSCCHHHHHHHHHHHHHHSCCTTTSGGGSSSSCCCCT-------------
T ss_pred             ----hhccccHHHHHHHHHHHHHHHHHHHHhchHHHHHHHHHHHHhhcCCCccHHHhhHHHHHHHcC-------------


Q ss_pred             ccccCcccccchHHHHHHHHHHHHHHHHHHHHHhcCCCcchHHHHHHHHHHHHHHhhHhccccccchhHHHhhhhHHHHH
Q sp|Q5T4D3|TMTC  341 MGCIPLIKSISDWRVIALAALWFCLIGLICQALCSEDGHKRRILTLGLGFLVIPFLPASNLFFRVGFVVAERVLYLPSVG  420 (462)
Q Consensus       341 ~~~~~~~~~~~~~~~~~~~~~~~~~~~~~~~~~~~~~~~~~~~~~~~~~~~~~~~~~~~~~~~~~~~~~~~ry~~~~~~~  420 (462)
                          ....+..........+..++.+.......++............+...++.++...+.     ..+..||+......
T Consensus       518 ----~~~Gs~arr~~vLl~l~~L~~~~~~llR~~r~~g~~~~~~~~ll~~~~~~~~ll~~t-----PtKwthhfga~ag~  588 (1082)
T 7BWR_A          518 ----TTDGAISRRVAFVFTAMCLFPSLFMMLRRKHIAGVARGPAWRLMGIIFATMFFLMFT-----PTKWIHHFGLFAAV  588 (1082)
T ss_dssp             ----TCCCHHHHHHTTTTTTTSSHHHHHHHHHSSSCSSSCTTHHHHHHHHHHHHHHHTBTT-----TBCCCCCTTGGGSH
T ss_pred             ----CCCCcchHHHHHHHHHHHHHHHHHHHHhhcccCCCcCCHHHHHHHHHHHHHHHHhhC-----cchHHHHHHHHHHH


Q ss_pred             HHHHHHHHHHHHHhchhhHHHHHHHHHHHHHHHHHHHHHhcC
Q sp|Q5T4D3|TMTC  421 YCVLLTFGFGALSKHTKKKKLIAAVVLGILFINTLRCVLRSG  462 (462)
Q Consensus       421 ~~ll~a~~~~~~~~~~~~~~~~~~~~~~~~~~~~~~~~~~~~  462 (462)
                      ...+++..+..+.....+...-...+...+++.....+...|
T Consensus       589 g~~l~a~a~v~l~~~~~r~~r~r~~~~~~~~~~~ala~~g~n  630 (1082)
T 7BWR_A          589 GGAMAALATVLVSPTVLRSARNRMAFLSLVLFVLAFCFASTN  630 (1082)
T ss_dssp             HHHHHHHHHHHSSTTTCCCHHHHHHHHHHHHHHHHHHTSSCC
T ss_pred             HHHHHHHHHHHHcHHhcccHHHHHHHHHHHHHHHHHHhcccc


No 13
>7BVE_B Integral membrane indolylacetylinositol arabinosyltransferase EmbC; Mycobacterium smegmatis, cell wall synthesis; HET: PO4, PN7, 95E; 2.81A {Mycolicibacterium smegmatis MC2 155}; Related PDB entries: 7BVH_B 7BVH_A 7BVE_A
Probab=99.47  E-value=4.4e-10  Score=111.73  Aligned_cols=356  Identities=12%  Similarity=-0.001  Sum_probs=0.0  Template_Neff=6.000

Q ss_pred             HHHHHHHHhhhcCCCcccCchHHHHhcccccCCCChhhhhcccccccccCCCCCccccCchHHHHHHHHHHHhCCCCchH
Q sp|Q5T4D3|TMTC   27 GSVAIVCFARSYDGDFVFDDSEAIVNNKDLQAETPLGDLWHHDFWGSRLSSNTSHKSYRPLTVLTFRINYYLSGGFHPVG  106 (462)
Q Consensus        27 ~~~~~~~~~~~~~~~~~~Dd~~~~~~~~~~~~~~~~~~~~~~~~~~~~~~~~~~~~~~~Pl~~~~~~~~~~~~gg~~~~~  106 (462)
                      .++...+-...+..+.+.||.++...+.+....+...+++..-         ...+....+++.++..+.. + |.++..
T Consensus       261 ~~V~~~l~~w~~ig~~~~DEg~~l~~ar~~~~~Gy~~n~~~~~---------~~~dapfg~yY~lL~~W~~-v-G~s~~~  329 (1084)
T 7BVE_B          261 GLVSAMLVWWHFVGANTADDGYILTMARVSEHAGYMANYYRWF---------GTPESPFGWYYDLLALWAH-V-STASVW  329 (1084)
T ss_dssp             HHHHHHHHHHHHSCCCCSSSHHHHHHHHHHHHHSSCBCSSSGG---------GCBCCSSCSSHHHHHHHTT-T-CCCHHH
T ss_pred             HHHHHHHHHHHHhcccccchhHHhhhhhchhhcCchHHHHHHH---------CCCCcccHHHHHHHHHHHH-c-cccHHH


Q ss_pred             HHHHHHHHHHHHHHHH-----HHHHHHHhccccccccccccchHHHHHHHHHHHHHHCHHHHHHHHhHhcHHHHHHHHHH
Q sp|Q5T4D3|TMTC  107 FHVVNILLHSGISVLM-----VDVFSVLFGGLQYTSKGRRLHLAPRASLLAALLFAVHPVHTECVAGVVGRADLLCALFF  181 (462)
Q Consensus       107 ~rl~~~~~~~l~~~l~-----~~l~~~l~~~~~~~~~~~~~~~~~~~a~~aall~~~~p~~~~~~~~~~~~~~~~~~~f~  181 (462)
                      .|++++++++++..++     ..+.++..+             ++...+.+++++..  ....+.+..  ++|.+..++.
T Consensus       330 LRlpSll~glat~~ll~R~vl~~Lg~~~~~-------------~~~a~~~aal~fl~--~wl~y~~~~--Rpyalvalla  392 (1084)
T 7BVE_B          330 MRFPTLLMGLACWWVISREVIPRLGAAAKH-------------SRAAAWTAAGLFLA--FWLPLNNGL--RPEPIIALGI  392 (1084)
T ss_dssp             HHHHHHHHHHHHHHHCCCCCTTTSBSTTTS-------------CSHHHHHHHHHHHH--HHHHHCSSS--SSHHHHHHHH
T ss_pred             HHHHHHHHHHHHHHHHHHHhHHHHHHHhcc-------------CHHHHHHHHHHHHH--HHHHhcCCC--ChHHHHHHHH


Q ss_pred             HHHHHHHHHHHHHcCCCCCchHHHHHHHHHHHHHHHHhchHHHHHHHHHHHHHHHHHhCCCChHHHHHHHhhhccchHhh
Q sp|Q5T4D3|TMTC  182 LLSFLGYCKAFRESNKEGAHSSTFWVLLSIFLGAVAMLCKEQGITVLGLNAVFDILVIGKFNVLEIVQKVLHKDKSLENL  261 (462)
Q Consensus       182 ll~~~~~~~~~~~~~~~~~~~~~~~~~~~~~~~~la~l~k~~~~~~~~~~~~~~~~~~~~~~~~~~~~~~~~~~~~~~~~  261 (462)
                      +++++++.+..++++       ..++.+++++.++++.+|+++++......+......+..+                  
T Consensus       393 ~l~~~~~~ra~~~~r-------~~~~ala~~~a~la~~~~Ptgl~ala~ll~~~~~l~r~lr------------------  447 (1084)
T 7BVE_B          393 LLTWCSVERGVATSR-------LLPVAVAIIIGALTLFSGPTGIAAVGALLVAIGPLKTIVA------------------  447 (1084)
T ss_dssp             HHHHHHHHHHHHHTC-------SHHHHHHHHHHHHHHTSSGGGGGGHHHHHHTSHHHHHHHH------------------
T ss_pred             HHHHHHHHHHHcCCC-------cHHHHHHHHHHHHHHhhhHHHHHHHHHHHHHHHHHHHHHH------------------


Q ss_pred             chhhhhhHHHHHHHHHHHHHHHHHHHHHHhCCCCCCccccCCcchhcchhhHhHhHHHHHHHHHHHHhhccHhhhccccc
Q sp|Q5T4D3|TMTC  262 GMLRNGGLLFRMTLLTSGGAGMLYVRWRIMGTGPPAFTEVDNPASFADSMLVRAVNYNYYYSLNAWLLLCPWWLCFDWSM  341 (462)
Q Consensus       262 ~~~~~~~~~~~~~~~~~~~~~~~~~~~~~~~~~~~~~~~~~~~~~~~~~~~~~~~~~~~~~~~~~~~~~~p~~~~~~~~~  341 (462)
                        .+.........+..++..........+..+......+.............-.....++..                  
T Consensus       448 --~r~~~~~~la~la~~lAa~~~~l~~~Fadqsl~~~~~a~~v~~~~gp~l~w~~e~~Ry~~------------------  507 (1084)
T 7BVE_B          448 --AHVSRFGYWALLAPIAAAGTVTIFLIFRDQTLAAELQASSFKSAVGPSLAWFDEHIRYSR------------------  507 (1084)
T ss_dssp             --HHTTTSCSHHHHHHHHHHHHTTHHHHTSSSCHHHHHHHHHHHHHHSCCCCGGGTHHHHHH------------------
T ss_pred             --hccchhHHHHHHHHHHHHHHHHHHHHHHhhhHHHHHHHHhhhhccCCCcHhHHHHHHHHH------------------


Q ss_pred             cccCcccccchHHHHHHHHHHHHHHHHHHHHHhcCCCcch---HHHHHHHHHHHHHHhhHhccccccchhHHHhhhhHHH
Q sp|Q5T4D3|TMTC  342 GCIPLIKSISDWRVIALAALWFCLIGLICQALCSEDGHKR---RILTLGLGFLVIPFLPASNLFFRVGFVVAERVLYLPS  418 (462)
Q Consensus       342 ~~~~~~~~~~~~~~~~~~~~~~~~~~~~~~~~~~~~~~~~---~~~~~~~~~~~~~~~~~~~~~~~~~~~~~~ry~~~~~  418 (462)
                        ...........--...++.++.+........++++...   ......+...+..++.+.+.     ..+..+|+....
T Consensus       508 --l~g~~~~gs~arr~~vLl~l~~l~~~~~ll~R~rr~~g~~~~~~~~l~~~~~~~l~ll~~t-----PtKwthhfg~la  580 (1084)
T 7BVE_B          508 --LFTTSPDGSVARRFAVLTLLLALAVSIAMTLRKGRIPGTALGPSRRIIGITIISFLAMMFT-----PTKWTHHFGVFA  580 (1084)
T ss_dssp             --HTSSSSTTCHHHHHHHHHHHHHHHHHHHHHHHSSSCTTBCHHHHHHHHHHHHHHHHHGGGC-----SSCCSGGGGGGT
T ss_pred             --HhcCCCCCCHHHHHHHHHHHHHHHHHHHHHhhcCCCCCCCCCHHHHHHHHHHHHHHHHhcC-----CchHHHHHHhHH


Q ss_pred             HHHHHHHHHHHHHHHhchhhHHHHHHHHHHHHHHHHHHHHHhcC
Q sp|Q5T4D3|TMTC  419 VGYCVLLTFGFGALSKHTKKKKLIAAVVLGILFINTLRCVLRSG  462 (462)
Q Consensus       419 ~~~~ll~a~~~~~~~~~~~~~~~~~~~~~~~~~~~~~~~~~~~~  462 (462)
                      +..+++++..+....+...+...........++......+...|
T Consensus       581 g~~~~lla~~~~~~~~~~~r~~r~~~~~~a~~~~~~ala~~G~N  624 (1084)
T 7BVE_B          581 GLAGCLGALAAVAVTTTAMKSRRNRTVFGAAVLFVTALSFATVN  624 (1084)
T ss_dssp             THHHHHHHHHHHTTSTTTCCCHHHHHHHHHHHHHHHHHHTSSCC
T ss_pred             HHHHHHHHHHHHHHHHHhccchHHHHHHHHHHHHHHHHHhcccc


No 14
>6SNI_X Dolichyl pyrophosphate Man9GlcNAc2 alpha-1,3-glucosyltransferase (E.C.2.4.1.267); Glycosyltransferase, Glucosyltransferase, GT-C, N-Glycosylation, MEMBRANE; HET: PTY, Y01;{Saccharomyces cerevisiae}; Related PDB entries: 6SNH_X
Probab=99.41  E-value=1.2e-09  Score=104.58  Aligned_cols=339  Identities=11%  Similarity=0.019  Sum_probs=0.0  Template_Neff=9.000

Q ss_pred             CCcccCChhhcccccCCHHHHHHHHHHHHHHHHHhhhcCCCc-------ccCchHHHHhcccccCCCChhhhhccccccc
Q sp|Q5T4D3|TMTC    1 MAVLDTDLDHILPSSVLPPFWAKLVVGSVAIVCFARSYDGDF-------VFDDSEAIVNNKDLQAETPLGDLWHHDFWGS   73 (462)
Q Consensus         1 ~~~~~~~~~~~~~~~~~~~~~~~~~l~~~~~~~~~~~~~~~~-------~~Dd~~~~~~~~~~~~~~~~~~~~~~~~~~~   73 (462)
                      +.......................++++++++++......++       ..+|+..+....+.....+..+++.++    
T Consensus        35 ~~~~~~~~~~~~~~~~~~~~~~l~~i~~~~l~lR~~~~~~~~sg~~~pp~~~D~~~~~~w~~~~~~~~~~~wy~~~----  110 (562)
T 6SNI_X           35 FYASPMYDFLYPFRPVGNQWLPEYIIFVCAVILRCTIGLGPYSGKGSPPLYGDFEAQRHWMEITQHLPLSKWYWYD----  110 (562)
T ss_dssp             ---------------------CCSSHHHHHHHHHHHGGGSCCTTSSCSSSCCHHHHHHHHHHHHTTSCTTSTTTSC----
T ss_pred             cCCCchhHhhhccCCCCCccHHHHHHHHHHHHHHHHHhcCCCCCCCCCCCCCCHHHHHHHHHHHHhCCHHHhcccC----


Q ss_pred             ccCCCCCccccCchHHHHHHHHHHHhCC--------------------CCchHHHHHHHHHHHHHHHHH-HHHHHHHhcc
Q sp|Q5T4D3|TMTC   74 RLSSNTSHKSYRPLTVLTFRINYYLSGG--------------------FHPVGFHVVNILLHSGISVLM-VDVFSVLFGG  132 (462)
Q Consensus        74 ~~~~~~~~~~~~Pl~~~~~~~~~~~~gg--------------------~~~~~~rl~~~~~~~l~~~l~-~~l~~~l~~~  132 (462)
                         .+.+..+|||+..+...+...+. +                    .+....|+.++++.+++...+ |.+.|+..  
T Consensus       111 ---~~~~~~~YPPl~~~~~~~~~~i~-~~~~~~~~~l~~~~g~~~~~~~~~~~~rl~~i~~~ll~~~~~~~~~~~~~~--  184 (562)
T 6SNI_X          111 ---LQYWGLDYPPLTAFHSYLLGLIG-SFFNPSWFALEKSRGFESPDNGLKTYMRSTVIISDILFYFPAVIYFTKWLG--  184 (562)
T ss_dssp             ---STTTCCCSCHHHHHHHHHHHHHH-HHHCTTTTCSSSSTTCCCTTCCSSSHHHHHHHHHHHHHTHHHHHHHHHHHH--
T ss_pred             ---ccccCCCChHHHHHHHHHHHHHH-HHhCHHHHHhcccCCCCCcchHHHHHHHHHHHHHHHHHHHHHHHHHHHHHh--


Q ss_pred             ccccccccccchHHHHHHHHHHHHHHCHHHHHHHHhHhcHHHHHHHHHHHHHHHHHHHHHHHcCCCCCchHHHHHHHHHH
Q sp|Q5T4D3|TMTC  133 LQYTSKGRRLHLAPRASLLAALLFAVHPVHTECVAGVVGRADLLCALFFLLSFLGYCKAFRESNKEGAHSSTFWVLLSIF  212 (462)
Q Consensus       133 ~~~~~~~~~~~~~~~~a~~aall~~~~p~~~~~~~~~~~~~~~~~~~f~ll~~~~~~~~~~~~~~~~~~~~~~~~~~~~~  212 (462)
                             ++.+.+++.+..++++++++|..+...... ++.|.....+.+++++++.+    ++          ...+++
T Consensus       185 -------~~~~~~~~~~~~~~~~~~l~P~~i~~~~~~-~q~d~~~l~l~l~al~~~~~----~~----------~~~agi  242 (562)
T 6SNI_X          185 -------RYRNQSPIGQSIAASAILFQPSLMLIDHGH-FQYNSVMLGLTAYAINNLLD----EY----------YAMAAV  242 (562)
T ss_dssp             -------HHHTCCHHHHHHHHHHHHCCHHHHHHHTTT-CCCHHHHHHHHHHHHHHHHH----TC----------HHHHHH
T ss_pred             -------hcCCCChhHHHHHHHHHHhCHHHHHhhccc-chhHHHHHHHHHHHHHHHHC----CC----------hHHHHH


Q ss_pred             HHHHHHhchHHHHHHHHHHHHHHHHHhCCCChHHHHHHHhhhccchHhhchhhhhhHHHHHHHHHHHHHHHHHHHHHHhC
Q sp|Q5T4D3|TMTC  213 LGAVAMLCKEQGITVLGLNAVFDILVIGKFNVLEIVQKVLHKDKSLENLGMLRNGGLLFRMTLLTSGGAGMLYVRWRIMG  292 (462)
Q Consensus       213 ~~~la~l~k~~~~~~~~~~~~~~~~~~~~~~~~~~~~~~~~~~~~~~~~~~~~~~~~~~~~~~~~~~~~~~~~~~~~~~~  292 (462)
                      ++++|+.+|...+...++.+++.+....++++++..+                    ........++.......++...+
T Consensus       243 ~~~lal~~K~~~l~~~p~~~~~ll~~~~~~~~~~~~~--------------------~~~~~~~~~~~~~l~~~Pf~~~~  302 (562)
T 6SNI_X          243 CFVLSICFKQMALYYAPIFFAYLLSRSLLFPKFNIAR--------------------LTVIAFATLATFAIIFAPLYFLG  302 (562)
T ss_dssp             HHHHHHTTCGGGTTSHHHHHHHHHCCCCCSSCCCHHH--------------------HHHHHHHHHHHHHHHHHHHHTTT
T ss_pred             HHHHHHHhhHHHHHHHHHHHHHHHHHHcCCCCCcHHH--------------------HHHHHHHHHHHHHHHHHHHHHhc


Q ss_pred             CCCCCccc---------cCCcchhcchhhHhHhHHHHHHHHHHHHhhccHhhhccccccccCcccccchHHHHHHHHHHH
Q sp|Q5T4D3|TMTC  293 TGPPAFTE---------VDNPASFADSMLVRAVNYNYYYSLNAWLLLCPWWLCFDWSMGCIPLIKSISDWRVIALAALWF  363 (462)
Q Consensus       293 ~~~~~~~~---------~~~~~~~~~~~~~~~~~~~~~~~~~~~~~~~p~~~~~~~~~~~~~~~~~~~~~~~~~~~~~~~  363 (462)
                      .+.....+         .+...+...+...........                       ..................+
T Consensus       303 ~~~~~~~~~~~~~fp~~rgl~~~~~~n~w~~~~~~~~~-----------------------~~~~~~~~~~~~~~~~~~l  359 (562)
T 6SNI_X          303 GGLKNIHQCIHRIFPFARGIFEDKVANFWCVTNVFVKY-----------------------KERFTIQQLQLYSLIATVI  359 (562)
T ss_dssp             CSHHHHHHHHHHHSCCCCSSSCSCCSSSHHHHTTTSCG-----------------------GGTSCHHHHHHHHHHHHHH
T ss_pred             CCHHHHHHHHHHHcCCCcccccchhhhHHHHHHHHHHH-----------------------HhhCCHHHHHHHHHHHHHH


Q ss_pred             HHHHHHHHHHhcCCCcchHHHHHHHHHHHHHHhhHhccccccchhHHHhh-hhHHHHHHHHH
Q sp|Q5T4D3|TMTC  364 CLIGLICQALCSEDGHKRRILTLGLGFLVIPFLPASNLFFRVGFVVAERV-LYLPSVGYCVL  424 (462)
Q Consensus       364 ~~~~~~~~~~~~~~~~~~~~~~~~~~~~~~~~~~~~~~~~~~~~~~~~ry-~~~~~~~~~ll  424 (462)
                      +.+.......++++++...............+.+          ..+++| +++.+|...+.
T Consensus       360 ~~l~~~~~~~~~~~~~~~~~~~~~~~l~~flfs~----------~vhekyill~llPl~ll~  411 (562)
T 6SNI_X          360 GFLPAMIMTLLHPKKHLLPYVLIACSMSFFLFSF----------QVHEKTILIPLLPITLLY  411 (562)
T ss_dssp             HHHHHHHHHHTSCCSSSHHHHHHHHHHHHHHHCS----------SCCSSCCHHHHHHHHHGG
T ss_pred             HHHHHHHHHHhCCCcchHHHHHHHHHHHHHHhch----------hcCchhcHHHHHHHHHHh


No 15
>7BVC_A Integral membrane indolylacetylinositol arabinosyltransferase EmbA; Mycobacterium smegmatis, cell wall synthesis; HET: 95E, PNS, CDL, F8L;{Mycolicibacterium smegmatis MC2 155}; Related PDB entries: 7BVG_A 
Probab=99.40  E-value=1.3e-09  Score=108.13  Aligned_cols=354  Identities=12%  Similarity=-0.026  Sum_probs=0.0  Template_Neff=5.800

Q ss_pred             HHHHHHHHHhhhcCCCcccCchHHHHhcccccCCCChhhhhcccccccccCCCCCccccCch--HHHHHHHHHHHhCCCC
Q sp|Q5T4D3|TMTC   26 VGSVAIVCFARSYDGDFVFDDSEAIVNNKDLQAETPLGDLWHHDFWGSRLSSNTSHKSYRPL--TVLTFRINYYLSGGFH  103 (462)
Q Consensus        26 l~~~~~~~~~~~~~~~~~~Dd~~~~~~~~~~~~~~~~~~~~~~~~~~~~~~~~~~~~~~~Pl--~~~~~~~~~~~~gg~~  103 (462)
                      ..+.+.+..+.... +...||.++...+.+....+...+++.           .......|+  ++.++..+..+  |.+
T Consensus       251 ~vV~~~L~~W~~ig-p~~~DDg~~~~~ar~~~~~G~~gny~r-----------~~~~~eapf~~yY~ll~~w~~v--g~s  316 (1088)
T 7BVC_A          251 TGVIGGLLIWHIVG-APTSDDGYNMTIARVASEAGYTTNYYR-----------YFGASEAPFDWYQSVLSHLASI--STA  316 (1088)
T ss_dssp             HHHHHHHHSTTTSC-CCCTTHHHHHHHHHHSSSSSSCBCSSS-----------GGGCBCTTSCHHHHHHHHHTTT--CCC
T ss_pred             HHHHHHHHHHHHhC-CCCcchhHHHHHHHHHHHhcCHHHHHH-----------HhcCCCcCCHHHHHHHHHHHhc--ccc


Q ss_pred             chHHHHHHHHHHHHHHHHH-----HHHHHHHhccccccccccccchHHHHHHHHHHHHH--HCHHHHHHHHhHhcHHHHH
Q sp|Q5T4D3|TMTC  104 PVGFHVVNILLHSGISVLM-----VDVFSVLFGGLQYTSKGRRLHLAPRASLLAALLFA--VHPVHTECVAGVVGRADLL  176 (462)
Q Consensus       104 ~~~~rl~~~~~~~l~~~l~-----~~l~~~l~~~~~~~~~~~~~~~~~~~a~~aall~~--~~p~~~~~~~~~~~~~~~~  176 (462)
                      +.+.|++++++++++..++     ..+.++..+             ++...+.+++.+.  ..|+..+.      ++|.+
T Consensus       317 ~~~lRLPSllagl~tw~llsR~vl~~Lg~~~~~-------------~~~a~~aaal~fla~wlPy~~~~------Rpe~~  377 (1088)
T 7BVC_A          317 GVWMRLPATAAAIATWLIISRCVLPRIGRRVAA-------------NRVAMLTAGATFLAAWLPFNNGL------RPEPL  377 (1088)
T ss_dssp             HHHHTGGGTHHHHHHHHHCCCCCHHHHCHHHHH-------------CHHHHHHHHHHHHHHHTTTCSSS------SSHHH
T ss_pred             hHHhHHHHHHHHHHHHHHHHHHHHHHHhHhhcc-------------cHHHHHHHHHHHHHHHHHhcCCC------ChHHH


Q ss_pred             HHHHHHHHHHHHHHHHHHcCCCCCchHHHHHHHHHHHHHHHHhchHHHHHHHHHHHHHHHHHhCCCChHHHHHHHhhhcc
Q sp|Q5T4D3|TMTC  177 CALFFLLSFLGYCKAFRESNKEGAHSSTFWVLLSIFLGAVAMLCKEQGITVLGLNAVFDILVIGKFNVLEIVQKVLHKDK  256 (462)
Q Consensus       177 ~~~f~ll~~~~~~~~~~~~~~~~~~~~~~~~~~~~~~~~la~l~k~~~~~~~~~~~~~~~~~~~~~~~~~~~~~~~~~~~  256 (462)
                      ..++.+++.+++.+..++++       ..+...+.++.+++..+|+++++....+++......+..+             
T Consensus       378 val~~~~a~~~~~ra~~~~r-------~~~~a~a~~~aala~~~hPtGl~a~a~ll~~~~~l~r~~r-------------  437 (1088)
T 7BVC_A          378 IAFAVITVWMLVENSIGTRR-------LWPAAVAIVIAMFSVTLAPQGLIALAPLLVGARAIGRVVT-------------  437 (1088)
T ss_dssp             HHHHHHHHHHHHHHHHTTTC-------SHHHHHHHHHHHHHHTTCGGGGGGGHHHHHHHHHHHHHHG-------------
T ss_pred             HHHHHHHHHHHHHHHhcCCC-------cHHHHHHHHHHHHHHhhcHHHHHHHHHHHHHHHHHHHHHH-------------


Q ss_pred             chHhhchhhhhhHHHHHHHHHHHHHHHHHHHHHHhCCCCCCccccCCcchhcchhhHhHhHHHHHHHHHHHHhhccHhhh
Q sp|Q5T4D3|TMTC  257 SLENLGMLRNGGLLFRMTLLTSGGAGMLYVRWRIMGTGPPAFTEVDNPASFADSMLVRAVNYNYYYSLNAWLLLCPWWLC  336 (462)
Q Consensus       257 ~~~~~~~~~~~~~~~~~~~~~~~~~~~~~~~~~~~~~~~~~~~~~~~~~~~~~~~~~~~~~~~~~~~~~~~~~~~p~~~~  336 (462)
                             .+.+.......+..++..........+..+......+.............-+....+|      ...+.    
T Consensus       438 -------~r~~~~~~~a~~a~~laa~~~~l~~~F~dqtl~~~~~a~r~~~~~gp~~~w~~E~~RY------~~L~~----  500 (1088)
T 7BVC_A          438 -------ARRAGTGILASLAPLAASVAVVFVIIFRDQTLATVAESVRIKYVVGPTIPWYQEFLRY------YFLTV----  500 (1088)
T ss_dssp             -------GGTTTTCSHHHHHHHHHHHTTHHHHHTTSSCHHHHHHHHHHHHHHSCCCCTTCCTHHH------HHHSC----
T ss_pred             -------HhhccccHHHHHHHHHHHHHHHHHHHhCCCcHHHHHHHHhHHhhhCCCChHHchhHHH------HHHHc----


Q ss_pred             ccccccccCcccccchHHHHHHHHHHHHHHHHHHHHHhcCCCcch--HHHHHHHHHHHHHHhhHhccccccchhHHHhhh
Q sp|Q5T4D3|TMTC  337 FDWSMGCIPLIKSISDWRVIALAALWFCLIGLICQALCSEDGHKR--RILTLGLGFLVIPFLPASNLFFRVGFVVAERVL  414 (462)
Q Consensus       337 ~~~~~~~~~~~~~~~~~~~~~~~~~~~~~~~~~~~~~~~~~~~~~--~~~~~~~~~~~~~~~~~~~~~~~~~~~~~~ry~  414 (462)
                              .....-....-...++.++++++......++++....  ..........++.++.+.+.     ..+..+|+
T Consensus       501 --------~~~~~Gs~arR~~VLl~l~~l~~~~~~l~rrrr~~g~~~~~~~~l~~~~~~~~~lL~~t-----PtKWthHf  567 (1088)
T 7BVC_A          501 --------EDSVDGSLTRRFAVLVLLLCLFGLIMVLLRRGRVPGAVSGPLWRLCGSTAIGLLLLILT-----PTKWAIQF  567 (1088)
T ss_dssp             --------SSCSSSCTTHHHHHHHHHHHHHHHHHHHHHSSCCTTSCHHHHHHHHHHHHHHHHHTTSC-----SCCCSGGG
T ss_pred             --------cCCCCCCHHHHHHHHHHHHHHHHHHHHHHhcCCCCCCCccHHHHHHHHHHHHHHHHHHC-----cchHHHHH


Q ss_pred             hHHHHHHHHHHHHHHHHHHhchhhHHHHHHHHHHHHHHHHHHHHHhcC
Q sp|Q5T4D3|TMTC  415 YLPSVGYCVLLTFGFGALSKHTKKKKLIAAVVLGILFINTLRCVLRSG  462 (462)
Q Consensus       415 ~~~~~~~~ll~a~~~~~~~~~~~~~~~~~~~~~~~~~~~~~~~~~~~~  462 (462)
                      -...+..+.+++.......+...+...........++......+...|
T Consensus       568 Ga~Ag~gaal~a~~~va~~~~~~r~~r~~~~~~a~~~~~~alaf~G~N  615 (1088)
T 7BVC_A          568 GAFAGLAGALGGVTAFAFARVGLHSRRNLALYVTALLFILAWATSGLN  615 (1088)
T ss_dssp             GGGHHHHHHHHHHHHHHHHHHTTSCHHHHHHHHHHHHHHHHHHTTSCC
T ss_pred             HHHHHHHHHHHHHHHHHHHHhccChHHHHHHHHHHHHHHHHHHhhccc


No 16
>6P25_B Dolichyl-diphosphooligosaccharide--protein glycosyltransferase subunits (E.C.2.4.99.18); complex, TRANSFERASE, glycosylation; HET: NAG, CPL, NNM; 3.2A {Saccharomyces cerevisiae W303}; Related PDB entries: 6P2R_B ; Related PDB entries: 6P2R_B ; Related PDB entries: 6P2R_B 
Probab=65.59  E-value=81  Score=32.48  Aligned_cols=104  Identities=10%  Similarity=-0.006  Sum_probs=0.0  Template_Neff=9.700

Q ss_pred             chHHHHHHHHHHHHHHHHHHHHHhcCCCcchHHH------------HHHHHHHHHHHhhHhccccccchhHHHhhhhHHH
Q sp|Q5T4D3|TMTC  351 SDWRVIALAALWFCLIGLICQALCSEDGHKRRIL------------TLGLGFLVIPFLPASNLFFRVGFVVAERVLYLPS  418 (462)
Q Consensus       351 ~~~~~~~~~~~~~~~~~~~~~~~~~~~~~~~~~~------------~~~~~~~~~~~~~~~~~~~~~~~~~~~ry~~~~~  418 (462)
                      ++...+...+.++...+..+....+.+++.....            .+.++..++.++|+....    .....+|.+|++
T Consensus       607 Np~iww~~~~~~~~~~~~~~~~~~~~~r~~~~~~~~~~~~~~~~~~~~~~~g~~~~ylP~~~~~----R~~fl~hYlpal  682 (759)
T 6P25_B          607 TPASTWASSVAVLAFMATVVILLIRWQRQYVDLRNPSNWNVFLMGGFYPLLAWGLHYMPFVIMS----RVTYVHHYLPAL  682 (759)
T ss_dssp             CTTHHHHHHHHHHHHHHHHHHHHHHHHTTCCCCCSHHHHHCCCCCCCHHHHHHHHHHHHHHHSC----SCBCGGGHHHHH
T ss_pred             CHHHHHHHHHHHHHHHHHHHHHHHHHhcCCCCCCCchhHHHHHHHhHHHHHHHHHhcchHHccc----CcccHHHHHHHH


Q ss_pred             HHHHHHHHHHHHHHHhch------hhHHHHHHHHHHHHHHHHHHHH
Q sp|Q5T4D3|TMTC  419 VGYCVLLTFGFGALSKHT------KKKKLIAAVVLGILFINTLRCV  458 (462)
Q Consensus       419 ~~~~ll~a~~~~~~~~~~------~~~~~~~~~~~~~~~~~~~~~~  458 (462)
                      ++.+++++..+..+.++.      +..+.....+++++++.....+
T Consensus       683 ~f~il~~~~~~~~~~~~~~~~~~~~~~~~~~~~~~~~~~~~~f~~~  728 (759)
T 6P25_B          683 YFALIILAYCFDAGLQKWSRSKCGRIMRFVLYAGFMALVIGCFWYF  728 (759)
T ss_dssp             HHHHHHHHHHHHTSSSGGGGSHHHHHHHHHHHHHHHHHHHHHHHHT
T ss_pred             HHHHHHHHHHHHHHHHhcccccccHHHHHHHHHHHHHHHHHHHHHH


No 17
>6P25_A Dolichyl-diphosphooligosaccharide--protein glycosyltransferase subunits (E.C.2.4.99.18); complex, TRANSFERASE, glycosylation; HET: NAG, CPL, NNM; 3.2A {Saccharomyces cerevisiae W303}; Related PDB entries: 6P2R_A ; Related PDB entries: 6P2R_A ; Related PDB entries: 6P2R_A 
Probab=42.61  E-value=4.6e+02  Score=27.55  Aligned_cols=104  Identities=8%  Similarity=-0.100  Sum_probs=0.0  Template_Neff=8.500

Q ss_pred             chHHHHHHHHHHHHHHHHHHHHHhcCCCcchH-----------HHHHHHHHHHHHHhhHhccccccchhHHHhhhhHHHH
Q sp|Q5T4D3|TMTC  351 SDWRVIALAALWFCLIGLICQALCSEDGHKRR-----------ILTLGLGFLVIPFLPASNLFFRVGFVVAERVLYLPSV  419 (462)
Q Consensus       351 ~~~~~~~~~~~~~~~~~~~~~~~~~~~~~~~~-----------~~~~~~~~~~~~~~~~~~~~~~~~~~~~~ry~~~~~~  419 (462)
                      ++...+...+.++..+........+.++....           .....++..++-++|+....    .....++.+|+++
T Consensus       586 Np~~ww~~~~~~~~~~~~~~~~~~~~~~~~~~~~~~~~~~~~~~~~~~~~gw~~hy~Pf~~~~----R~~fl~hYlpal~  661 (817)
T 6P25_A          586 NAIVWWAVTAFIGIFGLIVITELFSWQLGKPILKDSKVVNFHVQVIHYLLGFAVHYAPSFLMQ----RQMFLHHYLPAYY  661 (817)
T ss_dssp             CHHHHHHHHHHHHHHHHHHHHHHHHHHHTCCCCCSHHHHHHHHHHHHHHHHHHHTTGGGTSCC----SCCCGGGSHHHHH
T ss_pred             cHHHHHHHHHHHHHHHHHHHHHHHHHHcCCCCCCchhHHHHHHHHHHHHHHHHHHHHHHHHcc----CccchhhHHHHHH


Q ss_pred             HHHHHHHHHHHHHHhc----hhhHHHHHHHHHHHHHHHHHHHH
Q sp|Q5T4D3|TMTC  420 GYCVLLTFGFGALSKH----TKKKKLIAAVVLGILFINTLRCV  458 (462)
Q Consensus       420 ~~~ll~a~~~~~~~~~----~~~~~~~~~~~~~~~~~~~~~~~  458 (462)
                      +.+++++..+..+.+.    .+......+++.+++++.....+
T Consensus       662 F~il~~~~~~~~~~~~~~~~~~~~~~~~~~~~~~~~~~~f~~~  704 (817)
T 6P25_A          662 FGILALGHALDIIVSYVFRSKRQMGYAVVITFLAASVYFFKSF  704 (817)
T ss_dssp             HHHHHHHHHHHHHHHTTTSSCHHHHHHHHHHHHHHHHHHHHHS
T ss_pred             HHHHHHHHHHHHHHHHhccccchHHHHHHHHHHHHHHHHHHHh
