# Supplementary material for: Conserved sequence motifs in human TMTC1, TMTC2, TMTC3, and TMTC4, new O-mannosyltransferases from the GT-C/PMT clan, are rationalized as ligand binding sites
Source: Biol Direct. 2021 Jan 12;16:4. doi: 10.1186/s13062-021-00291-w (PMC7801869; doi:10.1186/s13062-021-00291-w)
Supplement: Supplementary file 3 — Additional file 3. HHPred outputs when searching TMTCs against Pfam or PDB structures. The compressed library file AF3-2020-06-HHPred-TMTCs.zip contains the outputs when running the four human TMTC sequences as input of HHPred against PDB sequences and against Pfam domains (as of 23rd of June 2020). [file 13062_2021_291_MOESM3_ESM.zip › AF3-2020-06-HHPred-TMTCs/hhpred_TMTC4_PFam.hhr]

Query         sp|Q5T4D3|TMTC4_HUMAN  1..462
Match_columns 462
No_of_seqs    646 out of 1135
Neff          11.9648
Searched_HMMs 18258
Date          Fri Jun 19 09:48:34 2020
Command       hhsearch -cpu 8 -i ../results/full.a3m -d /cluster/toolkit/production/databases/hh-suite/pfama/pfama -o ../results/5863267.hhr -oa3m ../results/5863267.a3m -p 20 -Z 250 -loc -z 1 -b 1 -B 250 -ssm 2 -sc 1 -seq 1 -dbstrlen 10000 -norealign -maxres 32000 -contxt /cluster/toolkit/production/bioprogs/tools/hh-suite-build-new/data/context_data.crf 

 No Hit                             Prob E-value P-value  Score    SS Cols Query HMM  Template HMM
  1 PF03901.18 ; Glyco_transf_22 ;  99.9 6.4E-19 3.5E-23  158.2  31.6  345   22-462     1-350 (388)
  2 PF02516.15 ; STT3 ; Oligosacch  99.8 9.5E-18 5.2E-22  154.0  32.1  369   19-459     3-401 (458)
  3 PF09852.10 ; DUF2079 ; Predict  99.8 6.6E-16 3.6E-20  144.0  33.5  328   40-455     6-390 (519)
  4 PF10131.10 ; PTPS_related ; 6-  99.7 4.3E-15 2.3E-19  141.7  31.2  303   81-462     1-308 (616)
  5 PF07220.12 ; DUF1420 ; Protein  99.7 4.3E-14 2.3E-18  135.9  36.6  365    7-455   144-518 (670)
  6 PF02366.19 ; PMT ; Dolichyl-ph  99.6 2.1E-13 1.2E-17  113.4  23.2  223   23-293     2-242 (247)
  7 PF10034.10 ; Dpy19 ; Q-cell ne  99.6   3E-12 1.7E-16  122.5  32.2  346   39-460    30-499 (651)
  8 PF04188.14 ; Mannosyl_trans2 ;  99.6 1.4E-12 7.7E-17  117.8  27.8  331   44-462    60-427 (432)
  9 PF12250.9 ; AftA_N ; Arabinofu  99.5 1.6E-11   9E-16  109.7  29.7  321   20-435    75-402 (432)
 10 PF09913.10 ; DUF2142 ; Predict  99.5 8.8E-12 4.8E-16  111.5  26.0  324   32-414     4-405 (405)
 11 PF13231.7 ; PMT_2 ; Dolichyl-p  99.5 1.6E-12 8.8E-17  100.0  18.3  157   83-284     1-159 (159)
 12 PF11028.9 ; DUF2723 ; Protein   99.5 1.8E-12   1E-16  102.6  17.6  155   45-243     1-187 (188)
 13 PF04602.13 ; Arabinose_trans ;  99.5 1.6E-10 8.6E-15  102.4  29.6  356   27-462    51-427 (471)
 14 PF06728.14 ; PIG-U ; GPI trans  99.3   5E-09 2.7E-13   92.1  29.0  306   45-462    35-349 (363)
 15 PF15971.6 ; Mannosyl_trans4 ;   99.2 3.9E-10 2.1E-14   86.7  15.8  151   78-285     6-162 (163)
 16 PF09586.11 ; YfhO ; Bacterial   99.2   2E-08 1.1E-12   98.7  30.0  371   20-455     3-386 (832)
 17 PF14264.7 ; Glucos_trans_II ;   99.0 5.6E-07 3.1E-11   76.7  27.8  300   38-421     5-310 (312)
 18 PF03155.16 ; Alg6_Alg8 ; ALG6,  99.0 3.8E-07 2.1E-11   82.7  27.3  319   42-426    12-358 (470)
 19 PF04922.13 ; DIE2_ALG10 ; DIE2  99.0 2.5E-08 1.4E-12   87.5  18.1  228   41-309     3-240 (434)
 20 PF05208.14 ; ALG3 ; ALG3 prote  98.7 1.2E-06 6.6E-11   75.6  19.4  198   24-289     2-202 (356)
 21 PF09594.11 ; GT87 ; Glycosyltr  98.6 1.5E-06 8.4E-11   71.5  17.5  239   82-396     1-248 (251)
 22 PF05007.14 ; Mannosyl_trans ;   94.9    0.87 4.8E-05   36.6  15.5  202  171-426     5-209 (269)
 23 PF14897.7 ; EpsG ; EpsG family  93.6     1.9 0.00011   35.4  34.4  306   23-456     2-313 (319)
 24 PF10060.10 ; DUF2298 ; Unchara  88.0      11 0.00061   34.1  35.8  363   12-457    49-570 (597)
 25 PF16192.6 ; PMT_4TMC ; C-termi  79.5      12 0.00067   27.8  12.0  106  351-460    60-176 (198)
 26 PF09971.10 ; DUF2206 ; Predict  49.0      83  0.0045   26.0  20.4  206  208-454     3-246 (390)
 27 PF11694.9 ; DUF3290 ; Protein   33.4      78  0.0043   21.9   6.0   60  338-397     2-61  (142)
 28 PF08409.12 ; DUF1736 ; Domain   30.7      53  0.0029   18.5   7.1   73  293-365     1-73  (74)
 29 PF12273.9 ; RCR ; Chitin synth  26.8      35  0.0019   23.6   3.2   29  412-440     1-29  (138)
 30 PF04973.13 ; NMN_transporter ;  25.8 1.3E+02  0.0072   21.4  10.5   93  109-219     2-99  (180)
 31 PF05767.13 ; Pox_A14 ; Poxviru  25.2      84  0.0046   19.6   4.3   37  178-219    20-56  (92)
 32 PF09323.11 ; DUF1980 ; Domain   22.7 1.6E+02  0.0085   21.2   7.3   73  384-456     2-99  (187)
 33 PF12273.9 ; RCR ; Chitin synth  22.0      32  0.0017   23.8   2.2   28  353-380     2-29  (138)

No 1
>PF03901.18 ; Glyco_transf_22 ; Alg9-like mannosyltransferase family
Probab=99.86  E-value=6.4e-19  Score=158.24  Aligned_cols=345  Identities=10%  Similarity=-0.046  Sum_probs=0.0  Template_Neff=11.900

Q ss_pred             HHHHHHHHHHHHHhhhcCCCcccCch-HHHHhcccccCCCChhhhhcccccccccCCCCCccccCchHHHHHHHHHHHhC
Q sp|Q5T4D3|TMTC   22 AKLVVGSVAIVCFARSYDGDFVFDDS-EAIVNNKDLQAETPLGDLWHHDFWGSRLSSNTSHKSYRPLTVLTFRINYYLSG  100 (462)
Q Consensus        22 ~~~~l~~~~~~~~~~~~~~~~~~Dd~-~~~~~~~~~~~~~~~~~~~~~~~~~~~~~~~~~~~~~~Pl~~~~~~~~~~~~g  100 (462)
                      .++++.++.-..........+..||. .+...+++..+++........+        +.....+||+..........++ 
T Consensus         1 lil~~~~~l~l~~~~~~~~~~~~De~~~~~~~a~~~~~~~~~~~~~~~~--------~~~~~~~p~~~~~~~~~~~~~~-   71 (388)
T PIGB_HUMAN/62-    1 YLLLFTIALRILNCFLVQTSFVPDEYWQSLEVSHHMVFNYGYLTWEWTE--------RLRSYTYPLIFASIYKILHLLG-   71 (388)
T ss_pred             CHHHHHHHHHHHHHHhhhcCCCchHHHHHHHHHhhhccccCcCCCcccc--------cccCCHHHHHHHHHHHHHHHcC-


Q ss_pred             CCCc----hHHHHHHHHHHHHHHHHHHHHHHHHhccccccccccccchHHHHHHHHHHHHHHCHHHHHHHHhHhcHHHHH
Q sp|Q5T4D3|TMTC  101 GFHP----VGFHVVNILLHSGISVLMVDVFSVLFGGLQYTSKGRRLHLAPRASLLAALLFAVHPVHTECVAGVVGRADLL  176 (462)
Q Consensus       101 g~~~----~~~rl~~~~~~~l~~~l~~~l~~~l~~~~~~~~~~~~~~~~~~~a~~aall~~~~p~~~~~~~~~~~~~~~~  176 (462)
                      |+++    ...|+.+.+++++++.++|.++|+.+              +++.|++++++++++|.....+...  ++|.+
T Consensus        72 ~~~~~~~~~~~r~~~~l~~~~~~~~~y~l~~~~~--------------~~~~a~~a~~l~~~~p~~~~~~~~~--~~~~~  135 (388)
T PIGB_HUMAN/62-   72 KDSVQLLIWIPRLAQALLSAVADVRLYSLMKQLE--------------NQEVARWVFFCQLCSWFTWYCCTRT--LTNTM  135 (388)
T ss_pred             CCCHHHHHHHHHHHHHHHHHHHHHHHHHHHHHHc--------------ChhHHHHHHHHHHHhHHHHHHHhhh--chHHH


Q ss_pred             HHHHHHHHHHHHHHHHHHcCCCCCchHHHHHHHHHHHHHHHHhchHHHHHHHHHHHHHHHHHhCCCChHHHHHHHhhhcc
Q sp|Q5T4D3|TMTC  177 CALFFLLSFLGYCKAFRESNKEGAHSSTFWVLLSIFLGAVAMLCKEQGITVLGLNAVFDILVIGKFNVLEIVQKVLHKDK  256 (462)
Q Consensus       177 ~~~f~ll~~~~~~~~~~~~~~~~~~~~~~~~~~~~~~~~la~l~k~~~~~~~~~~~~~~~~~~~~~~~~~~~~~~~~~~~  256 (462)
                      ..++.+++++++.+..++++       .+..  ++++.+++.++|+.++.+.+...+..+...++++             
T Consensus       136 ~~~~~~~~~~~~~~~~~~~~-------~~~~--~~~~~~l~~~~k~~~~~~~~~~~~~~~~~~~~~~-------------  193 (388)
T PIGB_HUMAN/62-  136 ETVLTIIALFYYPLEGSKSM-------NSVK--YSSLVALAFIIRPTAVILWTPLLFRHFCQEPRKL-------------  193 (388)
T ss_pred             HHHHHHHHHHHHHHHhCCCC-------cHHH--HHHHHHHHHHhcchHHHHHHHHHHHHHHcChhcH-------------


Q ss_pred             chHhhchhhhhhHHHHHHHHHHHHHHHHHHHHHHhCCCCCCccccCCcchhcchhhHhHhHHHHHHHHHHHHhhccHhhh
Q sp|Q5T4D3|TMTC  257 SLENLGMLRNGGLLFRMTLLTSGGAGMLYVRWRIMGTGPPAFTEVDNPASFADSMLVRAVNYNYYYSLNAWLLLCPWWLC  336 (462)
Q Consensus       257 ~~~~~~~~~~~~~~~~~~~~~~~~~~~~~~~~~~~~~~~~~~~~~~~~~~~~~~~~~~~~~~~~~~~~~~~~~~~p~~~~  336 (462)
                              +.......................................................+......         
T Consensus       194 --------~~~~~~~~~~~~~~~~~~~~~~~~~~~~~~~~~~~~~~~~~~~~~~~~~~~~~~~~~~~~~~~---------  256 (388)
T PIGB_HUMAN/62-  194 --------DLILHHFLPVGFVTLSLSLMIDRIFFGQWTLVQFNFLKFNVLQNWGTFYGSHPWHWYFSQGFP---------  256 (388)
T ss_pred             --------HHHHHHHHHHHHHHHHHHHHHHHHHhcchhhhhhhhhhhhcccccccccccCchHHHHHhhhh---------


Q ss_pred             ccccccccCcccccchHHHHHHHHHHHHHHHHHHHHHhcCCCcchHHHHHHHHHHHHHHhhHhccccccchhHHHhhhhH
Q sp|Q5T4D3|TMTC  337 FDWSMGCIPLIKSISDWRVIALAALWFCLIGLICQALCSEDGHKRRILTLGLGFLVIPFLPASNLFFRVGFVVAERVLYL  416 (462)
Q Consensus       337 ~~~~~~~~~~~~~~~~~~~~~~~~~~~~~~~~~~~~~~~~~~~~~~~~~~~~~~~~~~~~~~~~~~~~~~~~~~~ry~~~  416 (462)
                                             ...............+.+++++    ....+.+.........     ....+||..+
T Consensus       257 -----------------------~~~~~~~~~~~~~~~~~~~~~~----~~~~~~~~~~~~~~~~-----~~~~~ry~~~  304 (388)
T PIGB_HUMAN/62-  257 -----------------------VILGTHLPFFIHGCYLAPKRYR----ILLVTVLWTLLVYSML-----SHKEFRFIYP  304 (388)
T ss_pred             -----------------------hhHHhHHHHHHHHHHHchhhhH----HHHHHHHHHHHHHHhh-----cCCCcchHhc


Q ss_pred             HHHHHHHHHHHHHHHHHhchhhHHHHHHHHHHHHHHHHHHHHHhcC
Q sp|Q5T4D3|TMTC  417 PSVGYCVLLTFGFGALSKHTKKKKLIAAVVLGILFINTLRCVLRSG  462 (462)
Q Consensus       417 ~~~~~~ll~a~~~~~~~~~~~~~~~~~~~~~~~~~~~~~~~~~~~~  462 (462)
                      ..|+++++++.++.+..++.++.......+++..............
T Consensus       305 ~~p~~~l~~~~~~~~~~~~~~~~~~~~~~~~~~~~~~~~~~~~~~~  350 (388)
T PIGB_HUMAN/62-  305 VLPFCMVFCGYSLTHLKTWKKPALSFLFLSNLFLALYTGLVHQRGT  350 (388)
T ss_pred             HHHHHHHHHHHHHHhhhcccchHHHHHHHHHHHHHHHHHHHhhccc


No 2
>PF02516.15 ; STT3 ; Oligosaccharyl transferase STT3 subunit
Probab=99.83  E-value=9.5e-18  Score=154.02  Aligned_cols=369  Identities=10%  Similarity=-0.065  Sum_probs=0.0  Template_Neff=12.100

Q ss_pred             HHHHHHHHHHHHHHHH-----hhhcCCCcccCchHHHHhcccccCCCC--hhhhhcccccccccCCCCCccccCchHHHH
Q sp|Q5T4D3|TMTC   19 PFWAKLVVGSVAIVCF-----ARSYDGDFVFDDSEAIVNNKDLQAETP--LGDLWHHDFWGSRLSSNTSHKSYRPLTVLT   91 (462)
Q Consensus        19 ~~~~~~~l~~~~~~~~-----~~~~~~~~~~Dd~~~~~~~~~~~~~~~--~~~~~~~~~~~~~~~~~~~~~~~~Pl~~~~   91 (462)
                      ....+++++++++..+     ..........||..|...+++..+++.  .......++++....+......++|++.++
T Consensus         3 ~~~~l~~i~~~~~~~r~~~~~~~~~~~~~~~D~~~~~~~a~~~~~~~~~~~~~~~~~~~~~~~~~~~~~~~~~~p~~~~l   82 (458)
T O27928_METTH/2    3 SRIETAELKGMNTADRAYFTDENGLPYMYEPDSYYNYRLTANILDHGHPGDKIINGTPWDLHSNYPPGNRVNYPPLILWI   82 (458)
T ss_pred             hhHhHHHHHhhhhhhHHhCCCCCCCCcccCCCcHHHHHHHHHHHHhCCCCCcccCCCCCCchhcCCCCCCCCCCchHHHH


Q ss_pred             HHHHHHHhCCCCc-----hHHHHHHHHHHHHHHHHHHHHHHHHhccccccccccccchHHHHHHHHHHHHHHCHHHHHHH
Q sp|Q5T4D3|TMTC   92 FRINYYLSGGFHP-----VGFHVVNILLHSGISVLMVDVFSVLFGGLQYTSKGRRLHLAPRASLLAALLFAVHPVHTECV  166 (462)
Q Consensus        92 ~~~~~~~~gg~~~-----~~~rl~~~~~~~l~~~l~~~l~~~l~~~~~~~~~~~~~~~~~~~a~~aall~~~~p~~~~~~  166 (462)
                      ......++ |...     ...|+++.++++++++++|.++|++.              +++.|++++++++++|.+...+
T Consensus        83 ~~~~~~~~-~~~~~~~~~~~~~~~~~~~~~l~~~~~y~l~~~~~--------------~~~~a~~a~~l~~~~p~~~~~~  147 (458)
T O27928_METTH/2   83 SLLFHNFI-NLFIPFSLIETCFWLPAIIGPLAGIVMFFMVRRYA--------------GDLPGLLSGVLLVLAPVYFSRT  147 (458)
T ss_pred             HHHHHHHH-HhhCCCcHHHHHhHHHHHHHHHHHHHHHHHHHHHc--------------CcHHHHHHHHHHHHcHHHHHhh


Q ss_pred             HhHhcHHHHHHHHHHHHHHHHHHHHHHHcCCCCCchHHHHHHHHHHHHHHHHhchHHHHHHHHHHHHHHHHHhCCCChHH
Q sp|Q5T4D3|TMTC  167 AGVVGRADLLCALFFLLSFLGYCKAFRESNKEGAHSSTFWVLLSIFLGAVAMLCKEQGITVLGLNAVFDILVIGKFNVLE  246 (462)
Q Consensus       167 ~~~~~~~~~~~~~f~ll~~~~~~~~~~~~~~~~~~~~~~~~~~~~~~~~la~l~k~~~~~~~~~~~~~~~~~~~~~~~~~  246 (462)
                      ......+|.+..++.+++++++.+..++++++     +++..+++++.+++.++|+......+...+......+++++++
T Consensus       148 ~~~~~~~~~~~~~~~~l~~~~~~~~~~~~~~~-----~~~~~l~g~~~~l~~~~~~~~~~~~~~~~~~~~~~~~~~~~~~  222 (458)
T O27928_METTH/2  148 VPGFFDTDMFNIIFPLLVIFFLLKATETKNNY-----MFPLLLSSFSLALLSLSWNGWAYIFYIIIISSILYMTLCKLKG  222 (458)
T ss_pred             CCCCCCchHHHHHHHHHHHHHHHHHhccCCCc-----hHHHHHHHHHHHHHHhHhhHHHHHHHHHHHHHHHHHHHhhccc


Q ss_pred             HHHHHhhhccchHhhchhhhhhHHHHHHHHHHHHHHHHHHHHH-------------HhCCCCCCccccCCcchhcchhhH
Q sp|Q5T4D3|TMTC  247 IVQKVLHKDKSLENLGMLRNGGLLFRMTLLTSGGAGMLYVRWR-------------IMGTGPPAFTEVDNPASFADSMLV  313 (462)
Q Consensus       247 ~~~~~~~~~~~~~~~~~~~~~~~~~~~~~~~~~~~~~~~~~~~-------------~~~~~~~~~~~~~~~~~~~~~~~~  313 (462)
                      .....                  ....................             ........................
T Consensus       223 ~~~~~------------------~~~~~~~~~~~~~~~~~~~~~~~~~~~~~~~~~~~~~~~~~~~~~~~~~~~~~~~~~  284 (458)
T O27928_METTH/2  223 KAVMG------------------FSRKIAVFVIISLLIIGLAGRLGYALIFPTFFKFTFKSLSAGGWPGIFESISELSAP  284 (458)
T ss_pred             chhhH------------------HHHHHHHHHHHHHHHhhhcccccHHHHHHHHHHHhcccccCCCCCcchHHHHHHhcc


Q ss_pred             hHhHHHHHHHHHHHHhhccHhhhccccccccCcccccchHHHHHHHHHHHHHHHHHHHHHhcCCCcchHHHHHHHHHHHH
Q sp|Q5T4D3|TMTC  314 RAVNYNYYYSLNAWLLLCPWWLCFDWSMGCIPLIKSISDWRVIALAALWFCLIGLICQALCSEDGHKRRILTLGLGFLVI  393 (462)
Q Consensus       314 ~~~~~~~~~~~~~~~~~~p~~~~~~~~~~~~~~~~~~~~~~~~~~~~~~~~~~~~~~~~~~~~~~~~~~~~~~~~~~~~~  393 (462)
                      ........                            .............+..........++++++++............
T Consensus       285 ~~~~~~~~----------------------------~~~~~~~~~~~~~~~~~~~~~~~~~~~~~~~~~~~~~~~~~~~~  336 (458)
T O27928_METTH/2  285 TFDEFLSL----------------------------PGPVNMGIGLFGFVIIGSIMLRDEIKRVHLPDFSWYPFILIGIW  336 (458)
T ss_pred             cHHHHhcC----------------------------chHHHHHHHHHHHHHHHHHHHHHHHHhccCCCCccHHHHHHHHH


Q ss_pred             HHhhHhccccccchhHHHhhhhHHHHHHHHHHHHHHHHHHhchhhHH-----HHHHHHHHHHHHHHHHHHH
Q sp|Q5T4D3|TMTC  394 PFLPASNLFFRVGFVVAERVLYLPSVGYCVLLTFGFGALSKHTKKKK-----LIAAVVLGILFINTLRCVL  459 (462)
Q Consensus       394 ~~~~~~~~~~~~~~~~~~ry~~~~~~~~~ll~a~~~~~~~~~~~~~~-----~~~~~~~~~~~~~~~~~~~  459 (462)
                      ....      .......+||..+..|.++++++.++.+..++.+.++     .......+++.........
T Consensus       337 ~~~~------~~~~~~~~Ry~~~~~p~~~i~~~~~~~~~~~~~~~~~~~~~~~~~~~~~~~~~~~~~~~~~  401 (458)
T O27928_METTH/2  337 LIIG------LAAYSLSTRFALLVIPPLIIFLGLLMGVMASYLKGSPSMRLRRSGNVFILSLVVMLSTISF  401 (458)
T ss_pred             HHHH------HHHHHHHHhHHHhhHHHHHHHHHHHHHHHHHHhcCCccchHHHHHHHHHHHHHHHHHHHHH


No 3
>PF09852.10 ; DUF2079 ; Predicted membrane protein (DUF2079)
Probab=99.78  E-value=6.6e-16  Score=144.01  Aligned_cols=328  Identities=13%  Similarity=0.039  Sum_probs=0.0  Template_Neff=10.900

Q ss_pred             CCcccCchHHHHhcccccCCCChhhhhcccccccccCCCCCccccCchHHHHHHHHHHHhCCCCchHHHHHHHHHHHHHH
Q sp|Q5T4D3|TMTC   40 GDFVFDDSEAIVNNKDLQAETPLGDLWHHDFWGSRLSSNTSHKSYRPLTVLTFRINYYLSGGFHPVGFHVVNILLHSGIS  119 (462)
Q Consensus        40 ~~~~~Dd~~~~~~~~~~~~~~~~~~~~~~~~~~~~~~~~~~~~~~~Pl~~~~~~~~~~~~gg~~~~~~rl~~~~~~~l~~  119 (462)
                      ....+||..+...+.++.+++.......+.         .....++|++.++.++.+.++ | ++...|+++++++++++
T Consensus         6 ~~~~~De~~~~~~a~~~~~g~~~~~~~~~~---------~~~~~~~pl~~~l~a~~~~l~-g-~~~~~rl~~~l~~~~~~   74 (519)
T Q9HK92_THEAC/3    6 NATAYDLGIYVSILENTMHGHVMYANPLLI---------NSFSEHFSPFLFVIYPIYWFF-P-YVKTLLIMQSVMISFSG   74 (519)
T ss_pred             CccccHHHHHHHHHHHHHcCCccccCcccc---------ccccccchhHHHHHHHHHHHc-C-ChHHHHHHHHHHHHHHH


Q ss_pred             HHHHHHHHHHhccccccccccccchH----------HHHHHHHHHHHHHCHHHHHHH-HhHhcHHHHHHHHHHHHHHHHH
Q sp|Q5T4D3|TMTC  120 VLMVDVFSVLFGGLQYTSKGRRLHLA----------PRASLLAALLFAVHPVHTECV-AGVVGRADLLCALFFLLSFLGY  188 (462)
Q Consensus       120 ~l~~~l~~~l~~~~~~~~~~~~~~~~----------~~~a~~aall~~~~p~~~~~~-~~~~~~~~~~~~~f~ll~~~~~  188 (462)
                      +++|+++|+++              +          ++.|++++++++++|...... ...  +.|.+..++.+++++++
T Consensus        75 ~~~y~l~r~~~--------------~~~~~~~~~~~~~~al~a~ll~~~~p~~~~~~~~~~--~~~~~~~~~~~~~~~~~  138 (519)
T Q9HK92_THEAC/3   75 LVIYLLAREIF--------------FINNFKKDILLEMLALFISTSYILSPYIESPLSFDF--HLMPFLILFVPLSFYFF  138 (519)
T ss_pred             HHHHHHHHHHh--------------ccCcccchhHHHHHHHHHHHHHHHcHHhhhhhhcCC--chHHHHHHHHHHHHHHH


Q ss_pred             HHHHHHcCCCCCchHHHHHHHHHHHHHHHHhchHHHHHHHHHHHHHHHHH-----------------h----------CC
Q sp|Q5T4D3|TMTC  189 CKAFRESNKEGAHSSTFWVLLSIFLGAVAMLCKEQGITVLGLNAVFDILV-----------------I----------GK  241 (462)
Q Consensus       189 ~~~~~~~~~~~~~~~~~~~~~~~~~~~la~l~k~~~~~~~~~~~~~~~~~-----------------~----------~~  241 (462)
                      .+.   ++          ..++++++++++++|+.++++.+.+.+..+..                 .          ++
T Consensus       139 ~~~---~~----------~~~~gl~~~la~l~k~~~~~~~~~~~l~~~~~~~~~~~~~~~~~~~~~~~~~~~~~~~~~~~  205 (519)
T Q9HK92_THEAC/3  139 MKK---YK----------ILNLIVLILIISLHSLFVIMVFFIISYQFIFRIRNEGNLNCHKIIRTIANINISDNLKKTPK  205 (519)
T ss_pred             Hhh---cc----------HHHHHHHHHHHHHhcchHHHHHHHHHHHHHHHHhccCCCcchhhhHHhhhcccccccccCCc


Q ss_pred             CChHHHHHHHhhhccchHhhchhhhhhHHHHHHHHHHHHHHHHHHHHHHhCCC--------CCCccccCCcchhcchhhH
Q sp|Q5T4D3|TMTC  242 FNVLEIVQKVLHKDKSLENLGMLRNGGLLFRMTLLTSGGAGMLYVRWRIMGTG--------PPAFTEVDNPASFADSMLV  313 (462)
Q Consensus       242 ~~~~~~~~~~~~~~~~~~~~~~~~~~~~~~~~~~~~~~~~~~~~~~~~~~~~~--------~~~~~~~~~~~~~~~~~~~  313 (462)
                      ++.+...+...+.               ...........+....+........        .+.................
T Consensus       206 ~~~~~~~~~~~~~---------------~~~~~~~~~~~~~~~~~~~~~~~~~~~~~~~~~~~~~~~~~~~~~~~~~~~~  270 (519)
T Q9HK92_THEAC/3  206 SKYVLQKIVRSKT---------------LIKIIITLILLVGYLYFASLMKTFIASGAVALSPPSTMSTGSVSSSLAGLFT  270 (519)
T ss_pred             chhhhhhhhcchH---------------HHHHHHHHHHHHHHHHHHHHHHHHHHccccccCCCcccCCCCcCCcHHHHHH


Q ss_pred             hHhHHHHHHHHHHHHhhccHhhhccccccccCcccccchHHHHHHHHHHHHHHHHHHHHHhcCCCcchHHHHHHHHHHHH
Q sp|Q5T4D3|TMTC  314 RAVNYNYYYSLNAWLLLCPWWLCFDWSMGCIPLIKSISDWRVIALAALWFCLIGLICQALCSEDGHKRRILTLGLGFLVI  393 (462)
Q Consensus       314 ~~~~~~~~~~~~~~~~~~p~~~~~~~~~~~~~~~~~~~~~~~~~~~~~~~~~~~~~~~~~~~~~~~~~~~~~~~~~~~~~  393 (462)
                      ..............                      .............++..+....       .+.......+.+.+.
T Consensus       271 ~~~~~~~~~~~~~~----------------------~~~~~~~~~~~~~~~~~~~~~~-------~~~~~~~~~~~~~~~  321 (519)
T Q9HK92_THEAC/3  271 DLFTRPMLIESAFL----------------------INFPDKIIFAFYAFANTGFLVF-------LDPLSLLMDIPYFLY  321 (519)
T ss_pred             HHhhCchHHHHHHh----------------------ccchHHHHHHHHHHHHHhHHHh-------cCHHHHHhHHHHHHH


Q ss_pred             HHhhHhccccccchhHHHhhhhHHHHHHHHHHHHHHHHHHhc-----------hhhHHHHHHHHHHHHHHHHH
Q sp|Q5T4D3|TMTC  394 PFLPASNLFFRVGFVVAERVLYLPSVGYCVLLTFGFGALSKH-----------TKKKKLIAAVVLGILFINTL  455 (462)
Q Consensus       394 ~~~~~~~~~~~~~~~~~~ry~~~~~~~~~ll~a~~~~~~~~~-----------~~~~~~~~~~~~~~~~~~~~  455 (462)
                      ..+......    .....||..+.+|+++++++.++.++.+.           ..++.....++++++.....
T Consensus       322 ~~~~~~~~~----~~~~~ry~~~~~p~l~i~~~~~~~~~~~~~~~~~~~~~~~~~~~~~~~~~~~~~~~~~~~  390 (519)
T Q9HK92_THEAC/3  322 AYLSSYGPY----YSLGYQYSTMIIPFIFIGALFGIRKIVQSARATDSDDVRRTIKKILVGVISIVIVSSLFE  390 (519)
T ss_pred             HHhccCccc----cchhhHHHHhHHHHHHHHHHHHHHHHHHHhccCCCcchhHhHHHHHHHHHHHHHHHHHHh


No 4
>PF10131.10 ; PTPS_related ; 6-pyruvoyl-tetrahydropterin synthase related domain; membrane protein
Probab=99.73  E-value=4.3e-15  Score=141.66  Aligned_cols=303  Identities=6%  Similarity=-0.106  Sum_probs=0.0  Template_Neff=11.600

Q ss_pred             ccccCchHHHHHHHHHHHhCCCCchHHHHHHHHHHHHHHHHHHHHHHHHhccccccccccccchHHHHHHHHHHHHHHCH
Q sp|Q5T4D3|TMTC   81 HKSYRPLTVLTFRINYYLSGGFHPVGFHVVNILLHSGISVLMVDVFSVLFGGLQYTSKGRRLHLAPRASLLAALLFAVHP  160 (462)
Q Consensus        81 ~~~~~Pl~~~~~~~~~~~~gg~~~~~~rl~~~~~~~l~~~l~~~l~~~l~~~~~~~~~~~~~~~~~~~a~~aall~~~~p  160 (462)
                      ...|||++.++.++...++||.+..+.|+.++++++++++++|.++|++.              ++..|++++++++++|
T Consensus         1 f~~~pPl~~~l~~~~~~l~~g~~~~~~~l~~~l~~~l~~~~~y~l~r~~~--------------~~~~a~~a~~l~~~~p   66 (616)
T R5JZI7_9CLOT/7    1 FRYWGPLSYYIMAGLMFLTSGDLLLAYRLIAFVIFVVGGLPWILWGIHEN--------------RRVLGTFFGVLWFFMP   66 (616)
T ss_pred             CCCCchHHHHHHHHHHHHhcCCHHHHHHHHHHHHHHHHHHHHHHHHHHcC--------------cHHHHHHHHHHHHHCc


Q ss_pred             HHHHHHHhHhcHHHHHHHHHHHHHHHHHHHHHHHcCCCCCchHHHHHHHHHHHHHHHHhch-HHHHHHHHHHHHHHHHHh
Q sp|Q5T4D3|TMTC  161 VHTECVAGVVGRADLLCALFFLLSFLGYCKAFRESNKEGAHSSTFWVLLSIFLGAVAMLCK-EQGITVLGLNAVFDILVI  239 (462)
Q Consensus       161 ~~~~~~~~~~~~~~~~~~~f~ll~~~~~~~~~~~~~~~~~~~~~~~~~~~~~~~~la~l~k-~~~~~~~~~~~~~~~~~~  239 (462)
                      .......+....+|.+..++.+++++++.+..++++       .++.++++++.++++++| .....+.+..+++.+...
T Consensus        67 ~~~~~~~~~~~~~~~~~~~~~~l~l~~~~~~~~~~~-------~~~~~~~~l~~~l~~~~~~~~~~~~~~~~~~~~~~~~  139 (616)
T R5JZI7_9CLOT/7   67 EHIRIYFTAGNLPQMVTTMLVPYVIWFLWLYVRKKN-------NRAAVGLFVCMTLMSFTHLMVTAIMGVSAFLYLLIDQ  139 (616)
T ss_pred             hHHHHHHhcCCHHHHHHHHHHHHHHHHHHHHHhcCC-------HHHHHHHHHHHHHHHHhcHHHHHHHHHHHHHHHHHHH


Q ss_pred             CCCChHHHHHHHhhhccchHhhchhhhhhHHHHHHHHHHHHHHHHHHHHHHhCCCCCCccccCCcchhcchhhHhHhHHH
Q sp|Q5T4D3|TMTC  240 GKFNVLEIVQKVLHKDKSLENLGMLRNGGLLFRMTLLTSGGAGMLYVRWRIMGTGPPAFTEVDNPASFADSMLVRAVNYN  319 (462)
Q Consensus       240 ~~~~~~~~~~~~~~~~~~~~~~~~~~~~~~~~~~~~~~~~~~~~~~~~~~~~~~~~~~~~~~~~~~~~~~~~~~~~~~~~  319 (462)
                      .+++.++..++                   .....+..++....+...................................
T Consensus       140 ~~~~~~~~~~~-------------------~~~~~~~~~~~~~~~~~~~~~~~~~~~~~~~~~~~~~~~~~~~~~~~~~~  200 (616)
T R5JZI7_9CLOT/7  140 IWNKDTRRKIF-------------------ALIYMICGILTAGIWVIPSLKGGLVTSESGDGSVMSTLIYPLTTSLNPFK  200 (616)
T ss_pred             HhCCChHHHHH-------------------HHHHHHHHHHHHHHHHHHHHccCCccCCCCccchhhhheechhhccCcch


Q ss_pred             HH----HHHHHHHhhccHhhhccccccccCcccccchHHHHHHHHHHHHHHHHHHHHHhcCCCcchHHHHHHHHHHHHHH
Q sp|Q5T4D3|TMTC  320 YY----YSLNAWLLLCPWWLCFDWSMGCIPLIKSISDWRVIALAALWFCLIGLICQALCSEDGHKRRILTLGLGFLVIPF  395 (462)
Q Consensus       320 ~~----~~~~~~~~~~p~~~~~~~~~~~~~~~~~~~~~~~~~~~~~~~~~~~~~~~~~~~~~~~~~~~~~~~~~~~~~~~  395 (462)
                      ..    ......                                ...+.++.......++++++........++......
T Consensus       201 ~~~~~~~~~~~~--------------------------------~~~~~l~~~~~~~~~~~~~~~~~~~~~~~~~~~~~~  248 (616)
T R5JZI7_9CLOT/7  201 RLSAGNDSFYFG--------------------------------LAAVLIAIAGILLARGGKKAGFVFLLIMLACTTPAA  248 (616)
T ss_pred             hccCCCCcchHH--------------------------------HHHHHHHHHHHHHHcCCChHHHHHHHHHHHhcchHH


Q ss_pred             hhHhccccccchhHHHhhhhHHHHHHHHHHHHHHHHHHhchhhHHHHHHHHHHHHHHHHHHHHHhcC
Q sp|Q5T4D3|TMTC  396 LPASNLFFRVGFVVAERVLYLPSVGYCVLLTFGFGALSKHTKKKKLIAAVVLGILFINTLRCVLRSG  462 (462)
Q Consensus       396 ~~~~~~~~~~~~~~~~ry~~~~~~~~~ll~a~~~~~~~~~~~~~~~~~~~~~~~~~~~~~~~~~~~~  462 (462)
                      ................||+.+.  +++++++.++.+..++     ....+++++.+...........
T Consensus       249 ~~~~~~~~~~~~~~~~r~~~~~--~~~~~~~~~~~~~~~~-----~~~~~~~~~~~~~~~~~~~~~~  308 (616)
T R5JZI7_9CLOT/7  249 YRILVKLPFSQLFWMTRFAPMV--YGFFFSACLEWVRLKK-----KYCVLLAALLCVDSISCMNLDF  308 (616)
T ss_pred             HHHHhhCCHHHhhhHhHHHHHH--HHHHHHHHHHhhhhHH-----HHHHHHHHHHHHHHhhhccccc


No 5
>PF07220.12 ; DUF1420 ; Protein of unknown function (DUF1420)
Probab=99.72  E-value=4.3e-14  Score=135.91  Aligned_cols=365  Identities=12%  Similarity=-0.067  Sum_probs=0.0  Template_Neff=10.600

Q ss_pred             ChhhcccccCCHHHHHHHHHHHHHHHHHhhhcCCCcccCchHHHHhcccccCCCChhhhhcccccccccCCCCCccccCc
Q sp|Q5T4D3|TMTC    7 DLDHILPSSVLPPFWAKLVVGSVAIVCFARSYDGDFVFDDSEAIVNNKDLQAETPLGDLWHHDFWGSRLSSNTSHKSYRP   86 (462)
Q Consensus         7 ~~~~~~~~~~~~~~~~~~~l~~~~~~~~~~~~~~~~~~Dd~~~~~~~~~~~~~~~~~~~~~~~~~~~~~~~~~~~~~~~P   86 (462)
                      .......+..........+++++.+.........+..+||..|+....        .++.+++....  .+......+||
T Consensus       144 ~~~~~~~~~~~~~~~l~~~i~~~~~~~~~~~~~p~~~~D~~~yhl~~a--------~~~~~~g~~~~--~~~~~~~~~P~  213 (670)
T D4HSK9_LEPIR/4  144 GFIKNKFNLINKNDVLNVFIILLMIGYGFLALCPITNADSLDYHIGVA--------IEILNQGKMPV--FSGWFHGRLAG  213 (670)
T ss_pred             hhHHhhcccCChhHHHHHHHHHHHHHHHHHHcCCCCCCHHHHHHHHHH--------HHHHHcCCCCC--CCCchhhcCCc


Q ss_pred             hHHHHHHHHHHHhCCCCchHHHHHHHHHHHHHHHHHHHHHHHHhccccccccccccchHH--HHHHHHHHHHHHCHHHHH
Q sp|Q5T4D3|TMTC   87 LTVLTFRINYYLSGGFHPVGFHVVNILLHSGISVLMVDVFSVLFGGLQYTSKGRRLHLAP--RASLLAALLFAVHPVHTE  164 (462)
Q Consensus        87 l~~~~~~~~~~~~gg~~~~~~rl~~~~~~~l~~~l~~~l~~~l~~~~~~~~~~~~~~~~~--~~a~~aall~~~~p~~~~  164 (462)
                      ....+......+. ++........+.++++++++++|.++|+.+              ++  ..+.+++++++++|.+..
T Consensus       214 ~~~~l~~~~~~l~-~~~~~~~~~~~~l~~~l~~~~~y~l~r~~~--------------~~~~~~a~~aall~~~~p~~~~  278 (670)
T D4HSK9_LEPIR/4  214 SGEVLNALGLAIG-AEQFGSLLQFCGLLSIYGILSFYSFAEKFS--------------ESDGVWRKIIIIAFLSSPVLVF  278 (670)
T ss_pred             hHHHHHHHHHHHc-chhHHHHHHHHHHHHHHHHHHHHHHHHHhc--------------CCCCHHHHHHHHHHHhchHHHH


Q ss_pred             HHHh---HhcHHHHHHHHHHHHHHHHHHHHHHHcCCCCCchHHHHHHHHHHH--HHHHHhchHHHHHHHHHHHHHHHHHh
Q sp|Q5T4D3|TMTC  165 CVAG---VVGRADLLCALFFLLSFLGYCKAFRESNKEGAHSSTFWVLLSIFL--GAVAMLCKEQGITVLGLNAVFDILVI  239 (462)
Q Consensus       165 ~~~~---~~~~~~~~~~~f~ll~~~~~~~~~~~~~~~~~~~~~~~~~~~~~~--~~la~l~k~~~~~~~~~~~~~~~~~~  239 (462)
                      .+..   .  ..|.+.+++.+++++++.+..++++       .++..+++++  +|+|+.+|++++++.++..+..+...
T Consensus       279 ~s~~~~~~--~~d~~~~~~~~~~l~~~~~~~~~~~-------~~~~~l~gl~~~~gla~~~K~~~~~~~~~~~~~~l~~~  349 (670)
T D4HSK9_LEPIR/4  279 LVSSPKPQ--LLQIGMTSFAITLLLEIFSKIKTDK-------NKLFAFSLICILIMSATQAKFSFFLSAFLIGLFSIFSL  349 (670)
T ss_pred             HhcCCchH--HHHHHHHHHHHHHHHHHHHhhccCC-------chHHHHHHHHHHHHHHHhhHHHHHHHHHHHHHHHHHHh


Q ss_pred             CCCChHHHHHHHhhhccchHhhchhhhhhHHH---HHHHHHHHHHHHHHHHHHHhCCCCCCccccCCcchhcchhhHhHh
Q sp|Q5T4D3|TMTC  240 GKFNVLEIVQKVLHKDKSLENLGMLRNGGLLF---RMTLLTSGGAGMLYVRWRIMGTGPPAFTEVDNPASFADSMLVRAV  316 (462)
Q Consensus       240 ~~~~~~~~~~~~~~~~~~~~~~~~~~~~~~~~---~~~~~~~~~~~~~~~~~~~~~~~~~~~~~~~~~~~~~~~~~~~~~  316 (462)
                      ++++                    ...+....   ......++...+........+....................+...
T Consensus       350 ~~~~--------------------~~~~~~~~~~~~~~~~~~~~~~w~~~~~~~~g~~~~~~~~~~~~~~~~~~~~~~~~  409 (670)
T D4HSK9_LEPIR/4  350 GSIR--------------------LFFYGLLISLFFFVLINFPAIFWKIKNYNSTFIDVLIHPLPGNTFPGVNEFEVSLR  409 (670)
T ss_pred             cccc--------------------hhHHHHHHHHHHHHHHHHHHHHHHHHHHHccCCcccccCCCCCCCCCccchHHHHH


Q ss_pred             HHHHHHHHHHHHhhccHhhhccccccccCcccccchHHHHHHHHHHHHHHHHHHHHHhcCCCcchHHHHHHHHHHHHHHh
Q sp|Q5T4D3|TMTC  317 NYNYYYSLNAWLLLCPWWLCFDWSMGCIPLIKSISDWRVIALAALWFCLIGLICQALCSEDGHKRRILTLGLGFLVIPFL  396 (462)
Q Consensus       317 ~~~~~~~~~~~~~~~p~~~~~~~~~~~~~~~~~~~~~~~~~~~~~~~~~~~~~~~~~~~~~~~~~~~~~~~~~~~~~~~~  396 (462)
                      ...............|......                     ...++.........++++++.................
T Consensus       410 ~~~~~~~~~~~~~~~~~~~~~~---------------------~~~~~~~~~~~~~~~~~~~~~~~~~~~~~~~~~~~~~  468 (670)
T D4HSK9_LEPIR/4  410 NYQDSALIFPLSLIFPNQFGVI---------------------TTVIGLGLFLIIFVKPIVTQKAFLLSVMIILFVILGS  468 (670)
T ss_pred             hcccccccCcHHhhccccchhh---------------------HhHHHHHHHHHHHhcchhchHHHHHHHHHHHHHHHHH


Q ss_pred             hHhccccccchhHHHhhhhHHHHHHHHHHHHHHHHHHhchhhHHHHHHHHHHHHHHHHH
Q sp|Q5T4D3|TMTC  397 PASNLFFRVGFVVAERVLYLPSVGYCVLLTFGFGALSKHTKKKKLIAAVVLGILFINTL  455 (462)
Q Consensus       397 ~~~~~~~~~~~~~~~ry~~~~~~~~~ll~a~~~~~~~~~~~~~~~~~~~~~~~~~~~~~  455 (462)
                      ......        .||++|.+|++++ ++.+.....+..++........++++.....
T Consensus       469 ~~~~~~--------~Ry~lp~~p~l~l-~~~~~~~~~~~~~~~~~~~~~~~~~~~~~~~  518 (670)
T D4HSK9_LEPIR/4  469 LMGQKA--------SRFFLEPFVWMLI-SLIGLNSFGKWNIRFVKEAVSTGILLQACAT  518 (670)
T ss_pred             Hhccch--------HHhhHHHHHHHHH-HHHHHHhhccccHHHHHHHHHHHHHHHHHHH


No 6
>PF02366.19 ; PMT ; Dolichyl-phosphate-mannose-protein mannosyltransferase
Probab=99.60  E-value=2.1e-13  Score=113.37  Aligned_cols=223  Identities=13%  Similarity=0.008  Sum_probs=0.0  Template_Neff=12.200

Q ss_pred             HHHHHHHHHHHHhhhcCCCcccCchHHHHhcccccCCCChhhhhcccccccccCCCCCccccCchHHHHHHHHHHHhCC-
Q sp|Q5T4D3|TMTC   23 KLVVGSVAIVCFARSYDGDFVFDDSEAIVNNKDLQAETPLGDLWHHDFWGSRLSSNTSHKSYRPLTVLTFRINYYLSGG-  101 (462)
Q Consensus        23 ~~~l~~~~~~~~~~~~~~~~~~Dd~~~~~~~~~~~~~~~~~~~~~~~~~~~~~~~~~~~~~~~Pl~~~~~~~~~~~~gg-  101 (462)
                      .++++.............+..+||..+...+.+..+++                  .....++|............+ + 
T Consensus         2 ~~~~~~~~~~~~~~~~~~~~~~D~~~~~~~a~~~~~~~------------------~~~~~~~~~~~~~~~~~~~~~-~~   62 (247)
T PMT1_SCHPO/38-    2 FLTVVAFCVRAQRLMNPAKVVFEELRYYNYAVDYVNNK------------------LLMDVYPPLGKLLFSLVAALT-GN   62 (247)
T ss_pred             hHHHHHHHHHHHHHhCCcccchHHHHHHHHHHHHHcCc------------------cccCCCCcHHHHHHHHHHHHc-CC


Q ss_pred             -----------------CCchHHHHHHHHHHHHHHHHHHHHHHHHhccccccccccccchHHHHHHHHHHHHHHCHHHHH
Q sp|Q5T4D3|TMTC  102 -----------------FHPVGFHVVNILLHSGISVLMVDVFSVLFGGLQYTSKGRRLHLAPRASLLAALLFAVHPVHTE  164 (462)
Q Consensus       102 -----------------~~~~~~rl~~~~~~~l~~~l~~~l~~~l~~~~~~~~~~~~~~~~~~~a~~aall~~~~p~~~~  164 (462)
                                       .+....|+.+.+++.+++.++|.++|+..+             +++.+++++++++++|....
T Consensus        63 ~~~~~~~~~~~~~~~~~~~~~~~~~~~~~~~~~~~~~~~~~~~~~~~-------------~~~~a~~~~~~~~~~p~~~~  129 (247)
T PMT1_SCHPO/38-   63 KYELNTLDEPGQQYPFTDVAYSMRLFTCLLGSLLVPLMYGTVYFPTK-------------SKTAASLAALFVIFDNGLIT  129 (247)
T ss_pred             CcccccccCCCCCCCcchHHHHHHHHHHHHHHHHHHHHHHHHhcccC-------------CHHHHHHHHHHHHhchhHHH


Q ss_pred             HHHhHhcHHHHHHHHHHHHHHHHHHHHHHHcCCCCCchHHHHHHHHHHHHHHHHhchHHHHHHHHHHHHHHHHHhCCCCh
Q sp|Q5T4D3|TMTC  165 CVAGVVGRADLLCALFFLLSFLGYCKAFRESNKEGAHSSTFWVLLSIFLGAVAMLCKEQGITVLGLNAVFDILVIGKFNV  244 (462)
Q Consensus       165 ~~~~~~~~~~~~~~~f~ll~~~~~~~~~~~~~~~~~~~~~~~~~~~~~~~~la~l~k~~~~~~~~~~~~~~~~~~~~~~~  244 (462)
                      .....  .+|.+..++.+++++++.+..++++++....++++...++++.+++.++|+.+....+...+.......+++ 
T Consensus       130 ~~~~~--~~d~~~~~~~~~~~~~~~~~~~~~~~~~~~~~~~~~~~~~~~~~l~~~~k~~~~~~~~~~~~~~~~~~~~~~-  206 (247)
T PMT1_SCHPO/38-  130 MSRYI--MIEIPALYFMSLTAFYWSVYEAQQKRPFSLRWHTSLLSTGVALGLALSTKLSAMFTFGWLLILAAFHLWNLL-  206 (247)
T ss_pred             hHhhc--cchHHHHHHHHHHHHHHHHHHHhcCCCCCcHHHHHHHHHHHHHHHHHHhhHHHHHHHHHHHHHHHHHHHHhc-


Q ss_pred             HHHHHHHhhhccchHhhchhhhhhHHHHHHHHHHHHHHHHHHHHHHhCC
Q sp|Q5T4D3|TMTC  245 LEIVQKVLHKDKSLENLGMLRNGGLLFRMTLLTSGGAGMLYVRWRIMGT  293 (462)
Q Consensus       245 ~~~~~~~~~~~~~~~~~~~~~~~~~~~~~~~~~~~~~~~~~~~~~~~~~  293 (462)
                                   ....................+....+........++
T Consensus       207 -------------~~~~~~~~~~~~~~~~~~~~~~~~p~~~~~~~~~~~  242 (247)
T PMT1_SCHPO/38-  207 -------------GDLSVPMYRIVKHLFSYIFYLIGVPITVYLAVFAVH  242 (247)
T ss_pred             -------------CCCCCCHHHHHHHHHHHHHHHHHHHHHHHHHHHHHH


No 7
>PF10034.10 ; Dpy19 ; Q-cell neuroblast polarisation
Probab=99.58  E-value=3e-12  Score=122.51  Aligned_cols=346  Identities=9%  Similarity=-0.055  Sum_probs=0.0  Template_Neff=10.800

Q ss_pred             CCCcccCchHHHHhcccccCCCChhh-hhc--ccccccccCCCCCccccCchHHHHHHHHHHHhCC--------------
Q sp|Q5T4D3|TMTC   39 DGDFVFDDSEAIVNNKDLQAETPLGD-LWH--HDFWGSRLSSNTSHKSYRPLTVLTFRINYYLSGG--------------  101 (462)
Q Consensus        39 ~~~~~~Dd~~~~~~~~~~~~~~~~~~-~~~--~~~~~~~~~~~~~~~~~~Pl~~~~~~~~~~~~gg--------------  101 (462)
                      +.++..||..|+..++++.+++++.+ ...  .+..............++|....+.+..++++ +              
T Consensus        30 ~~~~~~d~~~y~~~~~~i~~~~~~~~~~~~~~~d~~~~~p~g~~~~~~~~~~~~~~~a~~~~~~-~~~~~~~~~~~~~~~  108 (651)
T A7ST13_NEMVE/6   30 ELSFRTEMGLYYSYYKTMVEAPTFLDGLHAVMNCNVTEYPDTVNTLKRFNLYPEVILAGKFRIF-EWLASKFEYQTKTCY  108 (651)
T ss_pred             hhccCcchhhHHhHHhhhccCCCHHHHHHHHHcCCCCcCCCCchHHhhcchHHHHHHHHHHHHH-HHHHhhcCcCccchh


Q ss_pred             ------------------CCchHHHHHHHHHHHHHHHHHHHHHHHHhccccccccccccchHHH-HHHHHHHHHHHCHHH
Q sp|Q5T4D3|TMTC  102 ------------------FHPVGFHVVNILLHSGISVLMVDVFSVLFGGLQYTSKGRRLHLAPR-ASLLAALLFAVHPVH  162 (462)
Q Consensus       102 ------------------~~~~~~rl~~~~~~~l~~~l~~~l~~~l~~~~~~~~~~~~~~~~~~-~a~~aall~~~~p~~  162 (462)
                                        .....+.....++++++++.+|.++|+++              +++ .|++++++++++|.+
T Consensus       109 ~~~~~~~~~~~~~~~~~~~p~~~~~~~~~i~~~l~v~~~y~l~~~l~--------------~~~~~al~aall~a~~p~~  174 (651)
T A7ST13_NEMVE/6  109 TVNRGYGLPPVQSCEGLGELSFFYVYSIFFLTGLMMACFFILCFYLS--------------GSILGGVLGTLCYFFNHGE  174 (651)
T ss_pred             eeecCCCCCCcccCCCcCchHHHHHHHHHHHHHHHHHHHHHHHHHHc--------------CChHHHHHHHHHHHhChhh


Q ss_pred             HHHHHhHhcHHHHHHHHHHHHHHHHHHHHHHHcCCCCCchHHHHHHHHHHHHHHHHhchHHHHHHHHHHHHHHHHHhCCC
Q sp|Q5T4D3|TMTC  163 TECVAGVVGRADLLCALFFLLSFLGYCKAFRESNKEGAHSSTFWVLLSIFLGAVAMLCKEQGITVLGLNAVFDILVIGKF  242 (462)
Q Consensus       163 ~~~~~~~~~~~~~~~~~f~ll~~~~~~~~~~~~~~~~~~~~~~~~~~~~~~~~la~l~k~~~~~~~~~~~~~~~~~~~~~  242 (462)
                      ...........|.+..++.+++++++.+..++++++     .++.++++++.+++.++|...........+..+.....+
T Consensus       175 ~~~~~~g~~~~~~~~~~f~~l~l~~~~~~~~~~~~~-----~~~~~l~gl~~~l~~~~~~~~~~~~~~~~~~~~~~~~~~  249 (651)
T A7ST13_NEMVE/6  175 ATRVMWTPPLRESFSYPYLVAQLLVVTFTLRSVKVT-----WRHITLVSMTTALFMIPWQFAQFALLTQTCALFVVYIMH  249 (651)
T ss_pred             hhhHhhCCCccccCHHHHHHHHHHHHHHHHhCCCCC-----HHHHHHHHHHHHHHHHHhhhHHHHHHHHHHHHHHHHHhh


Q ss_pred             ChHHHHHHHhhhccchHhhchhhhhhHHHHHHHHHHHHHHHHHHHHHH--------------------------------
Q sp|Q5T4D3|TMTC  243 NVLEIVQKVLHKDKSLENLGMLRNGGLLFRMTLLTSGGAGMLYVRWRI--------------------------------  290 (462)
Q Consensus       243 ~~~~~~~~~~~~~~~~~~~~~~~~~~~~~~~~~~~~~~~~~~~~~~~~--------------------------------  290 (462)
                      +.++...+.                  .....................                                
T Consensus       250 ~~~~~~~~~------------------~~~~~~~~~~~~~~~~~~~~~~~~~~~~~~~~~~~~~~~~~~~~~~~~~~~~~  311 (651)
T A7ST13_NEMVE/6  250 FITADKFCK------------------ILYGLLVAHLLNFAVQFGNSMLLSSFFMSAVISALVVAKAESQIHKLPYQLLI  311 (651)
T ss_pred             cCCHHHHHH------------------HHHHHHHHHHHHHHHHccchHHHHHHHHHHHHHHHHHHHHHhhhccCCHHHHH


Q ss_pred             -------------------------------hCCCCCCccccCCcchhcchhhHhHhHHHHHHHHHHHHhhccHhhhccc
Q sp|Q5T4D3|TMTC  291 -------------------------------MGTGPPAFTEVDNPASFADSMLVRAVNYNYYYSLNAWLLLCPWWLCFDW  339 (462)
Q Consensus       291 -------------------------------~~~~~~~~~~~~~~~~~~~~~~~~~~~~~~~~~~~~~~~~~p~~~~~~~  339 (462)
                                                     .................................                
T Consensus       312 ~~~~~~~~~~~~~~~~~~~~~~~~~~~~~~~~~~~~~~~~~~~~~~~~~~~~~~~~~~~~~~~~----------------  375 (651)
T A7ST13_NEMVE/6  312 WATQGLGFAAGTLGIKVAVAKVLSIADDSKFTSYRDFHTLLYTCAPEFDFLDQEAPVKLTKTLL----------------  375 (651)
T ss_pred             HHHHHHHHHHHHHHHHHHHHHhcCcccccccCCCCCHHHHHHhcchhcCCCChHHHHHHHHhcH----------------


Q ss_pred             cccccCcccccchHHHHHHHHHHHHHHHHHHHHHhcCCCcchHH------------------------HHHHHHHHHHHH
Q sp|Q5T4D3|TMTC  340 SMGCIPLIKSISDWRVIALAALWFCLIGLICQALCSEDGHKRRI------------------------LTLGLGFLVIPF  395 (462)
Q Consensus       340 ~~~~~~~~~~~~~~~~~~~~~~~~~~~~~~~~~~~~~~~~~~~~------------------------~~~~~~~~~~~~  395 (462)
                                   .......+..+++........+.+++++.+.                        ..+.+++.+...
T Consensus       376 -------------~~~~~~~~~~~~~~~~~~~~~~~~~~~~~~~~~~~~~~~~~~~~~~~~~~~~~~~~~~~~~~~~~~~  442 (651)
T A7ST13_NEMVE/6  376 -------------LPSAIVAASAVIAKVGASEWEYWVRGKKSQVKSDSADEHDEGAQGQEANPRPHAEYVYHVLQAMAFV  442 (651)
T ss_pred             -------------HHHHHHHHHHHHHHHHHHHHHHHHhcccccCCCCCccccccccccccCCCCCchHHHHHHHHHHHHH


Q ss_pred             hhHhccccccchhHHHhhhhHHHHHHHHHHHHHHHH-HHhchhhHHHHHHHHHHHHHHHHHHHHHh
Q sp|Q5T4D3|TMTC  396 LPASNLFFRVGFVVAERVLYLPSVGYCVLLTFGFGA-LSKHTKKKKLIAAVVLGILFINTLRCVLR  460 (462)
Q Consensus       396 ~~~~~~~~~~~~~~~~ry~~~~~~~~~ll~a~~~~~-~~~~~~~~~~~~~~~~~~~~~~~~~~~~~  460 (462)
                      ..         .....||..+..|+++++++.++.+ +.+..+++.....+.+++++.........
T Consensus       443 ~~---------~~~~~R~~~~~~p~l~il~a~~~~~~~~~~~~~~~~~~~~~~~~~~~~~~~~~~~  499 (651)
T A7ST13_NEMVE/6  443 LM---------AVIIMRLKLFGTPALCVLASLVASRQFFSFLGDRRRHQAIVIALIAVMSVQGFSN  499 (651)
T ss_pred             HH---------HHHHHHHHHHHHHHHHHHHHHHhcHHHHHhhhHHHHHHHHHHHHHHHHHhcchhh


No 8
>PF04188.14 ; Mannosyl_trans2 ; Mannosyltransferase (PIG-V)
Probab=99.58  E-value=1.4e-12  Score=117.76  Aligned_cols=331  Identities=10%  Similarity=-0.047  Sum_probs=0.0  Template_Neff=9.700

Q ss_pred             cCchHHHH--hcccc-cCCCChhhhhcccccccccCCCCCccccCchHHHHHHHHHHHhCCCC-----------chHHHH
Q sp|Q5T4D3|TMTC   44 FDDSEAIV--NNKDL-QAETPLGDLWHHDFWGSRLSSNTSHKSYRPLTVLTFRINYYLSGGFH-----------PVGFHV  109 (462)
Q Consensus        44 ~Dd~~~~~--~~~~~-~~~~~~~~~~~~~~~~~~~~~~~~~~~~~Pl~~~~~~~~~~~~gg~~-----------~~~~rl  109 (462)
                      |||.+|..  .+++- ...+....+                   +|+++++......++ |.+           ..+.|+
T Consensus        60 wD~~~y~~~~ia~~g~y~~~~~~~f-------------------~Pl~p~l~~~~~~l~-~~~~~~~~~~~~~~~~~~~~  119 (432)
T GPI18_YEAST/2-   60 WDSVFFIKNITSKNGKPQFEHEYAF-------------------SQLWTFFVRLFIKSN-NDSIYHALRVGVAIENVLFY  119 (432)
T ss_pred             ccHHHHhhhhHHHcCCCcccccccc-------------------hHHHHHHHHHHHHhc-ccchHHHHHHHHHHHHHHHH


Q ss_pred             HH-HHHHHHHHHHHHHHHHHHhccccccccccccchHHHHHHHHHHHHHHCHHHHHHHHhHhcHHHHHHHHHHHHHHHHH
Q sp|Q5T4D3|TMTC  110 VN-ILLHSGISVLMVDVFSVLFGGLQYTSKGRRLHLAPRASLLAALLFAVHPVHTECVAGVVGRADLLCALFFLLSFLGY  188 (462)
Q Consensus       110 ~~-~~~~~l~~~l~~~l~~~l~~~~~~~~~~~~~~~~~~~a~~aall~~~~p~~~~~~~~~~~~~~~~~~~f~ll~~~~~  188 (462)
                      ++ .+++++++..+|.++++.++             +++.|..++++++++|..... ...  .+|.+..++.+++++++
T Consensus       120 ~s~~~~~~~~~~~ly~l~~~~~~-------------~~~~a~~a~~l~~~~P~~~~~-~~~--~~E~l~~~l~~~~~~~~  183 (432)
T GPI18_YEAST/2-  120 LSGIVLYFLTKKIFSQNIRQSQF-------------ARTIAKKTSLLFFLTSAAGFL-TSI--YSEPLSFFFAFVGIWSR  183 (432)
T ss_pred             HHHHHHHHHHHHHHHhhhHhhhc-------------cHHHHHHHHHHHhhCCchHHh-hcc--CcHHHHHHHHHHHHHHH


Q ss_pred             HHHHHHcCCCCCchHHHHHHHHHHHHHHHHh-chHHHHHHHHHHHHHHHHHh------CCCChHHHHHHHhhhccchHhh
Q sp|Q5T4D3|TMTC  189 CKAFRESNKEGAHSSTFWVLLSIFLGAVAML-CKEQGITVLGLNAVFDILVI------GKFNVLEIVQKVLHKDKSLENL  261 (462)
Q Consensus       189 ~~~~~~~~~~~~~~~~~~~~~~~~~~~la~l-~k~~~~~~~~~~~~~~~~~~------~~~~~~~~~~~~~~~~~~~~~~  261 (462)
                      .+..+++++      .++...++++.+++.+ +|.+++...+......+...      ++++.++..+..          
T Consensus       184 ~~~~~~~~~------~~~~~~~~~~~~la~~~~R~~g~~~~~~~~~~~l~~~~~~~~~~~~~~~~~~~~~----------  247 (432)
T GPI18_YEAST/2-  184 ECSISVPVL------GQFDISWRYWFPYSFISMACFTLASLNRSNCVLLGIYFIFDLIELTKNRKFVKAI----------  247 (432)
T ss_pred             HhccCCCCC------CchhHHHHHHHHHHHHHHHhHHHHHHHHHHHHHHHHHHHHHHHHhhhhHHHHHHH----------


Q ss_pred             chhhhhhHHHHHHHHHHHHHHHHHHHHHH-hCCCCCCccccCCcchhc--------chhhHhHhHHHHHHHHHHHHhhcc
Q sp|Q5T4D3|TMTC  262 GMLRNGGLLFRMTLLTSGGAGMLYVRWRI-MGTGPPAFTEVDNPASFA--------DSMLVRAVNYNYYYSLNAWLLLCP  332 (462)
Q Consensus       262 ~~~~~~~~~~~~~~~~~~~~~~~~~~~~~-~~~~~~~~~~~~~~~~~~--------~~~~~~~~~~~~~~~~~~~~~~~p  332 (462)
                              ........+....+....... ..................        .....+.........         
T Consensus       248 --------~~~~~~~~~~~~p~~~~~~~~~~~~f~~~~~~w~~~~~~~~~~~~~~~~~~~~q~~yw~~g~~---------  310 (432)
T GPI18_YEAST/2-  248 --------CFPLLSGSLMFSALLYQQYYLPYKTFCPQRGEWCKSQLFSSIFITKTSLYSYIQSHYWGVGLL---------  310 (432)
T ss_pred             --------HHHHHHHHHHHHHHHHHHHHHHHHHHCCCCChhHhCCCCCchhhcccchHHHHHHHcCCCcch---------


Q ss_pred             HhhhccccccccCcccccchHHHHHHHHHHHHHHHHHHHHHhcCCCcchHHHHHHHHHHHHHHhhHhccccccchhHHHh
Q sp|Q5T4D3|TMTC  333 WWLCFDWSMGCIPLIKSISDWRVIALAALWFCLIGLICQALCSEDGHKRRILTLGLGFLVIPFLPASNLFFRVGFVVAER  412 (462)
Q Consensus       333 ~~~~~~~~~~~~~~~~~~~~~~~~~~~~~~~~~~~~~~~~~~~~~~~~~~~~~~~~~~~~~~~~~~~~~~~~~~~~~~~r  412 (462)
                                  ........+.........+..+..+....++++++..................      ........|
T Consensus       311 ------------~~~~~~~~~~~ll~~p~~~l~~~~~~~~~~~~~~~~~~~~~~~~~~~~~~~~~------~~~~~~~~R  372 (432)
T GPI18_YEAST/2-  311 ------------KYWTPNNIPNFLFAVPNIIILIYSSIYFSKIYPSYNLKALVWITRALVVIVCF------FAHVQILNR  372 (432)
T ss_pred             ------------hcCCccchhHHHhHHHHHHHHHHHHHHHHhhCCccccHHHHHHHHHHHHHHHH------HHHHHHHHH


Q ss_pred             hhhHHHHHHHHHHHHHHHHHHhchhhHH------HHHHHHHHHHHHHHHHHHHhcC
Q sp|Q5T4D3|TMTC  413 VLYLPSVGYCVLLTFGFGALSKHTKKKK------LIAAVVLGILFINTLRCVLRSG  462 (462)
Q Consensus       413 y~~~~~~~~~ll~a~~~~~~~~~~~~~~------~~~~~~~~~~~~~~~~~~~~~~  462 (462)
                      |.. ..|++.+.++..+.+..++.++..      .....+...+....+....-.+
T Consensus       373 ~~~-~~P~l~~~~a~~~~~~~~~~~~~~~~~~~~~~~~~~~~~~~~~~~~~~l~~~  427 (432)
T GPI18_YEAST/2-  373 IAS-FLPLHLWYLADRLVKTSDPKKMENPKGDDKIVKFYIYWLAFWIPLQTILFAA  427 (432)
T ss_pred             HHh-ccHHHHHHHHHHHhcCCCCCcCCCCCCCCHHHHHHHHHHHHHHHHHHHHHHc


No 9
>PF12250.9 ; AftA_N ; Arabinofuranosyltransferase N terminal
Probab=99.53  E-value=1.6e-11  Score=109.68  Aligned_cols=321  Identities=10%  Similarity=-0.035  Sum_probs=0.0  Template_Neff=8.400

Q ss_pred             HHHHHHHHHHHHHHHhhhcCC-CcccCchHHHHhcccccCCCChhhhhcccccccccCCCCCccccCchHHHHHHHHHHH
Q sp|Q5T4D3|TMTC   20 FWAKLVVGSVAIVCFARSYDG-DFVFDDSEAIVNNKDLQAETPLGDLWHHDFWGSRLSSNTSHKSYRPLTVLTFRINYYL   98 (462)
Q Consensus        20 ~~~~~~l~~~~~~~~~~~~~~-~~~~Dd~~~~~~~~~~~~~~~~~~~~~~~~~~~~~~~~~~~~~~~Pl~~~~~~~~~~~   98 (462)
                      ....++...+...++...... +.+.||..+....+.+.++....++..          .+..+.|||+++++.+....+
T Consensus        75 ~~~~l~~~~l~~~L~~t~~~~~gl~~D~~~~~~~~~~~~~~~~~~d~~~----------~~~~~~YPPl~~~l~~~~~~l  144 (432)
T U3GUY2_9CORY/3   75 SPAALVITTLGIPLSATRLYLDGINVDQGFRTQFLTWMGYTIHLSDMNY----------IDMPSYYPGAWFWIGGRLANL  144 (432)
T ss_pred             HHHHHHHHHHHHHHhcCcccCCCccccHHHHHHHHHHHHhccccccccC----------CCCcccCChHHHHHHHHHHHH


Q ss_pred             hCCCCc-hHHHHHHHHHHHHHHHHHHHHHHHHhccccccccccccchHHHHH-HHHHHHHHHCHHHHHHHHhHhcHHHHH
Q sp|Q5T4D3|TMTC   99 SGGFHP-VGFHVVNILLHSGISVLMVDVFSVLFGGLQYTSKGRRLHLAPRAS-LLAALLFAVHPVHTECVAGVVGRADLL  176 (462)
Q Consensus        99 ~gg~~~-~~~rl~~~~~~~l~~~l~~~l~~~l~~~~~~~~~~~~~~~~~~~a-~~aall~~~~p~~~~~~~~~~~~~~~~  176 (462)
                      + |.++ ...|..+++...++...+|.+.|++++             ++..+ .++++..++.|..     ......+..
T Consensus       145 ~-G~~~~~a~r~~~~l~~~l~~~~~y~l~r~l~~-------------~~~~al~ia~~~~~~~~~~-----~~~~~y~~l  205 (432)
T U3GUY2_9CORY/3  145 L-GLAGWEVFQPWALISLATAGSILVPVWQRICG-------------SLTVASGIALVTTSITIVM-----SADEPYAAI  205 (432)
T ss_pred             h-CCCHHHHhHHHHHHHHHHHHHHHHHHHHHHHC-------------CHHHHHHHHHHHHHHHHhc-----CCCCcHHHH


Q ss_pred             HHHHHHHHHHHHHHHHHHcCCCCCchHHHHHHHHHHHHHHHHhchHHHHHHHHHHHH----HHHHHhCCCChHHHHHHHh
Q sp|Q5T4D3|TMTC  177 CALFFLLSFLGYCKAFRESNKEGAHSSTFWVLLSIFLGAVAMLCKEQGITVLGLNAV----FDILVIGKFNVLEIVQKVL  252 (462)
Q Consensus       177 ~~~f~ll~~~~~~~~~~~~~~~~~~~~~~~~~~~~~~~~la~l~k~~~~~~~~~~~~----~~~~~~~~~~~~~~~~~~~  252 (462)
                      ...+....++++.+..+++        ++.....+++.+++.++|............    ......++++         
T Consensus       206 ~~~~l~~~l~~~~r~l~~~--------~~~~~~~gl~lgl~~l~y~~~~~~~~~~~~~~~~l~~~~~~~~~---------  268 (432)
T U3GUY2_9CORY/3  206 ITMGVPAATVMMRRALTGS--------LWPLIGLTLYIGVSAAMYTLFTAVVALSVCVMAALFAVVFDHSI---------  268 (432)
T ss_pred             HHHHHHHHHHHHHHHhcCC--------chHHHHHHHHHHHHHHHhHHHHHHHHHHHHHHHHHHHHHcCCCc---------


Q ss_pred             hhccchHhhchhhhhhHHHHHHHHHHHHHHHHHHHHHHhCCCCCCccccCCcchhcchhhHhHhHHHHHHHHHHHHhhcc
Q sp|Q5T4D3|TMTC  253 HKDKSLENLGMLRNGGLLFRMTLLTSGGAGMLYVRWRIMGTGPPAFTEVDNPASFADSMLVRAVNYNYYYSLNAWLLLCP  332 (462)
Q Consensus       253 ~~~~~~~~~~~~~~~~~~~~~~~~~~~~~~~~~~~~~~~~~~~~~~~~~~~~~~~~~~~~~~~~~~~~~~~~~~~~~~~p  332 (462)
                                  +.....................++.......+...+.....-...+..+........           
T Consensus       269 ------------~~~~~~~~~~~~a~~~a~~~~~P~l~~~~~~~~~~~~~~~~~~~~~~~~~~~p~~~~-----------  325 (432)
T U3GUY2_9CORY/3  269 ------------KPLLRLLIIGTGSALIASTVWAPYLTAILSGQPHSGATAMHYLPPTGAQVPMPMLQF-----------  325 (432)
T ss_pred             ------------hHHHHHHHHHHHHHHHHHHHHHHHHHHHHhCCCCCCcchHhcCCccccCCCCccccc-----------


Q ss_pred             HhhhccccccccCcccccchHHHHHHHHHHHHHHHHHHHHHhcCCCcchHHHHHHHHHHHHHHhhHhccccccchhHHHh
Q sp|Q5T4D3|TMTC  333 WWLCFDWSMGCIPLIKSISDWRVIALAALWFCLIGLICQALCSEDGHKRRILTLGLGFLVIPFLPASNLFFRVGFVVAER  412 (462)
Q Consensus       333 ~~~~~~~~~~~~~~~~~~~~~~~~~~~~~~~~~~~~~~~~~~~~~~~~~~~~~~~~~~~~~~~~~~~~~~~~~~~~~~~r  412 (462)
                                               .....+.+++......+++ ++..+.....+....+..+...............|
T Consensus       326 -------------------------~~~~~L~l~Glv~l~~~~r-~~~~~~l~~~~~~~y~w~~~~~~~~~~~~~ll~~R  379 (432)
T U3GUY2_9CORY/3  326 -------------------------NLVGLLCLLGLAYLIVRIA-DPDVRSMLIAQIVFYGWIVTSMIVSLSGKTLLGFR  379 (432)
T ss_pred             -------------------------cHHHHHHHHHHHHHHHHhc-CHhHHHHHHHHHHHHHHHHHHHHHHHhCCCchhHh


Q ss_pred             hhhHHHHHHHHHHHHHHHHHHhc
Q sp|Q5T4D3|TMTC  413 VLYLPSVGYCVLLTFGFGALSKH  435 (462)
Q Consensus       413 y~~~~~~~~~ll~a~~~~~~~~~  435 (462)
                      +..+..+.+++.++.++.++.+.
T Consensus       380 ~~~~l~~~l~~~~a~gi~~l~~~  402 (432)
T U3GUY2_9CORY/3  380 LDAIITIQLATAGMLALAELRLV  402 (432)
T ss_pred             HHHHHHHHHHHHHHHHHHHHHHc


No 10
>PF09913.10 ; DUF2142 ; Predicted membrane protein (DUF2142)
Probab=99.50  E-value=8.8e-12  Score=111.53  Aligned_cols=324  Identities=12%  Similarity=-0.019  Sum_probs=0.0  Template_Neff=9.800

Q ss_pred             HHHhhhcCCCcccCchHHHHhcccccCCCChhhhhcccc-----------------------------------------
Q sp|Q5T4D3|TMTC   32 VCFARSYDGDFVFDDSEAIVNNKDLQAETPLGDLWHHDF-----------------------------------------   70 (462)
Q Consensus        32 ~~~~~~~~~~~~~Dd~~~~~~~~~~~~~~~~~~~~~~~~-----------------------------------------   70 (462)
                      ..+..........||..|+..+....+++......+...                                         
T Consensus         4 ~~~~~~~P~~~~pDE~~H~~~a~~ia~g~~~~~~~~~~~~~~~~~~~~~~~~~~~~~~~~~~~~~~~~~~~~~~~~~~~~   83 (405)
T Q01XM3_SOLUE/3    4 LAFAVVMPPFQVPDEDGHFIRAYLISRGEFVGRGAPRVPGTVVLSMMRYPEMGERFGRFKPRELVRDLIPHPGSVSPEVP   83 (405)
T ss_pred             eehhhccCCCCCCChHHHHHHHHHHHcCceeeecCCCCCCcccchhccCcccccccCCCCchHHHhccCCCCCCCCCCcc


Q ss_pred             -----cccccCCCCCccc-----cCchHHHHHHHHH---HHhCCCC----chHHHHHHHHHHHHHHHHHHHHHHHHhccc
Q sp|Q5T4D3|TMTC   71 -----WGSRLSSNTSHKS-----YRPLTVLTFRINY---YLSGGFH----PVGFHVVNILLHSGISVLMVDVFSVLFGGL  133 (462)
Q Consensus        71 -----~~~~~~~~~~~~~-----~~Pl~~~~~~~~~---~~~gg~~----~~~~rl~~~~~~~l~~~l~~~l~~~l~~~~  133 (462)
                           .......+.....     +||++++..+...   +++ |.+    ....|+.+++++++++.+++.++++..   
T Consensus        84 ~~~~~~~~~~~~~~~~~~~~~~~~pPl~y~~~a~~~~l~~~~-~~~~~~~~~~~Rl~s~l~~~~~~~~~~~~~~~~~---  159 (405)
T Q01XM3_SOLUE/3   84 SLNLGNLDVRHRWLPWSIIGSSLYCPLVYMPASLGIATVRIL-SGSPLLMMYGARLFNVIVFAAALAISFRLAPRYR---  159 (405)
T ss_pred             ccccccCCCcccccCccccCccccCHHhHHHHHHHHHHHHHc-cCCHHHHHHHHHHHHHHHHHHHHHHHHHHChhhH---


Q ss_pred             cccccccccchHHHHHHHHHHHHHHCHHHHHHHHhHhcHHHHHHHHHHHHHHHHHHHHHHHc-CCCCCchHHHHHHHHHH
Q sp|Q5T4D3|TMTC  134 QYTSKGRRLHLAPRASLLAALLFAVHPVHTECVAGVVGRADLLCALFFLLSFLGYCKAFRES-NKEGAHSSTFWVLLSIF  212 (462)
Q Consensus       134 ~~~~~~~~~~~~~~~a~~aall~~~~p~~~~~~~~~~~~~~~~~~~f~ll~~~~~~~~~~~~-~~~~~~~~~~~~~~~~~  212 (462)
                                       .++++++++|.....+...  ++|.+..++.+++++++.+..+++ +       ++..++.++
T Consensus       160 -----------------~~~~~~a~~P~~~~~~~~~--~~D~~~~~~~~~~~~~~~~~~~~~~~-------~~~~~~~~~  213 (405)
T Q01XM3_SOLUE/3  160 -----------------ALFTAVALMPMTLQQAGGI--SADLVTIAFSFVGFSLVLHSREHFVS-------RRLLILIVL  213 (405)
T ss_pred             -----------------HHHHHHHhchHHHHHHhcC--ChHHHHHHHHHHHHHHHHhcCCcCCC-------HHHHHHHHH


Q ss_pred             HHHHHHhchHHHHHHHHHHHHHHHHHhCCCChHHHHHHHhhhccchHhhchhhhhhHHHHHHHHHHHHHHHHHHHHHHhC
Q sp|Q5T4D3|TMTC  213 LGAVAMLCKEQGITVLGLNAVFDILVIGKFNVLEIVQKVLHKDKSLENLGMLRNGGLLFRMTLLTSGGAGMLYVRWRIMG  292 (462)
Q Consensus       213 ~~~la~l~k~~~~~~~~~~~~~~~~~~~~~~~~~~~~~~~~~~~~~~~~~~~~~~~~~~~~~~~~~~~~~~~~~~~~~~~  292 (462)
                      +.+++.++|   ..++.+..+..+..+++++                     ++...........++....+........
T Consensus       214 ~~~l~~~~K---~~~~~~~l~~~~~~~~~~~---------------------~~~~~~~~~~~~~~~~~~~~~~~~~~~~  269 (405)
T Q01XM3_SOLUE/3  214 VFVMWVLCK---SSIWALPLLLLIPVSAFKN---------------------RLTWAAYLGVASVCMVGALLVWNNVTAP  269 (405)
T ss_pred             HHHHHHHHH---HHHHHHHHHHHHhHHhhCc---------------------hHHHHHHHHHHHHHHHHHHHHHHhhcCC


Q ss_pred             CCCCCc----cccCCcchhcchhhHhHhHHHHHHHHHHHHhhccHhhhccccccccCcccccchHHHHHHHHHHHHHHHH
Q sp|Q5T4D3|TMTC  293 TGPPAF----TEVDNPASFADSMLVRAVNYNYYYSLNAWLLLCPWWLCFDWSMGCIPLIKSISDWRVIALAALWFCLIGL  368 (462)
Q Consensus       293 ~~~~~~----~~~~~~~~~~~~~~~~~~~~~~~~~~~~~~~~~p~~~~~~~~~~~~~~~~~~~~~~~~~~~~~~~~~~~~  368 (462)
                      ......    ....+.........++.........+.+.............     ..................+.++..
T Consensus       270 ~~~~~~~~~~~~~~~~~~~~~~~~~~p~~~~~~~~~~~~~~~~~~~~~~~g-----~~g~~~~~lp~~~~~~~~~~l~~~  344 (405)
T Q01XM3_SOLUE/3  270 NLETFRAVRLTHGVDMPANIRLVGAHPLMFVRYLIGVVGSNLKPEIGQFIG-----AFGWLRFPLPSWVRAAYLLLVLVT  344 (405)
T ss_pred             CccchhhccccCCCChHHHHHHHHhCHHHHHHHHHHHHHHhhHHHHHHHHH-----HhhccCCCccHHHHHHHHHHHHHH


Q ss_pred             HHHHHhcCCCcchHHHHHHHHHHHHHHhhHhccccccchh---------------HHHhhh
Q sp|Q5T4D3|TMTC  369 ICQALCSEDGHKRRILTLGLGFLVIPFLPASNLFFRVGFV---------------VAERVL  414 (462)
Q Consensus       369 ~~~~~~~~~~~~~~~~~~~~~~~~~~~~~~~~~~~~~~~~---------------~~~ry~  414 (462)
                      .....++++++.+.........++...+............               .+.||+
T Consensus       345 ~~~~~~~~~~~~~~~~~~~~~~~~~~~~i~~~~~~~~~~~~~~~i~G~~~~~~~~~QgRY~  405 (405)
T Q01XM3_SOLUE/3  345 AVTEFPAKSFRTWERGVLALVLLGGVLFVHAAMCISDTTLCSGTLNSGCRDESIVFQGRYL  405 (405)
T ss_pred             HHccCCccCCCHHHHHHHHHHHHHHHHHHHHHHHHhccCCCcceeccCCCCccceeceecC


No 11
>PF13231.7 ; PMT_2 ; Dolichyl-phosphate-mannose-protein mannosyltransferase
Probab=99.50  E-value=1.6e-12  Score=99.97  Aligned_cols=157  Identities=18%  Similarity=0.208  Sum_probs=0.0  Template_Neff=11.500

Q ss_pred             ccCchHHHHHHHHHHHhCCCCchHHHHHHHHHHHHHHHHHHHHHHHHhccccccccccccchHHHHHHHHHHHHHHCHHH
Q sp|Q5T4D3|TMTC   83 SYRPLTVLTFRINYYLSGGFHPVGFHVVNILLHSGISVLMVDVFSVLFGGLQYTSKGRRLHLAPRASLLAALLFAVHPVH  162 (462)
Q Consensus        83 ~~~Pl~~~~~~~~~~~~gg~~~~~~rl~~~~~~~l~~~l~~~l~~~l~~~~~~~~~~~~~~~~~~~a~~aall~~~~p~~  162 (462)
                      +|||++.++.+....++ |++....|+.+.+++.+++..+|.+.|+..              +++.+..++.+++++|..
T Consensus         1 ~~~P~~~~~~~~~~~l~-g~~~~~~~~~~~~~~~~~~~~~~~~~~~~~--------------~~~~~~~~~~~~~~~p~~   65 (159)
T D5UN54_TSUPD/6    1 DKPPASLWVMELSTRIF-GVNSWAMLVPQALLGVAAVALLYATVRRRF--------------GAVAGLLAGLILAVTPVA   65 (159)
T ss_pred             CCChHHHHHHHHHHHHH-CCCHHHHHHHHHHHHHHHHHHHHHHHHHHH--------------HHHHHHHHHHHHHhcHHH


Q ss_pred             HHHHHhHhcHHHHHHHHHHHHHHHHHHHHHHHcCCCCCchHHHHHHHHHHHHHHHHhchHHHHHHHHHHHH--HHHHHhC
Q sp|Q5T4D3|TMTC  163 TECVAGVVGRADLLCALFFLLSFLGYCKAFRESNKEGAHSSTFWVLLSIFLGAVAMLCKEQGITVLGLNAV--FDILVIG  240 (462)
Q Consensus       163 ~~~~~~~~~~~~~~~~~f~ll~~~~~~~~~~~~~~~~~~~~~~~~~~~~~~~~la~l~k~~~~~~~~~~~~--~~~~~~~  240 (462)
                      .......  .+|....++..+++++..+..++++       .+....++++.+++..+|+.+....+...+  .....++
T Consensus        66 ~~~~~~~--~~~~~~~~~~~~~~~~~~~~~~~~~-------~~~~~~~~~~~~l~~~~k~~~~~~~~~~~~~~~~~~~~~  136 (159)
T D5UN54_TSUPD/6   66 AMMFRFN--NPDALLVLLMIAATWAMLRAVEDGR-------WRWLIVCGAFVGVGFLTKQLAVMLIVPGLALTYLVAGPP  136 (159)
T ss_pred             HHhhhcC--CHHHHHHHHHHHHHHHHHHHHHcCC-------hHHHHHHHHHHHHHHHcccchHHhhHHHHHHHHHHhCCh


Q ss_pred             CCChHHHHHHHhhhccchHhhchhhhhhHHHHHHHHHHHHHHHH
Q sp|Q5T4D3|TMTC  241 KFNVLEIVQKVLHKDKSLENLGMLRNGGLLFRMTLLTSGGAGML  284 (462)
Q Consensus       241 ~~~~~~~~~~~~~~~~~~~~~~~~~~~~~~~~~~~~~~~~~~~~  284 (462)
                      +++                     +..................+
T Consensus       137 ~~~---------------------~~~~~~~~~~~~~~~~~~~w  159 (159)
T D5UN54_TSUPD/6  137 KIG---------------------VRIAQLFAAGTSMIVAAGWW  159 (159)
T ss_pred             hHH---------------------HHHHHHHHHHHHHHHHHhcC


No 12
>PF11028.9 ; DUF2723 ; Protein of unknown function (DUF2723)
Probab=99.48  E-value=1.8e-12  Score=102.57  Aligned_cols=155  Identities=17%  Similarity=0.135  Sum_probs=0.0  Template_Neff=10.000

Q ss_pred             CchHHHHhcccccCCCChhhhhcccccccccCCCCCccccCchHHHHHHHHHHHh-CCCCchHHHHHHHHHHHHHHHHHH
Q sp|Q5T4D3|TMTC   45 DDSEAIVNNKDLQAETPLGDLWHHDFWGSRLSSNTSHKSYRPLTVLTFRINYYLS-GGFHPVGFHVVNILLHSGISVLMV  123 (462)
Q Consensus        45 Dd~~~~~~~~~~~~~~~~~~~~~~~~~~~~~~~~~~~~~~~Pl~~~~~~~~~~~~-gg~~~~~~rl~~~~~~~l~~~l~~  123 (462)
                      ||..|...+.+........                     .|++..+......++ .|.++...|+.+.+++.+++.++|
T Consensus         1 D~~~y~~~a~~~~~~~~p~---------------------~~l~~~~~~~~~~~~~~~~~~~~~r~~~~l~~~l~~~~~~   59 (188)
T F2I9U5_FLUTR/3    1 DCGEYITAANKLEVGHPPG---------------------APLFMLLGRLFSFFAEPEMVAVWINRLSALCSSFTILFLY   59 (188)
T ss_pred             ChHHHHHHHhhcCCCCCCC---------------------hHHHHHHHHHHHhcCCCCcHHHHHHHHHHHHHHHHHHHHH


Q ss_pred             HHHHHHhccccccccccccchHHH------------------HHHHHHHHHHHCHHHHHHHHhHhcHHHHHHHHHHHHHH
Q sp|Q5T4D3|TMTC  124 DVFSVLFGGLQYTSKGRRLHLAPR------------------ASLLAALLFAVHPVHTECVAGVVGRADLLCALFFLLSF  185 (462)
Q Consensus       124 ~l~~~l~~~~~~~~~~~~~~~~~~------------------~a~~aall~~~~p~~~~~~~~~~~~~~~~~~~f~ll~~  185 (462)
                      .++|+..              +++                  .+++++++++++|.....+...  .+|.+..++.++++
T Consensus        60 ~~~~~~~--------------~~~~~~~~~~~~~~~~~~~~~~a~~a~~l~~~~p~~~~~s~~~--~~d~~~~~~~~~~l  123 (188)
T F2I9U5_FLUTR/3   60 WSITMFA--------------KKIMQRKDRDWSRGDQIATLGAGIIGALAYTFSDSFWFSAVEG--EVYAMSSLFTAAIF  123 (188)
T ss_pred             HHHHHHH--------------HHHHhccccccccchHHHHHHHHHHHHHHHHHchhHHHHhhhc--chhHHHHHHHHHHH


Q ss_pred             HHHHHHHHHcCCCCCchHH-------------HHHHHHHHHHHHHHhchHHHHHHHHHHHHHHHHHhCCCC
Q sp|Q5T4D3|TMTC  186 LGYCKAFRESNKEGAHSST-------------FWVLLSIFLGAVAMLCKEQGITVLGLNAVFDILVIGKFN  243 (462)
Q Consensus       186 ~~~~~~~~~~~~~~~~~~~-------------~~~~~~~~~~~la~l~k~~~~~~~~~~~~~~~~~~~~~~  243 (462)
                      +++.+..++++       .             ++..+++++.+++.++|+.++.+.+..++..+...++++
T Consensus       124 ~~~~~~~~~~~-------~~~~~~~~~~~~~~~~~~l~g~~~~la~~~k~~~~~~~~~~~~~~~~~~~~~~  187 (188)
T F2I9U5_FLUTR/3  124 WMILKWDAEMI-------GIKHGEIKDSRSPMRWMILIWFMFGLAIGVHLLGLLAVPAIAYVIYFNLWEKT  187 (188)
T ss_pred             HHHHHHHHhcc-------CccCCCcCCCCChHHHHHHHHHHHHHHHHHHHHHHHHHHHHHHHHHHhhHHhc


No 13
>PF04602.13 ; Arabinose_trans ; Mycobacterial cell wall arabinan synthesis protein
Probab=99.45  E-value=1.6e-10  Score=102.36  Aligned_cols=356  Identities=9%  Similarity=-0.032  Sum_probs=0.0  Template_Neff=6.600

Q ss_pred             HHHHHHHHhhhcCCCcccCchHHHHhcccccCCCChhhhhcccccccccCCCCCccccCchHHHHHHHHHHH--hCCCCc
Q sp|Q5T4D3|TMTC   27 GSVAIVCFARSYDGDFVFDDSEAIVNNKDLQAETPLGDLWHHDFWGSRLSSNTSHKSYRPLTVLTFRINYYL--SGGFHP  104 (462)
Q Consensus        27 ~~~~~~~~~~~~~~~~~~Dd~~~~~~~~~~~~~~~~~~~~~~~~~~~~~~~~~~~~~~~Pl~~~~~~~~~~~--~gg~~~  104 (462)
                      .++...+....+..+...||.+|...+++..+++...+.+.           .+....+|+... +.+....  + |.+.
T Consensus        51 ~~v~~~l~~w~~~gp~~~DEG~Yl~~ar~~~~~G~~~npy~-----------~~~~~~~Pfg~~-~~l~~~~~~~-g~s~  117 (471)
T F6EEB8_HOYSD/2   51 LIVGAILLGWYFIGANTADDGYILNMARVAGHAGYMANYYR-----------WYGVPEAPFGWF-YDVTAALAAL-STAS  117 (471)
T ss_pred             HHHHHHHHHHHHhccCCCChHHHHHHHHHHHhcCCccccch-----------hcCCCCCCcHHH-HHHHHHHHHh-cCCh


Q ss_pred             hHHHHHHHHHHHHHHHHHHHHHHHHhccccccccccccchHHHHHHHHHHHHHHCHHHHHHHHhHhcHHHHHHHHHHHHH
Q sp|Q5T4D3|TMTC  105 VGFHVVNILLHSGISVLMVDVFSVLFGGLQYTSKGRRLHLAPRASLLAALLFAVHPVHTECVAGVVGRADLLCALFFLLS  184 (462)
Q Consensus       105 ~~~rl~~~~~~~l~~~l~~~l~~~l~~~~~~~~~~~~~~~~~~~a~~aall~~~~p~~~~~~~~~~~~~~~~~~~f~ll~  184 (462)
                      ...|++++++++++..+++....+..         .....+++.+..++.+..+....... ...  +.|....++.+++
T Consensus       118 ~~lRl~~ll~~l~~w~lL~~~vl~rl---------~~~~~~~~~a~~~aal~~la~wlp~~-~~l--r~Ep~~al~~~~~  185 (471)
T F6EEB8_HOYSD/2  118 PFVRLTTLIASILCWWIISREVIPRL---------GRRARHTPAVYWTAAAVFLAFWLPYN-NGL--RPEPVIAVGALLT  185 (471)
T ss_pred             HHHHHHHHHHHHHHHHHHHHHHHHHh---------ccccCCcHHHHHHHHHHHHHHHcccc-CCC--CcHHHHHHHHHHH


Q ss_pred             HHHHHHHHHHcCCCCCchHHHHHHHHHHHHHHHHhchHHHHHHHHHHHHHHHHHhCCCChHHHHHHHhhhccchHhhchh
Q sp|Q5T4D3|TMTC  185 FLGYCKAFRESNKEGAHSSTFWVLLSIFLGAVAMLCKEQGITVLGLNAVFDILVIGKFNVLEIVQKVLHKDKSLENLGML  264 (462)
Q Consensus       185 ~~~~~~~~~~~~~~~~~~~~~~~~~~~~~~~la~l~k~~~~~~~~~~~~~~~~~~~~~~~~~~~~~~~~~~~~~~~~~~~  264 (462)
                      +++..+..++++       .....+++++.++++.+|++++.....+.+......++.+                     
T Consensus       186 l~l~~ra~~~~~-------~~~~alag~~~gla~~aKPtg~~~la~ll~~~~~~~r~~~---------------------  237 (471)
T F6EEB8_HOYSD/2  186 WISVERAIATGR-------LLPAAIATIIAAFSLAAGPTGLMAVAALLAGSRPLLAILI---------------------  237 (471)
T ss_pred             HHHHHHHHhcCC-------cHHHHHHHHHHHHHHhcCHhHHHHHHHHHHHHHHHHHHHH---------------------


Q ss_pred             hhhhHHHH--H-----------------HHHHHHHHHHHHHHHHHhCCCCCCccccCCcchhcchhhHhHhHHHHHHHHH
Q sp|Q5T4D3|TMTC  265 RNGGLLFR--M-----------------TLLTSGGAGMLYVRWRIMGTGPPAFTEVDNPASFADSMLVRAVNYNYYYSLN  325 (462)
Q Consensus       265 ~~~~~~~~--~-----------------~~~~~~~~~~~~~~~~~~~~~~~~~~~~~~~~~~~~~~~~~~~~~~~~~~~~  325 (462)
                           ...  .                 ....+...........+..++..+..+................+..++....
T Consensus       238 -----~r~~~~~~~~~~~~~~~~~~~~~~la~~~a~~~~~l~~~f~d~sl~~~~~~~~~~~~~~~~~~~~~e~~Ry~~l~  312 (471)
T F6EEB8_HOYSD/2  238 -----KRAKQLTPNTTTGNKHTPLASGRPHRPLLAAGTAVLFIIFYDQTLAAVSEASRLRTIIGPSNSWYNEFFRYSELF  312 (471)
T ss_pred             -----HHHHhcCCCCCCCCCCCCCCCCccHHHHHHHHHHHHHHHHhcCcHHHHHHHHHHHhhcCCCCHHhhhHHHHHHHh


Q ss_pred             HHHhhccHhhhccccccccCcccccchHHHHHHHHHHHHHHHHHHHHHhcCCCcchHHHHHHHHHHHHHHhhHhcccccc
Q sp|Q5T4D3|TMTC  326 AWLLLCPWWLCFDWSMGCIPLIKSISDWRVIALAALWFCLIGLICQALCSEDGHKRRILTLGLGFLVIPFLPASNLFFRV  405 (462)
Q Consensus       326 ~~~~~~p~~~~~~~~~~~~~~~~~~~~~~~~~~~~~~~~~~~~~~~~~~~~~~~~~~~~~~~~~~~~~~~~~~~~~~~~~  405 (462)
                      ..                 ....+...-......+..+..+.......++.++.........+.+....+....+.    
T Consensus       313 ~~-----------------~~~g~~~rr~~vll~~~~l~~~~~~l~r~~r~~~~~~~p~~rl~~~~~~~~~~l~~t----  371 (471)
T F6EEB8_HOYSD/2  313 SQ-----------------TADGSIARRFPVLIMIVCIFTAAAAIIHSASKSKLAKGPTLRLLAVSIMSFGFLAAT----  371 (471)
T ss_pred             cC-----------------CCCCcHHHHHHHHHHHHHHHHHHHHHHHHhccccccCChHHHHHHHHHHHHHHHHhC----


Q ss_pred             chhHHHhhhhHHHHHHHHHHHHHHHHHHhchhhHHHHHHHHHHHHHHHHHHHHHhcC
Q sp|Q5T4D3|TMTC  406 GFVVAERVLYLPSVGYCVLLTFGFGALSKHTKKKKLIAAVVLGILFINTLRCVLRSG  462 (462)
Q Consensus       406 ~~~~~~ry~~~~~~~~~ll~a~~~~~~~~~~~~~~~~~~~~~~~~~~~~~~~~~~~~  462 (462)
                       ..+..+|+-...+....+++.......+...+...........+.......+...|
T Consensus       372 -ptKwthhfg~~a~~~~~~~a~~~~~~~~~~~r~~~~~~~~~~~~~~~~al~~~g~N  427 (471)
T F6EEB8_HOYSD/2  372 -PTKWVHHFGAFAGIGAAIAALAAVALTTPLFQSPRNRVLFTGIVVIIAAYAATGPN  427 (471)
T ss_pred             -CchhhhhHHHHHHHHHHHHHHHHHHhcchhcCCHHHHHHHHHHHHHHHHHHHhCcc


No 14
>PF06728.14 ; PIG-U ; GPI transamidase subunit PIG-U
Probab=99.28  E-value=5e-09  Score=92.14  Aligned_cols=306  Identities=7%  Similarity=-0.126  Sum_probs=0.0  Template_Neff=11.100

Q ss_pred             CchHHHHhcccccCCCChhhhhcccccccccCCCCCccccCchHHHHHHHHHHHhCCCCchHHHHHHHHHHHHHHHHHHH
Q sp|Q5T4D3|TMTC   45 DDSEAIVNNKDLQAETPLGDLWHHDFWGSRLSSNTSHKSYRPLTVLTFRINYYLSGGFHPVGFHVVNILLHSGISVLMVD  124 (462)
Q Consensus        45 Dd~~~~~~~~~~~~~~~~~~~~~~~~~~~~~~~~~~~~~~~Pl~~~~~~~~~~~~gg~~~~~~rl~~~~~~~l~~~l~~~  124 (462)
                      |...+........++.+..+              .....+||+..++.....  + +.+....|+++.++.++++.++|.
T Consensus        35 d~~~~~~~~~~~~~G~~py~--------------~~~~~ypP~~~~l~~~~~--~-~~~~~~~r~~~~~~~~~~~~l~~~   97 (363)
T PIGU_SCHPO/10-   35 GFLRVREGLYLYENGLDPYS--------------GGVFYQSPLLLILNYCCE--L-LGGISVTRFVYTSISTMGGLFVYL   97 (363)
T ss_pred             hHHHHHHHHHHHHcCCCCCC--------------CCcccCCcchHHHHhhhh--h-cCchHHHHHHHHHHHHHHHHHHHH


Q ss_pred             HHHHHhccccccccccccchHH--------HHHHHHHHHHHHCHHHHHHHHhHhcHHHHHHHHHHHHHHHHHHHHHHHcC
Q sp|Q5T4D3|TMTC  125 VFSVLFGGLQYTSKGRRLHLAP--------RASLLAALLFAVHPVHTECVAGVVGRADLLCALFFLLSFLGYCKAFRESN  196 (462)
Q Consensus       125 l~~~l~~~~~~~~~~~~~~~~~--------~~a~~aall~~~~p~~~~~~~~~~~~~~~~~~~f~ll~~~~~~~~~~~~~  196 (462)
                      ++++..              ++        ..+..++++++++|.........  +.|.+..++.+++++++.|    ++
T Consensus        98 ~~~~~~--------------~~~~~~~~~~~~~~~~~~~~~~~p~~~~~~~~~--~~d~~~~~~~~~al~~~~~----~~  157 (363)
T PIGU_SCHPO/10-   98 IAKQAR--------------VLDPNQVLSTCSPLWISVIYLLNPLTFLPGIAC--SADMILNFTTLMTIYFASC----GS  157 (363)
T ss_pred             HHHHhh--------------hcCcccccccCCcHHHHHHHHhCHHHHHHHHhc--chHHHHHHHHHHHHHHHhC----CC


Q ss_pred             CCCCchHHHHHHHHHHHHHHHHhchHHHHHHHHHHHHHHHHHhCCCChHHHHHHHhhhccchHhhchhhhhhHHHHHHHH
Q sp|Q5T4D3|TMTC  197 KEGAHSSTFWVLLSIFLGAVAMLCKEQGITVLGLNAVFDILVIGKFNVLEIVQKVLHKDKSLENLGMLRNGGLLFRMTLL  276 (462)
Q Consensus       197 ~~~~~~~~~~~~~~~~~~~la~l~k~~~~~~~~~~~~~~~~~~~~~~~~~~~~~~~~~~~~~~~~~~~~~~~~~~~~~~~  276 (462)
                                ...++++.+++..+|...+...+.........++.++                    ..+..........
T Consensus       158 ----------~~~ag~~~gla~~~K~~~~~~~~~~~~~~~~~~~~~~--------------------~~~~~~~~~~~~~  207 (363)
T PIGU_SCHPO/10-  158 ----------YAIYACCMALTVFINPNALLLFFPSYLILRKCNSSIK--------------------FRQIFVVFLFYLA  207 (363)
T ss_pred             ----------HHHHHHHHHHHHhcChHHHHHHHHHHHHHHHcCchHH--------------------HHHHHHHHHHHHH


Q ss_pred             HHHHHHHHHHH-HHHhCCCCCCccccCCcchhcchhhHhHhHHHHHHHHHHHHhhccHhhhccccccccCcccccchHHH
Q sp|Q5T4D3|TMTC  277 TSGGAGMLYVR-WRIMGTGPPAFTEVDNPASFADSMLVRAVNYNYYYSLNAWLLLCPWWLCFDWSMGCIPLIKSISDWRV  355 (462)
Q Consensus       277 ~~~~~~~~~~~-~~~~~~~~~~~~~~~~~~~~~~~~~~~~~~~~~~~~~~~~~~~~p~~~~~~~~~~~~~~~~~~~~~~~  355 (462)
                      ......+.... ........................................                            
T Consensus       208 ~~~~~~~~~~~~~~~~~~~~~~~~~~~~~~~~~~~~~~~~~~~~~~~~~~~~----------------------------  259 (363)
T PIGU_SCHPO/10-  208 GLIITSGFFLNSLSFLKIPFRVYLDSHDLTPNLGLWWYFFTEMFNEFRTFFL----------------------------  259 (363)
T ss_pred             HHHHHHHHhhcCHHHHHHHHhhhccccccCCCHHHHHHHHHhHhHHHHHHHH----------------------------


Q ss_pred             HHHHHHHHHHHHHHHHHHhcCCCcchHHHHHHHHHHHHHHhhHhccccccchhHHHhhhhHHHHHHHHHHHHHHHHHHhc
Q sp|Q5T4D3|TMTC  356 IALAALWFCLIGLICQALCSEDGHKRRILTLGLGFLVIPFLPASNLFFRVGFVVAERVLYLPSVGYCVLLTFGFGALSKH  435 (462)
Q Consensus       356 ~~~~~~~~~~~~~~~~~~~~~~~~~~~~~~~~~~~~~~~~~~~~~~~~~~~~~~~~ry~~~~~~~~~ll~a~~~~~~~~~  435 (462)
                          ................+++++................+...          .+|.....|.+.+...   .....+
T Consensus       260 ----~~~~~~~~~~~~~~~~~~~~~~~~~~~~~~~~~~~~~~~~~----------~~y~~~~~p~~~~~~~---~~~~~~  322 (363)
T PIGU_SCHPO/10-  260 ----FVFAILPLMFVLPVSIRLYYLPLPITIALIGLHSLFKAYPS----------ICDLSIFLSLLPIFNK---VQDRMR  322 (363)
T ss_pred             ----HHHHHHHHHHHHHHHHHhccChHHHHHHHHHHHHHhCCCCc----------HHHHHHHHHHHHhcHH---HHHHhh


Q ss_pred             hhhHHHHHHHHHHHHHHHHHHHHHhcC
Q sp|Q5T4D3|TMTC  436 TKKKKLIAAVVLGILFINTLRCVLRSG  462 (462)
Q Consensus       436 ~~~~~~~~~~~~~~~~~~~~~~~~~~~  462 (462)
                      ...........................
T Consensus       323 ~~~~~~~~~~~~~~~~~~~~~~~~~~~  349 (363)
T PIGU_SCHPO/10-  323 YSLLTNNAIVFALVLGSAFYHSWITLG  349 (363)
T ss_pred             hHHHHHHHHHHHHHHHHHHHHHHHhcC


No 15
>PF15971.6 ; Mannosyl_trans4 ; DolP-mannose mannosyltransferase
Probab=99.22  E-value=3.9e-10  Score=86.72  Aligned_cols=151  Identities=19%  Similarity=0.087  Sum_probs=0.0  Template_Neff=11.100

Q ss_pred             CCCccccCchHHHHHHHHHHHhCCCCchHHHHHHH----HHHHHHHHHHHHHHHHHhccccccccccccchHH-HHHHHH
Q sp|Q5T4D3|TMTC   78 NTSHKSYRPLTVLTFRINYYLSGGFHPVGFHVVNI----LLHSGISVLMVDVFSVLFGGLQYTSKGRRLHLAP-RASLLA  152 (462)
Q Consensus        78 ~~~~~~~~Pl~~~~~~~~~~~~gg~~~~~~rl~~~----~~~~l~~~l~~~l~~~l~~~~~~~~~~~~~~~~~-~~a~~a  152 (462)
                      .+..+++||++.++......++ |+++...|+.+.    +++.+++..+|.+.|+..              ++ +.+..+
T Consensus         6 ~~~~~~~ppl~~~~~~~~~~l~-g~~~~~~~~~~~~~~~~~~~~~~~~~~~~~~~~~--------------~~~~~~~~~   70 (163)
T Q5V0R1_HALMA/1    6 VDAWEPKLPLSYETTGVLALLS-GGDMYRLHLLSVVLMSGAVCAIVALVVMLVYDIT--------------GDDIVAPLA   70 (163)
T ss_pred             ccccCCCCcHHHHHHHHHHHHh-CCchHHHHHHHHHHHHHHHHHHHHHHHHHHHHHh--------------CCCCHHHHH


Q ss_pred             HHHHHHCHHHH-HHHHhHhcHHHHHHHHHHHHHHHHHHHHHHHcCCCCCchHHHHHHHHHHHHHHHHhchHHHHHHHHHH
Q sp|Q5T4D3|TMTC  153 ALLFAVHPVHT-ECVAGVVGRADLLCALFFLLSFLGYCKAFRESNKEGAHSSTFWVLLSIFLGAVAMLCKEQGITVLGLN  231 (462)
Q Consensus       153 all~~~~p~~~-~~~~~~~~~~~~~~~~f~ll~~~~~~~~~~~~~~~~~~~~~~~~~~~~~~~~la~l~k~~~~~~~~~~  231 (462)
                      +++++++|... ......  .+|....++.+++++...+    ++          ...++++.+++.++|+.+....+..
T Consensus        71 ~~~~~~~p~~~~~~~~~~--~~~~~~~~~~~~~~~~~~~----~~----------~~~~~~~~~l~~~~k~~~~~~~~~~  134 (163)
T Q5V0R1_HALMA/1   71 GLSMFLLPGFAVRPAYGF--KAKYLLVLCGLLAIYLYTR----GY----------PALSGVAAAASVGYWQAGAIFPLIV  134 (163)
T ss_pred             HHHHHHchHHhccccccc--cchHHHHHHHHHHHHHHHc----Cc----------HHHHHHHHHHHHHhhHHHhHHHHHH


Q ss_pred             HHHHHHHhCCCChHHHHHHHhhhccchHhhchhhhhhHHHHHHHHHHHHHHHHH
Q sp|Q5T4D3|TMTC  232 AVFDILVIGKFNVLEIVQKVLHKDKSLENLGMLRNGGLLFRMTLLTSGGAGMLY  285 (462)
Q Consensus       232 ~~~~~~~~~~~~~~~~~~~~~~~~~~~~~~~~~~~~~~~~~~~~~~~~~~~~~~  285 (462)
                      .......+++++                          ................
T Consensus       135 ~~~~~~~~~~~~--------------------------~~~~~~~~~~~~~~~~  162 (163)
T Q5V0R1_HALMA/1  135 VGLAVQRRDMRA--------------------------LERVVAGGLGFTIVML  162 (163)
T ss_pred             HHHHHcccchHH--------------------------HHHHHHHHHHHHHHHh


No 16
>PF09586.11 ; YfhO ; Bacterial membrane protein YfhO
Probab=99.18  E-value=2e-08  Score=98.69  Aligned_cols=371  Identities=11%  Similarity=-0.045  Sum_probs=0.0  Template_Neff=11.100

Q ss_pred             HHHHHHHHHHHHHHHhhhcCCCcc--cCchHHHHhcccccCCCChhhhh-cccccccccCCCCCccccCchHHHHHHHHH
Q sp|Q5T4D3|TMTC   20 FWAKLVVGSVAIVCFARSYDGDFV--FDDSEAIVNNKDLQAETPLGDLW-HHDFWGSRLSSNTSHKSYRPLTVLTFRINY   96 (462)
Q Consensus        20 ~~~~~~l~~~~~~~~~~~~~~~~~--~Dd~~~~~~~~~~~~~~~~~~~~-~~~~~~~~~~~~~~~~~~~Pl~~~~~~~~~   96 (462)
                      .+.+++++++.........+....  .|+..++........    .... ........+.........++..+....+..
T Consensus         3 ~~~~~l~~~~~~~~~~~~~~~~~~~~~D~~~~~~p~~~~~~----~~~~~~~~~~~~~~~~~~G~~~~~~~~~~~~~p~~   78 (832)
T Q38VZ4_LACSS/1    3 LLPFAIIFIYGLSRHVFPFGGQTIMTVDLGQQYIDFFAYFR----TTLLQHPDTFFYSFAKGLGGDMLGVWAYYLMSPFN   78 (832)
T ss_pred             HHHHHHHHHHHHHcCCCCCCCCcceeechhHhHHHHHHHHH----HHHhhCCccceeccccCCCCccHHHHHHHHhCcch


Q ss_pred             HHhCC-----CCchHHHHHHHHHHHHHHHHHHHHHHHHh-ccccccccccccchHHHHHHHHHHHHHHCHHHHHHHHhHh
Q sp|Q5T4D3|TMTC   97 YLSGG-----FHPVGFHVVNILLHSGISVLMVDVFSVLF-GGLQYTSKGRRLHLAPRASLLAALLFAVHPVHTECVAGVV  170 (462)
Q Consensus        97 ~~~gg-----~~~~~~rl~~~~~~~l~~~l~~~l~~~l~-~~~~~~~~~~~~~~~~~~a~~aall~~~~p~~~~~~~~~~  170 (462)
                      .+. .     ..+.+.++..++...++.+.+|.++|++. .             ++..|+++++++++++......... 
T Consensus        79 ~l~-~~~~~~~~~~~~~~~~~l~~~l~~~~~y~l~r~~~~~-------------~~~~a~~~a~~y~~s~~~~~~~~~~-  143 (832)
T Q38VZ4_LACSS/1   79 LLV-LLTPGKWLSFGVWLMVLLKYGFSGLSFAYYLKKSRLL-------------SGWWLPTLSLTYALSGFAIANQFNV-  143 (832)
T ss_pred             hHH-hhCCHHHHHHHHHHHHHHHHHHHHHHHHHHHHHhccc-------------cccHHHHHHHHHHHHHHHHHHHhCh-


Q ss_pred             cHHHHHHHHHHHHHHHHHHHHHHHcCCCCCchHHHHHHHHHHHHHHHHhchHHHHHHHHHHHHHHHHHhCCCChHHHHHH
Q sp|Q5T4D3|TMTC  171 GRADLLCALFFLLSFLGYCKAFRESNKEGAHSSTFWVLLSIFLGAVAMLCKEQGITVLGLNAVFDILVIGKFNVLEIVQK  250 (462)
Q Consensus       171 ~~~~~~~~~f~ll~~~~~~~~~~~~~~~~~~~~~~~~~~~~~~~~la~l~k~~~~~~~~~~~~~~~~~~~~~~~~~~~~~  250 (462)
                        .......++-+.++++.+..++++       ++...++..+..++-..-.....+...+..........++.++..++
T Consensus       144 --~~~~~~~~lPl~l~~~~~~~~~~~-------~~~~~~~~~l~~~~~~~~~~~~~~~~~~~~l~~~~~~~~~~~~~~~~  214 (832)
T Q38VZ4_LACSS/1  144 --MWLDAMIWLPLVVLGIEQLFERQR-------FWLYPLSLAALLIINYYMGYMVCLFVVAYFFWASVHHFKTWRQTCLV  214 (832)
T ss_pred             --hHHHHHHHHHHHHHHHHHHHhcCC-------ccHHHHHHHHHHHHHHHHHHHHHHHHHHHHHHHHHhcchhHHHHHHH


Q ss_pred             HhhhccchHhhchhhhhhHHHHHHHHHHHHHHHHHHHHHHhCCCCCCccccCCcchhcchhhHhHhHHHHHHHHHHHHhh
Q sp|Q5T4D3|TMTC  251 VLHKDKSLENLGMLRNGGLLFRMTLLTSGGAGMLYVRWRIMGTGPPAFTEVDNPASFADSMLVRAVNYNYYYSLNAWLLL  330 (462)
Q Consensus       251 ~~~~~~~~~~~~~~~~~~~~~~~~~~~~~~~~~~~~~~~~~~~~~~~~~~~~~~~~~~~~~~~~~~~~~~~~~~~~~~~~  330 (462)
                      ...-               ....++.+++.+..+.-..........................+........         
T Consensus       215 ~~~~---------------~~~~~l~~~l~a~~llp~~~~~~~~~~~~~~~~~~~~~~~~~~~~~~~~~~~---------  270 (832)
T Q38VZ4_LACSS/1  215 YLKF---------------AGGSILAGLLAAWLLLPTFFQLTQSKGQYTIQKIHWKIDYNPLKILSKLVVG---------  270 (832)
T ss_pred             HHHH---------------HHHHHHHHHHHHHHHHHHHHHHhcCcCccCccccccccCCCHHHHHHhhccC---------


Q ss_pred             ccHhhhccccccccCcccccchHHHHHHHHHHHHHHHHHHHHHhcCCCcchHHHHHHHHHHHHHHhhHhccccccchhHH
Q sp|Q5T4D3|TMTC  331 CPWWLCFDWSMGCIPLIKSISDWRVIALAALWFCLIGLICQALCSEDGHKRRILTLGLGFLVIPFLPASNLFFRVGFVVA  410 (462)
Q Consensus       331 ~p~~~~~~~~~~~~~~~~~~~~~~~~~~~~~~~~~~~~~~~~~~~~~~~~~~~~~~~~~~~~~~~~~~~~~~~~~~~~~~  410 (462)
                                   ..................+..+++......++++++.+......++.+++.................
T Consensus       271 -------------~~~~~~~~~~~~~~y~g~~~l~l~~~~~~~~~~~~~~~~~~~~~~~~l~~~~~~~~~~~~~~~~~~~  337 (832)
T Q38VZ4_LACSS/1  271 -------------NFNFDQMPKGEPNIFVGSLILIGFITYFLTRKIPIKERLAALLVTGFLGLSLCFEPLDLLWHGMQFP  337 (832)
T ss_pred             -------------CCCcccCCCCchHHHHHHHHHHHHHHHHHcCCCCHHHHHHHHHHHHHHHHHhcCHHHHHHHhcCCCC


Q ss_pred             H----hhhhHHHHHHHHHHHHHHHHHHhchhhHHHHHHHHHHHHHHHHH
Q sp|Q5T4D3|TMTC  411 E----RVLYLPSVGYCVLLTFGFGALSKHTKKKKLIAAVVLGILFINTL  455 (462)
Q Consensus       411 ~----ry~~~~~~~~~ll~a~~~~~~~~~~~~~~~~~~~~~~~~~~~~~  455 (462)
                      .    |+.....+.++++++.++.+..+.++........+++++.....
T Consensus       338 ~~~~~R~~~~~~~~~~ila~~~l~~~~~~~~~~~~~~~~~~~~~~~~~~  386 (832)
T Q38VZ4_LACSS/1  338 VWYPYRFSYVISFWLIVLAVQRLHYQPQFKWYSLLAPLLLLAASLAYTF  386 (832)
T ss_pred             CCCcHHHHHHHHHHHHHHHHHHHhcCCcCChhHHHHHHHHHHHHHHHHH


No 17
>PF14264.7 ; Glucos_trans_II ; Glucosyl transferase GtrII
Probab=99.00  E-value=5.6e-07  Score=76.74  Aligned_cols=300  Identities=14%  Similarity=0.073  Sum_probs=0.0  Template_Neff=9.500

Q ss_pred             cCCCcccCchHHHHhcccccCCCChhhhhcccccccccCCCCCccccCchHHHHHHHHHHHhCCCCchHHHHHHHHHHHH
Q sp|Q5T4D3|TMTC   38 YDGDFVFDDSEAIVNNKDLQAETPLGDLWHHDFWGSRLSSNTSHKSYRPLTVLTFRINYYLSGGFHPVGFHVVNILLHSG  117 (462)
Q Consensus        38 ~~~~~~~Dd~~~~~~~~~~~~~~~~~~~~~~~~~~~~~~~~~~~~~~~Pl~~~~~~~~~~~~gg~~~~~~rl~~~~~~~l  117 (462)
                      .+..+..||+..........+.     +..++               ||+...+... .... +. ++..++.++++..+
T Consensus         5 ~~~~~~~Dd~~~~~~~~~~~~~-----~~~~G---------------R~~~~~l~~~-~~~~-~~-p~~~~~l~~~~~~~   61 (312)
T R6DSZ1_9FIRM/3    5 FHSSFSHDSLNALYSDMTEIKW-----KLALG---------------RFVVPLIMKI-RGQI-AL-PWLIGIVSLFLIAA   61 (312)
T ss_pred             cccCCCccchhHhhcCchhhhH-----HHhcc---------------chhHHHHHHH-cccc-ch-hHHHHHHHHHHHHH


Q ss_pred             HHHHHHHHHHHHhccccccccccccchHHHHHHHHHHHHHHCHHHHH-HHHhH-hcHHHHHHHHHHHHHHHHHHHHHHHc
Q sp|Q5T4D3|TMTC  118 ISVLMVDVFSVLFGGLQYTSKGRRLHLAPRASLLAALLFAVHPVHTE-CVAGV-VGRADLLCALFFLLSFLGYCKAFRES  195 (462)
Q Consensus       118 ~~~l~~~l~~~l~~~~~~~~~~~~~~~~~~~a~~aall~~~~p~~~~-~~~~~-~~~~~~~~~~f~ll~~~~~~~~~~~~  195 (462)
                      ++.+.+...++.               ++..+.+++.++.++|.+.+ ...+. .+.+.....++..++.++..   +++
T Consensus        62 s~~l~~~~~~~~---------------~~~~~~~~~~l~~~~P~~~~~~~~f~~~~~~~~~~~ll~~la~~~~~---~~~  123 (312)
T R6DSZ1_9FIRM/3   62 SLYLILETIQID---------------SKAMIILVSIFMVTNRTIYSMTATYIYELDYDMLALFFASLAAYILM---KKD  123 (312)
T ss_pred             HHHHHHHHhcCC---------------cHHHHHHHHHHHHHhHHHHHHHHHHHHhcHHHHHHHHHHHHHHHHHH---hCC


Q ss_pred             CCCCCchHHHHHHHHHHHHHHHHhchHHHHHHHHHHHHHHHH---HhCCCChHHHHHHHhhhccchHhhchhhhhhHHHH
Q sp|Q5T4D3|TMTC  196 NKEGAHSSTFWVLLSIFLGAVAMLCKEQGITVLGLNAVFDIL---VIGKFNVLEIVQKVLHKDKSLENLGMLRNGGLLFR  272 (462)
Q Consensus       196 ~~~~~~~~~~~~~~~~~~~~la~l~k~~~~~~~~~~~~~~~~---~~~~~~~~~~~~~~~~~~~~~~~~~~~~~~~~~~~  272 (462)
                      +       ++....+.++..+++.+++..+...+...+....   .+.+++.|+..++.                 ....
T Consensus       124 ~-------~~~~~~~~l~~~~sl~~YQ~~~~~~~~~~~~~~l~~~~~~~~~~k~~~~~~-----------------~~~~  179 (312)
T R6DSZ1_9FIRM/3  124 K-------PGWYLLAFLSGVLSLGLYQSYIEVAFAIVIIASLKNLLEGSKYSQVLKRGI-----------------IAIV  179 (312)
T ss_pred             C-------CchHHHHHHHHHHHHHHHHHHHHHHHHHHHHHHHHHHHcCCCcHHHHHHHH-----------------HHHH


Q ss_pred             HHHHHHHHHHHHHHHHHHhCCCCCCccccCCcchhcchhhHhHhHHHHHHHHHHHHhhccHhhhccccccccCcccccch
Q sp|Q5T4D3|TMTC  273 MTLLTSGGAGMLYVRWRIMGTGPPAFTEVDNPASFADSMLVRAVNYNYYYSLNAWLLLCPWWLCFDWSMGCIPLIKSISD  352 (462)
Q Consensus       273 ~~~~~~~~~~~~~~~~~~~~~~~~~~~~~~~~~~~~~~~~~~~~~~~~~~~~~~~~~~~p~~~~~~~~~~~~~~~~~~~~  352 (462)
                      . .....+.-...........+.+.....+.......+..++..+..+....+......             ........
T Consensus       180 ~-~~~~~i~y~i~~k~~~~~~~~~~~~~~~~~~~~~~~~~~~i~~~~~~~~~~~~~~~~-------------~~~~~~~~  245 (312)
T R6DSZ1_9FIRM/3  180 S-FVLSVVAYYLIYKLSCKFFNVQIEGRTDAFSGEYTSIIVSLKVMLYKLIHDVVKPGT-------------IYELPIVG  245 (312)
T ss_pred             H-HHHHHHHHHHHHHHHHHHcCCCCCCCCCccccccccHHHHHHHHHHHHHHHhhCCCC-------------CCCCccHH


Q ss_pred             HHHHHHHHHHHHHHHHHHHHHhcCCCcchHHHHHHHHHHHHHHhhHhccccc-cchhHHHhhhhHHHHHH
Q sp|Q5T4D3|TMTC  353 WRVIALAALWFCLIGLICQALCSEDGHKRRILTLGLGFLVIPFLPASNLFFR-VGFVVAERVLYLPSVGY  421 (462)
Q Consensus       353 ~~~~~~~~~~~~~~~~~~~~~~~~~~~~~~~~~~~~~~~~~~~~~~~~~~~~-~~~~~~~ry~~~~~~~~  421 (462)
                      ..........+.+........+++++.+.     .++.......|+...... .+....+|-.++....+
T Consensus       246 ~~~~~~~~~~~~~~~~~~~~~~~~~~~~~-----~l~~~~~~~~p~~~~~i~~~~~~~~~r~l~~~~~~~  310 (312)
T R6DSZ1_9FIRM/3  246 IADILLIAIGVALCLIMIFKLGKGKTGEK-----VVSLLLLAALPLSLNLICLTIKSGSEHDLMTYSFNF  310 (312)
T ss_pred             HHHHHHHHHHHHHHHHHHHHHcCCCcHHH-----HHHHHHHHHHHHHHHHHHHHCCCCCcchhhhhhhhe


No 18
>PF03155.16 ; Alg6_Alg8 ; ALG6, ALG8 glycosyltransferase family
Probab=98.98  E-value=3.8e-07  Score=82.73  Aligned_cols=319  Identities=9%  Similarity=-0.014  Sum_probs=0.0  Template_Neff=9.400

Q ss_pred             cccCchHHHHhcccccCCCChhhhhcccccccccCCCCCccccCchHHHHHHHHHHHhC-----------------CCCc
Q sp|Q5T4D3|TMTC   42 FVFDDSEAIVNNKDLQAETPLGDLWHHDFWGSRLSSNTSHKSYRPLTVLTFRINYYLSG-----------------GFHP  104 (462)
Q Consensus        42 ~~~Dd~~~~~~~~~~~~~~~~~~~~~~~~~~~~~~~~~~~~~~~Pl~~~~~~~~~~~~g-----------------g~~~  104 (462)
                      +..+|...+.+..+...+....+++.++       .+.+..+|||+..+...+...+ .                 +...
T Consensus        12 ~~s~D~~~~r~w~~~t~~~p~~~wy~~~-------~~~w~ldYPPl~a~~~~~~~~~-~~~~~~~~~~l~~~~~~~~~~~   83 (470)
T B4I046_DROSE/1   12 YHSTDFEVHRNWLAITHSLPLNQWYVDA-------TSEWTLDYPPFFAYFEWLLSQV-AKYVDPRMLVVDNLNYESKATV   83 (470)
T ss_pred             cCCCcHHHHHHHHHHHhhCCHHHhccCC-------CccCCCCCcHHHHHHHHHHHHH-HHHhCHHHhhcccCCCCCHHHH


Q ss_pred             hHHHHHHHHHHHHHHHHHHHHHH---HHhccccccccccccchHHHHHHHHHHHHHHCHHHHHHHH-hHhcHHHHHHHHH
Q sp|Q5T4D3|TMTC  105 VGFHVVNILLHSGISVLMVDVFS---VLFGGLQYTSKGRRLHLAPRASLLAALLFAVHPVHTECVA-GVVGRADLLCALF  180 (462)
Q Consensus       105 ~~~rl~~~~~~~l~~~l~~~l~~---~l~~~~~~~~~~~~~~~~~~~a~~aall~~~~p~~~~~~~-~~~~~~~~~~~~f  180 (462)
                      ...|+..++..++....++.+.+   +..              +++.+..++++++++|....... ..  +.|.....+
T Consensus        84 ~~~R~~vi~~d~l~~~~v~~~~~~~~~~~--------------~~~~~~~~~~l~l~~P~li~~d~~~~--q~n~~~~~l  147 (470)
T B4I046_DROSE/1   84 YFQRLSVIATDLVYVLGVRSCLGSLGLAR--------------DTQQFFAGSMLLLLNVGLLFVDHIHF--QYNGLLFGI  147 (470)
T ss_pred             HHHHHHHHHHHHHHHHHHHHHHHhcCCCC--------------ChhHHHHHHHHHHHcHHHHHhhcccc--cchHHHHHH


Q ss_pred             HHHHHHHHHHHHHHcCCCCCchHHHHHHHHHHHHHHHHhchHHHHHHHHHHHHHHHHHhCCCChH--HHHHHHhhhccch
Q sp|Q5T4D3|TMTC  181 FLLSFLGYCKAFRESNKEGAHSSTFWVLLSIFLGAVAMLCKEQGITVLGLNAVFDILVIGKFNVL--EIVQKVLHKDKSL  258 (462)
Q Consensus       181 ~ll~~~~~~~~~~~~~~~~~~~~~~~~~~~~~~~~la~l~k~~~~~~~~~~~~~~~~~~~~~~~~--~~~~~~~~~~~~~  258 (462)
                      .+++++++.+    ++          ...+++++++++.+|...+...++..++.+...+.++.+  +..++        
T Consensus       148 ~llsl~~~~~----~~----------~~~a~~~~~lal~~K~~~l~~~p~~~~~ll~~~~~~~~~~~~~~~~--------  205 (470)
T B4I046_DROSE/1  148 LLLSIGSLIR----QR----------FLWSAFAFAVLLNFKHIFLYMAPAFGVYLLRFYCLEQASVASAVGA--------  205 (470)
T ss_pred             HHHHHHHHHc----Cc----------hHHHHHHHHHHHHcchHHHHHHHHHHHHHHHHhcccCCCHhHHHHH--------


Q ss_pred             HhhchhhhhhHHHHHHHHHHHHHHHHHHHHHHhCCCCCCcc-----ccCCcchhcchhhHhHhHHHHHHHHHHHHhhccH
Q sp|Q5T4D3|TMTC  259 ENLGMLRNGGLLFRMTLLTSGGAGMLYVRWRIMGTGPPAFT-----EVDNPASFADSMLVRAVNYNYYYSLNAWLLLCPW  333 (462)
Q Consensus       259 ~~~~~~~~~~~~~~~~~~~~~~~~~~~~~~~~~~~~~~~~~-----~~~~~~~~~~~~~~~~~~~~~~~~~~~~~~~~p~  333 (462)
                                 ........+........++  .++......     ......+......-...+..............+.
T Consensus       206 -----------~~~~~~~~~~~~~~~~~Pf--~~~~~~~~~rlfp~~rgl~~~~~a~n~w~~~~~~~~~~~~~~~~~~~~  272 (470)
T B4I046_DROSE/1  206 -----------VIKLLVVGLTPFAVSFGPF--WKQLPQVLSRLFPFKRGLTHAYWAPNFWALYNTADKVAAGVLKVHDGG  272 (470)
T ss_pred             -----------HHHHHHHHHHHHHHhcccc--cccHHHHHHHHCCccccccccchhhHHHHHHHHHHHHHHHHHhcCCCC


Q ss_pred             hhhccccccccCcccccchHHHHHHHHHHHHHHHHHHHHHhcCCCcchHHHHHHHHHHHHHHhhHhccccccchhHHHhh
Q sp|Q5T4D3|TMTC  334 WLCFDWSMGCIPLIKSISDWRVIALAALWFCLIGLICQALCSEDGHKRRILTLGLGFLVIPFLPASNLFFRVGFVVAERV  413 (462)
Q Consensus       334 ~~~~~~~~~~~~~~~~~~~~~~~~~~~~~~~~~~~~~~~~~~~~~~~~~~~~~~~~~~~~~~~~~~~~~~~~~~~~~~ry  413 (462)
                      ........+...................++..+.......+++++...+.....+.........+       +...+++|
T Consensus       273 ~~~t~g~~~~~~~~~~~~~~~~~~~~~~l~~~~~~~~~l~~~~~~~~~~~~~~~~~~~~l~~flf-------~~~vhek~  345 (470)
T B4I046_DROSE/1  273 ASTTSGLVQEVRHSVLPAITPPVTFALTALFMLPILVKLFRSPKKQSPLVFLRAVVLCGCSSFVF-------GWHVHEKA  345 (470)
T ss_pred             ccccCCccccchhhcCCccHHHHHHHHHHHHHHHHHHHHHcCCCCCCHHHHHHHHHHHHHHHHHh-------chhhcchH


Q ss_pred             hhHHHHHHHHHHH
Q sp|Q5T4D3|TMTC  414 LYLPSVGYCVLLT  426 (462)
Q Consensus       414 ~~~~~~~~~ll~a  426 (462)
                      .+.+.+++++++.
T Consensus       346 ill~l~Pl~ll~~  358 (470)
T B4I046_DROSE/1  346 ILMVLLPLCLLTL  358 (470)
T ss_pred             HHHHHHHHHHHHH


No 19
>PF04922.13 ; DIE2_ALG10 ; DIE2/ALG10 family
Probab=98.97  E-value=2.5e-08  Score=87.54  Aligned_cols=228  Identities=12%  Similarity=-0.021  Sum_probs=0.0  Template_Neff=6.900

Q ss_pred             CcccCchHHHHhcccccCCCChhhhhcccccccccCCCCCccccCchHHHHHHHHHHHhCC---------CCchHHHHHH
Q sp|Q5T4D3|TMTC   41 DFVFDDSEAIVNNKDLQAETPLGDLWHHDFWGSRLSSNTSHKSYRPLTVLTFRINYYLSGG---------FHPVGFHVVN  111 (462)
Q Consensus        41 ~~~~Dd~~~~~~~~~~~~~~~~~~~~~~~~~~~~~~~~~~~~~~~Pl~~~~~~~~~~~~gg---------~~~~~~rl~~  111 (462)
                      ..+.||..|..+++.+.+ +++..+             ++....+|..+++.+...+++ |         .+....|..|
T Consensus         3 ~py~DE~fH~~qa~~y~~-G~~~~w-------------dp~iTTpPGlyl~~a~~~~l~-g~~~~~~~~~~s~~~LR~~n   67 (434)
T ALG10_YARLI/35    3 TPYIDEIFHIPQTQQYCK-GHWNAW-------------DSKITTPPGLYIIGYAWARML-TLTGLSESEACSTLSLRAVN   67 (434)
T ss_pred             CCCcchHhhHHHHHHHHc-CCcccc-------------CccCCCChhHHHHHHHHHHHH-HHhcCCcccCCCHHHHHHHH


Q ss_pred             HHHHH-HHHHHHHHHHHHHhccccccccccccchHHHHHHHHHHHHHHCHHHHHHHHhHhcHHHHHHHHHHHHHHHHHHH
Q sp|Q5T4D3|TMTC  112 ILLHS-GISVLMVDVFSVLFGGLQYTSKGRRLHLAPRASLLAALLFAVHPVHTECVAGVVGRADLLCALFFLLSFLGYCK  190 (462)
Q Consensus       112 ~~~~~-l~~~l~~~l~~~l~~~~~~~~~~~~~~~~~~~a~~aall~~~~p~~~~~~~~~~~~~~~~~~~f~ll~~~~~~~  190 (462)
                      ++++. +...++|.+.++.               ++..+...++.++++|..+..+...  .+|...++++++++++..+
T Consensus        68 ll~~~~~~~~~~~~l~~~~---------------~~~~a~l~al~l~~~Pl~~~~sfl~--YTDv~Sl~~vll~l~~~l~  130 (434)
T ALG10_YARLI/35   68 LMAVVIYIPATLYIIQRRV---------------WGSQAHFSAFSLVSFPLIWFYAALY--YTDVWSTATVLMALAFALS  130 (434)
T ss_pred             HHHHHHHHHHHHHHHHHHh---------------cCchHHHHHHHHHhcHHHHHHHHhh--chHHHHHHHHHHHHHHHhC


Q ss_pred             HHHHcCCCCCchHHHHHHHHHHHHHHHHhchHHHHHHHHHHHHHHHHHhCCCChHHHHHHHhhhccchHhhchhhhhhHH
Q sp|Q5T4D3|TMTC  191 AFRESNKEGAHSSTFWVLLSIFLGAVAMLCKEQGITVLGLNAVFDILVIGKFNVLEIVQKVLHKDKSLENLGMLRNGGLL  270 (462)
Q Consensus       191 ~~~~~~~~~~~~~~~~~~~~~~~~~la~l~k~~~~~~~~~~~~~~~~~~~~~~~~~~~~~~~~~~~~~~~~~~~~~~~~~  270 (462)
                      ..+++.         ...+++++.++|+++|++.++.........+....+...++..+...+.-...............
T Consensus       131 ~~~~~~---------~~~la~l~~~lavl~RQtnIvW~~f~~~~~~~~~~~~~~~~~~~~~~~~l~~~~~~~~~~~~~~~  201 (434)
T ALG10_YARLI/35  131 PRVPFY---------MVQLSALMCAVSLFFRQTNILWAAVVAVIAIENSHYSNGAPPKNGALAQIFSTISYTFQIELPIF  201 (434)
T ss_pred             CCCCcc---------HHHHHHHHHHHHHHhchhHHHHHHHHHHHHHHHHhhhCCCCCcccHHHHHHHHHHHHHhhchHHH


Q ss_pred             HHHHHHHHHHHHHHHHHHHHhCCCCCCccccCCcchhcc
Q sp|Q5T4D3|TMTC  271 FRMTLLTSGGAGMLYVRWRIMGTGPPAFTEVDNPASFAD  309 (462)
Q Consensus       271 ~~~~~~~~~~~~~~~~~~~~~~~~~~~~~~~~~~~~~~~  309 (462)
                      ......+++.+.+..+...-.+-..++...........+
T Consensus       202 ~~~~~~~~v~~~F~~Fv~~NGgIvlGDk~~H~~~~H~~q  240 (434)
T ALG10_YARLI/35  202 NILISYASVAVGFSFFLYINGGIALGDKDNHVAGNHIPQ  240 (434)
T ss_pred             HHHHHHHHHHHHHHHHHHhCCCcccCccccccCcccHHH


No 20
>PF05208.14 ; ALG3 ; ALG3 protein
Probab=98.70  E-value=1.2e-06  Score=75.65  Aligned_cols=198  Identities=13%  Similarity=0.030  Sum_probs=0.0  Template_Neff=8.300

Q ss_pred             HHHHHHHHHHHhhhcCCCcc-cCchHHHHhcccccCCCChhhhhcccccccccCCCCCccccCchHHHHHHHHHHHhCCC
Q sp|Q5T4D3|TMTC   24 LVVGSVAIVCFARSYDGDFV-FDDSEAIVNNKDLQAETPLGDLWHHDFWGSRLSSNTSHKSYRPLTVLTFRINYYLSGGF  102 (462)
Q Consensus        24 ~~l~~~~~~~~~~~~~~~~~-~Dd~~~~~~~~~~~~~~~~~~~~~~~~~~~~~~~~~~~~~~~Pl~~~~~~~~~~~~gg~  102 (462)
                      .++++-+..........++. .|+..|...+..+.+++..-+....+         .....+||++.+++.+.+.+. +.
T Consensus         2 ~~~~~~~~~~~~~i~~~~yt~iD~~~y~~~~~~i~~G~~pY~~~~~~---------~~p~~Ypp~~~yi~~~l~~l~-~~   71 (356)
T B6Q4R6_TALMQ/2    2 LLVLVDAVLSALIIKKVSYTEIDWTTYMQQIALYQAGERDYTAIKGD---------TGPLVYPASHVYIYSFLYELT-NK   71 (356)
T ss_pred             HHHHHHHHHHHHHHHhCCCCCCcHHHHHHHHHHHHcCCCChhhccCC---------CCCCCCcHHHHHHHHHHHHHh-cC


Q ss_pred             --CchHHHHHHHHHHHHHHHHHHHHHHHHhccccccccccccchHHHHHHHHHHHHHHCHHHHHHHHhHhcHHHHHHHHH
Q sp|Q5T4D3|TMTC  103 --HPVGFHVVNILLHSGISVLMVDVFSVLFGGLQYTSKGRRLHLAPRASLLAALLFAVHPVHTECVAGVVGRADLLCALF  180 (462)
Q Consensus       103 --~~~~~rl~~~~~~~l~~~l~~~l~~~l~~~~~~~~~~~~~~~~~~~a~~aall~~~~p~~~~~~~~~~~~~~~~~~~f  180 (462)
                        +....|.....+.+++..+++.+.++                ++..+..++.++...|.......+.  ++|...+++
T Consensus        72 ~~~i~~~~~~f~~~~l~~~~li~~i~~~----------------~~~~~~~~~~l~l~~pl~s~~~~~g--~~D~i~~~~  133 (356)
T B6Q4R6_TALMQ/2   72 GQDIELGQYIFAGIYIATLIVVLSCYIK----------------AGAPPYLLPLLVLSKRLHSIYMLRL--FNDGIATLA  133 (356)
T ss_pred             CCChHHHHHHHHHHHHHHHHHHHHHHHH----------------cCCChhHHHHHHHccHHHHHHHHhh--hcHHHHHHH


Q ss_pred             HHHHHHHHHHHHHHcCCCCCchHHHHHHHHHHHHHHHHhchHHHHHHHHHHHHHHHHHhCCCChHHHHHHHhhhccchHh
Q sp|Q5T4D3|TMTC  181 FLLSFLGYCKAFRESNKEGAHSSTFWVLLSIFLGAVAMLCKEQGITVLGLNAVFDILVIGKFNVLEIVQKVLHKDKSLEN  260 (462)
Q Consensus       181 ~ll~~~~~~~~~~~~~~~~~~~~~~~~~~~~~~~~la~l~k~~~~~~~~~~~~~~~~~~~~~~~~~~~~~~~~~~~~~~~  260 (462)
                      .+++++++.+.+              ...++++.++|+.+|...++..+.+.+.....++.++                 
T Consensus       134 lll~l~~l~~~~--------------~~la~i~~glAv~~K~~~ll~~P~ll~~l~~~~~~~~-----------------  182 (356)
T B6Q4R6_TALMQ/2  134 MWVAIFFFQRRQ--------------LTVATTVWSLGVGVKMSLLLLAPGVAIVIALSGGIWA-----------------  182 (356)
T ss_pred             HHHHHHHHHhCC--------------HHHHHHHHHHHHHHHHHHHHHHHHHHHHHHHcCCHHH-----------------


Q ss_pred             hchhhhhhHHHHHHHHHHHHHHHHHHHHH
Q sp|Q5T4D3|TMTC  261 LGMLRNGGLLFRMTLLTSGGAGMLYVRWR  289 (462)
Q Consensus       261 ~~~~~~~~~~~~~~~~~~~~~~~~~~~~~  289 (462)
                               .........+.......++.
T Consensus       183 ---------~~~~~~~~~~~~~l~~lPfl  202 (356)
T B6Q4R6_TALMQ/2  183 ---------AVPLALNAVLTQVLLGIPFL  202 (356)
T ss_pred             ---------HHHHHHHHHHHHHHHHHHHH


No 21
>PF09594.11 ; GT87 ; Glycosyltransferase family 87
Probab=98.63  E-value=1.5e-06  Score=71.46  Aligned_cols=239  Identities=12%  Similarity=-0.034  Sum_probs=0.0  Template_Neff=10.400

Q ss_pred             cccCchHHHHHHHHHHHhCCC---CchHHHHHHHHHHHHHHHHHHHHHHHHhccccccccccccchHH--HHHHHHHHHH
Q sp|Q5T4D3|TMTC   82 KSYRPLTVLTFRINYYLSGGF---HPVGFHVVNILLHSGISVLMVDVFSVLFGGLQYTSKGRRLHLAP--RASLLAALLF  156 (462)
Q Consensus        82 ~~~~Pl~~~~~~~~~~~~gg~---~~~~~rl~~~~~~~l~~~l~~~l~~~l~~~~~~~~~~~~~~~~~--~~a~~aall~  156 (462)
                      ..|||...++.... .+. |+   .....++..++..+..+..++.+.|+..+             ++  ......++.+
T Consensus         1 f~YpP~~~~l~~~~-~l~-~~~~~~~~~~~~~~~~~~~~~~~~~~~~~r~~~~-------------~~~~~~~~~~~~~~   65 (251)
T Q8NNL7_CORGL/7    1 FTYPPFGALVFTPL-WWI-HDLFGLLVTERVFALITLLTTYAVAVFLLRLAGV-------------RDRVWEFVAFAALL   65 (251)
T ss_pred             CCCChHHHHHHHHH-hhc-cchhcHHHHHHHHHHHHHHHHHHHHHHHHHHcCC-------------CCcHHHHHHHHHHH


Q ss_pred             HHCHHHHHHHHhHhcHHHHHHHHHHHHHHHHHHHHHHHcCCCCCchHHHHHHHHHHHHHHHHhchHHHHHHHHHHHHHHH
Q sp|Q5T4D3|TMTC  157 AVHPVHTECVAGVVGRADLLCALFFLLSFLGYCKAFRESNKEGAHSSTFWVLLSIFLGAVAMLCKEQGITVLGLNAVFDI  236 (462)
Q Consensus       157 ~~~p~~~~~~~~~~~~~~~~~~~f~ll~~~~~~~~~~~~~~~~~~~~~~~~~~~~~~~~la~l~k~~~~~~~~~~~~~~~  236 (462)
                      +.+|. .+.....  +.|.+..++.++++++.. ..++++       .++...++++.+++...|...+.+.+.+....+
T Consensus        66 ~~~p~-~~~~~~g--~~~~~~~~~~~~~l~~~~-~~~~~~-------~~~~~~ag~~l~la~~~K~~~~~~~~~ll~~~~  134 (251)
T Q8NNL7_CORGL/7   66 VSAPV-YFTLNIG--QINVMLMALTLFDVALPR-STRHSG-------VLKYVPLGVLTGIAAAIKLTPLVFGLYFLILWV  134 (251)
T ss_pred             HHHHH-HHHhhcC--CHHHHHHHHHHHHHHhcc-ccCCCC-------ccccHHHHHHHHHHHHhhHHHHHHHHHHHHHHH


Q ss_pred             HHhCCCChHHHHHHHhhhccchHhhchhhhhhHHHHHHHHHHHHHHHHHHHHHHhCCCCCCccccCCcch----hcchhh
Q sp|Q5T4D3|TMTC  237 LVIGKFNVLEIVQKVLHKDKSLENLGMLRNGGLLFRMTLLTSGGAGMLYVRWRIMGTGPPAFTEVDNPAS----FADSML  312 (462)
Q Consensus       237 ~~~~~~~~~~~~~~~~~~~~~~~~~~~~~~~~~~~~~~~~~~~~~~~~~~~~~~~~~~~~~~~~~~~~~~----~~~~~~  312 (462)
                      ..++.+.                            .........+...........+....+.+.....+    ......
T Consensus       135 ~~~~~r~----------------------------~~~~~~~~~~~~~~~~~~~~~~~~~~~~~~~~~~~~~~~~~~~~~  186 (251)
T Q8NNL7_CORGL/7  135 VTKSPRG----------------------------LFGMIGGFLGASGLAIIFRPSISIQYFTDVLFTAERIGDLHFARN  186 (251)
T ss_pred             HcCCHHH----------------------------HHHHHHHHHHHHHHHHHHCChHHHHHHHHHHhcccccCCcccccc


Q ss_pred             HhHhHHHHHHHHHHHHhhccHhhhccccccccCcccccchHHHHHHHHHHHHHHHHHHHHHhcCCCcchHHHHHHHHHHH
Q sp|Q5T4D3|TMTC  313 VRAVNYNYYYSLNAWLLLCPWWLCFDWSMGCIPLIKSISDWRVIALAALWFCLIGLICQALCSEDGHKRRILTLGLGFLV  392 (462)
Q Consensus       313 ~~~~~~~~~~~~~~~~~~~p~~~~~~~~~~~~~~~~~~~~~~~~~~~~~~~~~~~~~~~~~~~~~~~~~~~~~~~~~~~~  392 (462)
                      .........                      ...................+.+.+...+..++++.+++.......+..+
T Consensus       187 ~~l~~~~~~----------------------~~~~~~~~~~~~~~~~~~~~~~~~~~~~~~~~~~~~~~~~~~~~~~~~~  244 (251)
T Q8NNL7_CORGL/7  187 VSIRAVLER----------------------LPELGSAASIMWLVAVALVIIAVAVAAYRILRTDLSAHNRLLAVSLVSL  244 (251)
T ss_pred             ccHHHHHHh----------------------cccCCcHHHHHHHHHHHHHHHHHHHHHHHHHhcccccCChHHHHHHHHH


Q ss_pred             HHHh
Q sp|Q5T4D3|TMTC  393 IPFL  396 (462)
Q Consensus       393 ~~~~  396 (462)
                      +..+
T Consensus       245 ~~~l  248 (251)
T Q8NNL7_CORGL/7  245 VALL  248 (251)
T ss_pred             HHHH


No 22
>PF05007.14 ; Mannosyl_trans ; Mannosyltransferase (PIG-M)
Probab=94.90  E-value=0.87  Score=36.64  Aligned_cols=202  Identities=11%  Similarity=-0.067  Sum_probs=0.0  Template_Neff=9.000

Q ss_pred             cHHHHHHHHHHHHHHHHHHHHHHHcCCCCCchHHHHHHHHHHHHHHHHhchHHHHHHHHHHHHHHHHHhCCCChHHHHHH
Q sp|Q5T4D3|TMTC  171 GRADLLCALFFLLSFLGYCKAFRESNKEGAHSSTFWVLLSIFLGAVAMLCKEQGITVLGLNAVFDILVIGKFNVLEIVQK  250 (462)
Q Consensus       171 ~~~~~~~~~f~ll~~~~~~~~~~~~~~~~~~~~~~~~~~~~~~~~la~l~k~~~~~~~~~~~~~~~~~~~~~~~~~~~~~  250 (462)
                      ++.|....+++++++++..|.+              ...++++.|+|..+|...+++.+.+.+...-.+++++..+..+.
T Consensus         5 G~~D~l~~~lvllal~~~~r~~--------------~~~ag~~lgla~~~Kl~Pii~~~~l~l~~~~~~~~~~~~~~~~~   70 (269)
T PIGM_RAT/140-4    5 GNADSIVASLVLTTLYLIEKRL--------------IACAAVFYGFAVHMKMYPVTYILPIALHLRPERDSDEGLRLARY   70 (269)
T ss_pred             hhHHHHHHHHHHHHHHHHHcCC--------------HHHHHHHHHHHHHhchHHHHHHHHHHHHhCccCCCCcchhhhcc


Q ss_pred             HhhhccchHhhchhhhhhHHHHHHHHHHHHHHHHHHHHHHhCCCCC---CccccCCcchhcchhhHhHhHHHHHHHHHHH
Q sp|Q5T4D3|TMTC  251 VLHKDKSLENLGMLRNGGLLFRMTLLTSGGAGMLYVRWRIMGTGPP---AFTEVDNPASFADSMLVRAVNYNYYYSLNAW  327 (462)
Q Consensus       251 ~~~~~~~~~~~~~~~~~~~~~~~~~~~~~~~~~~~~~~~~~~~~~~---~~~~~~~~~~~~~~~~~~~~~~~~~~~~~~~  327 (462)
                      ..+++.........+...........................+...   .+.........+.+...........      
T Consensus        71 ~~~~~~~~~~~~~~~~~~~~~~~~~~~~~~~l~~~~~~~~g~~~~~~~~~~~~~r~~~~~n~S~~~~~~~l~~~------  144 (269)
T PIGM_RAT/140-4   71 SFQARLYDFLKRLCSWAVLLFVAIAGLTFLALSFGFYYKYGWEFLEHTYLYHLTRRDIRHNFSPYFYMLYLTAE------  144 (269)
T ss_pred             cHHHHHHHHHHHhccHHHHHHHHHHHHHHHHHHHHHHHHHCHHHHHHHHHHHhccCCCCcCCCHHHHHHHHhcc------


Q ss_pred             HhhccHhhhccccccccCcccccchHHHHHHHHHHHHHHHHHHHHHhcCCCcchHHHHHHHHHHHHHHhhHhccccccch
Q sp|Q5T4D3|TMTC  328 LLLCPWWLCFDWSMGCIPLIKSISDWRVIALAALWFCLIGLICQALCSEDGHKRRILTLGLGFLVIPFLPASNLFFRVGF  407 (462)
Q Consensus       328 ~~~~p~~~~~~~~~~~~~~~~~~~~~~~~~~~~~~~~~~~~~~~~~~~~~~~~~~~~~~~~~~~~~~~~~~~~~~~~~~~  407 (462)
                                             ........................+.  +++................         .
T Consensus       145 -----------------------~~~~~~~~~~~~~~~~~~~~~~~~~~--~~~~~~~~~~~~~~f~~~~---------~  190 (269)
T PIGM_RAT/140-4  145 -----------------------SKWSFTLGIAAFLPQFILLSAASFAY--YRDLVFCCFLHTSIFVTFN---------K  190 (269)
T ss_pred             -----------------------CcchhHHHHHHHHHHHHHHHHHHHHc--cCcHHHHHHHHHHHHHHhc---------h


Q ss_pred             hHHHhhhhHHHHHHHHHHH
Q sp|Q5T4D3|TMTC  408 VVAERVLYLPSVGYCVLLT  426 (462)
Q Consensus       408 ~~~~ry~~~~~~~~~ll~a  426 (462)
                      ...++|.....|.+.+...
T Consensus       191 v~~~qY~~W~lpll~l~~~  209 (269)
T PIGM_RAT/140-4  191 VCTSQYFLWYLCLLPLVMP  209 (269)
T ss_pred             hhcHHHHHHHHHHHHHHch


No 23
>PF14897.7 ; EpsG ; EpsG family
Probab=93.55  E-value=1.9  Score=35.40  Aligned_cols=306  Identities=10%  Similarity=-0.032  Sum_probs=0.0  Template_Neff=10.600

Q ss_pred             HHHHHHHHHHHHhhhcCC-CcccCchHHHHhcccccCCCChhhhhcccccccccCCCCCc----cccCchHHHHHHHHHH
Q sp|Q5T4D3|TMTC   23 KLVVGSVAIVCFARSYDG-DFVFDDSEAIVNNKDLQAETPLGDLWHHDFWGSRLSSNTSH----KSYRPLTVLTFRINYY   97 (462)
Q Consensus        23 ~~~l~~~~~~~~~~~~~~-~~~~Dd~~~~~~~~~~~~~~~~~~~~~~~~~~~~~~~~~~~----~~~~Pl~~~~~~~~~~   97 (462)
                      ...++............. +...|...|...-++..+.+......+           ...    ....|++..+......
T Consensus         2 ~~~~~~~~~l~~~~~~R~~~~g~D~~~Y~~~y~~~~~~~~~~~~~~-----------~~~~~~~~~~E~gf~~l~~~~~~   70 (319)
T C4L730_EXISA/2    2 WFVSFATIQWIVLSGFRDVTVGADTAQYKALFLQSQTLPLGAFTDR-----------FFEIVFTESEDPGFYLFQRLIQY   70 (319)
T ss_pred             HHHHHHHHHHHHHHHHcCcCCCCCHHHHHHHHHHhccCCHHHHhhh-----------hhhccCCCCCCHHHHHHHHHHHH


Q ss_pred             HhCCCCchHHHHHHHHHHHHHHHHHHHHHHHHhccccccccccccchHHHHHHHHHHHHHHCHHHHHHHHhHhcHHHHHH
Q sp|Q5T4D3|TMTC   98 LSGGFHPVGFHVVNILLHSGISVLMVDVFSVLFGGLQYTSKGRRLHLAPRASLLAALLFAVHPVHTECVAGVVGRADLLC  177 (462)
Q Consensus        98 ~~gg~~~~~~rl~~~~~~~l~~~l~~~l~~~l~~~~~~~~~~~~~~~~~~~a~~aall~~~~p~~~~~~~~~~~~~~~~~  177 (462)
                      +  |.+   .+....+.+.++..+.+...++..+             +..    ....+.+...........  .-..++
T Consensus        71 ~--~~~---~~~~~~~~~~i~~~~~~~~~~~~~~-------------~~~----~~~~~~~~~~~~~~~~~~--~Rq~lA  126 (319)
T C4L730_EXISA/2   71 V--ITD---YQVYLVLIAMIFMIPLGYFIYKYSS-------------EPL----ISFLLFSVLFYEFFAVTG--LRQTVA  126 (319)
T ss_pred             h--cCC---HHHHHHHHHHHHHHHHHHHHHHhCC-------------chH----HHHHHHHHHHHHHHHhHH--HHHHHH


Q ss_pred             HHH-HHHHHHHHHHHHHHcCCCCCchHHHHHHHHHHHHHHHHhchHHHHHHHHHHHHHHHHHhCCCChHHHHHHHhhhcc
Q sp|Q5T4D3|TMTC  178 ALF-FLLSFLGYCKAFRESNKEGAHSSTFWVLLSIFLGAVAMLCKEQGITVLGLNAVFDILVIGKFNVLEIVQKVLHKDK  256 (462)
Q Consensus       178 ~~f-~ll~~~~~~~~~~~~~~~~~~~~~~~~~~~~~~~~la~l~k~~~~~~~~~~~~~~~~~~~~~~~~~~~~~~~~~~~  256 (462)
                      ..+ .+.++....    ++|          .....+...+|...|.+++...+.    ....+++.+             
T Consensus       127 ~~~~~l~a~~~~~----~~~----------~~~~~~~~~la~~~H~sali~i~~----~~~~~~~~~-------------  175 (319)
T C4L730_EXISA/2  127 TALVVLVGYHFVR----ARK----------LGWFLLLVCIAMTIHKSSLIFVPF----YFLANKQLT-------------  175 (319)
T ss_pred             HHHHHHHHHHHHH----cCc----------HHHHHHHHHHHHHHHHHHHHHHHH----HHHhhcCCc-------------


Q ss_pred             chHhhchhhhhhHHHHHHHHHHHHHHHHHHHHHHhCCCCCCccccCCcchhcchhhHhHhHHHHHHHHHHHHhhccHhhh
Q sp|Q5T4D3|TMTC  257 SLENLGMLRNGGLLFRMTLLTSGGAGMLYVRWRIMGTGPPAFTEVDNPASFADSMLVRAVNYNYYYSLNAWLLLCPWWLC  336 (462)
Q Consensus       257 ~~~~~~~~~~~~~~~~~~~~~~~~~~~~~~~~~~~~~~~~~~~~~~~~~~~~~~~~~~~~~~~~~~~~~~~~~~~p~~~~  336 (462)
                              +................................+.+.+.....          ....               
T Consensus       176 --------~~~~~~~~~~~~~~~~~~~~i~~~~~~~~~~~~Y~~~~~~~~~----------~~~~---------------  222 (319)
T C4L730_EXISA/2  176 --------KAYLMTMFGVIVGLFVFRNPFFDLLVQVSGYDTYSAMDGAGAV----------NFSL---------------  222 (319)
T ss_pred             --------HHHHHHHHHHHHHHHHhcHHHHHHHHHHhchhhhhhccCcchH----------HHHH---------------


Q ss_pred             ccccccccCcccccchHHHHHHHHHHHHHHHHHHHHHhcCCCcchHHHHHHHHHHHHHHhhHhccccccchhHHHhhhhH
Q sp|Q5T4D3|TMTC  337 FDWSMGCIPLIKSISDWRVIALAALWFCLIGLICQALCSEDGHKRRILTLGLGFLVIPFLPASNLFFRVGFVVAERVLYL  416 (462)
Q Consensus       337 ~~~~~~~~~~~~~~~~~~~~~~~~~~~~~~~~~~~~~~~~~~~~~~~~~~~~~~~~~~~~~~~~~~~~~~~~~~~ry~~~  416 (462)
                                             ...............++++.+................+....     .....|....
T Consensus       223 -----------------------~~~~~~~~~~~~~~~~~~~~~~~~~~~~~~~~~~~~~~~~~~-----~~~~~R~~~~  274 (319)
T C4L730_EXISA/2  223 -----------------------MLLSVLFVALWRKEQILANNPSAIHFFNALLLAACLLPLTFL-----NPSMMRLVQY  274 (319)
T ss_pred             -----------------------HHHHHHHHHHHHHHHHhcCCcchHHHHHHHHHHHHHHHHHhc-----ChhHHHHHHH


Q ss_pred             HHHHHHHHHHHHHHHHHhchhhHHHHHHHHHHHHHHHHHH
Q sp|Q5T4D3|TMTC  417 PSVGYCVLLTFGFGALSKHTKKKKLIAAVVLGILFINTLR  456 (462)
Q Consensus       417 ~~~~~~ll~a~~~~~~~~~~~~~~~~~~~~~~~~~~~~~~  456 (462)
                      ..+... .....+.+..++++++......++.........
T Consensus       275 ~~~~~~-~~~~~~~~~~~~~~~~~~~~~~~~~~~~~~~~~  313 (319)
T C4L730_EXISA/2  275 FSLFLL-LMIPEIVGTFERRERLVVYYSAVMLLGLLFIRE  313 (319)
T ss_pred             HHHHHH-HHHHHHHhcCChHHHHHHHHHHHHHHHHHHHHH


No 24
>PF10060.10 ; DUF2298 ; Uncharacterized membrane protein (DUF2298)
Probab=88.03  E-value=11  Score=34.10  Aligned_cols=363  Identities=12%  Similarity=0.000  Sum_probs=0.0  Template_Neff=7.600

Q ss_pred             ccccCCHHHHHHHHHHHHHHHHHhhhcCCCcc-cCchHHHHhcccccCCCChhhhhcccccccccCCCCCccccCchHHH
Q sp|Q5T4D3|TMTC   12 LPSSVLPPFWAKLVVGSVAIVCFARSYDGDFV-FDDSEAIVNNKDLQAETPLGDLWHHDFWGSRLSSNTSHKSYRPLTVL   90 (462)
Q Consensus        12 ~~~~~~~~~~~~~~l~~~~~~~~~~~~~~~~~-~Dd~~~~~~~~~~~~~~~~~~~~~~~~~~~~~~~~~~~~~~~Pl~~~   90 (462)
                      .++.+.....-++.+++..........+.+.+ .|...+..........+.++....       +..+.... |+.+.++
T Consensus        49 ~~~~~~~l~~e~vf~~~f~~~~~~r~~~p~i~~~Ek~md~~~i~s~~~~~~~Pp~dP-------w~aG~~l~-Yyyfg~~  120 (597)
T I0I741_CALAS/4   49 LPSLRYILLFELLFLGAFAAWAWVRAHDPAADHTEQPMDLMFMHSIRASLTYPPHDA-------WLAGYPIS-YYYFGYW  120 (597)
T ss_pred             ccchHHHHHHHHHHHHHHHHHHHHHHhCCCCCCCCChhHHHHHHHHHhcCCCCccch-------hhcCCCcc-ccHHHHH


Q ss_pred             HHHHHHHHhCCCCchHHHHHHHHHHHHHHHHHHHHHHHHhccccccccccccchHHH--------HHHHHHHHHHHCHHH
Q sp|Q5T4D3|TMTC   91 TFRINYYLSGGFHPVGFHVVNILLHSGISVLMVDVFSVLFGGLQYTSKGRRLHLAPR--------ASLLAALLFAVHPVH  162 (462)
Q Consensus        91 ~~~~~~~~~gg~~~~~~rl~~~~~~~l~~~l~~~l~~~l~~~~~~~~~~~~~~~~~~--------~a~~aall~~~~p~~  162 (462)
                      +.+...++.|-....++++....+..+.+..+|.+++++.+             +++        .|++++++..+....
T Consensus       121 ~~A~l~~l~gi~~~~~~nl~~~~~~al~~~~~~~l~~~l~~-------------~~~~~~~~~~~~g~la~~l~~~~gnl  187 (597)
T I0I741_CALAS/4  121 LMNMVGLMAGQSAAVAYNLSQAVWFGLLLSGAFGIGYNLVA-------------AAGRRFVAALGGGWVATLLVGLSSNL  187 (597)
T ss_pred             HHHHHHHHhCCCHHHHHHHHHHHHHHHHHHHHHHHHHHHHH-------------hccccccHHHHHHHHHHHHHHHhccc


Q ss_pred             -----------------------------------------H---------------------------HHHHhHhcHHH
Q sp|Q5T4D3|TMTC  163 -----------------------------------------T---------------------------ECVAGVVGRAD  174 (462)
Q Consensus       163 -----------------------------------------~---------------------------~~~~~~~~~~~  174 (462)
                                                               .                           .+.....-.++
T Consensus       188 ~~~~~~~~~~~~~~~~~~~~~~~~~~~~~~~~~~~~~~~~~w~~w~ssRvI~~~~~~~~~~~tI~EFP~fSfl~gDLHpH  267 (597)
T I0I741_CALAS/4  188 QGLLEWLHANGVDISWLAAWLQVRGFPENAEVTRQWFISYGWWWWRSSRVLADVSLRGDHIEVIDEFPAFSYILGDNHPH  267 (597)
T ss_pred             HHHHHHHHhCCCCchhHHHHhhhcCCCcchhhhccccccCccccccceeeeecccCCCCCCcccccCchHHHhcCCCChh


Q ss_pred             HHHHHHHHHHHHHHHHHHHHcCCCCCchHHH--------------HHHHHHHHHHHHHhchHHHHHHHHHHHHHHHHHhC
Q sp|Q5T4D3|TMTC  175 LLCALFFLLSFLGYCKAFRESNKEGAHSSTF--------------WVLLSIFLGAVAMLCKEQGITVLGLNAVFDILVIG  240 (462)
Q Consensus       175 ~~~~~f~ll~~~~~~~~~~~~~~~~~~~~~~--------------~~~~~~~~~~la~l~k~~~~~~~~~~~~~~~~~~~  240 (462)
                      .+...+.++++.+.+...+++++++.....+              ..++.+++.|....++.--......+.........
T Consensus       268 ~~alPf~ll~l~l~~~~~~~~~~~~~~~~~~~~~~~~~~~~~~~~~~ll~gll~G~l~~~NtWD~p~~~~l~~~~~~~~~  347 (597)
T I0I741_CALAS/4  268 VAAMPFAMLAVAAALVIFLQNSSSNFSSESRAKFNFAPLFPLGWGGFLLVAVITGSLLFLNTWDYPPYWLLTTFSIAVGV  347 (597)
T ss_pred             hhHHHHHHHHHHHHHHHHhcCCCCCCCchhhhccCCCCccccchHHHHHHHHHHHHHHHHccCCHHHHHHHHHHHHHHHH


Q ss_pred             CCC--------------hHHHHHHHhhhccchHhhchhhhhhHHHHHHHHHHHHHHHHHHHHHHhCCCCCCccccCC-cc
Q sp|Q5T4D3|TMTC  241 KFN--------------VLEIVQKVLHKDKSLENLGMLRNGGLLFRMTLLTSGGAGMLYVRWRIMGTGPPAFTEVDN-PA  305 (462)
Q Consensus       241 ~~~--------------~~~~~~~~~~~~~~~~~~~~~~~~~~~~~~~~~~~~~~~~~~~~~~~~~~~~~~~~~~~~-~~  305 (462)
                      .++              ..+..++                   .........+.......++.....+......... ..
T Consensus       348 ~~~~~~~~~~~~~~~~~~~~~~~~-------------------~~~~~~~~~~~a~ll~lPF~l~f~~~~~gi~~~~~~~  408 (597)
T I0I741_CALAS/4  348 VGGVVRVKNFLPLQFLPLLPPLLQ-------------------TTIAGLALFVAALLLYLPYLLTAQSQVGGLIPNLFHP  408 (597)
T ss_pred             hccccccccccccccccchHHHHH-------------------HHHHHHHHHHHHHHHHHHHHHhccccCCCCcccCCCC


Q ss_pred             hhcchhhHhHhHHHHHHHHHHHHhhccHhhhccccccccCcccccchHHHHHHHHHHHHHHHHHHHHHhcCCCcchHHHH
Q sp|Q5T4D3|TMTC  306 SFADSMLVRAVNYNYYYSLNAWLLLCPWWLCFDWSMGCIPLIKSISDWRVIALAALWFCLIGLICQALCSEDGHKRRILT  385 (462)
Q Consensus       306 ~~~~~~~~~~~~~~~~~~~~~~~~~~p~~~~~~~~~~~~~~~~~~~~~~~~~~~~~~~~~~~~~~~~~~~~~~~~~~~~~  385 (462)
                      +........+.                                           ..+..++.......++.+++......
T Consensus       409 T~l~~~l~i~G-------------------------------------------lfl~l~~~~l~~~~~~~~~~~~~~~~  445 (597)
T I0I741_CALAS/4  409 TRFSQYVAMFA-------------------------------------------TALLTLTALLTFGWSVFRPRLKVVMI  445 (597)
T ss_pred             CCHHHHHHHHH-------------------------------------------HHHHHHHHHHHHHhhcccchHHHHHH


Q ss_pred             HHHHHHHHHHhhHhc----------------------cccccchhHHHhhhhHH--HHHHHHHHHHHHHHHHhchh----
Q sp|Q5T4D3|TMTC  386 LGLGFLVIPFLPASN----------------------LFFRVGFVVAERVLYLP--SVGYCVLLTFGFGALSKHTK----  437 (462)
Q Consensus       386 ~~~~~~~~~~~~~~~----------------------~~~~~~~~~~~ry~~~~--~~~~~ll~a~~~~~~~~~~~----  437 (462)
                      ...............                      -..........|....+  ...+..+++.......++.+    
T Consensus       446 ~~~~~~~~~~~~~~~~~~~~~~~~~~~~~~~~~~~~~~~~~~~~~~~~~~~~~~~~~~ll~~l~~~~~~~~~~~~~~~~~  525 (597)
T I0I741_CALAS/4  446 CLALTLGTPALLLTFIAWVATGTEEGRASLGNVALPDGASSYLPFIVERWTAQPFTFLIVGAMTAVALALLWTGIQHMVG  525 (597)
T ss_pred             HHHHHHHHHHHHHHHHHHHhcCChhhhhccccccCCCCcccchhHHHHHhccchHHHHHHHHHHHHHHHHHHhhhhhhcc


Q ss_pred             -------------------------hHHHHHHHHHHHHHHHHHHH
Q sp|Q5T4D3|TMTC  438 -------------------------KKKLIAAVVLGILFINTLRC  457 (462)
Q Consensus       438 -------------------------~~~~~~~~~~~~~~~~~~~~  457 (462)
                                               .......+++.+........
T Consensus       526 ~~~~~~~~~~~~~~~~~~~~~~~~~~~~~f~l~L~~~gl~Lil~~  570 (597)
T I0I741_CALAS/4  526 AKNFLPQHFSPQQGALDSTPGVAAPTPLLFVLALAVIGLGLTFTP  570 (597)
T ss_pred             ccccCcccCCCCCCCcCCCCCCCCCHHHHHHHHHHHHHHHHHHHH


No 25
>PF16192.6 ; PMT_4TMC ; C-terminal four TMM region of protein-O-mannosyltransferase
Probab=79.50  E-value=12  Score=27.76  Aligned_cols=106  Identities=11%  Similarity=-0.110  Sum_probs=0.0  Template_Neff=9.700

Q ss_pred             chHHHHHHHHHHHHHHHHHHHHHhcCCCcchHH-----------HHHHHHHHHHHHhhHhccccccchhHHHhhhhHHHH
Q sp|Q5T4D3|TMTC  351 SDWRVIALAALWFCLIGLICQALCSEDGHKRRI-----------LTLGLGFLVIPFLPASNLFFRVGFVVAERVLYLPSV  419 (462)
Q Consensus       351 ~~~~~~~~~~~~~~~~~~~~~~~~~~~~~~~~~-----------~~~~~~~~~~~~~~~~~~~~~~~~~~~~ry~~~~~~  419 (462)
                      ++.........++...........++++.....           ....++..++..+|.....    ......|.+++++
T Consensus        60 Np~iw~~~~~~l~~~~~~~~~~~~~~~r~~~~~~~~~~~~~~~~~~~~~~g~~~~ylP~~~~~----r~~~~~~ylpal~  135 (198)
T G3JSL1_CORMM/5   60 NPFVYWASTASLGLVGLVVVWYILRWQRGFKDLDSEEVDQIHYAGIYPVLGWFLHYLPFVIMA----RVTYVHHYYPALY  135 (198)
T ss_pred             CHHHHHHHHHHHHHHHHHHHHHHHHHhcCCCCCChHHHHHHHHHHHHHHHHHHHHHHHHHhcc----ccccHHhHHHHHH


Q ss_pred             HHHHHHHHHHHHHHhchhhHHHHHHHHHHHHHHHHHHHHHh
Q sp|Q5T4D3|TMTC  420 GYCVLLTFGFGALSKHTKKKKLIAAVVLGILFINTLRCVLR  460 (462)
Q Consensus       420 ~~~ll~a~~~~~~~~~~~~~~~~~~~~~~~~~~~~~~~~~~  460 (462)
                      +.+++.+..++...++..+........+.+.+.........
T Consensus       136 f~~l~~~~~l~~~~~~~~~~~~~~~~~~~~~~~~~~f~~~~  176 (198)
T G3JSL1_CORMM/5  136 FAILALGFFVDWLLRNRSQAIQGAVYGVLYSVIVGLYITFI  176 (198)
T ss_pred             HHHHHHHHHHHHHHHccchHHHHHHHHHHHHHHHHHHHHhh


No 26
>PF09971.10 ; DUF2206 ; Predicted membrane protein (DUF2206)
Probab=49.01  E-value=83  Score=26.03  Aligned_cols=206  Identities=7%  Similarity=-0.073  Sum_probs=0.0  Template_Neff=10.200

Q ss_pred             HHHHHHHHHHHhchHHHHHHHHHHHHHHH----HHh-------CCCChHHHHHHHhhhccchHhhchhhhhhHH------
Q sp|Q5T4D3|TMTC  208 LLSIFLGAVAMLCKEQGITVLGLNAVFDI----LVI-------GKFNVLEIVQKVLHKDKSLENLGMLRNGGLL------  270 (462)
Q Consensus       208 ~~~~~~~~la~l~k~~~~~~~~~~~~~~~----~~~-------~~~~~~~~~~~~~~~~~~~~~~~~~~~~~~~------  270 (462)
                      ++..++...-+++|+....+...++....    +.+       ++..                         ..      
T Consensus         3 ~L~~i~~~~lv~sH~~t~~~~~~~l~~~~~~~~~~~~~~~~~~~~~~-------------------------~~~~~~~~   57 (390)
T Q0W4G2_METAR/3    3 ILFSVFSCGIIISHYGLTYMVIGLIALSYVLFTFINLVARYINTDKV-------------------------IIPVTPIR   57 (390)
T ss_pred             HHHHHHHHHHHHhchHHHHHHHHHHHHHHHHHHHHHHHHHhcCCCCC-------------------------cCCCCccc


Q ss_pred             HHHHHHHHHHHHHHHHHHHHhCCCCCCccccCCcchhcchhhHhHhHHHHHHHHHHHHhhccHhhhccccccccCccccc
Q sp|Q5T4D3|TMTC  271 FRMTLLTSGGAGMLYVRWRIMGTGPPAFTEVDNPASFADSMLVRAVNYNYYYSLNAWLLLCPWWLCFDWSMGCIPLIKSI  350 (462)
Q Consensus       271 ~~~~~~~~~~~~~~~~~~~~~~~~~~~~~~~~~~~~~~~~~~~~~~~~~~~~~~~~~~~~~p~~~~~~~~~~~~~~~~~~  350 (462)
                      ......++..+....|.....+..                ..+............+...+....................
T Consensus        58 ~~~~~~~~~~v~~~~W~~~~~~~~----------------~~~~~~~~~~~~~~~~~~~~~~~~~~~~~~~~~~~~~~~~  121 (390)
T Q0W4G2_METAR/3   58 LNFLHICIFIFIALSWYIAITSST----------------AFYSVSSVIYQVISSMFTESLNPTASQGLAIIQKVPVSQM  121 (390)
T ss_pred             ccHHHHHHHHHHHHHHHHHHhcch----------------HHHHHHHHHHHHHHHHhHHhcCCccchhHHHHhcCCCchH


Q ss_pred             chHHHHHHHHHHHHHHHHHHHH----HhcCCCcchHHHHHHHHHHHHHHhhHhccccccc-hhHHHhhhhHHHHHHHHHH
Q sp|Q5T4D3|TMTC  351 SDWRVIALAALWFCLIGLICQA----LCSEDGHKRRILTLGLGFLVIPFLPASNLFFRVG-FVVAERVLYLPSVGYCVLL  425 (462)
Q Consensus       351 ~~~~~~~~~~~~~~~~~~~~~~----~~~~~~~~~~~~~~~~~~~~~~~~~~~~~~~~~~-~~~~~ry~~~~~~~~~ll~  425 (462)
                      ............+..+......    ++++++++.......+....+..+.......... .....|.+....+++++++
T Consensus       122 ~~~~~~~~~~~~~l~~iG~~~~~~~~~~~~~~~~~~~~~~~~~~~~~~~~~~~~~~p~~~~~~~~~R~~~~~~~~~~~~a  201 (390)
T Q0W4G2_METAR/3  122 HLLYTYIYYFNQVCIVLGLLYLSYKTFARKNMYNYSIMQLIMCGVAVMVLVGSIVLPYFASALNTTRIYHIMQFFVSPVY  201 (390)
T ss_pred             HHHHHHHHHHHHHHHHHHHHHHHHHHHhccCccCCCHHHHHHHHHHHHHHHHHHHHHHHHHhcChHHHHHHHHHHHHHHH


Q ss_pred             HHHHHHHHhchhhH----------------HHHHHHHHHHHHHHH
Q sp|Q5T4D3|TMTC  426 TFGFGALSKHTKKK----------------KLIAAVVLGILFINT  454 (462)
Q Consensus       426 a~~~~~~~~~~~~~----------------~~~~~~~~~~~~~~~  454 (462)
                      +.++..+.+..++.                .....+++++.++..
T Consensus       202 ~~g~~~l~~~~~~~~~~~~~~~~~~~~~~~~~~~~~~lv~~~~~~  246 (390)
T Q0W4G2_METAR/3  202 IIGFIFALESIPKVYARIVKSPFRSNLSFTYGIISLFLCVYLLFN  246 (390)
T ss_pred             HHHHHHHHHhhHHHHHHhhcCccccccchHHHHHHHHHHHHHHHH


No 27
>PF11694.9 ; DUF3290 ; Protein of unknown function (DUF3290)
Probab=33.44  E-value=78  Score=21.87  Aligned_cols=60  Identities=3%  Similarity=-0.130  Sum_probs=0.0  Template_Neff=5.900

Q ss_pred             cccccccCcccccchHHHHHHHHHHHHHHHHHHHHHhcCCCcchHHHHHHHHHHHHHHhh
Q sp|Q5T4D3|TMTC  338 DWSMGCIPLIKSISDWRVIALAALWFCLIGLICQALCSEDGHKRRILTLGLGFLVIPFLP  397 (462)
Q Consensus       338 ~~~~~~~~~~~~~~~~~~~~~~~~~~~~~~~~~~~~~~~~~~~~~~~~~~~~~~~~~~~~  397 (462)
                      +|++.............-....++++++++.......|.+...+-+-+..++.+++.++.
T Consensus         2 FYsy~YL~~q~~~~~~~~~~~i~~l~~~li~~~~~y~R~R~~tKYRDL~II~~L~~ll~~   61 (142)
T J9W4W9_LACBU/2    2 FYTYDYLQGSQSSWQYARIIILSVLAVIFIGFLVHYLRNRMDSKYKDLTIIVGTLLLLIL   61 (142)
T ss_pred             ccchHHHccccChhHHHHHHHHHHHHHHHHHHHHHHHHhccchhHHHHHHHHHHHHHHHH


No 28
>PF08409.12 ; DUF1736 ; Domain of unknown function (DUF1736)
Probab=30.66  E-value=53  Score=18.49  Aligned_cols=73  Identities=37%  Similarity=0.631  Sum_probs=0.0  Template_Neff=10.700

Q ss_pred             CCCCCccccCCcchhcchhhHhHhHHHHHHHHHHHHhhccHhhhccccccccCcccccchHHHHHHHHHHHHH
Q sp|Q5T4D3|TMTC  293 TGPPAFTEVDNPASFADSMLVRAVNYNYYYSLNAWLLLCPWWLCFDWSMGCIPLIKSISDWRVIALAALWFCL  365 (462)
Q Consensus       293 ~~~~~~~~~~~~~~~~~~~~~~~~~~~~~~~~~~~~~~~p~~~~~~~~~~~~~~~~~~~~~~~~~~~~~~~~~  365 (462)
                      ...+.....+++.........+..........++....+|..+..++.....+...+..+...........++
T Consensus         1 ~~~~~~~~~~n~~~~~~~~~~~~~~~~~~~~~yl~ll~~P~~l~~~~~~~~~~~~~~~~~~~~~~~~~~~~~~   73 (74)
T J9LDN4_ACYPI/2    1 SGPPVFAAADNPTAKSPSLVTRTLTFLYLPAENFRLLVYPRRLSFDWSMDAIAPVTSVYDPRNALSVALYVAL   73 (74)
T ss_pred             CCCCCCcccCCchhcCCCHHHHHHHHHHHHHHHHHHHHCccccCCCCCcccCCCCCCCCCHHHHHHHHHHHHh


No 29
>PF12273.9 ; RCR ; Chitin synthesis regulation, resistance to Congo red
Probab=26.77  E-value=35  Score=23.57  Aligned_cols=29  Identities=21%  Similarity=0.320  Sum_probs=0.0  Template_Neff=6.000

Q ss_pred             hhhhHHHHHHHHHHHHHHHHHHhchhhHH
Q sp|Q5T4D3|TMTC  412 RVLYLPSVGYCVLLTFGFGALSKHTKKKK  440 (462)
Q Consensus       412 ry~~~~~~~~~ll~a~~~~~~~~~~~~~~  440 (462)
                      |+.+..++.+++++.+++..+..++++++
T Consensus         1 RWvl~~iii~~~l~~~~~~~~~~RRRrr~   29 (138)
T M1WI66_CLAP2/3    1 RWVVLAGVIVIVLVIFMLCTCTARRRRRR   29 (138)
T ss_pred             CHHHHHHHHHHHHHHHHHHHHHHHHHHHc


No 30
>PF04973.13 ; NMN_transporter ; Nicotinamide mononucleotide transporter
Probab=25.76  E-value=1.3e+02  Score=21.41  Aligned_cols=93  Identities=12%  Similarity=0.079  Sum_probs=0.0  Template_Neff=8.700

Q ss_pred             HHHHHHHHHHHHHHHHHHHHHhccccccccccccchHHHHHHHHHHHHHHCHHHHHHHHhHhcHHHHHHHHHHHHHHHHH
Q sp|Q5T4D3|TMTC  109 VVNILLHSGISVLMVDVFSVLFGGLQYTSKGRRLHLAPRASLLAALLFAVHPVHTECVAGVVGRADLLCALFFLLSFLGY  188 (462)
Q Consensus       109 l~~~~~~~l~~~l~~~l~~~l~~~~~~~~~~~~~~~~~~~a~~aall~~~~p~~~~~~~~~~~~~~~~~~~f~ll~~~~~  188 (462)
                      ..+.+..+.++..++...|+...             +...+.+..+++......  ...+.   .-.+...+...+++.+
T Consensus         2 ~~~~~~~~~g~~~~~l~~~~~~~-------------~~~~g~~~~~~~~~~~~~--~~~~~---~~~l~~~y~~~~i~G~   63 (180)
T A0A2B6BZ52_BAC    2 YIEIFASVMGIINVWLLAREKVS-------------NFLFGMITVAVFLYIFIT--QGLYA---MAVLAAFQFIFNVYGW   63 (180)
T ss_pred             HHHHHHHHHHHHHHHHHHccchh-------------HHHHHHHHHHHHHHHHHH--CCChH---HHHHHHHHHHHHHHHH


Q ss_pred             HHHHHHcCCC-----CCchHHHHHHHHHHHHHHHHh
Q sp|Q5T4D3|TMTC  189 CKAFRESNKE-----GAHSSTFWVLLSIFLGAVAML  219 (462)
Q Consensus       189 ~~~~~~~~~~-----~~~~~~~~~~~~~~~~~la~l  219 (462)
                      .++.++++++     +....................
T Consensus        64 ~~W~k~~~~~~~v~v~~~~~~~~~~~~~~~~v~~~~   99 (180)
T A0A2B6BZ52_BAC   64 YHWIARSGEEEVKATVRLDLKGWIFYIIFILVAWIG   99 (180)
T ss_pred             HHhHhcCCCCCcccceecCHHHHHHHHHHHHHHHHH


No 31
>PF05767.13 ; Pox_A14 ; Poxvirus virion envelope protein A14
Probab=25.21  E-value=84  Score=19.60  Aligned_cols=37  Identities=19%  Similarity=0.325  Sum_probs=0.0  Template_Neff=3.300

Q ss_pred             HHHHHHHHHHHHHHHHHcCCCCCchHHHHHHHHHHHHHHHHh
Q sp|Q5T4D3|TMTC  178 ALFFLLSFLGYCKAFRESNKEGAHSSTFWVLLSIFLGAVAML  219 (462)
Q Consensus       178 ~~f~ll~~~~~~~~~~~~~~~~~~~~~~~~~~~~~~~~la~l  219 (462)
                      .++.+.+++++....|+++..     ..|-.++.+++.++..
T Consensus        20 ~LL~~aCIFAfidFSK~~~~~-----~~WRaLSI~~Filgii   56 (92)
T Q98285_MCV1/1-   20 ALLVLACIFAFVEFSKVTTSD-----YTWRALCIVCFITGMV   56 (92)
T ss_pred             HHHHHHHHHHHHHhcCCCCCh-----HHHHHHHHHHHHHHHH


No 32
>PF09323.11 ; DUF1980 ; Domain of unknown function (DUF1980)
Probab=22.74  E-value=1.6e+02  Score=21.19  Aligned_cols=73  Identities=12%  Similarity=0.022  Sum_probs=0.0  Template_Neff=8.600

Q ss_pred             HHHHHHHHHHHHhhHhccccccchhHHHhhhhHHHHHHHHHHHHHHHHHHhchhhH------------------------
Q sp|Q5T4D3|TMTC  384 LTLGLGFLVIPFLPASNLFFRVGFVVAERVLYLPSVGYCVLLTFGFGALSKHTKKK------------------------  439 (462)
Q Consensus       384 ~~~~~~~~~~~~~~~~~~~~~~~~~~~~ry~~~~~~~~~ll~a~~~~~~~~~~~~~------------------------  439 (462)
                      ....++..+..++......-....+..+|+........++++..++..+.+..+..                        
T Consensus         2 l~~lill~~~~~l~~l~~tg~i~~yI~Pr~~~~~~~a~~~l~il~~~~~~~~~~~~~~~~~~~~~~~~~~~h~~~~~~~~   81 (187)
T G2TP40_BACCO/1    2 LRFIVLFGFAYFFMKLHATGDISKYINMKYAYLSFSMIFAMGFLCLYQLVKWVRAGNEAHDHQHGAHHGHSHETDENTWY   81 (187)
T ss_pred             HHHHHHHHHHHHHHHHHHhCCHHHHcCcchHHHHHHHHHHHHHHHHHHHHHHHHccCcccccccCCCCCCCCCCCcchhH


Q ss_pred             -HHHHHHHHHHHHHHHHH
Q sp|Q5T4D3|TMTC  440 -KLIAAVVLGILFINTLR  456 (462)
Q Consensus       440 -~~~~~~~~~~~~~~~~~  456 (462)
                       ......++++-++..+.
T Consensus        82 ~~~~~~~~~~lPlll~~l   99 (187)
T G2TP40_BACCO/1   82 KKMFTYGMILIPVVTGIF   99 (187)
T ss_pred             HHHHHHHHHHHHHHHHHh


No 33
>PF12273.9 ; RCR ; Chitin synthesis regulation, resistance to Congo red
Probab=21.99  E-value=32  Score=23.79  Aligned_cols=28  Identities=18%  Similarity=0.405  Sum_probs=0.0  Template_Neff=6.000

Q ss_pred             HHHHHHHHHHHHHHHHHHHHHhcCCCcc
Q sp|Q5T4D3|TMTC  353 WRVIALAALWFCLIGLICQALCSEDGHK  380 (462)
Q Consensus       353 ~~~~~~~~~~~~~~~~~~~~~~~~~~~~  380 (462)
                      |..+..++++++++++++.+..|+++++
T Consensus         2 Wvl~~iii~~~l~~~~~~~~~~RRRrr~   29 (138)
T M1WI66_CLAP2/3    2 WVVLAGVIVIVLVIFMLCTCTARRRRRR   29 (138)
T ss_pred             HHHHHHHHHHHHHHHHHHHHHHHHHHHc
