# Supplementary material for: Conserved sequence motifs in human TMTC1, TMTC2, TMTC3, and TMTC4, new O-mannosyltransferases from the GT-C/PMT clan, are rationalized as ligand binding sites
Source: Biol Direct. 2021 Jan 12;16:4. doi: 10.1186/s13062-021-00291-w (PMC7801869; doi:10.1186/s13062-021-00291-w)
Supplement: Supplementary file 5 — Additional file 5. Atomic coordinates of 3D structural models of all four TMTCs with ligands (divalent metal ion and dolichyl-phosphate-mannose. The file AF5-2020-10-3Dmodel-TMTCs.zip provides the atomic coordinates for the 3D structural models of the four human TMTCs generated with template structures 5ezm and 5f15. [file 13062_2021_291_MOESM5_ESM.zip]

Archive with 9 entries (9 files):
- AF5-2020-10-3Dmodel-TMTCs/index.html
- AF5-2020-10-3Dmodel-TMTCs/TMTC-1.pdb
- AF5-2020-10-3Dmodel-TMTCs/TMTC-1-noH.pdb
- AF5-2020-10-3Dmodel-TMTCs/TMTC-2.pdb
- AF5-2020-10-3Dmodel-TMTCs/TMTC-2-noH.pdb
- AF5-2020-10-3Dmodel-TMTCs/TMTC-3.pdb
- AF5-2020-10-3Dmodel-TMTCs/TMTC-3-noH.pdb
- AF5-2020-10-3Dmodel-TMTCs/TMTC-4.pdb
- AF5-2020-10-3Dmodel-TMTCs/TMTC-4-noH.pdb
