# Supplementary material for: Conserved sequence motifs in human TMTC1, TMTC2, TMTC3, and TMTC4, new O-mannosyltransferases from the GT-C/PMT clan, are rationalized as ligand binding sites
Source: Biol Direct. 2021 Jan 12;16:4. doi: 10.1186/s13062-021-00291-w (PMC7801869; doi:10.1186/s13062-021-00291-w)
Supplement: Supplementary file 5 — Additional file 5. Atomic coordinates of 3D structural models of all four TMTCs with ligands (divalent metal ion and dolichyl-phosphate-mannose. The file AF5-2020-10-3Dmodel-TMTCs.zip provides the atomic coordinates for the 3D structural models of the four human TMTCs generated with template structures 5ezm and 5f15. [file 13062_2021_291_MOESM5_ESM.zip › AF5-2020-10-3Dmodel-TMTCs/TMTC-1.pdb]

REMARK   4      COMPLIES WITH FORMAT V. 3.0, 1-DEC-2006
REMARK 888
REMARK 888 WRITTEN BY MAESTRO (A PRODUCT OF SCHRODINGER, LLC)
TITLE     DMP-1
EXPDTA    THEORETICAL MODEL, MODELLER 9.24 2020/09/07 12:40:32
REMARK 250  TEMPERATURE           (KELVIN) : NULL
REMARK 250  PH                             : NULL
MODEL        1
ATOM      1  N   GLY A  23      67.868   6.079  14.596  1.00 32.12           N1+
ATOM      2  CA  GLY A  23      68.576   6.219  15.897  1.00 32.12           C  
ATOM      3  C   GLY A  23      68.873   4.817  16.450  1.00 32.12           C  
ATOM      4  O   GLY A  23      68.067   3.896  16.307  1.00 32.12           O  
ATOM      5  H1  GLY A  23      67.604   6.982  14.227  1.00  0.00           H  
ATOM      6  H2  GLY A  23      68.452   5.626  13.909  1.00  0.00           H  
ATOM      7  H3  GLY A  23      67.026   5.532  14.705  1.00  0.00           H  
ATOM      8  HA3 GLY A  23      67.861   6.744  16.529  1.00  0.00           H  
ATOM      9  HA2 GLY A  23      69.459   6.838  15.733  1.00  0.00           H  
ATOM     10  N   LEU A  24      70.044   4.673  17.092  1.00214.96           N  
ATOM     11  CA  LEU A  24      70.519   3.440  17.722  1.00214.96           C  
ATOM     12  C   LEU A  24      69.683   3.096  18.968  1.00214.96           C  
ATOM     13  O   LEU A  24      69.467   3.967  19.809  1.00214.96           O  
ATOM     14  CB  LEU A  24      72.011   3.596  18.108  1.00214.96           C  
ATOM     15  CG  LEU A  24      73.008   3.576  16.926  1.00214.96           C  
ATOM     16  CD1 LEU A  24      72.971   4.869  16.083  1.00214.96           C  
ATOM     17  CD2 LEU A  24      74.439   3.257  17.415  1.00214.96           C  
ATOM     18  H   LEU A  24      70.660   5.467  17.183  1.00  0.00           H  
ATOM     19  HA  LEU A  24      70.423   2.624  17.003  1.00  0.00           H  
ATOM     20  HB3 LEU A  24      72.268   2.767  18.768  1.00  0.00           H  
ATOM     21  HB2 LEU A  24      72.163   4.493  18.707  1.00  0.00           H  
ATOM     22  HG  LEU A  24      72.720   2.753  16.272  1.00  0.00           H  
ATOM     23 HD11 LEU A  24      73.959   5.176  15.741  1.00  0.00           H  
ATOM     24 HD12 LEU A  24      72.360   4.730  15.191  1.00  0.00           H  
ATOM     25 HD13 LEU A  24      72.554   5.708  16.640  1.00  0.00           H  
ATOM     26 HD21 LEU A  24      74.839   2.388  16.893  1.00  0.00           H  
ATOM     27 HD22 LEU A  24      75.134   4.080  17.250  1.00  0.00           H  
ATOM     28 HD23 LEU A  24      74.477   3.032  18.481  1.00  0.00           H  
ATOM     29  N   ALA A  25      69.259   1.826  19.078  1.00 50.35           N  
ATOM     30  CA  ALA A  25      68.550   1.309  20.252  1.00 50.35           C  
ATOM     31  C   ALA A  25      69.398   1.201  21.544  1.00 50.35           C  
ATOM     32  O   ALA A  25      68.847   1.503  22.602  1.00 50.35           O  
ATOM     33  CB  ALA A  25      67.829  -0.005  19.915  1.00 50.35           C  
ATOM     34  H   ALA A  25      69.461   1.161  18.347  1.00  0.00           H  
ATOM     35  HA  ALA A  25      67.761   2.030  20.475  1.00  0.00           H  
ATOM     36  HB1 ALA A  25      67.322  -0.415  20.790  1.00  0.00           H  
ATOM     37  HB2 ALA A  25      67.070   0.157  19.148  1.00  0.00           H  
ATOM     38  HB3 ALA A  25      68.510  -0.767  19.542  1.00  0.00           H  
ATOM     39  N   PRO A  26      70.719   0.902  21.459  1.00119.53           N  
ATOM     40  CA  PRO A  26      71.656   1.097  22.585  1.00119.53           C  
ATOM     41  C   PRO A  26      71.831   2.547  23.070  1.00119.53           C  
ATOM     42  O   PRO A  26      72.093   2.732  24.256  1.00119.53           O  
ATOM     43  CD  PRO A  26      71.362   0.135  20.389  1.00119.53           C  
ATOM     44  CB  PRO A  26      72.982   0.509  22.081  1.00119.53           C  
ATOM     45  CG  PRO A  26      72.564  -0.522  21.051  1.00119.53           C  
ATOM     46  HA  PRO A  26      71.295   0.486  23.414  1.00  0.00           H  
ATOM     47  HD2 PRO A  26      71.697   0.808  19.604  1.00  0.00           H  
ATOM     48  HD3 PRO A  26      70.712  -0.615  19.941  1.00  0.00           H  
ATOM     49  HB3 PRO A  26      73.581   0.074  22.883  1.00  0.00           H  
ATOM     50  HB2 PRO A  26      73.587   1.277  21.596  1.00  0.00           H  
ATOM     51  HG2 PRO A  26      73.357  -0.782  20.350  1.00  0.00           H  
ATOM     52  HG3 PRO A  26      72.249  -1.435  21.560  1.00  0.00           H  
ATOM     53  N   ALA A  27      71.665   3.540  22.175  1.00 30.67           N  
ATOM     54  CA  ALA A  27      71.688   4.962  22.530  1.00 30.67           C  
ATOM     55  C   ALA A  27      70.386   5.425  23.206  1.00 30.67           C  
ATOM     56  O   ALA A  27      70.440   6.338  24.027  1.00 30.67           O  
ATOM     57  CB  ALA A  27      71.993   5.812  21.288  1.00 30.67           C  
ATOM     58  H   ALA A  27      71.452   3.323  21.212  1.00  0.00           H  
ATOM     59  HA  ALA A  27      72.503   5.122  23.237  1.00  0.00           H  
ATOM     60  HB1 ALA A  27      72.111   6.862  21.554  1.00  0.00           H  
ATOM     61  HB2 ALA A  27      72.921   5.494  20.815  1.00  0.00           H  
ATOM     62  HB3 ALA A  27      71.198   5.751  20.546  1.00  0.00           H  
ATOM     63  N   GLY A  28      69.257   4.767  22.886  1.00 87.10           N  
ATOM     64  CA  GLY A  28      67.970   4.969  23.549  1.00 87.10           C  
ATOM     65  C   GLY A  28      67.958   4.298  24.932  1.00 87.10           C  
ATOM     66  O   GLY A  28      67.347   4.832  25.854  1.00 87.10           O  
ATOM     67  H   GLY A  28      69.298   4.043  22.183  1.00  0.00           H  
ATOM     68  HA3 GLY A  28      67.185   4.528  22.935  1.00  0.00           H  
ATOM     69  HA2 GLY A  28      67.749   6.033  23.639  1.00  0.00           H  
ATOM     70  N   ALA A  29      68.664   3.163  25.085  1.00 31.40           N  
ATOM     71  CA  ALA A  29      68.883   2.475  26.358  1.00 31.40           C  
ATOM     72  C   ALA A  29      69.846   3.242  27.277  1.00 31.40           C  
ATOM     73  O   ALA A  29      69.609   3.276  28.481  1.00 31.40           O  
ATOM     74  CB  ALA A  29      69.397   1.054  26.092  1.00 31.40           C  
ATOM     75  H   ALA A  29      69.117   2.755  24.280  1.00  0.00           H  
ATOM     76  HA  ALA A  29      67.922   2.393  26.868  1.00  0.00           H  
ATOM     77  HB1 ALA A  29      69.516   0.498  27.023  1.00  0.00           H  
ATOM     78  HB2 ALA A  29      68.701   0.497  25.464  1.00  0.00           H  
ATOM     79  HB3 ALA A  29      70.362   1.063  25.588  1.00  0.00           H  
ATOM     80  N   ALA A  30      70.878   3.879  26.696  1.00 20.88           N  
ATOM     81  CA  ALA A  30      71.806   4.772  27.389  1.00 20.88           C  
ATOM     82  C   ALA A  30      71.143   6.081  27.847  1.00 20.88           C  
ATOM     83  O   ALA A  30      71.490   6.573  28.917  1.00 20.88           O  
ATOM     84  CB  ALA A  30      73.011   5.063  26.485  1.00 20.88           C  
ATOM     85  H   ALA A  30      71.028   3.771  25.702  1.00  0.00           H  
ATOM     86  HA  ALA A  30      72.172   4.251  28.276  1.00  0.00           H  
ATOM     87  HB1 ALA A  30      73.741   5.694  26.993  1.00  0.00           H  
ATOM     88  HB2 ALA A  30      73.519   4.142  26.201  1.00  0.00           H  
ATOM     89  HB3 ALA A  30      72.711   5.575  25.571  1.00  0.00           H  
ATOM     90  N   ALA A  31      70.174   6.585  27.059  1.00 33.17           N  
ATOM     91  CA  ALA A  31      69.322   7.730  27.389  1.00 33.17           C  
ATOM     92  C   ALA A  31      68.221   7.411  28.419  1.00 33.17           C  
ATOM     93  O   ALA A  31      67.562   8.342  28.879  1.00 33.17           O  
ATOM     94  CB  ALA A  31      68.706   8.280  26.092  1.00 33.17           C  
ATOM     95  H   ALA A  31      69.971   6.130  26.180  1.00  0.00           H  
ATOM     96  HA  ALA A  31      69.950   8.510  27.821  1.00  0.00           H  
ATOM     97  HB1 ALA A  31      68.090   9.158  26.283  1.00  0.00           H  
ATOM     98  HB2 ALA A  31      69.481   8.579  25.386  1.00  0.00           H  
ATOM     99  HB3 ALA A  31      68.077   7.537  25.601  1.00  0.00           H  
ATOM    100  N   LEU A  32      68.049   6.124  28.765  1.00 52.93           N  
ATOM    101  CA  LEU A  32      67.184   5.649  29.843  1.00 52.93           C  
ATOM    102  C   LEU A  32      68.012   5.350  31.104  1.00 52.93           C  
ATOM    103  O   LEU A  32      67.539   5.665  32.191  1.00 52.93           O  
ATOM    104  CB  LEU A  32      66.387   4.406  29.373  1.00 52.93           C  
ATOM    105  CG  LEU A  32      64.911   4.691  29.011  1.00 52.93           C  
ATOM    106  CD1 LEU A  32      64.733   5.753  27.902  1.00 52.93           C  
ATOM    107  CD2 LEU A  32      64.158   3.380  28.698  1.00 52.93           C  
ATOM    108  H   LEU A  32      68.609   5.419  28.309  1.00  0.00           H  
ATOM    109  HA  LEU A  32      66.474   6.430  30.118  1.00  0.00           H  
ATOM    110  HB3 LEU A  32      66.387   3.654  30.165  1.00  0.00           H  
ATOM    111  HB2 LEU A  32      66.888   3.929  28.531  1.00  0.00           H  
ATOM    112  HG  LEU A  32      64.450   5.099  29.911  1.00  0.00           H  
ATOM    113 HD11 LEU A  32      64.265   6.650  28.305  1.00  0.00           H  
ATOM    114 HD12 LEU A  32      65.679   6.059  27.462  1.00  0.00           H  
ATOM    115 HD13 LEU A  32      64.103   5.411  27.080  1.00  0.00           H  
ATOM    116 HD21 LEU A  32      63.811   3.325  27.666  1.00  0.00           H  
ATOM    117 HD22 LEU A  32      64.781   2.501  28.864  1.00  0.00           H  
ATOM    118 HD23 LEU A  32      63.283   3.275  29.339  1.00  0.00           H  
ATOM    119  N   LEU A  33      69.225   4.784  30.952  1.00 62.97           N  
ATOM    120  CA  LEU A  33      70.176   4.513  32.039  1.00 62.97           C  
ATOM    121  C   LEU A  33      70.705   5.811  32.665  1.00 62.97           C  
ATOM    122  O   LEU A  33      70.575   5.982  33.876  1.00 62.97           O  
ATOM    123  CB  LEU A  33      71.335   3.636  31.522  1.00 62.97           C  
ATOM    124  CG  LEU A  33      70.958   2.154  31.311  1.00 62.97           C  
ATOM    125  CD1 LEU A  33      72.000   1.432  30.430  1.00 62.97           C  
ATOM    126  CD2 LEU A  33      70.699   1.426  32.650  1.00 62.97           C  
ATOM    127  H   LEU A  33      69.530   4.522  30.025  1.00  0.00           H  
ATOM    128  HA  LEU A  33      69.642   3.973  32.822  1.00  0.00           H  
ATOM    129  HB3 LEU A  33      72.182   3.679  32.211  1.00  0.00           H  
ATOM    130  HB2 LEU A  33      71.697   4.065  30.587  1.00  0.00           H  
ATOM    131  HG  LEU A  33      70.020   2.129  30.757  1.00  0.00           H  
ATOM    132 HD11 LEU A  33      71.533   1.046  29.524  1.00  0.00           H  
ATOM    133 HD12 LEU A  33      72.803   2.097  30.114  1.00  0.00           H  
ATOM    134 HD13 LEU A  33      72.472   0.588  30.933  1.00  0.00           H  
ATOM    135 HD21 LEU A  33      71.282   0.512  32.759  1.00  0.00           H  
ATOM    136 HD22 LEU A  33      70.935   2.053  33.510  1.00  0.00           H  
ATOM    137 HD23 LEU A  33      69.650   1.145  32.735  1.00  0.00           H  
ATOM    138  N   ALA A  34      71.222   6.722  31.824  1.00242.77           N  
ATOM    139  CA  ALA A  34      71.424   8.127  32.169  1.00242.77           C  
ATOM    140  C   ALA A  34      70.062   8.832  32.193  1.00242.77           C  
ATOM    141  O   ALA A  34      69.191   8.507  31.387  1.00242.77           O  
ATOM    142  CB  ALA A  34      72.358   8.786  31.145  1.00242.77           C  
ATOM    143  H   ALA A  34      71.289   6.506  30.837  1.00  0.00           H  
ATOM    144  HA  ALA A  34      71.888   8.187  33.156  1.00  0.00           H  
ATOM    145  HB1 ALA A  34      72.619   9.799  31.450  1.00  0.00           H  
ATOM    146  HB2 ALA A  34      73.288   8.225  31.043  1.00  0.00           H  
ATOM    147  HB3 ALA A  34      71.898   8.851  30.158  1.00  0.00           H  
ATOM    148  N   GLY A  35      69.889   9.757  33.142  1.00238.87           N  
ATOM    149  CA  GLY A  35      68.591  10.346  33.441  1.00238.87           C  
ATOM    150  C   GLY A  35      68.011   9.595  34.640  1.00238.87           C  
ATOM    151  O   GLY A  35      67.829  10.222  35.677  1.00238.87           O  
ATOM    152  H   GLY A  35      70.657   9.998  33.752  1.00  0.00           H  
ATOM    153  HA3 GLY A  35      67.896  10.307  32.600  1.00  0.00           H  
ATOM    154  HA2 GLY A  35      68.731  11.398  33.691  1.00  0.00           H  
ATOM    155  N   ALA A  36      67.780   8.269  34.530  1.00 60.21           N  
ATOM    156  CA  ALA A  36      67.341   7.410  35.642  1.00 60.21           C  
ATOM    157  C   ALA A  36      68.398   7.241  36.746  1.00 60.21           C  
ATOM    158  O   ALA A  36      68.022   7.084  37.905  1.00 60.21           O  
ATOM    159  CB  ALA A  36      66.904   6.034  35.131  1.00 60.21           C  
ATOM    160  H   ALA A  36      67.947   7.804  33.648  1.00  0.00           H  
ATOM    161  HA  ALA A  36      66.461   7.875  36.082  1.00  0.00           H  
ATOM    162  HB1 ALA A  36      66.479   5.435  35.938  1.00  0.00           H  
ATOM    163  HB2 ALA A  36      66.137   6.125  34.361  1.00  0.00           H  
ATOM    164  HB3 ALA A  36      67.744   5.474  34.722  1.00  0.00           H  
ATOM    165  N   SER A  37      69.690   7.306  36.382  1.00 67.68           N  
ATOM    166  CA  SER A  37      70.814   7.328  37.320  1.00 67.68           C  
ATOM    167  C   SER A  37      70.852   8.628  38.137  1.00 67.68           C  
ATOM    168  O   SER A  37      71.060   8.561  39.345  1.00 67.68           O  
ATOM    169  CB  SER A  37      72.140   7.130  36.562  1.00 67.68           C  
ATOM    170  OG  SER A  37      72.315   5.770  36.227  1.00 67.68           O  
ATOM    171  H   SER A  37      69.922   7.377  35.401  1.00  0.00           H  
ATOM    172  HA  SER A  37      70.692   6.507  38.029  1.00  0.00           H  
ATOM    173  HB3 SER A  37      72.990   7.420  37.182  1.00  0.00           H  
ATOM    174  HB2 SER A  37      72.180   7.742  35.660  1.00  0.00           H  
ATOM    175  HG  SER A  37      71.712   5.559  35.507  1.00  0.00           H  
ATOM    176  N   CYS A  38      70.602   9.768  37.469  1.00 35.73           N  
ATOM    177  CA  CYS A  38      70.532  11.105  38.067  1.00 35.73           C  
ATOM    178  C   CYS A  38      69.286  11.282  38.952  1.00 35.73           C  
ATOM    179  O   CYS A  38      69.356  11.984  39.955  1.00 35.73           O  
ATOM    180  CB  CYS A  38      70.543  12.205  36.987  1.00 35.73           C  
ATOM    181  SG  CYS A  38      72.080  12.140  36.028  1.00 35.73           S  
ATOM    182  H   CYS A  38      70.423   9.726  36.476  1.00  0.00           H  
ATOM    183  HA  CYS A  38      71.409  11.236  38.704  1.00  0.00           H  
ATOM    184  HB3 CYS A  38      70.463  13.194  37.439  1.00  0.00           H  
ATOM    185  HB2 CYS A  38      69.700  12.095  36.304  1.00  0.00           H  
ATOM    186  HG  CYS A  38      71.811  13.199  35.257  1.00  0.00           H  
ATOM    187  N   LEU A  39      68.180  10.633  38.561  1.00121.93           N  
ATOM    188  CA  LEU A  39      66.892  10.597  39.248  1.00121.93           C  
ATOM    189  C   LEU A  39      66.917   9.670  40.484  1.00121.93           C  
ATOM    190  O   LEU A  39      66.245   9.975  41.468  1.00121.93           O  
ATOM    191  CB  LEU A  39      65.829  10.280  38.157  1.00121.93           C  
ATOM    192  CG  LEU A  39      64.486   9.626  38.522  1.00121.93           C  
ATOM    193  CD1 LEU A  39      64.631   8.122  38.798  1.00121.93           C  
ATOM    194  CD2 LEU A  39      63.690  10.409  39.574  1.00121.93           C  
ATOM    195  H   LEU A  39      68.214  10.115  37.693  1.00  0.00           H  
ATOM    196  HA  LEU A  39      66.683  11.600  39.623  1.00  0.00           H  
ATOM    197  HB3 LEU A  39      66.273   9.619  37.423  1.00  0.00           H  
ATOM    198  HB2 LEU A  39      65.629  11.204  37.612  1.00  0.00           H  
ATOM    199  HG  LEU A  39      63.898   9.689  37.605  1.00  0.00           H  
ATOM    200 HD11 LEU A  39      63.813   7.567  38.340  1.00  0.00           H  
ATOM    201 HD12 LEU A  39      65.549   7.714  38.385  1.00  0.00           H  
ATOM    202 HD13 LEU A  39      64.657   7.907  39.861  1.00  0.00           H  
ATOM    203 HD21 LEU A  39      62.634  10.449  39.310  1.00  0.00           H  
ATOM    204 HD22 LEU A  39      63.771   9.976  40.570  1.00  0.00           H  
ATOM    205 HD23 LEU A  39      64.046  11.434  39.637  1.00  0.00           H  
ATOM    206  N   CYS A  40      67.708   8.583  40.432  1.00 98.68           N  
ATOM    207  CA  CYS A  40      67.904   7.629  41.526  1.00 98.68           C  
ATOM    208  C   CYS A  40      68.905   8.156  42.569  1.00 98.68           C  
ATOM    209  O   CYS A  40      68.594   8.147  43.760  1.00 98.68           O  
ATOM    210  CB  CYS A  40      68.284   6.229  40.997  1.00 98.68           C  
ATOM    211  SG  CYS A  40      68.539   5.006  42.322  1.00 98.68           S  
ATOM    212  H   CYS A  40      68.212   8.386  39.578  1.00  0.00           H  
ATOM    213  HA  CYS A  40      66.948   7.520  42.032  1.00  0.00           H  
ATOM    214  HB3 CYS A  40      69.193   6.282  40.396  1.00  0.00           H  
ATOM    215  HB2 CYS A  40      67.497   5.855  40.342  1.00  0.00           H  
ATOM    216  HG  CYS A  40      69.674   5.539  42.785  1.00  0.00           H  
ATOM    217  N   TYR A  41      70.081   8.608  42.102  1.00157.46           N  
ATOM    218  CA  TYR A  41      71.144   9.169  42.936  1.00157.46           C  
ATOM    219  C   TYR A  41      70.765  10.524  43.548  1.00157.46           C  
ATOM    220  O   TYR A  41      71.052  10.732  44.725  1.00157.46           O  
ATOM    221  CB  TYR A  41      72.453   9.256  42.120  1.00157.46           C  
ATOM    222  CG  TYR A  41      73.625   9.947  42.800  1.00157.46           C  
ATOM    223  CD1 TYR A  41      74.125   9.459  44.027  1.00157.46           C  
ATOM    224  CD2 TYR A  41      74.208  11.092  42.216  1.00157.46           C  
ATOM    225  CE1 TYR A  41      75.186  10.121  44.672  1.00157.46           C  
ATOM    226  CE2 TYR A  41      75.276  11.748  42.857  1.00157.46           C  
ATOM    227  CZ  TYR A  41      75.761  11.267  44.090  1.00157.46           C  
ATOM    228  OH  TYR A  41      76.780  11.914  44.725  1.00157.46           O  
ATOM    229  H   TYR A  41      70.269   8.577  41.108  1.00  0.00           H  
ATOM    230  HA  TYR A  41      71.312   8.472  43.759  1.00  0.00           H  
ATOM    231  HB3 TYR A  41      72.253   9.798  41.195  1.00  0.00           H  
ATOM    232  HB2 TYR A  41      72.769   8.257  41.823  1.00  0.00           H  
ATOM    233  HD1 TYR A  41      73.686   8.585  44.484  1.00  0.00           H  
ATOM    234  HD2 TYR A  41      73.835  11.478  41.278  1.00  0.00           H  
ATOM    235  HE1 TYR A  41      75.555   9.750  45.618  1.00  0.00           H  
ATOM    236  HE2 TYR A  41      75.711  12.627  42.406  1.00  0.00           H  
ATOM    237  HH  TYR A  41      77.100  12.680  44.243  1.00  0.00           H  
ATOM    238  N   GLY A  42      70.112  11.390  42.749  1.00 56.68           N  
ATOM    239  CA  GLY A  42      69.733  12.768  43.075  1.00 56.68           C  
ATOM    240  C   GLY A  42      68.790  12.901  44.277  1.00 56.68           C  
ATOM    241  O   GLY A  42      68.663  14.001  44.811  1.00 56.68           O  
ATOM    242  H   GLY A  42      69.907  11.104  41.801  1.00  0.00           H  
ATOM    243  HA3 GLY A  42      69.236  13.213  42.213  1.00  0.00           H  
ATOM    244  HA2 GLY A  42      70.630  13.360  43.250  1.00  0.00           H  
ATOM    245  N   ARG A  43      68.164  11.797  44.723  1.00 99.24           N  
ATOM    246  CA  ARG A  43      67.392  11.738  45.958  1.00 99.24           C  
ATOM    247  C   ARG A  43      68.275  11.937  47.209  1.00 99.24           C  
ATOM    248  O   ARG A  43      67.916  12.710  48.091  1.00 99.24           O  
ATOM    249  CB  ARG A  43      66.658  10.391  46.095  1.00 99.24           C  
ATOM    250  CG  ARG A  43      65.947   9.819  44.863  1.00 99.24           C  
ATOM    251  CD  ARG A  43      65.330   8.450  45.200  1.00 99.24           C  
ATOM    252  NE  ARG A  43      65.145   7.622  44.003  1.00 99.24           N  
ATOM    253  CZ  ARG A  43      65.288   6.284  43.951  1.00 99.24           C  
ATOM    254  NH1 ARG A  43      65.612   5.570  45.039  1.00 99.24           N  
ATOM    255  NH2 ARG A  43      65.116   5.642  42.789  1.00 99.24           N1+
ATOM    256  H   ARG A  43      68.299  10.923  44.236  1.00  0.00           H  
ATOM    257  HA  ARG A  43      66.658  12.540  45.902  1.00  0.00           H  
ATOM    258  HB3 ARG A  43      65.941  10.470  46.906  1.00  0.00           H  
ATOM    259  HB2 ARG A  43      67.388   9.641  46.397  1.00  0.00           H  
ATOM    260  HG3 ARG A  43      66.606   9.749  44.002  1.00  0.00           H  
ATOM    261  HG2 ARG A  43      65.153  10.515  44.590  1.00  0.00           H  
ATOM    262  HD3 ARG A  43      64.323   8.595  45.592  1.00  0.00           H  
ATOM    263  HD2 ARG A  43      65.893   7.946  45.985  1.00  0.00           H  
ATOM    264  HE  ARG A  43      64.866   8.117  43.168  1.00  0.00           H  
ATOM    265 HH12 ARG A  43      65.738   4.570  44.987  1.00  0.00           H  
ATOM    266 HH11 ARG A  43      65.739   6.036  45.927  1.00  0.00           H  
ATOM    267 HH22 ARG A  43      65.236   4.641  42.736  1.00  0.00           H  
ATOM    268 HH21 ARG A  43      64.860   6.153  41.957  1.00  0.00           H  
ATOM    269  N   SER A  44      69.412  11.220  47.256  1.00113.54           N  
ATOM    270  CA  SER A  44      70.327  11.146  48.400  1.00113.54           C  
ATOM    271  C   SER A  44      71.191  12.402  48.634  1.00113.54           C  
ATOM    272  O   SER A  44      71.809  12.489  49.695  1.00113.54           O  
ATOM    273  CB  SER A  44      71.186   9.870  48.258  1.00113.54           C  
ATOM    274  OG  SER A  44      72.217  10.001  47.298  1.00113.54           O  
ATOM    275  H   SER A  44      69.657  10.647  46.462  1.00  0.00           H  
ATOM    276  HA  SER A  44      69.708  11.020  49.290  1.00  0.00           H  
ATOM    277  HB3 SER A  44      70.570   9.009  48.003  1.00  0.00           H  
ATOM    278  HB2 SER A  44      71.656   9.636  49.215  1.00  0.00           H  
ATOM    279  HG  SER A  44      71.824  10.154  46.431  1.00  0.00           H  
ATOM    280  N   LEU A  45      71.233  13.327  47.655  1.00111.01           N  
ATOM    281  CA  LEU A  45      72.041  14.552  47.665  1.00111.01           C  
ATOM    282  C   LEU A  45      71.679  15.493  48.820  1.00111.01           C  
ATOM    283  O   LEU A  45      72.572  15.900  49.564  1.00111.01           O  
ATOM    284  CB  LEU A  45      71.897  15.300  46.312  1.00111.01           C  
ATOM    285  CG  LEU A  45      72.936  14.918  45.238  1.00111.01           C  
ATOM    286  CD1 LEU A  45      72.925  13.420  44.901  1.00111.01           C  
ATOM    287  CD2 LEU A  45      72.774  15.796  43.978  1.00111.01           C  
ATOM    288  H   LEU A  45      70.684  13.173  46.821  1.00  0.00           H  
ATOM    289  HA  LEU A  45      73.084  14.261  47.801  1.00  0.00           H  
ATOM    290  HB3 LEU A  45      72.011  16.372  46.479  1.00  0.00           H  
ATOM    291  HB2 LEU A  45      70.886  15.179  45.921  1.00  0.00           H  
ATOM    292  HG  LEU A  45      73.920  15.144  45.652  1.00  0.00           H  
ATOM    293 HD11 LEU A  45      73.052  13.226  43.837  1.00  0.00           H  
ATOM    294 HD12 LEU A  45      73.724  12.896  45.426  1.00  0.00           H  
ATOM    295 HD13 LEU A  45      71.987  12.962  45.196  1.00  0.00           H  
ATOM    296 HD21 LEU A  45      73.713  16.288  43.727  1.00  0.00           H  
ATOM    297 HD22 LEU A  45      72.464  15.226  43.103  1.00  0.00           H  
ATOM    298 HD23 LEU A  45      72.030  16.580  44.117  1.00  0.00           H  
ATOM    299  N   GLN A  46      70.385  15.825  48.923  1.00 58.41           N  
ATOM    300  CA  GLN A  46      69.859  16.813  49.859  1.00 58.41           C  
ATOM    301  C   GLN A  46      69.087  16.148  51.002  1.00 58.41           C  
ATOM    302  O   GLN A  46      68.632  15.010  50.878  1.00 58.41           O  
ATOM    303  CB  GLN A  46      68.978  17.814  49.084  1.00 58.41           C  
ATOM    304  CG  GLN A  46      69.795  18.669  48.092  1.00 58.41           C  
ATOM    305  CD  GLN A  46      69.020  19.855  47.515  1.00 58.41           C  
ATOM    306  OE1 GLN A  46      69.551  20.959  47.435  1.00 58.41           O  
ATOM    307  NE2 GLN A  46      67.772  19.638  47.095  1.00 58.41           N  
ATOM    308  H   GLN A  46      69.712  15.410  48.295  1.00  0.00           H  
ATOM    309  HA  GLN A  46      70.680  17.373  50.312  1.00  0.00           H  
ATOM    310  HB3 GLN A  46      68.480  18.474  49.794  1.00  0.00           H  
ATOM    311  HB2 GLN A  46      68.184  17.282  48.558  1.00  0.00           H  
ATOM    312  HG3 GLN A  46      70.155  18.056  47.267  1.00  0.00           H  
ATOM    313  HG2 GLN A  46      70.680  19.061  48.595  1.00  0.00           H  
ATOM    314 HE22 GLN A  46      67.230  20.402  46.719  1.00  0.00           H  
ATOM    315 HE21 GLN A  46      67.355  18.723  47.177  1.00  0.00           H  
ATOM    316  N   GLY A  47      68.973  16.898  52.106  1.00 32.38           N  
ATOM    317  CA  GLY A  47      68.290  16.476  53.320  1.00 32.38           C  
ATOM    318  C   GLY A  47      66.794  16.810  53.260  1.00 32.38           C  
ATOM    319  O   GLY A  47      66.270  17.325  52.271  1.00 32.38           O  
ATOM    320  H   GLY A  47      69.355  17.833  52.107  1.00  0.00           H  
ATOM    321  HA3 GLY A  47      68.739  16.998  54.165  1.00  0.00           H  
ATOM    322  HA2 GLY A  47      68.427  15.408  53.496  1.00  0.00           H  
ATOM    323  N   GLU A  48      66.127  16.494  54.376  1.00109.96           N  
ATOM    324  CA  GLU A  48      64.722  16.756  54.673  1.00109.96           C  
ATOM    325  C   GLU A  48      64.451  18.266  54.850  1.00109.96           C  
ATOM    326  O   GLU A  48      65.268  18.953  55.466  1.00109.96           O  
ATOM    327  CB  GLU A  48      64.441  15.972  55.972  1.00109.96           C  
ATOM    328  CG  GLU A  48      62.985  15.983  56.453  1.00109.96           C  
ATOM    329  CD  GLU A  48      62.836  15.387  57.852  1.00109.96           C  
ATOM    330  OE1 GLU A  48      63.600  15.807  58.748  1.00109.96           O  
ATOM    331  OE2 GLU A  48      61.931  14.547  58.017  1.00109.96           O1-
ATOM    332  H   GLU A  48      66.642  16.077  55.137  1.00  0.00           H  
ATOM    333  HA  GLU A  48      64.107  16.363  53.861  1.00  0.00           H  
ATOM    334  HB3 GLU A  48      65.091  16.364  56.756  1.00  0.00           H  
ATOM    335  HB2 GLU A  48      64.743  14.933  55.836  1.00  0.00           H  
ATOM    336  HG3 GLU A  48      62.371  15.417  55.753  1.00  0.00           H  
ATOM    337  HG2 GLU A  48      62.591  16.995  56.481  1.00  0.00           H  
ATOM    338  N   PHE A  49      63.305  18.750  54.341  1.00110.11           N  
ATOM    339  CA  PHE A  49      62.898  20.157  54.407  1.00110.11           C  
ATOM    340  C   PHE A  49      61.355  20.285  54.416  1.00110.11           C  
ATOM    341  O   PHE A  49      60.661  19.283  54.589  1.00110.11           O  
ATOM    342  CB  PHE A  49      63.597  20.922  53.249  1.00110.11           C  
ATOM    343  CG  PHE A  49      63.634  22.437  53.372  1.00110.11           C  
ATOM    344  CD1 PHE A  49      64.191  23.041  54.520  1.00110.11           C  
ATOM    345  CD2 PHE A  49      63.168  23.258  52.323  1.00110.11           C  
ATOM    346  CE1 PHE A  49      64.235  24.424  54.624  1.00110.11           C  
ATOM    347  CE2 PHE A  49      63.213  24.639  52.450  1.00110.11           C  
ATOM    348  CZ  PHE A  49      63.741  25.219  53.597  1.00110.11           C  
ATOM    349  H   PHE A  49      62.691  18.148  53.806  1.00  0.00           H  
ATOM    350  HA  PHE A  49      63.235  20.554  55.365  1.00  0.00           H  
ATOM    351  HB3 PHE A  49      63.135  20.643  52.301  1.00  0.00           H  
ATOM    352  HB2 PHE A  49      64.636  20.603  53.168  1.00  0.00           H  
ATOM    353  HD1 PHE A  49      64.587  22.434  55.321  1.00  0.00           H  
ATOM    354  HD2 PHE A  49      62.779  22.817  51.418  1.00  0.00           H  
ATOM    355  HE1 PHE A  49      64.658  24.883  55.505  1.00  0.00           H  
ATOM    356  HE2 PHE A  49      62.846  25.265  51.650  1.00  0.00           H  
ATOM    357  HZ  PHE A  49      63.779  26.294  53.686  1.00  0.00           H  
ATOM    358  N   VAL A  50      60.844  21.523  54.273  1.00183.25           N  
ATOM    359  CA  VAL A  50      59.427  21.929  54.176  1.00183.25           C  
ATOM    360  C   VAL A  50      58.478  21.316  55.248  1.00183.25           C  
ATOM    361  O   VAL A  50      58.941  20.955  56.331  1.00183.25           O  
ATOM    362  CB  VAL A  50      58.850  21.779  52.727  1.00183.25           C  
ATOM    363  CG1 VAL A  50      59.616  22.639  51.711  1.00183.25           C  
ATOM    364  CG2 VAL A  50      58.748  20.334  52.211  1.00183.25           C  
ATOM    365  H   VAL A  50      61.501  22.283  54.167  1.00  0.00           H  
ATOM    366  HA  VAL A  50      59.435  22.995  54.404  1.00  0.00           H  
ATOM    367  HB  VAL A  50      57.841  22.190  52.719  1.00  0.00           H  
ATOM    368 HG11 VAL A  50      59.119  22.636  50.740  1.00  0.00           H  
ATOM    369 HG12 VAL A  50      59.693  23.675  52.039  1.00  0.00           H  
ATOM    370 HG13 VAL A  50      60.622  22.255  51.558  1.00  0.00           H  
ATOM    371 HG21 VAL A  50      58.170  20.289  51.290  1.00  0.00           H  
ATOM    372 HG22 VAL A  50      59.736  19.938  51.988  1.00  0.00           H  
ATOM    373 HG23 VAL A  50      58.279  19.663  52.925  1.00  0.00           H  
ATOM    374  N   HIS A  51      57.178  21.214  54.958  1.00162.24           N  
ATOM    375  CA  HIS A  51      56.140  20.657  55.834  1.00162.24           C  
ATOM    376  C   HIS A  51      55.624  19.297  55.328  1.00162.24           C  
ATOM    377  O   HIS A  51      54.651  18.781  55.874  1.00162.24           O  
ATOM    378  ND1 HIS A  51      54.214  21.951  53.530  1.00162.24           N  
ATOM    379  CG  HIS A  51      54.708  22.497  54.705  1.00162.24           C  
ATOM    380  CB  HIS A  51      54.997  21.694  55.957  1.00162.24           C  
ATOM    381  NE2 HIS A  51      54.537  24.101  53.107  1.00162.24           N  
ATOM    382  CD2 HIS A  51      54.900  23.833  54.428  1.00162.24           C  
ATOM    383  CE1 HIS A  51      54.123  22.933  52.632  1.00162.24           C  
ATOM    384  H   HIS A  51      56.832  21.575  54.079  1.00  0.00           H  
ATOM    385  HA  HIS A  51      56.532  20.462  56.835  1.00  0.00           H  
ATOM    386  HD1 HIS A  51      53.924  20.986  53.348  1.00  0.00           H  
ATOM    387  HB3 HIS A  51      55.263  22.404  56.740  1.00  0.00           H  
ATOM    388  HB2 HIS A  51      54.071  21.230  56.298  1.00  0.00           H  
ATOM    389  HD2 HIS A  51      55.286  24.612  55.071  1.00  0.00           H  
ATOM    390  HE1 HIS A  51      53.758  22.791  51.623  1.00  0.00           H  
ATOM    391  N   ASP A  52      56.260  18.751  54.283  1.00151.60           N  
ATOM    392  CA  ASP A  52      55.886  17.499  53.622  1.00151.60           C  
ATOM    393  C   ASP A  52      57.076  16.576  53.324  1.00151.60           C  
ATOM    394  O   ASP A  52      56.878  15.559  52.664  1.00151.60           O  
ATOM    395  CB  ASP A  52      55.001  17.695  52.370  1.00151.60           C  
ATOM    396  CG  ASP A  52      53.623  18.289  52.631  1.00151.60           C  
ATOM    397  OD1 ASP A  52      52.718  17.488  52.950  1.00151.60           O  
ATOM    398  OD2 ASP A  52      53.471  19.512  52.438  1.00151.60           O1-
ATOM    399  H   ASP A  52      57.066  19.228  53.914  1.00  0.00           H  
ATOM    400  HA  ASP A  52      55.307  16.913  54.334  1.00  0.00           H  
ATOM    401  HB3 ASP A  52      54.839  16.750  51.860  1.00  0.00           H  
ATOM    402  HB2 ASP A  52      55.520  18.316  51.640  1.00  0.00           H  
ATOM    403  N   ASP A  53      58.269  16.885  53.841  1.00 96.60           N  
ATOM    404  CA  ASP A  53      59.374  15.915  53.936  1.00 96.60           C  
ATOM    405  C   ASP A  53      59.453  15.534  55.413  1.00 96.60           C  
ATOM    406  O   ASP A  53      59.236  14.371  55.735  1.00 96.60           O  
ATOM    407  CB  ASP A  53      60.769  16.355  53.425  1.00 96.60           C  
ATOM    408  CG  ASP A  53      60.781  17.269  52.204  1.00 96.60           C  
ATOM    409  OD1 ASP A  53      59.761  17.310  51.487  1.00 96.60           O  
ATOM    410  OD2 ASP A  53      61.843  17.888  51.985  1.00 96.60           O1-
ATOM    411  H   ASP A  53      58.377  17.718  54.399  1.00  0.00           H  
ATOM    412  HA  ASP A  53      59.116  15.013  53.383  1.00  0.00           H  
ATOM    413  HB3 ASP A  53      61.347  15.465  53.175  1.00  0.00           H  
ATOM    414  HB2 ASP A  53      61.311  16.865  54.218  1.00  0.00           H  
ATOM    415  N   VAL A  54      59.590  16.562  56.274  1.00241.08           N  
ATOM    416  CA  VAL A  54      59.154  16.560  57.674  1.00241.08           C  
ATOM    417  C   VAL A  54      57.642  16.266  57.723  1.00241.08           C  
ATOM    418  O   VAL A  54      56.931  16.673  56.807  1.00241.08           O  
ATOM    419  CB  VAL A  54      59.361  17.963  58.324  1.00241.08           C  
ATOM    420  CG1 VAL A  54      58.913  18.047  59.800  1.00241.08           C  
ATOM    421  CG2 VAL A  54      60.810  18.463  58.216  1.00241.08           C  
ATOM    422  H   VAL A  54      59.803  17.475  55.896  1.00  0.00           H  
ATOM    423  HA  VAL A  54      59.696  15.796  58.231  1.00  0.00           H  
ATOM    424  HB  VAL A  54      58.752  18.682  57.772  1.00  0.00           H  
ATOM    425 HG11 VAL A  54      59.179  19.010  60.235  1.00  0.00           H  
ATOM    426 HG12 VAL A  54      57.834  17.950  59.912  1.00  0.00           H  
ATOM    427 HG13 VAL A  54      59.387  17.271  60.402  1.00  0.00           H  
ATOM    428 HG21 VAL A  54      60.921  19.446  58.671  1.00  0.00           H  
ATOM    429 HG22 VAL A  54      61.501  17.789  58.721  1.00  0.00           H  
ATOM    430 HG23 VAL A  54      61.124  18.567  57.179  1.00  0.00           H  
ATOM    431  N   TRP A  55      57.169  15.558  58.760  1.00318.40           N  
ATOM    432  CA  TRP A  55      55.763  15.175  58.940  1.00318.40           C  
ATOM    433  C   TRP A  55      55.295  14.033  58.009  1.00318.40           C  
ATOM    434  O   TRP A  55      54.618  13.136  58.496  1.00318.40           O  
ATOM    435  CB  TRP A  55      54.835  16.418  59.088  1.00318.40           C  
ATOM    436  CG  TRP A  55      53.345  16.297  58.927  1.00318.40           C  
ATOM    437  CD2 TRP A  55      52.405  15.344  59.514  1.00318.40           C  
ATOM    438  CD1 TRP A  55      52.584  17.156  58.208  1.00318.40           C  
ATOM    439  NE1 TRP A  55      51.258  16.798  58.293  1.00318.40           N  
ATOM    440  CE2 TRP A  55      51.086  15.679  59.076  1.00318.40           C  
ATOM    441  CE3 TRP A  55      52.524  14.218  60.359  1.00318.40           C  
ATOM    442  CZ2 TRP A  55      49.954  14.931  59.441  1.00318.40           C  
ATOM    443  CZ3 TRP A  55      51.406  13.425  60.670  1.00318.40           C  
ATOM    444  CH2 TRP A  55      50.120  13.775  60.224  1.00318.40           C  
ATOM    445  H   TRP A  55      57.806  15.263  59.485  1.00  0.00           H  
ATOM    446  HA  TRP A  55      55.733  14.713  59.922  1.00  0.00           H  
ATOM    447  HB3 TRP A  55      55.129  17.193  58.384  1.00  0.00           H  
ATOM    448  HB2 TRP A  55      55.013  16.865  60.067  1.00  0.00           H  
ATOM    449  HD1 TRP A  55      52.966  18.007  57.666  1.00  0.00           H  
ATOM    450  HE1 TRP A  55      50.523  17.319  57.836  1.00  0.00           H  
ATOM    451  HE3 TRP A  55      53.495  13.926  60.731  1.00  0.00           H  
ATOM    452  HZ2 TRP A  55      48.972  15.232  59.111  1.00  0.00           H  
ATOM    453  HZ3 TRP A  55      51.548  12.535  61.256  1.00  0.00           H  
ATOM    454  HH2 TRP A  55      49.268  13.166  60.487  1.00  0.00           H  
ATOM    455  N   ALA A  56      55.718  13.991  56.733  1.00104.40           N  
ATOM    456  CA  ALA A  56      55.599  12.793  55.891  1.00104.40           C  
ATOM    457  C   ALA A  56      56.577  11.684  56.333  1.00104.40           C  
ATOM    458  O   ALA A  56      56.200  10.512  56.315  1.00104.40           O  
ATOM    459  CB  ALA A  56      55.799  13.173  54.421  1.00104.40           C  
ATOM    460  H   ALA A  56      56.278  14.751  56.368  1.00  0.00           H  
ATOM    461  HA  ALA A  56      54.586  12.400  55.990  1.00  0.00           H  
ATOM    462  HB1 ALA A  56      55.599  12.328  53.763  1.00  0.00           H  
ATOM    463  HB2 ALA A  56      55.121  13.975  54.126  1.00  0.00           H  
ATOM    464  HB3 ALA A  56      56.817  13.512  54.236  1.00  0.00           H  
ATOM    465  N   ILE A  57      57.779  12.089  56.787  1.00154.07           N  
ATOM    466  CA  ILE A  57      58.726  11.262  57.534  1.00154.07           C  
ATOM    467  C   ILE A  57      58.191  10.883  58.919  1.00154.07           C  
ATOM    468  O   ILE A  57      58.233   9.707  59.246  1.00154.07           O  
ATOM    469  CB  ILE A  57      60.130  11.934  57.691  1.00154.07           C  
ATOM    470  CG1 ILE A  57      60.985  11.752  56.419  1.00154.07           C  
ATOM    471  CG2 ILE A  57      60.965  11.589  58.955  1.00154.07           C  
ATOM    472  CD1 ILE A  57      61.542  10.338  56.210  1.00154.07           C  
ATOM    473  H   ILE A  57      58.034  13.064  56.700  1.00  0.00           H  
ATOM    474  HA  ILE A  57      58.852  10.337  56.975  1.00  0.00           H  
ATOM    475  HB  ILE A  57      59.938  13.003  57.773  1.00  0.00           H  
ATOM    476 HG13 ILE A  57      61.815  12.457  56.430  1.00  0.00           H  
ATOM    477 HG12 ILE A  57      60.393  12.024  55.545  1.00  0.00           H  
ATOM    478 HG21 ILE A  57      61.974  11.993  58.880  1.00  0.00           H  
ATOM    479 HG22 ILE A  57      60.531  12.020  59.856  1.00  0.00           H  
ATOM    480 HG23 ILE A  57      61.056  10.515  59.117  1.00  0.00           H  
ATOM    481 HD11 ILE A  57      62.567  10.374  55.842  1.00  0.00           H  
ATOM    482 HD12 ILE A  57      61.539   9.727  57.111  1.00  0.00           H  
ATOM    483 HD13 ILE A  57      60.942   9.815  55.473  1.00  0.00           H  
ATOM    484  N   VAL A  58      57.724  11.855  59.720  1.00 71.58           N  
ATOM    485  CA  VAL A  58      57.378  11.600  61.123  1.00 71.58           C  
ATOM    486  C   VAL A  58      56.195  10.624  61.263  1.00 71.58           C  
ATOM    487  O   VAL A  58      56.323   9.666  62.018  1.00 71.58           O  
ATOM    488  CB  VAL A  58      57.087  12.896  61.927  1.00 71.58           C  
ATOM    489  CG1 VAL A  58      56.738  12.644  63.407  1.00 71.58           C  
ATOM    490  CG2 VAL A  58      58.265  13.884  61.845  1.00 71.58           C  
ATOM    491  H   VAL A  58      57.703  12.813  59.403  1.00  0.00           H  
ATOM    492  HA  VAL A  58      58.247  11.123  61.584  1.00  0.00           H  
ATOM    493  HB  VAL A  58      56.215  13.376  61.491  1.00  0.00           H  
ATOM    494 HG11 VAL A  58      56.624  13.583  63.948  1.00  0.00           H  
ATOM    495 HG12 VAL A  58      55.800  12.102  63.519  1.00  0.00           H  
ATOM    496 HG13 VAL A  58      57.517  12.066  63.907  1.00  0.00           H  
ATOM    497 HG21 VAL A  58      58.043  14.806  62.380  1.00  0.00           H  
ATOM    498 HG22 VAL A  58      59.168  13.457  62.282  1.00  0.00           H  
ATOM    499 HG23 VAL A  58      58.498  14.160  60.817  1.00  0.00           H  
ATOM    500  N   ASN A  59      55.130  10.835  60.467  1.00107.32           N  
ATOM    501  CA  ASN A  59      53.934   9.989  60.368  1.00107.32           C  
ATOM    502  C   ASN A  59      54.235   8.514  60.052  1.00107.32           C  
ATOM    503  O   ASN A  59      53.564   7.642  60.601  1.00107.32           O  
ATOM    504  CB  ASN A  59      53.020  10.575  59.267  1.00107.32           C  
ATOM    505  CG  ASN A  59      51.575  10.072  59.230  1.00107.32           C  
ATOM    506  OD1 ASN A  59      51.075   9.451  60.166  1.00107.32           O  
ATOM    507  ND2 ASN A  59      50.892  10.373  58.126  1.00107.32           N  
ATOM    508  H   ASN A  59      55.137  11.638  59.854  1.00  0.00           H  
ATOM    509  HA  ASN A  59      53.413  10.010  61.327  1.00  0.00           H  
ATOM    510  HB3 ASN A  59      53.478  10.458  58.284  1.00  0.00           H  
ATOM    511  HB2 ASN A  59      52.928  11.641  59.431  1.00  0.00           H  
ATOM    512 HD22 ASN A  59      49.920  10.087  58.038  1.00  0.00           H  
ATOM    513 HD21 ASN A  59      51.324  10.881  57.372  1.00  0.00           H  
ATOM    514  N   ASN A  60      55.219   8.260  59.173  1.00138.16           N  
ATOM    515  CA  ASN A  60      55.528   6.914  58.705  1.00138.16           C  
ATOM    516  C   ASN A  60      56.285   6.084  59.775  1.00138.16           C  
ATOM    517  O   ASN A  60      55.742   5.061  60.176  1.00138.16           O  
ATOM    518  CB  ASN A  60      56.146   7.000  57.299  1.00138.16           C  
ATOM    519  CG  ASN A  60      56.314   5.629  56.655  1.00138.16           C  
ATOM    520  OD1 ASN A  60      55.454   5.187  55.906  1.00138.16           O  
ATOM    521  ND2 ASN A  60      57.439   4.967  56.906  1.00138.16           N  
ATOM    522  H   ASN A  60      55.756   9.019  58.778  1.00  0.00           H  
ATOM    523  HA  ASN A  60      54.571   6.421  58.544  1.00  0.00           H  
ATOM    524  HB3 ASN A  60      57.074   7.560  57.272  1.00  0.00           H  
ATOM    525  HB2 ASN A  60      55.467   7.566  56.658  1.00  0.00           H  
ATOM    526 HD22 ASN A  60      57.607   4.080  56.455  1.00  0.00           H  
ATOM    527 HD21 ASN A  60      58.154   5.371  57.492  1.00  0.00           H  
ATOM    528  N   PRO A  61      57.421   6.575  60.320  1.00193.24           N  
ATOM    529  CA  PRO A  61      57.869   6.327  61.706  1.00193.24           C  
ATOM    530  C   PRO A  61      56.903   6.329  62.914  1.00193.24           C  
ATOM    531  O   PRO A  61      57.349   5.870  63.966  1.00193.24           O  
ATOM    532  CD  PRO A  61      58.639   6.769  59.524  1.00193.24           C  
ATOM    533  CB  PRO A  61      59.028   7.311  61.846  1.00193.24           C  
ATOM    534  CG  PRO A  61      59.739   7.194  60.506  1.00193.24           C  
ATOM    535  HA  PRO A  61      58.313   5.337  61.715  1.00  0.00           H  
ATOM    536  HD2 PRO A  61      58.541   7.479  58.717  1.00  0.00           H  
ATOM    537  HD3 PRO A  61      58.921   5.836  59.044  1.00  0.00           H  
ATOM    538  HB3 PRO A  61      59.687   7.087  62.687  1.00  0.00           H  
ATOM    539  HB2 PRO A  61      58.647   8.324  61.979  1.00  0.00           H  
ATOM    540  HG2 PRO A  61      60.231   8.124  60.220  1.00  0.00           H  
ATOM    541  HG3 PRO A  61      60.503   6.418  60.555  1.00  0.00           H  
ATOM    542  N   ASP A  62      55.632   6.754  62.776  1.00 56.02           N  
ATOM    543  CA  ASP A  62      54.597   6.598  63.815  1.00 56.02           C  
ATOM    544  C   ASP A  62      53.707   5.360  63.597  1.00 56.02           C  
ATOM    545  O   ASP A  62      53.292   4.773  64.594  1.00 56.02           O  
ATOM    546  CB  ASP A  62      53.713   7.848  64.043  1.00 56.02           C  
ATOM    547  CG  ASP A  62      54.468   9.137  64.376  1.00 56.02           C  
ATOM    548  OD1 ASP A  62      55.510   9.047  65.065  1.00 56.02           O  
ATOM    549  OD2 ASP A  62      53.943  10.209  64.005  1.00 56.02           O1-
ATOM    550  H   ASP A  62      55.325   7.159  61.903  1.00  0.00           H  
ATOM    551  HA  ASP A  62      55.094   6.420  64.771  1.00  0.00           H  
ATOM    552  HB3 ASP A  62      53.013   7.660  64.857  1.00  0.00           H  
ATOM    553  HB2 ASP A  62      53.117   8.026  63.147  1.00  0.00           H  
ATOM    554  N   VAL A  63      53.442   4.961  62.337  1.00113.63           N  
ATOM    555  CA  VAL A  63      52.718   3.723  61.999  1.00113.63           C  
ATOM    556  C   VAL A  63      53.644   2.490  61.898  1.00113.63           C  
ATOM    557  O   VAL A  63      53.188   1.378  62.168  1.00113.63           O  
ATOM    558  CB  VAL A  63      51.871   3.866  60.696  1.00113.63           C  
ATOM    559  CG1 VAL A  63      52.667   4.325  59.468  1.00113.63           C  
ATOM    560  CG2 VAL A  63      51.085   2.598  60.318  1.00113.63           C  
ATOM    561  H   VAL A  63      53.787   5.507  61.559  1.00  0.00           H  
ATOM    562  HA  VAL A  63      52.010   3.515  62.803  1.00  0.00           H  
ATOM    563  HB  VAL A  63      51.125   4.635  60.901  1.00  0.00           H  
ATOM    564 HG11 VAL A  63      52.029   4.343  58.586  1.00  0.00           H  
ATOM    565 HG12 VAL A  63      53.037   5.333  59.615  1.00  0.00           H  
ATOM    566 HG13 VAL A  63      53.512   3.674  59.246  1.00  0.00           H  
ATOM    567 HG21 VAL A  63      50.269   2.831  59.632  1.00  0.00           H  
ATOM    568 HG22 VAL A  63      51.717   1.858  59.831  1.00  0.00           H  
ATOM    569 HG23 VAL A  63      50.659   2.130  61.201  1.00  0.00           H  
ATOM    570  N   ARG A  64      54.922   2.715  61.552  1.00158.08           N  
ATOM    571  CA  ARG A  64      56.012   1.739  61.449  1.00158.08           C  
ATOM    572  C   ARG A  64      56.179   0.774  62.637  1.00158.08           C  
ATOM    573  O   ARG A  64      56.307  -0.420  62.368  1.00158.08           O  
ATOM    574  CB  ARG A  64      57.345   2.482  61.247  1.00158.08           C  
ATOM    575  CG  ARG A  64      57.879   2.467  59.816  1.00158.08           C  
ATOM    576  CD  ARG A  64      59.281   3.076  59.746  1.00158.08           C  
ATOM    577  NE  ARG A  64      60.281   2.222  60.411  1.00158.08           N  
ATOM    578  CZ  ARG A  64      60.755   2.358  61.664  1.00158.08           C  
ATOM    579  NH1 ARG A  64      60.400   3.381  62.452  1.00158.08           N  
ATOM    580  NH2 ARG A  64      61.606   1.445  62.146  1.00158.08           N1+
ATOM    581  H   ARG A  64      55.187   3.666  61.329  1.00  0.00           H  
ATOM    582  HA  ARG A  64      55.806   1.140  60.565  1.00  0.00           H  
ATOM    583  HB3 ARG A  64      58.115   2.044  61.884  1.00  0.00           H  
ATOM    584  HB2 ARG A  64      57.254   3.505  61.592  1.00  0.00           H  
ATOM    585  HG3 ARG A  64      57.201   2.941  59.106  1.00  0.00           H  
ATOM    586  HG2 ARG A  64      57.958   1.423  59.513  1.00  0.00           H  
ATOM    587  HD3 ARG A  64      59.302   4.028  60.263  1.00  0.00           H  
ATOM    588  HD2 ARG A  64      59.531   3.315  58.720  1.00  0.00           H  
ATOM    589  HE  ARG A  64      60.579   1.415  59.883  1.00  0.00           H  
ATOM    590 HH12 ARG A  64      60.732   3.423  63.411  1.00  0.00           H  
ATOM    591 HH11 ARG A  64      59.770   4.094  62.118  1.00  0.00           H  
ATOM    592 HH22 ARG A  64      61.945   1.529  63.096  1.00  0.00           H  
ATOM    593 HH21 ARG A  64      61.905   0.664  61.582  1.00  0.00           H  
ATOM    594  N   PRO A  65      56.212   1.273  63.901  1.00131.77           N  
ATOM    595  CA  PRO A  65      56.463   0.412  65.068  1.00131.77           C  
ATOM    596  C   PRO A  65      55.371  -0.653  65.297  1.00131.77           C  
ATOM    597  O   PRO A  65      55.700  -1.712  65.821  1.00131.77           O  
ATOM    598  CD  PRO A  65      56.073   2.663  64.331  1.00131.77           C  
ATOM    599  CB  PRO A  65      56.655   1.394  66.240  1.00131.77           C  
ATOM    600  CG  PRO A  65      56.886   2.751  65.605  1.00131.77           C  
ATOM    601  HA  PRO A  65      57.411  -0.100  64.894  1.00  0.00           H  
ATOM    602  HD2 PRO A  65      55.021   2.842  64.547  1.00  0.00           H  
ATOM    603  HD3 PRO A  65      56.408   3.408  63.617  1.00  0.00           H  
ATOM    604  HB3 PRO A  65      57.498   1.125  66.875  1.00  0.00           H  
ATOM    605  HB2 PRO A  65      55.769   1.435  66.869  1.00  0.00           H  
ATOM    606  HG2 PRO A  65      56.603   3.586  66.245  1.00  0.00           H  
ATOM    607  HG3 PRO A  65      57.940   2.863  65.351  1.00  0.00           H  
ATOM    608  N   GLY A  66      54.144  -0.392  64.800  1.00168.61           N  
ATOM    609  CA  GLY A  66      53.068  -1.355  64.556  1.00168.61           C  
ATOM    610  C   GLY A  66      52.769  -2.268  65.752  1.00168.61           C  
ATOM    611  O   GLY A  66      52.696  -1.815  66.892  1.00168.61           O  
ATOM    612  H   GLY A  66      53.987   0.530  64.420  1.00  0.00           H  
ATOM    613  HA3 GLY A  66      53.344  -1.953  63.688  1.00  0.00           H  
ATOM    614  HA2 GLY A  66      52.166  -0.814  64.281  1.00  0.00           H  
ATOM    615  N   ALA A  67      52.597  -3.565  65.454  1.00 58.56           N  
ATOM    616  CA  ALA A  67      52.498  -4.646  66.431  1.00 58.56           C  
ATOM    617  C   ALA A  67      53.797  -5.030  67.186  1.00 58.56           C  
ATOM    618  O   ALA A  67      53.663  -5.357  68.366  1.00 58.56           O  
ATOM    619  CB  ALA A  67      51.876  -5.877  65.757  1.00 58.56           C  
ATOM    620  H   ALA A  67      52.641  -3.856  64.489  1.00  0.00           H  
ATOM    621  HA  ALA A  67      51.788  -4.316  67.192  1.00  0.00           H  
ATOM    622  HB1 ALA A  67      51.763  -6.702  66.463  1.00  0.00           H  
ATOM    623  HB2 ALA A  67      50.885  -5.649  65.364  1.00  0.00           H  
ATOM    624  HB3 ALA A  67      52.487  -6.232  64.928  1.00  0.00           H  
ATOM    625  N   PRO A  68      55.016  -4.986  66.578  1.00160.61           N  
ATOM    626  CA  PRO A  68      56.245  -5.370  67.313  1.00160.61           C  
ATOM    627  C   PRO A  68      56.752  -4.365  68.370  1.00160.61           C  
ATOM    628  O   PRO A  68      57.624  -4.734  69.158  1.00160.61           O  
ATOM    629  CD  PRO A  68      55.304  -4.854  65.142  1.00160.61           C  
ATOM    630  CB  PRO A  68      57.279  -5.653  66.212  1.00160.61           C  
ATOM    631  CG  PRO A  68      56.823  -4.819  65.031  1.00160.61           C  
ATOM    632  HA  PRO A  68      56.066  -6.305  67.848  1.00  0.00           H  
ATOM    633  HD2 PRO A  68      54.900  -3.964  64.669  1.00  0.00           H  
ATOM    634  HD3 PRO A  68      54.905  -5.727  64.625  1.00  0.00           H  
ATOM    635  HB3 PRO A  68      57.240  -6.710  65.948  1.00  0.00           H  
ATOM    636  HB2 PRO A  68      58.307  -5.430  66.502  1.00  0.00           H  
ATOM    637  HG2 PRO A  68      57.179  -3.797  65.157  1.00  0.00           H  
ATOM    638  HG3 PRO A  68      57.194  -5.183  64.073  1.00  0.00           H  
ATOM    639  N   LEU A  69      56.185  -3.150  68.399  1.00217.36           N  
ATOM    640  CA  LEU A  69      56.345  -2.159  69.464  1.00217.36           C  
ATOM    641  C   LEU A  69      54.952  -1.796  70.016  1.00217.36           C  
ATOM    642  O   LEU A  69      53.943  -2.344  69.571  1.00217.36           O  
ATOM    643  CB  LEU A  69      57.089  -0.909  68.929  1.00217.36           C  
ATOM    644  CG  LEU A  69      58.605  -1.053  68.644  1.00217.36           C  
ATOM    645  CD1 LEU A  69      59.402  -1.548  69.868  1.00217.36           C  
ATOM    646  CD2 LEU A  69      58.941  -1.826  67.354  1.00217.36           C  
ATOM    647  H   LEU A  69      55.493  -2.915  67.699  1.00  0.00           H  
ATOM    648  HA  LEU A  69      56.897  -2.588  70.302  1.00  0.00           H  
ATOM    649  HB3 LEU A  69      56.997  -0.100  69.654  1.00  0.00           H  
ATOM    650  HB2 LEU A  69      56.569  -0.552  68.045  1.00  0.00           H  
ATOM    651  HG  LEU A  69      58.948  -0.034  68.464  1.00  0.00           H  
ATOM    652 HD11 LEU A  69      60.337  -0.997  69.969  1.00  0.00           H  
ATOM    653 HD12 LEU A  69      58.850  -1.409  70.797  1.00  0.00           H  
ATOM    654 HD13 LEU A  69      59.651  -2.606  69.797  1.00  0.00           H  
ATOM    655 HD21 LEU A  69      59.624  -1.251  66.728  1.00  0.00           H  
ATOM    656 HD22 LEU A  69      59.415  -2.786  67.555  1.00  0.00           H  
ATOM    657 HD23 LEU A  69      58.058  -2.024  66.752  1.00  0.00           H  
ATOM    658  N   ARG A  70      54.927  -0.903  71.020  1.00163.41           N  
ATOM    659  CA  ARG A  70      53.729  -0.509  71.762  1.00163.41           C  
ATOM    660  C   ARG A  70      52.659   0.208  70.909  1.00163.41           C  
ATOM    661  O   ARG A  70      51.485  -0.140  71.021  1.00163.41           O  
ATOM    662  CB  ARG A  70      54.159   0.349  72.972  1.00163.41           C  
ATOM    663  CG  ARG A  70      53.027   0.656  73.974  1.00163.41           C  
ATOM    664  CD  ARG A  70      53.453   1.555  75.144  1.00163.41           C  
ATOM    665  NE  ARG A  70      54.033   2.827  74.686  1.00163.41           N  
ATOM    666  CZ  ARG A  70      54.114   3.970  75.387  1.00163.41           C  
ATOM    667  NH1 ARG A  70      53.616   4.068  76.628  1.00163.41           N  
ATOM    668  NH2 ARG A  70      54.708   5.034  74.834  1.00163.41           N1+
ATOM    669  H   ARG A  70      55.796  -0.501  71.338  1.00  0.00           H  
ATOM    670  HA  ARG A  70      53.277  -1.425  72.147  1.00  0.00           H  
ATOM    671  HB3 ARG A  70      54.581   1.280  72.594  1.00  0.00           H  
ATOM    672  HB2 ARG A  70      54.967  -0.151  73.509  1.00  0.00           H  
ATOM    673  HG3 ARG A  70      52.738  -0.309  74.393  1.00  0.00           H  
ATOM    674  HG2 ARG A  70      52.125   1.052  73.513  1.00  0.00           H  
ATOM    675  HD3 ARG A  70      54.049   1.040  75.898  1.00  0.00           H  
ATOM    676  HD2 ARG A  70      52.526   1.848  75.637  1.00  0.00           H  
ATOM    677  HE  ARG A  70      54.446   2.807  73.765  1.00  0.00           H  
ATOM    678 HH12 ARG A  70      53.686   4.931  77.145  1.00  0.00           H  
ATOM    679 HH11 ARG A  70      53.174   3.268  77.058  1.00  0.00           H  
ATOM    680 HH22 ARG A  70      54.779   5.902  75.342  1.00  0.00           H  
ATOM    681 HH21 ARG A  70      55.073   4.983  73.894  1.00  0.00           H  
ATOM    682  N   TRP A  71      53.078   1.205  70.109  1.00193.59           N  
ATOM    683  CA  TRP A  71      52.197   2.059  69.302  1.00193.59           C  
ATOM    684  C   TRP A  71      52.392   1.808  67.799  1.00193.59           C  
ATOM    685  O   TRP A  71      53.353   1.156  67.399  1.00193.59           O  
ATOM    686  CB  TRP A  71      52.475   3.546  69.622  1.00193.59           C  
ATOM    687  CG  TRP A  71      52.180   4.063  71.001  1.00193.59           C  
ATOM    688  CD2 TRP A  71      52.408   5.412  71.504  1.00193.59           C  
ATOM    689  CD1 TRP A  71      51.565   3.401  72.009  1.00193.59           C  
ATOM    690  NE1 TRP A  71      51.459   4.220  73.112  1.00193.59           N  
ATOM    691  CE2 TRP A  71      51.947   5.481  72.854  1.00193.59           C  
ATOM    692  CE3 TRP A  71      52.930   6.599  70.943  1.00193.59           C  
ATOM    693  CZ2 TRP A  71      52.011   6.662  73.613  1.00193.59           C  
ATOM    694  CZ3 TRP A  71      52.971   7.793  71.685  1.00193.59           C  
ATOM    695  CH2 TRP A  71      52.522   7.830  73.018  1.00193.59           C  
ATOM    696  H   TRP A  71      54.065   1.402  70.039  1.00  0.00           H  
ATOM    697  HA  TRP A  71      51.148   1.849  69.522  1.00  0.00           H  
ATOM    698  HB3 TRP A  71      51.890   4.177  68.951  1.00  0.00           H  
ATOM    699  HB2 TRP A  71      53.519   3.777  69.405  1.00  0.00           H  
ATOM    700  HD1 TRP A  71      51.199   2.390  71.947  1.00  0.00           H  
ATOM    701  HE1 TRP A  71      51.025   3.919  73.973  1.00  0.00           H  
ATOM    702  HE3 TRP A  71      53.270   6.598  69.918  1.00  0.00           H  
ATOM    703  HZ2 TRP A  71      51.647   6.680  74.629  1.00  0.00           H  
ATOM    704  HZ3 TRP A  71      53.334   8.691  71.217  1.00  0.00           H  
ATOM    705  HH2 TRP A  71      52.555   8.753  73.575  1.00  0.00           H  
ATOM    706  N   GLY A  72      51.471   2.372  67.003  1.00105.70           N  
ATOM    707  CA  GLY A  72      51.461   2.296  65.547  1.00105.70           C  
ATOM    708  C   GLY A  72      50.370   1.318  65.112  1.00105.70           C  
ATOM    709  O   GLY A  72      50.211   0.248  65.700  1.00105.70           O  
ATOM    710  H   GLY A  72      50.717   2.891  67.426  1.00  0.00           H  
ATOM    711  HA3 GLY A  72      52.423   1.984  65.139  1.00  0.00           H  
ATOM    712  HA2 GLY A  72      51.253   3.289  65.153  1.00  0.00           H  
ATOM    713  N   ILE A  73      49.640   1.689  64.050  1.00 95.12           N  
ATOM    714  CA  ILE A  73      48.550   0.914  63.461  1.00 95.12           C  
ATOM    715  C   ILE A  73      48.151   1.545  62.114  1.00 95.12           C  
ATOM    716  O   ILE A  73      48.182   2.768  61.977  1.00 95.12           O  
ATOM    717  CB  ILE A  73      47.296   0.820  64.393  1.00 95.12           C  
ATOM    718  CG1 ILE A  73      46.220  -0.149  63.850  1.00 95.12           C  
ATOM    719  CG2 ILE A  73      46.667   2.186  64.732  1.00 95.12           C  
ATOM    720  CD1 ILE A  73      45.157  -0.544  64.883  1.00 95.12           C  
ATOM    721  H   ILE A  73      49.818   2.580  63.608  1.00  0.00           H  
ATOM    722  HA  ILE A  73      48.931  -0.091  63.271  1.00  0.00           H  
ATOM    723  HB  ILE A  73      47.637   0.396  65.337  1.00  0.00           H  
ATOM    724 HG13 ILE A  73      46.697  -1.058  63.483  1.00  0.00           H  
ATOM    725 HG12 ILE A  73      45.716   0.295  62.992  1.00  0.00           H  
ATOM    726 HG21 ILE A  73      45.906   2.093  65.505  1.00  0.00           H  
ATOM    727 HG22 ILE A  73      47.414   2.883  65.104  1.00  0.00           H  
ATOM    728 HG23 ILE A  73      46.190   2.636  63.862  1.00  0.00           H  
ATOM    729 HD11 ILE A  73      44.635  -1.450  64.573  1.00  0.00           H  
ATOM    730 HD12 ILE A  73      45.597  -0.736  65.862  1.00  0.00           H  
ATOM    731 HD13 ILE A  73      44.409   0.240  64.997  1.00  0.00           H  
ATOM    732  N   PHE A  74      47.781   0.679  61.155  1.00162.01           N  
ATOM    733  CA  PHE A  74      47.285   0.992  59.808  1.00162.01           C  
ATOM    734  C   PHE A  74      46.194   2.080  59.728  1.00162.01           C  
ATOM    735  O   PHE A  74      46.204   2.902  58.812  1.00162.01           O  
ATOM    736  CB  PHE A  74      46.832  -0.342  59.152  1.00162.01           C  
ATOM    737  CG  PHE A  74      45.863  -0.246  57.982  1.00162.01           C  
ATOM    738  CD1 PHE A  74      46.338   0.162  56.726  1.00162.01           C  
ATOM    739  CD2 PHE A  74      44.470  -0.372  58.173  1.00162.01           C  
ATOM    740  CE1 PHE A  74      45.455   0.400  55.685  1.00162.01           C  
ATOM    741  CE2 PHE A  74      43.598  -0.134  57.118  1.00162.01           C  
ATOM    742  CZ  PHE A  74      44.089   0.248  55.876  1.00162.01           C  
ATOM    743  H   PHE A  74      47.801  -0.305  61.378  1.00  0.00           H  
ATOM    744  HA  PHE A  74      48.131   1.376  59.237  1.00  0.00           H  
ATOM    745  HB3 PHE A  74      46.375  -0.990  59.902  1.00  0.00           H  
ATOM    746  HB2 PHE A  74      47.718  -0.875  58.807  1.00  0.00           H  
ATOM    747  HD1 PHE A  74      47.393   0.301  56.585  1.00  0.00           H  
ATOM    748  HD2 PHE A  74      44.079  -0.646  59.140  1.00  0.00           H  
ATOM    749  HE1 PHE A  74      45.841   0.717  54.733  1.00  0.00           H  
ATOM    750  HE2 PHE A  74      42.533  -0.237  57.265  1.00  0.00           H  
ATOM    751  HZ  PHE A  74      43.408   0.434  55.058  1.00  0.00           H  
ATOM    752  N   THR A  75      45.262   2.009  60.685  1.00126.45           N  
ATOM    753  CA  THR A  75      44.004   2.744  60.727  1.00126.45           C  
ATOM    754  C   THR A  75      44.148   4.209  61.184  1.00126.45           C  
ATOM    755  O   THR A  75      43.253   5.006  60.901  1.00126.45           O  
ATOM    756  CB  THR A  75      43.039   2.031  61.717  1.00126.45           C  
ATOM    757  OG1 THR A  75      43.364   2.248  63.080  1.00126.45           O  
ATOM    758  CG2 THR A  75      42.913   0.515  61.486  1.00126.45           C  
ATOM    759  H   THR A  75      45.369   1.316  61.411  1.00  0.00           H  
ATOM    760  HA  THR A  75      43.560   2.738  59.729  1.00  0.00           H  
ATOM    761  HB  THR A  75      42.049   2.466  61.577  1.00  0.00           H  
ATOM    762  HG1 THR A  75      42.753   1.749  63.627  1.00  0.00           H  
ATOM    763 HG21 THR A  75      42.345   0.044  62.286  1.00  0.00           H  
ATOM    764 HG22 THR A  75      42.409   0.306  60.543  1.00  0.00           H  
ATOM    765 HG23 THR A  75      43.876   0.006  61.472  1.00  0.00           H  
ATOM    766  N   ASN A  76      45.239   4.515  61.905  1.00102.61           N  
ATOM    767  CA  ASN A  76      45.424   5.769  62.620  1.00102.61           C  
ATOM    768  C   ASN A  76      46.680   6.470  62.083  1.00102.61           C  
ATOM    769  O   ASN A  76      47.780   5.922  62.154  1.00102.61           O  
ATOM    770  CB  ASN A  76      45.512   5.468  64.133  1.00102.61           C  
ATOM    771  CG  ASN A  76      45.194   6.682  65.007  1.00102.61           C  
ATOM    772  OD1 ASN A  76      45.957   7.643  65.027  1.00102.61           O  
ATOM    773  ND2 ASN A  76      44.079   6.644  65.737  1.00102.61           N  
ATOM    774  H   ASN A  76      45.951   3.815  62.052  1.00  0.00           H  
ATOM    775  HA  ASN A  76      44.594   6.460  62.456  1.00  0.00           H  
ATOM    776  HB3 ASN A  76      46.485   5.060  64.399  1.00  0.00           H  
ATOM    777  HB2 ASN A  76      44.786   4.693  64.385  1.00  0.00           H  
ATOM    778 HD22 ASN A  76      43.832   7.437  66.312  1.00  0.00           H  
ATOM    779 HD21 ASN A  76      43.468   5.841  65.710  1.00  0.00           H  
ATOM    780  N   ASP A  77      46.459   7.680  61.554  1.00129.21           N  
ATOM    781  CA  ASP A  77      47.440   8.561  60.933  1.00129.21           C  
ATOM    782  C   ASP A  77      47.874   9.581  62.005  1.00129.21           C  
ATOM    783  O   ASP A  77      47.339  10.689  62.050  1.00129.21           O  
ATOM    784  CB  ASP A  77      46.773   9.193  59.687  1.00129.21           C  
ATOM    785  CG  ASP A  77      47.674  10.035  58.784  1.00129.21           C  
ATOM    786  OD1 ASP A  77      47.795  11.250  59.050  1.00129.21           O  
ATOM    787  OD2 ASP A  77      48.185   9.460  57.800  1.00129.21           O1-
ATOM    788  H   ASP A  77      45.518   8.041  61.568  1.00  0.00           H  
ATOM    789  HA  ASP A  77      48.316   7.992  60.614  1.00  0.00           H  
ATOM    790  HB3 ASP A  77      45.918   9.792  59.984  1.00  0.00           H  
ATOM    791  HB2 ASP A  77      46.329   8.413  59.067  1.00  0.00           H  
ATOM    792  N   PHE A  78      48.771   9.143  62.907  1.00 72.79           N  
ATOM    793  CA  PHE A  78      49.222   9.890  64.087  1.00 72.79           C  
ATOM    794  C   PHE A  78      50.006  11.155  63.709  1.00 72.79           C  
ATOM    795  O   PHE A  78      51.015  11.031  63.019  1.00 72.79           O  
ATOM    796  CB  PHE A  78      50.147   9.001  64.948  1.00 72.79           C  
ATOM    797  CG  PHE A  78      49.546   7.726  65.503  1.00 72.79           C  
ATOM    798  CD1 PHE A  78      48.711   7.766  66.638  1.00 72.79           C  
ATOM    799  CD2 PHE A  78      49.725   6.503  64.824  1.00 72.79           C  
ATOM    800  CE1 PHE A  78      48.138   6.596  67.116  1.00 72.79           C  
ATOM    801  CE2 PHE A  78      49.139   5.347  65.317  1.00 72.79           C  
ATOM    802  CZ  PHE A  78      48.360   5.391  66.465  1.00 72.79           C  
ATOM    803  H   PHE A  78      49.144   8.209  62.813  1.00  0.00           H  
ATOM    804  HA  PHE A  78      48.346  10.166  64.675  1.00  0.00           H  
ATOM    805  HB3 PHE A  78      50.518   9.579  65.796  1.00  0.00           H  
ATOM    806  HB2 PHE A  78      51.029   8.731  64.370  1.00  0.00           H  
ATOM    807  HD1 PHE A  78      48.524   8.701  67.144  1.00  0.00           H  
ATOM    808  HD2 PHE A  78      50.323   6.459  63.926  1.00  0.00           H  
ATOM    809  HE1 PHE A  78      47.503   6.624  67.987  1.00  0.00           H  
ATOM    810  HE2 PHE A  78      49.276   4.415  64.794  1.00  0.00           H  
ATOM    811  HZ  PHE A  78      47.904   4.488  66.842  1.00  0.00           H  
ATOM    812  N   TRP A  79      49.575  12.324  64.217  1.00144.57           N  
ATOM    813  CA  TRP A  79      50.347  13.565  64.135  1.00144.57           C  
ATOM    814  C   TRP A  79      51.371  13.601  65.277  1.00144.57           C  
ATOM    815  O   TRP A  79      51.002  13.895  66.414  1.00144.57           O  
ATOM    816  CB  TRP A  79      49.418  14.799  64.120  1.00144.57           C  
ATOM    817  CG  TRP A  79      50.116  16.107  63.856  1.00144.57           C  
ATOM    818  CD2 TRP A  79      50.741  17.042  64.792  1.00144.57           C  
ATOM    819  CD1 TRP A  79      50.376  16.601  62.625  1.00144.57           C  
ATOM    820  NE1 TRP A  79      51.119  17.756  62.724  1.00144.57           N  
ATOM    821  CE2 TRP A  79      51.380  18.076  64.038  1.00144.57           C  
ATOM    822  CE3 TRP A  79      50.844  17.125  66.201  1.00144.57           C  
ATOM    823  CZ2 TRP A  79      52.086  19.127  64.648  1.00144.57           C  
ATOM    824  CZ3 TRP A  79      51.551  18.174  66.824  1.00144.57           C  
ATOM    825  CH2 TRP A  79      52.173  19.173  66.051  1.00144.57           C  
ATOM    826  H   TRP A  79      48.740  12.350  64.783  1.00  0.00           H  
ATOM    827  HA  TRP A  79      50.892  13.580  63.196  1.00  0.00           H  
ATOM    828  HB3 TRP A  79      48.869  14.877  65.059  1.00  0.00           H  
ATOM    829  HB2 TRP A  79      48.663  14.670  63.343  1.00  0.00           H  
ATOM    830  HD1 TRP A  79      50.048  16.141  61.711  1.00  0.00           H  
ATOM    831  HE1 TRP A  79      51.423  18.279  61.915  1.00  0.00           H  
ATOM    832  HE3 TRP A  79      50.370  16.375  66.815  1.00  0.00           H  
ATOM    833  HZ2 TRP A  79      52.555  19.891  64.046  1.00  0.00           H  
ATOM    834  HZ3 TRP A  79      51.615  18.211  67.902  1.00  0.00           H  
ATOM    835  HH2 TRP A  79      52.712  19.974  66.534  1.00  0.00           H  
ATOM    836  N   GLY A  80      52.632  13.271  64.953  1.00 86.36           N  
ATOM    837  CA  GLY A  80      53.736  13.189  65.909  1.00 86.36           C  
ATOM    838  C   GLY A  80      53.564  12.011  66.881  1.00 86.36           C  
ATOM    839  O   GLY A  80      52.738  11.122  66.671  1.00 86.36           O  
ATOM    840  H   GLY A  80      52.832  12.976  64.008  1.00  0.00           H  
ATOM    841  HA3 GLY A  80      53.816  14.125  66.463  1.00  0.00           H  
ATOM    842  HA2 GLY A  80      54.667  13.058  65.361  1.00  0.00           H  
ATOM    843  N   LYS A  81      54.368  12.018  67.958  1.00181.53           N  
ATOM    844  CA  LYS A  81      54.320  11.023  69.028  1.00181.53           C  
ATOM    845  C   LYS A  81      53.091  11.257  69.928  1.00181.53           C  
ATOM    846  O   LYS A  81      53.169  12.029  70.884  1.00181.53           O  
ATOM    847  CB  LYS A  81      55.660  11.044  69.802  1.00181.53           C  
ATOM    848  CG  LYS A  81      55.776   9.930  70.861  1.00181.53           C  
ATOM    849  CD  LYS A  81      57.127   9.869  71.588  1.00181.53           C  
ATOM    850  CE  LYS A  81      57.311  10.995  72.615  1.00181.53           C  
ATOM    851  NZ  LYS A  81      58.579  10.846  73.348  1.00181.53           N1+
ATOM    852  H   LYS A  81      55.032  12.768  68.077  1.00  0.00           H  
ATOM    853  HA  LYS A  81      54.226  10.035  68.572  1.00  0.00           H  
ATOM    854  HB3 LYS A  81      55.809  12.020  70.262  1.00  0.00           H  
ATOM    855  HB2 LYS A  81      56.474  10.920  69.087  1.00  0.00           H  
ATOM    856  HG3 LYS A  81      55.594   8.968  70.381  1.00  0.00           H  
ATOM    857  HG2 LYS A  81      54.998  10.050  71.613  1.00  0.00           H  
ATOM    858  HD3 LYS A  81      57.934   9.906  70.856  1.00  0.00           H  
ATOM    859  HD2 LYS A  81      57.216   8.902  72.085  1.00  0.00           H  
ATOM    860  HE3 LYS A  81      56.493  10.988  73.335  1.00  0.00           H  
ATOM    861  HE2 LYS A  81      57.302  11.969  72.124  1.00  0.00           H  
ATOM    862  HZ1 LYS A  81      58.592   9.957  73.829  1.00  0.00           H  
ATOM    863  HZ2 LYS A  81      59.350  10.887  72.698  1.00  0.00           H  
ATOM    864  HZ3 LYS A  81      58.668  11.592  74.022  1.00  0.00           H  
ATOM    865  N   GLY A  82      51.984  10.582  69.589  1.00 88.13           N  
ATOM    866  CA  GLY A  82      50.736  10.610  70.341  1.00 88.13           C  
ATOM    867  C   GLY A  82      50.035   9.255  70.186  1.00 88.13           C  
ATOM    868  O   GLY A  82      50.355   8.470  69.294  1.00 88.13           O  
ATOM    869  H   GLY A  82      51.997   9.990  68.769  1.00  0.00           H  
ATOM    870  HA3 GLY A  82      50.094  11.402  69.954  1.00  0.00           H  
ATOM    871  HA2 GLY A  82      50.916  10.807  71.400  1.00  0.00           H  
ATOM    872  N   MET A  83      49.055   9.002  71.067  1.00276.11           N  
ATOM    873  CA  MET A  83      48.218   7.801  71.072  1.00276.11           C  
ATOM    874  C   MET A  83      46.882   8.149  71.738  1.00276.11           C  
ATOM    875  O   MET A  83      46.603   7.702  72.851  1.00276.11           O  
ATOM    876  CB  MET A  83      48.970   6.624  71.733  1.00276.11           C  
ATOM    877  CG  MET A  83      48.279   5.253  71.629  1.00276.11           C  
ATOM    878  SD  MET A  83      48.417   4.469  70.001  1.00276.11           S  
ATOM    879  CE  MET A  83      47.512   2.933  70.318  1.00276.11           C  
ATOM    880  H   MET A  83      48.836   9.687  71.774  1.00  0.00           H  
ATOM    881  HA  MET A  83      47.997   7.532  70.039  1.00  0.00           H  
ATOM    882  HB3 MET A  83      49.175   6.850  72.780  1.00  0.00           H  
ATOM    883  HB2 MET A  83      49.942   6.536  71.254  1.00  0.00           H  
ATOM    884  HG3 MET A  83      47.224   5.321  71.891  1.00  0.00           H  
ATOM    885  HG2 MET A  83      48.724   4.575  72.357  1.00  0.00           H  
ATOM    886  HE1 MET A  83      47.492   2.319  69.418  1.00  0.00           H  
ATOM    887  HE2 MET A  83      47.994   2.365  71.114  1.00  0.00           H  
ATOM    888  HE3 MET A  83      46.486   3.148  70.613  1.00  0.00           H  
ATOM    889  N   ALA A  84      46.099   8.979  71.037  1.00266.10           N  
ATOM    890  CA  ALA A  84      44.789   9.465  71.452  1.00266.10           C  
ATOM    891  C   ALA A  84      44.065   9.965  70.192  1.00266.10           C  
ATOM    892  O   ALA A  84      44.019   9.230  69.204  1.00266.10           O  
ATOM    893  CB  ALA A  84      44.938  10.517  72.574  1.00266.10           C  
ATOM    894  H   ALA A  84      46.404   9.294  70.126  1.00  0.00           H  
ATOM    895  HA  ALA A  84      44.209   8.623  71.835  1.00  0.00           H  
ATOM    896  HB1 ALA A  84      43.968  10.885  72.906  1.00  0.00           H  
ATOM    897  HB2 ALA A  84      45.430  10.095  73.452  1.00  0.00           H  
ATOM    898  HB3 ALA A  84      45.530  11.372  72.246  1.00  0.00           H  
ATOM    899  N   GLU A  85      43.536  11.200  70.227  1.00254.93           N  
ATOM    900  CA  GLU A  85      43.008  11.896  69.054  1.00254.93           C  
ATOM    901  C   GLU A  85      44.115  12.239  68.051  1.00254.93           C  
ATOM    902  O   GLU A  85      45.200  12.671  68.443  1.00254.93           O  
ATOM    903  CB  GLU A  85      42.272  13.184  69.483  1.00254.93           C  
ATOM    904  CG  GLU A  85      40.954  12.947  70.241  1.00254.93           C  
ATOM    905  CD  GLU A  85      39.920  12.193  69.405  1.00254.93           C  
ATOM    906  OE1 GLU A  85      39.580  12.698  68.312  1.00254.93           O  
ATOM    907  OE2 GLU A  85      39.487  11.123  69.881  1.00254.93           O1-
ATOM    908  H   GLU A  85      43.592  11.743  71.076  1.00  0.00           H  
ATOM    909  HA  GLU A  85      42.307  11.224  68.554  1.00  0.00           H  
ATOM    910  HB3 GLU A  85      42.066  13.805  68.608  1.00  0.00           H  
ATOM    911  HB2 GLU A  85      42.930  13.784  70.113  1.00  0.00           H  
ATOM    912  HG3 GLU A  85      40.521  13.903  70.532  1.00  0.00           H  
ATOM    913  HG2 GLU A  85      41.146  12.401  71.166  1.00  0.00           H  
ATOM    914  N   ASN A  86      43.776  12.068  66.770  1.00133.98           N  
ATOM    915  CA  ASN A  86      44.596  12.437  65.627  1.00133.98           C  
ATOM    916  C   ASN A  86      43.717  13.177  64.608  1.00133.98           C  
ATOM    917  O   ASN A  86      42.490  13.089  64.659  1.00133.98           O  
ATOM    918  CB  ASN A  86      45.278  11.182  65.017  1.00133.98           C  
ATOM    919  CG  ASN A  86      44.327  10.220  64.288  1.00133.98           C  
ATOM    920  OD1 ASN A  86      43.397   9.689  64.888  1.00133.98           O  
ATOM    921  ND2 ASN A  86      44.559   9.989  62.996  1.00133.98           N  
ATOM    922  H   ASN A  86      42.855  11.718  66.542  1.00  0.00           H  
ATOM    923  HA  ASN A  86      45.372  13.150  65.912  1.00  0.00           H  
ATOM    924  HB3 ASN A  86      45.805  10.626  65.794  1.00  0.00           H  
ATOM    925  HB2 ASN A  86      46.047  11.508  64.316  1.00  0.00           H  
ATOM    926 HD22 ASN A  86      43.945   9.381  62.477  1.00  0.00           H  
ATOM    927 HD21 ASN A  86      45.347  10.425  62.532  1.00  0.00           H  
ATOM    928  N   THR A  87      44.386  13.845  63.664  1.00219.61           N  
ATOM    929  CA  THR A  87      43.776  14.380  62.453  1.00219.61           C  
ATOM    930  C   THR A  87      44.558  13.830  61.253  1.00219.61           C  
ATOM    931  O   THR A  87      45.746  13.523  61.376  1.00219.61           O  
ATOM    932  CB  THR A  87      43.810  15.934  62.427  1.00219.61           C  
ATOM    933  OG1 THR A  87      45.091  16.481  62.170  1.00219.61           O  
ATOM    934  CG2 THR A  87      43.222  16.574  63.690  1.00219.61           C  
ATOM    935  H   THR A  87      45.395  13.868  63.681  1.00  0.00           H  
ATOM    936  HA  THR A  87      42.739  14.051  62.359  1.00  0.00           H  
ATOM    937  HB  THR A  87      43.182  16.253  61.593  1.00  0.00           H  
ATOM    938  HG1 THR A  87      45.041  17.438  62.264  1.00  0.00           H  
ATOM    939 HG21 THR A  87      43.050  17.641  63.552  1.00  0.00           H  
ATOM    940 HG22 THR A  87      42.267  16.115  63.943  1.00  0.00           H  
ATOM    941 HG23 THR A  87      43.882  16.450  64.550  1.00  0.00           H  
ATOM    942  N   SER A  88      43.851  13.574  60.146  1.00204.66           N  
ATOM    943  CA  SER A  88      44.440  13.042  58.923  1.00204.66           C  
ATOM    944  C   SER A  88      44.462  14.210  57.927  1.00204.66           C  
ATOM    945  O   SER A  88      43.765  14.222  56.912  1.00204.66           O  
ATOM    946  CB  SER A  88      43.690  11.758  58.490  1.00204.66           C  
ATOM    947  OG  SER A  88      44.411  10.983  57.545  1.00204.66           O  
ATOM    948  H   SER A  88      42.879  13.836  60.088  1.00  0.00           H  
ATOM    949  HA  SER A  88      45.480  12.755  59.094  1.00  0.00           H  
ATOM    950  HB3 SER A  88      42.715  12.002  58.071  1.00  0.00           H  
ATOM    951  HB2 SER A  88      43.506  11.124  59.359  1.00  0.00           H  
ATOM    952  HG  SER A  88      45.319  10.873  57.856  1.00  0.00           H  
ATOM    953  N   HIS A  89      45.250  15.226  58.304  1.00211.73           N  
ATOM    954  CA  HIS A  89      45.554  16.392  57.477  1.00211.73           C  
ATOM    955  C   HIS A  89      46.514  16.043  56.332  1.00211.73           C  
ATOM    956  O   HIS A  89      46.566  16.771  55.341  1.00211.73           O  
ATOM    957  ND1 HIS A  89      43.726  18.178  59.012  1.00211.73           N  
ATOM    958  CG  HIS A  89      45.102  18.454  58.951  1.00211.73           C  
ATOM    959  CB  HIS A  89      46.122  17.524  58.353  1.00211.73           C  
ATOM    960  NE2 HIS A  89      44.079  20.190  59.850  1.00211.73           N  
ATOM    961  CD2 HIS A  89      45.316  19.708  59.469  1.00211.73           C  
ATOM    962  CE1 HIS A  89      43.183  19.242  59.587  1.00211.73           C  
ATOM    963  H   HIS A  89      45.695  15.177  59.212  1.00  0.00           H  
ATOM    964  HA  HIS A  89      44.644  16.737  56.987  1.00  0.00           H  
ATOM    965  HB3 HIS A  89      46.785  18.157  57.760  1.00  0.00           H  
ATOM    966  HB2 HIS A  89      46.738  17.124  59.159  1.00  0.00           H  
ATOM    967  HD2 HIS A  89      46.222  20.282  59.591  1.00  0.00           H  
ATOM    968  HE1 HIS A  89      42.127  19.340  59.795  1.00  0.00           H  
ATOM    969  HE2 HIS A  89      43.915  21.104  60.279  1.00  0.00           H  
ATOM    970  N   LYS A  90      47.228  14.916  56.466  1.00213.19           N  
ATOM    971  CA  LYS A  90      47.884  14.265  55.351  1.00213.19           C  
ATOM    972  C   LYS A  90      46.862  13.727  54.340  1.00213.19           C  
ATOM    973  O   LYS A  90      46.199  12.726  54.601  1.00213.19           O  
ATOM    974  CB  LYS A  90      48.788  13.104  55.834  1.00213.19           C  
ATOM    975  CG  LYS A  90      50.232  13.433  56.258  1.00213.19           C  
ATOM    976  CD  LYS A  90      50.924  14.585  55.505  1.00213.19           C  
ATOM    977  CE  LYS A  90      52.434  14.620  55.760  1.00213.19           C  
ATOM    978  NZ  LYS A  90      53.033  15.909  55.345  1.00213.19           N1+
ATOM    979  H   LYS A  90      47.085  14.358  57.293  1.00  0.00           H  
ATOM    980  HA  LYS A  90      48.482  15.020  54.843  1.00  0.00           H  
ATOM    981  HB3 LYS A  90      48.890  12.408  55.007  1.00  0.00           H  
ATOM    982  HB2 LYS A  90      48.288  12.511  56.602  1.00  0.00           H  
ATOM    983  HG3 LYS A  90      50.828  12.528  56.149  1.00  0.00           H  
ATOM    984  HG2 LYS A  90      50.247  13.629  57.323  1.00  0.00           H  
ATOM    985  HD3 LYS A  90      50.493  15.531  55.832  1.00  0.00           H  
ATOM    986  HD2 LYS A  90      50.741  14.509  54.433  1.00  0.00           H  
ATOM    987  HE3 LYS A  90      52.916  13.808  55.219  1.00  0.00           H  
ATOM    988  HE2 LYS A  90      52.643  14.471  56.818  1.00  0.00           H  
ATOM    989  HZ1 LYS A  90      54.031  15.892  55.494  1.00  0.00           H  
ATOM    990  HZ2 LYS A  90      52.844  16.107  54.369  1.00  0.00           H  
ATOM    991  HZ3 LYS A  90      52.641  16.655  55.900  1.00  0.00           H  
ATOM    992  N   SER A  91      46.889  14.306  53.137  1.00 58.84           N  
ATOM    993  CA  SER A  91      46.424  13.646  51.925  1.00 58.84           C  
ATOM    994  C   SER A  91      47.442  12.591  51.420  1.00 58.84           C  
ATOM    995  O   SER A  91      47.141  11.853  50.482  1.00 58.84           O  
ATOM    996  CB  SER A  91      46.037  14.741  50.923  1.00 58.84           C  
ATOM    997  OG  SER A  91      47.127  15.575  50.565  1.00 58.84           O  
ATOM    998  H   SER A  91      47.378  15.178  52.989  1.00  0.00           H  
ATOM    999  HA  SER A  91      45.509  13.099  52.157  1.00  0.00           H  
ATOM   1000  HB3 SER A  91      45.245  15.350  51.359  1.00  0.00           H  
ATOM   1001  HB2 SER A  91      45.609  14.300  50.029  1.00  0.00           H  
ATOM   1002  HG  SER A  91      46.760  16.452  50.390  1.00  0.00           H  
ATOM   1003  N   TYR A  92      48.580  12.468  52.129  1.00197.40           N  
ATOM   1004  CA  TYR A  92      49.467  11.302  52.221  1.00197.40           C  
ATOM   1005  C   TYR A  92      48.722  10.231  53.066  1.00197.40           C  
ATOM   1006  O   TYR A  92      49.093   9.965  54.208  1.00197.40           O  
ATOM   1007  CB  TYR A  92      50.822  11.776  52.848  1.00197.40           C  
ATOM   1008  CG  TYR A  92      51.436  13.091  52.380  1.00197.40           C  
ATOM   1009  CD1 TYR A  92      50.925  14.324  52.840  1.00197.40           C  
ATOM   1010  CD2 TYR A  92      52.547  13.096  51.508  1.00197.40           C  
ATOM   1011  CE1 TYR A  92      51.488  15.538  52.404  1.00197.40           C  
ATOM   1012  CE2 TYR A  92      53.110  14.313  51.067  1.00197.40           C  
ATOM   1013  CZ  TYR A  92      52.567  15.539  51.501  1.00197.40           C  
ATOM   1014  OH  TYR A  92      53.071  16.726  51.053  1.00197.40           O  
ATOM   1015  H   TYR A  92      48.672  13.115  52.892  1.00  0.00           H  
ATOM   1016  HA  TYR A  92      49.646  10.906  51.221  1.00  0.00           H  
ATOM   1017  HB3 TYR A  92      51.580  11.005  52.749  1.00  0.00           H  
ATOM   1018  HB2 TYR A  92      50.701  11.892  53.924  1.00  0.00           H  
ATOM   1019  HD1 TYR A  92      50.093  14.356  53.522  1.00  0.00           H  
ATOM   1020  HD2 TYR A  92      52.956  12.162  51.152  1.00  0.00           H  
ATOM   1021  HE1 TYR A  92      51.092  16.473  52.771  1.00  0.00           H  
ATOM   1022  HE2 TYR A  92      53.943  14.301  50.380  1.00  0.00           H  
ATOM   1023  HH  TYR A  92      54.027  16.717  50.937  1.00  0.00           H  
ATOM   1024  N   ARG A  93      47.616   9.719  52.506  1.00201.61           N  
ATOM   1025  CA  ARG A  93      46.657   8.813  53.143  1.00201.61           C  
ATOM   1026  C   ARG A  93      47.175   7.364  53.280  1.00201.61           C  
ATOM   1027  O   ARG A  93      48.160   7.020  52.624  1.00201.61           O  
ATOM   1028  CB  ARG A  93      45.335   8.873  52.338  1.00201.61           C  
ATOM   1029  CG  ARG A  93      44.351   9.945  52.837  1.00201.61           C  
ATOM   1030  CD  ARG A  93      42.906   9.540  52.530  1.00201.61           C  
ATOM   1031  NE  ARG A  93      41.929  10.588  52.834  1.00201.61           N  
ATOM   1032  CZ  ARG A  93      40.604  10.459  52.674  1.00201.61           C  
ATOM   1033  NH1 ARG A  93      40.071   9.340  52.168  1.00201.61           N  
ATOM   1034  NH2 ARG A  93      39.803  11.468  53.020  1.00201.61           N1+
ATOM   1035  H   ARG A  93      47.407  10.005  51.560  1.00  0.00           H  
ATOM   1036  HA  ARG A  93      46.502   9.188  54.157  1.00  0.00           H  
ATOM   1037  HB3 ARG A  93      44.829   7.912  52.409  1.00  0.00           H  
ATOM   1038  HB2 ARG A  93      45.519   8.985  51.268  1.00  0.00           H  
ATOM   1039  HG3 ARG A  93      44.603  10.955  52.518  1.00  0.00           H  
ATOM   1040  HG2 ARG A  93      44.422   9.956  53.926  1.00  0.00           H  
ATOM   1041  HD3 ARG A  93      42.633   8.745  53.220  1.00  0.00           H  
ATOM   1042  HD2 ARG A  93      42.803   9.106  51.543  1.00  0.00           H  
ATOM   1043  HE  ARG A  93      42.302  11.451  53.206  1.00  0.00           H  
ATOM   1044 HH12 ARG A  93      39.074   9.249  52.043  1.00  0.00           H  
ATOM   1045 HH11 ARG A  93      40.671   8.605  51.811  1.00  0.00           H  
ATOM   1046 HH22 ARG A  93      38.801  11.394  52.924  1.00  0.00           H  
ATOM   1047 HH21 ARG A  93      40.184  12.349  53.346  1.00  0.00           H  
ATOM   1048  N   PRO A  94      46.481   6.527  54.099  1.00101.55           N  
ATOM   1049  CA  PRO A  94      46.996   5.224  54.570  1.00101.55           C  
ATOM   1050  C   PRO A  94      47.986   4.376  53.755  1.00101.55           C  
ATOM   1051  O   PRO A  94      49.033   4.055  54.313  1.00101.55           O  
ATOM   1052  CD  PRO A  94      45.303   6.789  54.919  1.00101.55           C  
ATOM   1053  CB  PRO A  94      45.750   4.430  54.999  1.00101.55           C  
ATOM   1054  CG  PRO A  94      44.610   5.436  54.985  1.00101.55           C  
ATOM   1055  HA  PRO A  94      47.512   5.481  55.495  1.00  0.00           H  
ATOM   1056  HD2 PRO A  94      44.631   7.558  54.558  1.00  0.00           H  
ATOM   1057  HD3 PRO A  94      45.637   7.096  55.913  1.00  0.00           H  
ATOM   1058  HB3 PRO A  94      45.896   4.027  56.003  1.00  0.00           H  
ATOM   1059  HB2 PRO A  94      45.524   3.588  54.344  1.00  0.00           H  
ATOM   1060  HG2 PRO A  94      44.035   5.286  54.070  1.00  0.00           H  
ATOM   1061  HG3 PRO A  94      43.938   5.336  55.836  1.00  0.00           H  
ATOM   1062  N   LEU A  95      47.682   3.980  52.504  1.00185.05           N  
ATOM   1063  CA  LEU A  95      48.548   3.014  51.805  1.00185.05           C  
ATOM   1064  C   LEU A  95      49.914   3.571  51.364  1.00185.05           C  
ATOM   1065  O   LEU A  95      50.793   2.761  51.082  1.00185.05           O  
ATOM   1066  CB  LEU A  95      47.867   2.265  50.639  1.00185.05           C  
ATOM   1067  CG  LEU A  95      46.427   1.783  50.854  1.00185.05           C  
ATOM   1068  CD1 LEU A  95      45.871   1.166  49.559  1.00185.05           C  
ATOM   1069  CD2 LEU A  95      46.246   0.838  52.053  1.00185.05           C  
ATOM   1070  H   LEU A  95      46.826   4.272  52.052  1.00  0.00           H  
ATOM   1071  HA  LEU A  95      48.770   2.244  52.541  1.00  0.00           H  
ATOM   1072  HB3 LEU A  95      48.485   1.407  50.374  1.00  0.00           H  
ATOM   1073  HB2 LEU A  95      47.867   2.889  49.754  1.00  0.00           H  
ATOM   1074  HG  LEU A  95      45.850   2.674  51.076  1.00  0.00           H  
ATOM   1075 HD11 LEU A  95      45.132   0.387  49.746  1.00  0.00           H  
ATOM   1076 HD12 LEU A  95      45.384   1.931  48.963  1.00  0.00           H  
ATOM   1077 HD13 LEU A  95      46.658   0.733  48.941  1.00  0.00           H  
ATOM   1078 HD21 LEU A  95      45.972  -0.173  51.752  1.00  0.00           H  
ATOM   1079 HD22 LEU A  95      47.144   0.750  52.661  1.00  0.00           H  
ATOM   1080 HD23 LEU A  95      45.446   1.212  52.688  1.00  0.00           H  
ATOM   1081  N   CYS A  96      50.104   4.904  51.334  1.00115.46           N  
ATOM   1082  CA  CYS A  96      51.423   5.508  51.120  1.00115.46           C  
ATOM   1083  C   CYS A  96      52.272   5.556  52.406  1.00115.46           C  
ATOM   1084  O   CYS A  96      53.494   5.472  52.292  1.00115.46           O  
ATOM   1085  CB  CYS A  96      51.371   6.857  50.389  1.00115.46           C  
ATOM   1086  SG  CYS A  96      50.711   8.190  51.403  1.00115.46           S  
ATOM   1087  H   CYS A  96      49.346   5.533  51.563  1.00  0.00           H  
ATOM   1088  HA  CYS A  96      51.965   4.857  50.435  1.00  0.00           H  
ATOM   1089  HB3 CYS A  96      50.829   6.780  49.447  1.00  0.00           H  
ATOM   1090  HB2 CYS A  96      52.385   7.156  50.143  1.00  0.00           H  
ATOM   1091  HG  CYS A  96      49.457   7.722  51.456  1.00  0.00           H  
ATOM   1092  N   VAL A  97      51.643   5.601  53.597  1.00126.44           N  
ATOM   1093  CA  VAL A  97      52.343   5.345  54.863  1.00126.44           C  
ATOM   1094  C   VAL A  97      52.506   3.831  55.159  1.00126.44           C  
ATOM   1095  O   VAL A  97      53.065   3.487  56.199  1.00126.44           O  
ATOM   1096  CB  VAL A  97      51.744   6.080  56.099  1.00126.44           C  
ATOM   1097  CG1 VAL A  97      51.750   7.602  55.919  1.00126.44           C  
ATOM   1098  CG2 VAL A  97      50.363   5.615  56.578  1.00126.44           C  
ATOM   1099  H   VAL A  97      50.636   5.664  53.643  1.00  0.00           H  
ATOM   1100  HA  VAL A  97      53.350   5.743  54.756  1.00  0.00           H  
ATOM   1101  HB  VAL A  97      52.426   5.896  56.929  1.00  0.00           H  
ATOM   1102 HG11 VAL A  97      51.323   8.092  56.791  1.00  0.00           H  
ATOM   1103 HG12 VAL A  97      52.768   7.967  55.809  1.00  0.00           H  
ATOM   1104 HG13 VAL A  97      51.172   7.912  55.048  1.00  0.00           H  
ATOM   1105 HG21 VAL A  97      50.121   6.056  57.545  1.00  0.00           H  
ATOM   1106 HG22 VAL A  97      49.601   5.948  55.880  1.00  0.00           H  
ATOM   1107 HG23 VAL A  97      50.294   4.534  56.694  1.00  0.00           H  
ATOM   1108  N   LEU A  98      52.063   2.956  54.234  1.00 63.67           N  
ATOM   1109  CA  LEU A  98      52.368   1.522  54.212  1.00 63.67           C  
ATOM   1110  C   LEU A  98      53.488   1.245  53.199  1.00 63.67           C  
ATOM   1111  O   LEU A  98      54.408   0.501  53.529  1.00 63.67           O  
ATOM   1112  CB  LEU A  98      51.128   0.677  53.856  1.00 63.67           C  
ATOM   1113  CG  LEU A  98      50.258   0.212  55.043  1.00 63.67           C  
ATOM   1114  CD1 LEU A  98      49.694   1.349  55.914  1.00 63.67           C  
ATOM   1115  CD2 LEU A  98      49.157  -0.752  54.562  1.00 63.67           C  
ATOM   1116  H   LEU A  98      51.569   3.314  53.429  1.00  0.00           H  
ATOM   1117  HA  LEU A  98      52.704   1.189  55.193  1.00  0.00           H  
ATOM   1118  HB3 LEU A  98      51.460  -0.233  53.354  1.00  0.00           H  
ATOM   1119  HB2 LEU A  98      50.521   1.191  53.119  1.00  0.00           H  
ATOM   1120  HG  LEU A  98      50.922  -0.367  55.687  1.00  0.00           H  
ATOM   1121 HD11 LEU A  98      49.534   1.002  56.935  1.00  0.00           H  
ATOM   1122 HD12 LEU A  98      50.361   2.200  55.994  1.00  0.00           H  
ATOM   1123 HD13 LEU A  98      48.745   1.722  55.531  1.00  0.00           H  
ATOM   1124 HD21 LEU A  98      49.103  -1.630  55.206  1.00  0.00           H  
ATOM   1125 HD22 LEU A  98      48.174  -0.288  54.558  1.00  0.00           H  
ATOM   1126 HD23 LEU A  98      49.333  -1.108  53.547  1.00  0.00           H  
ATOM   1127  N   THR A  99      53.399   1.839  51.993  1.00 43.40           N  
ATOM   1128  CA  THR A  99      54.375   1.668  50.912  1.00 43.40           C  
ATOM   1129  C   THR A  99      55.758   2.238  51.278  1.00 43.40           C  
ATOM   1130  O   THR A  99      56.760   1.603  50.951  1.00 43.40           O  
ATOM   1131  CB  THR A  99      53.894   2.309  49.581  1.00 43.40           C  
ATOM   1132  OG1 THR A  99      52.687   1.694  49.176  1.00 43.40           O  
ATOM   1133  CG2 THR A  99      54.873   2.209  48.395  1.00 43.40           C  
ATOM   1134  H   THR A  99      52.597   2.417  51.781  1.00  0.00           H  
ATOM   1135  HA  THR A  99      54.494   0.595  50.750  1.00  0.00           H  
ATOM   1136  HB  THR A  99      53.666   3.360  49.752  1.00  0.00           H  
ATOM   1137  HG1 THR A  99      52.003   1.902  49.820  1.00  0.00           H  
ATOM   1138 HG21 THR A  99      54.414   2.579  47.477  1.00  0.00           H  
ATOM   1139 HG22 THR A  99      55.774   2.801  48.557  1.00  0.00           H  
ATOM   1140 HG23 THR A  99      55.177   1.177  48.221  1.00  0.00           H  
ATOM   1141  N   PHE A 100      55.787   3.368  52.009  1.00 84.38           N  
ATOM   1142  CA  PHE A 100      57.007   3.881  52.629  1.00 84.38           C  
ATOM   1143  C   PHE A 100      57.413   3.103  53.905  1.00 84.38           C  
ATOM   1144  O   PHE A 100      58.605   2.920  54.113  1.00 84.38           O  
ATOM   1145  CB  PHE A 100      56.967   5.426  52.763  1.00 84.38           C  
ATOM   1146  CG  PHE A 100      58.131   6.072  53.507  1.00 84.38           C  
ATOM   1147  CD1 PHE A 100      59.457   5.645  53.292  1.00 84.38           C  
ATOM   1148  CD2 PHE A 100      57.914   7.177  54.353  1.00 84.38           C  
ATOM   1149  CE1 PHE A 100      60.491   6.165  54.055  1.00 84.38           C  
ATOM   1150  CE2 PHE A 100      58.964   7.695  55.099  1.00 84.38           C  
ATOM   1151  CZ  PHE A 100      60.243   7.173  54.972  1.00 84.38           C  
ATOM   1152  H   PHE A 100      54.928   3.849  52.237  1.00  0.00           H  
ATOM   1153  HA  PHE A 100      57.810   3.691  51.920  1.00  0.00           H  
ATOM   1154  HB3 PHE A 100      56.037   5.718  53.249  1.00  0.00           H  
ATOM   1155  HB2 PHE A 100      56.939   5.873  51.768  1.00  0.00           H  
ATOM   1156  HD1 PHE A 100      59.669   4.871  52.575  1.00  0.00           H  
ATOM   1157  HD2 PHE A 100      56.922   7.581  54.478  1.00  0.00           H  
ATOM   1158  HE1 PHE A 100      61.496   5.792  53.926  1.00  0.00           H  
ATOM   1159  HE2 PHE A 100      58.781   8.504  55.786  1.00  0.00           H  
ATOM   1160  HZ  PHE A 100      61.055   7.563  55.565  1.00  0.00           H  
ATOM   1161  N   LYS A 101      56.465   2.589  54.711  1.00 84.96           N  
ATOM   1162  CA  LYS A 101      56.752   1.751  55.894  1.00 84.96           C  
ATOM   1163  C   LYS A 101      57.527   0.456  55.586  1.00 84.96           C  
ATOM   1164  O   LYS A 101      58.377   0.065  56.386  1.00 84.96           O  
ATOM   1165  CB  LYS A 101      55.454   1.537  56.703  1.00 84.96           C  
ATOM   1166  CG  LYS A 101      55.397   0.341  57.671  1.00 84.96           C  
ATOM   1167  CD  LYS A 101      54.090   0.307  58.476  1.00 84.96           C  
ATOM   1168  CE  LYS A 101      54.005  -0.916  59.401  1.00 84.96           C  
ATOM   1169  NZ  LYS A 101      52.813  -0.862  60.262  1.00 84.96           N1+
ATOM   1170  H   LYS A 101      55.491   2.756  54.505  1.00  0.00           H  
ATOM   1171  HA  LYS A 101      57.416   2.332  56.534  1.00  0.00           H  
ATOM   1172  HB3 LYS A 101      54.646   1.389  55.997  1.00  0.00           H  
ATOM   1173  HB2 LYS A 101      55.225   2.457  57.240  1.00  0.00           H  
ATOM   1174  HG3 LYS A 101      56.249   0.370  58.350  1.00  0.00           H  
ATOM   1175  HG2 LYS A 101      55.480  -0.591  57.112  1.00  0.00           H  
ATOM   1176  HD3 LYS A 101      53.242   0.306  57.789  1.00  0.00           H  
ATOM   1177  HD2 LYS A 101      54.002   1.224  59.058  1.00  0.00           H  
ATOM   1178  HE3 LYS A 101      54.885  -0.977  60.040  1.00  0.00           H  
ATOM   1179  HE2 LYS A 101      53.975  -1.831  58.812  1.00  0.00           H  
ATOM   1180  HZ1 LYS A 101      51.982  -0.812  59.690  1.00  0.00           H  
ATOM   1181  HZ2 LYS A 101      52.777  -1.690  60.839  1.00  0.00           H  
ATOM   1182  HZ3 LYS A 101      52.865  -0.045  60.858  1.00  0.00           H  
ATOM   1183  N   LEU A 102      57.262  -0.135  54.410  1.00143.03           N  
ATOM   1184  CA  LEU A 102      57.990  -1.275  53.855  1.00143.03           C  
ATOM   1185  C   LEU A 102      59.459  -0.951  53.507  1.00143.03           C  
ATOM   1186  O   LEU A 102      60.262  -1.878  53.450  1.00143.03           O  
ATOM   1187  CB  LEU A 102      57.232  -1.801  52.607  1.00143.03           C  
ATOM   1188  CG  LEU A 102      56.249  -2.971  52.853  1.00143.03           C  
ATOM   1189  CD1 LEU A 102      56.977  -4.241  53.342  1.00143.03           C  
ATOM   1190  CD2 LEU A 102      55.046  -2.613  53.747  1.00143.03           C  
ATOM   1191  H   LEU A 102      56.530   0.246  53.825  1.00  0.00           H  
ATOM   1192  HA  LEU A 102      58.015  -2.054  54.619  1.00  0.00           H  
ATOM   1193  HB3 LEU A 102      57.947  -2.150  51.860  1.00  0.00           H  
ATOM   1194  HB2 LEU A 102      56.707  -0.981  52.114  1.00  0.00           H  
ATOM   1195  HG  LEU A 102      55.836  -3.220  51.875  1.00  0.00           H  
ATOM   1196 HD11 LEU A 102      56.682  -5.107  52.749  1.00  0.00           H  
ATOM   1197 HD12 LEU A 102      58.060  -4.151  53.260  1.00  0.00           H  
ATOM   1198 HD13 LEU A 102      56.756  -4.468  54.385  1.00  0.00           H  
ATOM   1199 HD21 LEU A 102      54.693  -3.473  54.316  1.00  0.00           H  
ATOM   1200 HD22 LEU A 102      55.274  -1.833  54.468  1.00  0.00           H  
ATOM   1201 HD23 LEU A 102      54.207  -2.269  53.141  1.00  0.00           H  
ATOM   1202  N   ASN A 103      59.788   0.334  53.285  1.00 56.60           N  
ATOM   1203  CA  ASN A 103      61.122   0.787  52.890  1.00 56.60           C  
ATOM   1204  C   ASN A 103      62.109   0.851  54.069  1.00 56.60           C  
ATOM   1205  O   ASN A 103      63.223   0.365  53.906  1.00 56.60           O  
ATOM   1206  CB  ASN A 103      61.052   2.150  52.168  1.00 56.60           C  
ATOM   1207  CG  ASN A 103      60.230   2.199  50.869  1.00 56.60           C  
ATOM   1208  OD1 ASN A 103      59.820   3.276  50.444  1.00 56.60           O  
ATOM   1209  ND2 ASN A 103      59.997   1.062  50.209  1.00 56.60           N  
ATOM   1210  H   ASN A 103      59.082   1.052  53.369  1.00  0.00           H  
ATOM   1211  HA  ASN A 103      61.526   0.059  52.184  1.00  0.00           H  
ATOM   1212  HB3 ASN A 103      62.062   2.459  51.930  1.00  0.00           H  
ATOM   1213  HB2 ASN A 103      60.693   2.919  52.845  1.00  0.00           H  
ATOM   1214 HD22 ASN A 103      59.453   1.079  49.358  1.00  0.00           H  
ATOM   1215 HD21 ASN A 103      60.337   0.180  50.564  1.00  0.00           H  
ATOM   1216  N   ILE A 104      61.710   1.405  55.230  1.00 97.59           N  
ATOM   1217  CA  ILE A 104      62.560   1.448  56.438  1.00 97.59           C  
ATOM   1218  C   ILE A 104      62.628   0.067  57.116  1.00 97.59           C  
ATOM   1219  O   ILE A 104      63.634  -0.239  57.750  1.00 97.59           O  
ATOM   1220  CB  ILE A 104      62.078   2.448  57.530  1.00 97.59           C  
ATOM   1221  CG1 ILE A 104      61.822   3.858  56.974  1.00 97.59           C  
ATOM   1222  CG2 ILE A 104      63.048   2.575  58.730  1.00 97.59           C  
ATOM   1223  CD1 ILE A 104      60.490   3.963  56.244  1.00 97.59           C  
ATOM   1224  H   ILE A 104      60.785   1.801  55.309  1.00  0.00           H  
ATOM   1225  HA  ILE A 104      63.572   1.730  56.141  1.00  0.00           H  
ATOM   1226  HB  ILE A 104      61.141   2.059  57.919  1.00  0.00           H  
ATOM   1227 HG13 ILE A 104      62.641   4.158  56.320  1.00  0.00           H  
ATOM   1228 HG12 ILE A 104      61.807   4.589  57.783  1.00  0.00           H  
ATOM   1229 HG21 ILE A 104      62.728   3.351  59.424  1.00  0.00           H  
ATOM   1230 HG22 ILE A 104      63.116   1.663  59.321  1.00  0.00           H  
ATOM   1231 HG23 ILE A 104      64.051   2.831  58.395  1.00  0.00           H  
ATOM   1232 HD11 ILE A 104      60.018   4.918  56.453  1.00  0.00           H  
ATOM   1233 HD12 ILE A 104      60.662   3.879  55.175  1.00  0.00           H  
ATOM   1234 HD13 ILE A 104      59.788   3.176  56.514  1.00  0.00           H  
ATOM   1235  N   PHE A 105      61.597  -0.772  56.918  1.00 43.93           N  
ATOM   1236  CA  PHE A 105      61.623  -2.188  57.284  1.00 43.93           C  
ATOM   1237  C   PHE A 105      62.694  -2.984  56.500  1.00 43.93           C  
ATOM   1238  O   PHE A 105      63.165  -4.006  56.996  1.00 43.93           O  
ATOM   1239  CB  PHE A 105      60.199  -2.758  57.119  1.00 43.93           C  
ATOM   1240  CG  PHE A 105      60.006  -4.173  57.631  1.00 43.93           C  
ATOM   1241  CD1 PHE A 105      59.885  -4.405  59.018  1.00 43.93           C  
ATOM   1242  CD2 PHE A 105      60.116  -5.274  56.757  1.00 43.93           C  
ATOM   1243  CE1 PHE A 105      59.824  -5.704  59.502  1.00 43.93           C  
ATOM   1244  CE2 PHE A 105      60.053  -6.565  57.262  1.00 43.93           C  
ATOM   1245  CZ  PHE A 105      59.905  -6.779  58.627  1.00 43.93           C  
ATOM   1246  H   PHE A 105      60.791  -0.460  56.393  1.00  0.00           H  
ATOM   1247  HA  PHE A 105      61.887  -2.247  58.342  1.00  0.00           H  
ATOM   1248  HB3 PHE A 105      59.888  -2.706  56.075  1.00  0.00           H  
ATOM   1249  HB2 PHE A 105      59.502  -2.125  57.670  1.00  0.00           H  
ATOM   1250  HD1 PHE A 105      59.846  -3.575  59.707  1.00  0.00           H  
ATOM   1251  HD2 PHE A 105      60.255  -5.117  55.697  1.00  0.00           H  
ATOM   1252  HE1 PHE A 105      59.723  -5.880  60.563  1.00  0.00           H  
ATOM   1253  HE2 PHE A 105      60.131  -7.408  56.592  1.00  0.00           H  
ATOM   1254  HZ  PHE A 105      59.862  -7.787  59.012  1.00  0.00           H  
ATOM   1255  N   LEU A 106      63.087  -2.464  55.323  1.00102.00           N  
ATOM   1256  CA  LEU A 106      64.161  -2.965  54.469  1.00102.00           C  
ATOM   1257  C   LEU A 106      65.508  -2.238  54.701  1.00102.00           C  
ATOM   1258  O   LEU A 106      66.509  -2.727  54.180  1.00102.00           O  
ATOM   1259  CB  LEU A 106      63.710  -2.834  52.987  1.00102.00           C  
ATOM   1260  CG  LEU A 106      63.138  -4.123  52.352  1.00102.00           C  
ATOM   1261  CD1 LEU A 106      61.926  -4.716  53.105  1.00102.00           C  
ATOM   1262  CD2 LEU A 106      62.846  -3.904  50.850  1.00102.00           C  
ATOM   1263  H   LEU A 106      62.644  -1.618  54.996  1.00  0.00           H  
ATOM   1264  HA  LEU A 106      64.342  -4.018  54.690  1.00  0.00           H  
ATOM   1265  HB3 LEU A 106      64.559  -2.531  52.371  1.00  0.00           H  
ATOM   1266  HB2 LEU A 106      62.988  -2.027  52.875  1.00  0.00           H  
ATOM   1267  HG  LEU A 106      63.933  -4.868  52.407  1.00  0.00           H  
ATOM   1268 HD11 LEU A 106      62.189  -5.670  53.562  1.00  0.00           H  
ATOM   1269 HD12 LEU A 106      61.573  -4.071  53.904  1.00  0.00           H  
ATOM   1270 HD13 LEU A 106      61.071  -4.901  52.455  1.00  0.00           H  
ATOM   1271 HD21 LEU A 106      61.787  -3.985  50.607  1.00  0.00           H  
ATOM   1272 HD22 LEU A 106      63.168  -2.919  50.509  1.00  0.00           H  
ATOM   1273 HD23 LEU A 106      63.374  -4.639  50.245  1.00  0.00           H  
ATOM   1274  N   THR A 107      65.544  -1.113  55.444  1.00224.86           N  
ATOM   1275  CA  THR A 107      66.763  -0.320  55.654  1.00224.86           C  
ATOM   1276  C   THR A 107      66.701   0.540  56.948  1.00224.86           C  
ATOM   1277  O   THR A 107      66.533  -0.039  58.021  1.00224.86           O  
ATOM   1278  CB  THR A 107      67.187   0.474  54.376  1.00224.86           C  
ATOM   1279  OG1 THR A 107      68.426   1.137  54.555  1.00224.86           O  
ATOM   1280  CG2 THR A 107      66.152   1.495  53.869  1.00224.86           C  
ATOM   1281  H   THR A 107      64.703  -0.769  55.884  1.00  0.00           H  
ATOM   1282  HA  THR A 107      67.566  -1.031  55.856  1.00  0.00           H  
ATOM   1283  HB  THR A 107      67.369  -0.234  53.569  1.00  0.00           H  
ATOM   1284  HG1 THR A 107      68.542   1.777  53.847  1.00  0.00           H  
ATOM   1285 HG21 THR A 107      66.632   2.365  53.428  1.00  0.00           H  
ATOM   1286 HG22 THR A 107      65.527   1.047  53.097  1.00  0.00           H  
ATOM   1287 HG23 THR A 107      65.490   1.863  54.650  1.00  0.00           H  
ATOM   1288  N   GLY A 108      66.905   1.866  56.858  1.00121.13           N  
ATOM   1289  CA  GLY A 108      67.055   2.765  57.995  1.00121.13           C  
ATOM   1290  C   GLY A 108      66.729   4.192  57.540  1.00121.13           C  
ATOM   1291  O   GLY A 108      65.677   4.422  56.942  1.00121.13           O  
ATOM   1292  H   GLY A 108      67.070   2.269  55.946  1.00  0.00           H  
ATOM   1293  HA3 GLY A 108      68.076   2.698  58.373  1.00  0.00           H  
ATOM   1294  HA2 GLY A 108      66.384   2.487  58.808  1.00  0.00           H  
ATOM   1295  N   MET A 109      67.623   5.134  57.900  1.00293.77           N  
ATOM   1296  CA  MET A 109      67.535   6.595  57.761  1.00293.77           C  
ATOM   1297  C   MET A 109      67.085   7.080  56.366  1.00293.77           C  
ATOM   1298  O   MET A 109      65.887   7.303  56.191  1.00293.77           O  
ATOM   1299  CB  MET A 109      68.870   7.211  58.245  1.00293.77           C  
ATOM   1300  CG  MET A 109      68.889   8.749  58.338  1.00293.77           C  
ATOM   1301  SD  MET A 109      70.147   9.563  57.318  1.00293.77           S  
ATOM   1302  CE  MET A 109      69.888  11.275  57.843  1.00293.77           C  
ATOM   1303  H   MET A 109      68.456   4.820  58.377  1.00  0.00           H  
ATOM   1304  HA  MET A 109      66.764   6.914  58.463  1.00  0.00           H  
ATOM   1305  HB3 MET A 109      69.687   6.866  57.612  1.00  0.00           H  
ATOM   1306  HB2 MET A 109      69.095   6.814  59.237  1.00  0.00           H  
ATOM   1307  HG3 MET A 109      69.072   9.037  59.374  1.00  0.00           H  
ATOM   1308  HG2 MET A 109      67.916   9.169  58.083  1.00  0.00           H  
ATOM   1309  HE1 MET A 109      70.476  11.953  57.224  1.00  0.00           H  
ATOM   1310  HE2 MET A 109      68.838  11.550  57.757  1.00  0.00           H  
ATOM   1311  HE3 MET A 109      70.192  11.400  58.883  1.00  0.00           H  
ATOM   1312  N   ASN A 110      68.032   7.206  55.414  1.00225.20           N  
ATOM   1313  CA  ASN A 110      67.801   7.421  53.972  1.00225.20           C  
ATOM   1314  C   ASN A 110      66.860   8.620  53.688  1.00225.20           C  
ATOM   1315  O   ASN A 110      65.699   8.402  53.335  1.00225.20           O  
ATOM   1316  CB  ASN A 110      67.290   6.104  53.338  1.00225.20           C  
ATOM   1317  CG  ASN A 110      68.292   4.949  53.423  1.00225.20           C  
ATOM   1318  OD1 ASN A 110      68.320   4.218  54.410  1.00225.20           O  
ATOM   1319  ND2 ASN A 110      69.108   4.767  52.383  1.00225.20           N  
ATOM   1320  H   ASN A 110      68.992   7.008  55.664  1.00  0.00           H  
ATOM   1321  HA  ASN A 110      68.779   7.629  53.548  1.00  0.00           H  
ATOM   1322  HB3 ASN A 110      67.047   6.262  52.289  1.00  0.00           H  
ATOM   1323  HB2 ASN A 110      66.370   5.792  53.831  1.00  0.00           H  
ATOM   1324 HD22 ASN A 110      69.811   4.043  52.420  1.00  0.00           H  
ATOM   1325 HD21 ASN A 110      69.095   5.400  51.597  1.00  0.00           H  
ATOM   1326  N   PRO A 111      67.352   9.855  53.952  1.00239.76           N  
ATOM   1327  CA  PRO A 111      66.516  11.004  54.360  1.00239.76           C  
ATOM   1328  C   PRO A 111      65.508  11.478  53.306  1.00239.76           C  
ATOM   1329  O   PRO A 111      64.389  11.845  53.659  1.00239.76           O  
ATOM   1330  CD  PRO A 111      68.761  10.234  53.849  1.00239.76           C  
ATOM   1331  CB  PRO A 111      67.541  12.100  54.694  1.00239.76           C  
ATOM   1332  CG  PRO A 111      68.760  11.760  53.852  1.00239.76           C  
ATOM   1333  HA  PRO A 111      65.960  10.742  55.261  1.00  0.00           H  
ATOM   1334  HD2 PRO A 111      69.235   9.846  52.946  1.00  0.00           H  
ATOM   1335  HD3 PRO A 111      69.302   9.842  54.707  1.00  0.00           H  
ATOM   1336  HB3 PRO A 111      67.796  12.040  55.751  1.00  0.00           H  
ATOM   1337  HB2 PRO A 111      67.182  13.114  54.507  1.00  0.00           H  
ATOM   1338  HG2 PRO A 111      68.615  12.130  52.836  1.00  0.00           H  
ATOM   1339  HG3 PRO A 111      69.679  12.199  54.236  1.00  0.00           H  
ATOM   1340  N   PHE A 112      65.929  11.408  52.037  1.00155.81           N  
ATOM   1341  CA  PHE A 112      65.076  11.584  50.875  1.00155.81           C  
ATOM   1342  C   PHE A 112      65.268  10.421  49.882  1.00155.81           C  
ATOM   1343  O   PHE A 112      64.509  10.345  48.922  1.00155.81           O  
ATOM   1344  CB  PHE A 112      65.289  12.998  50.295  1.00155.81           C  
ATOM   1345  CG  PHE A 112      64.247  13.421  49.277  1.00155.81           C  
ATOM   1346  CD1 PHE A 112      62.975  13.820  49.723  1.00155.81           C  
ATOM   1347  CD2 PHE A 112      64.459  13.247  47.895  1.00155.81           C  
ATOM   1348  CE1 PHE A 112      61.970  14.066  48.805  1.00155.81           C  
ATOM   1349  CE2 PHE A 112      63.442  13.512  46.986  1.00155.81           C  
ATOM   1350  CZ  PHE A 112      62.198  13.920  47.446  1.00155.81           C  
ATOM   1351  H   PHE A 112      66.885  11.149  51.851  1.00  0.00           H  
ATOM   1352  HA  PHE A 112      64.034  11.539  51.179  1.00  0.00           H  
ATOM   1353  HB3 PHE A 112      66.290  13.106  49.888  1.00  0.00           H  
ATOM   1354  HB2 PHE A 112      65.234  13.720  51.111  1.00  0.00           H  
ATOM   1355  HD1 PHE A 112      62.780  13.933  50.779  1.00  0.00           H  
ATOM   1356  HD2 PHE A 112      65.411  12.894  47.550  1.00  0.00           H  
ATOM   1357  HE1 PHE A 112      61.012  14.393  49.157  1.00  0.00           H  
ATOM   1358  HE2 PHE A 112      63.611  13.389  45.927  1.00  0.00           H  
ATOM   1359  HZ  PHE A 112      61.397  14.130  46.755  1.00  0.00           H  
ATOM   1360  N   TYR A 113      66.221   9.495  50.123  1.00200.38           N  
ATOM   1361  CA  TYR A 113      66.430   8.326  49.266  1.00200.38           C  
ATOM   1362  C   TYR A 113      65.265   7.322  49.339  1.00200.38           C  
ATOM   1363  O   TYR A 113      64.517   7.243  48.367  1.00200.38           O  
ATOM   1364  CB  TYR A 113      67.825   7.702  49.469  1.00200.38           C  
ATOM   1365  CG  TYR A 113      68.129   6.583  48.484  1.00200.38           C  
ATOM   1366  CD1 TYR A 113      68.604   6.881  47.189  1.00200.38           C  
ATOM   1367  CD2 TYR A 113      67.884   5.242  48.839  1.00200.38           C  
ATOM   1368  CE1 TYR A 113      68.813   5.849  46.256  1.00200.38           C  
ATOM   1369  CE2 TYR A 113      68.079   4.210  47.902  1.00200.38           C  
ATOM   1370  CZ  TYR A 113      68.537   4.514  46.606  1.00200.38           C  
ATOM   1371  OH  TYR A 113      68.703   3.515  45.693  1.00200.38           O  
ATOM   1372  H   TYR A 113      66.800   9.564  50.946  1.00  0.00           H  
ATOM   1373  HA  TYR A 113      66.434   8.695  48.244  1.00  0.00           H  
ATOM   1374  HB3 TYR A 113      67.943   7.337  50.488  1.00  0.00           H  
ATOM   1375  HB2 TYR A 113      68.584   8.474  49.344  1.00  0.00           H  
ATOM   1376  HD1 TYR A 113      68.796   7.902  46.899  1.00  0.00           H  
ATOM   1377  HD2 TYR A 113      67.520   5.011  49.826  1.00  0.00           H  
ATOM   1378  HE1 TYR A 113      69.172   6.086  45.266  1.00  0.00           H  
ATOM   1379  HE2 TYR A 113      67.871   3.187  48.174  1.00  0.00           H  
ATOM   1380  HH  TYR A 113      69.033   3.825  44.847  1.00  0.00           H  
ATOM   1381  N   PHE A 114      65.119   6.602  50.469  1.00106.78           N  
ATOM   1382  CA  PHE A 114      64.003   5.676  50.697  1.00106.78           C  
ATOM   1383  C   PHE A 114      62.699   6.350  51.152  1.00106.78           C  
ATOM   1384  O   PHE A 114      61.649   5.743  50.950  1.00106.78           O  
ATOM   1385  CB  PHE A 114      64.388   4.481  51.598  1.00106.78           C  
ATOM   1386  CG  PHE A 114      64.892   3.240  50.874  1.00106.78           C  
ATOM   1387  CD1 PHE A 114      66.259   2.903  50.880  1.00106.78           C  
ATOM   1388  CD2 PHE A 114      64.007   2.435  50.127  1.00106.78           C  
ATOM   1389  CE1 PHE A 114      66.702   1.754  50.241  1.00106.78           C  
ATOM   1390  CE2 PHE A 114      64.463   1.289  49.492  1.00106.78           C  
ATOM   1391  CZ  PHE A 114      65.806   0.945  49.557  1.00106.78           C  
ATOM   1392  H   PHE A 114      65.761   6.729  51.238  1.00  0.00           H  
ATOM   1393  HA  PHE A 114      63.753   5.246  49.731  1.00  0.00           H  
ATOM   1394  HB3 PHE A 114      63.525   4.159  52.180  1.00  0.00           H  
ATOM   1395  HB2 PHE A 114      65.117   4.781  52.343  1.00  0.00           H  
ATOM   1396  HD1 PHE A 114      66.963   3.517  51.413  1.00  0.00           H  
ATOM   1397  HD2 PHE A 114      62.969   2.706  50.035  1.00  0.00           H  
ATOM   1398  HE1 PHE A 114      67.748   1.490  50.276  1.00  0.00           H  
ATOM   1399  HE2 PHE A 114      63.774   0.671  48.936  1.00  0.00           H  
ATOM   1400  HZ  PHE A 114      66.157   0.053  49.060  1.00  0.00           H  
ATOM   1401  N   HIS A 115      62.751   7.591  51.679  1.00108.45           N  
ATOM   1402  CA  HIS A 115      61.557   8.433  51.853  1.00108.45           C  
ATOM   1403  C   HIS A 115      60.853   8.715  50.528  1.00108.45           C  
ATOM   1404  O   HIS A 115      59.629   8.598  50.449  1.00108.45           O  
ATOM   1405  ND1 HIS A 115      59.442  10.234  53.227  1.00108.45           N  
ATOM   1406  CG  HIS A 115      60.696  10.668  52.781  1.00108.45           C  
ATOM   1407  CB  HIS A 115      61.872   9.724  52.627  1.00108.45           C  
ATOM   1408  NE2 HIS A 115      59.305  12.388  52.743  1.00108.45           N  
ATOM   1409  CD2 HIS A 115      60.615  12.015  52.494  1.00108.45           C  
ATOM   1410  CE1 HIS A 115      58.664  11.302  53.169  1.00108.45           C  
ATOM   1411  H   HIS A 115      63.644   8.030  51.854  1.00  0.00           H  
ATOM   1412  HA  HIS A 115      60.820   7.897  52.425  1.00  0.00           H  
ATOM   1413  HB3 HIS A 115      62.675  10.255  52.131  1.00  0.00           H  
ATOM   1414  HB2 HIS A 115      62.252   9.469  53.616  1.00  0.00           H  
ATOM   1415  HD2 HIS A 115      61.354  12.712  52.130  1.00  0.00           H  
ATOM   1416  HE1 HIS A 115      57.619  11.282  53.433  1.00  0.00           H  
ATOM   1417  HE2 HIS A 115      58.904  13.307  52.619  1.00  0.00           H  
ATOM   1418  N   ALA A 116      61.671   9.005  49.511  1.00103.17           N  
ATOM   1419  CA  ALA A 116      61.214   9.228  48.160  1.00103.17           C  
ATOM   1420  C   ALA A 116      61.446   8.009  47.247  1.00103.17           C  
ATOM   1421  O   ALA A 116      61.480   8.195  46.032  1.00103.17           O  
ATOM   1422  CB  ALA A 116      61.798  10.557  47.647  1.00103.17           C  
ATOM   1423  H   ALA A 116      62.668   9.067  49.663  1.00  0.00           H  
ATOM   1424  HA  ALA A 116      60.136   9.352  48.215  1.00  0.00           H  
ATOM   1425  HB1 ALA A 116      61.021  11.210  47.264  1.00  0.00           H  
ATOM   1426  HB2 ALA A 116      62.246  11.133  48.455  1.00  0.00           H  
ATOM   1427  HB3 ALA A 116      62.548  10.432  46.866  1.00  0.00           H  
ATOM   1428  N   VAL A 117      61.512   6.782  47.814  1.00 72.09           N  
ATOM   1429  CA  VAL A 117      61.306   5.540  47.050  1.00 72.09           C  
ATOM   1430  C   VAL A 117      59.822   5.335  46.684  1.00 72.09           C  
ATOM   1431  O   VAL A 117      59.534   4.742  45.646  1.00 72.09           O  
ATOM   1432  CB  VAL A 117      61.939   4.259  47.680  1.00 72.09           C  
ATOM   1433  CG1 VAL A 117      61.237   2.911  47.404  1.00 72.09           C  
ATOM   1434  CG2 VAL A 117      63.393   4.127  47.192  1.00 72.09           C  
ATOM   1435  H   VAL A 117      61.501   6.694  48.820  1.00  0.00           H  
ATOM   1436  HA  VAL A 117      61.849   5.683  46.128  1.00  0.00           H  
ATOM   1437  HB  VAL A 117      61.942   4.383  48.760  1.00  0.00           H  
ATOM   1438 HG11 VAL A 117      61.768   2.089  47.885  1.00  0.00           H  
ATOM   1439 HG12 VAL A 117      60.217   2.885  47.786  1.00  0.00           H  
ATOM   1440 HG13 VAL A 117      61.206   2.694  46.337  1.00  0.00           H  
ATOM   1441 HG21 VAL A 117      63.897   3.264  47.619  1.00  0.00           H  
ATOM   1442 HG22 VAL A 117      63.428   4.002  46.109  1.00  0.00           H  
ATOM   1443 HG23 VAL A 117      63.986   5.003  47.434  1.00  0.00           H  
ATOM   1444  N   ASN A 118      58.911   5.889  47.497  1.00108.80           N  
ATOM   1445  CA  ASN A 118      57.496   6.004  47.165  1.00108.80           C  
ATOM   1446  C   ASN A 118      57.294   7.010  46.012  1.00108.80           C  
ATOM   1447  O   ASN A 118      56.783   6.627  44.966  1.00108.80           O  
ATOM   1448  CB  ASN A 118      56.710   6.408  48.431  1.00108.80           C  
ATOM   1449  CG  ASN A 118      55.281   5.871  48.479  1.00108.80           C  
ATOM   1450  OD1 ASN A 118      54.707   5.450  47.478  1.00108.80           O  
ATOM   1451  ND2 ASN A 118      54.689   5.901  49.668  1.00108.80           N  
ATOM   1452  H   ASN A 118      59.214   6.351  48.342  1.00  0.00           H  
ATOM   1453  HA  ASN A 118      57.125   5.049  46.788  1.00  0.00           H  
ATOM   1454  HB3 ASN A 118      56.723   7.485  48.603  1.00  0.00           H  
ATOM   1455  HB2 ASN A 118      57.207   5.966  49.297  1.00  0.00           H  
ATOM   1456 HD22 ASN A 118      53.744   5.565  49.767  1.00  0.00           H  
ATOM   1457 HD21 ASN A 118      55.170   6.263  50.479  1.00  0.00           H  
ATOM   1458  N   ILE A 119      57.794   8.241  46.198  1.00188.88           N  
ATOM   1459  CA  ILE A 119      57.860   9.337  45.222  1.00188.88           C  
ATOM   1460  C   ILE A 119      58.421   8.968  43.834  1.00188.88           C  
ATOM   1461  O   ILE A 119      57.873   9.441  42.841  1.00188.88           O  
ATOM   1462  CB  ILE A 119      58.719  10.488  45.822  1.00188.88           C  
ATOM   1463  CG1 ILE A 119      57.953  11.377  46.830  1.00188.88           C  
ATOM   1464  CG2 ILE A 119      59.661  11.284  44.901  1.00188.88           C  
ATOM   1465  CD1 ILE A 119      57.544  12.757  46.298  1.00188.88           C  
ATOM   1466  H   ILE A 119      58.207   8.451  47.094  1.00  0.00           H  
ATOM   1467  HA  ILE A 119      56.842   9.692  45.066  1.00  0.00           H  
ATOM   1468  HB  ILE A 119      59.429   9.955  46.424  1.00  0.00           H  
ATOM   1469 HG13 ILE A 119      58.596  11.543  47.695  1.00  0.00           H  
ATOM   1470 HG12 ILE A 119      57.086  10.852  47.228  1.00  0.00           H  
ATOM   1471 HG21 ILE A 119      60.091  12.135  45.423  1.00  0.00           H  
ATOM   1472 HG22 ILE A 119      60.497  10.680  44.549  1.00  0.00           H  
ATOM   1473 HG23 ILE A 119      59.122  11.638  44.032  1.00  0.00           H  
ATOM   1474 HD11 ILE A 119      56.571  13.060  46.674  1.00  0.00           H  
ATOM   1475 HD12 ILE A 119      58.267  13.513  46.591  1.00  0.00           H  
ATOM   1476 HD13 ILE A 119      57.509  12.792  45.217  1.00  0.00           H  
ATOM   1477  N   ILE A 120      59.509   8.181  43.786  1.00154.38           N  
ATOM   1478  CA  ILE A 120      60.191   7.824  42.539  1.00154.38           C  
ATOM   1479  C   ILE A 120      59.516   6.651  41.821  1.00154.38           C  
ATOM   1480  O   ILE A 120      59.535   6.632  40.595  1.00154.38           O  
ATOM   1481  CB  ILE A 120      61.683   7.469  42.764  1.00154.38           C  
ATOM   1482  CG1 ILE A 120      62.532   7.522  41.476  1.00154.38           C  
ATOM   1483  CG2 ILE A 120      61.906   6.176  43.563  1.00154.38           C  
ATOM   1484  CD1 ILE A 120      62.538   6.282  40.555  1.00154.38           C  
ATOM   1485  H   ILE A 120      59.939   7.861  44.644  1.00  0.00           H  
ATOM   1486  HA  ILE A 120      60.151   8.691  41.879  1.00  0.00           H  
ATOM   1487  HB  ILE A 120      62.066   8.274  43.392  1.00  0.00           H  
ATOM   1488 HG13 ILE A 120      63.556   7.741  41.767  1.00  0.00           H  
ATOM   1489 HG12 ILE A 120      62.210   8.380  40.887  1.00  0.00           H  
ATOM   1490 HG21 ILE A 120      62.844   6.195  44.112  1.00  0.00           H  
ATOM   1491 HG22 ILE A 120      61.101   6.089  44.276  1.00  0.00           H  
ATOM   1492 HG23 ILE A 120      61.876   5.262  42.976  1.00  0.00           H  
ATOM   1493 HD11 ILE A 120      63.538   5.864  40.458  1.00  0.00           H  
ATOM   1494 HD12 ILE A 120      61.886   5.474  40.874  1.00  0.00           H  
ATOM   1495 HD13 ILE A 120      62.207   6.560  39.557  1.00  0.00           H  
ATOM   1496  N   LEU A 121      58.892   5.718  42.559  1.00 53.13           N  
ATOM   1497  CA  LEU A 121      58.012   4.715  41.959  1.00 53.13           C  
ATOM   1498  C   LEU A 121      56.737   5.364  41.402  1.00 53.13           C  
ATOM   1499  O   LEU A 121      56.239   4.906  40.382  1.00 53.13           O  
ATOM   1500  CB  LEU A 121      57.701   3.598  42.973  1.00 53.13           C  
ATOM   1501  CG  LEU A 121      58.895   2.648  43.221  1.00 53.13           C  
ATOM   1502  CD1 LEU A 121      58.610   1.704  44.408  1.00 53.13           C  
ATOM   1503  CD2 LEU A 121      59.310   1.881  41.947  1.00 53.13           C  
ATOM   1504  H   LEU A 121      58.918   5.758  43.569  1.00  0.00           H  
ATOM   1505  HA  LEU A 121      58.527   4.279  41.103  1.00  0.00           H  
ATOM   1506  HB3 LEU A 121      56.856   3.004  42.624  1.00  0.00           H  
ATOM   1507  HB2 LEU A 121      57.378   4.050  43.912  1.00  0.00           H  
ATOM   1508  HG  LEU A 121      59.748   3.261  43.512  1.00  0.00           H  
ATOM   1509 HD11 LEU A 121      59.430   1.725  45.125  1.00  0.00           H  
ATOM   1510 HD12 LEU A 121      57.708   1.988  44.950  1.00  0.00           H  
ATOM   1511 HD13 LEU A 121      58.477   0.669  44.098  1.00  0.00           H  
ATOM   1512 HD21 LEU A 121      59.508   0.826  42.138  1.00  0.00           H  
ATOM   1513 HD22 LEU A 121      58.542   1.926  41.174  1.00  0.00           H  
ATOM   1514 HD23 LEU A 121      60.221   2.304  41.524  1.00  0.00           H  
ATOM   1515  N   HIS A 122      56.310   6.478  42.014  1.00113.80           N  
ATOM   1516  CA  HIS A 122      55.268   7.369  41.515  1.00113.80           C  
ATOM   1517  C   HIS A 122      55.846   8.551  40.710  1.00113.80           C  
ATOM   1518  O   HIS A 122      55.247   9.622  40.644  1.00113.80           O  
ATOM   1519  ND1 HIS A 122      54.338   5.642  44.133  1.00113.80           N  
ATOM   1520  CG  HIS A 122      53.645   6.593  43.405  1.00113.80           C  
ATOM   1521  CB  HIS A 122      54.314   7.745  42.665  1.00113.80           C  
ATOM   1522  NE2 HIS A 122      52.205   5.087  44.337  1.00113.80           N  
ATOM   1523  CD2 HIS A 122      52.322   6.235  43.552  1.00113.80           C  
ATOM   1524  CE1 HIS A 122      53.455   4.787  44.650  1.00113.80           C  
ATOM   1525  H   HIS A 122      56.785   6.788  42.852  1.00  0.00           H  
ATOM   1526  HA  HIS A 122      54.692   6.856  40.754  1.00  0.00           H  
ATOM   1527  HB3 HIS A 122      53.516   8.350  42.244  1.00  0.00           H  
ATOM   1528  HB2 HIS A 122      54.833   8.368  43.394  1.00  0.00           H  
ATOM   1529  HD2 HIS A 122      51.438   6.694  43.149  1.00  0.00           H  
ATOM   1530  HE1 HIS A 122      53.730   3.950  45.275  1.00  0.00           H  
ATOM   1531  HD1 HIS A 122      55.337   5.637  44.297  1.00  0.00           H  
ATOM   1532  N   CYS A 123      56.980   8.272  40.052  1.00119.64           N  
ATOM   1533  CA  CYS A 123      57.550   8.995  38.928  1.00119.64           C  
ATOM   1534  C   CYS A 123      57.685   7.989  37.791  1.00119.64           C  
ATOM   1535  O   CYS A 123      57.050   8.182  36.765  1.00119.64           O  
ATOM   1536  CB  CYS A 123      58.912   9.627  39.255  1.00119.64           C  
ATOM   1537  SG  CYS A 123      59.713  10.404  37.813  1.00119.64           S  
ATOM   1538  H   CYS A 123      57.403   7.372  40.227  1.00  0.00           H  
ATOM   1539  HA  CYS A 123      56.865   9.784  38.610  1.00  0.00           H  
ATOM   1540  HB3 CYS A 123      59.615   8.891  39.632  1.00  0.00           H  
ATOM   1541  HB2 CYS A 123      58.767  10.333  40.059  1.00  0.00           H  
ATOM   1542  HG  CYS A 123      60.783  10.853  38.471  1.00  0.00           H  
ATOM   1543  N   LEU A 124      58.504   6.946  38.011  1.00107.89           N  
ATOM   1544  CA  LEU A 124      58.882   5.885  37.081  1.00107.89           C  
ATOM   1545  C   LEU A 124      57.678   5.156  36.478  1.00107.89           C  
ATOM   1546  O   LEU A 124      57.629   4.982  35.261  1.00107.89           O  
ATOM   1547  CB  LEU A 124      59.857   4.933  37.812  1.00107.89           C  
ATOM   1548  CG  LEU A 124      60.571   3.875  36.936  1.00107.89           C  
ATOM   1549  CD1 LEU A 124      61.900   3.431  37.591  1.00107.89           C  
ATOM   1550  CD2 LEU A 124      59.677   2.663  36.588  1.00107.89           C  
ATOM   1551  H   LEU A 124      58.962   6.887  38.913  1.00  0.00           H  
ATOM   1552  HA  LEU A 124      59.434   6.357  36.269  1.00  0.00           H  
ATOM   1553  HB3 LEU A 124      59.369   4.453  38.662  1.00  0.00           H  
ATOM   1554  HB2 LEU A 124      60.624   5.574  38.244  1.00  0.00           H  
ATOM   1555  HG  LEU A 124      60.842   4.361  35.998  1.00  0.00           H  
ATOM   1556 HD11 LEU A 124      62.745   3.669  36.945  1.00  0.00           H  
ATOM   1557 HD12 LEU A 124      62.083   3.924  38.546  1.00  0.00           H  
ATOM   1558 HD13 LEU A 124      61.942   2.361  37.791  1.00  0.00           H  
ATOM   1559 HD21 LEU A 124      60.189   1.708  36.696  1.00  0.00           H  
ATOM   1560 HD22 LEU A 124      58.790   2.614  37.220  1.00  0.00           H  
ATOM   1561 HD23 LEU A 124      59.338   2.720  35.553  1.00  0.00           H  
ATOM   1562  N   VAL A 125      56.723   4.766  37.336  1.00 65.05           N  
ATOM   1563  CA  VAL A 125      55.487   4.123  36.907  1.00 65.05           C  
ATOM   1564  C   VAL A 125      54.491   5.152  36.332  1.00 65.05           C  
ATOM   1565  O   VAL A 125      53.752   4.800  35.419  1.00 65.05           O  
ATOM   1566  CB  VAL A 125      54.837   3.287  38.041  1.00 65.05           C  
ATOM   1567  CG1 VAL A 125      53.505   2.613  37.668  1.00 65.05           C  
ATOM   1568  CG2 VAL A 125      55.807   2.217  38.578  1.00 65.05           C  
ATOM   1569  H   VAL A 125      56.825   4.933  38.329  1.00  0.00           H  
ATOM   1570  HA  VAL A 125      55.744   3.429  36.109  1.00  0.00           H  
ATOM   1571  HB  VAL A 125      54.616   3.967  38.856  1.00  0.00           H  
ATOM   1572 HG11 VAL A 125      53.180   1.920  38.445  1.00  0.00           H  
ATOM   1573 HG12 VAL A 125      52.713   3.347  37.565  1.00  0.00           H  
ATOM   1574 HG13 VAL A 125      53.582   2.055  36.736  1.00  0.00           H  
ATOM   1575 HG21 VAL A 125      55.359   1.652  39.395  1.00  0.00           H  
ATOM   1576 HG22 VAL A 125      56.083   1.510  37.796  1.00  0.00           H  
ATOM   1577 HG23 VAL A 125      56.727   2.654  38.966  1.00  0.00           H  
ATOM   1578  N   THR A 126      54.550   6.427  36.763  1.00 76.71           N  
ATOM   1579  CA  THR A 126      53.845   7.522  36.085  1.00 76.71           C  
ATOM   1580  C   THR A 126      54.291   7.714  34.621  1.00 76.71           C  
ATOM   1581  O   THR A 126      53.436   7.966  33.771  1.00 76.71           O  
ATOM   1582  CB  THR A 126      53.993   8.899  36.780  1.00 76.71           C  
ATOM   1583  OG1 THR A 126      53.836   8.761  38.173  1.00 76.71           O  
ATOM   1584  CG2 THR A 126      52.956   9.906  36.292  1.00 76.71           C  
ATOM   1585  H   THR A 126      55.182   6.690  37.506  1.00  0.00           H  
ATOM   1586  HA  THR A 126      52.786   7.255  36.075  1.00  0.00           H  
ATOM   1587  HB  THR A 126      54.968   9.343  36.600  1.00  0.00           H  
ATOM   1588  HG1 THR A 126      53.846   9.633  38.577  1.00  0.00           H  
ATOM   1589 HG21 THR A 126      53.014  10.845  36.833  1.00  0.00           H  
ATOM   1590 HG22 THR A 126      53.070  10.146  35.237  1.00  0.00           H  
ATOM   1591 HG23 THR A 126      51.968   9.477  36.430  1.00  0.00           H  
ATOM   1592  N   LEU A 127      55.599   7.515  34.355  1.00 99.58           N  
ATOM   1593  CA  LEU A 127      56.173   7.484  33.013  1.00 99.58           C  
ATOM   1594  C   LEU A 127      55.573   6.333  32.195  1.00 99.58           C  
ATOM   1595  O   LEU A 127      54.969   6.596  31.160  1.00 99.58           O  
ATOM   1596  CB  LEU A 127      57.721   7.373  32.986  1.00 99.58           C  
ATOM   1597  CG  LEU A 127      58.569   8.231  33.943  1.00 99.58           C  
ATOM   1598  CD1 LEU A 127      60.074   8.088  33.647  1.00 99.58           C  
ATOM   1599  CD2 LEU A 127      58.155   9.701  33.975  1.00 99.58           C  
ATOM   1600  H   LEU A 127      56.236   7.327  35.119  1.00  0.00           H  
ATOM   1601  HA  LEU A 127      55.903   8.418  32.527  1.00  0.00           H  
ATOM   1602  HB3 LEU A 127      58.015   7.647  31.980  1.00  0.00           H  
ATOM   1603  HB2 LEU A 127      58.039   6.338  33.108  1.00  0.00           H  
ATOM   1604  HG  LEU A 127      58.433   7.815  34.928  1.00  0.00           H  
ATOM   1605 HD11 LEU A 127      60.624   7.825  34.551  1.00  0.00           H  
ATOM   1606 HD12 LEU A 127      60.275   7.311  32.912  1.00  0.00           H  
ATOM   1607 HD13 LEU A 127      60.503   9.013  33.261  1.00  0.00           H  
ATOM   1608 HD21 LEU A 127      58.846  10.296  34.573  1.00  0.00           H  
ATOM   1609 HD22 LEU A 127      58.167  10.090  32.961  1.00  0.00           H  
ATOM   1610 HD23 LEU A 127      57.158   9.838  34.391  1.00  0.00           H  
ATOM   1611  N   VAL A 128      55.748   5.092  32.687  1.00107.98           N  
ATOM   1612  CA  VAL A 128      55.459   3.860  31.951  1.00107.98           C  
ATOM   1613  C   VAL A 128      53.968   3.642  31.624  1.00107.98           C  
ATOM   1614  O   VAL A 128      53.672   3.089  30.566  1.00107.98           O  
ATOM   1615  CB  VAL A 128      56.050   2.607  32.668  1.00107.98           C  
ATOM   1616  CG1 VAL A 128      55.131   1.917  33.699  1.00107.98           C  
ATOM   1617  CG2 VAL A 128      56.542   1.568  31.649  1.00107.98           C  
ATOM   1618  H   VAL A 128      56.231   4.977  33.568  1.00  0.00           H  
ATOM   1619  HA  VAL A 128      55.965   3.966  30.992  1.00  0.00           H  
ATOM   1620  HB  VAL A 128      56.929   2.942  33.222  1.00  0.00           H  
ATOM   1621 HG11 VAL A 128      55.692   1.210  34.311  1.00  0.00           H  
ATOM   1622 HG12 VAL A 128      54.668   2.634  34.369  1.00  0.00           H  
ATOM   1623 HG13 VAL A 128      54.326   1.360  33.218  1.00  0.00           H  
ATOM   1624 HG21 VAL A 128      56.991   0.709  32.147  1.00  0.00           H  
ATOM   1625 HG22 VAL A 128      55.725   1.200  31.027  1.00  0.00           H  
ATOM   1626 HG23 VAL A 128      57.297   1.992  30.987  1.00  0.00           H  
ATOM   1627  N   LEU A 129      53.067   4.107  32.507  1.00 64.92           N  
ATOM   1628  CA  LEU A 129      51.620   4.083  32.295  1.00 64.92           C  
ATOM   1629  C   LEU A 129      51.196   5.078  31.210  1.00 64.92           C  
ATOM   1630  O   LEU A 129      50.409   4.717  30.340  1.00 64.92           O  
ATOM   1631  CB  LEU A 129      50.885   4.383  33.612  1.00 64.92           C  
ATOM   1632  CG  LEU A 129      51.080   3.315  34.704  1.00 64.92           C  
ATOM   1633  CD1 LEU A 129      50.469   3.830  36.015  1.00 64.92           C  
ATOM   1634  CD2 LEU A 129      50.569   1.925  34.289  1.00 64.92           C  
ATOM   1635  H   LEU A 129      53.387   4.537  33.365  1.00  0.00           H  
ATOM   1636  HA  LEU A 129      51.337   3.086  31.960  1.00  0.00           H  
ATOM   1637  HB3 LEU A 129      49.817   4.499  33.423  1.00  0.00           H  
ATOM   1638  HB2 LEU A 129      51.223   5.348  33.993  1.00  0.00           H  
ATOM   1639  HG  LEU A 129      52.138   3.163  34.886  1.00  0.00           H  
ATOM   1640 HD11 LEU A 129      50.172   3.029  36.691  1.00  0.00           H  
ATOM   1641 HD12 LEU A 129      51.179   4.466  36.540  1.00  0.00           H  
ATOM   1642 HD13 LEU A 129      49.599   4.457  35.825  1.00  0.00           H  
ATOM   1643 HD21 LEU A 129      50.183   1.355  35.132  1.00  0.00           H  
ATOM   1644 HD22 LEU A 129      49.787   1.987  33.534  1.00  0.00           H  
ATOM   1645 HD23 LEU A 129      51.380   1.333  33.865  1.00  0.00           H  
ATOM   1646  N   MET A 130      51.770   6.289  31.247  1.00192.23           N  
ATOM   1647  CA  MET A 130      51.579   7.312  30.224  1.00192.23           C  
ATOM   1648  C   MET A 130      52.177   6.917  28.853  1.00192.23           C  
ATOM   1649  O   MET A 130      51.585   7.277  27.838  1.00192.23           O  
ATOM   1650  CB  MET A 130      52.077   8.660  30.783  1.00192.23           C  
ATOM   1651  CG  MET A 130      52.208   9.795  29.763  1.00192.23           C  
ATOM   1652  SD  MET A 130      50.683  10.252  28.903  1.00192.23           S  
ATOM   1653  CE  MET A 130      51.417  10.591  27.289  1.00192.23           C  
ATOM   1654  H   MET A 130      52.423   6.513  31.985  1.00  0.00           H  
ATOM   1655  HA  MET A 130      50.503   7.415  30.071  1.00  0.00           H  
ATOM   1656  HB3 MET A 130      53.054   8.505  31.237  1.00  0.00           H  
ATOM   1657  HB2 MET A 130      51.426   8.980  31.596  1.00  0.00           H  
ATOM   1658  HG3 MET A 130      52.965   9.514  29.035  1.00  0.00           H  
ATOM   1659  HG2 MET A 130      52.596  10.689  30.239  1.00  0.00           H  
ATOM   1660  HE1 MET A 130      50.644  10.689  26.539  1.00  0.00           H  
ATOM   1661  HE2 MET A 130      52.001  11.506  27.321  1.00  0.00           H  
ATOM   1662  HE3 MET A 130      52.065   9.777  26.979  1.00  0.00           H  
ATOM   1663  N   TYR A 131      53.282   6.147  28.830  1.00105.89           N  
ATOM   1664  CA  TYR A 131      53.871   5.601  27.601  1.00105.89           C  
ATOM   1665  C   TYR A 131      52.898   4.660  26.870  1.00105.89           C  
ATOM   1666  O   TYR A 131      52.667   4.859  25.681  1.00105.89           O  
ATOM   1667  CB  TYR A 131      55.192   4.844  27.871  1.00105.89           C  
ATOM   1668  CG  TYR A 131      56.387   5.583  28.453  1.00105.89           C  
ATOM   1669  CD1 TYR A 131      56.435   6.989  28.563  1.00105.89           C  
ATOM   1670  CD2 TYR A 131      57.489   4.818  28.888  1.00105.89           C  
ATOM   1671  CE1 TYR A 131      57.561   7.615  29.132  1.00105.89           C  
ATOM   1672  CE2 TYR A 131      58.618   5.441  29.445  1.00105.89           C  
ATOM   1673  CZ  TYR A 131      58.655   6.840  29.568  1.00105.89           C  
ATOM   1674  OH  TYR A 131      59.749   7.432  30.128  1.00105.89           O  
ATOM   1675  H   TYR A 131      53.745   5.908  29.698  1.00  0.00           H  
ATOM   1676  HA  TYR A 131      54.087   6.436  26.931  1.00  0.00           H  
ATOM   1677  HB3 TYR A 131      55.542   4.418  26.930  1.00  0.00           H  
ATOM   1678  HB2 TYR A 131      54.995   3.991  28.520  1.00  0.00           H  
ATOM   1679  HD1 TYR A 131      55.604   7.595  28.239  1.00  0.00           H  
ATOM   1680  HD2 TYR A 131      57.466   3.742  28.803  1.00  0.00           H  
ATOM   1681  HE1 TYR A 131      57.575   8.689  29.233  1.00  0.00           H  
ATOM   1682  HE2 TYR A 131      59.453   4.844  29.783  1.00  0.00           H  
ATOM   1683  HH  TYR A 131      59.672   8.386  30.189  1.00  0.00           H  
ATOM   1684  N   THR A 132      52.326   3.679  27.594  1.00114.12           N  
ATOM   1685  CA  THR A 132      51.359   2.724  27.044  1.00114.12           C  
ATOM   1686  C   THR A 132      49.941   3.317  26.849  1.00114.12           C  
ATOM   1687  O   THR A 132      49.170   2.766  26.067  1.00114.12           O  
ATOM   1688  CB  THR A 132      51.329   1.396  27.860  1.00114.12           C  
ATOM   1689  OG1 THR A 132      50.497   0.422  27.258  1.00114.12           O  
ATOM   1690  CG2 THR A 132      50.839   1.523  29.308  1.00114.12           C  
ATOM   1691  H   THR A 132      52.555   3.578  28.574  1.00  0.00           H  
ATOM   1692  HA  THR A 132      51.707   2.458  26.044  1.00  0.00           H  
ATOM   1693  HB  THR A 132      52.340   0.989  27.879  1.00  0.00           H  
ATOM   1694  HG1 THR A 132      50.844   0.218  26.388  1.00  0.00           H  
ATOM   1695 HG21 THR A 132      50.991   0.593  29.855  1.00  0.00           H  
ATOM   1696 HG22 THR A 132      51.381   2.301  29.835  1.00  0.00           H  
ATOM   1697 HG23 THR A 132      49.780   1.757  29.358  1.00  0.00           H  
ATOM   1698  N   CYS A 133      49.642   4.467  27.481  1.00101.34           N  
ATOM   1699  CA  CYS A 133      48.440   5.274  27.231  1.00101.34           C  
ATOM   1700  C   CYS A 133      48.403   5.784  25.788  1.00101.34           C  
ATOM   1701  O   CYS A 133      47.372   5.675  25.124  1.00101.34           O  
ATOM   1702  CB  CYS A 133      48.324   6.459  28.224  1.00101.34           C  
ATOM   1703  SG  CYS A 133      46.809   7.437  28.007  1.00101.34           S  
ATOM   1704  H   CYS A 133      50.313   4.863  28.125  1.00  0.00           H  
ATOM   1705  HA  CYS A 133      47.575   4.622  27.342  1.00  0.00           H  
ATOM   1706  HB3 CYS A 133      49.151   7.149  28.094  1.00  0.00           H  
ATOM   1707  HB2 CYS A 133      48.374   6.121  29.257  1.00  0.00           H  
ATOM   1708  HG  CYS A 133      47.141   7.941  26.814  1.00  0.00           H  
ATOM   1709  N   ASP A 134      49.546   6.329  25.354  1.00153.37           N  
ATOM   1710  CA  ASP A 134      49.672   7.001  24.076  1.00153.37           C  
ATOM   1711  C   ASP A 134      50.054   6.002  22.966  1.00153.37           C  
ATOM   1712  O   ASP A 134      49.608   6.186  21.835  1.00153.37           O  
ATOM   1713  CB  ASP A 134      50.641   8.194  24.205  1.00153.37           C  
ATOM   1714  CG  ASP A 134      52.147   7.902  24.200  1.00153.37           C  
ATOM   1715  OD1 ASP A 134      52.655   7.575  23.106  1.00153.37           O  
ATOM   1716  OD2 ASP A 134      52.784   8.090  25.256  1.00153.37           O1-
ATOM   1717  H   ASP A 134      50.352   6.371  25.964  1.00  0.00           H  
ATOM   1718  HA  ASP A 134      48.703   7.422  23.799  1.00  0.00           H  
ATOM   1719  HB3 ASP A 134      50.424   8.714  25.138  1.00  0.00           H  
ATOM   1720  HB2 ASP A 134      50.401   8.936  23.461  1.00  0.00           H  
ATOM   1721  N   LYS A 135      50.866   4.978  23.299  1.00 93.32           N  
ATOM   1722  CA  LYS A 135      51.447   4.043  22.335  1.00 93.32           C  
ATOM   1723  C   LYS A 135      50.452   2.987  21.831  1.00 93.32           C  
ATOM   1724  O   LYS A 135      50.573   2.566  20.682  1.00 93.32           O  
ATOM   1725  CB  LYS A 135      52.752   3.438  22.903  1.00 93.32           C  
ATOM   1726  CG  LYS A 135      53.599   2.636  21.895  1.00 93.32           C  
ATOM   1727  CD  LYS A 135      53.320   1.123  21.876  1.00 93.32           C  
ATOM   1728  CE  LYS A 135      54.006   0.423  20.696  1.00 93.32           C  
ATOM   1729  NZ  LYS A 135      53.684  -1.013  20.664  1.00 93.32           N1+
ATOM   1730  H   LYS A 135      51.220   4.917  24.245  1.00  0.00           H  
ATOM   1731  HA  LYS A 135      51.739   4.639  21.473  1.00  0.00           H  
ATOM   1732  HB3 LYS A 135      52.558   2.848  23.799  1.00  0.00           H  
ATOM   1733  HB2 LYS A 135      53.372   4.274  23.226  1.00  0.00           H  
ATOM   1734  HG3 LYS A 135      54.655   2.791  22.122  1.00  0.00           H  
ATOM   1735  HG2 LYS A 135      53.456   3.051  20.896  1.00  0.00           H  
ATOM   1736  HD3 LYS A 135      52.251   0.919  21.851  1.00  0.00           H  
ATOM   1737  HD2 LYS A 135      53.680   0.689  22.810  1.00  0.00           H  
ATOM   1738  HE3 LYS A 135      55.087   0.545  20.760  1.00  0.00           H  
ATOM   1739  HE2 LYS A 135      53.686   0.869  19.753  1.00  0.00           H  
ATOM   1740  HZ1 LYS A 135      52.685  -1.134  20.574  1.00  0.00           H  
ATOM   1741  HZ2 LYS A 135      54.145  -1.444  19.876  1.00  0.00           H  
ATOM   1742  HZ3 LYS A 135      54.000  -1.450  21.518  1.00  0.00           H  
ATOM   1743  N   THR A 136      49.465   2.595  22.656  1.00101.75           N  
ATOM   1744  CA  THR A 136      48.375   1.705  22.230  1.00101.75           C  
ATOM   1745  C   THR A 136      47.449   2.348  21.173  1.00101.75           C  
ATOM   1746  O   THR A 136      46.875   1.604  20.378  1.00101.75           O  
ATOM   1747  CB  THR A 136      47.498   1.230  23.416  1.00101.75           C  
ATOM   1748  OG1 THR A 136      46.991   2.322  24.161  1.00101.75           O  
ATOM   1749  CG2 THR A 136      48.254   0.271  24.348  1.00101.75           C  
ATOM   1750  H   THR A 136      49.403   2.976  23.589  1.00  0.00           H  
ATOM   1751  HA  THR A 136      48.827   0.823  21.772  1.00  0.00           H  
ATOM   1752  HB  THR A 136      46.629   0.692  23.035  1.00  0.00           H  
ATOM   1753  HG1 THR A 136      47.673   2.625  24.770  1.00  0.00           H  
ATOM   1754 HG21 THR A 136      47.670   0.035  25.236  1.00  0.00           H  
ATOM   1755 HG22 THR A 136      48.463  -0.670  23.840  1.00  0.00           H  
ATOM   1756 HG23 THR A 136      49.212   0.676  24.671  1.00  0.00           H  
ATOM   1757  N   VAL A 137      47.375   3.689  21.129  1.00 61.08           N  
ATOM   1758  CA  VAL A 137      46.644   4.423  20.098  1.00 61.08           C  
ATOM   1759  C   VAL A 137      47.570   4.800  18.922  1.00 61.08           C  
ATOM   1760  O   VAL A 137      47.205   4.542  17.775  1.00 61.08           O  
ATOM   1761  CB  VAL A 137      45.985   5.712  20.655  1.00 61.08           C  
ATOM   1762  CG1 VAL A 137      45.183   6.468  19.576  1.00 61.08           C  
ATOM   1763  CG2 VAL A 137      45.072   5.396  21.855  1.00 61.08           C  
ATOM   1764  H   VAL A 137      47.872   4.243  21.811  1.00  0.00           H  
ATOM   1765  HA  VAL A 137      45.843   3.795  19.702  1.00  0.00           H  
ATOM   1766  HB  VAL A 137      46.765   6.383  21.016  1.00  0.00           H  
ATOM   1767 HG11 VAL A 137      44.664   7.316  20.003  1.00  0.00           H  
ATOM   1768 HG12 VAL A 137      45.814   6.861  18.779  1.00  0.00           H  
ATOM   1769 HG13 VAL A 137      44.431   5.826  19.118  1.00  0.00           H  
ATOM   1770 HG21 VAL A 137      44.557   6.286  22.212  1.00  0.00           H  
ATOM   1771 HG22 VAL A 137      44.310   4.663  21.590  1.00  0.00           H  
ATOM   1772 HG23 VAL A 137      45.637   4.997  22.699  1.00  0.00           H  
ATOM   1773  N   PHE A 138      48.749   5.368  19.224  1.00204.35           N  
ATOM   1774  CA  PHE A 138      49.728   5.843  18.248  1.00204.35           C  
ATOM   1775  C   PHE A 138      50.984   4.971  18.364  1.00204.35           C  
ATOM   1776  O   PHE A 138      51.913   5.318  19.091  1.00204.35           O  
ATOM   1777  CB  PHE A 138      50.035   7.333  18.510  1.00204.35           C  
ATOM   1778  CG  PHE A 138      48.828   8.249  18.474  1.00204.35           C  
ATOM   1779  CD1 PHE A 138      48.203   8.564  17.249  1.00204.35           C  
ATOM   1780  CD2 PHE A 138      48.228   8.667  19.679  1.00204.35           C  
ATOM   1781  CE1 PHE A 138      47.041   9.323  17.240  1.00204.35           C  
ATOM   1782  CE2 PHE A 138      47.075   9.433  19.648  1.00204.35           C  
ATOM   1783  CZ  PHE A 138      46.486   9.761  18.434  1.00204.35           C  
ATOM   1784  H   PHE A 138      48.985   5.539  20.194  1.00  0.00           H  
ATOM   1785  HA  PHE A 138      49.342   5.752  17.230  1.00  0.00           H  
ATOM   1786  HB3 PHE A 138      50.740   7.685  17.756  1.00  0.00           H  
ATOM   1787  HB2 PHE A 138      50.529   7.459  19.475  1.00  0.00           H  
ATOM   1788  HD1 PHE A 138      48.620   8.210  16.318  1.00  0.00           H  
ATOM   1789  HD2 PHE A 138      48.660   8.392  20.630  1.00  0.00           H  
ATOM   1790  HE1 PHE A 138      46.560   9.565  16.303  1.00  0.00           H  
ATOM   1791  HE2 PHE A 138      46.625   9.760  20.573  1.00  0.00           H  
ATOM   1792  HZ  PHE A 138      45.577  10.339  18.422  1.00  0.00           H  
ATOM   1793  N   LYS A 139      50.950   3.824  17.670  1.00302.56           N  
ATOM   1794  CA  LYS A 139      51.944   2.751  17.688  1.00302.56           C  
ATOM   1795  C   LYS A 139      53.331   3.154  17.147  1.00302.56           C  
ATOM   1796  O   LYS A 139      53.640   2.916  15.981  1.00302.56           O  
ATOM   1797  CB  LYS A 139      51.342   1.478  17.038  1.00302.56           C  
ATOM   1798  CG  LYS A 139      50.765   1.593  15.603  1.00302.56           C  
ATOM   1799  CD  LYS A 139      49.358   2.212  15.424  1.00302.56           C  
ATOM   1800  CE  LYS A 139      48.202   1.428  16.074  1.00302.56           C  
ATOM   1801  NZ  LYS A 139      48.049   1.720  17.510  1.00302.56           N1+
ATOM   1802  H   LYS A 139      50.147   3.647  17.086  1.00  0.00           H  
ATOM   1803  HA  LYS A 139      52.109   2.497  18.734  1.00  0.00           H  
ATOM   1804  HB3 LYS A 139      50.588   1.057  17.702  1.00  0.00           H  
ATOM   1805  HB2 LYS A 139      52.127   0.721  17.018  1.00  0.00           H  
ATOM   1806  HG3 LYS A 139      50.744   0.593  15.170  1.00  0.00           H  
ATOM   1807  HG2 LYS A 139      51.457   2.150  14.974  1.00  0.00           H  
ATOM   1808  HD3 LYS A 139      49.159   2.263  14.353  1.00  0.00           H  
ATOM   1809  HD2 LYS A 139      49.337   3.251  15.748  1.00  0.00           H  
ATOM   1810  HE3 LYS A 139      48.332   0.357  15.926  1.00  0.00           H  
ATOM   1811  HE2 LYS A 139      47.264   1.703  15.591  1.00  0.00           H  
ATOM   1812  HZ1 LYS A 139      47.842   2.703  17.631  1.00  0.00           H  
ATOM   1813  HZ2 LYS A 139      47.284   1.181  17.891  1.00  0.00           H  
ATOM   1814  HZ3 LYS A 139      48.896   1.489  18.007  1.00  0.00           H  
ATOM   1815  N   ASN A 140      54.148   3.747  18.033  1.00313.23           N  
ATOM   1816  CA  ASN A 140      55.515   4.197  17.776  1.00313.23           C  
ATOM   1817  C   ASN A 140      56.186   4.521  19.123  1.00313.23           C  
ATOM   1818  O   ASN A 140      55.507   4.968  20.048  1.00313.23           O  
ATOM   1819  CB  ASN A 140      55.511   5.451  16.855  1.00313.23           C  
ATOM   1820  CG  ASN A 140      56.834   5.748  16.135  1.00313.23           C  
ATOM   1821  OD1 ASN A 140      57.842   5.072  16.327  1.00313.23           O  
ATOM   1822  ND2 ASN A 140      56.837   6.789  15.302  1.00313.23           N  
ATOM   1823  H   ASN A 140      53.804   3.945  18.962  1.00  0.00           H  
ATOM   1824  HA  ASN A 140      56.096   3.389  17.327  1.00  0.00           H  
ATOM   1825  HB3 ASN A 140      55.182   6.335  17.403  1.00  0.00           H  
ATOM   1826  HB2 ASN A 140      54.781   5.316  16.055  1.00  0.00           H  
ATOM   1827 HD22 ASN A 140      57.677   7.028  14.796  1.00  0.00           H  
ATOM   1828 HD21 ASN A 140      55.998   7.330  15.150  1.00  0.00           H  
ATOM   1829  N   ARG A 141      57.518   4.347  19.186  1.00217.43           N  
ATOM   1830  CA  ARG A 141      58.350   4.824  20.294  1.00217.43           C  
ATOM   1831  C   ARG A 141      58.582   6.343  20.261  1.00217.43           C  
ATOM   1832  O   ARG A 141      59.012   6.874  21.278  1.00217.43           O  
ATOM   1833  CB  ARG A 141      59.689   4.045  20.354  1.00217.43           C  
ATOM   1834  CG  ARG A 141      60.715   4.217  19.202  1.00217.43           C  
ATOM   1835  CD  ARG A 141      61.591   5.492  19.195  1.00217.43           C  
ATOM   1836  NE  ARG A 141      62.424   5.615  20.402  1.00217.43           N  
ATOM   1837  CZ  ARG A 141      62.927   6.756  20.908  1.00217.43           C  
ATOM   1838  NH1 ARG A 141      62.683   7.948  20.342  1.00217.43           N  
ATOM   1839  NH2 ARG A 141      63.688   6.702  22.008  1.00217.43           N1+
ATOM   1840  H   ARG A 141      58.009   3.985  18.381  1.00  0.00           H  
ATOM   1841  HA  ARG A 141      57.824   4.605  21.224  1.00  0.00           H  
ATOM   1842  HB3 ARG A 141      59.436   2.986  20.411  1.00  0.00           H  
ATOM   1843  HB2 ARG A 141      60.184   4.262  21.302  1.00  0.00           H  
ATOM   1844  HG3 ARG A 141      60.256   4.056  18.226  1.00  0.00           H  
ATOM   1845  HG2 ARG A 141      61.415   3.389  19.317  1.00  0.00           H  
ATOM   1846  HD3 ARG A 141      60.953   6.365  19.175  1.00  0.00           H  
ATOM   1847  HD2 ARG A 141      62.187   5.566  18.285  1.00  0.00           H  
ATOM   1848  HE  ARG A 141      62.677   4.745  20.848  1.00  0.00           H  
ATOM   1849 HH12 ARG A 141      63.063   8.793  20.742  1.00  0.00           H  
ATOM   1850 HH11 ARG A 141      62.107   8.006  19.514  1.00  0.00           H  
ATOM   1851 HH22 ARG A 141      64.049   7.549  22.424  1.00  0.00           H  
ATOM   1852 HH21 ARG A 141      63.879   5.818  22.457  1.00  0.00           H  
ATOM   1853  N   GLY A 142      58.376   6.987  19.094  1.00137.95           N  
ATOM   1854  CA  GLY A 142      58.762   8.368  18.793  1.00137.95           C  
ATOM   1855  C   GLY A 142      58.092   9.358  19.743  1.00137.95           C  
ATOM   1856  O   GLY A 142      58.747   9.903  20.629  1.00137.95           O  
ATOM   1857  H   GLY A 142      58.021   6.449  18.316  1.00  0.00           H  
ATOM   1858  HA3 GLY A 142      58.483   8.599  17.764  1.00  0.00           H  
ATOM   1859  HA2 GLY A 142      59.845   8.471  18.860  1.00  0.00           H  
ATOM   1860  N   LEU A 143      56.779   9.547  19.567  1.00173.51           N  
ATOM   1861  CA  LEU A 143      55.924  10.380  20.410  1.00173.51           C  
ATOM   1862  C   LEU A 143      55.665   9.807  21.824  1.00173.51           C  
ATOM   1863  O   LEU A 143      55.326  10.581  22.717  1.00173.51           O  
ATOM   1864  CB  LEU A 143      54.640  10.749  19.631  1.00173.51           C  
ATOM   1865  CG  LEU A 143      53.995   9.652  18.743  1.00173.51           C  
ATOM   1866  CD1 LEU A 143      53.750   8.305  19.453  1.00173.51           C  
ATOM   1867  CD2 LEU A 143      52.718  10.190  18.071  1.00173.51           C  
ATOM   1868  H   LEU A 143      56.308   9.061  18.818  1.00  0.00           H  
ATOM   1869  HA  LEU A 143      56.458  11.316  20.577  1.00  0.00           H  
ATOM   1870  HB3 LEU A 143      54.890  11.584  18.974  1.00  0.00           H  
ATOM   1871  HB2 LEU A 143      53.906  11.162  20.316  1.00  0.00           H  
ATOM   1872  HG  LEU A 143      54.690   9.448  17.929  1.00  0.00           H  
ATOM   1873 HD11 LEU A 143      52.893   7.781  19.038  1.00  0.00           H  
ATOM   1874 HD12 LEU A 143      54.606   7.642  19.337  1.00  0.00           H  
ATOM   1875 HD13 LEU A 143      53.573   8.420  20.520  1.00  0.00           H  
ATOM   1876 HD21 LEU A 143      52.758  10.045  16.991  1.00  0.00           H  
ATOM   1877 HD22 LEU A 143      51.816   9.698  18.430  1.00  0.00           H  
ATOM   1878 HD23 LEU A 143      52.587  11.256  18.252  1.00  0.00           H  
ATOM   1879  N   ALA A 144      55.882   8.492  22.018  1.00 45.26           N  
ATOM   1880  CA  ALA A 144      55.870   7.820  23.324  1.00 45.26           C  
ATOM   1881  C   ALA A 144      57.143   8.074  24.154  1.00 45.26           C  
ATOM   1882  O   ALA A 144      57.143   7.786  25.351  1.00 45.26           O  
ATOM   1883  CB  ALA A 144      55.648   6.316  23.119  1.00 45.26           C  
ATOM   1884  H   ALA A 144      56.144   7.915  21.233  1.00  0.00           H  
ATOM   1885  HA  ALA A 144      55.038   8.214  23.902  1.00  0.00           H  
ATOM   1886  HB1 ALA A 144      55.473   5.810  24.070  1.00  0.00           H  
ATOM   1887  HB2 ALA A 144      54.779   6.128  22.488  1.00  0.00           H  
ATOM   1888  HB3 ALA A 144      56.507   5.847  22.645  1.00  0.00           H  
ATOM   1889  N   PHE A 145      58.181   8.628  23.511  1.00 97.86           N  
ATOM   1890  CA  PHE A 145      59.411   9.104  24.132  1.00 97.86           C  
ATOM   1891  C   PHE A 145      59.433  10.638  24.239  1.00 97.86           C  
ATOM   1892  O   PHE A 145      60.211  11.148  25.037  1.00 97.86           O  
ATOM   1893  CB  PHE A 145      60.619   8.529  23.364  1.00 97.86           C  
ATOM   1894  CG  PHE A 145      61.995   8.943  23.853  1.00 97.86           C  
ATOM   1895  CD1 PHE A 145      62.521   8.388  25.040  1.00 97.86           C  
ATOM   1896  CD2 PHE A 145      62.703   9.976  23.205  1.00 97.86           C  
ATOM   1897  CE1 PHE A 145      63.748   8.821  25.523  1.00 97.86           C  
ATOM   1898  CE2 PHE A 145      63.932  10.390  23.702  1.00 97.86           C  
ATOM   1899  CZ  PHE A 145      64.453   9.812  24.854  1.00 97.86           C  
ATOM   1900  H   PHE A 145      58.108   8.785  22.515  1.00  0.00           H  
ATOM   1901  HA  PHE A 145      59.472   8.724  25.153  1.00  0.00           H  
ATOM   1902  HB3 PHE A 145      60.541   8.775  22.304  1.00  0.00           H  
ATOM   1903  HB2 PHE A 145      60.578   7.441  23.422  1.00  0.00           H  
ATOM   1904  HD1 PHE A 145      61.971   7.628  25.576  1.00  0.00           H  
ATOM   1905  HD2 PHE A 145      62.293  10.449  22.324  1.00  0.00           H  
ATOM   1906  HE1 PHE A 145      64.154   8.391  26.428  1.00  0.00           H  
ATOM   1907  HE2 PHE A 145      64.477  11.177  23.201  1.00  0.00           H  
ATOM   1908  HZ  PHE A 145      65.405  10.146  25.239  1.00  0.00           H  
ATOM   1909  N   VAL A 146      58.568  11.364  23.504  1.00 54.99           N  
ATOM   1910  CA  VAL A 146      58.418  12.812  23.683  1.00 54.99           C  
ATOM   1911  C   VAL A 146      57.709  13.166  25.006  1.00 54.99           C  
ATOM   1912  O   VAL A 146      58.055  14.179  25.608  1.00 54.99           O  
ATOM   1913  CB  VAL A 146      57.699  13.508  22.497  1.00 54.99           C  
ATOM   1914  CG1 VAL A 146      57.358  14.984  22.776  1.00 54.99           C  
ATOM   1915  CG2 VAL A 146      58.549  13.423  21.219  1.00 54.99           C  
ATOM   1916  H   VAL A 146      57.947  10.914  22.848  1.00  0.00           H  
ATOM   1917  HA  VAL A 146      59.420  13.240  23.735  1.00  0.00           H  
ATOM   1918  HB  VAL A 146      56.764  12.984  22.300  1.00  0.00           H  
ATOM   1919 HG11 VAL A 146      57.135  15.521  21.866  1.00  0.00           H  
ATOM   1920 HG12 VAL A 146      56.489  15.075  23.424  1.00  0.00           H  
ATOM   1921 HG13 VAL A 146      58.194  15.509  23.240  1.00  0.00           H  
ATOM   1922 HG21 VAL A 146      58.009  13.811  20.357  1.00  0.00           H  
ATOM   1923 HG22 VAL A 146      59.471  13.996  21.321  1.00  0.00           H  
ATOM   1924 HG23 VAL A 146      58.828  12.400  20.986  1.00  0.00           H  
ATOM   1925  N   THR A 147      56.792  12.302  25.474  1.00174.61           N  
ATOM   1926  CA  THR A 147      56.261  12.379  26.833  1.00174.61           C  
ATOM   1927  C   THR A 147      57.339  12.090  27.908  1.00174.61           C  
ATOM   1928  O   THR A 147      57.324  12.763  28.934  1.00174.61           O  
ATOM   1929  CB  THR A 147      55.020  11.472  27.031  1.00174.61           C  
ATOM   1930  OG1 THR A 147      54.565  11.513  28.368  1.00174.61           O  
ATOM   1931  CG2 THR A 147      55.234   9.998  26.668  1.00174.61           C  
ATOM   1932  H   THR A 147      56.536  11.490  24.930  1.00  0.00           H  
ATOM   1933  HA  THR A 147      55.924  13.407  26.986  1.00  0.00           H  
ATOM   1934  HB  THR A 147      54.210  11.860  26.414  1.00  0.00           H  
ATOM   1935  HG1 THR A 147      53.841  10.890  28.459  1.00  0.00           H  
ATOM   1936 HG21 THR A 147      54.375   9.386  26.937  1.00  0.00           H  
ATOM   1937 HG22 THR A 147      55.379   9.891  25.594  1.00  0.00           H  
ATOM   1938 HG23 THR A 147      56.103   9.577  27.169  1.00  0.00           H  
ATOM   1939  N   ALA A 148      58.286  11.170  27.630  1.00 65.31           N  
ATOM   1940  CA  ALA A 148      59.451  10.875  28.478  1.00 65.31           C  
ATOM   1941  C   ALA A 148      60.417  12.062  28.597  1.00 65.31           C  
ATOM   1942  O   ALA A 148      60.826  12.394  29.710  1.00 65.31           O  
ATOM   1943  CB  ALA A 148      60.204   9.650  27.935  1.00 65.31           C  
ATOM   1944  H   ALA A 148      58.243  10.672  26.754  1.00  0.00           H  
ATOM   1945  HA  ALA A 148      59.078  10.633  29.474  1.00  0.00           H  
ATOM   1946  HB1 ALA A 148      60.901   9.266  28.679  1.00  0.00           H  
ATOM   1947  HB2 ALA A 148      59.525   8.845  27.659  1.00  0.00           H  
ATOM   1948  HB3 ALA A 148      60.800   9.879  27.056  1.00  0.00           H  
ATOM   1949  N   LEU A 149      60.723  12.694  27.447  1.00 54.78           N  
ATOM   1950  CA  LEU A 149      61.495  13.932  27.332  1.00 54.78           C  
ATOM   1951  C   LEU A 149      60.821  15.092  28.067  1.00 54.78           C  
ATOM   1952  O   LEU A 149      61.527  15.879  28.698  1.00 54.78           O  
ATOM   1953  CB  LEU A 149      61.672  14.318  25.847  1.00 54.78           C  
ATOM   1954  CG  LEU A 149      62.642  13.426  25.052  1.00 54.78           C  
ATOM   1955  CD1 LEU A 149      62.465  13.652  23.533  1.00 54.78           C  
ATOM   1956  CD2 LEU A 149      64.104  13.605  25.518  1.00 54.78           C  
ATOM   1957  H   LEU A 149      60.363  12.321  26.577  1.00  0.00           H  
ATOM   1958  HA  LEU A 149      62.470  13.768  27.793  1.00  0.00           H  
ATOM   1959  HB3 LEU A 149      62.017  15.350  25.764  1.00  0.00           H  
ATOM   1960  HB2 LEU A 149      60.693  14.303  25.369  1.00  0.00           H  
ATOM   1961  HG  LEU A 149      62.384  12.387  25.248  1.00  0.00           H  
ATOM   1962 HD11 LEU A 149      63.407  13.800  23.009  1.00  0.00           H  
ATOM   1963 HD12 LEU A 149      61.975  12.794  23.074  1.00  0.00           H  
ATOM   1964 HD13 LEU A 149      61.842  14.521  23.318  1.00  0.00           H  
ATOM   1965 HD21 LEU A 149      64.784  13.852  24.705  1.00  0.00           H  
ATOM   1966 HD22 LEU A 149      64.204  14.396  26.261  1.00  0.00           H  
ATOM   1967 HD23 LEU A 149      64.475  12.687  25.976  1.00  0.00           H  
ATOM   1968  N   LEU A 150      59.478  15.155  27.996  1.00150.33           N  
ATOM   1969  CA  LEU A 150      58.707  16.143  28.724  1.00150.33           C  
ATOM   1970  C   LEU A 150      58.766  15.902  30.230  1.00150.33           C  
ATOM   1971  O   LEU A 150      59.255  16.797  30.892  1.00150.33           O  
ATOM   1972  CB  LEU A 150      57.264  16.287  28.217  1.00150.33           C  
ATOM   1973  CG  LEU A 150      56.646  17.616  28.706  1.00150.33           C  
ATOM   1974  CD1 LEU A 150      57.314  18.815  28.004  1.00150.33           C  
ATOM   1975  CD2 LEU A 150      55.127  17.612  28.550  1.00150.33           C  
ATOM   1976  H   LEU A 150      58.963  14.492  27.433  1.00  0.00           H  
ATOM   1977  HA  LEU A 150      59.214  17.090  28.535  1.00  0.00           H  
ATOM   1978  HB3 LEU A 150      56.668  15.439  28.556  1.00  0.00           H  
ATOM   1979  HB2 LEU A 150      57.235  16.256  27.128  1.00  0.00           H  
ATOM   1980  HG  LEU A 150      56.825  17.731  29.775  1.00  0.00           H  
ATOM   1981 HD11 LEU A 150      56.591  19.490  27.552  1.00  0.00           H  
ATOM   1982 HD12 LEU A 150      57.918  19.381  28.713  1.00  0.00           H  
ATOM   1983 HD13 LEU A 150      57.981  18.508  27.199  1.00  0.00           H  
ATOM   1984 HD21 LEU A 150      54.727  18.560  28.207  1.00  0.00           H  
ATOM   1985 HD22 LEU A 150      54.837  16.855  27.831  1.00  0.00           H  
ATOM   1986 HD23 LEU A 150      54.637  17.388  29.496  1.00  0.00           H  
ATOM   1987  N   PHE A 151      58.345  14.725  30.730  1.00113.90           N  
ATOM   1988  CA  PHE A 151      58.391  14.309  32.143  1.00113.90           C  
ATOM   1989  C   PHE A 151      59.686  14.665  32.902  1.00113.90           C  
ATOM   1990  O   PHE A 151      59.611  15.179  34.018  1.00113.90           O  
ATOM   1991  CB  PHE A 151      58.169  12.784  32.239  1.00113.90           C  
ATOM   1992  CG  PHE A 151      56.743  12.277  32.348  1.00113.90           C  
ATOM   1993  CD1 PHE A 151      56.271  11.297  31.453  1.00113.90           C  
ATOM   1994  CD2 PHE A 151      55.934  12.647  33.441  1.00113.90           C  
ATOM   1995  CE1 PHE A 151      55.028  10.722  31.646  1.00113.90           C  
ATOM   1996  CE2 PHE A 151      54.707  12.031  33.639  1.00113.90           C  
ATOM   1997  CZ  PHE A 151      54.252  11.077  32.740  1.00113.90           C  
ATOM   1998  H   PHE A 151      57.970  14.036  30.090  1.00  0.00           H  
ATOM   1999  HA  PHE A 151      57.578  14.825  32.654  1.00  0.00           H  
ATOM   2000  HB3 PHE A 151      58.688  12.378  33.109  1.00  0.00           H  
ATOM   2001  HB2 PHE A 151      58.646  12.306  31.384  1.00  0.00           H  
ATOM   2002  HD1 PHE A 151      56.884  10.953  30.637  1.00  0.00           H  
ATOM   2003  HD2 PHE A 151      56.284  13.384  34.144  1.00  0.00           H  
ATOM   2004  HE1 PHE A 151      54.697   9.964  30.958  1.00  0.00           H  
ATOM   2005  HE2 PHE A 151      54.102  12.300  34.491  1.00  0.00           H  
ATOM   2006  HZ  PHE A 151      53.294  10.604  32.894  1.00  0.00           H  
ATOM   2007  N   ALA A 152      60.836  14.399  32.262  1.00 65.04           N  
ATOM   2008  CA  ALA A 152      62.175  14.691  32.772  1.00 65.04           C  
ATOM   2009  C   ALA A 152      62.507  16.193  32.860  1.00 65.04           C  
ATOM   2010  O   ALA A 152      63.292  16.574  33.727  1.00 65.04           O  
ATOM   2011  CB  ALA A 152      63.196  13.971  31.880  1.00 65.04           C  
ATOM   2012  H   ALA A 152      60.800  13.973  31.346  1.00  0.00           H  
ATOM   2013  HA  ALA A 152      62.249  14.277  33.780  1.00  0.00           H  
ATOM   2014  HB1 ALA A 152      64.216  14.141  32.227  1.00  0.00           H  
ATOM   2015  HB2 ALA A 152      63.026  12.895  31.883  1.00  0.00           H  
ATOM   2016  HB3 ALA A 152      63.134  14.314  30.846  1.00  0.00           H  
ATOM   2017  N   VAL A 153      61.908  17.006  31.973  1.00134.61           N  
ATOM   2018  CA  VAL A 153      62.099  18.456  31.876  1.00134.61           C  
ATOM   2019  C   VAL A 153      60.720  19.155  32.004  1.00134.61           C  
ATOM   2020  O   VAL A 153      60.390  20.059  31.242  1.00134.61           O  
ATOM   2021  CB  VAL A 153      62.810  18.851  30.538  1.00134.61           C  
ATOM   2022  CG1 VAL A 153      63.322  20.308  30.525  1.00134.61           C  
ATOM   2023  CG2 VAL A 153      64.002  17.929  30.212  1.00134.61           C  
ATOM   2024  H   VAL A 153      61.253  16.614  31.310  1.00  0.00           H  
ATOM   2025  HA  VAL A 153      62.705  18.814  32.710  1.00  0.00           H  
ATOM   2026  HB  VAL A 153      62.098  18.743  29.717  1.00  0.00           H  
ATOM   2027 HG11 VAL A 153      63.828  20.535  29.586  1.00  0.00           H  
ATOM   2028 HG12 VAL A 153      62.534  21.047  30.634  1.00  0.00           H  
ATOM   2029 HG13 VAL A 153      64.037  20.476  31.330  1.00  0.00           H  
ATOM   2030 HG21 VAL A 153      64.522  18.259  29.312  1.00  0.00           H  
ATOM   2031 HG22 VAL A 153      64.725  17.916  31.028  1.00  0.00           H  
ATOM   2032 HG23 VAL A 153      63.687  16.902  30.031  1.00  0.00           H  
ATOM   2033  N   HIS A 154      59.908  18.683  32.964  1.00136.18           N  
ATOM   2034  CA  HIS A 154      58.591  19.215  33.313  1.00136.18           C  
ATOM   2035  C   HIS A 154      58.784  19.732  34.741  1.00136.18           C  
ATOM   2036  O   HIS A 154      58.852  18.892  35.637  1.00136.18           O  
ATOM   2037  ND1 HIS A 154      55.555  19.184  34.400  1.00136.18           N  
ATOM   2038  CG  HIS A 154      56.085  18.404  33.390  1.00136.18           C  
ATOM   2039  CB  HIS A 154      57.548  18.072  33.241  1.00136.18           C  
ATOM   2040  NE2 HIS A 154      53.828  18.533  33.154  1.00136.18           N  
ATOM   2041  CD2 HIS A 154      55.009  18.021  32.621  1.00136.18           C  
ATOM   2042  CE1 HIS A 154      54.232  19.214  34.217  1.00136.18           C  
ATOM   2043  H   HIS A 154      60.226  17.909  33.531  1.00  0.00           H  
ATOM   2044  HA  HIS A 154      58.272  19.993  32.620  1.00  0.00           H  
ATOM   2045  HB3 HIS A 154      57.793  17.264  33.929  1.00  0.00           H  
ATOM   2046  HB2 HIS A 154      57.579  17.631  32.255  1.00  0.00           H  
ATOM   2047  HD2 HIS A 154      54.997  17.406  31.737  1.00  0.00           H  
ATOM   2048  HE1 HIS A 154      53.554  19.761  34.853  1.00  0.00           H  
ATOM   2049  HD1 HIS A 154      56.066  19.660  35.128  1.00  0.00           H  
ATOM   2050  N   PRO A 155      58.949  21.064  34.926  1.00166.57           N  
ATOM   2051  CA  PRO A 155      59.291  21.672  36.225  1.00166.57           C  
ATOM   2052  C   PRO A 155      58.551  21.167  37.474  1.00166.57           C  
ATOM   2053  O   PRO A 155      59.235  20.897  38.457  1.00166.57           O  
ATOM   2054  CD  PRO A 155      59.013  22.075  33.864  1.00166.57           C  
ATOM   2055  CB  PRO A 155      59.117  23.172  35.986  1.00166.57           C  
ATOM   2056  CG  PRO A 155      59.525  23.345  34.533  1.00166.57           C  
ATOM   2057  HA  PRO A 155      60.355  21.481  36.373  1.00  0.00           H  
ATOM   2058  HD2 PRO A 155      58.019  22.232  33.449  1.00  0.00           H  
ATOM   2059  HD3 PRO A 155      59.676  21.794  33.048  1.00  0.00           H  
ATOM   2060  HB3 PRO A 155      59.715  23.782  36.662  1.00  0.00           H  
ATOM   2061  HB2 PRO A 155      58.075  23.454  36.116  1.00  0.00           H  
ATOM   2062  HG2 PRO A 155      59.144  24.255  34.072  1.00  0.00           H  
ATOM   2063  HG3 PRO A 155      60.613  23.372  34.472  1.00  0.00           H  
ATOM   2064  N   ILE A 156      57.218  20.964  37.424  1.00123.13           N  
ATOM   2065  CA  ILE A 156      56.499  20.389  38.570  1.00123.13           C  
ATOM   2066  C   ILE A 156      56.821  18.904  38.801  1.00123.13           C  
ATOM   2067  O   ILE A 156      56.905  18.523  39.958  1.00123.13           O  
ATOM   2068  CB  ILE A 156      54.951  20.561  38.517  1.00123.13           C  
ATOM   2069  CG1 ILE A 156      54.377  20.789  39.937  1.00123.13           C  
ATOM   2070  CG2 ILE A 156      54.157  19.442  37.810  1.00123.13           C  
ATOM   2071  CD1 ILE A 156      52.866  21.062  39.985  1.00123.13           C  
ATOM   2072  H   ILE A 156      56.684  21.214  36.603  1.00  0.00           H  
ATOM   2073  HA  ILE A 156      56.857  20.926  39.452  1.00  0.00           H  
ATOM   2074  HB  ILE A 156      54.791  21.456  37.934  1.00  0.00           H  
ATOM   2075 HG13 ILE A 156      54.896  21.620  40.416  1.00  0.00           H  
ATOM   2076 HG12 ILE A 156      54.586  19.917  40.557  1.00  0.00           H  
ATOM   2077 HG21 ILE A 156      53.143  19.759  37.571  1.00  0.00           H  
ATOM   2078 HG22 ILE A 156      54.628  19.158  36.876  1.00  0.00           H  
ATOM   2079 HG23 ILE A 156      54.081  18.549  38.430  1.00  0.00           H  
ATOM   2080 HD11 ILE A 156      52.319  20.135  40.153  1.00  0.00           H  
ATOM   2081 HD12 ILE A 156      52.618  21.747  40.795  1.00  0.00           H  
ATOM   2082 HD13 ILE A 156      52.496  21.501  39.059  1.00  0.00           H  
ATOM   2083  N   HIS A 157      56.998  18.095  37.742  1.00 93.49           N  
ATOM   2084  CA  HIS A 157      57.276  16.668  37.889  1.00 93.49           C  
ATOM   2085  C   HIS A 157      58.690  16.412  38.416  1.00 93.49           C  
ATOM   2086  O   HIS A 157      58.818  15.687  39.392  1.00 93.49           O  
ATOM   2087  ND1 HIS A 157      55.797  13.828  37.432  1.00 93.49           N  
ATOM   2088  CG  HIS A 157      56.880  14.414  36.767  1.00 93.49           C  
ATOM   2089  CB  HIS A 157      57.013  15.909  36.582  1.00 93.49           C  
ATOM   2090  NE2 HIS A 157      57.145  12.219  36.732  1.00 93.49           N  
ATOM   2091  CD2 HIS A 157      57.733  13.413  36.355  1.00 93.49           C  
ATOM   2092  CE1 HIS A 157      56.017  12.523  37.368  1.00 93.49           C  
ATOM   2093  H   HIS A 157      56.971  18.461  36.802  1.00  0.00           H  
ATOM   2094  HA  HIS A 157      56.567  16.288  38.629  1.00  0.00           H  
ATOM   2095  HB3 HIS A 157      57.805  16.103  35.862  1.00  0.00           H  
ATOM   2096  HB2 HIS A 157      56.095  16.284  36.131  1.00  0.00           H  
ATOM   2097  HD2 HIS A 157      58.673  13.449  35.826  1.00  0.00           H  
ATOM   2098  HE1 HIS A 157      55.355  11.780  37.789  1.00  0.00           H  
ATOM   2099  HE2 HIS A 157      57.515  11.292  36.576  1.00  0.00           H  
ATOM   2100  N   THR A 158      59.720  17.025  37.815  1.00106.73           N  
ATOM   2101  CA  THR A 158      61.106  16.827  38.245  1.00106.73           C  
ATOM   2102  C   THR A 158      61.417  17.406  39.650  1.00106.73           C  
ATOM   2103  O   THR A 158      62.282  16.858  40.331  1.00106.73           O  
ATOM   2104  CB  THR A 158      62.115  17.357  37.190  1.00106.73           C  
ATOM   2105  OG1 THR A 158      63.435  16.966  37.522  1.00106.73           O  
ATOM   2106  CG2 THR A 158      62.135  18.886  37.022  1.00106.73           C  
ATOM   2107  H   THR A 158      59.560  17.637  37.024  1.00  0.00           H  
ATOM   2108  HA  THR A 158      61.260  15.748  38.313  1.00  0.00           H  
ATOM   2109  HB  THR A 158      61.874  16.908  36.225  1.00  0.00           H  
ATOM   2110  HG1 THR A 158      63.685  17.394  38.345  1.00  0.00           H  
ATOM   2111 HG21 THR A 158      62.751  19.176  36.171  1.00  0.00           H  
ATOM   2112 HG22 THR A 158      61.136  19.277  36.848  1.00  0.00           H  
ATOM   2113 HG23 THR A 158      62.537  19.388  37.901  1.00  0.00           H  
ATOM   2114  N   GLU A 159      60.684  18.453  40.076  1.00 46.45           N  
ATOM   2115  CA  GLU A 159      60.823  19.068  41.400  1.00 46.45           C  
ATOM   2116  C   GLU A 159      59.923  18.417  42.462  1.00 46.45           C  
ATOM   2117  O   GLU A 159      60.398  18.221  43.578  1.00 46.45           O  
ATOM   2118  CB  GLU A 159      60.570  20.585  41.330  1.00 46.45           C  
ATOM   2119  CG  GLU A 159      61.611  21.333  40.470  1.00 46.45           C  
ATOM   2120  CD  GLU A 159      61.316  22.824  40.287  1.00 46.45           C  
ATOM   2121  OE1 GLU A 159      60.485  23.364  41.049  1.00 46.45           O  
ATOM   2122  OE2 GLU A 159      61.942  23.405  39.374  1.00 46.45           O1-
ATOM   2123  H   GLU A 159      59.990  18.863  39.464  1.00  0.00           H  
ATOM   2124  HA  GLU A 159      61.853  18.938  41.734  1.00  0.00           H  
ATOM   2125  HB3 GLU A 159      60.592  20.996  42.341  1.00  0.00           H  
ATOM   2126  HB2 GLU A 159      59.562  20.773  40.961  1.00  0.00           H  
ATOM   2127  HG3 GLU A 159      61.678  20.887  39.480  1.00  0.00           H  
ATOM   2128  HG2 GLU A 159      62.598  21.235  40.921  1.00  0.00           H  
ATOM   2129  N   ALA A 160      58.667  18.074  42.120  1.00 65.24           N  
ATOM   2130  CA  ALA A 160      57.757  17.358  43.024  1.00 65.24           C  
ATOM   2131  C   ALA A 160      58.137  15.884  43.217  1.00 65.24           C  
ATOM   2132  O   ALA A 160      57.747  15.312  44.233  1.00 65.24           O  
ATOM   2133  CB  ALA A 160      56.287  17.524  42.615  1.00 65.24           C  
ATOM   2134  H   ALA A 160      58.311  18.272  41.193  1.00  0.00           H  
ATOM   2135  HA  ALA A 160      57.831  17.825  43.997  1.00  0.00           H  
ATOM   2136  HB1 ALA A 160      55.624  17.166  43.404  1.00  0.00           H  
ATOM   2137  HB2 ALA A 160      56.039  18.572  42.449  1.00  0.00           H  
ATOM   2138  HB3 ALA A 160      56.050  16.966  41.710  1.00  0.00           H  
ATOM   2139  N   VAL A 161      58.903  15.312  42.269  1.00102.61           N  
ATOM   2140  CA  VAL A 161      59.557  14.019  42.428  1.00102.61           C  
ATOM   2141  C   VAL A 161      60.931  14.233  43.097  1.00102.61           C  
ATOM   2142  O   VAL A 161      61.008  14.170  44.320  1.00102.61           O  
ATOM   2143  CB  VAL A 161      59.717  13.208  41.102  1.00102.61           C  
ATOM   2144  CG1 VAL A 161      60.514  11.890  41.273  1.00102.61           C  
ATOM   2145  CG2 VAL A 161      58.360  12.881  40.450  1.00102.61           C  
ATOM   2146  H   VAL A 161      59.138  15.832  41.435  1.00  0.00           H  
ATOM   2147  HA  VAL A 161      58.936  13.433  43.093  1.00  0.00           H  
ATOM   2148  HB  VAL A 161      60.268  13.824  40.391  1.00  0.00           H  
ATOM   2149 HG11 VAL A 161      59.966  11.175  41.887  1.00  0.00           H  
ATOM   2150 HG12 VAL A 161      60.700  11.433  40.307  1.00  0.00           H  
ATOM   2151 HG13 VAL A 161      61.498  12.002  41.721  1.00  0.00           H  
ATOM   2152 HG21 VAL A 161      58.498  12.469  39.454  1.00  0.00           H  
ATOM   2153 HG22 VAL A 161      57.788  12.165  41.040  1.00  0.00           H  
ATOM   2154 HG23 VAL A 161      57.736  13.754  40.307  1.00  0.00           H  
ATOM   2155  N   ALA A 162      61.988  14.437  42.292  1.00131.92           N  
ATOM   2156  CA  ALA A 162      63.387  14.334  42.708  1.00131.92           C  
ATOM   2157  C   ALA A 162      63.922  15.548  43.476  1.00131.92           C  
ATOM   2158  O   ALA A 162      64.930  15.406  44.168  1.00131.92           O  
ATOM   2159  CB  ALA A 162      64.246  14.055  41.471  1.00131.92           C  
ATOM   2160  H   ALA A 162      61.835  14.533  41.298  1.00  0.00           H  
ATOM   2161  HA  ALA A 162      63.476  13.473  43.373  1.00  0.00           H  
ATOM   2162  HB1 ALA A 162      65.296  13.917  41.736  1.00  0.00           H  
ATOM   2163  HB2 ALA A 162      63.913  13.145  40.979  1.00  0.00           H  
ATOM   2164  HB3 ALA A 162      64.188  14.867  40.745  1.00  0.00           H  
ATOM   2165  N   GLY A 163      63.228  16.695  43.377  1.00 66.43           N  
ATOM   2166  CA  GLY A 163      63.470  17.873  44.207  1.00 66.43           C  
ATOM   2167  C   GLY A 163      62.910  17.650  45.621  1.00 66.43           C  
ATOM   2168  O   GLY A 163      62.341  16.599  45.916  1.00 66.43           O  
ATOM   2169  H   GLY A 163      62.409  16.716  42.787  1.00  0.00           H  
ATOM   2170  HA3 GLY A 163      62.996  18.744  43.757  1.00  0.00           H  
ATOM   2171  HA2 GLY A 163      64.538  18.085  44.264  1.00  0.00           H  
ATOM   2172  N   ILE A 164      63.109  18.650  46.495  1.00181.77           N  
ATOM   2173  CA  ILE A 164      62.934  18.564  47.951  1.00181.77           C  
ATOM   2174  C   ILE A 164      61.614  17.945  48.448  1.00181.77           C  
ATOM   2175  O   ILE A 164      61.690  17.016  49.244  1.00181.77           O  
ATOM   2176  CB  ILE A 164      63.181  19.919  48.684  1.00181.77           C  
ATOM   2177  CG1 ILE A 164      62.100  21.024  48.545  1.00181.77           C  
ATOM   2178  CG2 ILE A 164      64.586  20.468  48.385  1.00181.77           C  
ATOM   2179  CD1 ILE A 164      61.819  21.514  47.116  1.00181.77           C  
ATOM   2180  H   ILE A 164      63.546  19.498  46.169  1.00  0.00           H  
ATOM   2181  HA  ILE A 164      63.721  17.884  48.284  1.00  0.00           H  
ATOM   2182  HB  ILE A 164      63.194  19.678  49.750  1.00  0.00           H  
ATOM   2183 HG13 ILE A 164      62.403  21.881  49.147  1.00  0.00           H  
ATOM   2184 HG12 ILE A 164      61.166  20.700  49.001  1.00  0.00           H  
ATOM   2185 HG21 ILE A 164      64.793  21.359  48.978  1.00  0.00           H  
ATOM   2186 HG22 ILE A 164      65.351  19.733  48.634  1.00  0.00           H  
ATOM   2187 HG23 ILE A 164      64.709  20.737  47.335  1.00  0.00           H  
ATOM   2188 HD11 ILE A 164      61.120  22.351  47.132  1.00  0.00           H  
ATOM   2189 HD12 ILE A 164      62.727  21.858  46.622  1.00  0.00           H  
ATOM   2190 HD13 ILE A 164      61.374  20.736  46.499  1.00  0.00           H  
ATOM   2191  N   VAL A 165      60.461  18.417  47.943  1.00207.32           N  
ATOM   2192  CA  VAL A 165      59.111  18.002  48.338  1.00207.32           C  
ATOM   2193  C   VAL A 165      58.839  16.487  48.189  1.00207.32           C  
ATOM   2194  O   VAL A 165      58.677  15.992  47.076  1.00207.32           O  
ATOM   2195  CB  VAL A 165      57.999  18.805  47.597  1.00207.32           C  
ATOM   2196  CG1 VAL A 165      57.545  20.031  48.402  1.00207.32           C  
ATOM   2197  CG2 VAL A 165      58.408  19.223  46.178  1.00207.32           C  
ATOM   2198  H   VAL A 165      60.501  19.150  47.251  1.00  0.00           H  
ATOM   2199  HA  VAL A 165      59.023  18.258  49.391  1.00  0.00           H  
ATOM   2200  HB  VAL A 165      57.115  18.173  47.487  1.00  0.00           H  
ATOM   2201 HG11 VAL A 165      56.809  20.615  47.848  1.00  0.00           H  
ATOM   2202 HG12 VAL A 165      57.079  19.727  49.338  1.00  0.00           H  
ATOM   2203 HG13 VAL A 165      58.385  20.686  48.637  1.00  0.00           H  
ATOM   2204 HG21 VAL A 165      57.542  19.507  45.580  1.00  0.00           H  
ATOM   2205 HG22 VAL A 165      59.089  20.073  46.190  1.00  0.00           H  
ATOM   2206 HG23 VAL A 165      58.925  18.404  45.687  1.00  0.00           H  
ATOM   2207  N   GLY A 166      58.779  15.806  49.346  1.00 84.09           N  
ATOM   2208  CA  GLY A 166      58.476  14.384  49.531  1.00 84.09           C  
ATOM   2209  C   GLY A 166      56.974  14.150  49.723  1.00 84.09           C  
ATOM   2210  O   GLY A 166      56.585  13.157  50.338  1.00 84.09           O  
ATOM   2211  H   GLY A 166      58.992  16.322  50.197  1.00  0.00           H  
ATOM   2212  HA3 GLY A 166      59.001  14.041  50.423  1.00  0.00           H  
ATOM   2213  HA2 GLY A 166      58.844  13.788  48.700  1.00  0.00           H  
ATOM   2214  N   ARG A 167      56.172  15.077  49.191  1.00166.67           N  
ATOM   2215  CA  ARG A 167      54.749  15.259  49.387  1.00166.67           C  
ATOM   2216  C   ARG A 167      53.888  14.254  48.606  1.00166.67           C  
ATOM   2217  O   ARG A 167      54.305  13.708  47.591  1.00166.67           O  
ATOM   2218  CB  ARG A 167      54.456  16.730  48.994  1.00166.67           C  
ATOM   2219  CG  ARG A 167      53.010  17.226  49.194  1.00166.67           C  
ATOM   2220  CD  ARG A 167      52.871  18.752  49.092  1.00166.67           C  
ATOM   2221  NE  ARG A 167      53.126  19.239  47.731  1.00166.67           N  
ATOM   2222  CZ  ARG A 167      52.994  20.500  47.300  1.00166.67           C  
ATOM   2223  NH1 ARG A 167      52.554  21.472  48.105  1.00166.67           N  
ATOM   2224  NH2 ARG A 167      53.320  20.773  46.035  1.00166.67           N1+
ATOM   2225  H   ARG A 167      56.621  15.703  48.538  1.00  0.00           H  
ATOM   2226  HA  ARG A 167      54.547  15.103  50.447  1.00  0.00           H  
ATOM   2227  HB3 ARG A 167      54.750  16.898  47.958  1.00  0.00           H  
ATOM   2228  HB2 ARG A 167      55.120  17.365  49.578  1.00  0.00           H  
ATOM   2229  HG3 ARG A 167      52.612  16.906  50.157  1.00  0.00           H  
ATOM   2230  HG2 ARG A 167      52.378  16.767  48.434  1.00  0.00           H  
ATOM   2231  HD3 ARG A 167      53.619  19.232  49.723  1.00  0.00           H  
ATOM   2232  HD2 ARG A 167      51.898  19.074  49.463  1.00  0.00           H  
ATOM   2233  HE  ARG A 167      53.495  18.565  47.061  1.00  0.00           H  
ATOM   2234 HH12 ARG A 167      52.435  22.416  47.770  1.00  0.00           H  
ATOM   2235 HH11 ARG A 167      52.311  21.266  49.062  1.00  0.00           H  
ATOM   2236 HH22 ARG A 167      53.263  21.701  45.647  1.00  0.00           H  
ATOM   2237 HH21 ARG A 167      53.636  20.000  45.450  1.00  0.00           H  
ATOM   2238  N   ALA A 168      52.631  14.121  49.040  1.00 90.84           N  
ATOM   2239  CA  ALA A 168      51.560  13.347  48.410  1.00 90.84           C  
ATOM   2240  C   ALA A 168      51.123  13.816  47.004  1.00 90.84           C  
ATOM   2241  O   ALA A 168      50.077  13.371  46.535  1.00 90.84           O  
ATOM   2242  CB  ALA A 168      50.353  13.406  49.357  1.00 90.84           C  
ATOM   2243  H   ALA A 168      52.371  14.616  49.877  1.00  0.00           H  
ATOM   2244  HA  ALA A 168      51.896  12.313  48.319  1.00  0.00           H  
ATOM   2245  HB1 ALA A 168      49.566  12.721  49.051  1.00  0.00           H  
ATOM   2246  HB2 ALA A 168      50.634  13.134  50.368  1.00  0.00           H  
ATOM   2247  HB3 ALA A 168      49.918  14.405  49.399  1.00  0.00           H  
ATOM   2248  N   ASP A 169      51.859  14.735  46.370  1.00127.82           N  
ATOM   2249  CA  ASP A 169      51.548  15.251  45.040  1.00127.82           C  
ATOM   2250  C   ASP A 169      51.838  14.190  43.978  1.00127.82           C  
ATOM   2251  O   ASP A 169      50.897  13.778  43.300  1.00127.82           O  
ATOM   2252  CB  ASP A 169      52.150  16.632  44.669  1.00127.82           C  
ATOM   2253  CG  ASP A 169      53.549  16.942  45.196  1.00127.82           C  
ATOM   2254  OD1 ASP A 169      54.282  15.992  45.532  1.00127.82           O  
ATOM   2255  OD2 ASP A 169      53.885  18.144  45.207  1.00127.82           O1-
ATOM   2256  H   ASP A 169      52.804  14.902  46.700  1.00  0.00           H  
ATOM   2257  HA  ASP A 169      50.467  15.404  45.015  1.00  0.00           H  
ATOM   2258  HB3 ASP A 169      51.480  17.397  45.061  1.00  0.00           H  
ATOM   2259  HB2 ASP A 169      52.170  16.754  43.585  1.00  0.00           H  
ATOM   2260  N   VAL A 170      53.094  13.732  43.842  1.00177.12           N  
ATOM   2261  CA  VAL A 170      53.384  12.837  42.710  1.00177.12           C  
ATOM   2262  C   VAL A 170      52.934  11.375  42.897  1.00177.12           C  
ATOM   2263  O   VAL A 170      52.724  10.686  41.901  1.00177.12           O  
ATOM   2264  CB  VAL A 170      54.871  12.852  42.316  1.00177.12           C  
ATOM   2265  CG1 VAL A 170      55.312  14.294  42.052  1.00177.12           C  
ATOM   2266  CG2 VAL A 170      55.784  12.123  43.313  1.00177.12           C  
ATOM   2267  H   VAL A 170      53.879  14.179  44.293  1.00  0.00           H  
ATOM   2268  HA  VAL A 170      52.825  13.230  41.863  1.00  0.00           H  
ATOM   2269  HB  VAL A 170      54.977  12.333  41.362  1.00  0.00           H  
ATOM   2270 HG11 VAL A 170      56.342  14.338  41.731  1.00  0.00           H  
ATOM   2271 HG12 VAL A 170      54.706  14.760  41.274  1.00  0.00           H  
ATOM   2272 HG13 VAL A 170      55.236  14.903  42.951  1.00  0.00           H  
ATOM   2273 HG21 VAL A 170      56.833  12.316  43.106  1.00  0.00           H  
ATOM   2274 HG22 VAL A 170      55.564  12.443  44.329  1.00  0.00           H  
ATOM   2275 HG23 VAL A 170      55.647  11.042  43.273  1.00  0.00           H  
ATOM   2276  N   LEU A 171      52.706  10.964  44.155  1.00134.97           N  
ATOM   2277  CA  LEU A 171      51.992   9.744  44.520  1.00134.97           C  
ATOM   2278  C   LEU A 171      50.580   9.730  43.924  1.00134.97           C  
ATOM   2279  O   LEU A 171      50.182   8.745  43.304  1.00134.97           O  
ATOM   2280  CB  LEU A 171      51.970   9.566  46.049  1.00134.97           C  
ATOM   2281  CG  LEU A 171      53.346   9.277  46.677  1.00134.97           C  
ATOM   2282  CD1 LEU A 171      54.220  10.539  46.780  1.00134.97           C  
ATOM   2283  CD2 LEU A 171      53.155   8.635  48.054  1.00134.97           C  
ATOM   2284  H   LEU A 171      52.913  11.594  44.915  1.00  0.00           H  
ATOM   2285  HA  LEU A 171      52.524   8.901  44.108  1.00  0.00           H  
ATOM   2286  HB3 LEU A 171      51.313   8.724  46.273  1.00  0.00           H  
ATOM   2287  HB2 LEU A 171      51.527  10.433  46.535  1.00  0.00           H  
ATOM   2288  HG  LEU A 171      53.873   8.548  46.060  1.00  0.00           H  
ATOM   2289 HD11 LEU A 171      54.683  10.657  47.760  1.00  0.00           H  
ATOM   2290 HD12 LEU A 171      55.017  10.519  46.041  1.00  0.00           H  
ATOM   2291 HD13 LEU A 171      53.641  11.442  46.598  1.00  0.00           H  
ATOM   2292 HD21 LEU A 171      54.049   8.702  48.674  1.00  0.00           H  
ATOM   2293 HD22 LEU A 171      52.336   9.103  48.601  1.00  0.00           H  
ATOM   2294 HD23 LEU A 171      52.916   7.579  47.937  1.00  0.00           H  
ATOM   2295  N   ALA A 172      49.903  10.885  44.035  1.00 90.79           N  
ATOM   2296  CA  ALA A 172      48.613  11.143  43.417  1.00 90.79           C  
ATOM   2297  C   ALA A 172      48.713  11.260  41.890  1.00 90.79           C  
ATOM   2298  O   ALA A 172      47.777  10.858  41.202  1.00 90.79           O  
ATOM   2299  CB  ALA A 172      47.986  12.405  44.012  1.00 90.79           C  
ATOM   2300  H   ALA A 172      50.339  11.675  44.489  1.00  0.00           H  
ATOM   2301  HA  ALA A 172      47.967  10.312  43.682  1.00  0.00           H  
ATOM   2302  HB1 ALA A 172      46.921  12.455  43.784  1.00  0.00           H  
ATOM   2303  HB2 ALA A 172      48.099  12.397  45.091  1.00  0.00           H  
ATOM   2304  HB3 ALA A 172      48.442  13.319  43.635  1.00  0.00           H  
ATOM   2305  N   CYS A 173      49.832  11.797  41.380  1.00156.32           N  
ATOM   2306  CA  CYS A 173      50.048  11.947  39.936  1.00156.32           C  
ATOM   2307  C   CYS A 173      50.109  10.604  39.179  1.00156.32           C  
ATOM   2308  O   CYS A 173      49.417  10.537  38.168  1.00156.32           O  
ATOM   2309  CB  CYS A 173      51.133  12.981  39.534  1.00156.32           C  
ATOM   2310  SG  CYS A 173      52.779  12.318  39.157  1.00156.32           S  
ATOM   2311  H   CYS A 173      50.557  12.143  41.994  1.00  0.00           H  
ATOM   2312  HA  CYS A 173      49.123  12.417  39.596  1.00  0.00           H  
ATOM   2313  HB3 CYS A 173      51.236  13.760  40.285  1.00  0.00           H  
ATOM   2314  HB2 CYS A 173      50.804  13.492  38.627  1.00  0.00           H  
ATOM   2315  HG  CYS A 173      53.312  13.473  38.748  1.00  0.00           H  
ATOM   2316  N   LEU A 174      50.805   9.559  39.697  1.00167.35           N  
ATOM   2317  CA  LEU A 174      50.797   8.177  39.152  1.00167.35           C  
ATOM   2318  C   LEU A 174      49.376   7.678  38.939  1.00167.35           C  
ATOM   2319  O   LEU A 174      49.037   7.233  37.847  1.00167.35           O  
ATOM   2320  CB  LEU A 174      51.556   7.166  40.081  1.00167.35           C  
ATOM   2321  CG  LEU A 174      51.666   5.659  39.635  1.00167.35           C  
ATOM   2322  CD1 LEU A 174      52.517   4.819  40.604  1.00167.35           C  
ATOM   2323  CD2 LEU A 174      50.355   4.855  39.490  1.00167.35           C  
ATOM   2324  H   LEU A 174      51.345   9.700  40.541  1.00  0.00           H  
ATOM   2325  HA  LEU A 174      51.286   8.192  38.180  1.00  0.00           H  
ATOM   2326  HB3 LEU A 174      51.103   7.200  41.069  1.00  0.00           H  
ATOM   2327  HB2 LEU A 174      52.564   7.550  40.218  1.00  0.00           H  
ATOM   2328  HG  LEU A 174      52.171   5.651  38.669  1.00  0.00           H  
ATOM   2329 HD11 LEU A 174      52.858   3.901  40.133  1.00  0.00           H  
ATOM   2330 HD12 LEU A 174      53.390   5.328  40.979  1.00  0.00           H  
ATOM   2331 HD13 LEU A 174      51.932   4.510  41.470  1.00  0.00           H  
ATOM   2332 HD21 LEU A 174      50.514   3.785  39.624  1.00  0.00           H  
ATOM   2333 HD22 LEU A 174      49.622   5.150  40.235  1.00  0.00           H  
ATOM   2334 HD23 LEU A 174      49.920   4.963  38.500  1.00  0.00           H  
ATOM   2335  N   LEU A 175      48.620   7.712  40.038  1.00218.34           N  
ATOM   2336  CA  LEU A 175      47.420   6.927  40.238  1.00218.34           C  
ATOM   2337  C   LEU A 175      46.163   7.653  39.703  1.00218.34           C  
ATOM   2338  O   LEU A 175      45.236   6.970  39.264  1.00218.34           O  
ATOM   2339  CB  LEU A 175      47.489   6.412  41.711  1.00218.34           C  
ATOM   2340  CG  LEU A 175      46.390   6.802  42.698  1.00218.34           C  
ATOM   2341  CD1 LEU A 175      46.298   8.311  42.910  1.00218.34           C  
ATOM   2342  CD2 LEU A 175      45.064   6.158  42.339  1.00218.34           C  
ATOM   2343  H   LEU A 175      49.000   8.140  40.871  1.00  0.00           H  
ATOM   2344  HA  LEU A 175      47.506   6.038  39.612  1.00  0.00           H  
ATOM   2345  HB3 LEU A 175      48.436   6.710  42.167  1.00  0.00           H  
ATOM   2346  HB2 LEU A 175      47.567   5.328  41.704  1.00  0.00           H  
ATOM   2347  HG  LEU A 175      46.692   6.375  43.657  1.00  0.00           H  
ATOM   2348 HD11 LEU A 175      46.276   8.569  43.968  1.00  0.00           H  
ATOM   2349 HD12 LEU A 175      47.169   8.771  42.463  1.00  0.00           H  
ATOM   2350 HD13 LEU A 175      45.430   8.755  42.429  1.00  0.00           H  
ATOM   2351 HD21 LEU A 175      44.644   5.732  43.240  1.00  0.00           H  
ATOM   2352 HD22 LEU A 175      44.356   6.866  41.914  1.00  0.00           H  
ATOM   2353 HD23 LEU A 175      45.171   5.350  41.621  1.00  0.00           H  
ATOM   2354  N   PHE A 176      46.212   8.990  39.601  1.00167.50           N  
ATOM   2355  CA  PHE A 176      45.337   9.778  38.729  1.00167.50           C  
ATOM   2356  C   PHE A 176      45.580   9.426  37.251  1.00167.50           C  
ATOM   2357  O   PHE A 176      44.642   9.055  36.543  1.00167.50           O  
ATOM   2358  CB  PHE A 176      45.512  11.288  39.020  1.00167.50           C  
ATOM   2359  CG  PHE A 176      44.817  12.254  38.067  1.00167.50           C  
ATOM   2360  CD1 PHE A 176      45.502  12.752  36.937  1.00167.50           C  
ATOM   2361  CD2 PHE A 176      43.440  12.532  38.204  1.00167.50           C  
ATOM   2362  CE1 PHE A 176      44.839  13.544  36.009  1.00167.50           C  
ATOM   2363  CE2 PHE A 176      42.796  13.331  37.265  1.00167.50           C  
ATOM   2364  CZ  PHE A 176      43.494  13.839  36.177  1.00167.50           C  
ATOM   2365  H   PHE A 176      46.990   9.489  40.023  1.00  0.00           H  
ATOM   2366  HA  PHE A 176      44.303   9.512  38.956  1.00  0.00           H  
ATOM   2367  HB3 PHE A 176      46.574  11.531  39.015  1.00  0.00           H  
ATOM   2368  HB2 PHE A 176      45.160  11.495  40.031  1.00  0.00           H  
ATOM   2369  HD1 PHE A 176      46.547  12.523  36.781  1.00  0.00           H  
ATOM   2370  HD2 PHE A 176      42.880  12.121  39.031  1.00  0.00           H  
ATOM   2371  HE1 PHE A 176      45.373  13.929  35.151  1.00  0.00           H  
ATOM   2372  HE2 PHE A 176      41.744  13.548  37.367  1.00  0.00           H  
ATOM   2373  HZ  PHE A 176      42.990  14.454  35.446  1.00  0.00           H  
ATOM   2374  N   LEU A 177      46.855   9.466  36.835  1.00161.56           N  
ATOM   2375  CA  LEU A 177      47.265   9.105  35.477  1.00161.56           C  
ATOM   2376  C   LEU A 177      47.004   7.650  35.086  1.00161.56           C  
ATOM   2377  O   LEU A 177      46.854   7.425  33.891  1.00161.56           O  
ATOM   2378  CB  LEU A 177      48.741   9.467  35.243  1.00161.56           C  
ATOM   2379  CG  LEU A 177      48.902  10.919  34.751  1.00161.56           C  
ATOM   2380  CD1 LEU A 177      50.157  11.610  35.310  1.00161.56           C  
ATOM   2381  CD2 LEU A 177      48.816  10.938  33.214  1.00161.56           C  
ATOM   2382  H   LEU A 177      47.598   9.725  37.470  1.00  0.00           H  
ATOM   2383  HA  LEU A 177      46.653   9.701  34.796  1.00  0.00           H  
ATOM   2384  HB3 LEU A 177      49.200   8.808  34.504  1.00  0.00           H  
ATOM   2385  HB2 LEU A 177      49.312   9.259  36.142  1.00  0.00           H  
ATOM   2386  HG  LEU A 177      48.059  11.495  35.133  1.00  0.00           H  
ATOM   2387 HD11 LEU A 177      50.897  11.844  34.549  1.00  0.00           H  
ATOM   2388 HD12 LEU A 177      49.904  12.523  35.843  1.00  0.00           H  
ATOM   2389 HD13 LEU A 177      50.649  11.007  36.053  1.00  0.00           H  
ATOM   2390 HD21 LEU A 177      48.454  11.894  32.845  1.00  0.00           H  
ATOM   2391 HD22 LEU A 177      49.783  10.735  32.758  1.00  0.00           H  
ATOM   2392 HD23 LEU A 177      48.128  10.181  32.839  1.00  0.00           H  
ATOM   2393  N   LEU A 178      46.917   6.716  36.052  1.00152.85           N  
ATOM   2394  CA  LEU A 178      46.499   5.337  35.809  1.00152.85           C  
ATOM   2395  C   LEU A 178      45.010   5.292  35.465  1.00152.85           C  
ATOM   2396  O   LEU A 178      44.649   4.663  34.476  1.00152.85           O  
ATOM   2397  CB  LEU A 178      46.835   4.410  37.002  1.00152.85           C  
ATOM   2398  CG  LEU A 178      46.618   2.885  36.776  1.00152.85           C  
ATOM   2399  CD1 LEU A 178      45.144   2.467  36.639  1.00152.85           C  
ATOM   2400  CD2 LEU A 178      47.471   2.260  35.664  1.00152.85           C  
ATOM   2401  H   LEU A 178      47.107   6.972  37.012  1.00  0.00           H  
ATOM   2402  HA  LEU A 178      47.069   4.981  34.956  1.00  0.00           H  
ATOM   2403  HB3 LEU A 178      46.262   4.723  37.875  1.00  0.00           H  
ATOM   2404  HB2 LEU A 178      47.875   4.566  37.285  1.00  0.00           H  
ATOM   2405  HG  LEU A 178      46.974   2.414  37.689  1.00  0.00           H  
ATOM   2406 HD11 LEU A 178      44.944   1.563  37.203  1.00  0.00           H  
ATOM   2407 HD12 LEU A 178      44.464   3.224  37.014  1.00  0.00           H  
ATOM   2408 HD13 LEU A 178      44.860   2.274  35.606  1.00  0.00           H  
ATOM   2409 HD21 LEU A 178      46.882   1.659  34.973  1.00  0.00           H  
ATOM   2410 HD22 LEU A 178      48.004   2.998  35.072  1.00  0.00           H  
ATOM   2411 HD23 LEU A 178      48.204   1.586  36.103  1.00  0.00           H  
ATOM   2412  N   ALA A 179      44.173   5.942  36.291  1.00 52.93           N  
ATOM   2413  CA  ALA A 179      42.726   5.996  36.099  1.00 52.93           C  
ATOM   2414  C   ALA A 179      42.304   6.710  34.799  1.00 52.93           C  
ATOM   2415  O   ALA A 179      41.268   6.360  34.238  1.00 52.93           O  
ATOM   2416  CB  ALA A 179      42.073   6.603  37.346  1.00 52.93           C  
ATOM   2417  H   ALA A 179      44.541   6.438  37.092  1.00  0.00           H  
ATOM   2418  HA  ALA A 179      42.383   4.965  36.019  1.00  0.00           H  
ATOM   2419  HB1 ALA A 179      41.009   6.787  37.196  1.00  0.00           H  
ATOM   2420  HB2 ALA A 179      42.172   5.931  38.200  1.00  0.00           H  
ATOM   2421  HB3 ALA A 179      42.546   7.543  37.620  1.00  0.00           H  
ATOM   2422  N   PHE A 180      43.159   7.626  34.310  1.00 64.73           N  
ATOM   2423  CA  PHE A 180      43.076   8.213  32.978  1.00 64.73           C  
ATOM   2424  C   PHE A 180      43.599   7.271  31.870  1.00 64.73           C  
ATOM   2425  O   PHE A 180      42.968   7.175  30.819  1.00 64.73           O  
ATOM   2426  CB  PHE A 180      43.800   9.576  32.971  1.00 64.73           C  
ATOM   2427  CG  PHE A 180      43.742  10.261  31.626  1.00 64.73           C  
ATOM   2428  CD1 PHE A 180      42.539  10.870  31.215  1.00 64.73           C  
ATOM   2429  CD2 PHE A 180      44.765  10.041  30.685  1.00 64.73           C  
ATOM   2430  CE1 PHE A 180      42.381  11.259  29.896  1.00 64.73           C  
ATOM   2431  CE2 PHE A 180      44.578  10.431  29.372  1.00 64.73           C  
ATOM   2432  CZ  PHE A 180      43.398  11.048  28.977  1.00 64.73           C  
ATOM   2433  H   PHE A 180      43.972   7.875  34.857  1.00  0.00           H  
ATOM   2434  HA  PHE A 180      42.023   8.405  32.762  1.00  0.00           H  
ATOM   2435  HB3 PHE A 180      44.839   9.465  33.282  1.00  0.00           H  
ATOM   2436  HB2 PHE A 180      43.338  10.244  33.691  1.00  0.00           H  
ATOM   2437  HD1 PHE A 180      41.719  10.988  31.906  1.00  0.00           H  
ATOM   2438  HD2 PHE A 180      45.663   9.511  30.966  1.00  0.00           H  
ATOM   2439  HE1 PHE A 180      41.448  11.699  29.583  1.00  0.00           H  
ATOM   2440  HE2 PHE A 180      45.343  10.198  28.654  1.00  0.00           H  
ATOM   2441  HZ  PHE A 180      43.257  11.333  27.944  1.00  0.00           H  
ATOM   2442  N   LEU A 181      44.744   6.610  32.113  1.00141.36           N  
ATOM   2443  CA  LEU A 181      45.396   5.656  31.208  1.00141.36           C  
ATOM   2444  C   LEU A 181      44.487   4.479  30.846  1.00141.36           C  
ATOM   2445  O   LEU A 181      44.303   4.193  29.665  1.00141.36           O  
ATOM   2446  CB  LEU A 181      46.766   5.221  31.807  1.00141.36           C  
ATOM   2447  CG  LEU A 181      47.382   3.851  31.431  1.00141.36           C  
ATOM   2448  CD1 LEU A 181      46.855   2.667  32.268  1.00141.36           C  
ATOM   2449  CD2 LEU A 181      47.336   3.571  29.931  1.00141.36           C  
ATOM   2450  H   LEU A 181      45.227   6.770  32.987  1.00  0.00           H  
ATOM   2451  HA  LEU A 181      45.592   6.193  30.280  1.00  0.00           H  
ATOM   2452  HB3 LEU A 181      46.694   5.221  32.885  1.00  0.00           H  
ATOM   2453  HB2 LEU A 181      47.489   6.003  31.571  1.00  0.00           H  
ATOM   2454  HG  LEU A 181      48.431   3.928  31.704  1.00  0.00           H  
ATOM   2455 HD11 LEU A 181      47.679   2.077  32.664  1.00  0.00           H  
ATOM   2456 HD12 LEU A 181      46.261   3.000  33.116  1.00  0.00           H  
ATOM   2457 HD13 LEU A 181      46.232   1.986  31.689  1.00  0.00           H  
ATOM   2458 HD21 LEU A 181      48.316   3.329  29.537  1.00  0.00           H  
ATOM   2459 HD22 LEU A 181      46.660   2.759  29.706  1.00  0.00           H  
ATOM   2460 HD23 LEU A 181      46.953   4.424  29.383  1.00  0.00           H  
ATOM   2461  N   SER A 182      43.943   3.825  31.878  1.00 43.00           N  
ATOM   2462  CA  SER A 182      43.074   2.670  31.741  1.00 43.00           C  
ATOM   2463  C   SER A 182      41.668   3.029  31.241  1.00 43.00           C  
ATOM   2464  O   SER A 182      40.966   2.116  30.822  1.00 43.00           O  
ATOM   2465  CB  SER A 182      43.071   1.868  33.055  1.00 43.00           C  
ATOM   2466  OG  SER A 182      44.035   0.840  32.997  1.00 43.00           O  
ATOM   2467  H   SER A 182      44.147   4.129  32.823  1.00  0.00           H  
ATOM   2468  HA  SER A 182      43.488   2.030  30.959  1.00  0.00           H  
ATOM   2469  HB3 SER A 182      42.109   1.394  33.219  1.00  0.00           H  
ATOM   2470  HB2 SER A 182      43.253   2.501  33.922  1.00  0.00           H  
ATOM   2471  HG  SER A 182      44.907   1.238  33.046  1.00  0.00           H  
ATOM   2472  N   TYR A 183      41.311   4.329  31.222  1.00 98.04           N  
ATOM   2473  CA  TYR A 183      40.160   4.854  30.484  1.00 98.04           C  
ATOM   2474  C   TYR A 183      40.442   4.903  28.971  1.00 98.04           C  
ATOM   2475  O   TYR A 183      39.529   4.627  28.200  1.00 98.04           O  
ATOM   2476  CB  TYR A 183      39.742   6.236  31.036  1.00 98.04           C  
ATOM   2477  CG  TYR A 183      38.450   6.807  30.471  1.00 98.04           C  
ATOM   2478  CD1 TYR A 183      37.232   6.588  31.146  1.00 98.04           C  
ATOM   2479  CD2 TYR A 183      38.459   7.570  29.282  1.00 98.04           C  
ATOM   2480  CE1 TYR A 183      36.037   7.133  30.638  1.00 98.04           C  
ATOM   2481  CE2 TYR A 183      37.259   8.098  28.766  1.00 98.04           C  
ATOM   2482  CZ  TYR A 183      36.045   7.884  29.446  1.00 98.04           C  
ATOM   2483  OH  TYR A 183      34.879   8.407  28.966  1.00 98.04           O  
ATOM   2484  H   TYR A 183      41.943   5.020  31.601  1.00  0.00           H  
ATOM   2485  HA  TYR A 183      39.318   4.182  30.646  1.00  0.00           H  
ATOM   2486  HB3 TYR A 183      40.525   6.971  30.869  1.00  0.00           H  
ATOM   2487  HB2 TYR A 183      39.629   6.172  32.118  1.00  0.00           H  
ATOM   2488  HD1 TYR A 183      37.213   6.013  32.060  1.00  0.00           H  
ATOM   2489  HD2 TYR A 183      39.386   7.747  28.758  1.00  0.00           H  
ATOM   2490  HE1 TYR A 183      35.114   6.985  31.172  1.00  0.00           H  
ATOM   2491  HE2 TYR A 183      37.278   8.672  27.852  1.00  0.00           H  
ATOM   2492  HH  TYR A 183      34.991   9.014  28.228  1.00  0.00           H  
ATOM   2493  N   ASN A 184      41.684   5.231  28.572  1.00 56.41           N  
ATOM   2494  CA  ASN A 184      42.107   5.341  27.170  1.00 56.41           C  
ATOM   2495  C   ASN A 184      42.430   3.979  26.529  1.00 56.41           C  
ATOM   2496  O   ASN A 184      42.172   3.833  25.336  1.00 56.41           O  
ATOM   2497  CB  ASN A 184      43.303   6.313  27.053  1.00 56.41           C  
ATOM   2498  CG  ASN A 184      42.930   7.794  27.198  1.00 56.41           C  
ATOM   2499  OD1 ASN A 184      41.900   8.151  27.765  1.00 56.41           O  
ATOM   2500  ND2 ASN A 184      43.780   8.673  26.669  1.00 56.41           N  
ATOM   2501  H   ASN A 184      42.386   5.454  29.264  1.00  0.00           H  
ATOM   2502  HA  ASN A 184      41.266   5.793  26.641  1.00  0.00           H  
ATOM   2503  HB3 ASN A 184      43.755   6.204  26.066  1.00  0.00           H  
ATOM   2504  HB2 ASN A 184      44.081   6.060  27.773  1.00  0.00           H  
ATOM   2505 HD22 ASN A 184      43.572   9.661  26.704  1.00  0.00           H  
ATOM   2506 HD21 ASN A 184      44.624   8.360  26.215  1.00  0.00           H  
ATOM   2507  N   ARG A 185      42.951   3.005  27.300  1.00102.25           N  
ATOM   2508  CA  ARG A 185      43.169   1.629  26.830  1.00102.25           C  
ATOM   2509  C   ARG A 185      41.862   0.821  26.750  1.00102.25           C  
ATOM   2510  O   ARG A 185      41.762  -0.051  25.889  1.00102.25           O  
ATOM   2511  CB  ARG A 185      44.220   0.915  27.710  1.00102.25           C  
ATOM   2512  CG  ARG A 185      45.657   1.378  27.413  1.00102.25           C  
ATOM   2513  CD  ARG A 185      46.742   0.666  28.243  1.00102.25           C  
ATOM   2514  NE  ARG A 185      46.984  -0.726  27.852  1.00102.25           N  
ATOM   2515  CZ  ARG A 185      47.776  -1.577  28.530  1.00102.25           C  
ATOM   2516  NH1 ARG A 185      48.368  -1.218  29.680  1.00102.25           N  
ATOM   2517  NH2 ARG A 185      47.990  -2.805  28.047  1.00102.25           N1+
ATOM   2518  H   ARG A 185      43.179   3.200  28.265  1.00  0.00           H  
ATOM   2519  HA  ARG A 185      43.567   1.682  25.814  1.00  0.00           H  
ATOM   2520  HB3 ARG A 185      44.177  -0.159  27.537  1.00  0.00           H  
ATOM   2521  HB2 ARG A 185      43.982   1.059  28.765  1.00  0.00           H  
ATOM   2522  HG3 ARG A 185      45.768   2.459  27.495  1.00  0.00           H  
ATOM   2523  HG2 ARG A 185      45.836   1.145  26.365  1.00  0.00           H  
ATOM   2524  HD3 ARG A 185      46.366   0.578  29.263  1.00  0.00           H  
ATOM   2525  HD2 ARG A 185      47.664   1.244  28.287  1.00  0.00           H  
ATOM   2526  HE  ARG A 185      46.565  -1.025  26.984  1.00  0.00           H  
ATOM   2527 HH12 ARG A 185      48.969  -1.861  30.176  1.00  0.00           H  
ATOM   2528 HH11 ARG A 185      48.227  -0.289  30.047  1.00  0.00           H  
ATOM   2529 HH22 ARG A 185      48.588  -3.453  28.540  1.00  0.00           H  
ATOM   2530 HH21 ARG A 185      47.569  -3.089  27.174  1.00  0.00           H  
ATOM   2531  N   SER A 186      40.881   1.134  27.612  1.00 60.39           N  
ATOM   2532  CA  SER A 186      39.524   0.586  27.547  1.00 60.39           C  
ATOM   2533  C   SER A 186      38.640   1.272  26.483  1.00 60.39           C  
ATOM   2534  O   SER A 186      37.700   0.641  25.999  1.00 60.39           O  
ATOM   2535  CB  SER A 186      38.889   0.655  28.939  1.00 60.39           C  
ATOM   2536  OG  SER A 186      38.669   1.986  29.327  1.00 60.39           O  
ATOM   2537  H   SER A 186      41.034   1.858  28.298  1.00  0.00           H  
ATOM   2538  HA  SER A 186      39.595  -0.468  27.282  1.00  0.00           H  
ATOM   2539  HB3 SER A 186      39.508   0.181  29.693  1.00  0.00           H  
ATOM   2540  HB2 SER A 186      37.946   0.120  28.946  1.00  0.00           H  
ATOM   2541  HG  SER A 186      39.446   2.285  29.811  1.00  0.00           H  
ATOM   2542  N   LEU A 187      38.976   2.522  26.112  1.00264.70           N  
ATOM   2543  CA  LEU A 187      38.441   3.250  24.959  1.00264.70           C  
ATOM   2544  C   LEU A 187      39.213   2.781  23.715  1.00264.70           C  
ATOM   2545  O   LEU A 187      40.063   3.504  23.197  1.00264.70           O  
ATOM   2546  CB  LEU A 187      38.556   4.771  25.237  1.00264.70           C  
ATOM   2547  CG  LEU A 187      37.976   5.731  24.170  1.00264.70           C  
ATOM   2548  CD1 LEU A 187      36.451   5.571  24.025  1.00264.70           C  
ATOM   2549  CD2 LEU A 187      38.385   7.192  24.465  1.00264.70           C  
ATOM   2550  H   LEU A 187      39.735   2.980  26.595  1.00  0.00           H  
ATOM   2551  HA  LEU A 187      37.387   2.996  24.830  1.00  0.00           H  
ATOM   2552  HB3 LEU A 187      39.608   5.009  25.381  1.00  0.00           H  
ATOM   2553  HB2 LEU A 187      38.064   4.995  26.183  1.00  0.00           H  
ATOM   2554  HG  LEU A 187      38.418   5.488  23.206  1.00  0.00           H  
ATOM   2555 HD11 LEU A 187      35.928   6.524  23.948  1.00  0.00           H  
ATOM   2556 HD12 LEU A 187      36.206   5.004  23.127  1.00  0.00           H  
ATOM   2557 HD13 LEU A 187      36.024   5.038  24.875  1.00  0.00           H  
ATOM   2558 HD21 LEU A 187      38.900   7.627  23.608  1.00  0.00           H  
ATOM   2559 HD22 LEU A 187      37.535   7.836  24.688  1.00  0.00           H  
ATOM   2560 HD23 LEU A 187      39.064   7.267  25.316  1.00  0.00           H  
ATOM   2561  N   ASP A 188      38.932   1.536  23.308  1.00268.36           N  
ATOM   2562  CA  ASP A 188      39.610   0.763  22.270  1.00268.36           C  
ATOM   2563  C   ASP A 188      38.897  -0.606  22.200  1.00268.36           C  
ATOM   2564  O   ASP A 188      38.040  -0.906  23.034  1.00268.36           O  
ATOM   2565  CB  ASP A 188      41.133   0.572  22.569  1.00268.36           C  
ATOM   2566  CG  ASP A 188      42.016   0.257  21.353  1.00268.36           C  
ATOM   2567  OD1 ASP A 188      41.491   0.243  20.217  1.00268.36           O  
ATOM   2568  OD2 ASP A 188      43.224   0.038  21.588  1.00268.36           O1-
ATOM   2569  H   ASP A 188      38.232   1.012  23.817  1.00  0.00           H  
ATOM   2570  HA  ASP A 188      39.456   1.283  21.323  1.00  0.00           H  
ATOM   2571  HB3 ASP A 188      41.253  -0.247  23.280  1.00  0.00           H  
ATOM   2572  HB2 ASP A 188      41.554   1.460  23.037  1.00  0.00           H  
ATOM   2573  N   GLN A 189      39.289  -1.432  21.220  1.00120.39           N  
ATOM   2574  CA  GLN A 189      38.947  -2.851  21.164  1.00120.39           C  
ATOM   2575  C   GLN A 189      39.864  -3.667  22.092  1.00120.39           C  
ATOM   2576  O   GLN A 189      41.060  -3.387  22.173  1.00120.39           O  
ATOM   2577  CB  GLN A 189      39.075  -3.360  19.716  1.00120.39           C  
ATOM   2578  CG  GLN A 189      38.030  -2.755  18.758  1.00120.39           C  
ATOM   2579  CD  GLN A 189      38.136  -3.299  17.330  1.00120.39           C  
ATOM   2580  OE1 GLN A 189      38.661  -4.385  17.097  1.00120.39           O  
ATOM   2581  NE2 GLN A 189      37.607  -2.549  16.362  1.00120.39           N  
ATOM   2582  H   GLN A 189      40.006  -1.115  20.579  1.00  0.00           H  
ATOM   2583  HA  GLN A 189      37.913  -2.986  21.486  1.00  0.00           H  
ATOM   2584  HB3 GLN A 189      38.968  -4.446  19.716  1.00  0.00           H  
ATOM   2585  HB2 GLN A 189      40.079  -3.155  19.341  1.00  0.00           H  
ATOM   2586  HG3 GLN A 189      38.138  -1.671  18.730  1.00  0.00           H  
ATOM   2587  HG2 GLN A 189      37.026  -2.963  19.128  1.00  0.00           H  
ATOM   2588 HE22 GLN A 189      37.644  -2.863  15.404  1.00  0.00           H  
ATOM   2589 HE21 GLN A 189      37.176  -1.663  16.578  1.00  0.00           H  
ATOM   2590  N   GLY A 190      39.281  -4.690  22.730  1.00 78.35           N  
ATOM   2591  CA  GLY A 190      40.005  -5.711  23.484  1.00 78.35           C  
ATOM   2592  C   GLY A 190      39.942  -7.029  22.708  1.00 78.35           C  
ATOM   2593  O   GLY A 190      39.535  -7.068  21.544  1.00 78.35           O  
ATOM   2594  H   GLY A 190      38.293  -4.849  22.592  1.00  0.00           H  
ATOM   2595  HA3 GLY A 190      39.532  -5.842  24.457  1.00  0.00           H  
ATOM   2596  HA2 GLY A 190      41.046  -5.441  23.661  1.00  0.00           H  
ATOM   2597  N   CYS A 191      40.332  -8.125  23.379  1.00 34.56           N  
ATOM   2598  CA  CYS A 191      40.207  -9.499  22.881  1.00 34.56           C  
ATOM   2599  C   CYS A 191      38.732  -9.921  22.717  1.00 34.56           C  
ATOM   2600  O   CYS A 191      37.842  -9.306  23.305  1.00 34.56           O  
ATOM   2601  CB  CYS A 191      40.951 -10.489  23.801  1.00 34.56           C  
ATOM   2602  SG  CYS A 191      42.742 -10.328  23.564  1.00 34.56           S  
ATOM   2603  H   CYS A 191      40.698  -8.035  24.318  1.00  0.00           H  
ATOM   2604  HA  CYS A 191      40.659  -9.537  21.888  1.00  0.00           H  
ATOM   2605  HB3 CYS A 191      40.682 -11.522  23.580  1.00  0.00           H  
ATOM   2606  HB2 CYS A 191      40.713 -10.314  24.850  1.00  0.00           H  
ATOM   2607  HG  CYS A 191      43.088 -11.261  24.456  1.00  0.00           H  
ATOM   2608  N   VAL A 192      38.506 -10.971  21.912  1.00 86.87           N  
ATOM   2609  CA  VAL A 192      37.188 -11.541  21.623  1.00 86.87           C  
ATOM   2610  C   VAL A 192      36.466 -12.058  22.889  1.00 86.87           C  
ATOM   2611  O   VAL A 192      37.097 -12.664  23.756  1.00 86.87           O  
ATOM   2612  CB  VAL A 192      37.300 -12.672  20.559  1.00 86.87           C  
ATOM   2613  CG1 VAL A 192      38.125 -13.895  21.013  1.00 86.87           C  
ATOM   2614  CG2 VAL A 192      35.931 -13.130  20.020  1.00 86.87           C  
ATOM   2615  H   VAL A 192      39.287 -11.429  21.466  1.00  0.00           H  
ATOM   2616  HA  VAL A 192      36.589 -10.734  21.195  1.00  0.00           H  
ATOM   2617  HB  VAL A 192      37.830 -12.240  19.709  1.00  0.00           H  
ATOM   2618 HG11 VAL A 192      38.271 -14.589  20.186  1.00  0.00           H  
ATOM   2619 HG12 VAL A 192      39.113 -13.603  21.368  1.00  0.00           H  
ATOM   2620 HG13 VAL A 192      37.633 -14.448  21.813  1.00  0.00           H  
ATOM   2621 HG21 VAL A 192      36.052 -13.825  19.190  1.00  0.00           H  
ATOM   2622 HG22 VAL A 192      35.340 -13.637  20.783  1.00  0.00           H  
ATOM   2623 HG23 VAL A 192      35.350 -12.284  19.652  1.00  0.00           H  
ATOM   2624  N   GLY A 193      35.159 -11.776  22.970  1.00 51.76           N  
ATOM   2625  CA  GLY A 193      34.334 -12.096  24.127  1.00 51.76           C  
ATOM   2626  C   GLY A 193      32.887 -11.716  23.801  1.00 51.76           C  
ATOM   2627  O   GLY A 193      32.439 -11.864  22.662  1.00 51.76           O  
ATOM   2628  H   GLY A 193      34.700 -11.290  22.212  1.00  0.00           H  
ATOM   2629  HA3 GLY A 193      34.691 -11.546  25.000  1.00  0.00           H  
ATOM   2630  HA2 GLY A 193      34.387 -13.162  24.353  1.00  0.00           H  
ATOM   2631  N   GLY A 194      32.156 -11.246  24.824  1.00115.69           N  
ATOM   2632  CA  GLY A 194      30.762 -10.807  24.731  1.00115.69           C  
ATOM   2633  C   GLY A 194      30.675  -9.338  24.287  1.00115.69           C  
ATOM   2634  O   GLY A 194      31.517  -8.853  23.529  1.00115.69           O  
ATOM   2635  H   GLY A 194      32.594 -11.149  25.729  1.00  0.00           H  
ATOM   2636  HA3 GLY A 194      30.300 -10.927  25.711  1.00  0.00           H  
ATOM   2637  HA2 GLY A 194      30.199 -11.431  24.034  1.00  0.00           H  
ATOM   2638  N   SER A 195      29.624  -8.641  24.756  1.00 55.37           N  
ATOM   2639  CA  SER A 195      29.362  -7.214  24.517  1.00 55.37           C  
ATOM   2640  C   SER A 195      30.501  -6.287  24.980  1.00 55.37           C  
ATOM   2641  O   SER A 195      30.863  -5.367  24.249  1.00 55.37           O  
ATOM   2642  CB  SER A 195      28.015  -6.826  25.161  1.00 55.37           C  
ATOM   2643  OG  SER A 195      28.038  -6.890  26.573  1.00 55.37           O  
ATOM   2644  H   SER A 195      28.966  -9.100  25.369  1.00  0.00           H  
ATOM   2645  HA  SER A 195      29.260  -7.090  23.437  1.00  0.00           H  
ATOM   2646  HB3 SER A 195      27.218  -7.476  24.815  1.00  0.00           H  
ATOM   2647  HB2 SER A 195      27.739  -5.812  24.867  1.00  0.00           H  
ATOM   2648  HG  SER A 195      27.198  -6.568  26.909  1.00  0.00           H  
ATOM   2649  N   PHE A 196      31.058  -6.587  26.164  1.00231.70           N  
ATOM   2650  CA  PHE A 196      32.263  -5.977  26.711  1.00231.70           C  
ATOM   2651  C   PHE A 196      33.453  -6.826  26.218  1.00231.70           C  
ATOM   2652  O   PHE A 196      33.488  -8.013  26.554  1.00231.70           O  
ATOM   2653  CB  PHE A 196      32.177  -6.023  28.254  1.00231.70           C  
ATOM   2654  CG  PHE A 196      30.982  -5.303  28.858  1.00231.70           C  
ATOM   2655  CD1 PHE A 196      30.960  -3.895  28.926  1.00231.70           C  
ATOM   2656  CD2 PHE A 196      29.825  -6.024  29.220  1.00231.70           C  
ATOM   2657  CE1 PHE A 196      29.830  -3.240  29.399  1.00231.70           C  
ATOM   2658  CE2 PHE A 196      28.706  -5.351  29.692  1.00231.70           C  
ATOM   2659  CZ  PHE A 196      28.711  -3.966  29.786  1.00231.70           C  
ATOM   2660  H   PHE A 196      30.676  -7.354  26.698  1.00  0.00           H  
ATOM   2661  HA  PHE A 196      32.324  -4.932  26.412  1.00  0.00           H  
ATOM   2662  HB3 PHE A 196      33.073  -5.556  28.663  1.00  0.00           H  
ATOM   2663  HB2 PHE A 196      32.185  -7.051  28.620  1.00  0.00           H  
ATOM   2664  HD1 PHE A 196      31.819  -3.322  28.612  1.00  0.00           H  
ATOM   2665  HD2 PHE A 196      29.803  -7.100  29.132  1.00  0.00           H  
ATOM   2666  HE1 PHE A 196      29.819  -2.162  29.458  1.00  0.00           H  
ATOM   2667  HE2 PHE A 196      27.826  -5.907  29.980  1.00  0.00           H  
ATOM   2668  HZ  PHE A 196      27.837  -3.449  30.151  1.00  0.00           H  
ATOM   2669  N   PRO A 197      34.392  -6.247  25.429  1.00170.14           N  
ATOM   2670  CA  PRO A 197      35.616  -6.959  25.008  1.00170.14           C  
ATOM   2671  C   PRO A 197      36.458  -7.472  26.192  1.00170.14           C  
ATOM   2672  O   PRO A 197      36.542  -6.806  27.225  1.00170.14           O  
ATOM   2673  CD  PRO A 197      34.358  -4.895  24.873  1.00170.14           C  
ATOM   2674  CB  PRO A 197      36.378  -5.942  24.143  1.00170.14           C  
ATOM   2675  CG  PRO A 197      35.332  -4.933  23.704  1.00170.14           C  
ATOM   2676  HA  PRO A 197      35.302  -7.797  24.382  1.00  0.00           H  
ATOM   2677  HD2 PRO A 197      34.686  -4.190  25.636  1.00  0.00           H  
ATOM   2678  HD3 PRO A 197      33.372  -4.593  24.526  1.00  0.00           H  
ATOM   2679  HB3 PRO A 197      36.866  -6.413  23.290  1.00  0.00           H  
ATOM   2680  HB2 PRO A 197      37.155  -5.444  24.718  1.00  0.00           H  
ATOM   2681  HG2 PRO A 197      35.745  -3.957  23.447  1.00  0.00           H  
ATOM   2682  HG3 PRO A 197      34.817  -5.318  22.823  1.00  0.00           H  
ATOM   2683  N   SER A 198      37.018  -8.676  26.019  1.00 93.35           N  
ATOM   2684  CA  SER A 198      37.677  -9.481  27.048  1.00 93.35           C  
ATOM   2685  C   SER A 198      38.923  -8.846  27.705  1.00 93.35           C  
ATOM   2686  O   SER A 198      39.272  -9.279  28.802  1.00 93.35           O  
ATOM   2687  CB  SER A 198      37.943 -10.880  26.455  1.00 93.35           C  
ATOM   2688  OG  SER A 198      38.524 -11.783  27.375  1.00 93.35           O  
ATOM   2689  H   SER A 198      36.929  -9.121  25.115  1.00  0.00           H  
ATOM   2690  HA  SER A 198      36.948  -9.603  27.851  1.00  0.00           H  
ATOM   2691  HB3 SER A 198      38.592 -10.812  25.585  1.00  0.00           H  
ATOM   2692  HB2 SER A 198      37.006 -11.317  26.109  1.00  0.00           H  
ATOM   2693  HG  SER A 198      37.882 -11.981  28.061  1.00  0.00           H  
ATOM   2694  N   THR A 199      39.537  -7.827  27.076  1.00 49.09           N  
ATOM   2695  CA  THR A 199      40.638  -7.048  27.662  1.00 49.09           C  
ATOM   2696  C   THR A 199      40.181  -5.658  28.155  1.00 49.09           C  
ATOM   2697  O   THR A 199      40.764  -5.140  29.105  1.00 49.09           O  
ATOM   2698  CB  THR A 199      41.810  -6.832  26.669  1.00 49.09           C  
ATOM   2699  OG1 THR A 199      42.073  -8.026  25.964  1.00 49.09           O  
ATOM   2700  CG2 THR A 199      43.133  -6.425  27.341  1.00 49.09           C  
ATOM   2701  H   THR A 199      39.208  -7.534  26.168  1.00  0.00           H  
ATOM   2702  HA  THR A 199      41.041  -7.572  28.532  1.00  0.00           H  
ATOM   2703  HB  THR A 199      41.543  -6.071  25.936  1.00  0.00           H  
ATOM   2704  HG1 THR A 199      42.928  -7.949  25.533  1.00  0.00           H  
ATOM   2705 HG21 THR A 199      43.911  -6.244  26.600  1.00  0.00           H  
ATOM   2706 HG22 THR A 199      43.028  -5.517  27.927  1.00  0.00           H  
ATOM   2707 HG23 THR A 199      43.489  -7.203  28.017  1.00  0.00           H  
ATOM   2708  N   VAL A 200      39.114  -5.107  27.549  1.00 47.80           N  
ATOM   2709  CA  VAL A 200      38.482  -3.837  27.922  1.00 47.80           C  
ATOM   2710  C   VAL A 200      37.783  -3.885  29.293  1.00 47.80           C  
ATOM   2711  O   VAL A 200      37.835  -2.888  30.011  1.00 47.80           O  
ATOM   2712  CB  VAL A 200      37.474  -3.386  26.825  1.00 47.80           C  
ATOM   2713  CG1 VAL A 200      36.454  -2.300  27.213  1.00 47.80           C  
ATOM   2714  CG2 VAL A 200      38.226  -2.941  25.562  1.00 47.80           C  
ATOM   2715  H   VAL A 200      38.658  -5.612  26.804  1.00  0.00           H  
ATOM   2716  HA  VAL A 200      39.267  -3.085  27.988  1.00  0.00           H  
ATOM   2717  HB  VAL A 200      36.885  -4.259  26.557  1.00  0.00           H  
ATOM   2718 HG11 VAL A 200      35.885  -1.966  26.344  1.00  0.00           H  
ATOM   2719 HG12 VAL A 200      35.728  -2.663  27.940  1.00  0.00           H  
ATOM   2720 HG13 VAL A 200      36.951  -1.428  27.630  1.00  0.00           H  
ATOM   2721 HG21 VAL A 200      37.538  -2.809  24.728  1.00  0.00           H  
ATOM   2722 HG22 VAL A 200      38.748  -1.997  25.716  1.00  0.00           H  
ATOM   2723 HG23 VAL A 200      38.970  -3.672  25.259  1.00  0.00           H  
ATOM   2724  N   SER A 201      37.177  -5.032  29.646  1.00 81.44           N  
ATOM   2725  CA  SER A 201      36.565  -5.267  30.955  1.00 81.44           C  
ATOM   2726  C   SER A 201      37.599  -5.295  32.112  1.00 81.44           C  
ATOM   2727  O   SER A 201      37.399  -4.543  33.064  1.00 81.44           O  
ATOM   2728  CB  SER A 201      35.618  -6.485  30.874  1.00 81.44           C  
ATOM   2729  OG  SER A 201      35.070  -6.833  32.131  1.00 81.44           O  
ATOM   2730  H   SER A 201      37.157  -5.804  28.992  1.00  0.00           H  
ATOM   2731  HA  SER A 201      35.922  -4.407  31.152  1.00  0.00           H  
ATOM   2732  HB3 SER A 201      36.105  -7.355  30.439  1.00  0.00           H  
ATOM   2733  HB2 SER A 201      34.789  -6.252  30.205  1.00  0.00           H  
ATOM   2734  HG  SER A 201      35.756  -7.230  32.673  1.00  0.00           H  
ATOM   2735  N   PRO A 202      38.725  -6.040  31.979  1.00112.40           N  
ATOM   2736  CA  PRO A 202      39.932  -5.852  32.807  1.00112.40           C  
ATOM   2737  C   PRO A 202      40.495  -4.426  32.898  1.00112.40           C  
ATOM   2738  O   PRO A 202      40.825  -4.028  34.008  1.00112.40           O  
ATOM   2739  CD  PRO A 202      38.843  -7.263  31.188  1.00112.40           C  
ATOM   2740  CB  PRO A 202      40.955  -6.823  32.209  1.00112.40           C  
ATOM   2741  CG  PRO A 202      40.104  -7.961  31.692  1.00112.40           C  
ATOM   2742  HA  PRO A 202      39.674  -6.191  33.812  1.00  0.00           H  
ATOM   2743  HD2 PRO A 202      38.930  -7.010  30.137  1.00  0.00           H  
ATOM   2744  HD3 PRO A 202      37.992  -7.930  31.311  1.00  0.00           H  
ATOM   2745  HB3 PRO A 202      41.694  -7.158  32.938  1.00  0.00           H  
ATOM   2746  HB2 PRO A 202      41.494  -6.364  31.379  1.00  0.00           H  
ATOM   2747  HG2 PRO A 202      40.606  -8.563  30.937  1.00  0.00           H  
ATOM   2748  HG3 PRO A 202      39.844  -8.618  32.524  1.00  0.00           H  
ATOM   2749  N   PHE A 203      40.577  -3.677  31.780  1.00103.93           N  
ATOM   2750  CA  PHE A 203      41.035  -2.280  31.780  1.00103.93           C  
ATOM   2751  C   PHE A 203      40.095  -1.333  32.550  1.00103.93           C  
ATOM   2752  O   PHE A 203      40.583  -0.505  33.315  1.00103.93           O  
ATOM   2753  CB  PHE A 203      41.262  -1.758  30.344  1.00103.93           C  
ATOM   2754  CG  PHE A 203      42.386  -2.359  29.517  1.00103.93           C  
ATOM   2755  CD1 PHE A 203      43.649  -2.649  30.079  1.00103.93           C  
ATOM   2756  CD2 PHE A 203      42.237  -2.431  28.115  1.00103.93           C  
ATOM   2757  CE1 PHE A 203      44.689  -3.073  29.265  1.00103.93           C  
ATOM   2758  CE2 PHE A 203      43.290  -2.847  27.316  1.00103.93           C  
ATOM   2759  CZ  PHE A 203      44.510  -3.175  27.891  1.00103.93           C  
ATOM   2760  H   PHE A 203      40.323  -4.071  30.884  1.00  0.00           H  
ATOM   2761  HA  PHE A 203      41.987  -2.247  32.311  1.00  0.00           H  
ATOM   2762  HB3 PHE A 203      41.453  -0.685  30.373  1.00  0.00           H  
ATOM   2763  HB2 PHE A 203      40.338  -1.896  29.783  1.00  0.00           H  
ATOM   2764  HD1 PHE A 203      43.823  -2.543  31.139  1.00  0.00           H  
ATOM   2765  HD2 PHE A 203      41.305  -2.154  27.648  1.00  0.00           H  
ATOM   2766  HE1 PHE A 203      45.646  -3.312  29.704  1.00  0.00           H  
ATOM   2767  HE2 PHE A 203      43.161  -2.908  26.245  1.00  0.00           H  
ATOM   2768  HZ  PHE A 203      45.323  -3.504  27.264  1.00  0.00           H  
ATOM   2769  N   PHE A 204      38.771  -1.499  32.386  1.00112.54           N  
ATOM   2770  CA  PHE A 204      37.750  -0.780  33.152  1.00112.54           C  
ATOM   2771  C   PHE A 204      37.681  -1.152  34.643  1.00112.54           C  
ATOM   2772  O   PHE A 204      37.274  -0.315  35.446  1.00112.54           O  
ATOM   2773  CB  PHE A 204      36.370  -0.905  32.473  1.00112.54           C  
ATOM   2774  CG  PHE A 204      36.125   0.055  31.321  1.00112.54           C  
ATOM   2775  CD1 PHE A 204      36.316   1.443  31.496  1.00112.54           C  
ATOM   2776  CD2 PHE A 204      35.561  -0.405  30.112  1.00112.54           C  
ATOM   2777  CE1 PHE A 204      36.009   2.329  30.472  1.00112.54           C  
ATOM   2778  CE2 PHE A 204      35.260   0.497  29.098  1.00112.54           C  
ATOM   2779  CZ  PHE A 204      35.496   1.855  29.272  1.00112.54           C  
ATOM   2780  H   PHE A 204      38.432  -2.184  31.723  1.00  0.00           H  
ATOM   2781  HA  PHE A 204      38.043   0.267  33.140  1.00  0.00           H  
ATOM   2782  HB3 PHE A 204      35.567  -0.737  33.191  1.00  0.00           H  
ATOM   2783  HB2 PHE A 204      36.237  -1.929  32.123  1.00  0.00           H  
ATOM   2784  HD1 PHE A 204      36.672   1.830  32.437  1.00  0.00           H  
ATOM   2785  HD2 PHE A 204      35.364  -1.457  29.971  1.00  0.00           H  
ATOM   2786  HE1 PHE A 204      36.170   3.388  30.608  1.00  0.00           H  
ATOM   2787  HE2 PHE A 204      34.849   0.139  28.166  1.00  0.00           H  
ATOM   2788  HZ  PHE A 204      35.279   2.550  28.476  1.00  0.00           H  
ATOM   2789  N   LEU A 205      38.114  -2.374  34.988  1.00142.46           N  
ATOM   2790  CA  LEU A 205      38.298  -2.833  36.362  1.00142.46           C  
ATOM   2791  C   LEU A 205      39.605  -2.282  36.967  1.00142.46           C  
ATOM   2792  O   LEU A 205      39.647  -2.052  38.172  1.00142.46           O  
ATOM   2793  CB  LEU A 205      38.216  -4.382  36.367  1.00142.46           C  
ATOM   2794  CG  LEU A 205      38.096  -5.083  37.740  1.00142.46           C  
ATOM   2795  CD1 LEU A 205      39.425  -5.190  38.515  1.00142.46           C  
ATOM   2796  CD2 LEU A 205      36.944  -4.518  38.587  1.00142.46           C  
ATOM   2797  H   LEU A 205      38.397  -3.019  34.264  1.00  0.00           H  
ATOM   2798  HA  LEU A 205      37.471  -2.440  36.954  1.00  0.00           H  
ATOM   2799  HB3 LEU A 205      39.055  -4.805  35.816  1.00  0.00           H  
ATOM   2800  HB2 LEU A 205      37.331  -4.663  35.795  1.00  0.00           H  
ATOM   2801  HG  LEU A 205      37.816  -6.110  37.503  1.00  0.00           H  
ATOM   2802 HD11 LEU A 205      39.581  -6.205  38.880  1.00  0.00           H  
ATOM   2803 HD12 LEU A 205      40.283  -4.939  37.892  1.00  0.00           H  
ATOM   2804 HD13 LEU A 205      39.448  -4.530  39.380  1.00  0.00           H  
ATOM   2805 HD21 LEU A 205      36.524  -5.285  39.237  1.00  0.00           H  
ATOM   2806 HD22 LEU A 205      37.280  -3.691  39.211  1.00  0.00           H  
ATOM   2807 HD23 LEU A 205      36.130  -4.144  37.964  1.00  0.00           H  
ATOM   2808  N   LEU A 206      40.630  -2.057  36.125  1.00131.98           N  
ATOM   2809  CA  LEU A 206      41.963  -1.586  36.505  1.00131.98           C  
ATOM   2810  C   LEU A 206      41.996  -0.071  36.781  1.00131.98           C  
ATOM   2811  O   LEU A 206      42.722   0.328  37.688  1.00131.98           O  
ATOM   2812  CB  LEU A 206      42.982  -2.065  35.437  1.00131.98           C  
ATOM   2813  CG  LEU A 206      44.485  -2.112  35.808  1.00131.98           C  
ATOM   2814  CD1 LEU A 206      45.203  -0.762  35.701  1.00131.98           C  
ATOM   2815  CD2 LEU A 206      44.765  -2.827  37.141  1.00131.98           C  
ATOM   2816  H   LEU A 206      40.514  -2.289  35.148  1.00  0.00           H  
ATOM   2817  HA  LEU A 206      42.202  -2.083  37.445  1.00  0.00           H  
ATOM   2818  HB3 LEU A 206      42.843  -1.516  34.505  1.00  0.00           H  
ATOM   2819  HB2 LEU A 206      42.735  -3.098  35.204  1.00  0.00           H  
ATOM   2820  HG  LEU A 206      44.938  -2.738  35.039  1.00  0.00           H  
ATOM   2821 HD11 LEU A 206      45.962  -0.785  34.921  1.00  0.00           H  
ATOM   2822 HD12 LEU A 206      44.508   0.033  35.447  1.00  0.00           H  
ATOM   2823 HD13 LEU A 206      45.706  -0.489  36.629  1.00  0.00           H  
ATOM   2824 HD21 LEU A 206      45.704  -3.378  37.097  1.00  0.00           H  
ATOM   2825 HD22 LEU A 206      44.833  -2.121  37.968  1.00  0.00           H  
ATOM   2826 HD23 LEU A 206      43.985  -3.548  37.383  1.00  0.00           H  
ATOM   2827  N   LEU A 207      41.167   0.742  36.090  1.00146.59           N  
ATOM   2828  CA  LEU A 207      40.921   2.137  36.491  1.00146.59           C  
ATOM   2829  C   LEU A 207      40.083   2.247  37.773  1.00146.59           C  
ATOM   2830  O   LEU A 207      40.209   3.257  38.455  1.00146.59           O  
ATOM   2831  CB  LEU A 207      40.346   3.006  35.342  1.00146.59           C  
ATOM   2832  CG  LEU A 207      38.928   2.690  34.811  1.00146.59           C  
ATOM   2833  CD1 LEU A 207      37.788   3.158  35.747  1.00146.59           C  
ATOM   2834  CD2 LEU A 207      38.760   3.292  33.402  1.00146.59           C  
ATOM   2835  H   LEU A 207      40.603   0.372  35.337  1.00  0.00           H  
ATOM   2836  HA  LEU A 207      41.894   2.572  36.728  1.00  0.00           H  
ATOM   2837  HB3 LEU A 207      41.047   2.951  34.515  1.00  0.00           H  
ATOM   2838  HB2 LEU A 207      40.360   4.052  35.645  1.00  0.00           H  
ATOM   2839  HG  LEU A 207      38.856   1.612  34.711  1.00  0.00           H  
ATOM   2840 HD11 LEU A 207      37.324   2.307  36.246  1.00  0.00           H  
ATOM   2841 HD12 LEU A 207      38.142   3.838  36.521  1.00  0.00           H  
ATOM   2842 HD13 LEU A 207      36.988   3.681  35.223  1.00  0.00           H  
ATOM   2843 HD21 LEU A 207      37.774   3.718  33.221  1.00  0.00           H  
ATOM   2844 HD22 LEU A 207      39.475   4.092  33.230  1.00  0.00           H  
ATOM   2845 HD23 LEU A 207      38.926   2.534  32.638  1.00  0.00           H  
ATOM   2846  N   SER A 208      39.253   1.233  38.073  1.00 96.24           N  
ATOM   2847  CA  SER A 208      38.408   1.189  39.265  1.00 96.24           C  
ATOM   2848  C   SER A 208      39.137   0.654  40.509  1.00 96.24           C  
ATOM   2849  O   SER A 208      38.811   1.067  41.621  1.00 96.24           O  
ATOM   2850  CB  SER A 208      37.112   0.423  38.955  1.00 96.24           C  
ATOM   2851  OG  SER A 208      36.055   1.349  38.809  1.00 96.24           O  
ATOM   2852  H   SER A 208      39.192   0.440  37.452  1.00  0.00           H  
ATOM   2853  HA  SER A 208      38.137   2.212  39.515  1.00  0.00           H  
ATOM   2854  HB3 SER A 208      36.854  -0.264  39.762  1.00  0.00           H  
ATOM   2855  HB2 SER A 208      37.200  -0.186  38.057  1.00  0.00           H  
ATOM   2856  HG  SER A 208      35.767   1.622  39.683  1.00  0.00           H  
ATOM   2857  N   LEU A 209      40.163  -0.185  40.295  1.00139.13           N  
ATOM   2858  CA  LEU A 209      41.199  -0.516  41.274  1.00139.13           C  
ATOM   2859  C   LEU A 209      41.953   0.746  41.715  1.00139.13           C  
ATOM   2860  O   LEU A 209      42.199   0.920  42.908  1.00139.13           O  
ATOM   2861  CB  LEU A 209      42.137  -1.589  40.663  1.00139.13           C  
ATOM   2862  CG  LEU A 209      43.460  -1.928  41.405  1.00139.13           C  
ATOM   2863  CD1 LEU A 209      43.302  -2.222  42.911  1.00139.13           C  
ATOM   2864  CD2 LEU A 209      44.210  -3.060  40.675  1.00139.13           C  
ATOM   2865  H   LEU A 209      40.324  -0.527  39.358  1.00  0.00           H  
ATOM   2866  HA  LEU A 209      40.705  -0.936  42.146  1.00  0.00           H  
ATOM   2867  HB3 LEU A 209      42.416  -1.265  39.662  1.00  0.00           H  
ATOM   2868  HB2 LEU A 209      41.562  -2.498  40.501  1.00  0.00           H  
ATOM   2869  HG  LEU A 209      44.097  -1.048  41.339  1.00  0.00           H  
ATOM   2870 HD11 LEU A 209      43.755  -1.430  43.508  1.00  0.00           H  
ATOM   2871 HD12 LEU A 209      42.262  -2.288  43.207  1.00  0.00           H  
ATOM   2872 HD13 LEU A 209      43.773  -3.155  43.220  1.00  0.00           H  
ATOM   2873 HD21 LEU A 209      44.339  -3.952  41.288  1.00  0.00           H  
ATOM   2874 HD22 LEU A 209      43.684  -3.380  39.776  1.00  0.00           H  
ATOM   2875 HD23 LEU A 209      45.204  -2.734  40.371  1.00  0.00           H  
ATOM   2876  N   PHE A 210      42.270   1.607  40.736  1.00 87.79           N  
ATOM   2877  CA  PHE A 210      43.060   2.808  40.939  1.00 87.79           C  
ATOM   2878  C   PHE A 210      42.277   4.034  41.418  1.00 87.79           C  
ATOM   2879  O   PHE A 210      42.671   4.580  42.436  1.00 87.79           O  
ATOM   2880  CB  PHE A 210      43.983   3.053  39.746  1.00 87.79           C  
ATOM   2881  CG  PHE A 210      45.301   2.303  39.879  1.00 87.79           C  
ATOM   2882  CD1 PHE A 210      45.362   0.900  39.741  1.00 87.79           C  
ATOM   2883  CD2 PHE A 210      46.461   2.990  40.288  1.00 87.79           C  
ATOM   2884  CE1 PHE A 210      46.561   0.230  39.941  1.00 87.79           C  
ATOM   2885  CE2 PHE A 210      47.649   2.305  40.495  1.00 87.79           C  
ATOM   2886  CZ  PHE A 210      47.701   0.930  40.314  1.00 87.79           C  
ATOM   2887  H   PHE A 210      42.018   1.392  39.782  1.00  0.00           H  
ATOM   2888  HA  PHE A 210      43.734   2.572  41.758  1.00  0.00           H  
ATOM   2889  HB3 PHE A 210      44.193   4.115  39.614  1.00  0.00           H  
ATOM   2890  HB2 PHE A 210      43.464   2.733  38.845  1.00  0.00           H  
ATOM   2891  HD1 PHE A 210      44.482   0.340  39.471  1.00  0.00           H  
ATOM   2892  HD2 PHE A 210      46.428   4.057  40.410  1.00  0.00           H  
ATOM   2893  HE1 PHE A 210      46.605  -0.841  39.815  1.00  0.00           H  
ATOM   2894  HE2 PHE A 210      48.535   2.843  40.796  1.00  0.00           H  
ATOM   2895  HZ  PHE A 210      48.628   0.401  40.473  1.00  0.00           H  
ATOM   2896  N   LEU A 211      41.162   4.439  40.790  1.00135.17           N  
ATOM   2897  CA  LEU A 211      40.347   5.559  41.297  1.00135.17           C  
ATOM   2898  C   LEU A 211      39.662   5.265  42.659  1.00135.17           C  
ATOM   2899  O   LEU A 211      39.287   6.210  43.351  1.00135.17           O  
ATOM   2900  CB  LEU A 211      39.484   6.185  40.159  1.00135.17           C  
ATOM   2901  CG  LEU A 211      37.944   6.235  40.289  1.00135.17           C  
ATOM   2902  CD1 LEU A 211      37.321   7.073  39.153  1.00135.17           C  
ATOM   2903  CD2 LEU A 211      37.307   4.840  40.376  1.00135.17           C  
ATOM   2904  H   LEU A 211      40.829   3.966  39.958  1.00  0.00           H  
ATOM   2905  HA  LEU A 211      41.064   6.345  41.534  1.00  0.00           H  
ATOM   2906  HB3 LEU A 211      39.729   5.715  39.207  1.00  0.00           H  
ATOM   2907  HB2 LEU A 211      39.830   7.213  40.041  1.00  0.00           H  
ATOM   2908  HG  LEU A 211      37.719   6.762  41.217  1.00  0.00           H  
ATOM   2909 HD11 LEU A 211      36.948   6.456  38.337  1.00  0.00           H  
ATOM   2910 HD12 LEU A 211      36.481   7.660  39.520  1.00  0.00           H  
ATOM   2911 HD13 LEU A 211      38.037   7.769  38.718  1.00  0.00           H  
ATOM   2912 HD21 LEU A 211      36.567   4.818  41.174  1.00  0.00           H  
ATOM   2913 HD22 LEU A 211      36.807   4.540  39.455  1.00  0.00           H  
ATOM   2914 HD23 LEU A 211      38.050   4.079  40.601  1.00  0.00           H  
ATOM   2915  N   GLY A 212      39.603   3.976  43.053  1.00 32.24           N  
ATOM   2916  CA  GLY A 212      39.249   3.525  44.397  1.00 32.24           C  
ATOM   2917  C   GLY A 212      40.443   3.654  45.359  1.00 32.24           C  
ATOM   2918  O   GLY A 212      40.249   4.117  46.483  1.00 32.24           O  
ATOM   2919  H   GLY A 212      39.918   3.263  42.412  1.00  0.00           H  
ATOM   2920  HA3 GLY A 212      38.944   2.480  44.351  1.00  0.00           H  
ATOM   2921  HA2 GLY A 212      38.401   4.092  44.779  1.00  0.00           H  
ATOM   2922  N   THR A 213      41.673   3.292  44.933  1.00123.94           N  
ATOM   2923  CA  THR A 213      42.887   3.447  45.752  1.00123.94           C  
ATOM   2924  C   THR A 213      43.395   4.908  45.802  1.00123.94           C  
ATOM   2925  O   THR A 213      44.289   5.197  46.589  1.00123.94           O  
ATOM   2926  CB  THR A 213      44.048   2.480  45.344  1.00123.94           C  
ATOM   2927  OG1 THR A 213      44.854   2.223  46.474  1.00123.94           O  
ATOM   2928  CG2 THR A 213      45.062   2.976  44.293  1.00123.94           C  
ATOM   2929  H   THR A 213      41.800   2.913  44.005  1.00  0.00           H  
ATOM   2930  HA  THR A 213      42.609   3.188  46.775  1.00  0.00           H  
ATOM   2931  HB  THR A 213      43.625   1.531  45.019  1.00  0.00           H  
ATOM   2932  HG1 THR A 213      45.381   3.006  46.651  1.00  0.00           H  
ATOM   2933 HG21 THR A 213      45.676   2.154  43.927  1.00  0.00           H  
ATOM   2934 HG22 THR A 213      44.577   3.426  43.441  1.00  0.00           H  
ATOM   2935 HG23 THR A 213      45.741   3.731  44.693  1.00  0.00           H  
ATOM   2936  N   CYS A 214      42.757   5.818  45.025  1.00107.54           N  
ATOM   2937  CA  CYS A 214      42.907   7.297  44.950  1.00107.54           C  
ATOM   2938  C   CYS A 214      42.249   8.041  46.133  1.00107.54           C  
ATOM   2939  O   CYS A 214      42.142   9.271  46.165  1.00107.54           O  
ATOM   2940  CB  CYS A 214      42.311   7.861  43.640  1.00107.54           C  
ATOM   2941  SG  CYS A 214      42.960   9.511  43.231  1.00107.54           S  
ATOM   2942  H   CYS A 214      42.119   5.435  44.339  1.00  0.00           H  
ATOM   2943  HA  CYS A 214      43.975   7.518  44.981  1.00  0.00           H  
ATOM   2944  HB3 CYS A 214      41.225   7.919  43.700  1.00  0.00           H  
ATOM   2945  HB2 CYS A 214      42.527   7.206  42.810  1.00  0.00           H  
ATOM   2946  HG  CYS A 214      42.649  10.026  44.430  1.00  0.00           H  
ATOM   2947  N   ALA A 215      41.742   7.253  47.063  1.00106.85           N  
ATOM   2948  CA  ALA A 215      41.226   7.661  48.354  1.00106.85           C  
ATOM   2949  C   ALA A 215      41.817   6.832  49.510  1.00106.85           C  
ATOM   2950  O   ALA A 215      41.564   7.183  50.659  1.00106.85           O  
ATOM   2951  CB  ALA A 215      39.702   7.528  48.276  1.00106.85           C  
ATOM   2952  H   ALA A 215      41.418   6.357  46.728  1.00  0.00           H  
ATOM   2953  HA  ALA A 215      41.482   8.703  48.548  1.00  0.00           H  
ATOM   2954  HB1 ALA A 215      39.231   8.000  49.135  1.00  0.00           H  
ATOM   2955  HB2 ALA A 215      39.306   8.027  47.390  1.00  0.00           H  
ATOM   2956  HB3 ALA A 215      39.390   6.485  48.227  1.00  0.00           H  
ATOM   2957  N   MET A 216      42.602   5.778  49.212  1.00 79.83           N  
ATOM   2958  CA  MET A 216      43.312   4.973  50.209  1.00 79.83           C  
ATOM   2959  C   MET A 216      44.806   5.309  50.255  1.00 79.83           C  
ATOM   2960  O   MET A 216      45.309   5.625  51.327  1.00 79.83           O  
ATOM   2961  CB  MET A 216      43.189   3.473  49.914  1.00 79.83           C  
ATOM   2962  CG  MET A 216      41.813   2.842  50.034  1.00 79.83           C  
ATOM   2963  SD  MET A 216      41.980   1.055  50.299  1.00 79.83           S  
ATOM   2964  CE  MET A 216      42.240   0.960  52.088  1.00 79.83           C  
ATOM   2965  H   MET A 216      42.787   5.560  48.243  1.00  0.00           H  
ATOM   2966  HA  MET A 216      42.907   5.156  51.203  1.00  0.00           H  
ATOM   2967  HB3 MET A 216      43.832   2.938  50.604  1.00  0.00           H  
ATOM   2968  HB2 MET A 216      43.566   3.263  48.914  1.00  0.00           H  
ATOM   2969  HG3 MET A 216      41.250   3.029  49.120  1.00  0.00           H  
ATOM   2970  HG2 MET A 216      41.244   3.278  50.849  1.00  0.00           H  
ATOM   2971  HE1 MET A 216      42.508  -0.056  52.374  1.00  0.00           H  
ATOM   2972  HE2 MET A 216      43.037   1.630  52.407  1.00  0.00           H  
ATOM   2973  HE3 MET A 216      41.321   1.225  52.607  1.00  0.00           H  
ATOM   2974  N   LEU A 217      45.487   5.170  49.106  1.00148.88           N  
ATOM   2975  CA  LEU A 217      46.917   5.396  48.909  1.00148.88           C  
ATOM   2976  C   LEU A 217      47.258   6.885  48.973  1.00148.88           C  
ATOM   2977  O   LEU A 217      48.314   7.217  49.504  1.00148.88           O  
ATOM   2978  CB  LEU A 217      47.340   4.753  47.555  1.00148.88           C  
ATOM   2979  CG  LEU A 217      48.834   4.826  47.127  1.00148.88           C  
ATOM   2980  CD1 LEU A 217      49.704   3.708  47.730  1.00148.88           C  
ATOM   2981  CD2 LEU A 217      48.977   4.863  45.585  1.00148.88           C  
ATOM   2982  H   LEU A 217      44.977   4.923  48.268  1.00  0.00           H  
ATOM   2983  HA  LEU A 217      47.457   4.933  49.731  1.00  0.00           H  
ATOM   2984  HB3 LEU A 217      46.759   5.266  46.791  1.00  0.00           H  
ATOM   2985  HB2 LEU A 217      47.005   3.717  47.516  1.00  0.00           H  
ATOM   2986  HG  LEU A 217      49.264   5.754  47.490  1.00  0.00           H  
ATOM   2987 HD11 LEU A 217      50.500   3.390  47.058  1.00  0.00           H  
ATOM   2988 HD12 LEU A 217      50.198   4.058  48.633  1.00  0.00           H  
ATOM   2989 HD13 LEU A 217      49.128   2.818  47.974  1.00  0.00           H  
ATOM   2990 HD21 LEU A 217      49.538   4.016  45.192  1.00  0.00           H  
ATOM   2991 HD22 LEU A 217      48.018   4.854  45.068  1.00  0.00           H  
ATOM   2992 HD23 LEU A 217      49.500   5.765  45.266  1.00  0.00           H  
ATOM   2993  N   VAL A 218      46.450   7.760  48.376  1.00252.10           N  
ATOM   2994  CA  VAL A 218      46.807   9.167  48.239  1.00252.10           C  
ATOM   2995  C   VAL A 218      45.528   9.921  47.907  1.00252.10           C  
ATOM   2996  O   VAL A 218      44.740   9.386  47.136  1.00252.10           O  
ATOM   2997  CB  VAL A 218      47.767   9.478  47.045  1.00252.10           C  
ATOM   2998  CG1 VAL A 218      48.716  10.614  47.435  1.00252.10           C  
ATOM   2999  CG2 VAL A 218      48.552   8.279  46.501  1.00252.10           C  
ATOM   3000  H   VAL A 218      45.592   7.487  47.915  1.00  0.00           H  
ATOM   3001  HA  VAL A 218      47.210   9.533  49.186  1.00  0.00           H  
ATOM   3002  HB  VAL A 218      47.203   9.837  46.179  1.00  0.00           H  
ATOM   3003 HG11 VAL A 218      49.357  10.886  46.605  1.00  0.00           H  
ATOM   3004 HG12 VAL A 218      48.162  11.509  47.713  1.00  0.00           H  
ATOM   3005 HG13 VAL A 218      49.353  10.332  48.275  1.00  0.00           H  
ATOM   3006 HG21 VAL A 218      49.054   8.528  45.582  1.00  0.00           H  
ATOM   3007 HG22 VAL A 218      49.307   7.940  47.208  1.00  0.00           H  
ATOM   3008 HG23 VAL A 218      47.895   7.452  46.240  1.00  0.00           H  
ATOM   3009  N   LYS A 219      45.378  11.142  48.428  1.00270.24           N  
ATOM   3010  CA  LYS A 219      44.203  11.995  48.244  1.00270.24           C  
ATOM   3011  C   LYS A 219      42.922  11.376  48.829  1.00270.24           C  
ATOM   3012  O   LYS A 219      43.007  10.408  49.581  1.00270.24           O  
ATOM   3013  CB  LYS A 219      44.109  12.524  46.782  1.00270.24           C  
ATOM   3014  CG  LYS A 219      44.754  13.911  46.584  1.00270.24           C  
ATOM   3015  CD  LYS A 219      46.226  14.021  47.015  1.00270.24           C  
ATOM   3016  CE  LYS A 219      46.821  15.412  46.753  1.00270.24           C  
ATOM   3017  NZ  LYS A 219      48.141  15.564  47.402  1.00270.24           N1+
ATOM   3018  H   LYS A 219      46.069  11.457  49.104  1.00  0.00           H  
ATOM   3019  HA  LYS A 219      44.372  12.848  48.895  1.00  0.00           H  
ATOM   3020  HB3 LYS A 219      43.069  12.620  46.471  1.00  0.00           H  
ATOM   3021  HB2 LYS A 219      44.527  11.806  46.077  1.00  0.00           H  
ATOM   3022  HG3 LYS A 219      44.171  14.648  47.135  1.00  0.00           H  
ATOM   3023  HG2 LYS A 219      44.671  14.184  45.532  1.00  0.00           H  
ATOM   3024  HD3 LYS A 219      46.805  13.270  46.492  1.00  0.00           H  
ATOM   3025  HD2 LYS A 219      46.341  13.778  48.068  1.00  0.00           H  
ATOM   3026  HE3 LYS A 219      46.165  16.186  47.149  1.00  0.00           H  
ATOM   3027  HE2 LYS A 219      46.922  15.589  45.682  1.00  0.00           H  
ATOM   3028  HZ1 LYS A 219      48.512  16.481  47.203  1.00  0.00           H  
ATOM   3029  HZ2 LYS A 219      48.035  15.456  48.402  1.00  0.00           H  
ATOM   3030  HZ3 LYS A 219      48.774  14.860  47.050  1.00  0.00           H  
ATOM   3031  N   GLU A 220      41.776  12.022  48.598  1.00308.47           N  
ATOM   3032  CA  GLU A 220      40.551  11.767  49.355  1.00308.47           C  
ATOM   3033  C   GLU A 220      39.407  11.230  48.488  1.00308.47           C  
ATOM   3034  O   GLU A 220      38.319  11.010  49.015  1.00308.47           O  
ATOM   3035  CB  GLU A 220      40.132  13.074  50.059  1.00308.47           C  
ATOM   3036  CG  GLU A 220      41.265  13.687  50.903  1.00308.47           C  
ATOM   3037  CD  GLU A 220      40.781  14.775  51.845  1.00308.47           C  
ATOM   3038  OE1 GLU A 220      40.129  15.738  51.397  1.00308.47           O  
ATOM   3039  OE2 GLU A 220      41.185  14.753  53.024  1.00308.47           O1-
ATOM   3040  H   GLU A 220      41.771  12.831  48.000  1.00  0.00           H  
ATOM   3041  HA  GLU A 220      40.719  11.013  50.125  1.00  0.00           H  
ATOM   3042  HB3 GLU A 220      39.266  12.880  50.692  1.00  0.00           H  
ATOM   3043  HB2 GLU A 220      39.795  13.807  49.324  1.00  0.00           H  
ATOM   3044  HG3 GLU A 220      42.029  14.124  50.260  1.00  0.00           H  
ATOM   3045  HG2 GLU A 220      41.762  12.915  51.488  1.00  0.00           H  
ATOM   3046  N   THR A 221      39.627  11.080  47.179  1.00284.60           N  
ATOM   3047  CA  THR A 221      38.558  10.827  46.225  1.00284.60           C  
ATOM   3048  C   THR A 221      39.139  10.505  44.839  1.00284.60           C  
ATOM   3049  O   THR A 221      39.141   9.341  44.450  1.00284.60           O  
ATOM   3050  CB  THR A 221      37.468  11.962  46.197  1.00284.60           C  
ATOM   3051  OG1 THR A 221      36.642  11.953  45.043  1.00284.60           O  
ATOM   3052  CG2 THR A 221      37.994  13.399  46.335  1.00284.60           C  
ATOM   3053  H   THR A 221      40.574  11.056  46.823  1.00  0.00           H  
ATOM   3054  HA  THR A 221      38.059   9.914  46.557  1.00  0.00           H  
ATOM   3055  HB  THR A 221      36.797  11.784  47.037  1.00  0.00           H  
ATOM   3056  HG1 THR A 221      35.958  11.289  45.189  1.00  0.00           H  
ATOM   3057 HG21 THR A 221      37.188  14.119  46.201  1.00  0.00           H  
ATOM   3058 HG22 THR A 221      38.406  13.585  47.325  1.00  0.00           H  
ATOM   3059 HG23 THR A 221      38.767  13.618  45.611  1.00  0.00           H  
ATOM   3060  N   GLY A 222      39.555  11.526  44.076  1.00232.24           N  
ATOM   3061  CA  GLY A 222      39.933  11.419  42.660  1.00232.24           C  
ATOM   3062  C   GLY A 222      38.693  11.286  41.762  1.00232.24           C  
ATOM   3063  O   GLY A 222      38.584  11.970  40.746  1.00232.24           O  
ATOM   3064  H   GLY A 222      39.450  12.455  44.447  1.00  0.00           H  
ATOM   3065  HA3 GLY A 222      40.552  10.543  42.490  1.00  0.00           H  
ATOM   3066  HA2 GLY A 222      40.515  12.292  42.367  1.00  0.00           H  
ATOM   3067  N   ILE A 223      37.720  10.463  42.166  1.00113.26           N  
ATOM   3068  CA  ILE A 223      36.431  10.283  41.509  1.00113.26           C  
ATOM   3069  C   ILE A 223      35.607  11.589  41.375  1.00113.26           C  
ATOM   3070  O   ILE A 223      34.826  11.689  40.433  1.00113.26           O  
ATOM   3071  CB  ILE A 223      35.609   9.140  42.173  1.00113.26           C  
ATOM   3072  CG1 ILE A 223      34.333   8.764  41.384  1.00113.26           C  
ATOM   3073  CG2 ILE A 223      35.291   9.371  43.663  1.00113.26           C  
ATOM   3074  CD1 ILE A 223      33.838   7.336  41.661  1.00113.26           C  
ATOM   3075  H   ILE A 223      37.905   9.892  42.986  1.00  0.00           H  
ATOM   3076  HA  ILE A 223      36.660   9.960  40.494  1.00  0.00           H  
ATOM   3077  HB  ILE A 223      36.254   8.263  42.138  1.00  0.00           H  
ATOM   3078 HG13 ILE A 223      34.519   8.853  40.313  1.00  0.00           H  
ATOM   3079 HG12 ILE A 223      33.533   9.474  41.600  1.00  0.00           H  
ATOM   3080 HG21 ILE A 223      34.756   8.522  44.088  1.00  0.00           H  
ATOM   3081 HG22 ILE A 223      36.205   9.478  44.246  1.00  0.00           H  
ATOM   3082 HG23 ILE A 223      34.672  10.255  43.813  1.00  0.00           H  
ATOM   3083 HD11 ILE A 223      33.116   7.025  40.905  1.00  0.00           H  
ATOM   3084 HD12 ILE A 223      34.656   6.615  41.645  1.00  0.00           H  
ATOM   3085 HD13 ILE A 223      33.347   7.264  42.631  1.00  0.00           H  
ATOM   3086  N   THR A 224      35.857  12.594  42.231  1.00134.34           N  
ATOM   3087  CA  THR A 224      35.334  13.957  42.088  1.00134.34           C  
ATOM   3088  C   THR A 224      35.691  14.599  40.721  1.00134.34           C  
ATOM   3089  O   THR A 224      34.786  14.942  39.957  1.00134.34           O  
ATOM   3090  CB  THR A 224      35.776  14.876  43.270  1.00134.34           C  
ATOM   3091  OG1 THR A 224      35.180  16.155  43.175  1.00134.34           O  
ATOM   3092  CG2 THR A 224      37.289  15.104  43.418  1.00134.34           C  
ATOM   3093  H   THR A 224      36.446  12.422  43.038  1.00  0.00           H  
ATOM   3094  HA  THR A 224      34.246  13.878  42.124  1.00  0.00           H  
ATOM   3095  HB  THR A 224      35.421  14.424  44.195  1.00  0.00           H  
ATOM   3096  HG1 THR A 224      35.684  16.795  43.691  1.00  0.00           H  
ATOM   3097 HG21 THR A 224      37.510  15.607  44.356  1.00  0.00           H  
ATOM   3098 HG22 THR A 224      37.832  14.160  43.415  1.00  0.00           H  
ATOM   3099 HG23 THR A 224      37.701  15.733  42.630  1.00  0.00           H  
ATOM   3100  N   VAL A 225      36.994  14.659  40.388  1.00131.36           N  
ATOM   3101  CA  VAL A 225      37.468  15.202  39.117  1.00131.36           C  
ATOM   3102  C   VAL A 225      37.108  14.271  37.949  1.00131.36           C  
ATOM   3103  O   VAL A 225      36.732  14.756  36.883  1.00131.36           O  
ATOM   3104  CB  VAL A 225      38.983  15.567  39.119  1.00131.36           C  
ATOM   3105  CG1 VAL A 225      39.940  14.442  39.545  1.00131.36           C  
ATOM   3106  CG2 VAL A 225      39.469  16.199  37.800  1.00131.36           C  
ATOM   3107  H   VAL A 225      37.685  14.234  40.986  1.00  0.00           H  
ATOM   3108  HA  VAL A 225      36.946  16.144  38.962  1.00  0.00           H  
ATOM   3109  HB  VAL A 225      39.088  16.347  39.866  1.00  0.00           H  
ATOM   3110 HG11 VAL A 225      40.979  14.759  39.460  1.00  0.00           H  
ATOM   3111 HG12 VAL A 225      39.787  14.176  40.590  1.00  0.00           H  
ATOM   3112 HG13 VAL A 225      39.821  13.547  38.936  1.00  0.00           H  
ATOM   3113 HG21 VAL A 225      40.481  16.591  37.901  1.00  0.00           H  
ATOM   3114 HG22 VAL A 225      39.484  15.482  36.981  1.00  0.00           H  
ATOM   3115 HG23 VAL A 225      38.827  17.026  37.497  1.00  0.00           H  
ATOM   3116  N   PHE A 226      37.149  12.955  38.198  1.00101.77           N  
ATOM   3117  CA  PHE A 226      36.789  11.945  37.209  1.00101.77           C  
ATOM   3118  C   PHE A 226      35.317  12.059  36.781  1.00101.77           C  
ATOM   3119  O   PHE A 226      35.031  12.044  35.585  1.00101.77           O  
ATOM   3120  CB  PHE A 226      37.124  10.535  37.741  1.00101.77           C  
ATOM   3121  CG  PHE A 226      37.692   9.632  36.668  1.00101.77           C  
ATOM   3122  CD1 PHE A 226      39.088   9.573  36.480  1.00101.77           C  
ATOM   3123  CD2 PHE A 226      36.840   9.032  35.715  1.00101.77           C  
ATOM   3124  CE1 PHE A 226      39.605   8.917  35.376  1.00101.77           C  
ATOM   3125  CE2 PHE A 226      37.381   8.368  34.624  1.00101.77           C  
ATOM   3126  CZ  PHE A 226      38.757   8.317  34.454  1.00101.77           C  
ATOM   3127  H   PHE A 226      37.469  12.635  39.105  1.00  0.00           H  
ATOM   3128  HA  PHE A 226      37.393  12.154  36.333  1.00  0.00           H  
ATOM   3129  HB3 PHE A 226      36.238  10.057  38.160  1.00  0.00           H  
ATOM   3130  HB2 PHE A 226      37.851  10.585  38.552  1.00  0.00           H  
ATOM   3131  HD1 PHE A 226      39.759  10.074  37.163  1.00  0.00           H  
ATOM   3132  HD2 PHE A 226      35.767   9.112  35.810  1.00  0.00           H  
ATOM   3133  HE1 PHE A 226      40.671   8.905  35.216  1.00  0.00           H  
ATOM   3134  HE2 PHE A 226      36.731   7.917  33.889  1.00  0.00           H  
ATOM   3135  HZ  PHE A 226      39.173   7.824  33.590  1.00  0.00           H  
ATOM   3136  N   GLY A 227      34.417  12.222  37.758  1.00 25.43           N  
ATOM   3137  CA  GLY A 227      32.979  12.321  37.556  1.00 25.43           C  
ATOM   3138  C   GLY A 227      32.629  13.559  36.730  1.00 25.43           C  
ATOM   3139  O   GLY A 227      31.930  13.432  35.727  1.00 25.43           O  
ATOM   3140  H   GLY A 227      34.727  12.227  38.729  1.00  0.00           H  
ATOM   3141  HA3 GLY A 227      32.483  12.380  38.525  1.00  0.00           H  
ATOM   3142  HA2 GLY A 227      32.611  11.424  37.056  1.00  0.00           H  
ATOM   3143  N   VAL A 228      33.143  14.741  37.100  1.00 65.21           N  
ATOM   3144  CA  VAL A 228      32.847  15.976  36.369  1.00 65.21           C  
ATOM   3145  C   VAL A 228      33.453  16.007  34.947  1.00 65.21           C  
ATOM   3146  O   VAL A 228      32.796  16.499  34.028  1.00 65.21           O  
ATOM   3147  CB  VAL A 228      33.268  17.248  37.144  1.00 65.21           C  
ATOM   3148  CG1 VAL A 228      32.489  17.393  38.462  1.00 65.21           C  
ATOM   3149  CG2 VAL A 228      34.776  17.374  37.403  1.00 65.21           C  
ATOM   3150  H   VAL A 228      33.739  14.811  37.918  1.00  0.00           H  
ATOM   3151  HA  VAL A 228      31.764  16.025  36.250  1.00  0.00           H  
ATOM   3152  HB  VAL A 228      32.971  18.093  36.523  1.00  0.00           H  
ATOM   3153 HG11 VAL A 228      32.730  18.333  38.960  1.00  0.00           H  
ATOM   3154 HG12 VAL A 228      31.413  17.382  38.289  1.00  0.00           H  
ATOM   3155 HG13 VAL A 228      32.722  16.587  39.160  1.00  0.00           H  
ATOM   3156 HG21 VAL A 228      35.013  18.278  37.960  1.00  0.00           H  
ATOM   3157 HG22 VAL A 228      35.111  16.530  37.990  1.00  0.00           H  
ATOM   3158 HG23 VAL A 228      35.361  17.399  36.485  1.00  0.00           H  
ATOM   3159  N   CYS A 229      34.647  15.426  34.765  1.00 56.70           N  
ATOM   3160  CA  CYS A 229      35.291  15.330  33.454  1.00 56.70           C  
ATOM   3161  C   CYS A 229      34.572  14.314  32.550  1.00 56.70           C  
ATOM   3162  O   CYS A 229      34.396  14.593  31.364  1.00 56.70           O  
ATOM   3163  CB  CYS A 229      36.794  15.033  33.548  1.00 56.70           C  
ATOM   3164  SG  CYS A 229      37.595  16.394  34.444  1.00 56.70           S  
ATOM   3165  H   CYS A 229      35.153  15.038  35.554  1.00  0.00           H  
ATOM   3166  HA  CYS A 229      35.193  16.302  32.966  1.00  0.00           H  
ATOM   3167  HB3 CYS A 229      37.243  14.944  32.558  1.00  0.00           H  
ATOM   3168  HB2 CYS A 229      36.973  14.095  34.074  1.00  0.00           H  
ATOM   3169  HG  CYS A 229      37.265  15.915  35.656  1.00  0.00           H  
ATOM   3170  N   LEU A 230      34.081  13.206  33.129  1.00114.90           N  
ATOM   3171  CA  LEU A 230      33.202  12.260  32.444  1.00114.90           C  
ATOM   3172  C   LEU A 230      31.867  12.920  32.054  1.00114.90           C  
ATOM   3173  O   LEU A 230      31.478  12.814  30.895  1.00114.90           O  
ATOM   3174  CB  LEU A 230      33.021  10.978  33.293  1.00114.90           C  
ATOM   3175  CG  LEU A 230      32.124   9.880  32.669  1.00114.90           C  
ATOM   3176  CD1 LEU A 230      32.624   9.425  31.283  1.00114.90           C  
ATOM   3177  CD2 LEU A 230      31.953   8.691  33.638  1.00114.90           C  
ATOM   3178  H   LEU A 230      34.293  12.999  34.102  1.00  0.00           H  
ATOM   3179  HA  LEU A 230      33.703  11.982  31.516  1.00  0.00           H  
ATOM   3180  HB3 LEU A 230      32.611  11.256  34.264  1.00  0.00           H  
ATOM   3181  HB2 LEU A 230      34.005  10.553  33.498  1.00  0.00           H  
ATOM   3182  HG  LEU A 230      31.126  10.298  32.530  1.00  0.00           H  
ATOM   3183 HD11 LEU A 230      32.079   9.934  30.485  1.00  0.00           H  
ATOM   3184 HD12 LEU A 230      33.681   9.645  31.138  1.00  0.00           H  
ATOM   3185 HD13 LEU A 230      32.497   8.356  31.115  1.00  0.00           H  
ATOM   3186 HD21 LEU A 230      32.420   7.778  33.269  1.00  0.00           H  
ATOM   3187 HD22 LEU A 230      32.391   8.892  34.616  1.00  0.00           H  
ATOM   3188 HD23 LEU A 230      30.898   8.471  33.799  1.00  0.00           H  
ATOM   3189  N   VAL A 231      31.230  13.649  32.985  1.00110.96           N  
ATOM   3190  CA  VAL A 231      30.019  14.445  32.742  1.00110.96           C  
ATOM   3191  C   VAL A 231      30.183  15.441  31.571  1.00110.96           C  
ATOM   3192  O   VAL A 231      29.332  15.493  30.687  1.00110.96           O  
ATOM   3193  CB  VAL A 231      29.524  15.160  34.034  1.00110.96           C  
ATOM   3194  CG1 VAL A 231      28.562  16.351  33.835  1.00110.96           C  
ATOM   3195  CG2 VAL A 231      28.863  14.145  34.985  1.00110.96           C  
ATOM   3196  H   VAL A 231      31.599  13.662  33.933  1.00  0.00           H  
ATOM   3197  HA  VAL A 231      29.232  13.750  32.470  1.00  0.00           H  
ATOM   3198  HB  VAL A 231      30.400  15.553  34.545  1.00  0.00           H  
ATOM   3199 HG11 VAL A 231      28.205  16.728  34.793  1.00  0.00           H  
ATOM   3200 HG12 VAL A 231      29.042  17.190  33.332  1.00  0.00           H  
ATOM   3201 HG13 VAL A 231      27.689  16.058  33.251  1.00  0.00           H  
ATOM   3202 HG21 VAL A 231      28.661  14.589  35.960  1.00  0.00           H  
ATOM   3203 HG22 VAL A 231      27.916  13.787  34.581  1.00  0.00           H  
ATOM   3204 HG23 VAL A 231      29.488  13.269  35.152  1.00  0.00           H  
ATOM   3205  N   TYR A 232      31.311  16.153  31.546  1.00140.18           N  
ATOM   3206  CA  TYR A 232      31.716  17.071  30.480  1.00140.18           C  
ATOM   3207  C   TYR A 232      31.881  16.372  29.106  1.00140.18           C  
ATOM   3208  O   TYR A 232      31.472  16.920  28.073  1.00140.18           O  
ATOM   3209  CB  TYR A 232      32.990  17.775  30.987  1.00140.18           C  
ATOM   3210  CG  TYR A 232      33.652  18.855  30.154  1.00140.18           C  
ATOM   3211  CD1 TYR A 232      32.920  19.698  29.289  1.00140.18           C  
ATOM   3212  CD2 TYR A 232      35.033  19.066  30.327  1.00140.18           C  
ATOM   3213  CE1 TYR A 232      33.572  20.743  28.605  1.00140.18           C  
ATOM   3214  CE2 TYR A 232      35.674  20.128  29.669  1.00140.18           C  
ATOM   3215  CZ  TYR A 232      34.949  20.962  28.800  1.00140.18           C  
ATOM   3216  OH  TYR A 232      35.589  21.977  28.155  1.00140.18           O  
ATOM   3217  H   TYR A 232      31.947  16.071  32.335  1.00  0.00           H  
ATOM   3218  HA  TYR A 232      30.926  17.815  30.379  1.00  0.00           H  
ATOM   3219  HB3 TYR A 232      33.746  17.019  31.188  1.00  0.00           H  
ATOM   3220  HB2 TYR A 232      32.777  18.238  31.951  1.00  0.00           H  
ATOM   3221  HD1 TYR A 232      31.859  19.563  29.148  1.00  0.00           H  
ATOM   3222  HD2 TYR A 232      35.604  18.429  30.987  1.00  0.00           H  
ATOM   3223  HE1 TYR A 232      33.002  21.378  27.942  1.00  0.00           H  
ATOM   3224  HE2 TYR A 232      36.729  20.280  29.821  1.00  0.00           H  
ATOM   3225  HH  TYR A 232      35.011  22.470  27.563  1.00  0.00           H  
ATOM   3226  N   ASP A 233      32.393  15.134  29.125  1.00 53.10           N  
ATOM   3227  CA  ASP A 233      32.558  14.265  27.957  1.00 53.10           C  
ATOM   3228  C   ASP A 233      31.199  13.795  27.385  1.00 53.10           C  
ATOM   3229  O   ASP A 233      31.108  13.596  26.174  1.00 53.10           O  
ATOM   3230  CB  ASP A 233      33.497  13.069  28.261  1.00 53.10           C  
ATOM   3231  CG  ASP A 233      33.913  12.244  27.041  1.00 53.10           C  
ATOM   3232  OD1 ASP A 233      34.078  12.852  25.961  1.00 53.10           O  
ATOM   3233  OD2 ASP A 233      34.160  11.032  27.231  1.00 53.10           O1-
ATOM   3234  H   ASP A 233      32.664  14.732  30.012  1.00  0.00           H  
ATOM   3235  HA  ASP A 233      33.035  14.876  27.192  1.00  0.00           H  
ATOM   3236  HB3 ASP A 233      33.001  12.389  28.949  1.00  0.00           H  
ATOM   3237  HB2 ASP A 233      34.405  13.417  28.752  1.00  0.00           H  
ATOM   3238  N   LEU A 234      30.175  13.690  28.246  1.00 67.44           N  
ATOM   3239  CA  LEU A 234      28.820  13.318  27.842  1.00 67.44           C  
ATOM   3240  C   LEU A 234      28.195  14.331  26.882  1.00 67.44           C  
ATOM   3241  O   LEU A 234      27.411  13.915  26.039  1.00 67.44           O  
ATOM   3242  CB  LEU A 234      27.857  13.089  29.026  1.00 67.44           C  
ATOM   3243  CG  LEU A 234      28.343  12.179  30.170  1.00 67.44           C  
ATOM   3244  CD1 LEU A 234      27.237  11.935  31.210  1.00 67.44           C  
ATOM   3245  CD2 LEU A 234      29.045  10.882  29.748  1.00 67.44           C  
ATOM   3246  H   LEU A 234      30.352  13.814  29.237  1.00  0.00           H  
ATOM   3247  HA  LEU A 234      28.905  12.388  27.291  1.00  0.00           H  
ATOM   3248  HB3 LEU A 234      26.934  12.669  28.624  1.00  0.00           H  
ATOM   3249  HB2 LEU A 234      27.570  14.052  29.450  1.00  0.00           H  
ATOM   3250  HG  LEU A 234      29.105  12.763  30.657  1.00  0.00           H  
ATOM   3251 HD11 LEU A 234      27.619  12.054  32.225  1.00  0.00           H  
ATOM   3252 HD12 LEU A 234      26.406  12.631  31.094  1.00  0.00           H  
ATOM   3253 HD13 LEU A 234      26.825  10.932  31.136  1.00  0.00           H  
ATOM   3254 HD21 LEU A 234      29.602  10.469  30.588  1.00  0.00           H  
ATOM   3255 HD22 LEU A 234      28.341  10.127  29.413  1.00  0.00           H  
ATOM   3256 HD23 LEU A 234      29.778  11.044  28.960  1.00  0.00           H  
ATOM   3257  N   PHE A 235      28.557  15.613  27.004  1.00 45.96           N  
ATOM   3258  CA  PHE A 235      28.082  16.671  26.111  1.00 45.96           C  
ATOM   3259  C   PHE A 235      28.965  16.792  24.861  1.00 45.96           C  
ATOM   3260  O   PHE A 235      28.450  17.038  23.773  1.00 45.96           O  
ATOM   3261  CB  PHE A 235      28.043  18.015  26.861  1.00 45.96           C  
ATOM   3262  CG  PHE A 235      27.141  18.019  28.080  1.00 45.96           C  
ATOM   3263  CD1 PHE A 235      27.684  17.804  29.364  1.00 45.96           C  
ATOM   3264  CD2 PHE A 235      25.740  18.071  27.928  1.00 45.96           C  
ATOM   3265  CE1 PHE A 235      26.847  17.694  30.464  1.00 45.96           C  
ATOM   3266  CE2 PHE A 235      24.919  17.959  29.042  1.00 45.96           C  
ATOM   3267  CZ  PHE A 235      25.470  17.774  30.305  1.00 45.96           C  
ATOM   3268  H   PHE A 235      29.175  15.874  27.761  1.00  0.00           H  
ATOM   3269  HA  PHE A 235      27.068  16.440  25.778  1.00  0.00           H  
ATOM   3270  HB3 PHE A 235      27.693  18.793  26.180  1.00  0.00           H  
ATOM   3271  HB2 PHE A 235      29.048  18.314  27.163  1.00  0.00           H  
ATOM   3272  HD1 PHE A 235      28.751  17.715  29.497  1.00  0.00           H  
ATOM   3273  HD2 PHE A 235      25.299  18.191  26.948  1.00  0.00           H  
ATOM   3274  HE1 PHE A 235      27.271  17.533  31.444  1.00  0.00           H  
ATOM   3275  HE2 PHE A 235      23.846  18.006  28.925  1.00  0.00           H  
ATOM   3276  HZ  PHE A 235      24.825  17.682  31.166  1.00  0.00           H  
ATOM   3277  N   SER A 236      30.279  16.619  25.036  1.00 79.63           N  
ATOM   3278  CA  SER A 236      31.283  16.812  23.988  1.00 79.63           C  
ATOM   3279  C   SER A 236      31.272  15.702  22.922  1.00 79.63           C  
ATOM   3280  O   SER A 236      31.378  16.017  21.738  1.00 79.63           O  
ATOM   3281  CB  SER A 236      32.675  16.942  24.633  1.00 79.63           C  
ATOM   3282  OG  SER A 236      32.795  18.169  25.320  1.00 79.63           O  
ATOM   3283  H   SER A 236      30.625  16.319  25.937  1.00  0.00           H  
ATOM   3284  HA  SER A 236      31.065  17.749  23.470  1.00  0.00           H  
ATOM   3285  HB3 SER A 236      33.454  16.922  23.871  1.00  0.00           H  
ATOM   3286  HB2 SER A 236      32.874  16.116  25.315  1.00  0.00           H  
ATOM   3287  HG  SER A 236      32.263  18.128  26.119  1.00  0.00           H  
ATOM   3288  N   LEU A 237      31.138  14.433  23.351  1.00128.48           N  
ATOM   3289  CA  LEU A 237      30.967  13.270  22.469  1.00128.48           C  
ATOM   3290  C   LEU A 237      29.487  13.101  22.081  1.00128.48           C  
ATOM   3291  O   LEU A 237      29.209  12.610  20.990  1.00128.48           O  
ATOM   3292  CB  LEU A 237      31.476  12.001  23.201  1.00128.48           C  
ATOM   3293  CG  LEU A 237      32.052  10.859  22.323  1.00128.48           C  
ATOM   3294  CD1 LEU A 237      32.758   9.801  23.202  1.00128.48           C  
ATOM   3295  CD2 LEU A 237      31.034  10.211  21.370  1.00128.48           C  
ATOM   3296  H   LEU A 237      31.063  14.246  24.344  1.00  0.00           H  
ATOM   3297  HA  LEU A 237      31.556  13.418  21.563  1.00  0.00           H  
ATOM   3298  HB3 LEU A 237      30.683  11.602  23.823  1.00  0.00           H  
ATOM   3299  HB2 LEU A 237      32.249  12.298  23.907  1.00  0.00           H  
ATOM   3300  HG  LEU A 237      32.817  11.283  21.677  1.00  0.00           H  
ATOM   3301 HD11 LEU A 237      33.796   9.674  22.897  1.00  0.00           H  
ATOM   3302 HD12 LEU A 237      32.767  10.080  24.257  1.00  0.00           H  
ATOM   3303 HD13 LEU A 237      32.284   8.822  23.145  1.00  0.00           H  
ATOM   3304 HD21 LEU A 237      31.273   9.170  21.159  1.00  0.00           H  
ATOM   3305 HD22 LEU A 237      30.023  10.243  21.774  1.00  0.00           H  
ATOM   3306 HD23 LEU A 237      31.026  10.723  20.407  1.00  0.00           H  
ATOM   3307  N   SER A 238      28.584  13.499  22.996  1.00174.78           N  
ATOM   3308  CA  SER A 238      27.148  13.226  23.012  1.00174.78           C  
ATOM   3309  C   SER A 238      26.887  11.753  23.368  1.00174.78           C  
ATOM   3310  O   SER A 238      26.520  10.975  22.488  1.00174.78           O  
ATOM   3311  CB  SER A 238      26.425  13.689  21.722  1.00174.78           C  
ATOM   3312  OG  SER A 238      26.405  15.099  21.662  1.00174.78           O  
ATOM   3313  H   SER A 238      28.936  13.922  23.843  1.00  0.00           H  
ATOM   3314  HA  SER A 238      26.722  13.817  23.819  1.00  0.00           H  
ATOM   3315  HB3 SER A 238      25.386  13.357  21.741  1.00  0.00           H  
ATOM   3316  HB2 SER A 238      26.852  13.282  20.809  1.00  0.00           H  
ATOM   3317  HG  SER A 238      27.307  15.412  21.561  1.00  0.00           H  
ATOM   3318  N   ASN A 239      27.049  11.409  24.664  1.00174.35           N  
ATOM   3319  CA  ASN A 239      26.711  10.101  25.262  1.00174.35           C  
ATOM   3320  C   ASN A 239      25.191   9.960  25.504  1.00174.35           C  
ATOM   3321  O   ASN A 239      24.766   9.427  26.530  1.00174.35           O  
ATOM   3322  CB  ASN A 239      27.527   9.810  26.555  1.00174.35           C  
ATOM   3323  CG  ASN A 239      29.056   9.769  26.414  1.00174.35           C  
ATOM   3324  OD1 ASN A 239      29.652  10.573  25.710  1.00174.35           O  
ATOM   3325  ND2 ASN A 239      29.717   8.846  27.114  1.00174.35           N  
ATOM   3326  H   ASN A 239      27.354  12.119  25.316  1.00  0.00           H  
ATOM   3327  HA  ASN A 239      26.948   9.322  24.544  1.00  0.00           H  
ATOM   3328  HB3 ASN A 239      27.227   8.836  26.944  1.00  0.00           H  
ATOM   3329  HB2 ASN A 239      27.271  10.540  27.321  1.00  0.00           H  
ATOM   3330 HD22 ASN A 239      30.725   8.808  27.066  1.00  0.00           H  
ATOM   3331 HD21 ASN A 239      29.224   8.173  27.681  1.00  0.00           H  
ATOM   3332  N   LYS A 240      24.404  10.412  24.518  1.00284.89           N  
ATOM   3333  CA  LYS A 240      22.965  10.274  24.403  1.00284.89           C  
ATOM   3334  C   LYS A 240      22.679  10.388  22.899  1.00284.89           C  
ATOM   3335  O   LYS A 240      22.788  11.480  22.342  1.00284.89           O  
ATOM   3336  CB  LYS A 240      22.239  11.339  25.260  1.00284.89           C  
ATOM   3337  CG  LYS A 240      20.759  11.032  25.582  1.00284.89           C  
ATOM   3338  CD  LYS A 240      19.783  10.940  24.392  1.00284.89           C  
ATOM   3339  CE  LYS A 240      19.638  12.244  23.591  1.00284.89           C  
ATOM   3340  NZ  LYS A 240      18.778  12.053  22.411  1.00284.89           N1+
ATOM   3341  H   LYS A 240      24.850  10.833  23.714  1.00  0.00           H  
ATOM   3342  HA  LYS A 240      22.677   9.285  24.754  1.00  0.00           H  
ATOM   3343  HB3 LYS A 240      22.347  12.333  24.823  1.00  0.00           H  
ATOM   3344  HB2 LYS A 240      22.745  11.404  26.225  1.00  0.00           H  
ATOM   3345  HG3 LYS A 240      20.392  11.791  26.273  1.00  0.00           H  
ATOM   3346  HG2 LYS A 240      20.716  10.094  26.136  1.00  0.00           H  
ATOM   3347  HD3 LYS A 240      18.803  10.664  24.782  1.00  0.00           H  
ATOM   3348  HD2 LYS A 240      20.063  10.117  23.737  1.00  0.00           H  
ATOM   3349  HE3 LYS A 240      20.604  12.611  23.250  1.00  0.00           H  
ATOM   3350  HE2 LYS A 240      19.208  13.023  24.220  1.00  0.00           H  
ATOM   3351  HZ1 LYS A 240      17.863  11.744  22.706  1.00  0.00           H  
ATOM   3352  HZ2 LYS A 240      18.692  12.927  21.912  1.00  0.00           H  
ATOM   3353  HZ3 LYS A 240      19.187  11.360  21.802  1.00  0.00           H  
ATOM   3354  N   GLN A 241      22.344   9.253  22.271  1.00338.24           N  
ATOM   3355  CA  GLN A 241      22.035   9.150  20.846  1.00338.24           C  
ATOM   3356  C   GLN A 241      21.298   7.822  20.644  1.00338.24           C  
ATOM   3357  O   GLN A 241      21.873   6.773  20.930  1.00338.24           O  
ATOM   3358  CB  GLN A 241      23.338   9.265  20.009  1.00338.24           C  
ATOM   3359  CG  GLN A 241      23.149   9.359  18.477  1.00338.24           C  
ATOM   3360  CD  GLN A 241      22.912   8.023  17.767  1.00338.24           C  
ATOM   3361  OE1 GLN A 241      23.423   6.987  18.187  1.00338.24           O  
ATOM   3362  NE2 GLN A 241      22.149   8.049  16.673  1.00338.24           N  
ATOM   3363  H   GLN A 241      22.287   8.393  22.795  1.00  0.00           H  
ATOM   3364  HA  GLN A 241      21.367   9.969  20.574  1.00  0.00           H  
ATOM   3365  HB3 GLN A 241      24.018   8.452  20.265  1.00  0.00           H  
ATOM   3366  HB2 GLN A 241      23.866  10.170  20.309  1.00  0.00           H  
ATOM   3367  HG3 GLN A 241      24.055   9.782  18.042  1.00  0.00           H  
ATOM   3368  HG2 GLN A 241      22.346  10.059  18.244  1.00  0.00           H  
ATOM   3369 HE22 GLN A 241      21.952   7.194  16.174  1.00  0.00           H  
ATOM   3370 HE21 GLN A 241      21.746   8.914  16.345  1.00  0.00           H  
ATOM   3371  N   ASP A 242      20.048   7.890  20.160  1.00219.92           N  
ATOM   3372  CA  ASP A 242      19.190   6.725  19.949  1.00219.92           C  
ATOM   3373  C   ASP A 242      19.543   6.041  18.614  1.00219.92           C  
ATOM   3374  O   ASP A 242      19.356   6.642  17.556  1.00219.92           O  
ATOM   3375  CB  ASP A 242      17.696   7.130  20.015  1.00219.92           C  
ATOM   3376  CG  ASP A 242      16.696   5.964  20.004  1.00219.92           C  
ATOM   3377  OD1 ASP A 242      17.123   4.810  20.232  1.00219.92           O  
ATOM   3378  OD2 ASP A 242      15.498   6.265  19.821  1.00219.92           O1-
ATOM   3379  H   ASP A 242      19.647   8.782  19.914  1.00  0.00           H  
ATOM   3380  HA  ASP A 242      19.377   6.022  20.765  1.00  0.00           H  
ATOM   3381  HB3 ASP A 242      17.467   7.781  19.169  1.00  0.00           H  
ATOM   3382  HB2 ASP A 242      17.525   7.701  20.927  1.00  0.00           H  
ATOM   3383  N   LYS A 243      20.007   4.786  18.705  1.00350.45           N  
ATOM   3384  CA  LYS A 243      20.164   3.869  17.578  1.00350.45           C  
ATOM   3385  C   LYS A 243      20.204   2.430  18.106  1.00350.45           C  
ATOM   3386  O   LYS A 243      20.701   2.187  19.210  1.00350.45           O  
ATOM   3387  CB  LYS A 243      21.379   4.237  16.684  1.00350.45           C  
ATOM   3388  CG  LYS A 243      22.794   4.007  17.260  1.00350.45           C  
ATOM   3389  CD  LYS A 243      23.396   2.620  16.966  1.00350.45           C  
ATOM   3390  CE  LYS A 243      24.867   2.491  17.390  1.00350.45           C  
ATOM   3391  NZ  LYS A 243      25.047   2.693  18.839  1.00350.45           N1+
ATOM   3392  H   LYS A 243      20.105   4.362  19.617  1.00  0.00           H  
ATOM   3393  HA  LYS A 243      19.263   3.959  16.968  1.00  0.00           H  
ATOM   3394  HB3 LYS A 243      21.292   5.284  16.395  1.00  0.00           H  
ATOM   3395  HB2 LYS A 243      21.299   3.692  15.743  1.00  0.00           H  
ATOM   3396  HG3 LYS A 243      22.788   4.201  18.332  1.00  0.00           H  
ATOM   3397  HG2 LYS A 243      23.456   4.755  16.825  1.00  0.00           H  
ATOM   3398  HD3 LYS A 243      23.322   2.416  15.897  1.00  0.00           H  
ATOM   3399  HD2 LYS A 243      22.813   1.839  17.449  1.00  0.00           H  
ATOM   3400  HE3 LYS A 243      25.479   3.217  16.854  1.00  0.00           H  
ATOM   3401  HE2 LYS A 243      25.243   1.502  17.127  1.00  0.00           H  
ATOM   3402  HZ1 LYS A 243      24.512   2.001  19.343  1.00  0.00           H  
ATOM   3403  HZ2 LYS A 243      26.024   2.600  19.075  1.00  0.00           H  
ATOM   3404  HZ3 LYS A 243      24.725   3.617  19.087  1.00  0.00           H  
ATOM   3405  N   SER A 244      19.703   1.509  17.272  1.00147.30           N  
ATOM   3406  CA  SER A 244      19.667   0.072  17.520  1.00147.30           C  
ATOM   3407  C   SER A 244      20.616  -0.634  16.542  1.00147.30           C  
ATOM   3408  O   SER A 244      20.649  -0.284  15.361  1.00147.30           O  
ATOM   3409  CB  SER A 244      18.206  -0.404  17.363  1.00147.30           C  
ATOM   3410  OG  SER A 244      18.070  -1.807  17.470  1.00147.30           O  
ATOM   3411  H   SER A 244      19.340   1.801  16.376  1.00  0.00           H  
ATOM   3412  HA  SER A 244      19.995  -0.144  18.538  1.00  0.00           H  
ATOM   3413  HB3 SER A 244      17.806  -0.100  16.394  1.00  0.00           H  
ATOM   3414  HB2 SER A 244      17.577   0.062  18.122  1.00  0.00           H  
ATOM   3415  HG  SER A 244      18.393  -2.086  18.334  1.00  0.00           H  
ATOM   3416  N   TYR A 245      21.345  -1.634  17.057  1.00305.45           N  
ATOM   3417  CA  TYR A 245      22.220  -2.515  16.289  1.00305.45           C  
ATOM   3418  C   TYR A 245      22.529  -3.767  17.122  1.00305.45           C  
ATOM   3419  O   TYR A 245      22.551  -3.689  18.350  1.00305.45           O  
ATOM   3420  CB  TYR A 245      23.503  -1.769  15.848  1.00305.45           C  
ATOM   3421  CG  TYR A 245      24.439  -2.585  14.974  1.00305.45           C  
ATOM   3422  CD1 TYR A 245      24.023  -2.983  13.686  1.00305.45           C  
ATOM   3423  CD2 TYR A 245      25.711  -2.969  15.449  1.00305.45           C  
ATOM   3424  CE1 TYR A 245      24.867  -3.770  12.882  1.00305.45           C  
ATOM   3425  CE2 TYR A 245      26.560  -3.745  14.639  1.00305.45           C  
ATOM   3426  CZ  TYR A 245      26.136  -4.152  13.358  1.00305.45           C  
ATOM   3427  OH  TYR A 245      26.951  -4.916  12.576  1.00305.45           O  
ATOM   3428  H   TYR A 245      21.240  -1.878  18.033  1.00  0.00           H  
ATOM   3429  HA  TYR A 245      21.668  -2.835  15.402  1.00  0.00           H  
ATOM   3430  HB3 TYR A 245      24.047  -1.418  16.725  1.00  0.00           H  
ATOM   3431  HB2 TYR A 245      23.244  -0.873  15.282  1.00  0.00           H  
ATOM   3432  HD1 TYR A 245      23.051  -2.694  13.315  1.00  0.00           H  
ATOM   3433  HD2 TYR A 245      26.036  -2.677  16.437  1.00  0.00           H  
ATOM   3434  HE1 TYR A 245      24.540  -4.079  11.900  1.00  0.00           H  
ATOM   3435  HE2 TYR A 245      27.532  -4.034  15.009  1.00  0.00           H  
ATOM   3436  HH  TYR A 245      27.803  -5.092  12.978  1.00  0.00           H  
ATOM   3437  N   LEU A 246      22.760  -4.896  16.434  1.00234.17           N  
ATOM   3438  CA  LEU A 246      23.099  -6.185  17.033  1.00234.17           C  
ATOM   3439  C   LEU A 246      24.320  -6.770  16.306  1.00234.17           C  
ATOM   3440  O   LEU A 246      24.367  -6.743  15.076  1.00234.17           O  
ATOM   3441  CB  LEU A 246      21.899  -7.158  16.946  1.00234.17           C  
ATOM   3442  CG  LEU A 246      20.742  -6.879  17.936  1.00234.17           C  
ATOM   3443  CD1 LEU A 246      19.808  -5.737  17.474  1.00234.17           C  
ATOM   3444  CD2 LEU A 246      19.951  -8.171  18.214  1.00234.17           C  
ATOM   3445  H   LEU A 246      22.746  -4.877  15.424  1.00  0.00           H  
ATOM   3446  HA  LEU A 246      23.366  -6.054  18.082  1.00  0.00           H  
ATOM   3447  HB3 LEU A 246      22.282  -8.153  17.179  1.00  0.00           H  
ATOM   3448  HB2 LEU A 246      21.522  -7.226  15.924  1.00  0.00           H  
ATOM   3449  HG  LEU A 246      21.180  -6.581  18.889  1.00  0.00           H  
ATOM   3450 HD11 LEU A 246      18.762  -6.038  17.429  1.00  0.00           H  
ATOM   3451 HD12 LEU A 246      19.864  -4.891  18.158  1.00  0.00           H  
ATOM   3452 HD13 LEU A 246      20.064  -5.371  16.480  1.00  0.00           H  
ATOM   3453 HD21 LEU A 246      18.909  -7.980  18.469  1.00  0.00           H  
ATOM   3454 HD22 LEU A 246      19.960  -8.844  17.357  1.00  0.00           H  
ATOM   3455 HD23 LEU A 246      20.390  -8.710  19.054  1.00  0.00           H  
ATOM   3456  N   ARG A 247      25.261  -7.320  17.090  1.00220.41           N  
ATOM   3457  CA  ARG A 247      26.467  -8.002  16.631  1.00220.41           C  
ATOM   3458  C   ARG A 247      27.024  -8.829  17.801  1.00220.41           C  
ATOM   3459  O   ARG A 247      27.837  -8.314  18.569  1.00220.41           O  
ATOM   3460  CB  ARG A 247      27.493  -6.998  16.049  1.00220.41           C  
ATOM   3461  CG  ARG A 247      28.784  -7.661  15.534  1.00220.41           C  
ATOM   3462  CD  ARG A 247      29.797  -6.655  14.974  1.00220.41           C  
ATOM   3463  NE  ARG A 247      31.090  -7.294  14.698  1.00220.41           N  
ATOM   3464  CZ  ARG A 247      32.021  -7.615  15.615  1.00220.41           C  
ATOM   3465  NH1 ARG A 247      31.849  -7.336  16.915  1.00220.41           N  
ATOM   3466  NH2 ARG A 247      33.143  -8.229  15.221  1.00220.41           N1+
ATOM   3467  H   ARG A 247      25.135  -7.306  18.092  1.00  0.00           H  
ATOM   3468  HA  ARG A 247      26.180  -8.691  15.834  1.00  0.00           H  
ATOM   3469  HB3 ARG A 247      27.746  -6.258  16.810  1.00  0.00           H  
ATOM   3470  HB2 ARG A 247      27.040  -6.446  15.227  1.00  0.00           H  
ATOM   3471  HG3 ARG A 247      28.474  -8.316  14.719  1.00  0.00           H  
ATOM   3472  HG2 ARG A 247      29.264  -8.307  16.270  1.00  0.00           H  
ATOM   3473  HD3 ARG A 247      29.868  -5.734  15.552  1.00  0.00           H  
ATOM   3474  HD2 ARG A 247      29.444  -6.365  13.983  1.00  0.00           H  
ATOM   3475  HE  ARG A 247      31.251  -7.560  13.737  1.00  0.00           H  
ATOM   3476 HH12 ARG A 247      32.553  -7.584  17.596  1.00  0.00           H  
ATOM   3477 HH11 ARG A 247      31.002  -6.883  17.224  1.00  0.00           H  
ATOM   3478 HH22 ARG A 247      33.854  -8.478  15.894  1.00  0.00           H  
ATOM   3479 HH21 ARG A 247      33.291  -8.445  14.246  1.00  0.00           H  
ATOM   3480  N   ALA A 248      26.543 -10.081  17.892  1.00274.58           N  
ATOM   3481  CA  ALA A 248      26.854 -11.162  18.843  1.00274.58           C  
ATOM   3482  C   ALA A 248      25.601 -12.044  19.012  1.00274.58           C  
ATOM   3483  O   ALA A 248      24.572 -11.772  18.387  1.00274.58           O  
ATOM   3484  CB  ALA A 248      27.376 -10.657  20.209  1.00274.58           C  
ATOM   3485  H   ALA A 248      25.842 -10.349  17.215  1.00  0.00           H  
ATOM   3486  HA  ALA A 248      27.623 -11.785  18.387  1.00  0.00           H  
ATOM   3487  HB1 ALA A 248      27.410 -11.441  20.965  1.00  0.00           H  
ATOM   3488  HB2 ALA A 248      28.393 -10.275  20.125  1.00  0.00           H  
ATOM   3489  HB3 ALA A 248      26.752  -9.857  20.596  1.00  0.00           H  
ATOM   3490  N   SER A 249      25.708 -13.099  19.843  1.00166.67           N  
ATOM   3491  CA  SER A 249      24.618 -14.020  20.193  1.00166.67           C  
ATOM   3492  C   SER A 249      23.430 -13.284  20.845  1.00166.67           C  
ATOM   3493  O   SER A 249      23.663 -12.465  21.728  1.00166.67           O  
ATOM   3494  CB  SER A 249      25.184 -15.123  21.111  1.00166.67           C  
ATOM   3495  OG  SER A 249      24.206 -16.092  21.430  1.00166.67           O  
ATOM   3496  H   SER A 249      26.585 -13.262  20.315  1.00  0.00           H  
ATOM   3497  HA  SER A 249      24.276 -14.484  19.266  1.00  0.00           H  
ATOM   3498  HB3 SER A 249      25.569 -14.695  22.038  1.00  0.00           H  
ATOM   3499  HB2 SER A 249      26.018 -15.628  20.625  1.00  0.00           H  
ATOM   3500  HG  SER A 249      24.602 -16.753  22.004  1.00  0.00           H  
ATOM   3501  N   SER A 250      22.209 -13.592  20.371  1.00165.03           N  
ATOM   3502  CA  SER A 250      20.934 -12.882  20.558  1.00165.03           C  
ATOM   3503  C   SER A 250      20.730 -12.132  21.894  1.00165.03           C  
ATOM   3504  O   SER A 250      20.857 -12.723  22.967  1.00165.03           O  
ATOM   3505  CB  SER A 250      19.788 -13.878  20.283  1.00165.03           C  
ATOM   3506  OG  SER A 250      18.517 -13.257  20.304  1.00165.03           O  
ATOM   3507  H   SER A 250      22.164 -14.328  19.682  1.00  0.00           H  
ATOM   3508  HA  SER A 250      20.911 -12.138  19.759  1.00  0.00           H  
ATOM   3509  HB3 SER A 250      19.796 -14.684  21.019  1.00  0.00           H  
ATOM   3510  HB2 SER A 250      19.915 -14.342  19.305  1.00  0.00           H  
ATOM   3511  HG  SER A 250      18.291 -13.051  21.214  1.00  0.00           H  
ATOM   3512  N   ASN A 251      20.383 -10.842  21.772  1.00230.41           N  
ATOM   3513  CA  ASN A 251      20.092  -9.911  22.862  1.00230.41           C  
ATOM   3514  C   ASN A 251      19.189  -8.785  22.318  1.00230.41           C  
ATOM   3515  O   ASN A 251      18.759  -8.841  21.165  1.00230.41           O  
ATOM   3516  CB  ASN A 251      21.414  -9.365  23.464  1.00230.41           C  
ATOM   3517  CG  ASN A 251      21.319  -8.940  24.932  1.00230.41           C  
ATOM   3518  OD1 ASN A 251      21.075  -7.772  25.224  1.00230.41           O  
ATOM   3519  ND2 ASN A 251      21.518  -9.881  25.858  1.00230.41           N  
ATOM   3520  H   ASN A 251      20.263 -10.453  20.847  1.00  0.00           H  
ATOM   3521  HA  ASN A 251      19.491 -10.389  23.638  1.00  0.00           H  
ATOM   3522  HB3 ASN A 251      21.817  -8.550  22.861  1.00  0.00           H  
ATOM   3523  HB2 ASN A 251      22.161 -10.156  23.443  1.00  0.00           H  
ATOM   3524 HD22 ASN A 251      21.471  -9.644  26.838  1.00  0.00           H  
ATOM   3525 HD21 ASN A 251      21.717 -10.832  25.587  1.00  0.00           H  
ATOM   3526  N   ARG A 252      18.907  -7.779  23.159  1.00217.30           N  
ATOM   3527  CA  ARG A 252      18.159  -6.577  22.793  1.00217.30           C  
ATOM   3528  C   ARG A 252      18.951  -5.673  21.830  1.00217.30           C  
ATOM   3529  O   ARG A 252      18.407  -5.286  20.796  1.00217.30           O  
ATOM   3530  CB  ARG A 252      17.734  -5.847  24.087  1.00217.30           C  
ATOM   3531  CG  ARG A 252      16.932  -4.543  23.892  1.00217.30           C  
ATOM   3532  CD  ARG A 252      15.494  -4.739  23.377  1.00217.30           C  
ATOM   3533  NE  ARG A 252      14.625  -5.376  24.379  1.00217.30           N  
ATOM   3534  CZ  ARG A 252      13.983  -4.749  25.378  1.00217.30           C  
ATOM   3535  NH1 ARG A 252      14.056  -3.420  25.529  1.00217.30           N  
ATOM   3536  NH2 ARG A 252      13.254  -5.468  26.241  1.00217.30           N1+
ATOM   3537  H   ARG A 252      19.298  -7.791  24.092  1.00  0.00           H  
ATOM   3538  HA  ARG A 252      17.258  -6.908  22.274  1.00  0.00           H  
ATOM   3539  HB3 ARG A 252      18.631  -5.608  24.662  1.00  0.00           H  
ATOM   3540  HB2 ARG A 252      17.162  -6.532  24.714  1.00  0.00           H  
ATOM   3541  HG3 ARG A 252      17.462  -3.789  23.311  1.00  0.00           H  
ATOM   3542  HG2 ARG A 252      16.849  -4.121  24.894  1.00  0.00           H  
ATOM   3543  HD3 ARG A 252      15.528  -5.482  22.582  1.00  0.00           H  
ATOM   3544  HD2 ARG A 252      15.071  -3.846  22.917  1.00  0.00           H  
ATOM   3545  HE  ARG A 252      14.564  -6.383  24.327  1.00  0.00           H  
ATOM   3546 HH12 ARG A 252      13.568  -2.959  26.282  1.00  0.00           H  
ATOM   3547 HH11 ARG A 252      14.597  -2.869  24.879  1.00  0.00           H  
ATOM   3548 HH22 ARG A 252      12.763  -5.015  26.997  1.00  0.00           H  
ATOM   3549 HH21 ARG A 252      13.182  -6.470  26.140  1.00  0.00           H  
ATOM   3550  N   ASN A 253      20.212  -5.376  22.188  1.00236.16           N  
ATOM   3551  CA  ASN A 253      21.157  -4.553  21.427  1.00236.16           C  
ATOM   3552  C   ASN A 253      22.591  -4.941  21.811  1.00236.16           C  
ATOM   3553  O   ASN A 253      22.844  -5.344  22.948  1.00236.16           O  
ATOM   3554  CB  ASN A 253      20.922  -3.047  21.724  1.00236.16           C  
ATOM   3555  CG  ASN A 253      19.767  -2.411  20.948  1.00236.16           C  
ATOM   3556  OD1 ASN A 253      19.700  -2.526  19.728  1.00236.16           O  
ATOM   3557  ND2 ASN A 253      18.870  -1.714  21.646  1.00236.16           N  
ATOM   3558  H   ASN A 253      20.583  -5.763  23.046  1.00  0.00           H  
ATOM   3559  HA  ASN A 253      20.977  -4.768  20.373  1.00  0.00           H  
ATOM   3560  HB3 ASN A 253      21.798  -2.481  21.411  1.00  0.00           H  
ATOM   3561  HB2 ASN A 253      20.822  -2.875  22.797  1.00  0.00           H  
ATOM   3562 HD22 ASN A 253      18.096  -1.270  21.172  1.00  0.00           H  
ATOM   3563 HD21 ASN A 253      18.955  -1.625  22.647  1.00  0.00           H  
ATOM   3564  N   PHE A 254      23.506  -4.737  20.853  1.00258.14           N  
ATOM   3565  CA  PHE A 254      24.954  -4.760  21.042  1.00258.14           C  
ATOM   3566  C   PHE A 254      25.526  -3.466  20.472  1.00258.14           C  
ATOM   3567  O   PHE A 254      25.583  -3.301  19.253  1.00258.14           O  
ATOM   3568  CB  PHE A 254      25.593  -5.971  20.348  1.00258.14           C  
ATOM   3569  CG  PHE A 254      25.292  -7.291  21.015  1.00258.14           C  
ATOM   3570  CD1 PHE A 254      25.953  -7.620  22.215  1.00258.14           C  
ATOM   3571  CD2 PHE A 254      24.256  -8.121  20.540  1.00258.14           C  
ATOM   3572  CE1 PHE A 254      25.617  -8.782  22.893  1.00258.14           C  
ATOM   3573  CE2 PHE A 254      23.948  -9.286  21.225  1.00258.14           C  
ATOM   3574  CZ  PHE A 254      24.624  -9.608  22.397  1.00258.14           C  
ATOM   3575  H   PHE A 254      23.197  -4.399  19.948  1.00  0.00           H  
ATOM   3576  HA  PHE A 254      25.199  -4.802  22.106  1.00  0.00           H  
ATOM   3577  HB3 PHE A 254      26.678  -5.855  20.343  1.00  0.00           H  
ATOM   3578  HB2 PHE A 254      25.295  -6.004  19.305  1.00  0.00           H  
ATOM   3579  HD1 PHE A 254      26.720  -6.968  22.603  1.00  0.00           H  
ATOM   3580  HD2 PHE A 254      23.705  -7.862  19.648  1.00  0.00           H  
ATOM   3581  HE1 PHE A 254      26.124  -9.058  23.804  1.00  0.00           H  
ATOM   3582  HE2 PHE A 254      23.167  -9.935  20.857  1.00  0.00           H  
ATOM   3583  HZ  PHE A 254      24.379 -10.501  22.948  1.00  0.00           H  
ATOM   3584  N   LEU A 255      25.926  -2.575  21.385  1.00208.98           N  
ATOM   3585  CA  LEU A 255      26.504  -1.277  21.077  1.00208.98           C  
ATOM   3586  C   LEU A 255      27.830  -1.181  21.843  1.00208.98           C  
ATOM   3587  O   LEU A 255      27.882  -1.562  23.014  1.00208.98           O  
ATOM   3588  CB  LEU A 255      25.519  -0.161  21.504  1.00208.98           C  
ATOM   3589  CG  LEU A 255      24.060  -0.297  21.001  1.00208.98           C  
ATOM   3590  CD1 LEU A 255      23.168   0.813  21.586  1.00208.98           C  
ATOM   3591  CD2 LEU A 255      23.933  -0.409  19.469  1.00208.98           C  
ATOM   3592  H   LEU A 255      25.858  -2.800  22.367  1.00  0.00           H  
ATOM   3593  HA  LEU A 255      26.715  -1.186  20.010  1.00  0.00           H  
ATOM   3594  HB3 LEU A 255      25.922   0.807  21.205  1.00  0.00           H  
ATOM   3595  HB2 LEU A 255      25.471  -0.148  22.591  1.00  0.00           H  
ATOM   3596  HG  LEU A 255      23.674  -1.227  21.414  1.00  0.00           H  
ATOM   3597 HD11 LEU A 255      22.324   0.385  22.127  1.00  0.00           H  
ATOM   3598 HD12 LEU A 255      23.715   1.445  22.286  1.00  0.00           H  
ATOM   3599 HD13 LEU A 255      22.761   1.467  20.817  1.00  0.00           H  
ATOM   3600 HD21 LEU A 255      23.191   0.270  19.052  1.00  0.00           H  
ATOM   3601 HD22 LEU A 255      24.876  -0.219  18.958  1.00  0.00           H  
ATOM   3602 HD23 LEU A 255      23.613  -1.411  19.190  1.00  0.00           H  
ATOM   3603  N   LEU A 256      28.871  -0.664  21.174  1.00225.95           N  
ATOM   3604  CA  LEU A 256      30.201  -0.447  21.745  1.00225.95           C  
ATOM   3605  C   LEU A 256      30.613   0.993  21.409  1.00225.95           C  
ATOM   3606  O   LEU A 256      31.497   1.212  20.582  1.00225.95           O  
ATOM   3607  CB  LEU A 256      31.204  -1.500  21.209  1.00225.95           C  
ATOM   3608  CG  LEU A 256      31.062  -2.919  21.809  1.00225.95           C  
ATOM   3609  CD1 LEU A 256      29.929  -3.747  21.164  1.00225.95           C  
ATOM   3610  CD2 LEU A 256      32.405  -3.665  21.729  1.00225.95           C  
ATOM   3611  H   LEU A 256      28.756  -0.384  20.211  1.00  0.00           H  
ATOM   3612  HA  LEU A 256      30.178  -0.513  22.834  1.00  0.00           H  
ATOM   3613  HB3 LEU A 256      32.203  -1.149  21.471  1.00  0.00           H  
ATOM   3614  HB2 LEU A 256      31.189  -1.539  20.118  1.00  0.00           H  
ATOM   3615  HG  LEU A 256      30.831  -2.818  22.870  1.00  0.00           H  
ATOM   3616 HD11 LEU A 256      30.283  -4.697  20.765  1.00  0.00           H  
ATOM   3617 HD12 LEU A 256      29.154  -3.978  21.895  1.00  0.00           H  
ATOM   3618 HD13 LEU A 256      29.454  -3.222  20.335  1.00  0.00           H  
ATOM   3619 HD21 LEU A 256      32.286  -4.744  21.828  1.00  0.00           H  
ATOM   3620 HD22 LEU A 256      32.915  -3.472  20.784  1.00  0.00           H  
ATOM   3621 HD23 LEU A 256      33.069  -3.341  22.530  1.00  0.00           H  
ATOM   3622  N   THR A 257      29.903   1.948  22.024  1.00259.01           N  
ATOM   3623  CA  THR A 257      30.035   3.381  21.776  1.00259.01           C  
ATOM   3624  C   THR A 257      29.917   4.166  23.103  1.00259.01           C  
ATOM   3625  O   THR A 257      30.038   3.586  24.183  1.00259.01           O  
ATOM   3626  CB  THR A 257      28.989   3.889  20.726  1.00259.01           C  
ATOM   3627  OG1 THR A 257      27.679   4.044  21.245  1.00259.01           O  
ATOM   3628  CG2 THR A 257      28.911   3.075  19.425  1.00259.01           C  
ATOM   3629  H   THR A 257      29.201   1.687  22.700  1.00  0.00           H  
ATOM   3630  HA  THR A 257      31.036   3.594  21.397  1.00  0.00           H  
ATOM   3631  HB  THR A 257      29.310   4.883  20.415  1.00  0.00           H  
ATOM   3632  HG1 THR A 257      27.150   4.504  20.588  1.00  0.00           H  
ATOM   3633 HG21 THR A 257      28.260   3.560  18.696  1.00  0.00           H  
ATOM   3634 HG22 THR A 257      29.896   2.979  18.968  1.00  0.00           H  
ATOM   3635 HG23 THR A 257      28.521   2.072  19.599  1.00  0.00           H  
ATOM   3636  N   MET A 258      29.697   5.482  22.977  1.00177.07           N  
ATOM   3637  CA  MET A 258      29.517   6.483  24.020  1.00177.07           C  
ATOM   3638  C   MET A 258      28.558   6.104  25.172  1.00177.07           C  
ATOM   3639  O   MET A 258      28.999   6.094  26.322  1.00177.07           O  
ATOM   3640  CB  MET A 258      29.139   7.805  23.325  1.00177.07           C  
ATOM   3641  CG  MET A 258      27.975   7.756  22.310  1.00177.07           C  
ATOM   3642  SD  MET A 258      28.468   7.655  20.571  1.00177.07           S  
ATOM   3643  CE  MET A 258      26.865   7.954  19.783  1.00177.07           C  
ATOM   3644  H   MET A 258      29.625   5.854  22.040  1.00  0.00           H  
ATOM   3645  HA  MET A 258      30.497   6.633  24.476  1.00  0.00           H  
ATOM   3646  HB3 MET A 258      30.027   8.147  22.804  1.00  0.00           H  
ATOM   3647  HB2 MET A 258      28.949   8.576  24.058  1.00  0.00           H  
ATOM   3648  HG3 MET A 258      27.386   8.661  22.410  1.00  0.00           H  
ATOM   3649  HG2 MET A 258      27.290   6.936  22.517  1.00  0.00           H  
ATOM   3650  HE1 MET A 258      26.965   7.926  18.699  1.00  0.00           H  
ATOM   3651  HE2 MET A 258      26.145   7.194  20.084  1.00  0.00           H  
ATOM   3652  HE3 MET A 258      26.481   8.934  20.066  1.00  0.00           H  
ATOM   3653  N   ARG A 259      27.290   5.774  24.867  1.00149.29           N  
ATOM   3654  CA  ARG A 259      26.289   5.340  25.853  1.00149.29           C  
ATOM   3655  C   ARG A 259      26.681   4.054  26.623  1.00149.29           C  
ATOM   3656  O   ARG A 259      26.633   4.102  27.850  1.00149.29           O  
ATOM   3657  CB  ARG A 259      24.904   5.194  25.182  1.00149.29           C  
ATOM   3658  CG  ARG A 259      24.049   6.465  25.185  0.90149.29           C  
ATOM   3659  CD  ARG A 259      22.584   6.198  24.801  1.00149.29           C  
ATOM   3660  NE  ARG A 259      22.440   5.600  23.468  1.00149.29           N  
ATOM   3661  CZ  ARG A 259      22.318   4.301  23.159  1.00149.29           C  
ATOM   3662  NH1 ARG A 259      22.313   3.344  24.098  1.00149.29           N  
ATOM   3663  NH2 ARG A 259      22.183   3.967  21.870  1.00149.29           N1+
ATOM   3664  H   ARG A 259      26.996   5.778  23.901  1.00  0.00           H  
ATOM   3665  HA  ARG A 259      26.228   6.143  26.590  1.00  0.00           H  
ATOM   3666  HB3 ARG A 259      24.334   4.429  25.713  1.00  0.00           H  
ATOM   3667  HB2 ARG A 259      25.008   4.843  24.156  1.00  0.00           H  
ATOM   3668  HG3 ARG A 259      24.485   7.279  24.607  1.00  0.00           H  
ATOM   3669  HG2 ARG A 259      24.029   6.802  26.221  1.00  0.00           H  
ATOM   3670  HD3 ARG A 259      22.116   7.170  24.666  1.00  0.00           H  
ATOM   3671  HD2 ARG A 259      22.002   5.709  25.582  1.00  0.00           H  
ATOM   3672  HE  ARG A 259      22.448   6.247  22.688  1.00  0.00           H  
ATOM   3673 HH12 ARG A 259      22.203   2.374  23.842  1.00  0.00           H  
ATOM   3674 HH11 ARG A 259      22.396   3.592  25.072  1.00  0.00           H  
ATOM   3675 HH22 ARG A 259      22.039   3.007  21.593  1.00  0.00           H  
ATOM   3676 HH21 ARG A 259      22.154   4.697  21.169  1.00  0.00           H  
ATOM   3677  N   PRO A 260      27.103   2.964  25.938  1.00153.55           N  
ATOM   3678  CA  PRO A 260      27.697   1.763  26.566  1.00153.55           C  
ATOM   3679  C   PRO A 260      28.798   1.958  27.623  1.00153.55           C  
ATOM   3680  O   PRO A 260      28.880   1.137  28.536  1.00153.55           O  
ATOM   3681  CD  PRO A 260      26.825   2.707  24.524  1.00153.55           C  
ATOM   3682  CB  PRO A 260      28.219   0.955  25.377  1.00153.55           C  
ATOM   3683  CG  PRO A 260      27.213   1.262  24.291  1.00153.55           C  
ATOM   3684  HA  PRO A 260      26.875   1.214  27.026  1.00  0.00           H  
ATOM   3685  HD2 PRO A 260      27.411   3.363  23.889  1.00  0.00           H  
ATOM   3686  HD3 PRO A 260      25.775   2.828  24.269  1.00  0.00           H  
ATOM   3687  HB3 PRO A 260      28.285  -0.112  25.587  1.00  0.00           H  
ATOM   3688  HB2 PRO A 260      29.210   1.293  25.075  1.00  0.00           H  
ATOM   3689  HG2 PRO A 260      27.586   1.103  23.284  1.00  0.00           H  
ATOM   3690  HG3 PRO A 260      26.341   0.629  24.449  1.00  0.00           H  
ATOM   3691  N   PHE A 261      29.596   3.034  27.508  1.00138.31           N  
ATOM   3692  CA  PHE A 261      30.609   3.391  28.502  1.00138.31           C  
ATOM   3693  C   PHE A 261      30.016   3.955  29.810  1.00138.31           C  
ATOM   3694  O   PHE A 261      30.626   3.758  30.855  1.00138.31           O  
ATOM   3695  CB  PHE A 261      31.665   4.324  27.871  1.00138.31           C  
ATOM   3696  CG  PHE A 261      32.464   3.725  26.720  1.00138.31           C  
ATOM   3697  CD1 PHE A 261      32.710   4.490  25.559  1.00138.31           C  
ATOM   3698  CD2 PHE A 261      33.066   2.452  26.831  1.00138.31           C  
ATOM   3699  CE1 PHE A 261      33.467   3.962  24.523  1.00138.31           C  
ATOM   3700  CE2 PHE A 261      33.839   1.951  25.793  1.00138.31           C  
ATOM   3701  CZ  PHE A 261      34.032   2.700  24.639  1.00138.31           C  
ATOM   3702  H   PHE A 261      29.499   3.658  26.718  1.00  0.00           H  
ATOM   3703  HA  PHE A 261      31.115   2.472  28.798  1.00  0.00           H  
ATOM   3704  HB3 PHE A 261      32.375   4.661  28.626  1.00  0.00           H  
ATOM   3705  HB2 PHE A 261      31.168   5.225  27.512  1.00  0.00           H  
ATOM   3706  HD1 PHE A 261      32.295   5.481  25.462  1.00  0.00           H  
ATOM   3707  HD2 PHE A 261      32.936   1.855  27.721  1.00  0.00           H  
ATOM   3708  HE1 PHE A 261      33.628   4.544  23.627  1.00  0.00           H  
ATOM   3709  HE2 PHE A 261      34.294   0.976  25.881  1.00  0.00           H  
ATOM   3710  HZ  PHE A 261      34.631   2.303  23.834  1.00  0.00           H  
ATOM   3711  N   LEU A 262      28.817   4.564  29.775  1.00 66.20           N  
ATOM   3712  CA  LEU A 262      28.058   4.884  30.991  1.00 66.20           C  
ATOM   3713  C   LEU A 262      27.418   3.632  31.616  1.00 66.20           C  
ATOM   3714  O   LEU A 262      27.419   3.507  32.841  1.00 66.20           O  
ATOM   3715  CB  LEU A 262      26.952   5.920  30.699  1.00 66.20           C  
ATOM   3716  CG  LEU A 262      27.440   7.333  30.335  1.00 66.20           C  
ATOM   3717  CD1 LEU A 262      26.230   8.220  29.973  1.00 66.20           C  
ATOM   3718  CD2 LEU A 262      28.311   7.958  31.446  1.00 66.20           C  
ATOM   3719  H   LEU A 262      28.335   4.686  28.894  1.00  0.00           H  
ATOM   3720  HA  LEU A 262      28.744   5.292  31.734  1.00  0.00           H  
ATOM   3721  HB3 LEU A 262      26.308   6.009  31.576  1.00  0.00           H  
ATOM   3722  HB2 LEU A 262      26.307   5.545  29.906  1.00  0.00           H  
ATOM   3723  HG  LEU A 262      28.050   7.250  29.436  1.00  0.00           H  
ATOM   3724 HD11 LEU A 262      26.451   8.876  29.134  1.00  0.00           H  
ATOM   3725 HD12 LEU A 262      25.359   7.630  29.686  1.00  0.00           H  
ATOM   3726 HD13 LEU A 262      25.918   8.843  30.810  1.00  0.00           H  
ATOM   3727 HD21 LEU A 262      28.021   8.981  31.677  1.00  0.00           H  
ATOM   3728 HD22 LEU A 262      28.252   7.404  32.383  1.00  0.00           H  
ATOM   3729 HD23 LEU A 262      29.359   7.983  31.147  1.00  0.00           H  
ATOM   3730  N   LYS A 263      26.896   2.732  30.764  1.00132.07           N  
ATOM   3731  CA  LYS A 263      26.221   1.492  31.158  1.00132.07           C  
ATOM   3732  C   LYS A 263      27.173   0.385  31.660  1.00132.07           C  
ATOM   3733  O   LYS A 263      26.686  -0.650  32.115  1.00132.07           O  
ATOM   3734  CB  LYS A 263      25.305   1.008  30.006  1.00132.07           C  
ATOM   3735  CG  LYS A 263      23.927   1.701  29.931  1.00132.07           C  
ATOM   3736  CD  LYS A 263      23.953   3.159  29.444  1.00132.07           C  
ATOM   3737  CE  LYS A 263      22.568   3.815  29.433  1.00132.07           C  
ATOM   3738  NZ  LYS A 263      22.655   5.232  29.041  1.00132.07           N1+
ATOM   3739  H   LYS A 263      26.950   2.909  29.771  1.00  0.00           H  
ATOM   3740  HA  LYS A 263      25.581   1.731  32.008  1.00  0.00           H  
ATOM   3741  HB3 LYS A 263      25.087  -0.051  30.152  1.00  0.00           H  
ATOM   3742  HB2 LYS A 263      25.822   1.063  29.050  1.00  0.00           H  
ATOM   3743  HG3 LYS A 263      23.450   1.653  30.910  1.00  0.00           H  
ATOM   3744  HG2 LYS A 263      23.286   1.125  29.264  1.00  0.00           H  
ATOM   3745  HD3 LYS A 263      24.355   3.180  28.433  1.00  0.00           H  
ATOM   3746  HD2 LYS A 263      24.618   3.754  30.067  1.00  0.00           H  
ATOM   3747  HE3 LYS A 263      22.115   3.757  30.423  1.00  0.00           H  
ATOM   3748  HE2 LYS A 263      21.905   3.295  28.742  1.00  0.00           H  
ATOM   3749  HZ1 LYS A 263      23.061   5.308  28.120  1.00  0.00           H  
ATOM   3750  HZ2 LYS A 263      21.731   5.639  29.038  1.00  0.00           H  
ATOM   3751  HZ3 LYS A 263      23.234   5.728  29.704  1.00  0.00           H  
ATOM   3752  N   ARG A 264      28.496   0.627  31.617  1.00276.81           N  
ATOM   3753  CA  ARG A 264      29.537  -0.251  32.159  1.00276.81           C  
ATOM   3754  C   ARG A 264      29.497  -0.411  33.693  1.00276.81           C  
ATOM   3755  O   ARG A 264      30.103  -1.358  34.186  1.00276.81           O  
ATOM   3756  CB  ARG A 264      30.933   0.249  31.682  1.00276.81           C  
ATOM   3757  CG  ARG A 264      31.816   0.960  32.744  1.00276.81           C  
ATOM   3758  CD  ARG A 264      33.186   1.398  32.244  1.00276.81           C  
ATOM   3759  NE  ARG A 264      33.160   2.658  31.498  1.00276.81           N  
ATOM   3760  CZ  ARG A 264      33.427   3.869  32.013  1.00276.81           C  
ATOM   3761  NH1 ARG A 264      33.738   4.023  33.308  1.00276.81           N  
ATOM   3762  NH2 ARG A 264      33.393   4.945  31.219  1.00276.81           N1+
ATOM   3763  H   ARG A 264      28.818   1.497  31.217  1.00  0.00           H  
ATOM   3764  HA  ARG A 264      29.371  -1.244  31.739  1.00  0.00           H  
ATOM   3765  HB3 ARG A 264      30.834   0.873  30.791  1.00  0.00           H  
ATOM   3766  HB2 ARG A 264      31.486  -0.630  31.350  1.00  0.00           H  
ATOM   3767  HG3 ARG A 264      31.989   0.357  33.636  1.00  0.00           H  
ATOM   3768  HG2 ARG A 264      31.272   1.849  33.067  1.00  0.00           H  
ATOM   3769  HD3 ARG A 264      33.453   0.680  31.473  1.00  0.00           H  
ATOM   3770  HD2 ARG A 264      33.969   1.330  32.999  1.00  0.00           H  
ATOM   3771  HE  ARG A 264      32.871   2.596  30.533  1.00  0.00           H  
ATOM   3772 HH12 ARG A 264      33.938   4.937  33.686  1.00  0.00           H  
ATOM   3773 HH11 ARG A 264      33.766   3.218  33.917  1.00  0.00           H  
ATOM   3774 HH22 ARG A 264      33.170   4.849  30.240  1.00  0.00           H  
ATOM   3775 HH21 ARG A 264      33.576   5.864  31.592  1.00  0.00           H  
ATOM   3776  N   ALA A 265      28.914   0.582  34.390  1.00134.26           N  
ATOM   3777  CA  ALA A 265      29.146   0.934  35.796  1.00134.26           C  
ATOM   3778  C   ALA A 265      28.928  -0.159  36.865  1.00134.26           C  
ATOM   3779  O   ALA A 265      29.402   0.010  37.989  1.00134.26           O  
ATOM   3780  CB  ALA A 265      28.325   2.192  36.105  1.00134.26           C  
ATOM   3781  H   ALA A 265      28.420   1.289  33.864  1.00  0.00           H  
ATOM   3782  HA  ALA A 265      30.198   1.215  35.859  1.00  0.00           H  
ATOM   3783  HB1 ALA A 265      28.587   2.603  37.078  1.00  0.00           H  
ATOM   3784  HB2 ALA A 265      28.515   2.976  35.371  1.00  0.00           H  
ATOM   3785  HB3 ALA A 265      27.255   1.985  36.101  1.00  0.00           H  
ATOM   3786  N   ILE A 266      28.268  -1.267  36.502  1.00256.62           N  
ATOM   3787  CA  ILE A 266      28.167  -2.493  37.299  1.00256.62           C  
ATOM   3788  C   ILE A 266      29.538  -3.205  37.392  1.00256.62           C  
ATOM   3789  O   ILE A 266      30.305  -3.165  36.431  1.00256.62           O  
ATOM   3790  CB  ILE A 266      27.111  -3.450  36.665  1.00256.62           C  
ATOM   3791  CG1 ILE A 266      25.702  -2.809  36.712  1.00256.62           C  
ATOM   3792  CG2 ILE A 266      27.065  -4.869  37.278  1.00256.62           C  
ATOM   3793  CD1 ILE A 266      24.667  -3.497  35.810  1.00256.62           C  
ATOM   3794  H   ILE A 266      27.924  -1.335  35.555  1.00  0.00           H  
ATOM   3795  HA  ILE A 266      27.844  -2.223  38.306  1.00  0.00           H  
ATOM   3796  HB  ILE A 266      27.376  -3.568  35.613  1.00  0.00           H  
ATOM   3797 HG13 ILE A 266      25.743  -1.761  36.417  1.00  0.00           H  
ATOM   3798 HG12 ILE A 266      25.341  -2.809  37.741  1.00  0.00           H  
ATOM   3799 HG21 ILE A 266      26.275  -5.471  36.830  1.00  0.00           H  
ATOM   3800 HG22 ILE A 266      27.989  -5.422  37.116  1.00  0.00           H  
ATOM   3801 HG23 ILE A 266      26.879  -4.831  38.351  1.00  0.00           H  
ATOM   3802 HD11 ILE A 266      23.891  -2.795  35.505  1.00  0.00           H  
ATOM   3803 HD12 ILE A 266      25.121  -3.895  34.903  1.00  0.00           H  
ATOM   3804 HD13 ILE A 266      24.177  -4.320  36.330  1.00  0.00           H  
ATOM   3805  N   LEU A 267      29.816  -3.833  38.550  1.00290.79           N  
ATOM   3806  CA  LEU A 267      31.045  -4.558  38.919  1.00290.79           C  
ATOM   3807  C   LEU A 267      32.231  -3.638  39.265  1.00290.79           C  
ATOM   3808  O   LEU A 267      32.908  -3.895  40.261  1.00290.79           O  
ATOM   3809  CB  LEU A 267      31.423  -5.651  37.877  1.00290.79           C  
ATOM   3810  CG  LEU A 267      32.650  -6.532  38.221  1.00290.79           C  
ATOM   3811  CD1 LEU A 267      32.463  -7.318  39.537  1.00290.79           C  
ATOM   3812  CD2 LEU A 267      33.020  -7.449  37.036  1.00290.79           C  
ATOM   3813  H   LEU A 267      29.115  -3.811  39.275  1.00  0.00           H  
ATOM   3814  HA  LEU A 267      30.785  -5.068  39.846  1.00  0.00           H  
ATOM   3815  HB3 LEU A 267      31.632  -5.179  36.917  1.00  0.00           H  
ATOM   3816  HB2 LEU A 267      30.560  -6.296  37.709  1.00  0.00           H  
ATOM   3817  HG  LEU A 267      33.511  -5.877  38.359  1.00  0.00           H  
ATOM   3818 HD11 LEU A 267      32.795  -8.353  39.462  1.00  0.00           H  
ATOM   3819 HD12 LEU A 267      33.038  -6.860  40.343  1.00  0.00           H  
ATOM   3820 HD13 LEU A 267      31.421  -7.341  39.854  1.00  0.00           H  
ATOM   3821 HD21 LEU A 267      34.057  -7.293  36.736  1.00  0.00           H  
ATOM   3822 HD22 LEU A 267      32.908  -8.507  37.269  1.00  0.00           H  
ATOM   3823 HD23 LEU A 267      32.402  -7.255  36.158  1.00  0.00           H  
ATOM   3824  N   VAL A 268      32.466  -2.592  38.456  1.00122.84           N  
ATOM   3825  CA  VAL A 268      33.578  -1.660  38.633  1.00122.84           C  
ATOM   3826  C   VAL A 268      33.391  -0.754  39.874  1.00122.84           C  
ATOM   3827  O   VAL A 268      34.371  -0.512  40.576  1.00122.84           O  
ATOM   3828  CB  VAL A 268      33.834  -0.812  37.351  1.00122.84           C  
ATOM   3829  CG1 VAL A 268      34.021  -1.697  36.106  1.00122.84           C  
ATOM   3830  CG2 VAL A 268      32.819   0.309  37.068  1.00122.84           C  
ATOM   3831  H   VAL A 268      31.877  -2.446  37.647  1.00  0.00           H  
ATOM   3832  HA  VAL A 268      34.477  -2.255  38.810  1.00  0.00           H  
ATOM   3833  HB  VAL A 268      34.796  -0.329  37.481  1.00  0.00           H  
ATOM   3834 HG11 VAL A 268      34.323  -1.100  35.245  1.00  0.00           H  
ATOM   3835 HG12 VAL A 268      34.794  -2.448  36.269  1.00  0.00           H  
ATOM   3836 HG13 VAL A 268      33.101  -2.215  35.835  1.00  0.00           H  
ATOM   3837 HG21 VAL A 268      33.046   0.818  36.131  1.00  0.00           H  
ATOM   3838 HG22 VAL A 268      31.817  -0.102  36.981  1.00  0.00           H  
ATOM   3839 HG23 VAL A 268      32.813   1.070  37.847  1.00  0.00           H  
ATOM   3840  N   LEU A 269      32.140  -0.360  40.185  1.00 91.34           N  
ATOM   3841  CA  LEU A 269      31.782   0.357  41.416  1.00 91.34           C  
ATOM   3842  C   LEU A 269      31.894  -0.510  42.683  1.00 91.34           C  
ATOM   3843  O   LEU A 269      32.227   0.029  43.737  1.00 91.34           O  
ATOM   3844  CB  LEU A 269      30.349   0.922  41.312  1.00 91.34           C  
ATOM   3845  CG  LEU A 269      30.195   2.175  40.425  1.00 91.34           C  
ATOM   3846  CD1 LEU A 269      28.705   2.560  40.307  1.00 91.34           C  
ATOM   3847  CD2 LEU A 269      31.058   3.357  40.916  1.00 91.34           C  
ATOM   3848  H   LEU A 269      31.376  -0.595  39.566  1.00  0.00           H  
ATOM   3849  HA  LEU A 269      32.488   1.178  41.538  1.00  0.00           H  
ATOM   3850  HB3 LEU A 269      29.986   1.184  42.308  1.00  0.00           H  
ATOM   3851  HB2 LEU A 269      29.684   0.133  40.956  1.00  0.00           H  
ATOM   3852  HG  LEU A 269      30.540   1.917  39.424  1.00  0.00           H  
ATOM   3853 HD11 LEU A 269      28.410   2.673  39.267  1.00  0.00           H  
ATOM   3854 HD12 LEU A 269      28.050   1.804  40.740  1.00  0.00           H  
ATOM   3855 HD13 LEU A 269      28.472   3.498  40.810  1.00  0.00           H  
ATOM   3856 HD21 LEU A 269      30.529   4.309  40.877  1.00  0.00           H  
ATOM   3857 HD22 LEU A 269      31.394   3.219  41.944  1.00  0.00           H  
ATOM   3858 HD23 LEU A 269      31.947   3.466  40.295  1.00  0.00           H  
ATOM   3859  N   SER A 270      31.640  -1.825  42.565  1.00 66.73           N  
ATOM   3860  CA  SER A 270      31.809  -2.789  43.656  1.00 66.73           C  
ATOM   3861  C   SER A 270      33.290  -2.979  44.033  1.00 66.73           C  
ATOM   3862  O   SER A 270      33.590  -3.167  45.212  1.00 66.73           O  
ATOM   3863  CB  SER A 270      31.130  -4.120  43.271  1.00 66.73           C  
ATOM   3864  OG  SER A 270      31.163  -5.058  44.329  1.00 66.73           O  
ATOM   3865  H   SER A 270      31.379  -2.203  41.666  1.00  0.00           H  
ATOM   3866  HA  SER A 270      31.294  -2.391  44.532  1.00  0.00           H  
ATOM   3867  HB3 SER A 270      31.610  -4.568  42.402  1.00  0.00           H  
ATOM   3868  HB2 SER A 270      30.087  -3.949  43.001  1.00  0.00           H  
ATOM   3869  HG  SER A 270      32.074  -5.318  44.485  1.00  0.00           H  
ATOM   3870  N   TYR A 271      34.181  -2.887  43.029  1.00134.51           N  
ATOM   3871  CA  TYR A 271      35.626  -2.986  43.203  1.00134.51           C  
ATOM   3872  C   TYR A 271      36.234  -1.709  43.817  1.00134.51           C  
ATOM   3873  O   TYR A 271      37.195  -1.820  44.573  1.00134.51           O  
ATOM   3874  CB  TYR A 271      36.279  -3.351  41.859  1.00134.51           C  
ATOM   3875  CG  TYR A 271      37.576  -4.125  42.009  1.00134.51           C  
ATOM   3876  CD1 TYR A 271      37.542  -5.528  42.149  1.00134.51           C  
ATOM   3877  CD2 TYR A 271      38.814  -3.454  42.026  1.00134.51           C  
ATOM   3878  CE1 TYR A 271      38.735  -6.258  42.309  1.00134.51           C  
ATOM   3879  CE2 TYR A 271      40.005  -4.187  42.196  1.00134.51           C  
ATOM   3880  CZ  TYR A 271      39.970  -5.585  42.334  1.00134.51           C  
ATOM   3881  OH  TYR A 271      41.133  -6.278  42.492  1.00134.51           O  
ATOM   3882  H   TYR A 271      33.853  -2.733  42.085  1.00  0.00           H  
ATOM   3883  HA  TYR A 271      35.815  -3.810  43.893  1.00  0.00           H  
ATOM   3884  HB3 TYR A 271      36.425  -2.468  41.235  1.00  0.00           H  
ATOM   3885  HB2 TYR A 271      35.605  -3.996  41.293  1.00  0.00           H  
ATOM   3886  HD1 TYR A 271      36.596  -6.049  42.138  1.00  0.00           H  
ATOM   3887  HD2 TYR A 271      38.849  -2.380  41.922  1.00  0.00           H  
ATOM   3888  HE1 TYR A 271      38.696  -7.332  42.415  1.00  0.00           H  
ATOM   3889  HE2 TYR A 271      40.953  -3.682  42.223  1.00  0.00           H  
ATOM   3890  HH  TYR A 271      41.001  -7.224  42.582  1.00  0.00           H  
ATOM   3891  N   VAL A 272      35.642  -0.535  43.530  1.00 43.78           N  
ATOM   3892  CA  VAL A 272      35.971   0.749  44.161  1.00 43.78           C  
ATOM   3893  C   VAL A 272      35.593   0.777  45.655  1.00 43.78           C  
ATOM   3894  O   VAL A 272      36.377   1.271  46.466  1.00 43.78           O  
ATOM   3895  CB  VAL A 272      35.246   1.926  43.435  1.00 43.78           C  
ATOM   3896  CG1 VAL A 272      35.168   3.268  44.196  1.00 43.78           C  
ATOM   3897  CG2 VAL A 272      35.868   2.175  42.060  1.00 43.78           C  
ATOM   3898  H   VAL A 272      34.867  -0.522  42.882  1.00  0.00           H  
ATOM   3899  HA  VAL A 272      37.050   0.896  44.084  1.00  0.00           H  
ATOM   3900  HB  VAL A 272      34.218   1.617  43.251  1.00  0.00           H  
ATOM   3901 HG11 VAL A 272      34.758   4.054  43.560  1.00  0.00           H  
ATOM   3902 HG12 VAL A 272      34.520   3.210  45.071  1.00  0.00           H  
ATOM   3903 HG13 VAL A 272      36.152   3.595  44.528  1.00  0.00           H  
ATOM   3904 HG21 VAL A 272      36.847   2.639  42.164  1.00  0.00           H  
ATOM   3905 HG22 VAL A 272      36.001   1.246  41.513  1.00  0.00           H  
ATOM   3906 HG23 VAL A 272      35.243   2.831  41.453  1.00  0.00           H  
ATOM   3907  N   LEU A 273      34.395   0.258  45.972  1.00128.61           N  
ATOM   3908  CA  LEU A 273      33.802   0.285  47.306  1.00128.61           C  
ATOM   3909  C   LEU A 273      34.517  -0.649  48.297  1.00128.61           C  
ATOM   3910  O   LEU A 273      34.818  -0.212  49.406  1.00128.61           O  
ATOM   3911  CB  LEU A 273      32.293  -0.026  47.188  1.00128.61           C  
ATOM   3912  CG  LEU A 273      31.466   0.228  48.469  1.00128.61           C  
ATOM   3913  CD1 LEU A 273      31.455   1.720  48.866  1.00128.61           C  
ATOM   3914  CD2 LEU A 273      30.042  -0.349  48.326  1.00128.61           C  
ATOM   3915  H   LEU A 273      33.811  -0.119  45.238  1.00  0.00           H  
ATOM   3916  HA  LEU A 273      33.916   1.304  47.678  1.00  0.00           H  
ATOM   3917  HB3 LEU A 273      32.177  -1.065  46.877  1.00  0.00           H  
ATOM   3918  HB2 LEU A 273      31.863   0.570  46.382  1.00  0.00           H  
ATOM   3919  HG  LEU A 273      31.932  -0.322  49.289  1.00  0.00           H  
ATOM   3920 HD11 LEU A 273      30.462   2.083  49.124  1.00  0.00           H  
ATOM   3921 HD12 LEU A 273      32.087   1.892  49.736  1.00  0.00           H  
ATOM   3922 HD13 LEU A 273      31.827   2.360  48.065  1.00  0.00           H  
ATOM   3923 HD21 LEU A 273      29.824  -1.042  49.140  1.00  0.00           H  
ATOM   3924 HD22 LEU A 273      29.269   0.419  48.340  1.00  0.00           H  
ATOM   3925 HD23 LEU A 273      29.913  -0.901  47.395  1.00  0.00           H  
ATOM   3926  N   VAL A 274      34.813  -1.892  47.874  1.00102.87           N  
ATOM   3927  CA  VAL A 274      35.527  -2.894  48.679  1.00102.87           C  
ATOM   3928  C   VAL A 274      37.010  -2.534  48.943  1.00102.87           C  
ATOM   3929  O   VAL A 274      37.617  -3.106  49.847  1.00102.87           O  
ATOM   3930  CB  VAL A 274      35.423  -4.306  48.029  1.00102.87           C  
ATOM   3931  CG1 VAL A 274      36.323  -4.503  46.795  1.00102.87           C  
ATOM   3932  CG2 VAL A 274      35.650  -5.451  49.033  1.00102.87           C  
ATOM   3933  H   VAL A 274      34.537  -2.181  46.945  1.00  0.00           H  
ATOM   3934  HA  VAL A 274      35.033  -2.931  49.651  1.00  0.00           H  
ATOM   3935  HB  VAL A 274      34.395  -4.409  47.679  1.00  0.00           H  
ATOM   3936 HG11 VAL A 274      36.066  -5.419  46.264  1.00  0.00           H  
ATOM   3937 HG12 VAL A 274      36.202  -3.676  46.102  1.00  0.00           H  
ATOM   3938 HG13 VAL A 274      37.379  -4.563  47.058  1.00  0.00           H  
ATOM   3939 HG21 VAL A 274      35.452  -6.417  48.570  1.00  0.00           H  
ATOM   3940 HG22 VAL A 274      36.674  -5.477  49.407  1.00  0.00           H  
ATOM   3941 HG23 VAL A 274      34.985  -5.362  49.891  1.00  0.00           H  
ATOM   3942  N   ILE A 275      37.550  -1.568  48.182  1.00 71.30           N  
ATOM   3943  CA  ILE A 275      38.840  -0.936  48.427  1.00 71.30           C  
ATOM   3944  C   ILE A 275      38.674   0.180  49.479  1.00 71.30           C  
ATOM   3945  O   ILE A 275      39.032  -0.050  50.635  1.00 71.30           O  
ATOM   3946  CB  ILE A 275      39.473  -0.433  47.092  1.00 71.30           C  
ATOM   3947  CG1 ILE A 275      39.908  -1.642  46.241  1.00 71.30           C  
ATOM   3948  CG2 ILE A 275      40.667   0.534  47.218  1.00 71.30           C  
ATOM   3949  CD1 ILE A 275      40.247  -1.269  44.797  1.00 71.30           C  
ATOM   3950  H   ILE A 275      36.991  -1.156  47.448  1.00  0.00           H  
ATOM   3951  HA  ILE A 275      39.521  -1.676  48.852  1.00  0.00           H  
ATOM   3952  HB  ILE A 275      38.698   0.092  46.535  1.00  0.00           H  
ATOM   3953 HG13 ILE A 275      39.132  -2.407  46.228  1.00  0.00           H  
ATOM   3954 HG12 ILE A 275      40.775  -2.118  46.701  1.00  0.00           H  
ATOM   3955 HG21 ILE A 275      41.031   0.845  46.240  1.00  0.00           H  
ATOM   3956 HG22 ILE A 275      40.411   1.450  47.741  1.00  0.00           H  
ATOM   3957 HG23 ILE A 275      41.503   0.058  47.728  1.00  0.00           H  
ATOM   3958 HD11 ILE A 275      40.138  -2.137  44.151  1.00  0.00           H  
ATOM   3959 HD12 ILE A 275      39.595  -0.485  44.410  1.00  0.00           H  
ATOM   3960 HD13 ILE A 275      41.274  -0.916  44.720  1.00  0.00           H  
ATOM   3961  N   LEU A 276      38.127   1.344  49.076  1.00159.83           N  
ATOM   3962  CA  LEU A 276      38.076   2.582  49.866  1.00159.83           C  
ATOM   3963  C   LEU A 276      37.418   2.465  51.251  1.00159.83           C  
ATOM   3964  O   LEU A 276      37.959   3.023  52.207  1.00159.83           O  
ATOM   3965  CB  LEU A 276      37.499   3.730  48.990  1.00159.83           C  
ATOM   3966  CG  LEU A 276      37.097   5.066  49.679  1.00159.83           C  
ATOM   3967  CD1 LEU A 276      35.692   5.029  50.314  1.00159.83           C  
ATOM   3968  CD2 LEU A 276      38.164   5.646  50.633  1.00159.83           C  
ATOM   3969  H   LEU A 276      37.806   1.425  48.121  1.00  0.00           H  
ATOM   3970  HA  LEU A 276      39.112   2.841  50.068  1.00  0.00           H  
ATOM   3971  HB3 LEU A 276      36.638   3.360  48.431  1.00  0.00           H  
ATOM   3972  HB2 LEU A 276      38.244   3.958  48.229  1.00  0.00           H  
ATOM   3973  HG  LEU A 276      37.017   5.778  48.855  1.00  0.00           H  
ATOM   3974 HD11 LEU A 276      35.098   5.884  49.990  1.00  0.00           H  
ATOM   3975 HD12 LEU A 276      35.138   4.132  50.036  1.00  0.00           H  
ATOM   3976 HD13 LEU A 276      35.733   5.055  51.402  1.00  0.00           H  
ATOM   3977 HD21 LEU A 276      38.222   6.726  50.533  1.00  0.00           H  
ATOM   3978 HD22 LEU A 276      37.932   5.468  51.681  1.00  0.00           H  
ATOM   3979 HD23 LEU A 276      39.155   5.237  50.440  1.00  0.00           H  
ATOM   3980  N   TYR A 277      36.275   1.765  51.338  1.00153.29           N  
ATOM   3981  CA  TYR A 277      35.406   1.764  52.518  1.00153.29           C  
ATOM   3982  C   TYR A 277      36.073   1.305  53.831  1.00153.29           C  
ATOM   3983  O   TYR A 277      35.661   1.769  54.889  1.00153.29           O  
ATOM   3984  CB  TYR A 277      34.130   0.955  52.214  1.00153.29           C  
ATOM   3985  CG  TYR A 277      33.052   1.041  53.278  1.00153.29           C  
ATOM   3986  CD1 TYR A 277      32.253   2.199  53.370  1.00153.29           C  
ATOM   3987  CD2 TYR A 277      32.864  -0.015  54.195  1.00153.29           C  
ATOM   3988  CE1 TYR A 277      31.274   2.303  54.375  1.00153.29           C  
ATOM   3989  CE2 TYR A 277      31.887   0.090  55.202  1.00153.29           C  
ATOM   3990  CZ  TYR A 277      31.091   1.249  55.292  1.00153.29           C  
ATOM   3991  OH  TYR A 277      30.145   1.354  56.267  1.00153.29           O  
ATOM   3992  H   TYR A 277      35.914   1.293  50.520  1.00  0.00           H  
ATOM   3993  HA  TYR A 277      35.106   2.802  52.671  1.00  0.00           H  
ATOM   3994  HB3 TYR A 277      34.383  -0.092  52.045  1.00  0.00           H  
ATOM   3995  HB2 TYR A 277      33.692   1.314  51.284  1.00  0.00           H  
ATOM   3996  HD1 TYR A 277      32.395   3.013  52.674  1.00  0.00           H  
ATOM   3997  HD2 TYR A 277      33.478  -0.901  54.137  1.00  0.00           H  
ATOM   3998  HE1 TYR A 277      30.668   3.193  54.444  1.00  0.00           H  
ATOM   3999  HE2 TYR A 277      31.755  -0.718  55.906  1.00  0.00           H  
ATOM   4000  HH  TYR A 277      30.115   0.592  56.849  1.00  0.00           H  
ATOM   4001  N   PHE A 278      37.094   0.437  53.745  1.00106.24           N  
ATOM   4002  CA  PHE A 278      37.815  -0.107  54.896  1.00106.24           C  
ATOM   4003  C   PHE A 278      38.620   0.930  55.692  1.00106.24           C  
ATOM   4004  O   PHE A 278      38.388   1.051  56.893  1.00106.24           O  
ATOM   4005  CB  PHE A 278      38.655  -1.324  54.475  1.00106.24           C  
ATOM   4006  CG  PHE A 278      37.809  -2.556  54.211  1.00106.24           C  
ATOM   4007  CD1 PHE A 278      37.154  -2.717  52.972  1.00106.24           C  
ATOM   4008  CD2 PHE A 278      37.507  -3.445  55.264  1.00106.24           C  
ATOM   4009  CE1 PHE A 278      36.284  -3.780  52.777  1.00106.24           C  
ATOM   4010  CE2 PHE A 278      36.636  -4.505  55.049  1.00106.24           C  
ATOM   4011  CZ  PHE A 278      36.033  -4.675  53.809  1.00106.24           C  
ATOM   4012  H   PHE A 278      37.393   0.115  52.835  1.00  0.00           H  
ATOM   4013  HA  PHE A 278      37.057  -0.477  55.590  1.00  0.00           H  
ATOM   4014  HB3 PHE A 278      39.390  -1.568  55.245  1.00  0.00           H  
ATOM   4015  HB2 PHE A 278      39.224  -1.090  53.575  1.00  0.00           H  
ATOM   4016  HD1 PHE A 278      37.325  -2.009  52.174  1.00  0.00           H  
ATOM   4017  HD2 PHE A 278      37.950  -3.306  56.239  1.00  0.00           H  
ATOM   4018  HE1 PHE A 278      35.795  -3.907  51.823  1.00  0.00           H  
ATOM   4019  HE2 PHE A 278      36.419  -5.194  55.853  1.00  0.00           H  
ATOM   4020  HZ  PHE A 278      35.354  -5.500  53.650  1.00  0.00           H  
ATOM   4021  N   ARG A 279      39.504   1.705  55.037  1.00161.62           N  
ATOM   4022  CA  ARG A 279      40.263   2.760  55.727  1.00161.62           C  
ATOM   4023  C   ARG A 279      39.381   3.905  56.246  1.00161.62           C  
ATOM   4024  O   ARG A 279      39.786   4.558  57.202  1.00161.62           O  
ATOM   4025  CB  ARG A 279      41.451   3.268  54.879  1.00161.62           C  
ATOM   4026  CG  ARG A 279      41.137   3.977  53.544  1.00161.62           C  
ATOM   4027  CD  ARG A 279      40.641   5.435  53.599  1.00161.62           C  
ATOM   4028  NE  ARG A 279      41.578   6.338  54.286  1.00161.62           N  
ATOM   4029  CZ  ARG A 279      41.318   7.165  55.314  1.00161.62           C  
ATOM   4030  NH1 ARG A 279      40.104   7.244  55.869  1.00161.62           N  
ATOM   4031  NH2 ARG A 279      42.288   7.949  55.795  1.00161.62           N1+
ATOM   4032  H   ARG A 279      39.644   1.601  54.042  1.00  0.00           H  
ATOM   4033  HA  ARG A 279      40.705   2.297  56.612  1.00  0.00           H  
ATOM   4034  HB3 ARG A 279      42.065   2.397  54.651  1.00  0.00           H  
ATOM   4035  HB2 ARG A 279      42.091   3.903  55.490  1.00  0.00           H  
ATOM   4036  HG3 ARG A 279      40.385   3.379  53.034  1.00  0.00           H  
ATOM   4037  HG2 ARG A 279      42.017   3.946  52.904  1.00  0.00           H  
ATOM   4038  HD3 ARG A 279      39.608   5.528  53.922  1.00  0.00           H  
ATOM   4039  HD2 ARG A 279      40.621   5.797  52.573  1.00  0.00           H  
ATOM   4040  HE  ARG A 279      42.516   6.332  53.913  1.00  0.00           H  
ATOM   4041 HH12 ARG A 279      39.947   7.837  56.672  1.00  0.00           H  
ATOM   4042 HH11 ARG A 279      39.376   6.608  55.577  1.00  0.00           H  
ATOM   4043 HH22 ARG A 279      42.104   8.559  56.581  1.00  0.00           H  
ATOM   4044 HH21 ARG A 279      43.231   7.881  55.443  1.00  0.00           H  
ATOM   4045  N   LEU A 280      38.221   4.111  55.611  1.00132.75           N  
ATOM   4046  CA  LEU A 280      37.213   5.083  56.008  1.00132.75           C  
ATOM   4047  C   LEU A 280      36.489   4.629  57.286  1.00132.75           C  
ATOM   4048  O   LEU A 280      36.471   5.353  58.281  1.00132.75           O  
ATOM   4049  CB  LEU A 280      36.253   5.289  54.810  1.00132.75           C  
ATOM   4050  CG  LEU A 280      35.171   6.373  54.995  1.00132.75           C  
ATOM   4051  CD1 LEU A 280      35.780   7.779  55.178  1.00132.75           C  
ATOM   4052  CD2 LEU A 280      34.143   6.326  53.844  1.00132.75           C  
ATOM   4053  H   LEU A 280      37.962   3.479  54.864  1.00  0.00           H  
ATOM   4054  HA  LEU A 280      37.706   6.027  56.236  1.00  0.00           H  
ATOM   4055  HB3 LEU A 280      35.760   4.343  54.593  1.00  0.00           H  
ATOM   4056  HB2 LEU A 280      36.831   5.527  53.916  1.00  0.00           H  
ATOM   4057  HG  LEU A 280      34.612   6.139  55.903  1.00  0.00           H  
ATOM   4058 HD11 LEU A 280      35.262   8.539  54.593  1.00  0.00           H  
ATOM   4059 HD12 LEU A 280      35.721   8.090  56.221  1.00  0.00           H  
ATOM   4060 HD13 LEU A 280      36.830   7.816  54.888  1.00  0.00           H  
ATOM   4061 HD21 LEU A 280      33.125   6.355  54.234  1.00  0.00           H  
ATOM   4062 HD22 LEU A 280      34.249   7.161  53.151  1.00  0.00           H  
ATOM   4063 HD23 LEU A 280      34.225   5.415  53.253  1.00  0.00           H  
ATOM   4064  N   TRP A 281      35.911   3.426  57.227  1.00104.87           N  
ATOM   4065  CA  TRP A 281      35.034   2.880  58.261  1.00104.87           C  
ATOM   4066  C   TRP A 281      35.757   2.567  59.580  1.00104.87           C  
ATOM   4067  O   TRP A 281      35.208   2.907  60.625  1.00104.87           O  
ATOM   4068  CB  TRP A 281      34.236   1.669  57.735  1.00104.87           C  
ATOM   4069  CG  TRP A 281      33.238   1.108  58.708  1.00104.87           C  
ATOM   4070  CD2 TRP A 281      33.398   0.008  59.658  1.00104.87           C  
ATOM   4071  CD1 TRP A 281      32.024   1.640  58.966  1.00104.87           C  
ATOM   4072  NE1 TRP A 281      31.423   0.950  59.998  1.00104.87           N  
ATOM   4073  CE2 TRP A 281      32.233  -0.057  60.480  1.00104.87           C  
ATOM   4074  CE3 TRP A 281      34.417  -0.933  59.925  1.00104.87           C  
ATOM   4075  CZ2 TRP A 281      32.098  -0.994  61.520  1.00104.87           C  
ATOM   4076  CZ3 TRP A 281      34.299  -1.873  60.968  1.00104.87           C  
ATOM   4077  CH2 TRP A 281      33.142  -1.902  61.769  1.00104.87           C  
ATOM   4078  H   TRP A 281      36.072   2.832  56.424  1.00  0.00           H  
ATOM   4079  HA  TRP A 281      34.299   3.656  58.486  1.00  0.00           H  
ATOM   4080  HB3 TRP A 281      34.916   0.871  57.437  1.00  0.00           H  
ATOM   4081  HB2 TRP A 281      33.691   1.958  56.835  1.00  0.00           H  
ATOM   4082  HD1 TRP A 281      31.611   2.494  58.448  1.00  0.00           H  
ATOM   4083  HE1 TRP A 281      30.512   1.194  60.358  1.00  0.00           H  
ATOM   4084  HE3 TRP A 281      35.299  -0.926  59.311  1.00  0.00           H  
ATOM   4085  HZ2 TRP A 281      31.204  -1.013  62.125  1.00  0.00           H  
ATOM   4086  HZ3 TRP A 281      35.098  -2.577  61.151  1.00  0.00           H  
ATOM   4087  HH2 TRP A 281      33.054  -2.625  62.567  1.00  0.00           H  
ATOM   4088  N   ILE A 282      36.955   1.951  59.532  1.00 76.75           N  
ATOM   4089  CA  ILE A 282      37.728   1.669  60.748  1.00 76.75           C  
ATOM   4090  C   ILE A 282      38.388   2.943  61.334  1.00 76.75           C  
ATOM   4091  O   ILE A 282      38.522   3.010  62.554  1.00 76.75           O  
ATOM   4092  CB  ILE A 282      38.763   0.504  60.602  1.00 76.75           C  
ATOM   4093  CG1 ILE A 282      38.075  -0.854  60.302  1.00 76.75           C  
ATOM   4094  CG2 ILE A 282      39.606   0.294  61.880  1.00 76.75           C  
ATOM   4095  CD1 ILE A 282      37.973  -1.233  58.822  1.00 76.75           C  
ATOM   4096  H   ILE A 282      37.364   1.683  58.647  1.00  0.00           H  
ATOM   4097  HA  ILE A 282      37.017   1.337  61.508  1.00  0.00           H  
ATOM   4098  HB  ILE A 282      39.445   0.741  59.784  1.00  0.00           H  
ATOM   4099 HG13 ILE A 282      37.092  -0.882  60.769  1.00  0.00           H  
ATOM   4100 HG12 ILE A 282      38.618  -1.670  60.779  1.00  0.00           H  
ATOM   4101 HG21 ILE A 282      40.257  -0.573  61.782  1.00  0.00           H  
ATOM   4102 HG22 ILE A 282      40.247   1.142  62.105  1.00  0.00           H  
ATOM   4103 HG23 ILE A 282      38.969   0.122  62.748  1.00  0.00           H  
ATOM   4104 HD11 ILE A 282      37.672  -2.274  58.713  1.00  0.00           H  
ATOM   4105 HD12 ILE A 282      37.229  -0.630  58.305  1.00  0.00           H  
ATOM   4106 HD13 ILE A 282      38.930  -1.117  58.314  1.00  0.00           H  
ATOM   4107  N   MET A 283      38.708   3.960  60.507  1.00 85.17           N  
ATOM   4108  CA  MET A 283      39.123   5.285  60.993  1.00 85.17           C  
ATOM   4109  C   MET A 283      37.982   6.018  61.726  1.00 85.17           C  
ATOM   4110  O   MET A 283      38.212   6.545  62.812  1.00 85.17           O  
ATOM   4111  CB  MET A 283      39.733   6.125  59.847  1.00 85.17           C  
ATOM   4112  CG  MET A 283      40.159   7.548  60.247  1.00 85.17           C  
ATOM   4113  SD  MET A 283      41.032   8.503  58.976  1.00 85.17           S  
ATOM   4114  CE  MET A 283      42.703   7.821  59.151  1.00 85.17           C  
ATOM   4115  H   MET A 283      38.575   3.864  59.510  1.00  0.00           H  
ATOM   4116  HA  MET A 283      39.920   5.126  61.724  1.00  0.00           H  
ATOM   4117  HB3 MET A 283      39.009   6.202  59.035  1.00  0.00           H  
ATOM   4118  HB2 MET A 283      40.599   5.599  59.447  1.00  0.00           H  
ATOM   4119  HG3 MET A 283      40.796   7.499  61.129  1.00  0.00           H  
ATOM   4120  HG2 MET A 283      39.283   8.131  60.526  1.00  0.00           H  
ATOM   4121  HE1 MET A 283      43.403   8.372  58.522  1.00  0.00           H  
ATOM   4122  HE2 MET A 283      43.044   7.896  60.184  1.00  0.00           H  
ATOM   4123  HE3 MET A 283      42.720   6.774  58.853  1.00  0.00           H  
ATOM   4124  N   GLY A 284      36.769   5.995  61.147  1.00 25.98           N  
ATOM   4125  CA  GLY A 284      35.566   6.583  61.738  1.00 25.98           C  
ATOM   4126  C   GLY A 284      35.035   5.774  62.937  1.00 25.98           C  
ATOM   4127  O   GLY A 284      34.283   6.323  63.738  1.00 25.98           O  
ATOM   4128  H   GLY A 284      36.657   5.543  60.249  1.00  0.00           H  
ATOM   4129  HA3 GLY A 284      34.789   6.626  60.974  1.00  0.00           H  
ATOM   4130  HA2 GLY A 284      35.765   7.610  62.048  1.00  0.00           H  
ATOM   4131  N   GLY A 285      35.432   4.497  63.073  1.00 18.26           N  
ATOM   4132  CA  GLY A 285      35.078   3.620  64.189  1.00 18.26           C  
ATOM   4133  C   GLY A 285      36.093   3.755  65.335  1.00 18.26           C  
ATOM   4134  O   GLY A 285      35.709   3.630  66.497  1.00 18.26           O  
ATOM   4135  H   GLY A 285      36.016   4.095  62.354  1.00  0.00           H  
ATOM   4136  HA3 GLY A 285      35.082   2.589  63.837  1.00  0.00           H  
ATOM   4137  HA2 GLY A 285      34.070   3.829  64.551  1.00  0.00           H  
ATOM   4138  N   SER A 286      37.368   4.043  65.017  1.00 74.48           N  
ATOM   4139  CA  SER A 286      38.441   4.358  65.968  1.00 74.48           C  
ATOM   4140  C   SER A 286      38.253   5.735  66.637  1.00 74.48           C  
ATOM   4141  O   SER A 286      38.828   5.968  67.699  1.00 74.48           O  
ATOM   4142  CB  SER A 286      39.797   4.265  65.230  1.00 74.48           C  
ATOM   4143  OG  SER A 286      40.903   4.496  66.082  1.00 74.48           O  
ATOM   4144  H   SER A 286      37.626   4.097  64.040  1.00  0.00           H  
ATOM   4145  HA  SER A 286      38.427   3.603  66.757  1.00  0.00           H  
ATOM   4146  HB3 SER A 286      39.839   4.978  64.405  1.00  0.00           H  
ATOM   4147  HB2 SER A 286      39.920   3.273  64.797  1.00  0.00           H  
ATOM   4148  HG  SER A 286      40.803   5.364  66.481  1.00  0.00           H  
ATOM   4149  N   MET A 287      37.453   6.606  66.002  1.00133.03           N  
ATOM   4150  CA  MET A 287      37.096   7.940  66.456  1.00133.03           C  
ATOM   4151  C   MET A 287      35.914   7.873  67.452  1.00133.03           C  
ATOM   4152  O   MET A 287      34.822   7.485  67.033  1.00133.03           O  
ATOM   4153  CB  MET A 287      36.694   8.722  65.190  1.00133.03           C  
ATOM   4154  CG  MET A 287      36.251  10.171  65.437  1.00133.03           C  
ATOM   4155  SD  MET A 287      34.937  10.739  64.326  1.00133.03           S  
ATOM   4156  CE  MET A 287      33.545   9.827  65.047  1.00133.03           C  
ATOM   4157  H   MET A 287      37.023   6.317  65.135  1.00  0.00           H  
ATOM   4158  HA  MET A 287      37.979   8.418  66.875  1.00  0.00           H  
ATOM   4159  HB3 MET A 287      35.915   8.186  64.651  1.00  0.00           H  
ATOM   4160  HB2 MET A 287      37.547   8.735  64.512  1.00  0.00           H  
ATOM   4161  HG3 MET A 287      37.119  10.811  65.328  1.00  0.00           H  
ATOM   4162  HG2 MET A 287      35.907  10.338  66.456  1.00  0.00           H  
ATOM   4163  HE1 MET A 287      32.598  10.186  64.647  1.00  0.00           H  
ATOM   4164  HE2 MET A 287      33.625   8.764  64.827  1.00  0.00           H  
ATOM   4165  HE3 MET A 287      33.527   9.952  66.129  1.00  0.00           H  
ATOM   4166  N   PRO A 288      36.114   8.293  68.722  1.00114.44           N  
ATOM   4167  CA  PRO A 288      34.997   8.534  69.649  1.00114.44           C  
ATOM   4168  C   PRO A 288      34.323   9.899  69.400  1.00114.44           C  
ATOM   4169  O   PRO A 288      35.003  10.867  69.055  1.00114.44           O  
ATOM   4170  CD  PRO A 288      37.402   8.586  69.360  1.00114.44           C  
ATOM   4171  CB  PRO A 288      35.686   8.489  71.021  1.00114.44           C  
ATOM   4172  CG  PRO A 288      37.069   9.066  70.770  1.00114.44           C  
ATOM   4173  HA  PRO A 288      34.250   7.741  69.586  1.00  0.00           H  
ATOM   4174  HD2 PRO A 288      37.971   9.343  68.823  1.00  0.00           H  
ATOM   4175  HD3 PRO A 288      37.993   7.674  69.412  1.00  0.00           H  
ATOM   4176  HB3 PRO A 288      35.776   7.452  71.347  1.00  0.00           H  
ATOM   4177  HB2 PRO A 288      35.147   9.029  71.800  1.00  0.00           H  
ATOM   4178  HG2 PRO A 288      37.015  10.156  70.779  1.00  0.00           H  
ATOM   4179  HG3 PRO A 288      37.809   8.768  71.514  1.00  0.00           H  
ATOM   4180  N   LEU A 289      33.003   9.957  69.628  1.00178.30           N  
ATOM   4181  CA  LEU A 289      32.258  11.211  69.740  1.00178.30           C  
ATOM   4182  C   LEU A 289      32.280  11.672  71.205  1.00178.30           C  
ATOM   4183  O   LEU A 289      31.914  10.902  72.094  1.00178.30           O  
ATOM   4184  CB  LEU A 289      30.805  11.015  69.247  1.00178.30           C  
ATOM   4185  CG  LEU A 289      30.669  10.822  67.719  1.00178.30           C  
ATOM   4186  CD1 LEU A 289      29.217  10.485  67.322  1.00178.30           C  
ATOM   4187  CD2 LEU A 289      31.202  12.034  66.933  1.00178.30           C  
ATOM   4188  H   LEU A 289      32.506   9.122  69.904  1.00  0.00           H  
ATOM   4189  HA  LEU A 289      32.733  11.984  69.133  1.00  0.00           H  
ATOM   4190  HB3 LEU A 289      30.205  11.879  69.536  1.00  0.00           H  
ATOM   4191  HB2 LEU A 289      30.365  10.162  69.765  1.00  0.00           H  
ATOM   4192  HG  LEU A 289      31.275   9.960  67.440  1.00  0.00           H  
ATOM   4193 HD11 LEU A 289      29.177   9.560  66.748  1.00  0.00           H  
ATOM   4194 HD12 LEU A 289      28.576  10.350  68.193  1.00  0.00           H  
ATOM   4195 HD13 LEU A 289      28.758  11.264  66.712  1.00  0.00           H  
ATOM   4196 HD21 LEU A 289      30.674  12.191  65.993  1.00  0.00           H  
ATOM   4197 HD22 LEU A 289      31.128  12.956  67.509  1.00  0.00           H  
ATOM   4198 HD23 LEU A 289      32.252  11.886  66.689  1.00  0.00           H  
ATOM   4199  N   PHE A 290      32.692  12.931  71.416  1.00322.10           N  
ATOM   4200  CA  PHE A 290      32.725  13.607  72.716  1.00322.10           C  
ATOM   4201  C   PHE A 290      31.348  14.187  73.093  1.00322.10           C  
ATOM   4202  O   PHE A 290      30.361  13.959  72.390  1.00322.10           O  
ATOM   4203  CB  PHE A 290      33.801  14.718  72.664  1.00322.10           C  
ATOM   4204  CG  PHE A 290      35.222  14.217  72.515  1.00322.10           C  
ATOM   4205  CD1 PHE A 290      35.773  14.030  71.232  1.00322.10           C  
ATOM   4206  CD2 PHE A 290      35.949  13.789  73.646  1.00322.10           C  
ATOM   4207  CE1 PHE A 290      37.043  13.494  71.096  1.00322.10           C  
ATOM   4208  CE2 PHE A 290      37.220  13.256  73.491  1.00322.10           C  
ATOM   4209  CZ  PHE A 290      37.766  13.115  72.222  1.00322.10           C  
ATOM   4210  H   PHE A 290      32.978  13.491  70.627  1.00  0.00           H  
ATOM   4211  HA  PHE A 290      32.999  12.889  73.492  1.00  0.00           H  
ATOM   4212  HB3 PHE A 290      33.784  15.325  73.569  1.00  0.00           H  
ATOM   4213  HB2 PHE A 290      33.587  15.407  71.844  1.00  0.00           H  
ATOM   4214  HD1 PHE A 290      35.208  14.309  70.356  1.00  0.00           H  
ATOM   4215  HD2 PHE A 290      35.522  13.880  74.634  1.00  0.00           H  
ATOM   4216  HE1 PHE A 290      37.461  13.364  70.110  1.00  0.00           H  
ATOM   4217  HE2 PHE A 290      37.782  12.940  74.357  1.00  0.00           H  
ATOM   4218  HZ  PHE A 290      38.751  12.690  72.111  1.00  0.00           H  
ATOM   4219  N   SER A 291      31.321  14.981  74.178  1.00187.93           N  
ATOM   4220  CA  SER A 291      30.283  15.974  74.454  1.00187.93           C  
ATOM   4221  C   SER A 291      30.357  17.097  73.393  1.00187.93           C  
ATOM   4222  O   SER A 291      31.206  17.984  73.482  1.00187.93           O  
ATOM   4223  CB  SER A 291      30.429  16.458  75.913  1.00187.93           C  
ATOM   4224  OG  SER A 291      31.671  17.088  76.163  1.00187.93           O  
ATOM   4225  H   SER A 291      32.159  15.084  74.733  1.00  0.00           H  
ATOM   4226  HA  SER A 291      29.311  15.484  74.371  1.00  0.00           H  
ATOM   4227  HB3 SER A 291      30.321  15.619  76.602  1.00  0.00           H  
ATOM   4228  HB2 SER A 291      29.632  17.161  76.154  1.00  0.00           H  
ATOM   4229  HG  SER A 291      31.740  17.854  75.586  1.00  0.00           H  
ATOM   4230  N   GLU A 292      29.520  16.948  72.358  1.00262.98           N  
ATOM   4231  CA  GLU A 292      29.628  17.618  71.063  1.00262.98           C  
ATOM   4232  C   GLU A 292      28.238  17.699  70.408  1.00262.98           C  
ATOM   4233  O   GLU A 292      27.267  17.164  70.948  1.00262.98           O  
ATOM   4234  CB  GLU A 292      30.630  16.812  70.182  1.00262.98           C  
ATOM   4235  CG  GLU A 292      32.043  17.419  70.072  1.00262.98           C  
ATOM   4236  CD  GLU A 292      32.101  18.725  69.274  1.00262.98           C  
ATOM   4237  OE1 GLU A 292      31.158  18.974  68.494  1.00262.98           O  
ATOM   4238  OE2 GLU A 292      33.099  19.459  69.440  1.00262.98           O1-
ATOM   4239  H   GLU A 292      28.845  16.198  72.382  1.00  0.00           H  
ATOM   4240  HA  GLU A 292      29.970  18.644  71.203  1.00  0.00           H  
ATOM   4241  HB3 GLU A 292      30.237  16.647  69.179  1.00  0.00           H  
ATOM   4242  HB2 GLU A 292      30.739  15.801  70.573  1.00  0.00           H  
ATOM   4243  HG3 GLU A 292      32.707  16.706  69.584  1.00  0.00           H  
ATOM   4244  HG2 GLU A 292      32.451  17.587  71.068  1.00  0.00           H  
ATOM   4245  N   GLN A 293      28.178  18.323  69.218  1.00247.18           N  
ATOM   4246  CA  GLN A 293      27.040  18.196  68.300  1.00247.18           C  
ATOM   4247  C   GLN A 293      27.011  16.791  67.665  1.00247.18           C  
ATOM   4248  O   GLN A 293      27.982  16.038  67.770  1.00247.18           O  
ATOM   4249  CB  GLN A 293      27.119  19.253  67.170  1.00247.18           C  
ATOM   4250  CG  GLN A 293      27.158  20.729  67.623  1.00247.18           C  
ATOM   4251  CD  GLN A 293      28.561  21.309  67.822  1.00247.18           C  
ATOM   4252  OE1 GLN A 293      28.788  22.066  68.763  1.00247.18           O  
ATOM   4253  NE2 GLN A 293      29.507  20.982  66.939  1.00247.18           N  
ATOM   4254  H   GLN A 293      29.020  18.732  68.833  1.00  0.00           H  
ATOM   4255  HA  GLN A 293      26.114  18.343  68.858  1.00  0.00           H  
ATOM   4256  HB3 GLN A 293      26.224  19.150  66.554  1.00  0.00           H  
ATOM   4257  HB2 GLN A 293      27.937  19.020  66.490  1.00  0.00           H  
ATOM   4258  HG3 GLN A 293      26.565  20.864  68.528  1.00  0.00           H  
ATOM   4259  HG2 GLN A 293      26.682  21.342  66.857  1.00  0.00           H  
ATOM   4260 HE22 GLN A 293      30.450  21.323  67.048  1.00  0.00           H  
ATOM   4261 HE21 GLN A 293      29.305  20.345  66.182  1.00  0.00           H  
ATOM   4262  N   ASP A 294      25.921  16.497  66.937  1.00175.89           N  
ATOM   4263  CA  ASP A 294      25.861  15.405  65.967  1.00175.89           C  
ATOM   4264  C   ASP A 294      26.688  15.843  64.739  1.00175.89           C  
ATOM   4265  O   ASP A 294      26.154  16.477  63.831  1.00175.89           O  
ATOM   4266  CB  ASP A 294      24.388  15.043  65.646  1.00175.89           C  
ATOM   4267  CG  ASP A 294      24.175  13.751  64.844  1.00175.89           C  
ATOM   4268  OD1 ASP A 294      25.053  13.395  64.029  1.00175.89           O  
ATOM   4269  OD2 ASP A 294      23.077  13.178  65.001  1.00175.89           O1-
ATOM   4270  H   ASP A 294      25.156  17.154  66.900  1.00  0.00           H  
ATOM   4271  HA  ASP A 294      26.331  14.520  66.404  1.00  0.00           H  
ATOM   4272  HB3 ASP A 294      23.897  15.863  65.121  1.00  0.00           H  
ATOM   4273  HB2 ASP A 294      23.868  14.920  66.597  1.00  0.00           H  
ATOM   4274  N   ASN A 295      27.996  15.541  64.783  1.00188.64           N  
ATOM   4275  CA  ASN A 295      28.977  15.892  63.755  1.00188.64           C  
ATOM   4276  C   ASN A 295      28.928  15.037  62.469  1.00188.64           C  
ATOM   4277  O   ASN A 295      29.325  15.575  61.435  1.00188.64           O  
ATOM   4278  CB  ASN A 295      30.399  15.937  64.361  1.00188.64           C  
ATOM   4279  CG  ASN A 295      30.558  17.013  65.442  1.00188.64           C  
ATOM   4280  OD1 ASN A 295      30.163  18.160  65.248  1.00188.64           O  
ATOM   4281  ND2 ASN A 295      31.155  16.659  66.580  1.00188.64           N  
ATOM   4282  H   ASN A 295      28.355  15.059  65.596  1.00  0.00           H  
ATOM   4283  HA  ASN A 295      28.726  16.908  63.443  1.00  0.00           H  
ATOM   4284  HB3 ASN A 295      31.127  16.164  63.581  1.00  0.00           H  
ATOM   4285  HB2 ASN A 295      30.672  14.959  64.760  1.00  0.00           H  
ATOM   4286 HD22 ASN A 295      31.272  17.355  67.309  1.00  0.00           H  
ATOM   4287 HD21 ASN A 295      31.469  15.714  66.737  1.00  0.00           H  
ATOM   4288  N   PRO A 296      28.354  13.806  62.486  1.00113.89           N  
ATOM   4289  CA  PRO A 296      27.853  13.151  61.261  1.00113.89           C  
ATOM   4290  C   PRO A 296      26.767  13.942  60.504  1.00113.89           C  
ATOM   4291  O   PRO A 296      26.816  13.988  59.275  1.00113.89           O  
ATOM   4292  CD  PRO A 296      28.376  12.862  63.609  1.00113.89           C  
ATOM   4293  CB  PRO A 296      27.342  11.787  61.754  1.00113.89           C  
ATOM   4294  CG  PRO A 296      28.187  11.489  62.980  1.00113.89           C  
ATOM   4295  HA  PRO A 296      28.707  12.993  60.601  1.00  0.00           H  
ATOM   4296  HD2 PRO A 296      27.548  13.057  64.285  1.00  0.00           H  
ATOM   4297  HD3 PRO A 296      29.303  12.915  64.181  1.00  0.00           H  
ATOM   4298  HB3 PRO A 296      27.424  11.009  60.996  1.00  0.00           H  
ATOM   4299  HB2 PRO A 296      26.293  11.850  62.047  1.00  0.00           H  
ATOM   4300  HG2 PRO A 296      27.730  10.766  63.657  1.00  0.00           H  
ATOM   4301  HG3 PRO A 296      29.151  11.090  62.669  1.00  0.00           H  
ATOM   4302  N   ALA A 297      25.839  14.571  61.246  1.00237.61           N  
ATOM   4303  CA  ALA A 297      24.831  15.491  60.715  1.00237.61           C  
ATOM   4304  C   ALA A 297      25.403  16.898  60.454  1.00237.61           C  
ATOM   4305  O   ALA A 297      26.543  17.191  60.818  1.00237.61           O  
ATOM   4306  CB  ALA A 297      23.642  15.540  61.688  1.00237.61           C  
ATOM   4307  H   ALA A 297      25.849  14.462  62.253  1.00  0.00           H  
ATOM   4308  HA  ALA A 297      24.469  15.096  59.764  1.00  0.00           H  
ATOM   4309  HB1 ALA A 297      22.812  16.111  61.273  1.00  0.00           H  
ATOM   4310  HB2 ALA A 297      23.269  14.539  61.902  1.00  0.00           H  
ATOM   4311  HB3 ALA A 297      23.912  15.999  62.638  1.00  0.00           H  
ATOM   4312  N   SER A 298      24.587  17.739  59.796  1.00216.69           N  
ATOM   4313  CA  SER A 298      24.943  19.091  59.368  1.00216.69           C  
ATOM   4314  C   SER A 298      25.207  20.051  60.544  1.00216.69           C  
ATOM   4315  O   SER A 298      24.388  20.158  61.456  1.00216.69           O  
ATOM   4316  CB  SER A 298      23.839  19.622  58.430  1.00216.69           C  
ATOM   4317  OG  SER A 298      24.151  20.898  57.904  1.00216.69           O  
ATOM   4318  H   SER A 298      23.661  17.427  59.543  1.00  0.00           H  
ATOM   4319  HA  SER A 298      25.860  19.004  58.781  1.00  0.00           H  
ATOM   4320  HB3 SER A 298      22.885  19.684  58.954  1.00  0.00           H  
ATOM   4321  HB2 SER A 298      23.694  18.938  57.593  1.00  0.00           H  
ATOM   4322  HG  SER A 298      24.057  21.550  58.602  1.00  0.00           H  
ATOM   4323  N   PHE A 299      26.332  20.769  60.438  1.00275.73           N  
ATOM   4324  CA  PHE A 299      26.761  21.865  61.300  1.00275.73           C  
ATOM   4325  C   PHE A 299      27.789  22.692  60.505  1.00275.73           C  
ATOM   4326  O   PHE A 299      28.260  22.245  59.456  1.00275.73           O  
ATOM   4327  CB  PHE A 299      27.313  21.302  62.639  1.00275.73           C  
ATOM   4328  CG  PHE A 299      27.635  22.332  63.714  1.00275.73           C  
ATOM   4329  CD1 PHE A 299      26.589  23.028  64.354  1.00275.73           C  
ATOM   4330  CD2 PHE A 299      28.970  22.678  64.015  1.00275.73           C  
ATOM   4331  CE1 PHE A 299      26.878  24.014  65.287  1.00275.73           C  
ATOM   4332  CE2 PHE A 299      29.237  23.671  64.948  1.00275.73           C  
ATOM   4333  CZ  PHE A 299      28.196  24.333  65.584  1.00275.73           C  
ATOM   4334  H   PHE A 299      26.937  20.608  59.645  1.00  0.00           H  
ATOM   4335  HA  PHE A 299      25.897  22.502  61.498  1.00  0.00           H  
ATOM   4336  HB3 PHE A 299      28.199  20.694  62.451  1.00  0.00           H  
ATOM   4337  HB2 PHE A 299      26.581  20.621  63.073  1.00  0.00           H  
ATOM   4338  HD1 PHE A 299      25.561  22.794  64.120  1.00  0.00           H  
ATOM   4339  HD2 PHE A 299      29.786  22.168  63.529  1.00  0.00           H  
ATOM   4340  HE1 PHE A 299      26.074  24.537  65.782  1.00  0.00           H  
ATOM   4341  HE2 PHE A 299      30.258  23.927  65.189  1.00  0.00           H  
ATOM   4342  HZ  PHE A 299      28.414  25.100  66.312  1.00  0.00           H  
ATOM   4343  N   SER A 300      28.135  23.884  61.013  1.00155.35           N  
ATOM   4344  CA  SER A 300      29.203  24.733  60.476  1.00155.35           C  
ATOM   4345  C   SER A 300      30.580  24.025  60.507  1.00155.35           C  
ATOM   4346  O   SER A 300      30.795  23.194  61.394  1.00155.35           O  
ATOM   4347  CB  SER A 300      29.273  26.019  61.325  1.00155.35           C  
ATOM   4348  OG  SER A 300      28.201  26.882  61.007  1.00155.35           O  
ATOM   4349  H   SER A 300      27.708  24.202  61.871  1.00  0.00           H  
ATOM   4350  HA  SER A 300      28.930  24.985  59.452  1.00  0.00           H  
ATOM   4351  HB3 SER A 300      30.196  26.566  61.128  1.00  0.00           H  
ATOM   4352  HB2 SER A 300      29.264  25.792  62.392  1.00  0.00           H  
ATOM   4353  HG  SER A 300      28.283  27.679  61.535  1.00  0.00           H  
ATOM   4354  N   PRO A 301      31.523  24.413  59.616  1.00101.90           N  
ATOM   4355  CA  PRO A 301      32.958  24.136  59.827  1.00101.90           C  
ATOM   4356  C   PRO A 301      33.430  24.715  61.171  1.00101.90           C  
ATOM   4357  O   PRO A 301      33.242  25.911  61.395  1.00101.90           O  
ATOM   4358  CD  PRO A 301      31.307  25.241  58.430  1.00101.90           C  
ATOM   4359  CB  PRO A 301      33.655  24.830  58.636  1.00101.90           C  
ATOM   4360  CG  PRO A 301      32.568  25.056  57.604  1.00101.90           C  
ATOM   4361  HA  PRO A 301      33.091  23.055  59.794  1.00  0.00           H  
ATOM   4362  HD2 PRO A 301      31.192  26.281  58.736  1.00  0.00           H  
ATOM   4363  HD3 PRO A 301      30.432  24.946  57.850  1.00  0.00           H  
ATOM   4364  HB3 PRO A 301      34.478  24.247  58.228  1.00  0.00           H  
ATOM   4365  HB2 PRO A 301      34.076  25.792  58.925  1.00  0.00           H  
ATOM   4366  HG2 PRO A 301      32.774  25.907  56.958  1.00  0.00           H  
ATOM   4367  HG3 PRO A 301      32.467  24.163  56.986  1.00  0.00           H  
ATOM   4368  N   TYR A 302      33.966  23.881  62.064  1.00219.68           N  
ATOM   4369  CA  TYR A 302      34.201  24.252  63.457  1.00219.68           C  
ATOM   4370  C   TYR A 302      35.652  23.990  63.878  1.00219.68           C  
ATOM   4371  O   TYR A 302      36.219  22.942  63.578  1.00219.68           O  
ATOM   4372  CB  TYR A 302      33.157  23.559  64.371  1.00219.68           C  
ATOM   4373  CG  TYR A 302      33.382  22.104  64.764  1.00219.68           C  
ATOM   4374  CD1 TYR A 302      34.117  21.791  65.929  1.00219.68           C  
ATOM   4375  CD2 TYR A 302      32.834  21.059  63.991  1.00219.68           C  
ATOM   4376  CE1 TYR A 302      34.311  20.452  66.315  1.00219.68           C  
ATOM   4377  CE2 TYR A 302      33.029  19.717  64.376  1.00219.68           C  
ATOM   4378  CZ  TYR A 302      33.770  19.412  65.537  1.00219.68           C  
ATOM   4379  OH  TYR A 302      33.969  18.116  65.911  1.00219.68           O  
ATOM   4380  H   TYR A 302      34.144  22.918  61.819  1.00  0.00           H  
ATOM   4381  HA  TYR A 302      34.037  25.323  63.586  1.00  0.00           H  
ATOM   4382  HB3 TYR A 302      32.165  23.660  63.931  1.00  0.00           H  
ATOM   4383  HB2 TYR A 302      33.108  24.120  65.305  1.00  0.00           H  
ATOM   4384  HD1 TYR A 302      34.546  22.580  66.524  1.00  0.00           H  
ATOM   4385  HD2 TYR A 302      32.263  21.285  63.101  1.00  0.00           H  
ATOM   4386  HE1 TYR A 302      34.879  20.223  67.206  1.00  0.00           H  
ATOM   4387  HE2 TYR A 302      32.607  18.924  63.777  1.00  0.00           H  
ATOM   4388  HH  TYR A 302      33.518  17.488  65.344  1.00  0.00           H  
ATOM   4389  N   ILE A 303      36.172  24.962  64.636  1.00183.68           N  
ATOM   4390  CA  ILE A 303      37.266  24.824  65.594  1.00183.68           C  
ATOM   4391  C   ILE A 303      36.615  24.730  66.997  1.00183.68           C  
ATOM   4392  O   ILE A 303      35.442  25.087  67.141  1.00183.68           O  
ATOM   4393  CB  ILE A 303      38.219  26.060  65.477  1.00183.68           C  
ATOM   4394  CG1 ILE A 303      38.991  26.010  64.133  1.00183.68           C  
ATOM   4395  CG2 ILE A 303      39.212  26.251  66.647  1.00183.68           C  
ATOM   4396  CD1 ILE A 303      39.740  27.303  63.775  1.00183.68           C  
ATOM   4397  H   ILE A 303      35.621  25.796  64.770  1.00  0.00           H  
ATOM   4398  HA  ILE A 303      37.828  23.907  65.408  1.00  0.00           H  
ATOM   4399  HB  ILE A 303      37.593  26.953  65.452  1.00  0.00           H  
ATOM   4400 HG13 ILE A 303      38.308  25.788  63.313  1.00  0.00           H  
ATOM   4401 HG12 ILE A 303      39.701  25.183  64.156  1.00  0.00           H  
ATOM   4402 HG21 ILE A 303      39.884  27.090  66.475  1.00  0.00           H  
ATOM   4403 HG22 ILE A 303      38.705  26.475  67.584  1.00  0.00           H  
ATOM   4404 HG23 ILE A 303      39.827  25.363  66.794  1.00  0.00           H  
ATOM   4405 HD11 ILE A 303      40.006  27.321  62.720  1.00  0.00           H  
ATOM   4406 HD12 ILE A 303      39.134  28.185  63.972  1.00  0.00           H  
ATOM   4407 HD13 ILE A 303      40.670  27.396  64.336  1.00  0.00           H  
ATOM   4408  N   LEU A 304      37.353  24.225  68.005  1.00221.39           N  
ATOM   4409  CA  LEU A 304      36.890  24.059  69.395  1.00221.39           C  
ATOM   4410  C   LEU A 304      36.282  25.323  70.037  1.00221.39           C  
ATOM   4411  O   LEU A 304      35.266  25.204  70.721  1.00221.39           O  
ATOM   4412  CB  LEU A 304      38.020  23.456  70.260  1.00221.39           C  
ATOM   4413  CG  LEU A 304      38.073  21.915  70.183  1.00221.39           C  
ATOM   4414  CD1 LEU A 304      39.393  21.356  70.755  1.00221.39           C  
ATOM   4415  CD2 LEU A 304      36.830  21.275  70.838  1.00221.39           C  
ATOM   4416  H   LEU A 304      38.303  23.935  67.822  1.00  0.00           H  
ATOM   4417  HA  LEU A 304      36.077  23.337  69.346  1.00  0.00           H  
ATOM   4418  HB3 LEU A 304      37.900  23.739  71.307  1.00  0.00           H  
ATOM   4419  HB2 LEU A 304      38.972  23.888  69.951  1.00  0.00           H  
ATOM   4420  HG  LEU A 304      38.058  21.642  69.129  1.00  0.00           H  
ATOM   4421 HD11 LEU A 304      39.912  20.757  70.006  1.00  0.00           H  
ATOM   4422 HD12 LEU A 304      40.076  22.149  71.059  1.00  0.00           H  
ATOM   4423 HD13 LEU A 304      39.245  20.719  71.627  1.00  0.00           H  
ATOM   4424 HD21 LEU A 304      37.081  20.473  71.532  1.00  0.00           H  
ATOM   4425 HD22 LEU A 304      36.241  22.000  71.398  1.00  0.00           H  
ATOM   4426 HD23 LEU A 304      36.173  20.853  70.078  1.00  0.00           H  
ATOM   4427  N   THR A 305      36.834  26.502  69.711  1.00257.67           N  
ATOM   4428  CA  THR A 305      36.143  27.784  69.838  1.00257.67           C  
ATOM   4429  C   THR A 305      35.377  28.020  68.522  1.00257.67           C  
ATOM   4430  O   THR A 305      36.018  28.185  67.483  1.00257.67           O  
ATOM   4431  CB  THR A 305      37.154  28.945  70.041  1.00257.67           C  
ATOM   4432  OG1 THR A 305      37.786  28.778  71.296  1.00257.67           O  
ATOM   4433  CG2 THR A 305      36.560  30.366  69.995  1.00257.67           C  
ATOM   4434  H   THR A 305      37.674  26.516  69.153  1.00  0.00           H  
ATOM   4435  HA  THR A 305      35.444  27.768  70.676  1.00  0.00           H  
ATOM   4436  HB  THR A 305      37.938  28.880  69.286  1.00  0.00           H  
ATOM   4437  HG1 THR A 305      38.322  29.554  71.475  1.00  0.00           H  
ATOM   4438 HG21 THR A 305      37.312  31.114  70.246  1.00  0.00           H  
ATOM   4439 HG22 THR A 305      36.183  30.620  69.003  1.00  0.00           H  
ATOM   4440 HG23 THR A 305      35.737  30.472  70.702  1.00  0.00           H  
ATOM   4441  N   ARG A 306      34.034  27.987  68.574  1.00288.13           N  
ATOM   4442  CA  ARG A 306      33.174  28.192  67.403  1.00288.13           C  
ATOM   4443  C   ARG A 306      33.240  29.652  66.922  1.00288.13           C  
ATOM   4444  O   ARG A 306      32.924  30.559  67.692  1.00288.13           O  
ATOM   4445  CB  ARG A 306      31.708  27.813  67.710  1.00288.13           C  
ATOM   4446  CG  ARG A 306      31.396  26.309  67.829  1.00288.13           C  
ATOM   4447  CD  ARG A 306      31.617  25.699  69.220  1.00288.13           C  
ATOM   4448  NE  ARG A 306      31.301  24.265  69.244  1.00288.13           N  
ATOM   4449  CZ  ARG A 306      32.160  23.249  69.071  1.00288.13           C  
ATOM   4450  NH1 ARG A 306      33.460  23.456  68.848  1.00288.13           N  
ATOM   4451  NH2 ARG A 306      31.703  21.997  69.135  1.00288.13           N1+
ATOM   4452  H   ARG A 306      33.568  27.845  69.458  1.00  0.00           H  
ATOM   4453  HA  ARG A 306      33.533  27.537  66.606  1.00  0.00           H  
ATOM   4454  HB3 ARG A 306      31.100  28.179  66.880  1.00  0.00           H  
ATOM   4455  HB2 ARG A 306      31.346  28.346  68.591  1.00  0.00           H  
ATOM   4456  HG3 ARG A 306      31.819  25.705  67.026  1.00  0.00           H  
ATOM   4457  HG2 ARG A 306      30.317  26.261  67.677  1.00  0.00           H  
ATOM   4458  HD3 ARG A 306      30.838  26.114  69.859  1.00  0.00           H  
ATOM   4459  HD2 ARG A 306      32.559  25.969  69.698  1.00  0.00           H  
ATOM   4460  HE  ARG A 306      30.325  24.032  69.363  1.00  0.00           H  
ATOM   4461 HH12 ARG A 306      34.083  22.671  68.736  1.00  0.00           H  
ATOM   4462 HH11 ARG A 306      33.830  24.395  68.801  1.00  0.00           H  
ATOM   4463 HH22 ARG A 306      32.323  21.194  69.068  1.00  0.00           H  
ATOM   4464 HH21 ARG A 306      30.715  21.825  69.273  1.00  0.00           H  
ATOM   4465  N   PHE A 307      33.615  29.832  65.647  1.00112.07           N  
ATOM   4466  CA  PHE A 307      33.622  31.121  64.959  1.00112.07           C  
ATOM   4467  C   PHE A 307      32.307  31.297  64.187  1.00112.07           C  
ATOM   4468  O   PHE A 307      31.954  30.426  63.393  1.00112.07           O  
ATOM   4469  CB  PHE A 307      34.831  31.195  64.003  1.00112.07           C  
ATOM   4470  CG  PHE A 307      36.175  31.267  64.706  1.00112.07           C  
ATOM   4471  CD1 PHE A 307      36.668  32.508  65.160  1.00112.07           C  
ATOM   4472  CD2 PHE A 307      36.853  30.087  65.076  1.00112.07           C  
ATOM   4473  CE1 PHE A 307      37.836  32.560  65.910  1.00112.07           C  
ATOM   4474  CE2 PHE A 307      38.014  30.159  65.834  1.00112.07           C  
ATOM   4475  CZ  PHE A 307      38.506  31.391  66.245  1.00112.07           C  
ATOM   4476  H   PHE A 307      33.855  29.033  65.081  1.00  0.00           H  
ATOM   4477  HA  PHE A 307      33.715  31.934  65.682  1.00  0.00           H  
ATOM   4478  HB3 PHE A 307      34.741  32.074  63.362  1.00  0.00           H  
ATOM   4479  HB2 PHE A 307      34.828  30.337  63.330  1.00  0.00           H  
ATOM   4480  HD1 PHE A 307      36.139  33.420  64.928  1.00  0.00           H  
ATOM   4481  HD2 PHE A 307      36.466  29.123  64.782  1.00  0.00           H  
ATOM   4482  HE1 PHE A 307      38.218  33.512  66.246  1.00  0.00           H  
ATOM   4483  HE2 PHE A 307      38.531  29.254  66.116  1.00  0.00           H  
ATOM   4484  HZ  PHE A 307      39.410  31.438  66.835  1.00  0.00           H  
ATOM   4485  N   LEU A 308      31.626  32.431  64.420  1.00197.00           N  
ATOM   4486  CA  LEU A 308      30.406  32.829  63.703  1.00197.00           C  
ATOM   4487  C   LEU A 308      30.690  33.240  62.245  1.00197.00           C  
ATOM   4488  O   LEU A 308      29.844  33.019  61.379  1.00197.00           O  
ATOM   4489  CB  LEU A 308      29.718  33.988  64.456  1.00197.00           C  
ATOM   4490  CG  LEU A 308      29.232  33.642  65.882  1.00197.00           C  
ATOM   4491  CD1 LEU A 308      28.729  34.905  66.612  1.00197.00           C  
ATOM   4492  CD2 LEU A 308      28.185  32.508  65.890  1.00197.00           C  
ATOM   4493  H   LEU A 308      31.973  33.088  65.103  1.00  0.00           H  
ATOM   4494  HA  LEU A 308      29.733  31.971  63.670  1.00  0.00           H  
ATOM   4495  HB3 LEU A 308      28.864  34.343  63.875  1.00  0.00           H  
ATOM   4496  HB2 LEU A 308      30.410  34.830  64.508  1.00  0.00           H  
ATOM   4497  HG  LEU A 308      30.093  33.288  66.451  1.00  0.00           H  
ATOM   4498 HD11 LEU A 308      29.240  35.028  67.567  1.00  0.00           H  
ATOM   4499 HD12 LEU A 308      28.910  35.812  66.033  1.00  0.00           H  
ATOM   4500 HD13 LEU A 308      27.660  34.876  66.818  1.00  0.00           H  
ATOM   4501 HD21 LEU A 308      27.363  32.698  66.578  1.00  0.00           H  
ATOM   4502 HD22 LEU A 308      27.746  32.351  64.904  1.00  0.00           H  
ATOM   4503 HD23 LEU A 308      28.643  31.568  66.197  1.00  0.00           H  
ATOM   4504  N   THR A 309      31.888  33.791  62.011  1.00285.44           N  
ATOM   4505  CA  THR A 309      32.442  34.108  60.702  1.00285.44           C  
ATOM   4506  C   THR A 309      33.973  33.999  60.797  1.00285.44           C  
ATOM   4507  O   THR A 309      34.555  34.418  61.801  1.00285.44           O  
ATOM   4508  CB  THR A 309      32.005  35.514  60.193  1.00285.44           C  
ATOM   4509  OG1 THR A 309      32.591  35.801  58.936  1.00285.44           O  
ATOM   4510  CG2 THR A 309      32.365  36.685  61.128  1.00285.44           C  
ATOM   4511  H   THR A 309      32.521  33.935  62.785  1.00  0.00           H  
ATOM   4512  HA  THR A 309      32.094  33.357  59.991  1.00  0.00           H  
ATOM   4513  HB  THR A 309      30.925  35.508  60.047  1.00  0.00           H  
ATOM   4514  HG1 THR A 309      33.526  35.979  59.062  1.00  0.00           H  
ATOM   4515 HG21 THR A 309      31.986  37.627  60.730  1.00  0.00           H  
ATOM   4516 HG22 THR A 309      31.924  36.552  62.116  1.00  0.00           H  
ATOM   4517 HG23 THR A 309      33.441  36.798  61.257  1.00  0.00           H  
ATOM   4518  N   TYR A 310      34.588  33.405  59.765  1.00251.55           N  
ATOM   4519  CA  TYR A 310      36.019  33.121  59.735  1.00251.55           C  
ATOM   4520  C   TYR A 310      36.865  34.315  59.280  1.00251.55           C  
ATOM   4521  O   TYR A 310      36.452  35.081  58.409  1.00251.55           O  
ATOM   4522  CB  TYR A 310      36.270  31.866  58.875  1.00251.55           C  
ATOM   4523  CG  TYR A 310      36.059  30.586  59.660  1.00251.55           C  
ATOM   4524  CD1 TYR A 310      36.930  30.305  60.729  1.00251.55           C  
ATOM   4525  CD2 TYR A 310      35.002  29.700  59.371  1.00251.55           C  
ATOM   4526  CE1 TYR A 310      36.758  29.156  61.515  1.00251.55           C  
ATOM   4527  CE2 TYR A 310      34.826  28.544  60.159  1.00251.55           C  
ATOM   4528  CZ  TYR A 310      35.704  28.274  61.231  1.00251.55           C  
ATOM   4529  OH  TYR A 310      35.546  27.167  62.008  1.00251.55           O  
ATOM   4530  H   TYR A 310      34.051  33.096  58.968  1.00  0.00           H  
ATOM   4531  HA  TYR A 310      36.325  32.898  60.760  1.00  0.00           H  
ATOM   4532  HB3 TYR A 310      37.308  31.842  58.542  1.00  0.00           H  
ATOM   4533  HB2 TYR A 310      35.666  31.878  57.965  1.00  0.00           H  
ATOM   4534  HD1 TYR A 310      37.729  30.990  60.950  1.00  0.00           H  
ATOM   4535  HD2 TYR A 310      34.322  29.905  58.556  1.00  0.00           H  
ATOM   4536  HE1 TYR A 310      37.431  28.955  62.335  1.00  0.00           H  
ATOM   4537  HE2 TYR A 310      34.010  27.874  59.936  1.00  0.00           H  
ATOM   4538  HH  TYR A 310      34.759  26.665  61.768  1.00  0.00           H  
ATOM   4539  N   SER A 311      38.053  34.403  59.894  1.00122.08           N  
ATOM   4540  CA  SER A 311      39.111  35.365  59.602  1.00122.08           C  
ATOM   4541  C   SER A 311      40.358  34.609  59.120  1.00122.08           C  
ATOM   4542  O   SER A 311      40.537  33.437  59.458  1.00122.08           O  
ATOM   4543  CB  SER A 311      39.425  36.155  60.887  1.00122.08           C  
ATOM   4544  OG  SER A 311      38.415  37.111  61.128  1.00122.08           O  
ATOM   4545  H   SER A 311      38.297  33.705  60.582  1.00  0.00           H  
ATOM   4546  HA  SER A 311      38.807  36.053  58.810  1.00  0.00           H  
ATOM   4547  HB3 SER A 311      40.368  36.696  60.789  1.00  0.00           H  
ATOM   4548  HB2 SER A 311      39.527  35.495  61.750  1.00  0.00           H  
ATOM   4549  HG  SER A 311      37.600  36.648  61.334  1.00  0.00           H  
ATOM   4550  N   TYR A 312      41.204  35.302  58.339  1.00243.09           N  
ATOM   4551  CA  TYR A 312      42.402  34.733  57.715  1.00243.09           C  
ATOM   4552  C   TYR A 312      43.537  34.353  58.688  1.00243.09           C  
ATOM   4553  O   TYR A 312      44.359  33.515  58.322  1.00243.09           O  
ATOM   4554  CB  TYR A 312      42.912  35.686  56.612  1.00243.09           C  
ATOM   4555  CG  TYR A 312      41.977  35.879  55.426  1.00243.09           C  
ATOM   4556  CD1 TYR A 312      41.540  34.764  54.681  1.00243.09           C  
ATOM   4557  CD2 TYR A 312      41.565  37.171  55.037  1.00243.09           C  
ATOM   4558  CE1 TYR A 312      40.708  34.933  53.557  1.00243.09           C  
ATOM   4559  CE2 TYR A 312      40.737  37.343  53.909  1.00243.09           C  
ATOM   4560  CZ  TYR A 312      40.313  36.225  53.164  1.00243.09           C  
ATOM   4561  OH  TYR A 312      39.526  36.391  52.061  1.00243.09           O  
ATOM   4562  H   TYR A 312      40.993  36.260  58.100  1.00  0.00           H  
ATOM   4563  HA  TYR A 312      42.094  33.803  57.244  1.00  0.00           H  
ATOM   4564  HB3 TYR A 312      43.849  35.304  56.205  1.00  0.00           H  
ATOM   4565  HB2 TYR A 312      43.153  36.656  57.049  1.00  0.00           H  
ATOM   4566  HD1 TYR A 312      41.846  33.774  54.967  1.00  0.00           H  
ATOM   4567  HD2 TYR A 312      41.892  38.037  55.593  1.00  0.00           H  
ATOM   4568  HE1 TYR A 312      40.387  34.070  52.992  1.00  0.00           H  
ATOM   4569  HE2 TYR A 312      40.436  38.338  53.614  1.00  0.00           H  
ATOM   4570  HH  TYR A 312      39.308  37.309  51.888  1.00  0.00           H  
ATOM   4571  N   LEU A 313      43.562  34.948  59.893  1.00217.29           N  
ATOM   4572  CA  LEU A 313      44.565  34.689  60.929  1.00217.29           C  
ATOM   4573  C   LEU A 313      44.076  33.555  61.848  1.00217.29           C  
ATOM   4574  O   LEU A 313      43.600  33.823  62.951  1.00217.29           O  
ATOM   4575  CB  LEU A 313      44.864  35.990  61.718  1.00217.29           C  
ATOM   4576  CG  LEU A 313      45.670  37.059  60.941  1.00217.29           C  
ATOM   4577  CD1 LEU A 313      44.839  37.770  59.849  1.00217.29           C  
ATOM   4578  CD2 LEU A 313      46.329  38.070  61.907  1.00217.29           C  
ATOM   4579  H   LEU A 313      42.844  35.615  60.130  1.00  0.00           H  
ATOM   4580  HA  LEU A 313      45.498  34.357  60.472  1.00  0.00           H  
ATOM   4581  HB3 LEU A 313      45.459  35.703  62.587  1.00  0.00           H  
ATOM   4582  HB2 LEU A 313      43.947  36.423  62.119  1.00  0.00           H  
ATOM   4583  HG  LEU A 313      46.489  36.544  60.439  1.00  0.00           H  
ATOM   4584 HD11 LEU A 313      45.047  38.838  59.788  1.00  0.00           H  
ATOM   4585 HD12 LEU A 313      45.059  37.352  58.867  1.00  0.00           H  
ATOM   4586 HD13 LEU A 313      43.768  37.665  60.017  1.00  0.00           H  
ATOM   4587 HD21 LEU A 313      47.409  38.096  61.759  1.00  0.00           H  
ATOM   4588 HD22 LEU A 313      45.962  39.086  61.770  1.00  0.00           H  
ATOM   4589 HD23 LEU A 313      46.156  37.818  62.954  1.00  0.00           H  
ATOM   4590  N   LEU A 314      44.199  32.309  61.364  1.00204.65           N  
ATOM   4591  CA  LEU A 314      43.797  31.092  62.072  1.00204.65           C  
ATOM   4592  C   LEU A 314      44.683  29.906  61.670  1.00204.65           C  
ATOM   4593  O   LEU A 314      45.322  29.928  60.619  1.00204.65           O  
ATOM   4594  CB  LEU A 314      42.304  30.781  61.787  1.00204.65           C  
ATOM   4595  CG  LEU A 314      41.336  31.306  62.865  1.00204.65           C  
ATOM   4596  CD1 LEU A 314      39.888  31.177  62.391  1.00204.65           C  
ATOM   4597  CD2 LEU A 314      41.542  30.610  64.227  1.00204.65           C  
ATOM   4598  H   LEU A 314      44.599  32.169  60.447  1.00  0.00           H  
ATOM   4599  HA  LEU A 314      43.958  31.242  63.141  1.00  0.00           H  
ATOM   4600  HB3 LEU A 314      42.139  29.705  61.699  1.00  0.00           H  
ATOM   4601  HB2 LEU A 314      42.028  31.184  60.811  1.00  0.00           H  
ATOM   4602  HG  LEU A 314      41.516  32.370  63.005  1.00  0.00           H  
ATOM   4603 HD11 LEU A 314      39.180  31.411  63.185  1.00  0.00           H  
ATOM   4604 HD12 LEU A 314      39.697  31.869  61.570  1.00  0.00           H  
ATOM   4605 HD13 LEU A 314      39.678  30.167  62.040  1.00  0.00           H  
ATOM   4606 HD21 LEU A 314      40.626  30.149  64.594  1.00  0.00           H  
ATOM   4607 HD22 LEU A 314      42.290  29.819  64.180  1.00  0.00           H  
ATOM   4608 HD23 LEU A 314      41.870  31.324  64.982  1.00  0.00           H  
ATOM   4609  N   ALA A 315      44.649  28.872  62.524  1.00275.93           N  
ATOM   4610  CA  ALA A 315      45.216  27.553  62.277  1.00275.93           C  
ATOM   4611  C   ALA A 315      44.092  26.527  62.450  1.00275.93           C  
ATOM   4612  O   ALA A 315      43.457  26.495  63.506  1.00275.93           O  
ATOM   4613  CB  ALA A 315      46.363  27.297  63.268  1.00275.93           C  
ATOM   4614  H   ALA A 315      44.094  28.946  63.364  1.00  0.00           H  
ATOM   4615  HA  ALA A 315      45.608  27.484  61.261  1.00  0.00           H  
ATOM   4616  HB1 ALA A 315      46.795  26.307  63.121  1.00  0.00           H  
ATOM   4617  HB2 ALA A 315      47.162  28.025  63.133  1.00  0.00           H  
ATOM   4618  HB3 ALA A 315      46.027  27.362  64.304  1.00  0.00           H  
ATOM   4619  N   PHE A 316      43.864  25.700  61.431  1.00219.26           N  
ATOM   4620  CA  PHE A 316      42.758  24.750  61.396  1.00219.26           C  
ATOM   4621  C   PHE A 316      43.254  23.340  61.734  1.00219.26           C  
ATOM   4622  O   PHE A 316      43.862  22.690  60.890  1.00219.26           O  
ATOM   4623  CB  PHE A 316      42.074  24.819  60.019  1.00219.26           C  
ATOM   4624  CG  PHE A 316      41.268  26.089  59.819  1.00219.26           C  
ATOM   4625  CD1 PHE A 316      39.906  26.119  60.178  1.00219.26           C  
ATOM   4626  CD2 PHE A 316      41.900  27.288  59.429  1.00219.26           C  
ATOM   4627  CE1 PHE A 316      39.190  27.299  60.068  1.00219.26           C  
ATOM   4628  CE2 PHE A 316      41.165  28.460  59.334  1.00219.26           C  
ATOM   4629  CZ  PHE A 316      39.813  28.465  59.642  1.00219.26           C  
ATOM   4630  H   PHE A 316      44.450  25.727  60.612  1.00  0.00           H  
ATOM   4631  HA  PHE A 316      41.998  25.019  62.134  1.00  0.00           H  
ATOM   4632  HB3 PHE A 316      41.409  23.965  59.888  1.00  0.00           H  
ATOM   4633  HB2 PHE A 316      42.814  24.739  59.221  1.00  0.00           H  
ATOM   4634  HD1 PHE A 316      39.404  25.227  60.524  1.00  0.00           H  
ATOM   4635  HD2 PHE A 316      42.954  27.298  59.200  1.00  0.00           H  
ATOM   4636  HE1 PHE A 316      38.140  27.292  60.318  1.00  0.00           H  
ATOM   4637  HE2 PHE A 316      41.651  29.375  59.034  1.00  0.00           H  
ATOM   4638  HZ  PHE A 316      39.251  29.384  59.567  1.00  0.00           H  
ATOM   4639  N   ASN A 317      42.970  22.894  62.957  1.00207.15           N  
ATOM   4640  CA  ASN A 317      43.199  21.552  63.474  1.00207.15           C  
ATOM   4641  C   ASN A 317      42.225  21.368  64.645  1.00207.15           C  
ATOM   4642  O   ASN A 317      42.258  22.160  65.587  1.00207.15           O  
ATOM   4643  CB  ASN A 317      44.673  21.338  63.914  1.00207.15           C  
ATOM   4644  CG  ASN A 317      45.170  19.908  63.687  1.00207.15           C  
ATOM   4645  OD1 ASN A 317      45.007  19.351  62.604  1.00207.15           O  
ATOM   4646  ND2 ASN A 317      45.799  19.310  64.701  1.00207.15           N  
ATOM   4647  H   ASN A 317      42.411  23.491  63.549  1.00  0.00           H  
ATOM   4648  HA  ASN A 317      42.904  20.812  62.728  1.00  0.00           H  
ATOM   4649  HB3 ASN A 317      44.848  21.670  64.939  1.00  0.00           H  
ATOM   4650  HB2 ASN A 317      45.330  21.952  63.298  1.00  0.00           H  
ATOM   4651 HD22 ASN A 317      46.154  18.371  64.593  1.00  0.00           H  
ATOM   4652 HD21 ASN A 317      45.930  19.789  65.579  1.00  0.00           H  
ATOM   4653  N   VAL A 318      41.359  20.352  64.543  1.00139.69           N  
ATOM   4654  CA  VAL A 318      40.264  20.100  65.477  1.00139.69           C  
ATOM   4655  C   VAL A 318      40.125  18.584  65.702  1.00139.69           C  
ATOM   4656  O   VAL A 318      40.492  17.808  64.820  1.00139.69           O  
ATOM   4657  CB  VAL A 318      38.936  20.702  64.919  1.00139.69           C  
ATOM   4658  CG1 VAL A 318      38.367  19.983  63.676  1.00139.69           C  
ATOM   4659  CG2 VAL A 318      37.846  20.832  65.994  1.00139.69           C  
ATOM   4660  H   VAL A 318      41.407  19.723  63.756  1.00  0.00           H  
ATOM   4661  HA  VAL A 318      40.491  20.553  66.444  1.00  0.00           H  
ATOM   4662  HB  VAL A 318      39.166  21.720  64.601  1.00  0.00           H  
ATOM   4663 HG11 VAL A 318      37.528  20.538  63.254  1.00  0.00           H  
ATOM   4664 HG12 VAL A 318      39.116  19.887  62.891  1.00  0.00           H  
ATOM   4665 HG13 VAL A 318      37.999  18.986  63.914  1.00  0.00           H  
ATOM   4666 HG21 VAL A 318      36.983  21.370  65.606  1.00  0.00           H  
ATOM   4667 HG22 VAL A 318      37.494  19.863  66.341  1.00  0.00           H  
ATOM   4668 HG23 VAL A 318      38.213  21.390  66.854  1.00  0.00           H  
ATOM   4669  N   TRP A 319      39.595  18.193  66.876  1.00284.41           N  
ATOM   4670  CA  TRP A 319      39.360  16.797  67.268  1.00284.41           C  
ATOM   4671  C   TRP A 319      38.340  16.061  66.373  1.00284.41           C  
ATOM   4672  O   TRP A 319      37.747  16.679  65.487  1.00284.41           O  
ATOM   4673  CB  TRP A 319      39.020  16.724  68.776  1.00284.41           C  
ATOM   4674  CG  TRP A 319      37.736  17.304  69.309  1.00284.41           C  
ATOM   4675  CD2 TRP A 319      37.312  17.343  70.707  1.00284.41           C  
ATOM   4676  CD1 TRP A 319      36.725  17.871  68.607  1.00284.41           C  
ATOM   4677  NE1 TRP A 319      35.703  18.216  69.463  1.00284.41           N  
ATOM   4678  CE2 TRP A 319      36.010  17.923  70.772  1.00284.41           C  
ATOM   4679  CE3 TRP A 319      37.896  16.943  71.933  1.00284.41           C  
ATOM   4680  CZ2 TRP A 319      35.325  18.101  71.986  1.00284.41           C  
ATOM   4681  CZ3 TRP A 319      37.221  17.120  73.157  1.00284.41           C  
ATOM   4682  CH2 TRP A 319      35.937  17.697  73.186  1.00284.41           C  
ATOM   4683  H   TRP A 319      39.305  18.890  67.545  1.00  0.00           H  
ATOM   4684  HA  TRP A 319      40.310  16.276  67.133  1.00  0.00           H  
ATOM   4685  HB3 TRP A 319      39.835  17.179  69.340  1.00  0.00           H  
ATOM   4686  HB2 TRP A 319      39.022  15.677  69.081  1.00  0.00           H  
ATOM   4687  HD1 TRP A 319      36.706  18.010  67.537  1.00  0.00           H  
ATOM   4688  HE1 TRP A 319      34.835  18.647  69.157  1.00  0.00           H  
ATOM   4689  HE3 TRP A 319      38.876  16.491  71.930  1.00  0.00           H  
ATOM   4690  HZ2 TRP A 319      34.344  18.552  71.998  1.00  0.00           H  
ATOM   4691  HZ3 TRP A 319      37.688  16.803  74.078  1.00  0.00           H  
ATOM   4692  HH2 TRP A 319      35.423  17.827  74.126  1.00  0.00           H  
ATOM   4693  N   LEU A 320      38.196  14.744  66.608  1.00247.00           N  
ATOM   4694  CA  LEU A 320      37.568  13.750  65.726  1.00247.00           C  
ATOM   4695  C   LEU A 320      38.488  13.436  64.527  1.00247.00           C  
ATOM   4696  O   LEU A 320      39.580  13.990  64.411  1.00247.00           O  
ATOM   4697  CB  LEU A 320      36.119  14.129  65.273  1.00247.00           C  
ATOM   4698  CG  LEU A 320      35.003  13.932  66.317  1.00247.00           C  
ATOM   4699  CD1 LEU A 320      35.161  14.844  67.541  1.00247.00           C  
ATOM   4700  CD2 LEU A 320      33.634  14.155  65.647  1.00247.00           C  
ATOM   4701  H   LEU A 320      38.719  14.332  67.372  1.00  0.00           H  
ATOM   4702  HA  LEU A 320      37.513  12.835  66.315  1.00  0.00           H  
ATOM   4703  HB3 LEU A 320      35.832  13.502  64.430  1.00  0.00           H  
ATOM   4704  HB2 LEU A 320      36.065  15.131  64.860  1.00  0.00           H  
ATOM   4705  HG  LEU A 320      35.033  12.902  66.673  1.00  0.00           H  
ATOM   4706 HD11 LEU A 320      34.244  14.910  68.126  1.00  0.00           H  
ATOM   4707 HD12 LEU A 320      35.943  14.473  68.204  1.00  0.00           H  
ATOM   4708 HD13 LEU A 320      35.428  15.856  67.239  1.00  0.00           H  
ATOM   4709 HD21 LEU A 320      32.870  14.445  66.366  1.00  0.00           H  
ATOM   4710 HD22 LEU A 320      33.676  14.934  64.886  1.00  0.00           H  
ATOM   4711 HD23 LEU A 320      33.290  13.247  65.154  1.00  0.00           H  
ATOM   4712  N   LEU A 321      38.018  12.537  63.654  1.00197.23           N  
ATOM   4713  CA  LEU A 321      38.627  12.216  62.370  1.00197.23           C  
ATOM   4714  C   LEU A 321      37.668  12.571  61.232  1.00197.23           C  
ATOM   4715  O   LEU A 321      38.143  13.111  60.240  1.00197.23           O  
ATOM   4716  CB  LEU A 321      39.042  10.733  62.338  1.00197.23           C  
ATOM   4717  CG  LEU A 321      40.456  10.508  62.916  1.00197.23           C  
ATOM   4718  CD1 LEU A 321      40.646   9.074  63.448  1.00197.23           C  
ATOM   4719  CD2 LEU A 321      41.540  10.921  61.895  1.00197.23           C  
ATOM   4720  H   LEU A 321      37.132  12.092  63.843  1.00  0.00           H  
ATOM   4721  HA  LEU A 321      39.516  12.827  62.212  1.00  0.00           H  
ATOM   4722  HB3 LEU A 321      39.015  10.343  61.319  1.00  0.00           H  
ATOM   4723  HB2 LEU A 321      38.303  10.151  62.886  1.00  0.00           H  
ATOM   4724  HG  LEU A 321      40.564  11.162  63.783  1.00  0.00           H  
ATOM   4725 HD11 LEU A 321      40.707   9.074  64.536  1.00  0.00           H  
ATOM   4726 HD12 LEU A 321      39.815   8.430  63.178  1.00  0.00           H  
ATOM   4727 HD13 LEU A 321      41.556   8.602  63.081  1.00  0.00           H  
ATOM   4728 HD21 LEU A 321      42.238  11.629  62.338  1.00  0.00           H  
ATOM   4729 HD22 LEU A 321      42.121  10.074  61.535  1.00  0.00           H  
ATOM   4730 HD23 LEU A 321      41.117  11.403  61.013  1.00  0.00           H  
ATOM   4731  N   LEU A 322      36.350  12.336  61.383  1.00177.60           N  
ATOM   4732  CA  LEU A 322      35.361  12.672  60.349  1.00177.60           C  
ATOM   4733  C   LEU A 322      35.243  14.187  60.084  1.00177.60           C  
ATOM   4734  O   LEU A 322      35.085  14.571  58.926  1.00177.60           O  
ATOM   4735  CB  LEU A 322      34.017  11.948  60.627  1.00177.60           C  
ATOM   4736  CG  LEU A 322      33.009  12.612  61.601  1.00177.60           C  
ATOM   4737  CD1 LEU A 322      32.218  13.781  60.973  1.00177.60           C  
ATOM   4738  CD2 LEU A 322      32.034  11.569  62.179  1.00177.60           C  
ATOM   4739  H   LEU A 322      35.998  11.897  62.221  1.00  0.00           H  
ATOM   4740  HA  LEU A 322      35.744  12.236  59.424  1.00  0.00           H  
ATOM   4741  HB3 LEU A 322      34.263  10.946  60.980  1.00  0.00           H  
ATOM   4742  HB2 LEU A 322      33.506  11.783  59.677  1.00  0.00           H  
ATOM   4743  HG  LEU A 322      33.582  12.999  62.446  1.00  0.00           H  
ATOM   4744 HD11 LEU A 322      32.453  14.722  61.470  1.00  0.00           H  
ATOM   4745 HD12 LEU A 322      32.432  13.906  59.912  1.00  0.00           H  
ATOM   4746 HD13 LEU A 322      31.142  13.642  61.053  1.00  0.00           H  
ATOM   4747 HD21 LEU A 322      31.707  11.860  63.177  1.00  0.00           H  
ATOM   4748 HD22 LEU A 322      31.145  11.462  61.556  1.00  0.00           H  
ATOM   4749 HD23 LEU A 322      32.482  10.579  62.258  1.00  0.00           H  
ATOM   4750  N   ALA A 323      35.357  15.010  61.143  1.00 61.56           N  
ATOM   4751  CA  ALA A 323      35.317  16.470  61.062  1.00 61.56           C  
ATOM   4752  C   ALA A 323      36.526  17.090  60.322  1.00 61.56           C  
ATOM   4753  O   ALA A 323      36.288  17.770  59.324  1.00 61.56           O  
ATOM   4754  CB  ALA A 323      35.090  17.064  62.463  1.00 61.56           C  
ATOM   4755  H   ALA A 323      35.500  14.617  62.062  1.00  0.00           H  
ATOM   4756  HA  ALA A 323      34.432  16.728  60.475  1.00  0.00           H  
ATOM   4757  HB1 ALA A 323      35.146  18.153  62.445  1.00  0.00           H  
ATOM   4758  HB2 ALA A 323      34.101  16.799  62.838  1.00  0.00           H  
ATOM   4759  HB3 ALA A 323      35.813  16.709  63.195  1.00  0.00           H  
ATOM   4760  N   PRO A 324      37.795  16.878  60.751  1.00117.59           N  
ATOM   4761  CA  PRO A 324      38.943  17.457  60.019  1.00117.59           C  
ATOM   4762  C   PRO A 324      39.082  17.003  58.551  1.00117.59           C  
ATOM   4763  O   PRO A 324      39.591  17.776  57.741  1.00117.59           O  
ATOM   4764  CD  PRO A 324      38.247  16.195  61.964  1.00117.59           C  
ATOM   4765  CB  PRO A 324      40.169  17.094  60.877  1.00117.59           C  
ATOM   4766  CG  PRO A 324      39.724  15.910  61.718  1.00117.59           C  
ATOM   4767  HA  PRO A 324      38.840  18.543  60.003  1.00  0.00           H  
ATOM   4768  HD2 PRO A 324      37.706  15.283  62.200  1.00  0.00           H  
ATOM   4769  HD3 PRO A 324      38.142  16.872  62.812  1.00  0.00           H  
ATOM   4770  HB3 PRO A 324      40.410  17.930  61.534  1.00  0.00           H  
ATOM   4771  HB2 PRO A 324      41.064  16.876  60.292  1.00  0.00           H  
ATOM   4772  HG2 PRO A 324      39.835  14.992  61.143  1.00  0.00           H  
ATOM   4773  HG3 PRO A 324      40.294  15.798  62.642  1.00  0.00           H  
ATOM   4774  N   VAL A 325      38.601  15.791  58.243  1.00147.57           N  
ATOM   4775  CA  VAL A 325      38.660  15.175  56.920  1.00147.57           C  
ATOM   4776  C   VAL A 325      37.389  15.449  56.064  1.00147.57           C  
ATOM   4777  O   VAL A 325      37.373  15.105  54.884  1.00147.57           O  
ATOM   4778  CB  VAL A 325      38.902  13.641  57.098  1.00147.57           C  
ATOM   4779  CG1 VAL A 325      38.933  12.808  55.804  1.00147.57           C  
ATOM   4780  CG2 VAL A 325      40.214  13.373  57.868  1.00147.57           C  
ATOM   4781  H   VAL A 325      38.244  15.191  58.975  1.00  0.00           H  
ATOM   4782  HA  VAL A 325      39.505  15.588  56.366  1.00  0.00           H  
ATOM   4783  HB  VAL A 325      38.083  13.241  57.696  1.00  0.00           H  
ATOM   4784 HG11 VAL A 325      39.294  11.797  55.988  1.00  0.00           H  
ATOM   4785 HG12 VAL A 325      37.944  12.705  55.357  1.00  0.00           H  
ATOM   4786 HG13 VAL A 325      39.591  13.273  55.070  1.00  0.00           H  
ATOM   4787 HG21 VAL A 325      40.348  12.307  58.051  1.00  0.00           H  
ATOM   4788 HG22 VAL A 325      41.075  13.729  57.303  1.00  0.00           H  
ATOM   4789 HG23 VAL A 325      40.238  13.861  58.841  1.00  0.00           H  
ATOM   4790  N   THR A 326      36.343  16.077  56.624  1.00161.63           N  
ATOM   4791  CA  THR A 326      35.154  16.475  55.865  1.00161.63           C  
ATOM   4792  C   THR A 326      34.670  17.857  56.363  1.00161.63           C  
ATOM   4793  O   THR A 326      35.214  18.865  55.912  1.00161.63           O  
ATOM   4794  CB  THR A 326      34.025  15.385  55.845  1.00161.63           C  
ATOM   4795  OG1 THR A 326      33.348  15.186  57.075  1.00161.63           O  
ATOM   4796  CG2 THR A 326      34.470  14.000  55.354  1.00161.63           C  
ATOM   4797  H   THR A 326      36.395  16.395  57.582  1.00  0.00           H  
ATOM   4798  HA  THR A 326      35.432  16.641  54.823  1.00  0.00           H  
ATOM   4799  HB  THR A 326      33.266  15.736  55.143  1.00  0.00           H  
ATOM   4800  HG1 THR A 326      34.002  14.847  57.720  1.00  0.00           H  
ATOM   4801 HG21 THR A 326      33.621  13.321  55.270  1.00  0.00           H  
ATOM   4802 HG22 THR A 326      34.931  14.066  54.369  1.00  0.00           H  
ATOM   4803 HG23 THR A 326      35.192  13.541  56.030  1.00  0.00           H  
ATOM   4804  N   LEU A 327      33.685  17.867  57.274  1.00208.02           N  
ATOM   4805  CA  LEU A 327      32.871  18.968  57.804  1.00208.02           C  
ATOM   4806  C   LEU A 327      33.595  20.308  58.001  1.00208.02           C  
ATOM   4807  O   LEU A 327      33.013  21.355  57.725  1.00208.02           O  
ATOM   4808  CB  LEU A 327      32.234  18.491  59.138  1.00208.02           C  
ATOM   4809  CG  LEU A 327      31.153  19.408  59.759  1.00208.02           C  
ATOM   4810  CD1 LEU A 327      29.940  19.580  58.822  1.00208.02           C  
ATOM   4811  CD2 LEU A 327      30.734  18.907  61.160  1.00208.02           C  
ATOM   4812  H   LEU A 327      33.344  16.935  57.503  1.00  0.00           H  
ATOM   4813  HA  LEU A 327      32.082  19.139  57.070  1.00  0.00           H  
ATOM   4814  HB3 LEU A 327      33.034  18.371  59.869  1.00  0.00           H  
ATOM   4815  HB2 LEU A 327      31.803  17.498  59.001  1.00  0.00           H  
ATOM   4816  HG  LEU A 327      31.586  20.397  59.914  1.00  0.00           H  
ATOM   4817 HD11 LEU A 327      28.991  19.544  59.355  1.00  0.00           H  
ATOM   4818 HD12 LEU A 327      29.985  20.546  58.316  1.00  0.00           H  
ATOM   4819 HD13 LEU A 327      29.902  18.811  58.051  1.00  0.00           H  
ATOM   4820 HD21 LEU A 327      29.720  18.506  61.178  1.00  0.00           H  
ATOM   4821 HD22 LEU A 327      31.384  18.112  61.527  1.00  0.00           H  
ATOM   4822 HD23 LEU A 327      30.773  19.715  61.890  1.00  0.00           H  
ATOM   4823  N   CYS A 328      34.832  20.240  58.498  1.00238.84           N  
ATOM   4824  CA  CYS A 328      35.655  21.401  58.790  1.00238.84           C  
ATOM   4825  C   CYS A 328      36.406  21.835  57.520  1.00238.84           C  
ATOM   4826  O   CYS A 328      35.778  22.375  56.606  1.00238.84           O  
ATOM   4827  CB  CYS A 328      36.525  21.177  60.041  1.00238.84           C  
ATOM   4828  SG  CYS A 328      35.406  20.826  61.431  1.00238.84           S  
ATOM   4829  H   CYS A 328      35.249  19.330  58.655  1.00  0.00           H  
ATOM   4830  HA  CYS A 328      35.005  22.237  59.031  1.00  0.00           H  
ATOM   4831  HB3 CYS A 328      37.117  22.064  60.272  1.00  0.00           H  
ATOM   4832  HB2 CYS A 328      37.209  20.339  59.914  1.00  0.00           H  
ATOM   4833  HG  CYS A 328      36.031  21.582  62.353  1.00  0.00           H  
ATOM   4834  N   TYR A 329      37.731  21.644  57.453  1.00339.37           N  
ATOM   4835  CA  TYR A 329      38.521  22.330  56.429  1.00339.37           C  
ATOM   4836  C   TYR A 329      38.308  21.809  54.996  1.00339.37           C  
ATOM   4837  O   TYR A 329      38.557  22.556  54.056  1.00339.37           O  
ATOM   4838  CB  TYR A 329      40.011  22.409  56.803  1.00339.37           C  
ATOM   4839  CG  TYR A 329      40.666  23.651  56.224  1.00339.37           C  
ATOM   4840  CD1 TYR A 329      40.477  24.888  56.864  1.00339.37           C  
ATOM   4841  CD2 TYR A 329      41.387  23.604  55.015  1.00339.37           C  
ATOM   4842  CE1 TYR A 329      41.029  26.063  56.327  1.00339.37           C  
ATOM   4843  CE2 TYR A 329      41.945  24.780  54.474  1.00339.37           C  
ATOM   4844  CZ  TYR A 329      41.777  26.007  55.140  1.00339.37           C  
ATOM   4845  OH  TYR A 329      42.332  27.146  54.642  1.00339.37           O  
ATOM   4846  H   TYR A 329      38.228  21.142  58.171  1.00  0.00           H  
ATOM   4847  HA  TYR A 329      38.155  23.356  56.423  1.00  0.00           H  
ATOM   4848  HB3 TYR A 329      40.544  21.506  56.506  1.00  0.00           H  
ATOM   4849  HB2 TYR A 329      40.119  22.481  57.886  1.00  0.00           H  
ATOM   4850  HD1 TYR A 329      39.883  24.943  57.762  1.00  0.00           H  
ATOM   4851  HD2 TYR A 329      41.488  22.668  54.490  1.00  0.00           H  
ATOM   4852  HE1 TYR A 329      40.868  27.000  56.838  1.00  0.00           H  
ATOM   4853  HE2 TYR A 329      42.499  24.743  53.549  1.00  0.00           H  
ATOM   4854  HH  TYR A 329      42.112  27.893  55.205  1.00  0.00           H  
ATOM   4855  N   ASP A 330      37.789  20.588  54.829  1.00432.34           N  
ATOM   4856  CA  ASP A 330      37.439  20.051  53.509  1.00432.34           C  
ATOM   4857  C   ASP A 330      36.084  20.534  52.975  1.00432.34           C  
ATOM   4858  O   ASP A 330      35.835  20.384  51.780  1.00432.34           O  
ATOM   4859  CB  ASP A 330      37.625  18.532  53.403  1.00432.34           C  
ATOM   4860  CG  ASP A 330      39.086  18.132  53.538  1.00432.34           C  
ATOM   4861  OD1 ASP A 330      39.952  18.718  52.857  1.00432.34           O  
ATOM   4862  OD2 ASP A 330      39.392  17.116  54.185  1.00432.34           O1-
ATOM   4863  H   ASP A 330      37.513  20.034  55.627  1.00  0.00           H  
ATOM   4864  HA  ASP A 330      38.143  20.479  52.794  1.00  0.00           H  
ATOM   4865  HB3 ASP A 330      37.232  18.133  52.467  1.00  0.00           H  
ATOM   4866  HB2 ASP A 330      37.072  18.054  54.207  1.00  0.00           H  
ATOM   4867  N   TRP A 331      35.274  21.195  53.812  1.00371.22           N  
ATOM   4868  CA  TRP A 331      34.247  22.112  53.321  1.00371.22           C  
ATOM   4869  C   TRP A 331      34.915  23.418  52.849  1.00371.22           C  
ATOM   4870  O   TRP A 331      34.629  23.908  51.757  1.00371.22           O  
ATOM   4871  CB  TRP A 331      33.189  22.370  54.414  1.00371.22           C  
ATOM   4872  CG  TRP A 331      32.037  23.241  54.005  1.00371.22           C  
ATOM   4873  CD2 TRP A 331      31.952  24.700  53.968  1.00371.22           C  
ATOM   4874  CD1 TRP A 331      30.868  22.794  53.494  1.00371.22           C  
ATOM   4875  NE1 TRP A 331      30.064  23.867  53.167  1.00371.22           N  
ATOM   4876  CE2 TRP A 331      30.681  25.069  53.433  1.00371.22           C  
ATOM   4877  CE3 TRP A 331      32.820  25.755  54.331  1.00371.22           C  
ATOM   4878  CZ2 TRP A 331      30.294  26.410  53.271  1.00371.22           C  
ATOM   4879  CZ3 TRP A 331      32.439  27.104  54.190  1.00371.22           C  
ATOM   4880  CH2 TRP A 331      31.180  27.433  53.654  1.00371.22           C  
ATOM   4881  H   TRP A 331      35.496  21.230  54.801  1.00  0.00           H  
ATOM   4882  HA  TRP A 331      33.739  21.662  52.466  1.00  0.00           H  
ATOM   4883  HB3 TRP A 331      33.648  22.830  55.288  1.00  0.00           H  
ATOM   4884  HB2 TRP A 331      32.785  21.419  54.764  1.00  0.00           H  
ATOM   4885  HD1 TRP A 331      30.619  21.750  53.366  1.00  0.00           H  
ATOM   4886  HE1 TRP A 331      29.137  23.758  52.770  1.00  0.00           H  
ATOM   4887  HE3 TRP A 331      33.781  25.514  54.752  1.00  0.00           H  
ATOM   4888  HZ2 TRP A 331      29.326  26.656  52.858  1.00  0.00           H  
ATOM   4889  HZ3 TRP A 331      33.108  27.888  54.506  1.00  0.00           H  
ATOM   4890  HH2 TRP A 331      30.892  28.467  53.539  1.00  0.00           H  
ATOM   4891  N   GLN A 332      35.810  23.953  53.693  1.00180.95           N  
ATOM   4892  CA  GLN A 332      36.461  25.243  53.482  1.00180.95           C  
ATOM   4893  C   GLN A 332      37.365  25.305  52.245  1.00180.95           C  
ATOM   4894  O   GLN A 332      37.349  26.335  51.585  1.00180.95           O  
ATOM   4895  CB  GLN A 332      37.229  25.684  54.737  1.00180.95           C  
ATOM   4896  CG  GLN A 332      36.330  25.883  55.971  1.00180.95           C  
ATOM   4897  CD  GLN A 332      37.156  26.172  57.215  1.00180.95           C  
ATOM   4898  OE1 GLN A 332      37.174  25.380  58.152  1.00180.95           O  
ATOM   4899  NE2 GLN A 332      37.872  27.288  57.225  1.00180.95           N  
ATOM   4900  H   GLN A 332      36.015  23.462  54.554  1.00  0.00           H  
ATOM   4901  HA  GLN A 332      35.666  25.971  53.311  1.00  0.00           H  
ATOM   4902  HB3 GLN A 332      37.754  26.616  54.523  1.00  0.00           H  
ATOM   4903  HB2 GLN A 332      38.019  24.968  54.953  1.00  0.00           H  
ATOM   4904  HG3 GLN A 332      35.737  24.990  56.165  1.00  0.00           H  
ATOM   4905  HG2 GLN A 332      35.623  26.696  55.811  1.00  0.00           H  
ATOM   4906 HE22 GLN A 332      38.452  27.476  58.032  1.00  0.00           H  
ATOM   4907 HE21 GLN A 332      37.891  27.916  56.433  1.00  0.00           H  
ATOM   4908  N   VAL A 333      38.105  24.238  51.925  1.00384.04           N  
ATOM   4909  CA  VAL A 333      39.092  24.191  50.838  1.00384.04           C  
ATOM   4910  C   VAL A 333      38.531  24.554  49.436  1.00384.04           C  
ATOM   4911  O   VAL A 333      39.269  25.076  48.605  1.00384.04           O  
ATOM   4912  CB  VAL A 333      39.791  22.798  50.792  1.00384.04           C  
ATOM   4913  CG1 VAL A 333      38.887  21.653  50.292  1.00384.04           C  
ATOM   4914  CG2 VAL A 333      41.105  22.806  49.991  1.00384.04           C  
ATOM   4915  H   VAL A 333      38.133  23.460  52.583  1.00  0.00           H  
ATOM   4916  HA  VAL A 333      39.847  24.940  51.081  1.00  0.00           H  
ATOM   4917  HB  VAL A 333      40.068  22.553  51.819  1.00  0.00           H  
ATOM   4918 HG11 VAL A 333      39.343  20.683  50.488  1.00  0.00           H  
ATOM   4919 HG12 VAL A 333      37.919  21.667  50.790  1.00  0.00           H  
ATOM   4920 HG13 VAL A 333      38.701  21.717  49.219  1.00  0.00           H  
ATOM   4921 HG21 VAL A 333      41.618  21.849  50.078  1.00  0.00           H  
ATOM   4922 HG22 VAL A 333      40.939  22.995  48.930  1.00  0.00           H  
ATOM   4923 HG23 VAL A 333      41.787  23.571  50.363  1.00  0.00           H  
ATOM   4924  N   GLY A 334      37.229  24.323  49.224  1.00155.48           N  
ATOM   4925  CA  GLY A 334      36.533  24.626  47.975  1.00155.48           C  
ATOM   4926  C   GLY A 334      35.657  25.878  48.118  1.00155.48           C  
ATOM   4927  O   GLY A 334      34.731  26.046  47.328  1.00155.48           O  
ATOM   4928  H   GLY A 334      36.679  23.935  49.979  1.00  0.00           H  
ATOM   4929  HA3 GLY A 334      35.904  23.777  47.707  1.00  0.00           H  
ATOM   4930  HA2 GLY A 334      37.223  24.775  47.144  1.00  0.00           H  
ATOM   4931  N   SER A 335      35.881  26.729  49.131  1.00191.96           N  
ATOM   4932  CA  SER A 335      35.044  27.895  49.401  1.00191.96           C  
ATOM   4933  C   SER A 335      35.877  29.037  50.006  1.00191.96           C  
ATOM   4934  O   SER A 335      36.039  30.082  49.383  1.00191.96           O
[truncated: 176,606 more chars]
