# Supplementary material for: Conserved sequence motifs in human TMTC1, TMTC2, TMTC3, and TMTC4, new O-mannosyltransferases from the GT-C/PMT clan, are rationalized as ligand binding sites
Source: Biol Direct. 2021 Jan 12;16:4. doi: 10.1186/s13062-021-00291-w (PMC7801869; doi:10.1186/s13062-021-00291-w)
Supplement: Supplementary file 5 — Additional file 5. Atomic coordinates of 3D structural models of all four TMTCs with ligands (divalent metal ion and dolichyl-phosphate-mannose. The file AF5-2020-10-3Dmodel-TMTCs.zip provides the atomic coordinates for the 3D structural models of the four human TMTCs generated with template structures 5ezm and 5f15. [file 13062_2021_291_MOESM5_ESM.zip › AF5-2020-10-3Dmodel-TMTCs/TMTC-2.pdb]

REMARK   4      COMPLIES WITH FORMAT V. 3.0, 1-DEC-2006
REMARK 888
REMARK 888 WRITTEN BY MAESTRO (A PRODUCT OF SCHRODINGER, LLC)
TITLE     DMP-2
EXPDTA    THEORETICAL MODEL, MODELLER 9.24 2020/09/07 16:22:30
REMARK 250  TEMPERATURE           (KELVIN) : NULL
REMARK 250  PH                             : NULL
MODEL        1
ATOM      1  N   MET A   1      64.967   1.305  21.848  1.00115.49           N1+
ATOM      2  CA  MET A   1      64.972   2.780  21.892  1.00115.49           C  
ATOM      3  C   MET A   1      66.234   3.217  22.656  1.00115.49           C  
ATOM      4  O   MET A   1      67.087   2.366  22.881  1.00115.49           O  
ATOM      5  CB  MET A   1      63.663   3.329  22.515  1.00115.49           C  
ATOM      6  CG  MET A   1      62.383   3.070  21.699  1.00115.49           C  
ATOM      7  SD  MET A   1      61.846   1.338  21.670  1.00115.49           S  
ATOM      8  CE  MET A   1      60.159   1.537  21.020  1.00115.49           C  
ATOM      9  H1  MET A   1      65.827   1.006  21.408  1.00  0.00           H  
ATOM     10  H2  MET A   1      64.996   0.972  22.802  1.00  0.00           H  
ATOM     11  H3  MET A   1      64.148   0.948  21.373  1.00  0.00           H  
ATOM     12  HA  MET A   1      65.069   3.149  20.869  1.00  0.00           H  
ATOM     13  HB3 MET A   1      63.741   4.411  22.599  1.00  0.00           H  
ATOM     14  HB2 MET A   1      63.534   2.964  23.536  1.00  0.00           H  
ATOM     15  HG3 MET A   1      62.492   3.428  20.674  1.00  0.00           H  
ATOM     16  HG2 MET A   1      61.570   3.655  22.134  1.00  0.00           H  
ATOM     17  HE1 MET A   1      59.651   0.572  20.981  1.00  0.00           H  
ATOM     18  HE2 MET A   1      59.572   2.199  21.658  1.00  0.00           H  
ATOM     19  HE3 MET A   1      60.175   1.955  20.013  1.00  0.00           H  
ATOM     20  N   ILE A   2      66.344   4.500  23.025  1.00257.34           N  
ATOM     21  CA  ILE A   2      67.412   5.197  23.760  1.00257.34           C  
ATOM     22  C   ILE A   2      67.717   4.629  25.175  1.00257.34           C  
ATOM     23  O   ILE A   2      67.522   5.301  26.188  1.00257.34           O  
ATOM     24  CB  ILE A   2      67.045   6.720  23.759  1.00257.34           C  
ATOM     25  CG1 ILE A   2      65.820   7.185  24.607  1.00257.34           C  
ATOM     26  CG2 ILE A   2      66.939   7.285  22.328  1.00257.34           C  
ATOM     27  CD1 ILE A   2      64.494   6.438  24.419  1.00257.34           C  
ATOM     28  H   ILE A   2      65.580   5.120  22.810  1.00  0.00           H  
ATOM     29  HA  ILE A   2      68.337   5.074  23.191  1.00  0.00           H  
ATOM     30  HB  ILE A   2      67.909   7.224  24.197  1.00  0.00           H  
ATOM     31 HG13 ILE A   2      65.639   8.240  24.401  1.00  0.00           H  
ATOM     32 HG12 ILE A   2      66.057   7.161  25.668  1.00  0.00           H  
ATOM     33 HG21 ILE A   2      66.879   8.374  22.344  1.00  0.00           H  
ATOM     34 HG22 ILE A   2      67.821   7.025  21.740  1.00  0.00           H  
ATOM     35 HG23 ILE A   2      66.062   6.918  21.796  1.00  0.00           H  
ATOM     36 HD11 ILE A   2      63.740   6.856  25.084  1.00  0.00           H  
ATOM     37 HD12 ILE A   2      64.119   6.535  23.401  1.00  0.00           H  
ATOM     38 HD13 ILE A   2      64.573   5.387  24.694  1.00  0.00           H  
ATOM     39  N   ALA A   3      68.175   3.377  25.255  1.00 38.23           N  
ATOM     40  CA  ALA A   3      68.436   2.617  26.479  1.00 38.23           C  
ATOM     41  C   ALA A   3      69.427   3.292  27.446  1.00 38.23           C  
ATOM     42  O   ALA A   3      69.210   3.269  28.660  1.00 38.23           O  
ATOM     43  CB  ALA A   3      68.925   1.212  26.097  1.00 38.23           C  
ATOM     44  H   ALA A   3      68.416   2.929  24.379  1.00  0.00           H  
ATOM     45  HA  ALA A   3      67.488   2.519  27.010  1.00  0.00           H  
ATOM     46  HB1 ALA A   3      69.120   0.611  26.986  1.00  0.00           H  
ATOM     47  HB2 ALA A   3      68.184   0.683  25.500  1.00  0.00           H  
ATOM     48  HB3 ALA A   3      69.852   1.257  25.520  1.00  0.00           H  
ATOM     49  N   GLU A   4      70.475   3.935  26.924  1.00 21.63           N  
ATOM     50  CA  GLU A   4      71.515   4.627  27.674  1.00 21.63           C  
ATOM     51  C   GLU A   4      70.956   5.908  28.308  1.00 21.63           C  
ATOM     52  O   GLU A   4      71.246   6.204  29.469  1.00 21.63           O  
ATOM     53  CB  GLU A   4      72.696   4.987  26.740  1.00 21.63           C  
ATOM     54  CG  GLU A   4      73.171   3.837  25.819  1.00 21.63           C  
ATOM     55  CD  GLU A   4      72.463   3.816  24.455  1.00 21.63           C  
ATOM     56  OE1 GLU A   4      71.233   4.077  24.423  1.00 21.63           O  
ATOM     57  OE2 GLU A   4      73.149   3.495  23.469  1.00 21.63           O1-
ATOM     58  H   GLU A   4      70.628   3.915  25.898  1.00  0.00           H  
ATOM     59  HA  GLU A   4      71.872   3.961  28.462  1.00  0.00           H  
ATOM     60  HB3 GLU A   4      73.534   5.315  27.357  1.00  0.00           H  
ATOM     61  HB2 GLU A   4      72.444   5.853  26.122  1.00  0.00           H  
ATOM     62  HG3 GLU A   4      73.034   2.869  26.307  1.00  0.00           H  
ATOM     63  HG2 GLU A   4      74.245   3.941  25.642  1.00  0.00           H  
ATOM     64  N   LEU A   5      70.088   6.631  27.582  1.00 32.71           N  
ATOM     65  CA  LEU A   5      69.411   7.830  28.079  1.00 32.71           C  
ATOM     66  C   LEU A   5      68.382   7.453  29.157  1.00 32.71           C  
ATOM     67  O   LEU A   5      68.314   8.129  30.181  1.00 32.71           O  
ATOM     68  CB  LEU A   5      68.726   8.586  26.916  1.00 32.71           C  
ATOM     69  CG  LEU A   5      68.049   9.928  27.299  1.00 32.71           C  
ATOM     70  CD1 LEU A   5      69.060  10.969  27.812  1.00 32.71           C  
ATOM     71  CD2 LEU A   5      67.246  10.497  26.119  1.00 32.71           C  
ATOM     72  H   LEU A   5      69.860   6.281  26.661  1.00  0.00           H  
ATOM     73  HA  LEU A   5      70.168   8.474  28.532  1.00  0.00           H  
ATOM     74  HB3 LEU A   5      67.982   7.928  26.474  1.00  0.00           H  
ATOM     75  HB2 LEU A   5      69.464   8.770  26.134  1.00  0.00           H  
ATOM     76  HG  LEU A   5      67.330   9.750  28.101  1.00  0.00           H  
ATOM     77 HD11 LEU A   5      68.571  11.921  28.021  1.00  0.00           H  
ATOM     78 HD12 LEU A   5      69.531  10.648  28.743  1.00  0.00           H  
ATOM     79 HD13 LEU A   5      69.850  11.154  27.081  1.00  0.00           H  
ATOM     80 HD21 LEU A   5      66.792  11.454  26.381  1.00  0.00           H  
ATOM     81 HD22 LEU A   5      67.880  10.657  25.246  1.00  0.00           H  
ATOM     82 HD23 LEU A   5      66.439   9.824  25.835  1.00  0.00           H  
ATOM     83  N   VAL A   6      67.632   6.354  28.973  1.00 24.69           N  
ATOM     84  CA  VAL A   6      66.726   5.787  29.978  1.00 24.69           C  
ATOM     85  C   VAL A   6      67.496   5.391  31.256  1.00 24.69           C  
ATOM     86  O   VAL A   6      67.062   5.721  32.358  1.00 24.69           O  
ATOM     87  CB  VAL A   6      65.917   4.610  29.355  1.00 24.69           C  
ATOM     88  CG1 VAL A   6      65.134   3.760  30.380  1.00 24.69           C  
ATOM     89  CG2 VAL A   6      64.936   5.120  28.282  1.00 24.69           C  
ATOM     90  H   VAL A   6      67.741   5.856  28.097  1.00  0.00           H  
ATOM     91  HA  VAL A   6      66.022   6.570  30.269  1.00  0.00           H  
ATOM     92  HB  VAL A   6      66.623   3.938  28.868  1.00  0.00           H  
ATOM     93 HG11 VAL A   6      64.533   2.997  29.884  1.00  0.00           H  
ATOM     94 HG12 VAL A   6      65.797   3.233  31.067  1.00  0.00           H  
ATOM     95 HG13 VAL A   6      64.461   4.376  30.977  1.00  0.00           H  
ATOM     96 HG21 VAL A   6      64.452   4.290  27.767  1.00  0.00           H  
ATOM     97 HG22 VAL A   6      64.156   5.738  28.726  1.00  0.00           H  
ATOM     98 HG23 VAL A   6      65.433   5.725  27.527  1.00  0.00           H  
ATOM     99  N   SER A   7      68.663   4.752  31.108  1.00 63.54           N  
ATOM    100  CA  SER A   7      69.510   4.334  32.224  1.00 63.54           C  
ATOM    101  C   SER A   7      70.129   5.548  32.946  1.00 63.54           C  
ATOM    102  O   SER A   7      70.206   5.560  34.173  1.00 63.54           O  
ATOM    103  CB  SER A   7      70.628   3.420  31.690  1.00 63.54           C  
ATOM    104  OG  SER A   7      70.071   2.271  31.074  1.00 63.54           O  
ATOM    105  H   SER A   7      68.946   4.482  30.172  1.00  0.00           H  
ATOM    106  HA  SER A   7      68.905   3.778  32.943  1.00  0.00           H  
ATOM    107  HB3 SER A   7      71.265   3.093  32.514  1.00  0.00           H  
ATOM    108  HB2 SER A   7      71.271   3.942  30.980  1.00  0.00           H  
ATOM    109  HG  SER A   7      69.710   2.526  30.226  1.00  0.00           H  
ATOM    110  N   SER A   8      70.495   6.599  32.200  1.00 65.91           N  
ATOM    111  CA  SER A   8      71.025   7.850  32.742  1.00 65.91           C  
ATOM    112  C   SER A   8      69.927   8.646  33.474  1.00 65.91           C  
ATOM    113  O   SER A   8      70.176   9.178  34.556  1.00 65.91           O  
ATOM    114  CB  SER A   8      71.593   8.700  31.591  1.00 65.91           C  
ATOM    115  OG  SER A   8      72.680   8.030  30.978  1.00 65.91           O  
ATOM    116  H   SER A   8      70.428   6.518  31.191  1.00  0.00           H  
ATOM    117  HA  SER A   8      71.824   7.630  33.453  1.00  0.00           H  
ATOM    118  HB3 SER A   8      71.958   9.654  31.976  1.00  0.00           H  
ATOM    119  HB2 SER A   8      70.831   8.930  30.846  1.00  0.00           H  
ATOM    120  HG  SER A   8      72.333   7.303  30.461  1.00  0.00           H  
ATOM    121  N   ALA A   9      68.700   8.678  32.929  1.00 32.98           N  
ATOM    122  CA  ALA A   9      67.534   9.313  33.540  1.00 32.98           C  
ATOM    123  C   ALA A   9      67.117   8.586  34.825  1.00 32.98           C  
ATOM    124  O   ALA A   9      66.861   9.239  35.834  1.00 32.98           O  
ATOM    125  CB  ALA A   9      66.368   9.311  32.538  1.00 32.98           C  
ATOM    126  H   ALA A   9      68.566   8.250  32.017  1.00  0.00           H  
ATOM    127  HA  ALA A   9      67.787  10.344  33.795  1.00  0.00           H  
ATOM    128  HB1 ALA A   9      65.483   9.778  32.973  1.00  0.00           H  
ATOM    129  HB2 ALA A   9      66.624   9.869  31.637  1.00  0.00           H  
ATOM    130  HB3 ALA A   9      66.093   8.299  32.238  1.00  0.00           H  
ATOM    131  N   LEU A  10      67.122   7.244  34.808  1.00 97.58           N  
ATOM    132  CA  LEU A  10      66.908   6.378  35.967  1.00 97.58           C  
ATOM    133  C   LEU A  10      67.998   6.622  37.023  1.00 97.58           C  
ATOM    134  O   LEU A  10      67.679   6.869  38.182  1.00 97.58           O  
ATOM    135  CB  LEU A  10      66.875   4.905  35.487  1.00 97.58           C  
ATOM    136  CG  LEU A  10      66.449   3.834  36.522  1.00 97.58           C  
ATOM    137  CD1 LEU A  10      65.848   2.616  35.800  1.00 97.58           C  
ATOM    138  CD2 LEU A  10      67.601   3.363  37.430  1.00 97.58           C  
ATOM    139  H   LEU A  10      67.326   6.784  33.926  1.00  0.00           H  
ATOM    140  HA  LEU A  10      65.941   6.632  36.405  1.00  0.00           H  
ATOM    141  HB3 LEU A  10      67.833   4.627  35.046  1.00  0.00           H  
ATOM    142  HB2 LEU A  10      66.159   4.866  34.664  1.00  0.00           H  
ATOM    143  HG  LEU A  10      65.662   4.254  37.151  1.00  0.00           H  
ATOM    144 HD11 LEU A  10      65.523   1.855  36.511  1.00  0.00           H  
ATOM    145 HD12 LEU A  10      64.976   2.896  35.207  1.00  0.00           H  
ATOM    146 HD13 LEU A  10      66.573   2.155  35.129  1.00  0.00           H  
ATOM    147 HD21 LEU A  10      67.285   2.535  38.065  1.00  0.00           H  
ATOM    148 HD22 LEU A  10      68.457   3.021  36.847  1.00  0.00           H  
ATOM    149 HD23 LEU A  10      67.949   4.144  38.105  1.00  0.00           H  
ATOM    150  N   GLY A  11      69.277   6.615  36.622  1.00 16.04           N  
ATOM    151  CA  GLY A  11      70.418   6.853  37.503  1.00 16.04           C  
ATOM    152  C   GLY A  11      70.379   8.225  38.188  1.00 16.04           C  
ATOM    153  O   GLY A  11      70.621   8.317  39.390  1.00 16.04           O  
ATOM    154  H   GLY A  11      69.488   6.361  35.658  1.00  0.00           H  
ATOM    155  HA3 GLY A  11      71.334   6.778  36.917  1.00  0.00           H  
ATOM    156  HA2 GLY A  11      70.455   6.070  38.263  1.00  0.00           H  
ATOM    157  N   LEU A  12      69.999   9.277  37.451  1.00 89.45           N  
ATOM    158  CA  LEU A  12      69.801  10.628  37.974  1.00 89.45           C  
ATOM    159  C   LEU A  12      68.611  10.663  38.946  1.00 89.45           C  
ATOM    160  O   LEU A  12      68.754  11.154  40.067  1.00 89.45           O  
ATOM    161  CB  LEU A  12      69.601  11.595  36.778  1.00 89.45           C  
ATOM    162  CG  LEU A  12      69.549  13.117  37.076  1.00 89.45           C  
ATOM    163  CD1 LEU A  12      68.170  13.618  37.542  1.00 89.45           C  
ATOM    164  CD2 LEU A  12      70.672  13.596  38.011  1.00 89.45           C  
ATOM    165  H   LEU A  12      69.825   9.123  36.462  1.00  0.00           H  
ATOM    166  HA  LEU A  12      70.702  10.904  38.522  1.00  0.00           H  
ATOM    167  HB3 LEU A  12      68.714  11.307  36.210  1.00  0.00           H  
ATOM    168  HB2 LEU A  12      70.435  11.435  36.091  1.00  0.00           H  
ATOM    169  HG  LEU A  12      69.721  13.602  36.113  1.00  0.00           H  
ATOM    170 HD11 LEU A  12      68.126  14.708  37.517  1.00  0.00           H  
ATOM    171 HD12 LEU A  12      67.371  13.246  36.900  1.00  0.00           H  
ATOM    172 HD13 LEU A  12      67.943  13.319  38.565  1.00  0.00           H  
ATOM    173 HD21 LEU A  12      70.695  14.685  38.062  1.00  0.00           H  
ATOM    174 HD22 LEU A  12      70.534  13.228  39.029  1.00  0.00           H  
ATOM    175 HD23 LEU A  12      71.649  13.262  37.659  1.00  0.00           H  
ATOM    176  N   ALA A  13      67.466  10.096  38.538  1.00 52.35           N  
ATOM    177  CA  ALA A  13      66.225  10.067  39.309  1.00 52.35           C  
ATOM    178  C   ALA A  13      66.335   9.282  40.622  1.00 52.35           C  
ATOM    179  O   ALA A  13      65.594   9.597  41.548  1.00 52.35           O  
ATOM    180  CB  ALA A  13      65.098   9.460  38.457  1.00 52.35           C  
ATOM    181  H   ALA A  13      67.429   9.703  37.602  1.00  0.00           H  
ATOM    182  HA  ALA A  13      65.959  11.096  39.560  1.00  0.00           H  
ATOM    183  HB1 ALA A  13      64.157   9.438  39.010  1.00  0.00           H  
ATOM    184  HB2 ALA A  13      64.930  10.046  37.554  1.00  0.00           H  
ATOM    185  HB3 ALA A  13      65.328   8.435  38.159  1.00  0.00           H  
ATOM    186  N   LEU A  14      67.244   8.297  40.707  1.00 99.17           N  
ATOM    187  CA  LEU A  14      67.555   7.532  41.914  1.00 99.17           C  
ATOM    188  C   LEU A  14      68.691   8.196  42.720  1.00 99.17           C  
ATOM    189  O   LEU A  14      68.635   8.195  43.947  1.00 99.17           O  
ATOM    190  CB  LEU A  14      67.992   6.090  41.527  1.00 99.17           C  
ATOM    191  CG  LEU A  14      66.861   5.029  41.465  1.00 99.17           C  
ATOM    192  CD1 LEU A  14      66.263   4.722  42.850  1.00 99.17           C  
ATOM    193  CD2 LEU A  14      65.769   5.323  40.422  1.00 99.17           C  
ATOM    194  H   LEU A  14      67.708   8.029  39.849  1.00  0.00           H  
ATOM    195  HA  LEU A  14      66.684   7.494  42.563  1.00  0.00           H  
ATOM    196  HB3 LEU A  14      68.716   5.722  42.257  1.00  0.00           H  
ATOM    197  HB2 LEU A  14      68.540   6.103  40.584  1.00  0.00           H  
ATOM    198  HG  LEU A  14      67.337   4.103  41.140  1.00  0.00           H  
ATOM    199 HD11 LEU A  14      65.511   3.935  42.789  1.00  0.00           H  
ATOM    200 HD12 LEU A  14      67.031   4.384  43.547  1.00  0.00           H  
ATOM    201 HD13 LEU A  14      65.785   5.590  43.303  1.00  0.00           H  
ATOM    202 HD21 LEU A  14      64.971   4.581  40.465  1.00  0.00           H  
ATOM    203 HD22 LEU A  14      65.312   6.301  40.566  1.00  0.00           H  
ATOM    204 HD23 LEU A  14      66.173   5.299  39.413  1.00  0.00           H  
ATOM    205  N   TYR A  15      69.731   8.771  42.092  1.00148.38           N  
ATOM    206  CA  TYR A  15      70.870   9.347  42.828  1.00148.38           C  
ATOM    207  C   TYR A  15      70.510  10.690  43.493  1.00148.38           C  
ATOM    208  O   TYR A  15      71.052  11.028  44.547  1.00148.38           O  
ATOM    209  CB  TYR A  15      72.074   9.565  41.883  1.00148.38           C  
ATOM    210  CG  TYR A  15      73.300  10.153  42.572  1.00148.38           C  
ATOM    211  CD1 TYR A  15      73.992   9.397  43.542  1.00148.38           C  
ATOM    212  CD2 TYR A  15      73.687  11.488  42.324  1.00148.38           C  
ATOM    213  CE1 TYR A  15      75.042   9.979  44.277  1.00148.38           C  
ATOM    214  CE2 TYR A  15      74.736  12.070  43.062  1.00148.38           C  
ATOM    215  CZ  TYR A  15      75.408  11.318  44.047  1.00148.38           C  
ATOM    216  OH  TYR A  15      76.401  11.883  44.792  1.00148.38           O  
ATOM    217  H   TYR A  15      69.776   8.742  41.077  1.00  0.00           H  
ATOM    218  HA  TYR A  15      71.165   8.654  43.619  1.00  0.00           H  
ATOM    219  HB3 TYR A  15      71.779  10.211  41.053  1.00  0.00           H  
ATOM    220  HB2 TYR A  15      72.364   8.613  41.439  1.00  0.00           H  
ATOM    221  HD1 TYR A  15      73.693   8.381  43.759  1.00  0.00           H  
ATOM    222  HD2 TYR A  15      73.151  12.085  41.600  1.00  0.00           H  
ATOM    223  HE1 TYR A  15      75.548   9.403  45.037  1.00  0.00           H  
ATOM    224  HE2 TYR A  15      74.997  13.102  42.879  1.00  0.00           H  
ATOM    225  HH  TYR A  15      76.523  12.803  44.615  1.00  0.00           H  
ATOM    226  N   LEU A  16      69.576  11.453  42.908  1.00145.49           N  
ATOM    227  CA  LEU A  16      69.113  12.737  43.438  1.00145.49           C  
ATOM    228  C   LEU A  16      68.407  12.579  44.807  1.00145.49           C  
ATOM    229  O   LEU A  16      68.410  13.505  45.611  1.00145.49           O  
ATOM    230  CB  LEU A  16      68.216  13.399  42.364  1.00145.49           C  
ATOM    231  CG  LEU A  16      67.775  14.859  42.613  1.00145.49           C  
ATOM    232  CD1 LEU A  16      68.940  15.810  42.918  1.00145.49           C  
ATOM    233  CD2 LEU A  16      66.975  15.391  41.411  1.00145.49           C  
ATOM    234  H   LEU A  16      69.186  11.143  42.021  1.00  0.00           H  
ATOM    235  HA  LEU A  16      69.997  13.356  43.595  1.00  0.00           H  
ATOM    236  HB3 LEU A  16      67.328  12.781  42.209  1.00  0.00           H  
ATOM    237  HB2 LEU A  16      68.754  13.383  41.416  1.00  0.00           H  
ATOM    238  HG  LEU A  16      67.121  14.866  43.486  1.00  0.00           H  
ATOM    239 HD11 LEU A  16      68.587  16.839  43.000  1.00  0.00           H  
ATOM    240 HD12 LEU A  16      69.402  15.566  43.875  1.00  0.00           H  
ATOM    241 HD13 LEU A  16      69.703  15.776  42.140  1.00  0.00           H  
ATOM    242 HD21 LEU A  16      67.594  15.479  40.518  1.00  0.00           H  
ATOM    243 HD22 LEU A  16      66.140  14.737  41.167  1.00  0.00           H  
ATOM    244 HD23 LEU A  16      66.554  16.374  41.627  1.00  0.00           H  
ATOM    245  N   ASN A  17      67.916  11.369  45.118  1.00 94.29           N  
ATOM    246  CA  ASN A  17      67.159  11.025  46.328  1.00 94.29           C  
ATOM    247  C   ASN A  17      68.012  11.099  47.600  1.00 94.29           C  
ATOM    248  O   ASN A  17      67.523  11.422  48.679  1.00 94.29           O  
ATOM    249  CB  ASN A  17      66.655   9.556  46.270  1.00 94.29           C  
ATOM    250  CG  ASN A  17      65.846   9.113  45.057  1.00 94.29           C  
ATOM    251  OD1 ASN A  17      65.662   7.920  44.861  1.00 94.29           O  
ATOM    252  ND2 ASN A  17      65.353  10.033  44.239  1.00 94.29           N  
ATOM    253  H   ASN A  17      68.040  10.639  44.431  1.00  0.00           H  
ATOM    254  HA  ASN A  17      66.337  11.733  46.410  1.00  0.00           H  
ATOM    255  HB3 ASN A  17      66.032   9.340  47.134  1.00  0.00           H  
ATOM    256  HB2 ASN A  17      67.497   8.865  46.339  1.00  0.00           H  
ATOM    257 HD22 ASN A  17      64.974   9.735  43.345  1.00  0.00           H  
ATOM    258 HD21 ASN A  17      65.429  11.018  44.450  1.00  0.00           H  
ATOM    259  N   THR A  18      69.286  10.727  47.485  1.00129.14           N  
ATOM    260  CA  THR A  18      70.230  10.652  48.588  1.00129.14           C  
ATOM    261  C   THR A  18      71.066  11.940  48.700  1.00129.14           C  
ATOM    262  O   THR A  18      71.848  12.077  49.647  1.00129.14           O  
ATOM    263  CB  THR A  18      71.143   9.431  48.299  1.00129.14           C  
ATOM    264  OG1 THR A  18      71.602   9.395  46.952  1.00129.14           O  
ATOM    265  CG2 THR A  18      70.424   8.100  48.554  1.00129.14           C  
ATOM    266  H   THR A  18      69.616  10.391  46.587  1.00  0.00           H  
ATOM    267  HA  THR A  18      69.719  10.511  49.543  1.00  0.00           H  
ATOM    268  HB  THR A  18      72.015   9.468  48.956  1.00  0.00           H  
ATOM    269  HG1 THR A  18      71.962  10.230  46.679  1.00  0.00           H  
ATOM    270 HG21 THR A  18      71.071   7.251  48.341  1.00  0.00           H  
ATOM    271 HG22 THR A  18      70.119   8.016  49.597  1.00  0.00           H  
ATOM    272 HG23 THR A  18      69.530   7.993  47.939  1.00  0.00           H  
ATOM    273  N   LEU A  19      70.936  12.857  47.733  1.00208.96           N  
ATOM    274  CA  LEU A  19      71.804  14.013  47.540  1.00208.96           C  
ATOM    275  C   LEU A  19      71.378  15.195  48.425  1.00208.96           C  
ATOM    276  O   LEU A  19      72.234  15.982  48.823  1.00208.96           O  
ATOM    277  CB  LEU A  19      71.701  14.410  46.047  1.00208.96           C  
ATOM    278  CG  LEU A  19      72.781  15.376  45.506  1.00208.96           C  
ATOM    279  CD1 LEU A  19      74.211  14.877  45.777  1.00208.96           C  
ATOM    280  CD2 LEU A  19      72.577  15.598  43.999  1.00208.96           C  
ATOM    281  H   LEU A  19      70.183  12.728  47.065  1.00  0.00           H  
ATOM    282  HA  LEU A  19      72.824  13.725  47.797  1.00  0.00           H  
ATOM    283  HB3 LEU A  19      70.715  14.843  45.858  1.00  0.00           H  
ATOM    284  HB2 LEU A  19      71.740  13.499  45.448  1.00  0.00           H  
ATOM    285  HG  LEU A  19      72.664  16.343  45.999  1.00  0.00           H  
ATOM    286 HD11 LEU A  19      74.945  15.484  45.246  1.00  0.00           H  
ATOM    287 HD12 LEU A  19      74.458  14.942  46.837  1.00  0.00           H  
ATOM    288 HD13 LEU A  19      74.334  13.840  45.461  1.00  0.00           H  
ATOM    289 HD21 LEU A  19      73.352  16.240  43.583  1.00  0.00           H  
ATOM    290 HD22 LEU A  19      72.592  14.654  43.450  1.00  0.00           H  
ATOM    291 HD23 LEU A  19      71.622  16.084  43.801  1.00  0.00           H  
ATOM    292  N   SER A  20      70.090  15.282  48.762  1.00 94.82           N  
ATOM    293  CA  SER A  20      69.451  16.336  49.531  1.00 94.82           C  
ATOM    294  C   SER A  20      69.172  15.925  50.993  1.00 94.82           C  
ATOM    295  O   SER A  20      69.299  14.755  51.382  1.00 94.82           O  
ATOM    296  CB  SER A  20      68.103  16.588  48.813  1.00 94.82           C  
ATOM    297  OG  SER A  20      67.429  15.356  48.536  1.00 94.82           O  
ATOM    298  H   SER A  20      69.416  14.611  48.413  1.00  0.00           H  
ATOM    299  HA  SER A  20      70.064  17.238  49.515  1.00  0.00           H  
ATOM    300  HB3 SER A  20      68.276  17.122  47.876  1.00  0.00           H  
ATOM    301  HB2 SER A  20      67.457  17.235  49.412  1.00  0.00           H  
ATOM    302  HG  SER A  20      66.536  15.539  48.276  1.00  0.00           H  
ATOM    303  N   ALA A  21      68.774  16.912  51.802  1.00 35.15           N  
ATOM    304  CA  ALA A  21      68.064  16.766  53.068  1.00 35.15           C  
ATOM    305  C   ALA A  21      66.538  16.634  52.839  1.00 35.15           C  
ATOM    306  O   ALA A  21      66.052  16.639  51.708  1.00 35.15           O  
ATOM    307  CB  ALA A  21      68.334  18.041  53.892  1.00 35.15           C  
ATOM    308  H   ALA A  21      68.873  17.864  51.446  1.00  0.00           H  
ATOM    309  HA  ALA A  21      68.422  15.888  53.605  1.00  0.00           H  
ATOM    310  HB1 ALA A  21      67.882  18.004  54.883  1.00  0.00           H  
ATOM    311  HB2 ALA A  21      69.405  18.192  54.032  1.00  0.00           H  
ATOM    312  HB3 ALA A  21      67.950  18.934  53.394  1.00  0.00           H  
ATOM    313  N   ASP A  22      65.797  16.491  53.942  1.00 77.95           N  
ATOM    314  CA  ASP A  22      64.332  16.507  54.042  1.00 77.95           C  
ATOM    315  C   ASP A  22      63.925  17.952  54.407  1.00 77.95           C  
ATOM    316  O   ASP A  22      64.654  18.575  55.185  1.00 77.95           O  
ATOM    317  CB  ASP A  22      63.974  15.534  55.199  1.00 77.95           C  
ATOM    318  CG  ASP A  22      62.553  15.669  55.736  1.00 77.95           C  
ATOM    319  OD1 ASP A  22      61.628  15.355  54.966  1.00 77.95           O  
ATOM    320  OD2 ASP A  22      62.383  16.093  56.897  1.00 77.95           O1-
ATOM    321  H   ASP A  22      66.259  16.666  54.821  1.00  0.00           H  
ATOM    322  HA  ASP A  22      63.841  16.200  53.116  1.00  0.00           H  
ATOM    323  HB3 ASP A  22      64.648  15.694  56.041  1.00  0.00           H  
ATOM    324  HB2 ASP A  22      64.125  14.505  54.879  1.00  0.00           H  
ATOM    325  N   PHE A  23      62.833  18.500  53.849  1.00 96.72           N  
ATOM    326  CA  PHE A  23      62.458  19.911  53.983  1.00 96.72           C  
ATOM    327  C   PHE A  23      61.037  20.119  54.555  1.00 96.72           C  
ATOM    328  O   PHE A  23      60.080  19.399  54.260  1.00 96.72           O  
ATOM    329  CB  PHE A  23      62.663  20.618  52.628  1.00 96.72           C  
ATOM    330  CG  PHE A  23      62.915  22.116  52.722  1.00 96.72           C  
ATOM    331  CD1 PHE A  23      64.234  22.609  52.804  1.00 96.72           C  
ATOM    332  CD2 PHE A  23      61.835  23.021  52.722  1.00 96.72           C  
ATOM    333  CE1 PHE A  23      64.468  23.995  52.882  1.00 96.72           C  
ATOM    334  CE2 PHE A  23      62.067  24.407  52.802  1.00 96.72           C  
ATOM    335  CZ  PHE A  23      63.385  24.895  52.880  1.00 96.72           C  
ATOM    336  H   PHE A  23      62.273  17.972  53.184  1.00  0.00           H  
ATOM    337  HA  PHE A  23      63.141  20.383  54.690  1.00  0.00           H  
ATOM    338  HB3 PHE A  23      61.802  20.436  51.982  1.00  0.00           H  
ATOM    339  HB2 PHE A  23      63.508  20.173  52.103  1.00  0.00           H  
ATOM    340  HD1 PHE A  23      65.071  21.924  52.796  1.00  0.00           H  
ATOM    341  HD2 PHE A  23      60.823  22.650  52.649  1.00  0.00           H  
ATOM    342  HE1 PHE A  23      65.482  24.364  52.936  1.00  0.00           H  
ATOM    343  HE2 PHE A  23      61.232  25.091  52.793  1.00  0.00           H  
ATOM    344  HZ  PHE A  23      63.564  25.958  52.928  1.00  0.00           H  
ATOM    345  N   CYS A  24      60.880  21.143  55.402  1.00170.58           N  
ATOM    346  CA  CYS A  24      59.622  21.457  56.076  1.00170.58           C  
ATOM    347  C   CYS A  24      58.723  22.361  55.193  1.00170.58           C  
ATOM    348  O   CYS A  24      59.209  23.269  54.530  1.00170.58           O  
ATOM    349  CB  CYS A  24      59.942  22.178  57.406  1.00170.58           C  
ATOM    350  SG  CYS A  24      61.020  23.633  57.218  1.00170.58           S  
ATOM    351  H   CYS A  24      61.681  21.728  55.587  1.00  0.00           H  
ATOM    352  HA  CYS A  24      59.115  20.519  56.304  1.00  0.00           H  
ATOM    353  HB3 CYS A  24      60.433  21.482  58.087  1.00  0.00           H  
ATOM    354  HB2 CYS A  24      59.019  22.490  57.892  1.00  0.00           H  
ATOM    355  HG  CYS A  24      60.468  24.066  56.074  1.00  0.00           H  
ATOM    356  N   TYR A  25      57.390  22.225  55.190  1.00218.98           N  
ATOM    357  CA  TYR A  25      56.589  21.304  55.985  1.00218.98           C  
ATOM    358  C   TYR A  25      56.432  19.933  55.327  1.00218.98           C  
ATOM    359  O   TYR A  25      56.288  18.964  56.064  1.00218.98           O  
ATOM    360  CB  TYR A  25      55.129  21.815  56.043  1.00218.98           C  
ATOM    361  CG  TYR A  25      54.813  22.933  57.010  1.00218.98           C  
ATOM    362  CD1 TYR A  25      54.630  24.250  56.541  1.00218.98           C  
ATOM    363  CD2 TYR A  25      54.608  22.636  58.374  1.00218.98           C  
ATOM    364  CE1 TYR A  25      54.197  25.256  57.426  1.00218.98           C  
ATOM    365  CE2 TYR A  25      54.179  23.645  59.255  1.00218.98           C  
ATOM    366  CZ  TYR A  25      53.945  24.948  58.775  1.00218.98           C  
ATOM    367  OH  TYR A  25      53.448  25.908  59.603  1.00218.98           O  
ATOM    368  H   TYR A  25      56.910  22.886  54.603  1.00  0.00           H  
ATOM    369  HA  TYR A  25      56.989  21.180  56.992  1.00  0.00           H  
ATOM    370  HB3 TYR A  25      54.470  21.000  56.351  1.00  0.00           H  
ATOM    371  HB2 TYR A  25      54.780  22.091  55.046  1.00  0.00           H  
ATOM    372  HD1 TYR A  25      54.791  24.490  55.500  1.00  0.00           H  
ATOM    373  HD2 TYR A  25      54.758  21.632  58.746  1.00  0.00           H  
ATOM    374  HE1 TYR A  25      54.035  26.264  57.068  1.00  0.00           H  
ATOM    375  HE2 TYR A  25      54.022  23.412  60.297  1.00  0.00           H  
ATOM    376  HH  TYR A  25      53.013  25.539  60.371  1.00  0.00           H  
ATOM    377  N   ASP A  26      56.252  19.873  53.998  1.00 69.94           N  
ATOM    378  CA  ASP A  26      55.513  18.760  53.387  1.00 69.94           C  
ATOM    379  C   ASP A  26      56.270  17.439  53.415  1.00 69.94           C  
ATOM    380  O   ASP A  26      55.646  16.409  53.682  1.00 69.94           O  
ATOM    381  CB  ASP A  26      55.039  19.068  51.952  1.00 69.94           C  
ATOM    382  CG  ASP A  26      53.839  20.015  51.894  1.00 69.94           C  
ATOM    383  OD1 ASP A  26      53.692  20.681  50.849  1.00 69.94           O  
ATOM    384  OD2 ASP A  26      53.020  20.013  52.853  1.00 69.94           O1-
ATOM    385  H   ASP A  26      56.531  20.646  53.412  1.00  0.00           H  
ATOM    386  HA  ASP A  26      54.643  18.574  54.012  1.00  0.00           H  
ATOM    387  HB3 ASP A  26      54.741  18.141  51.461  1.00  0.00           H  
ATOM    388  HB2 ASP A  26      55.864  19.457  51.355  1.00  0.00           H  
ATOM    389  N   ASP A  27      57.584  17.483  53.212  1.00 55.17           N  
ATOM    390  CA  ASP A  27      58.495  16.350  53.305  1.00 55.17           C  
ATOM    391  C   ASP A  27      58.548  15.915  54.773  1.00 55.17           C  
ATOM    392  O   ASP A  27      58.060  14.834  55.108  1.00 55.17           O  
ATOM    393  CB  ASP A  27      59.913  16.654  52.730  1.00 55.17           C  
ATOM    394  CG  ASP A  27      60.051  17.626  51.553  1.00 55.17           C  
ATOM    395  OD1 ASP A  27      59.021  17.965  50.916  1.00 55.17           O  
ATOM    396  OD2 ASP A  27      61.203  18.016  51.283  1.00 55.17           O1-
ATOM    397  H   ASP A  27      58.003  18.317  52.811  1.00  0.00           H  
ATOM    398  HA  ASP A  27      58.044  15.532  52.750  1.00  0.00           H  
ATOM    399  HB3 ASP A  27      60.390  15.718  52.437  1.00  0.00           H  
ATOM    400  HB2 ASP A  27      60.553  17.054  53.511  1.00  0.00           H  
ATOM    401  N   SER A  28      58.943  16.813  55.684  1.00 77.09           N  
ATOM    402  CA  SER A  28      59.154  16.487  57.098  1.00 77.09           C  
ATOM    403  C   SER A  28      57.863  16.073  57.843  1.00 77.09           C  
ATOM    404  O   SER A  28      57.911  15.305  58.806  1.00 77.09           O  
ATOM    405  CB  SER A  28      59.761  17.706  57.809  1.00 77.09           C  
ATOM    406  OG  SER A  28      60.893  18.187  57.126  1.00 77.09           O  
ATOM    407  H   SER A  28      59.430  17.627  55.316  1.00  0.00           H  
ATOM    408  HA  SER A  28      59.852  15.650  57.142  1.00  0.00           H  
ATOM    409  HB3 SER A  28      60.066  17.431  58.820  1.00  0.00           H  
ATOM    410  HB2 SER A  28      59.036  18.515  57.891  1.00  0.00           H  
ATOM    411  HG  SER A  28      61.490  17.418  56.990  1.00  0.00           H  
ATOM    412  N   ARG A  29      56.679  16.525  57.395  1.00132.83           N  
ATOM    413  CA  ARG A  29      55.396  16.059  57.922  1.00132.83           C  
ATOM    414  C   ARG A  29      55.096  14.639  57.411  1.00132.83           C  
ATOM    415  O   ARG A  29      54.509  13.841  58.143  1.00132.83           O  
ATOM    416  CB  ARG A  29      54.251  16.997  57.474  1.00132.83           C  
ATOM    417  CG  ARG A  29      52.906  16.750  58.202  1.00132.83           C  
ATOM    418  CD  ARG A  29      51.674  17.192  57.397  1.00132.83           C  
ATOM    419  NE  ARG A  29      51.677  18.637  57.103  1.00132.83           N  
ATOM    420  CZ  ARG A  29      51.947  19.232  55.933  1.00132.83           C  
ATOM    421  NH1 ARG A  29      52.264  18.558  54.830  1.00132.83           N  
ATOM    422  NH2 ARG A  29      51.902  20.556  55.863  1.00132.83           N1+
ATOM    423  H   ARG A  29      56.696  17.173  56.608  1.00  0.00           H  
ATOM    424  HA  ARG A  29      55.443  16.040  59.009  1.00  0.00           H  
ATOM    425  HB3 ARG A  29      54.124  16.899  56.393  1.00  0.00           H  
ATOM    426  HB2 ARG A  29      54.532  18.035  57.646  1.00  0.00           H  
ATOM    427  HG3 ARG A  29      52.925  17.240  59.176  1.00  0.00           H  
ATOM    428  HG2 ARG A  29      52.784  15.691  58.432  1.00  0.00           H  
ATOM    429  HD3 ARG A  29      50.772  16.961  57.964  1.00  0.00           H  
ATOM    430  HD2 ARG A  29      51.605  16.610  56.484  1.00  0.00           H  
ATOM    431  HE  ARG A  29      51.425  19.245  57.880  1.00  0.00           H  
ATOM    432 HH12 ARG A  29      52.547  19.105  53.968  1.00  0.00           H  
ATOM    433 HH11 ARG A  29      52.486  17.573  54.790  1.00  0.00           H  
ATOM    434 HH22 ARG A  29      52.173  21.002  54.987  1.00  0.00           H  
ATOM    435 HH21 ARG A  29      51.713  21.125  56.681  1.00  0.00           H  
ATOM    436  N   ALA A  30      55.498  14.331  56.171  1.00 52.46           N  
ATOM    437  CA  ALA A  30      55.317  13.035  55.537  1.00 52.46           C  
ATOM    438  C   ALA A  30      56.278  12.005  56.135  1.00 52.46           C  
ATOM    439  O   ALA A  30      55.874  10.851  56.297  1.00 52.46           O  
ATOM    440  CB  ALA A  30      55.602  13.127  54.033  1.00 52.46           C  
ATOM    441  H   ALA A  30      56.095  14.996  55.685  1.00  0.00           H  
ATOM    442  HA  ALA A  30      54.284  12.714  55.671  1.00  0.00           H  
ATOM    443  HB1 ALA A  30      55.227  12.243  53.518  1.00  0.00           H  
ATOM    444  HB2 ALA A  30      55.109  13.984  53.585  1.00  0.00           H  
ATOM    445  HB3 ALA A  30      56.664  13.212  53.797  1.00  0.00           H  
ATOM    446  N   ILE A  31      57.533  12.384  56.439  1.00139.56           N  
ATOM    447  CA  ILE A  31      58.495  11.496  57.088  1.00139.56           C  
ATOM    448  C   ILE A  31      58.032  11.168  58.506  1.00139.56           C  
ATOM    449  O   ILE A  31      57.902   9.982  58.818  1.00139.56           O  
ATOM    450  CB  ILE A  31      59.988  11.942  56.980  1.00139.56           C  
ATOM    451  CG1 ILE A  31      60.542  12.915  58.053  1.00139.56           C  
ATOM    452  CG2 ILE A  31      60.352  12.432  55.569  1.00139.56           C  
ATOM    453  CD1 ILE A  31      61.148  12.219  59.285  1.00139.56           C  
ATOM    454  H   ILE A  31      57.857  13.298  56.122  1.00  0.00           H  
ATOM    455  HA  ILE A  31      58.428  10.549  56.571  1.00  0.00           H  
ATOM    456  HB  ILE A  31      60.562  11.021  57.096  1.00  0.00           H  
ATOM    457 HG13 ILE A  31      59.790  13.641  58.350  1.00  0.00           H  
ATOM    458 HG12 ILE A  31      61.342  13.513  57.609  1.00  0.00           H  
ATOM    459 HG21 ILE A  31      60.035  13.458  55.418  1.00  0.00           H  
ATOM    460 HG22 ILE A  31      61.432  12.426  55.415  1.00  0.00           H  
ATOM    461 HG23 ILE A  31      59.908  11.834  54.778  1.00  0.00           H  
ATOM    462 HD11 ILE A  31      60.411  11.670  59.868  1.00  0.00           H  
ATOM    463 HD12 ILE A  31      61.928  11.514  58.989  1.00  0.00           H  
ATOM    464 HD13 ILE A  31      61.612  12.952  59.945  1.00  0.00           H  
ATOM    465  N   LYS A  32      57.675  12.178  59.324  1.00 79.12           N  
ATOM    466  CA  LYS A  32      57.306  11.908  60.710  1.00 79.12           C  
ATOM    467  C   LYS A  32      56.010  11.085  60.805  1.00 79.12           C  
ATOM    468  O   LYS A  32      56.007  10.124  61.559  1.00 79.12           O  
ATOM    469  CB  LYS A  32      57.225  13.172  61.593  1.00 79.12           C  
ATOM    470  CG  LYS A  32      57.497  12.788  63.068  1.00 79.12           C  
ATOM    471  CD  LYS A  32      57.146  13.845  64.120  1.00 79.12           C  
ATOM    472  CE  LYS A  32      57.497  13.390  65.557  1.00 79.12           C  
ATOM    473  NZ  LYS A  32      56.646  12.296  66.055  1.00 79.12           N1+
ATOM    474  H   LYS A  32      57.813  13.134  59.010  1.00  0.00           H  
ATOM    475  HA  LYS A  32      58.113  11.290  61.114  1.00  0.00           H  
ATOM    476  HB3 LYS A  32      56.248  13.647  61.483  1.00  0.00           H  
ATOM    477  HB2 LYS A  32      57.967  13.906  61.274  1.00  0.00           H  
ATOM    478  HG3 LYS A  32      58.545  12.502  63.169  1.00  0.00           H  
ATOM    479  HG2 LYS A  32      56.933  11.890  63.305  1.00  0.00           H  
ATOM    480  HD3 LYS A  32      56.090  14.105  64.043  1.00  0.00           H  
ATOM    481  HD2 LYS A  32      57.700  14.756  63.894  1.00  0.00           H  
ATOM    482  HE3 LYS A  32      57.382  14.232  66.238  1.00  0.00           H  
ATOM    483  HE2 LYS A  32      58.541  13.079  65.620  1.00  0.00           H  
ATOM    484  HZ1 LYS A  32      56.815  11.386  65.580  1.00  0.00           H  
ATOM    485  HZ2 LYS A  32      56.707  12.125  67.045  1.00  0.00           H  
ATOM    486  HZ3 LYS A  32      55.670  12.372  65.791  1.00  0.00           H  
ATOM    487  N   THR A  33      54.963  11.356  60.005  1.00116.22           N  
ATOM    488  CA  THR A  33      53.696  10.613  60.100  1.00116.22           C  
ATOM    489  C   THR A  33      53.824   9.140  59.653  1.00116.22           C  
ATOM    490  O   THR A  33      52.979   8.320  60.003  1.00116.22           O  
ATOM    491  CB  THR A  33      52.573  11.356  59.316  1.00116.22           C  
ATOM    492  OG1 THR A  33      51.279  10.885  59.644  1.00116.22           O  
ATOM    493  CG2 THR A  33      52.679  11.257  57.785  1.00116.22           C  
ATOM    494  H   THR A  33      55.030  12.116  59.339  1.00  0.00           H  
ATOM    495  HA  THR A  33      53.431  10.597  61.158  1.00  0.00           H  
ATOM    496  HB  THR A  33      52.598  12.407  59.600  1.00  0.00           H  
ATOM    497  HG1 THR A  33      51.259  10.725  60.596  1.00  0.00           H  
ATOM    498 HG21 THR A  33      51.982  11.936  57.295  1.00  0.00           H  
ATOM    499 HG22 THR A  33      53.683  11.510  57.462  1.00  0.00           H  
ATOM    500 HG23 THR A  33      52.466  10.250  57.428  1.00  0.00           H  
ATOM    501  N   ASN A  34      54.875   8.800  58.890  1.00 90.74           N  
ATOM    502  CA  ASN A  34      55.165   7.428  58.489  1.00 90.74           C  
ATOM    503  C   ASN A  34      56.068   6.773  59.534  1.00 90.74           C  
ATOM    504  O   ASN A  34      55.775   5.655  59.940  1.00 90.74           O  
ATOM    505  CB  ASN A  34      55.932   7.412  57.158  1.00 90.74           C  
ATOM    506  CG  ASN A  34      55.755   6.062  56.469  1.00 90.74           C  
ATOM    507  OD1 ASN A  34      56.219   5.022  56.908  1.00 90.74           O  
ATOM    508  ND2 ASN A  34      55.065   6.071  55.348  1.00 90.74           N  
ATOM    509  H   ASN A  34      55.567   9.512  58.701  1.00  0.00           H  
ATOM    510  HA  ASN A  34      54.234   6.862  58.396  1.00  0.00           H  
ATOM    511  HB3 ASN A  34      56.997   7.617  57.282  1.00  0.00           H  
ATOM    512  HB2 ASN A  34      55.553   8.202  56.509  1.00  0.00           H  
ATOM    513 HD22 ASN A  34      54.838   5.174  54.930  1.00  0.00           H  
ATOM    514 HD21 ASN A  34      54.760   6.943  54.948  1.00  0.00           H  
ATOM    515  N   GLN A  35      57.125   7.468  59.982  1.00123.54           N  
ATOM    516  CA  GLN A  35      58.030   7.033  61.047  1.00123.54           C  
ATOM    517  C   GLN A  35      57.250   6.809  62.357  1.00123.54           C  
ATOM    518  O   GLN A  35      57.378   5.768  62.982  1.00123.54           O  
ATOM    519  CB  GLN A  35      59.200   8.049  61.126  1.00123.54           C  
ATOM    520  CG  GLN A  35      60.240   7.881  62.263  1.00123.54           C  
ATOM    521  CD  GLN A  35      59.964   8.677  63.543  1.00123.54           C  
ATOM    522  OE1 GLN A  35      60.803   8.762  64.429  1.00123.54           O  
ATOM    523  NE2 GLN A  35      58.803   9.298  63.671  1.00123.54           N  
ATOM    524  H   GLN A  35      57.338   8.367  59.560  1.00  0.00           H  
ATOM    525  HA  GLN A  35      58.443   6.064  60.758  1.00  0.00           H  
ATOM    526  HB3 GLN A  35      58.823   9.070  61.116  1.00  0.00           H  
ATOM    527  HB2 GLN A  35      59.750   7.958  60.190  1.00  0.00           H  
ATOM    528  HG3 GLN A  35      61.214   8.212  61.904  1.00  0.00           H  
ATOM    529  HG2 GLN A  35      60.366   6.826  62.514  1.00  0.00           H  
ATOM    530 HE22 GLN A  35      58.516   9.587  64.594  1.00  0.00           H  
ATOM    531 HE21 GLN A  35      58.077   9.150  62.991  1.00  0.00           H  
ATOM    532  N   ASP A  36      56.314   7.706  62.701  1.00 44.10           N  
ATOM    533  CA  ASP A  36      55.383   7.560  63.831  1.00 44.10           C  
ATOM    534  C   ASP A  36      54.453   6.346  63.652  1.00 44.10           C  
ATOM    535  O   ASP A  36      53.990   5.797  64.639  1.00 44.10           O  
ATOM    536  CB  ASP A  36      54.503   8.832  64.065  1.00 44.10           C  
ATOM    537  CG  ASP A  36      55.215  10.084  64.586  1.00 44.10           C  
ATOM    538  OD1 ASP A  36      56.399  10.009  64.994  1.00 44.10           O  
ATOM    539  OD2 ASP A  36      54.618  11.194  64.624  1.00 44.10           O1-
ATOM    540  H   ASP A  36      56.212   8.542  62.127  1.00  0.00           H  
ATOM    541  HA  ASP A  36      55.980   7.374  64.728  1.00  0.00           H  
ATOM    542  HB3 ASP A  36      53.734   8.602  64.805  1.00  0.00           H  
ATOM    543  HB2 ASP A  36      53.981   9.102  63.146  1.00  0.00           H  
ATOM    544  N   LEU A  37      54.195   5.896  62.415  1.00107.26           N  
ATOM    545  CA  LEU A  37      53.417   4.692  62.124  1.00107.26           C  
ATOM    546  C   LEU A  37      54.317   3.433  61.991  1.00107.26           C  
ATOM    547  O   LEU A  37      53.780   2.322  61.921  1.00107.26           O  
ATOM    548  CB  LEU A  37      52.666   4.905  60.776  1.00107.26           C  
ATOM    549  CG  LEU A  37      51.185   4.454  60.756  1.00107.26           C  
ATOM    550  CD1 LEU A  37      50.524   4.781  59.407  1.00107.26           C  
ATOM    551  CD2 LEU A  37      50.978   2.975  61.107  1.00107.26           C  
ATOM    552  H   LEU A  37      54.620   6.381  61.634  1.00  0.00           H  
ATOM    553  HA  LEU A  37      52.691   4.518  62.922  1.00  0.00           H  
ATOM    554  HB3 LEU A  37      53.222   4.471  59.944  1.00  0.00           H  
ATOM    555  HB2 LEU A  37      52.651   5.969  60.556  1.00  0.00           H  
ATOM    556  HG  LEU A  37      50.656   5.035  61.516  1.00  0.00           H  
ATOM    557 HD11 LEU A  37      50.978   4.225  58.587  1.00  0.00           H  
ATOM    558 HD12 LEU A  37      49.459   4.544  59.427  1.00  0.00           H  
ATOM    559 HD13 LEU A  37      50.611   5.845  59.181  1.00  0.00           H  
ATOM    560 HD21 LEU A  37      49.938   2.707  60.978  1.00  0.00           H  
ATOM    561 HD22 LEU A  37      51.567   2.308  60.485  1.00  0.00           H  
ATOM    562 HD23 LEU A  37      51.221   2.776  62.152  1.00  0.00           H  
ATOM    563  N   LEU A  38      55.657   3.536  61.886  1.00 72.71           N  
ATOM    564  CA  LEU A  38      56.554   2.375  61.791  1.00 72.71           C  
ATOM    565  C   LEU A  38      56.778   1.804  63.218  1.00 72.71           C  
ATOM    566  O   LEU A  38      55.960   0.943  63.556  1.00 72.71           O  
ATOM    567  CB  LEU A  38      57.775   2.579  60.846  1.00 72.71           C  
ATOM    568  CG  LEU A  38      58.564   1.260  60.592  1.00 72.71           C  
ATOM    569  CD1 LEU A  38      57.933   0.402  59.478  1.00 72.71           C  
ATOM    570  CD2 LEU A  38      60.051   1.488  60.283  1.00 72.71           C  
ATOM    571  H   LEU A  38      56.084   4.453  61.986  1.00  0.00           H  
ATOM    572  HA  LEU A  38      56.004   1.602  61.268  1.00  0.00           H  
ATOM    573  HB3 LEU A  38      58.427   3.380  61.190  1.00  0.00           H  
ATOM    574  HB2 LEU A  38      57.416   2.954  59.885  1.00  0.00           H  
ATOM    575  HG  LEU A  38      58.553   0.673  61.511  1.00  0.00           H  
ATOM    576 HD11 LEU A  38      58.122   0.835  58.495  1.00  0.00           H  
ATOM    577 HD12 LEU A  38      58.360  -0.602  59.479  1.00  0.00           H  
ATOM    578 HD13 LEU A  38      56.856   0.307  59.585  1.00  0.00           H  
ATOM    579 HD21 LEU A  38      60.632   0.581  60.452  1.00  0.00           H  
ATOM    580 HD22 LEU A  38      60.206   1.766  59.246  1.00  0.00           H  
ATOM    581 HD23 LEU A  38      60.495   2.273  60.898  1.00  0.00           H  
ATOM    582  N   PRO A  39      57.744   2.240  64.065  1.00137.30           N  
ATOM    583  CA  PRO A  39      57.832   1.945  65.510  1.00137.30           C  
ATOM    584  C   PRO A  39      56.573   1.768  66.388  1.00137.30           C  
ATOM    585  O   PRO A  39      56.603   0.900  67.255  1.00137.30           O  
ATOM    586  CD  PRO A  39      58.954   2.986  63.686  1.00137.30           C  
ATOM    587  CB  PRO A  39      58.771   3.015  66.069  1.00137.30           C  
ATOM    588  CG  PRO A  39      59.781   3.192  64.952  1.00137.30           C  
ATOM    589  HA  PRO A  39      58.356   0.989  65.564  1.00  0.00           H  
ATOM    590  HD2 PRO A  39      58.737   3.943  63.242  1.00  0.00           H  
ATOM    591  HD3 PRO A  39      59.557   2.427  62.972  1.00  0.00           H  
ATOM    592  HB3 PRO A  39      59.233   2.727  67.014  1.00  0.00           H  
ATOM    593  HB2 PRO A  39      58.232   3.953  66.226  1.00  0.00           H  
ATOM    594  HG2 PRO A  39      60.282   4.162  64.966  1.00  0.00           H  
ATOM    595  HG3 PRO A  39      60.558   2.427  65.014  1.00  0.00           H  
ATOM    596  N   GLU A  40      55.473   2.516  66.182  1.00135.22           N  
ATOM    597  CA  GLU A  40      54.221   2.419  66.970  1.00135.22           C  
ATOM    598  C   GLU A  40      53.533   1.035  66.868  1.00135.22           C  
ATOM    599  O   GLU A  40      52.715   0.670  67.707  1.00135.22           O  
ATOM    600  CB  GLU A  40      53.278   3.547  66.474  1.00135.22           C  
ATOM    601  CG  GLU A  40      51.820   3.621  66.990  1.00135.22           C  
ATOM    602  CD  GLU A  40      51.652   4.302  68.340  1.00135.22           C  
ATOM    603  OE1 GLU A  40      52.612   4.281  69.137  1.00135.22           O  
ATOM    604  OE2 GLU A  40      50.540   4.839  68.552  1.00135.22           O1-
ATOM    605  H   GLU A  40      55.520   3.274  65.520  1.00  0.00           H  
ATOM    606  HA  GLU A  40      54.450   2.592  68.024  1.00  0.00           H  
ATOM    607  HB3 GLU A  40      53.217   3.497  65.387  1.00  0.00           H  
ATOM    608  HB2 GLU A  40      53.751   4.501  66.714  1.00  0.00           H  
ATOM    609  HG3 GLU A  40      51.328   2.654  67.025  1.00  0.00           H  
ATOM    610  HG2 GLU A  40      51.249   4.238  66.300  1.00  0.00           H  
ATOM    611  N   THR A  41      53.839   0.280  65.804  1.00244.95           N  
ATOM    612  CA  THR A  41      53.263  -1.001  65.405  1.00244.95           C  
ATOM    613  C   THR A  41      52.925  -2.014  66.530  1.00244.95           C  
ATOM    614  O   THR A  41      53.838  -2.618  67.094  1.00244.95           O  
ATOM    615  CB  THR A  41      54.116  -1.595  64.250  1.00244.95           C  
ATOM    616  OG1 THR A  41      53.523  -2.724  63.628  1.00244.95           O  
ATOM    617  CG2 THR A  41      55.562  -1.976  64.613  1.00244.95           C  
ATOM    618  H   THR A  41      54.592   0.649  65.237  1.00  0.00           H  
ATOM    619  HA  THR A  41      52.326  -0.704  64.946  1.00  0.00           H  
ATOM    620  HB  THR A  41      54.157  -0.833  63.475  1.00  0.00           H  
ATOM    621  HG1 THR A  41      53.397  -3.415  64.283  1.00  0.00           H  
ATOM    622 HG21 THR A  41      56.145  -2.202  63.721  1.00  0.00           H  
ATOM    623 HG22 THR A  41      56.074  -1.167  65.137  1.00  0.00           H  
ATOM    624 HG23 THR A  41      55.603  -2.850  65.263  1.00  0.00           H  
ATOM    625  N   PRO A  42      51.628  -2.334  66.773  1.00191.22           N  
ATOM    626  CA  PRO A  42      51.209  -3.628  67.346  1.00191.22           C  
ATOM    627  C   PRO A  42      51.588  -4.815  66.412  1.00191.22           C  
ATOM    628  O   PRO A  42      52.356  -4.661  65.460  1.00191.22           O  
ATOM    629  CD  PRO A  42      50.492  -1.425  66.600  1.00191.22           C  
ATOM    630  CB  PRO A  42      49.670  -3.534  67.475  1.00191.22           C  
ATOM    631  CG  PRO A  42      49.312  -2.066  67.323  1.00191.22           C  
ATOM    632  HA  PRO A  42      51.682  -3.751  68.322  1.00  0.00           H  
ATOM    633  HD2 PRO A  42      50.259  -1.338  65.540  1.00  0.00           H  
ATOM    634  HD3 PRO A  42      50.680  -0.425  66.988  1.00  0.00           H  
ATOM    635  HB3 PRO A  42      49.322  -3.934  68.428  1.00  0.00           H  
ATOM    636  HB2 PRO A  42      49.156  -4.085  66.687  1.00  0.00           H  
ATOM    637  HG2 PRO A  42      48.364  -1.904  66.809  1.00  0.00           H  
ATOM    638  HG3 PRO A  42      49.228  -1.616  68.314  1.00  0.00           H  
ATOM    639  N   TRP A  43      50.985  -5.997  66.637  1.00153.18           N  
ATOM    640  CA  TRP A  43      51.103  -7.192  65.782  1.00153.18           C  
ATOM    641  C   TRP A  43      50.795  -6.896  64.297  1.00153.18           C  
ATOM    642  O   TRP A  43      51.557  -7.253  63.402  1.00153.18           O  
ATOM    643  CB  TRP A  43      50.181  -8.303  66.326  1.00153.18           C  
ATOM    644  CG  TRP A  43      50.271  -9.620  65.611  1.00153.18           C  
ATOM    645  CD2 TRP A  43      51.254 -10.683  65.790  1.00153.18           C  
ATOM    646  CD1 TRP A  43      49.434 -10.049  64.638  1.00153.18           C  
ATOM    647  NE1 TRP A  43      49.844 -11.288  64.190  1.00153.18           N  
ATOM    648  CE2 TRP A  43      50.966 -11.728  64.860  1.00153.18           C  
ATOM    649  CE3 TRP A  43      52.367 -10.872  66.643  1.00153.18           C  
ATOM    650  CZ2 TRP A  43      51.749 -12.891  64.770  1.00153.18           C  
ATOM    651  CZ3 TRP A  43      53.154 -12.040  66.571  1.00153.18           C  
ATOM    652  CH2 TRP A  43      52.848 -13.047  65.634  1.00153.18           C  
ATOM    653  H   TRP A  43      50.379  -6.051  67.438  1.00  0.00           H  
ATOM    654  HA  TRP A  43      52.139  -7.533  65.841  1.00  0.00           H  
ATOM    655  HB3 TRP A  43      49.142  -7.971  66.289  1.00  0.00           H  
ATOM    656  HB2 TRP A  43      50.400  -8.492  67.376  1.00  0.00           H  
ATOM    657  HD1 TRP A  43      48.594  -9.482  64.265  1.00  0.00           H  
ATOM    658  HE1 TRP A  43      49.376 -11.790  63.448  1.00  0.00           H  
ATOM    659  HE3 TRP A  43      52.615 -10.106  67.363  1.00  0.00           H  
ATOM    660  HZ2 TRP A  43      51.511 -13.656  64.048  1.00  0.00           H  
ATOM    661  HZ3 TRP A  43      53.998 -12.160  67.234  1.00  0.00           H  
ATOM    662  HH2 TRP A  43      53.457 -13.938  65.578  1.00  0.00           H  
ATOM    663  N   THR A  44      49.692  -6.186  64.061  1.00226.58           N  
ATOM    664  CA  THR A  44      49.412  -5.467  62.833  1.00226.58           C  
ATOM    665  C   THR A  44      49.662  -3.985  63.143  1.00226.58           C  
ATOM    666  O   THR A  44      49.109  -3.469  64.119  1.00226.58           O  
ATOM    667  CB  THR A  44      47.917  -5.677  62.479  1.00226.58           C  
ATOM    668  OG1 THR A  44      47.068  -5.403  63.584  1.00226.58           O  
ATOM    669  CG2 THR A  44      47.606  -7.095  61.992  1.00226.58           C  
ATOM    670  H   THR A  44      49.122  -5.925  64.849  1.00  0.00           H  
ATOM    671  HA  THR A  44      50.050  -5.787  62.007  1.00  0.00           H  
ATOM    672  HB  THR A  44      47.652  -4.979  61.682  1.00  0.00           H  
ATOM    673  HG1 THR A  44      47.286  -4.530  63.899  1.00  0.00           H  
ATOM    674 HG21 THR A  44      46.560  -7.186  61.702  1.00  0.00           H  
ATOM    675 HG22 THR A  44      48.218  -7.355  61.129  1.00  0.00           H  
ATOM    676 HG23 THR A  44      47.801  -7.834  62.770  1.00  0.00           H  
ATOM    677  N   HIS A  45      50.436  -3.289  62.302  1.00234.84           N  
ATOM    678  CA  HIS A  45      50.632  -1.844  62.373  1.00234.84           C  
ATOM    679  C   HIS A  45      49.287  -1.107  62.295  1.00234.84           C  
ATOM    680  O   HIS A  45      48.442  -1.451  61.463  1.00234.84           O  
ATOM    681  ND1 HIS A  45      51.199  -2.698  59.124  1.00234.84           N  
ATOM    682  CG  HIS A  45      51.147  -1.495  59.838  1.00234.84           C  
ATOM    683  CB  HIS A  45      51.602  -1.378  61.268  1.00234.84           C  
ATOM    684  NE2 HIS A  45      50.390  -1.129  57.790  1.00234.84           N  
ATOM    685  CD2 HIS A  45      50.668  -0.511  59.000  1.00234.84           C  
ATOM    686  CE1 HIS A  45      50.710  -2.416  57.924  1.00234.84           C  
ATOM    687  H   HIS A  45      50.894  -3.778  61.546  1.00  0.00           H  
ATOM    688  HA  HIS A  45      51.089  -1.636  63.339  1.00  0.00           H  
ATOM    689  HB3 HIS A  45      52.534  -1.933  61.359  1.00  0.00           H  
ATOM    690  HB2 HIS A  45      51.858  -0.332  61.448  1.00  0.00           H  
ATOM    691  HD2 HIS A  45      50.496   0.538  59.189  1.00  0.00           H  
ATOM    692  HE1 HIS A  45      50.586  -3.156  57.145  1.00  0.00           H  
ATOM    693  HE2 HIS A  45      49.943  -0.709  56.982  1.00  0.00           H  
ATOM    694  N   ILE A  46      49.091  -0.111  63.162  1.00166.14           N  
ATOM    695  CA  ILE A  46      47.895   0.721  63.315  1.00166.14           C  
ATOM    696  C   ILE A  46      47.717   1.658  62.096  1.00166.14           C  
ATOM    697  O   ILE A  46      47.655   2.877  62.186  1.00166.14           O  
ATOM    698  CB  ILE A  46      47.943   1.415  64.711  1.00166.14           C  
ATOM    699  CG1 ILE A  46      46.825   2.450  65.010  1.00166.14           C  
ATOM    700  CG2 ILE A  46      49.331   1.992  65.057  1.00166.14           C  
ATOM    701  CD1 ILE A  46      45.395   1.976  64.725  1.00166.14           C  
ATOM    702  H   ILE A  46      49.841   0.107  63.803  1.00  0.00           H  
ATOM    703  HA  ILE A  46      47.035   0.055  63.313  1.00  0.00           H  
ATOM    704  HB  ILE A  46      47.779   0.618  65.437  1.00  0.00           H  
ATOM    705 HG13 ILE A  46      46.997   3.384  64.478  1.00  0.00           H  
ATOM    706 HG12 ILE A  46      46.883   2.720  66.067  1.00  0.00           H  
ATOM    707 HG21 ILE A  46      49.288   2.548  65.994  1.00  0.00           H  
ATOM    708 HG22 ILE A  46      50.086   1.221  65.203  1.00  0.00           H  
ATOM    709 HG23 ILE A  46      49.697   2.666  64.282  1.00  0.00           H  
ATOM    710 HD11 ILE A  46      44.685   2.735  65.052  1.00  0.00           H  
ATOM    711 HD12 ILE A  46      45.224   1.801  63.664  1.00  0.00           H  
ATOM    712 HD13 ILE A  46      45.177   1.060  65.274  1.00  0.00           H  
ATOM    713  N   PHE A  47      47.625   1.038  60.916  1.00169.37           N  
ATOM    714  CA  PHE A  47      47.629   1.572  59.557  1.00169.37           C  
ATOM    715  C   PHE A  47      46.647   2.720  59.291  1.00169.37           C  
ATOM    716  O   PHE A  47      46.786   3.476  58.336  1.00169.37           O  
ATOM    717  CB  PHE A  47      47.309   0.373  58.632  1.00169.37           C  
ATOM    718  CG  PHE A  47      47.381   0.659  57.148  1.00169.37           C  
ATOM    719  CD1 PHE A  47      48.523   1.287  56.623  1.00169.37           C  
ATOM    720  CD2 PHE A  47      46.288   0.371  56.304  1.00169.37           C  
ATOM    721  CE1 PHE A  47      48.553   1.651  55.277  1.00169.37           C  
ATOM    722  CE2 PHE A  47      46.319   0.738  54.947  1.00169.37           C  
ATOM    723  CZ  PHE A  47      47.453   1.388  54.434  1.00169.37           C  
ATOM    724  H   PHE A  47      47.753   0.029  61.000  1.00  0.00           H  
ATOM    725  HA  PHE A  47      48.626   1.953  59.349  1.00  0.00           H  
ATOM    726  HB3 PHE A  47      46.310   0.006  58.862  1.00  0.00           H  
ATOM    727  HB2 PHE A  47      47.969  -0.465  58.845  1.00  0.00           H  
ATOM    728  HD1 PHE A  47      49.359   1.557  57.250  1.00  0.00           H  
ATOM    729  HD2 PHE A  47      45.410  -0.106  56.697  1.00  0.00           H  
ATOM    730  HE1 PHE A  47      49.418   2.190  54.930  1.00  0.00           H  
ATOM    731  HE2 PHE A  47      45.472   0.547  54.305  1.00  0.00           H  
ATOM    732  HZ  PHE A  47      47.470   1.708  53.402  1.00  0.00           H  
ATOM    733  N   TYR A  48      45.588   2.747  60.086  1.00 98.44           N  
ATOM    734  CA  TYR A  48      44.315   3.322  59.734  1.00 98.44           C  
ATOM    735  C   TYR A  48      44.118   4.687  60.375  1.00 98.44           C  
ATOM    736  O   TYR A  48      43.367   5.479  59.821  1.00 98.44           O  
ATOM    737  CB  TYR A  48      43.243   2.363  60.267  1.00 98.44           C  
ATOM    738  CG  TYR A  48      43.490   0.918  59.862  1.00 98.44           C  
ATOM    739  CD1 TYR A  48      43.272   0.499  58.536  1.00 98.44           C  
ATOM    740  CD2 TYR A  48      44.017   0.007  60.799  1.00 98.44           C  
ATOM    741  CE1 TYR A  48      43.519  -0.838  58.175  1.00 98.44           C  
ATOM    742  CE2 TYR A  48      44.293  -1.325  60.429  1.00 98.44           C  
ATOM    743  CZ  TYR A  48      44.036  -1.748  59.111  1.00 98.44           C  
ATOM    744  OH  TYR A  48      44.298  -3.023  58.712  1.00 98.44           O  
ATOM    745  H   TYR A  48      45.632   2.126  60.879  1.00  0.00           H  
ATOM    746  HA  TYR A  48      44.220   3.415  58.650  1.00  0.00           H  
ATOM    747  HB3 TYR A  48      42.278   2.691  59.889  1.00  0.00           H  
ATOM    748  HB2 TYR A  48      43.165   2.419  61.356  1.00  0.00           H  
ATOM    749  HD1 TYR A  48      42.911   1.200  57.799  1.00  0.00           H  
ATOM    750  HD2 TYR A  48      44.225   0.341  61.804  1.00  0.00           H  
ATOM    751  HE1 TYR A  48      43.342  -1.172  57.170  1.00  0.00           H  
ATOM    752  HE2 TYR A  48      44.705  -2.008  61.160  1.00  0.00           H  
ATOM    753  HH  TYR A  48      44.522  -3.594  59.434  1.00  0.00           H  
ATOM    754  N   ASN A  49      44.768   4.965  61.510  1.00115.79           N  
ATOM    755  CA  ASN A  49      44.789   6.286  62.126  1.00115.79           C  
ATOM    756  C   ASN A  49      46.196   6.817  61.868  1.00115.79           C  
ATOM    757  O   ASN A  49      47.174   6.164  62.218  1.00115.79           O  
ATOM    758  CB  ASN A  49      44.533   6.172  63.645  1.00115.79           C  
ATOM    759  CG  ASN A  49      44.160   7.528  64.257  1.00115.79           C  
ATOM    760  OD1 ASN A  49      43.011   7.953  64.179  1.00115.79           O  
ATOM    761  ND2 ASN A  49      45.111   8.232  64.856  1.00115.79           N  
ATOM    762  H   ASN A  49      45.520   4.341  61.783  1.00  0.00           H  
ATOM    763  HA  ASN A  49      44.059   6.956  61.676  1.00  0.00           H  
ATOM    764  HB3 ASN A  49      45.385   5.732  64.166  1.00  0.00           H  
ATOM    765  HB2 ASN A  49      43.696   5.497  63.822  1.00  0.00           H  
ATOM    766 HD22 ASN A  49      44.892   9.133  65.246  1.00  0.00           H  
ATOM    767 HD21 ASN A  49      46.060   7.868  64.906  1.00  0.00           H  
ATOM    768  N   ASP A  50      46.297   7.990  61.243  1.00 83.39           N  
ATOM    769  CA  ASP A  50      47.573   8.659  61.015  1.00 83.39           C  
ATOM    770  C   ASP A  50      47.900   9.437  62.291  1.00 83.39           C  
ATOM    771  O   ASP A  50      47.094  10.248  62.761  1.00 83.39           O  
ATOM    772  CB  ASP A  50      47.445   9.695  59.883  1.00 83.39           C  
ATOM    773  CG  ASP A  50      47.541   9.123  58.476  1.00 83.39           C  
ATOM    774  OD1 ASP A  50      47.962   8.010  58.171  1.00 83.39           O  
ATOM    775  OD2 ASP A  50      47.117  10.037  57.569  1.00 83.39           O  
ATOM    776  H   ASP A  50      45.453   8.499  61.041  1.00  0.00           H  
ATOM    777  HA  ASP A  50      48.368   7.943  60.790  1.00  0.00           H  
ATOM    778  HB3 ASP A  50      48.263  10.415  59.949  1.00  0.00           H  
ATOM    779  HB2 ASP A  50      46.525  10.270  59.985  1.00  0.00           H  
ATOM    780  HD2 ASP A  50      47.340   9.727  56.688  1.00  0.00           H  
ATOM    781  N   PHE A  51      49.082   9.190  62.842  1.00 59.66           N  
ATOM    782  CA  PHE A  51      49.650   9.934  63.959  1.00 59.66           C  
ATOM    783  C   PHE A  51      50.627  10.945  63.364  1.00 59.66           C  
ATOM    784  O   PHE A  51      51.218  10.694  62.313  1.00 59.66           O  
ATOM    785  CB  PHE A  51      50.398   8.946  64.863  1.00 59.66           C  
ATOM    786  CG  PHE A  51      49.464   7.861  65.356  1.00 59.66           C  
ATOM    787  CD1 PHE A  51      48.363   8.190  66.174  1.00 59.66           C  
ATOM    788  CD2 PHE A  51      49.648   6.534  64.929  1.00 59.66           C  
ATOM    789  CE1 PHE A  51      47.457   7.188  66.568  1.00 59.66           C  
ATOM    790  CE2 PHE A  51      48.725   5.547  65.309  1.00 59.66           C  
ATOM    791  CZ  PHE A  51      47.633   5.865  66.134  1.00 59.66           C  
ATOM    792  H   PHE A  51      49.689   8.502  62.418  1.00  0.00           H  
ATOM    793  HA  PHE A  51      48.886  10.443  64.543  1.00  0.00           H  
ATOM    794  HB3 PHE A  51      50.814   9.461  65.728  1.00  0.00           H  
ATOM    795  HB2 PHE A  51      51.246   8.500  64.340  1.00  0.00           H  
ATOM    796  HD1 PHE A  51      48.220   9.209  66.502  1.00  0.00           H  
ATOM    797  HD2 PHE A  51      50.491   6.262  64.309  1.00  0.00           H  
ATOM    798  HE1 PHE A  51      46.624   7.424  67.205  1.00  0.00           H  
ATOM    799  HE2 PHE A  51      48.874   4.540  64.975  1.00  0.00           H  
ATOM    800  HZ  PHE A  51      46.947   5.093  66.452  1.00  0.00           H  
ATOM    801  N   TRP A  52      50.776  12.105  63.997  1.00112.90           N  
ATOM    802  CA  TRP A  52      51.827  13.053  63.685  1.00112.90           C  
ATOM    803  C   TRP A  52      52.201  13.750  64.979  1.00112.90           C  
ATOM    804  O   TRP A  52      51.344  14.339  65.639  1.00112.90           O  
ATOM    805  CB  TRP A  52      51.453  14.051  62.564  1.00112.90           C  
ATOM    806  CG  TRP A  52      52.531  15.066  62.285  1.00112.90           C  
ATOM    807  CD2 TRP A  52      52.852  16.296  63.017  1.00112.90           C  
ATOM    808  CD1 TRP A  52      53.487  14.950  61.336  1.00112.90           C  
ATOM    809  NE1 TRP A  52      54.382  15.995  61.450  1.00112.90           N  
ATOM    810  CE2 TRP A  52      54.060  16.839  62.485  1.00112.90           C  
ATOM    811  CE3 TRP A  52      52.268  16.993  64.103  1.00112.90           C  
ATOM    812  CZ2 TRP A  52      54.673  17.986  63.017  1.00112.90           C  
ATOM    813  CZ3 TRP A  52      52.877  18.138  64.655  1.00112.90           C  
ATOM    814  CH2 TRP A  52      54.080  18.635  64.115  1.00112.90           C  
ATOM    815  H   TRP A  52      50.300  12.246  64.881  1.00  0.00           H  
ATOM    816  HA  TRP A  52      52.703  12.495  63.347  1.00  0.00           H  
ATOM    817  HB3 TRP A  52      50.535  14.581  62.819  1.00  0.00           H  
ATOM    818  HB2 TRP A  52      51.247  13.502  61.644  1.00  0.00           H  
ATOM    819  HD1 TRP A  52      53.564  14.123  60.646  1.00  0.00           H  
ATOM    820  HE1 TRP A  52      55.222  16.056  60.889  1.00  0.00           H  
ATOM    821  HE3 TRP A  52      51.351  16.623  64.538  1.00  0.00           H  
ATOM    822  HZ2 TRP A  52      55.595  18.360  62.596  1.00  0.00           H  
ATOM    823  HZ3 TRP A  52      52.413  18.635  65.497  1.00  0.00           H  
ATOM    824  HH2 TRP A  52      54.547  19.508  64.548  1.00  0.00           H  
ATOM    825  N   GLY A  53      53.489  13.751  65.309  1.00 69.40           N  
ATOM    826  CA  GLY A  53      54.054  14.555  66.390  1.00 69.40           C  
ATOM    827  C   GLY A  53      53.983  13.806  67.716  1.00 69.40           C  
ATOM    828  O   GLY A  53      55.015  13.590  68.350  1.00 69.40           O  
ATOM    829  H   GLY A  53      54.040  13.024  64.850  1.00  0.00           H  
ATOM    830  HA3 GLY A  53      53.514  15.498  66.491  1.00  0.00           H  
ATOM    831  HA2 GLY A  53      55.080  14.820  66.153  1.00  0.00           H  
ATOM    832  N   THR A  54      52.779  13.348  68.052  1.00134.30           N  
ATOM    833  CA  THR A  54      52.446  12.423  69.118  1.00134.30           C  
ATOM    834  C   THR A  54      51.442  11.388  68.567  1.00134.30           C  
ATOM    835  O   THR A  54      51.083  11.412  67.383  1.00134.30           O  
ATOM    836  CB  THR A  54      52.052  13.200  70.409  1.00134.30           C  
ATOM    837  OG1 THR A  54      51.939  12.331  71.523  1.00134.30           O  
ATOM    838  CG2 THR A  54      50.724  13.960  70.286  1.00134.30           C  
ATOM    839  H   THR A  54      52.025  13.503  67.387  1.00  0.00           H  
ATOM    840  HA  THR A  54      53.346  11.848  69.350  1.00  0.00           H  
ATOM    841  HB  THR A  54      52.845  13.912  70.644  1.00  0.00           H  
ATOM    842  HG1 THR A  54      51.686  12.832  72.287  1.00  0.00           H  
ATOM    843 HG21 THR A  54      50.500  14.532  71.187  1.00  0.00           H  
ATOM    844 HG22 THR A  54      50.735  14.657  69.448  1.00  0.00           H  
ATOM    845 HG23 THR A  54      49.899  13.268  70.126  1.00  0.00           H  
ATOM    846  N   LEU A  55      51.043  10.467  69.446  1.00152.74           N  
ATOM    847  CA  LEU A  55      50.261   9.259  69.217  1.00152.74           C  
ATOM    848  C   LEU A  55      48.753   9.621  69.244  1.00152.74           C  
ATOM    849  O   LEU A  55      48.365  10.747  68.909  1.00152.74           O  
ATOM    850  CB  LEU A  55      50.613   8.267  70.364  1.00152.74           C  
ATOM    851  CG  LEU A  55      52.057   7.697  70.382  1.00152.74           C  
ATOM    852  CD1 LEU A  55      53.167   8.716  70.709  1.00152.74           C  
ATOM    853  CD2 LEU A  55      52.142   6.527  71.375  1.00152.74           C  
ATOM    854  H   LEU A  55      51.362  10.616  70.395  1.00  0.00           H  
ATOM    855  HA  LEU A  55      50.511   8.818  68.250  1.00  0.00           H  
ATOM    856  HB3 LEU A  55      49.970   7.390  70.264  1.00  0.00           H  
ATOM    857  HB2 LEU A  55      50.372   8.704  71.334  1.00  0.00           H  
ATOM    858  HG  LEU A  55      52.266   7.273  69.395  1.00  0.00           H  
ATOM    859 HD11 LEU A  55      54.115   8.206  70.882  1.00  0.00           H  
ATOM    860 HD12 LEU A  55      53.346   9.399  69.881  1.00  0.00           H  
ATOM    861 HD13 LEU A  55      52.936   9.297  71.602  1.00  0.00           H  
ATOM    862 HD21 LEU A  55      53.115   6.036  71.320  1.00  0.00           H  
ATOM    863 HD22 LEU A  55      51.978   6.847  72.404  1.00  0.00           H  
ATOM    864 HD23 LEU A  55      51.406   5.757  71.136  1.00  0.00           H  
ATOM    865  N   LEU A  56      47.882   8.656  69.585  1.00266.99           N  
ATOM    866  CA  LEU A  56      46.420   8.756  69.620  1.00266.99           C  
ATOM    867  C   LEU A  56      45.935   9.887  70.545  1.00266.99           C  
ATOM    868  O   LEU A  56      45.780   9.721  71.753  1.00266.99           O  
ATOM    869  CB  LEU A  56      45.808   7.374  69.973  1.00266.99           C  
ATOM    870  CG  LEU A  56      44.289   7.178  69.704  1.00266.99           C  
ATOM    871  CD1 LEU A  56      43.370   7.812  70.764  1.00266.99           C  
ATOM    872  CD2 LEU A  56      43.850   7.530  68.275  1.00266.99           C  
ATOM    873  H   LEU A  56      48.292   7.763  69.826  1.00  0.00           H  
ATOM    874  HA  LEU A  56      46.122   9.017  68.606  1.00  0.00           H  
ATOM    875  HB3 LEU A  56      46.029   7.131  71.014  1.00  0.00           H  
ATOM    876  HB2 LEU A  56      46.336   6.610  69.398  1.00  0.00           H  
ATOM    877  HG  LEU A  56      44.120   6.108  69.788  1.00  0.00           H  
ATOM    878 HD11 LEU A  56      42.351   7.437  70.670  1.00  0.00           H  
ATOM    879 HD12 LEU A  56      43.711   7.569  71.772  1.00  0.00           H  
ATOM    880 HD13 LEU A  56      43.332   8.898  70.685  1.00  0.00           H  
ATOM    881 HD21 LEU A  56      42.815   7.229  68.117  1.00  0.00           H  
ATOM    882 HD22 LEU A  56      43.928   8.597  68.066  1.00  0.00           H  
ATOM    883 HD23 LEU A  56      44.444   6.988  67.538  1.00  0.00           H  
ATOM    884  N   THR A  57      45.698  11.039  69.923  1.00277.18           N  
ATOM    885  CA  THR A  57      45.241  12.304  70.465  1.00277.18           C  
ATOM    886  C   THR A  57      44.425  12.995  69.347  1.00277.18           C  
ATOM    887  O   THR A  57      44.108  12.397  68.305  1.00277.18           O  
ATOM    888  CB  THR A  57      46.473  13.129  70.946  1.00277.18           C  
ATOM    889  OG1 THR A  57      47.354  13.376  69.860  1.00277.18           O  
ATOM    890  CG2 THR A  57      47.284  12.525  72.102  1.00277.18           C  
ATOM    891  H   THR A  57      45.926  11.071  68.944  1.00  0.00           H  
ATOM    892  HA  THR A  57      44.574  12.115  71.308  1.00  0.00           H  
ATOM    893  HB  THR A  57      46.113  14.098  71.300  1.00  0.00           H  
ATOM    894  HG1 THR A  57      47.744  12.538  69.613  1.00  0.00           H  
ATOM    895 HG21 THR A  57      48.032  13.230  72.466  1.00  0.00           H  
ATOM    896 HG22 THR A  57      46.635  12.272  72.942  1.00  0.00           H  
ATOM    897 HG23 THR A  57      47.814  11.619  71.809  1.00  0.00           H  
ATOM    898  N   HIS A  58      44.165  14.295  69.506  1.00182.22           N  
ATOM    899  CA  HIS A  58      43.749  15.284  68.506  1.00182.22           C  
ATOM    900  C   HIS A  58      44.706  15.476  67.295  1.00182.22           C  
ATOM    901  O   HIS A  58      44.893  16.607  66.839  1.00182.22           O  
ATOM    902  ND1 HIS A  58      41.815  15.910  71.015  1.00182.22           N  
ATOM    903  CG  HIS A  58      42.100  16.644  69.882  1.00182.22           C  
ATOM    904  CB  HIS A  58      43.447  16.626  69.218  1.00182.22           C  
ATOM    905  NE2 HIS A  58      39.922  16.918  70.443  1.00182.22           N  
ATOM    906  CD2 HIS A  58      40.924  17.273  69.541  1.00182.22           C  
ATOM    907  CE1 HIS A  58      40.533  16.115  71.315  1.00182.22           C  
ATOM    908  H   HIS A  58      44.261  14.615  70.473  1.00  0.00           H  
ATOM    909  HA  HIS A  58      42.814  14.917  68.077  1.00  0.00           H  
ATOM    910  HD1 HIS A  58      42.475  15.305  71.567  1.00  0.00           H  
ATOM    911  HB3 HIS A  58      43.429  17.466  68.524  1.00  0.00           H  
ATOM    912  HB2 HIS A  58      44.225  16.861  69.947  1.00  0.00           H  
ATOM    913  HD2 HIS A  58      40.715  17.936  68.714  1.00  0.00           H  
ATOM    914  HE1 HIS A  58      40.052  15.667  72.174  1.00  0.00           H  
ATOM    915  N   SER A  59      45.248  14.387  66.736  1.00 96.60           N  
ATOM    916  CA  SER A  59      46.164  14.257  65.597  1.00 96.60           C  
ATOM    917  C   SER A  59      45.701  14.966  64.295  1.00 96.60           C  
ATOM    918  O   SER A  59      44.606  15.533  64.194  1.00 96.60           O  
ATOM    919  CB  SER A  59      46.433  12.740  65.377  1.00 96.60           C  
ATOM    920  OG  SER A  59      47.406  12.485  64.371  1.00 96.60           O  
ATOM    921  H   SER A  59      45.008  13.522  67.215  1.00  0.00           H  
ATOM    922  HA  SER A  59      47.101  14.733  65.898  1.00  0.00           H  
ATOM    923  HB3 SER A  59      45.509  12.236  65.087  1.00  0.00           H  
ATOM    924  HB2 SER A  59      46.769  12.275  66.304  1.00  0.00           H  
ATOM    925  HG  SER A  59      47.210  11.653  63.928  1.00  0.00           H  
ATOM    926  N   GLY A  60      46.530  14.873  63.247  1.00 73.56           N  
ATOM    927  CA  GLY A  60      46.357  15.381  61.884  1.00 73.56           C  
ATOM    928  C   GLY A  60      45.267  14.672  61.074  1.00 73.56           C  
ATOM    929  O   GLY A  60      45.487  14.321  59.918  1.00 73.56           O  
ATOM    930  H   GLY A  60      47.279  14.201  63.401  1.00  0.00           H  
ATOM    931  HA3 GLY A  60      47.303  15.285  61.347  1.00  0.00           H  
ATOM    932  HA2 GLY A  60      46.120  16.445  61.910  1.00  0.00           H  
ATOM    933  N   SER A  61      44.098  14.478  61.691  1.00118.94           N  
ATOM    934  CA  SER A  61      42.931  13.745  61.216  1.00118.94           C  
ATOM    935  C   SER A  61      42.419  14.246  59.853  1.00118.94           C  
ATOM    936  O   SER A  61      41.972  13.465  59.033  1.00118.94           O  
ATOM    937  CB  SER A  61      41.878  13.824  62.341  1.00118.94           C  
ATOM    938  OG  SER A  61      40.894  12.817  62.267  1.00118.94           O  
ATOM    939  H   SER A  61      44.057  14.835  62.640  1.00  0.00           H  
ATOM    940  HA  SER A  61      43.229  12.703  61.087  1.00  0.00           H  
ATOM    941  HB3 SER A  61      41.384  14.796  62.335  1.00  0.00           H  
ATOM    942  HB2 SER A  61      42.357  13.716  63.316  1.00  0.00           H  
ATOM    943  HG  SER A  61      40.271  13.051  61.555  1.00  0.00           H  
ATOM    944  N   HIS A  62      42.582  15.525  59.523  1.00234.76           N  
ATOM    945  CA  HIS A  62      42.368  16.093  58.190  1.00234.76           C  
ATOM    946  C   HIS A  62      43.501  15.634  57.244  1.00234.76           C  
ATOM    947  O   HIS A  62      44.490  16.340  57.035  1.00234.76           O  
ATOM    948  ND1 HIS A  62      43.065  19.054  56.315  1.00234.76           N  
ATOM    949  CG  HIS A  62      43.358  18.372  57.484  1.00234.76           C  
ATOM    950  CB  HIS A  62      42.326  17.629  58.306  1.00234.76           C  
ATOM    951  NE2 HIS A  62      45.267  19.162  56.559  1.00234.76           N  
ATOM    952  CD2 HIS A  62      44.719  18.459  57.633  1.00234.76           C  
ATOM    953  CE1 HIS A  62      44.216  19.522  55.828  1.00234.76           C  
ATOM    954  H   HIS A  62      43.072  16.111  60.182  1.00  0.00           H  
ATOM    955  HA  HIS A  62      41.417  15.749  57.777  1.00  0.00           H  
ATOM    956  HD1 HIS A  62      42.135  19.211  55.924  1.00  0.00           H  
ATOM    957  HB3 HIS A  62      42.494  17.891  59.351  1.00  0.00           H  
ATOM    958  HB2 HIS A  62      41.331  18.005  58.074  1.00  0.00           H  
ATOM    959  HD2 HIS A  62      45.339  18.049  58.420  1.00  0.00           H  
ATOM    960  HE1 HIS A  62      44.295  20.109  54.921  1.00  0.00           H  
ATOM    961  N   LYS A  63      43.337  14.407  56.731  1.00203.69           N  
ATOM    962  CA  LYS A  63      44.257  13.618  55.923  1.00203.69           C  
ATOM    963  C   LYS A  63      44.718  14.313  54.639  1.00203.69           C  
ATOM    964  O   LYS A  63      44.018  14.289  53.629  1.00203.69           O  
ATOM    965  CB  LYS A  63      43.565  12.290  55.535  1.00203.69           C  
ATOM    966  CG  LYS A  63      43.648  11.184  56.594  1.00203.69           C  
ATOM    967  CD  LYS A  63      42.342  10.378  56.691  1.00203.69           C  
ATOM    968  CE  LYS A  63      41.367  11.114  57.619  1.00203.69           C  
ATOM    969  NZ  LYS A  63      40.066  10.487  57.852  1.00203.69           N1+
ATOM    970  H   LYS A  63      42.538  13.916  57.112  1.00  0.00           H  
ATOM    971  HA  LYS A  63      45.141  13.406  56.530  1.00  0.00           H  
ATOM    972  HB3 LYS A  63      44.010  11.884  54.624  1.00  0.00           H  
ATOM    973  HB2 LYS A  63      42.533  12.502  55.255  1.00  0.00           H  
ATOM    974  HG3 LYS A  63      43.900  11.605  57.570  1.00  0.00           H  
ATOM    975  HG2 LYS A  63      44.483  10.525  56.351  1.00  0.00           H  
ATOM    976  HD3 LYS A  63      42.586   9.393  57.079  1.00  0.00           H  
ATOM    977  HD2 LYS A  63      41.909  10.229  55.706  1.00  0.00           H  
ATOM    978  HE3 LYS A  63      41.170  12.115  57.235  1.00  0.00           H  
ATOM    979  HE2 LYS A  63      41.828  11.177  58.603  1.00  0.00           H  
ATOM    980  HZ1 LYS A  63      39.654  11.118  58.583  1.00  0.00           H  
ATOM    981  HZ2 LYS A  63      39.450  10.498  57.061  1.00  0.00           H  
ATOM    982  HZ3 LYS A  63      40.174   9.585  58.291  1.00  0.00           H  
ATOM    983  N   SER A  64      45.957  14.794  54.650  1.00 58.73           N  
ATOM    984  CA  SER A  64      46.755  15.019  53.459  1.00 58.73           C  
ATOM    985  C   SER A  64      47.527  13.746  53.044  1.00 58.73           C  
ATOM    986  O   SER A  64      48.041  13.660  51.934  1.00 58.73           O  
ATOM    987  CB  SER A  64      47.724  16.174  53.795  1.00 58.73           C  
ATOM    988  OG  SER A  64      48.261  16.831  52.658  1.00 58.73           O  
ATOM    989  H   SER A  64      46.442  14.952  55.524  1.00  0.00           H  
ATOM    990  HA  SER A  64      46.119  15.291  52.620  1.00  0.00           H  
ATOM    991  HB3 SER A  64      48.560  15.786  54.378  1.00  0.00           H  
ATOM    992  HB2 SER A  64      47.216  16.922  54.403  1.00  0.00           H  
ATOM    993  HG  SER A  64      48.858  17.504  52.960  1.00  0.00           H  
ATOM    994  N   TYR A  65      47.585  12.734  53.914  1.00229.49           N  
ATOM    995  CA  TYR A  65      48.314  11.483  53.731  1.00229.49           C  
ATOM    996  C   TYR A  65      47.404  10.348  54.208  1.00229.49           C  
ATOM    997  O   TYR A  65      47.747   9.643  55.155  1.00229.49           O  
ATOM    998  CB  TYR A  65      49.700  11.504  54.445  1.00229.49           C  
ATOM    999  CG  TYR A  65      50.648  12.622  54.044  1.00229.49           C  
ATOM   1000  CD1 TYR A  65      51.726  12.403  53.157  1.00229.49           C  
ATOM   1001  CD2 TYR A  65      50.449  13.907  54.575  1.00229.49           C  
ATOM   1002  CE1 TYR A  65      52.555  13.481  52.766  1.00229.49           C  
ATOM   1003  CE2 TYR A  65      51.242  14.984  54.154  1.00229.49           C  
ATOM   1004  CZ  TYR A  65      52.312  14.778  53.269  1.00229.49           C  
ATOM   1005  OH  TYR A  65      53.092  15.846  52.929  1.00229.49           O  
ATOM   1006  H   TYR A  65      47.111  12.869  54.792  1.00  0.00           H  
ATOM   1007  HA  TYR A  65      48.491  11.307  52.667  1.00  0.00           H  
ATOM   1008  HB3 TYR A  65      50.205  10.550  54.279  1.00  0.00           H  
ATOM   1009  HB2 TYR A  65      49.557  11.561  55.525  1.00  0.00           H  
ATOM   1010  HD1 TYR A  65      51.930  11.411  52.776  1.00  0.00           H  
ATOM   1011  HD2 TYR A  65      49.656  14.066  55.284  1.00  0.00           H  
ATOM   1012  HE1 TYR A  65      53.380  13.292  52.087  1.00  0.00           H  
ATOM   1013  HE2 TYR A  65      51.019  15.969  54.516  1.00  0.00           H  
ATOM   1014  HH  TYR A  65      54.044  15.690  52.974  1.00  0.00           H  
ATOM   1015  N   ARG A  66      46.227  10.153  53.589  1.00237.64           N  
ATOM   1016  CA  ARG A  66      45.416   8.935  53.760  1.00237.64           C  
ATOM   1017  C   ARG A  66      46.300   7.704  53.387  1.00237.64           C  
ATOM   1018  O   ARG A  66      47.228   7.836  52.574  1.00237.64           O  
ATOM   1019  CB  ARG A  66      44.066   9.088  52.996  1.00237.64           C  
ATOM   1020  CG  ARG A  66      42.927   8.141  53.423  1.00237.64           C  
ATOM   1021  CD  ARG A  66      41.518   8.678  53.124  1.00237.64           C  
ATOM   1022  NE  ARG A  66      40.471   7.647  53.328  1.00237.64           N  
ATOM   1023  CZ  ARG A  66      39.379   7.446  52.568  1.00237.64           C  
ATOM   1024  NH1 ARG A  66      39.241   8.070  51.398  1.00237.64           N  
ATOM   1025  NH2 ARG A  66      38.421   6.620  52.989  1.00237.64           N1+
ATOM   1026  H   ARG A  66      46.080  10.670  52.728  1.00  0.00           H  
ATOM   1027  HA  ARG A  66      45.199   8.888  54.827  1.00  0.00           H  
ATOM   1028  HB3 ARG A  66      44.210   8.958  51.926  1.00  0.00           H  
ATOM   1029  HB2 ARG A  66      43.721  10.115  53.116  1.00  0.00           H  
ATOM   1030  HG3 ARG A  66      42.990   7.963  54.496  1.00  0.00           H  
ATOM   1031  HG2 ARG A  66      43.062   7.186  52.915  1.00  0.00           H  
ATOM   1032  HD3 ARG A  66      41.490   9.103  52.127  1.00  0.00           H  
ATOM   1033  HD2 ARG A  66      41.291   9.528  53.763  1.00  0.00           H  
ATOM   1034  HE  ARG A  66      40.586   7.104  54.177  1.00  0.00           H  
ATOM   1035 HH12 ARG A  66      38.391   8.073  50.848  1.00  0.00           H  
ATOM   1036 HH11 ARG A  66      40.084   8.427  50.928  1.00  0.00           H  
ATOM   1037 HH22 ARG A  66      37.597   6.402  52.445  1.00  0.00           H  
ATOM   1038 HH21 ARG A  66      38.475   6.142  53.893  1.00  0.00           H  
ATOM   1039  N   PRO A  67      46.174   6.567  54.098  1.00135.86           N  
ATOM   1040  CA  PRO A  67      47.347   5.747  54.378  1.00135.86           C  
ATOM   1041  C   PRO A  67      47.917   4.848  53.259  1.00135.86           C  
ATOM   1042  O   PRO A  67      48.841   4.105  53.554  1.00135.86           O  
ATOM   1043  CD  PRO A  67      45.024   6.121  54.893  1.00135.86           C  
ATOM   1044  CB  PRO A  67      46.967   4.965  55.643  1.00135.86           C  
ATOM   1045  CG  PRO A  67      45.460   4.835  55.585  1.00135.86           C  
ATOM   1046  HA  PRO A  67      48.162   6.421  54.648  1.00  0.00           H  
ATOM   1047  HD2 PRO A  67      44.157   5.918  54.273  1.00  0.00           H  
ATOM   1048  HD3 PRO A  67      44.767   6.864  55.649  1.00  0.00           H  
ATOM   1049  HB3 PRO A  67      47.240   5.554  56.521  1.00  0.00           H  
ATOM   1050  HB2 PRO A  67      47.469   4.007  55.749  1.00  0.00           H  
ATOM   1051  HG2 PRO A  67      45.196   3.963  54.985  1.00  0.00           H  
ATOM   1052  HG3 PRO A  67      45.018   4.714  56.575  1.00  0.00           H  
ATOM   1053  N   LEU A  68      47.531   4.928  51.972  1.00121.79           N  
ATOM   1054  CA  LEU A  68      48.277   4.226  50.905  1.00121.79           C  
ATOM   1055  C   LEU A  68      49.667   4.876  50.744  1.00121.79           C  
ATOM   1056  O   LEU A  68      50.671   4.185  50.562  1.00121.79           O  
ATOM   1057  CB  LEU A  68      47.542   4.307  49.550  1.00121.79           C  
ATOM   1058  CG  LEU A  68      47.728   3.118  48.575  1.00121.79           C  
ATOM   1059  CD1 LEU A  68      47.114   3.454  47.209  1.00121.79           C  
ATOM   1060  CD2 LEU A  68      49.179   2.653  48.360  1.00121.79           C  
ATOM   1061  H   LEU A  68      46.827   5.614  51.706  1.00  0.00           H  
ATOM   1062  HA  LEU A  68      48.396   3.177  51.190  1.00  0.00           H  
ATOM   1063  HB3 LEU A  68      47.814   5.231  49.047  1.00  0.00           H  
ATOM   1064  HB2 LEU A  68      46.479   4.394  49.727  1.00  0.00           H  
ATOM   1065  HG  LEU A  68      47.179   2.272  48.991  1.00  0.00           H  
ATOM   1066 HD11 LEU A  68      47.049   2.564  46.582  1.00  0.00           H  
ATOM   1067 HD12 LEU A  68      46.114   3.876  47.293  1.00  0.00           H  
ATOM   1068 HD13 LEU A  68      47.722   4.185  46.673  1.00  0.00           H  
ATOM   1069 HD21 LEU A  68      49.231   1.869  47.603  1.00  0.00           H  
ATOM   1070 HD22 LEU A  68      49.820   3.469  48.020  1.00  0.00           H  
ATOM   1071 HD23 LEU A  68      49.613   2.233  49.265  1.00  0.00           H  
ATOM   1072  N   CYS A  69      49.734   6.207  50.915  1.00 49.82           N  
ATOM   1073  CA  CYS A  69      50.987   6.949  50.911  1.00 49.82           C  
ATOM   1074  C   CYS A  69      51.848   6.530  52.117  1.00 49.82           C  
ATOM   1075  O   CYS A  69      53.061   6.371  51.964  1.00 49.82           O  
ATOM   1076  CB  CYS A  69      50.714   8.471  50.913  1.00 49.82           C  
ATOM   1077  SG  CYS A  69      52.218   9.365  50.428  1.00 49.82           S  
ATOM   1078  H   CYS A  69      48.871   6.696  51.115  1.00  0.00           H  
ATOM   1079  HA  CYS A  69      51.521   6.684  49.994  1.00  0.00           H  
ATOM   1080  HB3 CYS A  69      50.374   8.824  51.888  1.00  0.00           H  
ATOM   1081  HB2 CYS A  69      49.932   8.725  50.195  1.00  0.00           H  
ATOM   1082  HG  CYS A  69      51.676  10.586  50.382  1.00  0.00           H  
ATOM   1083  N   THR A  70      51.230   6.272  53.286  1.00125.32           N  
ATOM   1084  CA  THR A  70      51.974   5.786  54.438  1.00125.32           C  
ATOM   1085  C   THR A  70      52.346   4.287  54.277  1.00125.32           C  
ATOM   1086  O   THR A  70      53.452   3.914  54.661  1.00125.32           O  
ATOM   1087  CB  THR A  70      51.274   6.126  55.781  1.00125.32           C  
ATOM   1088  OG1 THR A  70      50.095   5.388  55.989  1.00125.32           O  
ATOM   1089  CG2 THR A  70      50.942   7.621  55.932  1.00125.32           C  
ATOM   1090  H   THR A  70      50.225   6.316  53.364  1.00  0.00           H  
ATOM   1091  HA  THR A  70      52.884   6.371  54.442  1.00  0.00           H  
ATOM   1092  HB  THR A  70      51.960   5.857  56.587  1.00  0.00           H  
ATOM   1093  HG1 THR A  70      49.766   5.583  56.860  1.00  0.00           H  
ATOM   1094 HG21 THR A  70      50.568   7.849  56.933  1.00  0.00           H  
ATOM   1095 HG22 THR A  70      51.830   8.235  55.778  1.00  0.00           H  
ATOM   1096 HG23 THR A  70      50.182   7.947  55.220  1.00  0.00           H  
ATOM   1097  N   LEU A  71      51.507   3.448  53.637  1.00101.22           N  
ATOM   1098  CA  LEU A  71      51.736   2.020  53.365  1.00101.22           C  
ATOM   1099  C   LEU A  71      53.032   1.769  52.600  1.00101.22           C  
ATOM   1100  O   LEU A  71      53.856   0.961  53.017  1.00101.22           O  
ATOM   1101  CB  LEU A  71      50.578   1.405  52.528  1.00101.22           C  
ATOM   1102  CG  LEU A  71      50.602  -0.136  52.359  1.00101.22           C  
ATOM   1103  CD1 LEU A  71      50.727  -0.905  53.688  1.00101.22           C  
ATOM   1104  CD2 LEU A  71      49.363  -0.604  51.580  1.00101.22           C  
ATOM   1105  H   LEU A  71      50.573   3.809  53.447  1.00  0.00           H  
ATOM   1106  HA  LEU A  71      51.800   1.527  54.334  1.00  0.00           H  
ATOM   1107  HB3 LEU A  71      50.586   1.838  51.527  1.00  0.00           H  
ATOM   1108  HB2 LEU A  71      49.619   1.709  52.912  1.00  0.00           H  
ATOM   1109  HG  LEU A  71      51.471  -0.398  51.752  1.00  0.00           H  
ATOM   1110 HD11 LEU A  71      50.669  -1.981  53.519  1.00  0.00           H  
ATOM   1111 HD12 LEU A  71      51.688  -0.721  54.171  1.00  0.00           H  
ATOM   1112 HD13 LEU A  71      49.934  -0.635  54.385  1.00  0.00           H  
ATOM   1113 HD21 LEU A  71      49.411  -1.675  51.377  1.00  0.00           H  
ATOM   1114 HD22 LEU A  71      48.447  -0.411  52.139  1.00  0.00           H  
ATOM   1115 HD23 LEU A  71      49.284  -0.093  50.618  1.00  0.00           H  
ATOM   1116  N   SER A  72      53.156   2.452  51.463  1.00 77.07           N  
ATOM   1117  CA  SER A  72      54.141   2.179  50.434  1.00 77.07           C  
ATOM   1118  C   SER A  72      55.559   2.510  50.937  1.00 77.07           C  
ATOM   1119  O   SER A  72      56.439   1.651  50.866  1.00 77.07           O  
ATOM   1120  CB  SER A  72      53.696   2.972  49.193  1.00 77.07           C  
ATOM   1121  OG  SER A  72      54.512   2.745  48.069  1.00 77.07           O  
ATOM   1122  H   SER A  72      52.411   3.098  51.234  1.00  0.00           H  
ATOM   1123  HA  SER A  72      54.106   1.113  50.198  1.00  0.00           H  
ATOM   1124  HB3 SER A  72      53.660   4.037  49.419  1.00  0.00           H  
ATOM   1125  HB2 SER A  72      52.680   2.688  48.913  1.00  0.00           H  
ATOM   1126  HG  SER A  72      54.829   3.598  47.773  1.00  0.00           H  
ATOM   1127  N   PHE A  73      55.761   3.680  51.578  1.00 85.55           N  
ATOM   1128  CA  PHE A  73      56.998   3.916  52.320  1.00 85.55           C  
ATOM   1129  C   PHE A  73      57.103   3.008  53.561  1.00 85.55           C  
ATOM   1130  O   PHE A  73      58.191   2.497  53.753  1.00 85.55           O  
ATOM   1131  CB  PHE A  73      57.260   5.400  52.674  1.00 85.55           C  
ATOM   1132  CG  PHE A  73      58.468   5.635  53.587  1.00 85.55           C  
ATOM   1133  CD1 PHE A  73      59.693   4.960  53.381  1.00 85.55           C  
ATOM   1134  CD2 PHE A  73      58.371   6.509  54.683  1.00 85.55           C  
ATOM   1135  CE1 PHE A  73      60.782   5.150  54.253  1.00 85.55           C  
ATOM   1136  CE2 PHE A  73      59.432   6.653  55.597  1.00 85.55           C  
ATOM   1137  CZ  PHE A  73      60.645   5.989  55.370  1.00 85.55           C  
ATOM   1138  H   PHE A  73      55.023   4.364  51.624  1.00  0.00           H  
ATOM   1139  HA  PHE A  73      57.815   3.629  51.654  1.00  0.00           H  
ATOM   1140  HB3 PHE A  73      56.374   5.844  53.120  1.00  0.00           H  
ATOM   1141  HB2 PHE A  73      57.442   5.966  51.758  1.00  0.00           H  
ATOM   1142  HD1 PHE A  73      59.826   4.311  52.534  1.00  0.00           H  
ATOM   1143  HD2 PHE A  73      57.477   7.089  54.821  1.00  0.00           H  
ATOM   1144  HE1 PHE A  73      61.721   4.642  54.082  1.00  0.00           H  
ATOM   1145  HE2 PHE A  73      59.332   7.279  56.472  1.00  0.00           H  
ATOM   1146  HZ  PHE A  73      61.462   6.097  56.071  1.00  0.00           H  
ATOM   1147  N   ARG A  74      56.055   2.687  54.347  1.00 81.44           N  
ATOM   1148  CA  ARG A  74      56.197   1.791  55.522  1.00 81.44           C  
ATOM   1149  C   ARG A  74      56.823   0.422  55.188  1.00 81.44           C  
ATOM   1150  O   ARG A  74      57.550  -0.135  56.005  1.00 81.44           O  
ATOM   1151  CB  ARG A  74      54.853   1.520  56.240  1.00 81.44           C  
ATOM   1152  CG  ARG A  74      54.528   2.433  57.430  1.00 81.44           C  
ATOM   1153  CD  ARG A  74      53.404   1.834  58.292  1.00 81.44           C  
ATOM   1154  NE  ARG A  74      53.917   1.129  59.481  1.00 81.44           N  
ATOM   1155  CZ  ARG A  74      54.252  -0.158  59.640  1.00 81.44           C  
ATOM   1156  NH1 ARG A  74      54.129  -1.025  58.634  1.00 81.44           N  
ATOM   1157  NH2 ARG A  74      54.710  -0.576  60.821  1.00 81.44           N1+
ATOM   1158  H   ARG A  74      55.144   3.086  54.168  1.00  0.00           H  
ATOM   1159  HA  ARG A  74      56.882   2.281  56.219  1.00  0.00           H  
ATOM   1160  HB3 ARG A  74      54.880   0.509  56.644  1.00  0.00           H  
ATOM   1161  HB2 ARG A  74      54.030   1.517  55.531  1.00  0.00           H  
ATOM   1162  HG3 ARG A  74      54.228   3.416  57.071  1.00  0.00           H  
ATOM   1163  HG2 ARG A  74      55.422   2.599  58.037  1.00  0.00           H  
ATOM   1164  HD3 ARG A  74      52.730   1.205  57.711  1.00  0.00           H  
ATOM   1165  HD2 ARG A  74      52.793   2.658  58.652  1.00  0.00           H  
ATOM   1166  HE  ARG A  74      53.948   1.723  60.325  1.00  0.00           H  
ATOM   1167 HH12 ARG A  74      54.358  -2.004  58.736  1.00  0.00           H  
ATOM   1168 HH11 ARG A  74      53.790  -0.718  57.737  1.00  0.00           H  
ATOM   1169 HH22 ARG A  74      54.997  -1.528  61.014  1.00  0.00           H  
ATOM   1170 HH21 ARG A  74      54.776   0.057  61.619  1.00  0.00           H  
ATOM   1171  N   LEU A  75      56.546  -0.110  53.992  1.00130.78           N  
ATOM   1172  CA  LEU A  75      57.175  -1.326  53.482  1.00130.78           C  
ATOM   1173  C   LEU A  75      58.646  -1.072  53.100  1.00130.78           C  
ATOM   1174  O   LEU A  75      59.505  -1.882  53.438  1.00130.78           O  
ATOM   1175  CB  LEU A  75      56.399  -1.817  52.242  1.00130.78           C  
ATOM   1176  CG  LEU A  75      54.932  -2.223  52.513  1.00130.78           C  
ATOM   1177  CD1 LEU A  75      54.166  -2.402  51.194  1.00130.78           C  
ATOM   1178  CD2 LEU A  75      54.820  -3.480  53.391  1.00130.78           C  
ATOM   1179  H   LEU A  75      55.898   0.388  53.392  1.00  0.00           H  
ATOM   1180  HA  LEU A  75      57.166  -2.095  54.255  1.00  0.00           H  
ATOM   1181  HB3 LEU A  75      56.926  -2.663  51.796  1.00  0.00           H  
ATOM   1182  HB2 LEU A  75      56.418  -1.031  51.483  1.00  0.00           H  
ATOM   1183  HG  LEU A  75      54.440  -1.418  53.052  1.00  0.00           H  
ATOM   1184 HD11 LEU A  75      53.114  -2.623  51.376  1.00  0.00           H  
ATOM   1185 HD12 LEU A  75      54.208  -1.494  50.590  1.00  0.00           H  
ATOM   1186 HD13 LEU A  75      54.583  -3.215  50.598  1.00  0.00           H  
ATOM   1187 HD21 LEU A  75      53.777  -3.766  53.531  1.00  0.00           H  
ATOM   1188 HD22 LEU A  75      55.342  -4.326  52.941  1.00  0.00           H  
ATOM   1189 HD23 LEU A  75      55.242  -3.315  54.382  1.00  0.00           H  
ATOM   1190  N   ASN A  76      58.941   0.058  52.438  1.00 77.44           N  
ATOM   1191  CA  ASN A  76      60.289   0.442  51.991  1.00 77.44           C  
ATOM   1192  C   ASN A  76      61.183   0.890  53.174  1.00 77.44           C  
ATOM   1193  O   ASN A  76      62.382   0.637  53.170  1.00 77.44           O  
ATOM   1194  CB  ASN A  76      60.172   1.575  50.948  1.00 77.44           C  
ATOM   1195  CG  ASN A  76      61.386   1.636  50.016  1.00 77.44           C  
ATOM   1196  OD1 ASN A  76      61.681   0.675  49.317  1.00 77.44           O  
ATOM   1197  ND2 ASN A  76      62.101   2.752  49.974  1.00 77.44           N  
ATOM   1198  H   ASN A  76      58.181   0.695  52.240  1.00  0.00           H  
ATOM   1199  HA  ASN A  76      60.732  -0.424  51.504  1.00  0.00           H  
ATOM   1200  HB3 ASN A  76      60.008   2.535  51.427  1.00  0.00           H  
ATOM   1201  HB2 ASN A  76      59.305   1.401  50.310  1.00  0.00           H  
ATOM   1202 HD22 ASN A  76      62.890   2.787  49.350  1.00  0.00           H  
ATOM   1203 HD21 ASN A  76      61.838   3.590  50.498  1.00  0.00           H  
ATOM   1204  N   HIS A  77      60.587   1.484  54.217  1.00 91.53           N  
ATOM   1205  CA  HIS A  77      61.175   1.890  55.501  1.00 91.53           C  
ATOM   1206  C   HIS A  77      61.627   0.643  56.276  1.00 91.53           C  
ATOM   1207  O   HIS A  77      62.705   0.629  56.858  1.00 91.53           O  
ATOM   1208  ND1 HIS A  77      61.716   3.753  57.974  1.00 91.53           N  
ATOM   1209  CG  HIS A  77      60.446   3.572  57.444  1.00 91.53           C  
ATOM   1210  CB  HIS A  77      60.078   2.637  56.312  1.00 91.53           C  
ATOM   1211  NE2 HIS A  77      60.379   5.093  59.135  1.00 91.53           N  
ATOM   1212  CD2 HIS A  77      59.633   4.411  58.176  1.00 91.53           C  
ATOM   1213  CE1 HIS A  77      61.613   4.616  58.990  1.00 91.53           C  
ATOM   1214  H   HIS A  77      59.611   1.748  54.082  1.00  0.00           H  
ATOM   1215  HA  HIS A  77      62.026   2.547  55.316  1.00  0.00           H  
ATOM   1216  HD1 HIS A  77      62.616   3.364  57.661  1.00  0.00           H  
ATOM   1217  HB3 HIS A  77      59.354   1.926  56.710  1.00  0.00           H  
ATOM   1218  HB2 HIS A  77      59.500   3.274  55.650  1.00  0.00           H  
ATOM   1219  HD2 HIS A  77      58.568   4.574  58.089  1.00  0.00           H  
ATOM   1220  HE1 HIS A  77      62.448   4.911  59.616  1.00  0.00           H  
ATOM   1221  N   ALA A  78      60.835  -0.440  56.224  1.00 35.94           N  
ATOM   1222  CA  ALA A  78      61.100  -1.683  56.939  1.00 35.94           C  
ATOM   1223  C   ALA A  78      62.238  -2.510  56.315  1.00 35.94           C  
ATOM   1224  O   ALA A  78      62.848  -3.305  57.026  1.00 35.94           O  
ATOM   1225  CB  ALA A  78      59.821  -2.536  56.929  1.00 35.94           C  
ATOM   1226  H   ALA A  78      59.979  -0.376  55.691  1.00  0.00           H  
ATOM   1227  HA  ALA A  78      61.374  -1.449  57.971  1.00  0.00           H  
ATOM   1228  HB1 ALA A  78      59.970  -3.465  57.479  1.00  0.00           H  
ATOM   1229  HB2 ALA A  78      58.993  -2.006  57.400  1.00  0.00           H  
ATOM   1230  HB3 ALA A  78      59.519  -2.799  55.914  1.00  0.00           H  
ATOM   1231  N   ILE A  79      62.518  -2.350  55.013  1.00103.44           N  
ATOM   1232  CA  ILE A  79      63.630  -3.029  54.335  1.00103.44           C  
ATOM   1233  C   ILE A  79      64.864  -2.112  54.190  1.00103.44           C  
ATOM   1234  O   ILE A  79      65.974  -2.627  54.071  1.00103.44           O  
ATOM   1235  CB  ILE A  79      63.169  -3.563  52.943  1.00103.44           C  
ATOM   1236  CG1 ILE A  79      62.688  -2.463  51.969  1.00103.44           C  
ATOM   1237  CG2 ILE A  79      62.099  -4.662  53.112  1.00103.44           C  
ATOM   1238  CD1 ILE A  79      62.361  -2.941  50.547  1.00103.44           C  
ATOM   1239  H   ILE A  79      61.953  -1.708  54.477  1.00  0.00           H  
ATOM   1240  HA  ILE A  79      63.966  -3.886  54.922  1.00  0.00           H  
ATOM   1241  HB  ILE A  79      64.041  -4.037  52.486  1.00  0.00           H  
ATOM   1242 HG13 ILE A  79      63.436  -1.673  51.881  1.00  0.00           H  
ATOM   1243 HG12 ILE A  79      61.809  -2.000  52.400  1.00  0.00           H  
ATOM   1244 HG21 ILE A  79      61.903  -5.180  52.174  1.00  0.00           H  
ATOM   1245 HG22 ILE A  79      62.418  -5.414  53.835  1.00  0.00           H  
ATOM   1246 HG23 ILE A  79      61.155  -4.243  53.465  1.00  0.00           H  
ATOM   1247 HD11 ILE A  79      62.116  -2.090  49.909  1.00  0.00           H  
ATOM   1248 HD12 ILE A  79      63.211  -3.454  50.096  1.00  0.00           H  
ATOM   1249 HD13 ILE A  79      61.504  -3.613  50.530  1.00  0.00           H  
ATOM   1250  N   GLY A  80      64.684  -0.784  54.174  1.00 36.33           N  
ATOM   1251  CA  GLY A  80      65.752   0.199  53.995  1.00 36.33           C  
ATOM   1252  C   GLY A  80      66.319   0.730  55.313  1.00 36.33           C  
ATOM   1253  O   GLY A  80      67.519   0.977  55.402  1.00 36.33           O  
ATOM   1254  H   GLY A  80      63.740  -0.420  54.203  1.00  0.00           H  
ATOM   1255  HA3 GLY A  80      65.347   1.047  53.441  1.00  0.00           H  
ATOM   1256  HA2 GLY A  80      66.564  -0.206  53.389  1.00  0.00           H  
ATOM   1257  N   GLY A  81      65.479   0.882  56.344  1.00 24.49           N  
ATOM   1258  CA  GLY A  81      65.822   1.495  57.622  1.00 24.49           C  
ATOM   1259  C   GLY A  81      65.319   2.941  57.694  1.00 24.49           C  
ATOM   1260  O   GLY A  81      64.284   3.270  57.109  1.00 24.49           O  
ATOM   1261  H   GLY A  81      64.492   0.696  56.219  1.00  0.00           H  
ATOM   1262  HA3 GLY A  81      66.895   1.447  57.810  1.00  0.00           H  
ATOM   1263  HA2 GLY A  81      65.332   0.928  58.413  1.00  0.00           H  
ATOM   1264  N   LEU A  82      66.035   3.782  58.448  1.00136.04           N  
ATOM   1265  CA  LEU A  82      65.791   5.214  58.623  1.00136.04           C  
ATOM   1266  C   LEU A  82      66.552   5.968  57.518  1.00136.04           C  
ATOM   1267  O   LEU A  82      67.585   5.497  57.049  1.00136.04           O  
ATOM   1268  CB  LEU A  82      66.361   5.617  60.006  1.00136.04           C  
ATOM   1269  CG  LEU A  82      66.085   7.072  60.464  1.00136.04           C  
ATOM   1270  CD1 LEU A  82      65.973   7.146  61.995  1.00136.04           C  
ATOM   1271  CD2 LEU A  82      67.130   8.092  59.959  1.00136.04           C  
ATOM   1272  H   LEU A  82      66.915   3.447  58.804  1.00  0.00           H  
ATOM   1273  HA  LEU A  82      64.722   5.424  58.568  1.00  0.00           H  
ATOM   1274  HB3 LEU A  82      67.430   5.402  60.061  1.00  0.00           H  
ATOM   1275  HB2 LEU A  82      65.897   4.945  60.731  1.00  0.00           H  
ATOM   1276  HG  LEU A  82      65.107   7.361  60.075  1.00  0.00           H  
ATOM   1277 HD11 LEU A  82      65.726   8.155  62.325  1.00  0.00           H  
ATOM   1278 HD12 LEU A  82      65.184   6.484  62.361  1.00  0.00           H  
ATOM   1279 HD13 LEU A  82      66.904   6.847  62.477  1.00  0.00           H  
ATOM   1280 HD21 LEU A  82      67.630   8.611  60.777  1.00  0.00           H  
ATOM   1281 HD22 LEU A  82      67.913   7.624  59.360  1.00  0.00           H  
ATOM   1282 HD23 LEU A  82      66.658   8.854  59.337  1.00  0.00           H  
ATOM   1283  N   ASN A  83      66.050   7.142  57.118  1.00278.60           N  
ATOM   1284  CA  ASN A  83      66.471   7.864  55.917  1.00278.60           C  
ATOM   1285  C   ASN A  83      66.185   9.381  55.979  1.00278.60           C  
ATOM   1286  O   ASN A  83      65.232   9.776  56.652  1.00278.60           O  
ATOM   1287  CB  ASN A  83      65.816   7.233  54.664  1.00278.60           C  
ATOM   1288  CG  ASN A  83      64.295   7.063  54.784  1.00278.60           C  
ATOM   1289  OD1 ASN A  83      63.810   5.981  55.071  1.00278.60           O  
ATOM   1290  ND2 ASN A  83      63.513   8.103  54.550  1.00278.60           N  
ATOM   1291  H   ASN A  83      65.215   7.490  57.569  1.00  0.00           H  
ATOM   1292  HA  ASN A  83      67.548   7.722  55.837  1.00  0.00           H  
ATOM   1293  HB3 ASN A  83      66.254   6.249  54.493  1.00  0.00           H  
ATOM   1294  HB2 ASN A  83      66.039   7.817  53.777  1.00  0.00           H  
ATOM   1295 HD22 ASN A  83      62.522   7.979  54.666  1.00  0.00           H  
ATOM   1296 HD21 ASN A  83      63.890   9.039  54.347  1.00  0.00           H  
ATOM   1297  N   PRO A  84      66.926  10.226  55.213  1.00209.73           N  
ATOM   1298  CA  PRO A  84      66.500  11.563  54.725  1.00209.73           C  
ATOM   1299  C   PRO A  84      65.303  11.466  53.733  1.00209.73           C  
ATOM   1300  O   PRO A  84      64.510  10.529  53.811  1.00209.73           O  
ATOM   1301  CD  PRO A  84      68.309   9.927  54.849  1.00209.73           C  
ATOM   1302  CB  PRO A  84      67.750  12.144  54.005  1.00209.73           C  
ATOM   1303  CG  PRO A  84      68.903  11.183  54.233  1.00209.73           C  
ATOM   1304  HA  PRO A  84      66.211  12.183  55.576  1.00  0.00           H  
ATOM   1305  HD2 PRO A  84      68.324   9.117  54.120  1.00  0.00           H  
ATOM   1306  HD3 PRO A  84      68.893   9.605  55.713  1.00  0.00           H  
ATOM   1307  HB3 PRO A  84      67.980  13.147  54.364  1.00  0.00           H  
ATOM   1308  HB2 PRO A  84      67.647  12.229  52.922  1.00  0.00           H  
ATOM   1309  HG2 PRO A  84      69.425  10.950  53.306  1.00  0.00           H  
ATOM   1310  HG3 PRO A  84      69.617  11.626  54.928  1.00  0.00           H  
ATOM   1311  N   TRP A  85      65.234  12.374  52.737  1.00137.55           N  
ATOM   1312  CA  TRP A  85      64.486  12.290  51.466  1.00137.55           C  
ATOM   1313  C   TRP A  85      64.427  10.846  50.929  1.00137.55           C  
ATOM   1314  O   TRP A  85      63.353  10.260  50.834  1.00137.55           O  
ATOM   1315  CB  TRP A  85      65.116  13.298  50.465  1.00137.55           C  
ATOM   1316  CG  TRP A  85      64.361  13.659  49.211  1.00137.55           C  
ATOM   1317  CD2 TRP A  85      63.957  12.833  48.063  1.00137.55           C  
ATOM   1318  CD1 TRP A  85      63.884  14.898  48.947  1.00137.55           C  
ATOM   1319  NE1 TRP A  85      63.202  14.881  47.750  1.00137.55           N  
ATOM   1320  CE2 TRP A  85      63.152  13.630  47.196  1.00137.55           C  
ATOM   1321  CE3 TRP A  85      64.133  11.484  47.674  1.00137.55           C  
ATOM   1322  CZ2 TRP A  85      62.500  13.115  46.064  1.00137.55           C  
ATOM   1323  CZ3 TRP A  85      63.472  10.946  46.551  1.00137.55           C  
ATOM   1324  CH2 TRP A  85      62.656  11.756  45.743  1.00137.55           C  
ATOM   1325  H   TRP A  85      65.859  13.164  52.802  1.00  0.00           H  
ATOM   1326  HA  TRP A  85      63.464  12.605  51.682  1.00  0.00           H  
ATOM   1327  HB3 TRP A  85      66.112  12.978  50.164  1.00  0.00           H  
ATOM   1328  HB2 TRP A  85      65.275  14.239  50.991  1.00  0.00           H  
ATOM   1329  HD1 TRP A  85      64.000  15.755  49.599  1.00  0.00           H  
ATOM   1330  HE1 TRP A  85      62.738  15.692  47.322  1.00  0.00           H  
ATOM   1331  HE3 TRP A  85      64.733  10.830  48.281  1.00  0.00           H  
ATOM   1332  HZ2 TRP A  85      61.865  13.751  45.464  1.00  0.00           H  
ATOM   1333  HZ3 TRP A  85      63.558   9.893  46.328  1.00  0.00           H  
ATOM   1334  HH2 TRP A  85      62.134  11.331  44.899  1.00  0.00           H  
ATOM   1335  N   SER A  86      65.625  10.277  50.714  1.00104.78           N  
ATOM   1336  CA  SER A  86      66.032   8.935  50.294  1.00104.78           C  
ATOM   1337  C   SER A  86      64.927   7.856  50.207  1.00104.78           C  
ATOM   1338  O   SER A  86      64.047   7.943  49.345  1.00104.78           O  
ATOM   1339  CB  SER A  86      67.336   8.605  51.059  1.00104.78           C  
ATOM   1340  OG  SER A  86      67.876   7.327  50.814  1.00104.78           O  
ATOM   1341  H   SER A  86      66.384  10.944  50.727  1.00  0.00           H  
ATOM   1342  HA  SER A  86      66.345   9.048  49.260  1.00  0.00           H  
ATOM   1343  HB3 SER A  86      67.174   8.701  52.129  1.00  0.00           H  
ATOM   1344  HB2 SER A  86      68.104   9.339  50.812  1.00  0.00           H  
ATOM   1345  HG  SER A  86      68.663   7.243  51.383  1.00  0.00           H  
ATOM   1346  N   TYR A  87      64.960   6.836  51.076  1.00 68.89           N  
ATOM   1347  CA  TYR A  87      64.033   5.702  51.077  1.00 68.89           C  
ATOM   1348  C   TYR A  87      62.565   6.083  51.348  1.00 68.89           C  
ATOM   1349  O   TYR A  87      61.693   5.266  51.043  1.00 68.89           O  
ATOM   1350  CB  TYR A  87      64.488   4.609  52.073  1.00 68.89           C  
ATOM   1351  CG  TYR A  87      65.690   3.791  51.642  1.00 68.89           C  
ATOM   1352  CD1 TYR A  87      66.996   4.243  51.925  1.00 68.89           C  
ATOM   1353  CD2 TYR A  87      65.505   2.550  50.998  1.00 68.89           C  
ATOM   1354  CE1 TYR A  87      68.109   3.467  51.552  1.00 68.89           C  
ATOM   1355  CE2 TYR A  87      66.619   1.774  50.627  1.00 68.89           C  
ATOM   1356  CZ  TYR A  87      67.921   2.235  50.900  1.00 68.89           C  
ATOM   1357  OH  TYR A  87      68.999   1.483  50.540  1.00 68.89           O  
ATOM   1358  H   TYR A  87      65.810   6.750  51.618  1.00  0.00           H  
ATOM   1359  HA  TYR A  87      64.053   5.267  50.077  1.00  0.00           H  
ATOM   1360  HB3 TYR A  87      63.672   3.912  52.275  1.00  0.00           H  
ATOM   1361  HB2 TYR A  87      64.728   5.038  53.036  1.00  0.00           H  
ATOM   1362  HD1 TYR A  87      67.167   5.175  52.442  1.00  0.00           H  
ATOM   1363  HD2 TYR A  87      64.513   2.171  50.809  1.00  0.00           H  
ATOM   1364  HE1 TYR A  87      69.105   3.819  51.789  1.00  0.00           H  
ATOM   1365  HE2 TYR A  87      66.459   0.824  50.140  1.00  0.00           H  
ATOM   1366  HH  TYR A  87      68.776   0.577  50.410  1.00  0.00           H  
ATOM   1367  N   HIS A  88      62.266   7.300  51.840  1.00114.47           N  
ATOM   1368  CA  HIS A  88      60.900   7.813  51.958  1.00114.47           C  
ATOM   1369  C   HIS A  88      60.331   8.031  50.568  1.00114.47           C  
ATOM   1370  O   HIS A  88      59.309   7.463  50.179  1.00114.47           O  
ATOM   1371  ND1 HIS A  88      58.520  10.071  52.114  1.00114.47           N  
ATOM   1372  CG  HIS A  88      59.409   9.555  53.057  1.00114.47           C  
ATOM   1373  CB  HIS A  88      60.823   9.126  52.763  1.00114.47           C  
ATOM   1374  NE2 HIS A  88      57.470   9.979  54.046  1.00114.47           N  
ATOM   1375  CD2 HIS A  88      58.753   9.506  54.256  1.00114.47           C  
ATOM   1376  CE1 HIS A  88      57.402  10.333  52.766  1.00114.47           C  
ATOM   1377  H   HIS A  88      63.021   7.951  52.009  1.00  0.00           H  
ATOM   1378  HA  HIS A  88      60.273   7.102  52.457  1.00  0.00           H  
ATOM   1379  HB3 HIS A  88      61.353   9.949  52.290  1.00  0.00           H  
ATOM   1380  HB2 HIS A  88      61.290   8.992  53.732  1.00  0.00           H  
ATOM   1381  HD2 HIS A  88      59.122   9.170  55.208  1.00  0.00           H  
ATOM   1382  HE1 HIS A  88      56.544  10.796  52.301  1.00  0.00           H  
ATOM   1383  HE2 HIS A  88      56.770  10.150  54.762  1.00  0.00           H  
ATOM   1384  N   LEU A  89      61.053   8.844  49.811  1.00141.01           N  
ATOM   1385  CA  LEU A  89      60.575   9.455  48.595  1.00141.01           C  
ATOM   1386  C   LEU A  89      61.016   8.680  47.349  1.00141.01           C  
ATOM   1387  O   LEU A  89      60.568   8.993  46.250  1.00141.01           O  
ATOM   1388  CB  LEU A  89      60.982  10.934  48.650  1.00141.01           C  
ATOM   1389  CG  LEU A  89      60.265  11.734  49.752  1.00141.01           C  
ATOM   1390  CD1 LEU A  89      60.818  13.161  49.835  1.00141.01           C  
ATOM   1391  CD2 LEU A  89      58.740  11.718  49.589  1.00141.01           C  
ATOM   1392  H   LEU A  89      61.921   9.213  50.201  1.00  0.00           H  
ATOM   1393  HA  LEU A  89      59.491   9.383  48.550  1.00  0.00           H  
ATOM   1394  HB3 LEU A  89      60.865  11.437  47.696  1.00  0.00           H  
ATOM   1395  HB2 LEU A  89      62.038  10.975  48.869  1.00  0.00           H  
ATOM   1396  HG  LEU A  89      60.494  11.278  50.713  1.00  0.00           H  
ATOM   1397 HD11 LEU A  89      60.390  13.712  50.670  1.00  0.00           H  
ATOM   1398 HD12 LEU A  89      61.889  13.145  50.010  1.00  0.00           H  
ATOM   1399 HD13 LEU A  89      60.645  13.726  48.917  1.00  0.00           H  
ATOM   1400 HD21 LEU A  89      58.262  12.272  50.396  1.00  0.00           H  
ATOM   1401 HD22 LEU A  89      58.448  12.149  48.635  1.00  0.00           H  
ATOM   1402 HD23 LEU A  89      58.314  10.722  49.641  1.00  0.00           H  
ATOM   1403  N   VAL A  90      61.636   7.504  47.545  1.00 65.49           N  
ATOM   1404  CA  VAL A  90      61.472   6.312  46.698  1.00 65.49           C  
ATOM   1405  C   VAL A  90      59.982   6.053  46.369  1.00 65.49           C  
ATOM   1406  O   VAL A  90      59.651   5.708  45.238  1.00 65.49           O  
ATOM   1407  CB  VAL A  90      62.189   5.085  47.338  1.00 65.49           C  
ATOM   1408  CG1 VAL A  90      61.729   3.711  46.801  1.00 65.49           C  
ATOM   1409  CG2 VAL A  90      63.716   5.189  47.194  1.00 65.49           C  
ATOM   1410  H   VAL A  90      62.077   7.395  48.451  1.00  0.00           H  
ATOM   1411  HA  VAL A  90      61.963   6.534  45.750  1.00  0.00           H  
ATOM   1412  HB  VAL A  90      61.955   5.093  48.402  1.00  0.00           H  
ATOM   1413 HG11 VAL A  90      62.322   2.898  47.219  1.00  0.00           H  
ATOM   1414 HG12 VAL A  90      60.690   3.494  47.055  1.00  0.00           H  
ATOM   1415 HG13 VAL A  90      61.830   3.654  45.718  1.00  0.00           H  
ATOM   1416 HG21 VAL A  90      64.221   4.392  47.739  1.00  0.00           H  
ATOM   1417 HG22 VAL A  90      64.019   5.118  46.148  1.00  0.00           H  
ATOM   1418 HG23 VAL A  90      64.097   6.136  47.570  1.00  0.00           H  
ATOM   1419  N   ASN A  91      59.078   6.300  47.331  1.00 86.19           N  
ATOM   1420  CA  ASN A  91      57.630   6.237  47.158  1.00 86.19           C  
ATOM   1421  C   ASN A  91      57.126   7.219  46.084  1.00 86.19           C  
ATOM   1422  O   ASN A  91      56.368   6.811  45.202  1.00 86.19           O  
ATOM   1423  CB  ASN A  91      56.944   6.519  48.512  1.00 86.19           C  
ATOM   1424  CG  ASN A  91      55.433   6.300  48.488  1.00 86.19           C  
ATOM   1425  OD1 ASN A  91      54.944   5.419  47.795  1.00 86.19           O  
ATOM   1426  ND2 ASN A  91      54.675   7.098  49.227  1.00 86.19           N  
ATOM   1427  H   ASN A  91      59.433   6.601  48.234  1.00  0.00           H  
ATOM   1428  HA  ASN A  91      57.388   5.221  46.839  1.00  0.00           H  
ATOM   1429  HB3 ASN A  91      57.158   7.539  48.834  1.00  0.00           H  
ATOM   1430  HB2 ASN A  91      57.347   5.854  49.274  1.00  0.00           H  
ATOM   1431 HD22 ASN A  91      53.676   6.989  49.230  1.00  0.00           H  
ATOM   1432 HD21 ASN A  91      55.101   7.814  49.800  1.00  0.00           H  
ATOM   1433  N   VAL A  92      57.518   8.501  46.141  1.00125.03           N  
ATOM   1434  CA  VAL A  92      57.058   9.515  45.185  1.00125.03           C  
ATOM   1435  C   VAL A  92      57.753   9.355  43.827  1.00125.03           C  
ATOM   1436  O   VAL A  92      57.106   9.528  42.791  1.00125.03           O  
ATOM   1437  CB  VAL A  92      57.252  10.939  45.750  1.00125.03           C  
ATOM   1438  CG1 VAL A  92      56.445  11.125  47.054  1.00125.03           C  
ATOM   1439  CG2 VAL A  92      58.685  11.422  45.949  1.00125.03           C  
ATOM   1440  H   VAL A  92      58.215   8.782  46.814  1.00  0.00           H  
ATOM   1441  HA  VAL A  92      55.992   9.369  45.013  1.00  0.00           H  
ATOM   1442  HB  VAL A  92      56.889  11.607  44.976  1.00  0.00           H  
ATOM   1443 HG11 VAL A  92      56.430  12.173  47.358  1.00  0.00           H  
ATOM   1444 HG12 VAL A  92      55.411  10.799  46.962  1.00  0.00           H  
ATOM   1445 HG13 VAL A  92      56.868  10.546  47.873  1.00  0.00           H  
ATOM   1446 HG21 VAL A  92      58.708  12.477  46.228  1.00  0.00           H  
ATOM   1447 HG22 VAL A  92      59.116  10.861  46.758  1.00  0.00           H  
ATOM   1448 HG23 VAL A  92      59.315  11.321  45.066  1.00  0.00           H  
ATOM   1449  N   LEU A  93      59.023   8.918  43.854  1.00 99.08           N  
ATOM   1450  CA  LEU A  93      59.843   8.527  42.716  1.00 99.08           C  
ATOM   1451  C   LEU A  93      59.110   7.435  41.937  1.00 99.08           C  
ATOM   1452  O   LEU A  93      58.762   7.662  40.787  1.00 99.08           O  
ATOM   1453  CB  LEU A  93      61.223   8.040  43.202  1.00 99.08           C  
ATOM   1454  CG  LEU A  93      62.393   8.008  42.194  1.00 99.08           C  
ATOM   1455  CD1 LEU A  93      63.473   7.091  42.766  1.00 99.08           C  
ATOM   1456  CD2 LEU A  93      62.062   7.576  40.756  1.00 99.08           C  
ATOM   1457  H   LEU A  93      59.485   8.890  44.761  1.00  0.00           H  
ATOM   1458  HA  LEU A  93      59.981   9.404  42.090  1.00  0.00           H  
ATOM   1459  HB3 LEU A  93      61.116   7.053  43.648  1.00  0.00           H  
ATOM   1460  HB2 LEU A  93      61.556   8.690  44.011  1.00  0.00           H  
ATOM   1461  HG  LEU A  93      62.798   9.021  42.145  1.00  0.00           H  
ATOM   1462 HD11 LEU A  93      64.440   7.307  42.322  1.00  0.00           H  
ATOM   1463 HD12 LEU A  93      63.568   7.231  43.841  1.00  0.00           H  
ATOM   1464 HD13 LEU A  93      63.244   6.038  42.600  1.00  0.00           H  
ATOM   1465 HD21 LEU A  93      62.966   7.541  40.146  1.00  0.00           H  
ATOM   1466 HD22 LEU A  93      61.609   6.585  40.726  1.00  0.00           H  
ATOM   1467 HD23 LEU A  93      61.384   8.281  40.274  1.00  0.00           H  
ATOM   1468  N   LEU A  94      58.806   6.291  42.572  1.00 91.95           N  
ATOM   1469  CA  LEU A  94      58.086   5.174  41.965  1.00 91.95           C  
ATOM   1470  C   LEU A  94      56.685   5.576  41.491  1.00 91.95           C  
ATOM   1471  O   LEU A  94      56.275   5.127  40.423  1.00 91.95           O  
ATOM   1472  CB  LEU A  94      58.023   3.952  42.917  1.00 91.95           C  
ATOM   1473  CG  LEU A  94      59.133   2.894  42.700  1.00 91.95           C  
ATOM   1474  CD1 LEU A  94      58.931   2.100  41.397  1.00 91.95           C  
ATOM   1475  CD2 LEU A  94      60.559   3.466  42.786  1.00 91.95           C  
ATOM   1476  H   LEU A  94      59.109   6.182  43.537  1.00  0.00           H  
ATOM   1477  HA  LEU A  94      58.642   4.894  41.072  1.00  0.00           H  
ATOM   1478  HB3 LEU A  94      57.064   3.440  42.801  1.00  0.00           H  
ATOM   1479  HB2 LEU A  94      58.018   4.281  43.956  1.00  0.00           H  
ATOM   1480  HG  LEU A  94      59.033   2.177  43.517  1.00  0.00           H  
ATOM   1481 HD11 LEU A  94      59.645   1.278  41.333  1.00  0.00           H  
ATOM   1482 HD12 LEU A  94      57.931   1.667  41.347  1.00  0.00           H  
ATOM   1483 HD13 LEU A  94      59.067   2.723  40.512  1.00  0.00           H  
ATOM   1484 HD21 LEU A  94      61.305   2.675  42.724  1.00  0.00           H  
ATOM   1485 HD22 LEU A  94      60.765   4.176  41.985  1.00  0.00           H  
ATOM   1486 HD23 LEU A  94      60.718   3.984  43.730  1.00  0.00           H  
ATOM   1487  N   HIS A  95      55.972   6.452  42.219  1.00 95.27           N  
ATOM   1488  CA  HIS A  95      54.689   6.975  41.749  1.00 95.27           C  
ATOM   1489  C   HIS A  95      54.851   7.803  40.464  1.00 95.27           C  
ATOM   1490  O   HIS A  95      54.274   7.440  39.440  1.00 95.27           O  
ATOM   1491  ND1 HIS A  95      53.695   6.367  44.941  1.00 95.27           N  
ATOM   1492  CG  HIS A  95      53.145   6.928  43.805  1.00 95.27           C  
ATOM   1493  CB  HIS A  95      53.927   7.775  42.823  1.00 95.27           C  
ATOM   1494  NE2 HIS A  95      51.558   5.784  44.968  1.00 95.27           N  
ATOM   1495  CD2 HIS A  95      51.825   6.534  43.823  1.00 95.27           C  
ATOM   1496  CE1 HIS A  95      52.727   5.713  45.584  1.00 95.27           C  
ATOM   1497  H   HIS A  95      56.347   6.770  43.106  1.00  0.00           H  
ATOM   1498  HA  HIS A  95      54.067   6.116  41.499  1.00  0.00           H  
ATOM   1499  HD1 HIS A  95      54.679   6.422  45.224  1.00  0.00           H  
ATOM   1500  HB3 HIS A  95      53.187   8.407  42.328  1.00  0.00           H  
ATOM   1501  HB2 HIS A  95      54.590   8.461  43.350  1.00  0.00           H  
ATOM   1502  HD2 HIS A  95      51.033   6.757  43.127  1.00  0.00           H  
ATOM   1503  HE1 HIS A  95      52.865   5.186  46.515  1.00  0.00           H  
ATOM   1504  N   ALA A  96      55.652   8.877  40.466  1.00 63.37           N  
ATOM   1505  CA  ALA A  96      55.835   9.737  39.296  1.00 63.37           C  
ATOM   1506  C   ALA A  96      56.704   9.101  38.183  1.00 63.37           C  
ATOM   1507  O   ALA A  96      56.593   9.487  37.017  1.00 63.37           O  
ATOM   1508  CB  ALA A  96      56.327  11.119  39.726  1.00 63.37           C  
ATOM   1509  H   ALA A  96      56.188   9.098  41.304  1.00  0.00           H  
ATOM   1510  HA  ALA A  96      54.859   9.933  38.869  1.00  0.00           H  
ATOM   1511  HB1 ALA A  96      55.483  11.737  40.041  1.00  0.00           H  
ATOM   1512  HB2 ALA A  96      57.011  11.080  40.568  1.00  0.00           H  
ATOM   1513  HB3 ALA A  96      56.794  11.642  38.892  1.00  0.00           H  
ATOM   1514  N   ALA A  97      57.475   8.045  38.478  1.00 47.00           N  
ATOM   1515  CA  ALA A  97      58.162   7.216  37.484  1.00 47.00           C  
ATOM   1516  C   ALA A  97      57.155   6.315  36.762  1.00 47.00           C  
ATOM   1517  O   ALA A  97      57.200   6.229  35.537  1.00 47.00           O  
ATOM   1518  CB  ALA A  97      59.205   6.306  38.154  1.00 47.00           C  
ATOM   1519  H   ALA A  97      57.654   7.837  39.460  1.00  0.00           H  
ATOM   1520  HA  ALA A  97      58.662   7.852  36.752  1.00  0.00           H  
ATOM   1521  HB1 ALA A  97      59.691   5.660  37.421  1.00  0.00           H  
ATOM   1522  HB2 ALA A  97      59.990   6.889  38.635  1.00  0.00           H  
ATOM   1523  HB3 ALA A  97      58.750   5.663  38.906  1.00  0.00           H  
ATOM   1524  N   VAL A  98      56.225   5.670  37.485  1.00 67.68           N  
ATOM   1525  CA  VAL A  98      55.173   4.851  36.878  1.00 67.68           C  
ATOM   1526  C   VAL A  98      54.081   5.743  36.239  1.00 67.68           C  
ATOM   1527  O   VAL A  98      53.415   5.296  35.308  1.00 67.68           O  
ATOM   1528  CB  VAL A  98      54.597   3.839  37.906  1.00 67.68           C  
ATOM   1529  CG1 VAL A  98      53.415   2.999  37.372  1.00 67.68           C  
ATOM   1530  CG2 VAL A  98      55.682   2.849  38.377  1.00 67.68           C  
ATOM   1531  H   VAL A  98      56.249   5.743  38.499  1.00  0.00           H  
ATOM   1532  HA  VAL A  98      55.631   4.268  36.082  1.00  0.00           H  
ATOM   1533  HB  VAL A  98      54.249   4.405  38.770  1.00  0.00           H  
ATOM   1534 HG11 VAL A  98      53.046   2.312  38.134  1.00  0.00           H  
ATOM   1535 HG12 VAL A  98      52.567   3.611  37.072  1.00  0.00           H  
ATOM   1536 HG13 VAL A  98      53.707   2.411  36.502  1.00  0.00           H  
ATOM   1537 HG21 VAL A  98      55.318   2.240  39.204  1.00  0.00           H  
ATOM   1538 HG22 VAL A  98      55.979   2.177  37.571  1.00  0.00           H  
ATOM   1539 HG23 VAL A  98      56.589   3.345  38.720  1.00  0.00           H  
ATOM   1540  N   THR A  99      53.943   7.012  36.657  1.00 76.29           N  
ATOM   1541  CA  THR A  99      53.161   8.053  35.975  1.00 76.29           C  
ATOM   1542  C   THR A  99      53.763   8.240  34.575  1.00 76.29           C  
ATOM   1543  O   THR A  99      53.069   8.001  33.588  1.00 76.29           O  
ATOM   1544  CB  THR A  99      53.177   9.374  36.788  1.00 76.29           C  
ATOM   1545  OG1 THR A  99      52.694   9.103  38.081  1.00 76.29           O  
ATOM   1546  CG2 THR A  99      52.306  10.518  36.266  1.00 76.29           C  
ATOM   1547  H   THR A  99      54.455   7.274  37.491  1.00  0.00           H  
ATOM   1548  HA  THR A  99      52.131   7.704  35.885  1.00  0.00           H  
ATOM   1549  HB  THR A  99      54.185   9.768  36.839  1.00  0.00           H  
ATOM   1550  HG1 THR A  99      53.270   8.468  38.505  1.00  0.00           H  
ATOM   1551 HG21 THR A  99      52.384  11.390  36.916  1.00  0.00           H  
ATOM   1552 HG22 THR A  99      52.627  10.839  35.276  1.00  0.00           H  
ATOM   1553 HG23 THR A  99      51.256  10.232  36.232  1.00  0.00           H  
ATOM   1554  N   GLY A 100      55.082   8.499  34.504  1.00 60.09           N  
ATOM   1555  CA  GLY A 100      55.881   8.572  33.277  1.00 60.09           C  
ATOM   1556  C   GLY A 100      55.861   7.301  32.410  1.00 60.09           C  
ATOM   1557  O   GLY A 100      55.843   7.401  31.184  1.00 60.09           O  
ATOM   1558  H   GLY A 100      55.579   8.674  35.373  1.00  0.00           H  
ATOM   1559  HA3 GLY A 100      56.914   8.766  33.563  1.00  0.00           H  
ATOM   1560  HA2 GLY A 100      55.560   9.423  32.676  1.00  0.00           H  
ATOM   1561  N   LEU A 101      55.800   6.109  33.021  1.00105.10           N  
ATOM   1562  CA  LEU A 101      55.663   4.820  32.332  1.00105.10           C  
ATOM   1563  C   LEU A 101      54.248   4.693  31.750  1.00105.10           C  
ATOM   1564  O   LEU A 101      54.075   4.418  30.562  1.00105.10           O  
ATOM   1565  CB  LEU A 101      55.914   3.668  33.343  1.00105.10           C  
ATOM   1566  CG  LEU A 101      56.138   2.244  32.767  1.00105.10           C  
ATOM   1567  CD1 LEU A 101      56.784   1.351  33.840  1.00105.10           C  
ATOM   1568  CD2 LEU A 101      54.857   1.557  32.251  1.00105.10           C  
ATOM   1569  H   LEU A 101      55.945   6.114  34.025  1.00  0.00           H  
ATOM   1570  HA  LEU A 101      56.398   4.766  31.525  1.00  0.00           H  
ATOM   1571  HB3 LEU A 101      55.103   3.617  34.068  1.00  0.00           H  
ATOM   1572  HB2 LEU A 101      56.805   3.936  33.915  1.00  0.00           H  
ATOM   1573  HG  LEU A 101      56.844   2.316  31.938  1.00  0.00           H  
ATOM   1574 HD11 LEU A 101      56.996   0.354  33.453  1.00  0.00           H  
ATOM   1575 HD12 LEU A 101      57.731   1.768  34.186  1.00  0.00           H  
ATOM   1576 HD13 LEU A 101      56.134   1.239  34.710  1.00  0.00           H  
ATOM   1577 HD21 LEU A 101      55.037   0.504  32.030  1.00  0.00           H  
ATOM   1578 HD22 LEU A 101      54.050   1.607  32.984  1.00  0.00           H  
ATOM   1579 HD23 LEU A 101      54.498   1.998  31.322  1.00  0.00           H  
ATOM   1580  N   PHE A 102      53.216   4.885  32.576  1.00117.62           N  
ATOM   1581  CA  PHE A 102      51.834   4.589  32.215  1.00117.62           C  
ATOM   1582  C   PHE A 102      51.248   5.643  31.265  1.00117.62           C  
ATOM   1583  O   PHE A 102      50.261   5.350  30.599  1.00117.62           O  
ATOM   1584  CB  PHE A 102      50.978   4.473  33.487  1.00117.62           C  
ATOM   1585  CG  PHE A 102      49.700   3.665  33.325  1.00117.62           C  
ATOM   1586  CD1 PHE A 102      49.717   2.266  33.518  1.00117.62           C  
ATOM   1587  CD2 PHE A 102      48.480   4.315  33.053  1.00117.62           C  
ATOM   1588  CE1 PHE A 102      48.512   1.536  33.519  1.00117.62           C  
ATOM   1589  CE2 PHE A 102      47.279   3.587  33.057  1.00117.62           C  
ATOM   1590  CZ  PHE A 102      47.288   2.205  33.316  1.00117.62           C  
ATOM   1591  H   PHE A 102      53.405   5.159  33.541  1.00  0.00           H  
ATOM   1592  HA  PHE A 102      51.826   3.622  31.710  1.00  0.00           H  
ATOM   1593  HB3 PHE A 102      50.742   5.461  33.886  1.00  0.00           H  
ATOM   1594  HB2 PHE A 102      51.547   3.977  34.273  1.00  0.00           H  
ATOM   1595  HD1 PHE A 102      50.652   1.765  33.730  1.00  0.00           H  
ATOM   1596  HD2 PHE A 102      48.462   5.383  32.885  1.00  0.00           H  
ATOM   1597  HE1 PHE A 102      48.538   0.482  33.747  1.00  0.00           H  
ATOM   1598  HE2 PHE A 102      46.347   4.110  32.924  1.00  0.00           H  
ATOM   1599  HZ  PHE A 102      46.345   1.692  33.401  1.00  0.00           H  
ATOM   1600  N   THR A 103      51.883   6.817  31.152  1.00149.34           N  
ATOM   1601  CA  THR A 103      51.591   7.841  30.154  1.00149.34           C  
ATOM   1602  C   THR A 103      52.570   7.801  28.968  1.00149.34           C  
ATOM   1603  O   THR A 103      52.438   8.621  28.066  1.00149.34           O  
ATOM   1604  CB  THR A 103      51.634   9.215  30.854  1.00149.34           C  
ATOM   1605  OG1 THR A 103      50.968  10.206  30.088  1.00149.34           O  
ATOM   1606  CG2 THR A 103      53.057   9.674  31.194  1.00149.34           C  
ATOM   1607  H   THR A 103      52.586   7.053  31.847  1.00  0.00           H  
ATOM   1608  HA  THR A 103      50.607   7.679  29.725  1.00  0.00           H  
ATOM   1609  HB  THR A 103      51.087   9.120  31.783  1.00  0.00           H  
ATOM   1610  HG1 THR A 103      51.348  10.191  29.218  1.00  0.00           H  
ATOM   1611 HG21 THR A 103      53.071  10.321  32.069  1.00  0.00           H  
ATOM   1612 HG22 THR A 103      53.702   8.833  31.411  1.00  0.00           H  
ATOM   1613 HG23 THR A 103      53.526  10.191  30.366  1.00  0.00           H  
ATOM   1614  N   SER A 104      53.532   6.872  28.944  1.00 73.57           N  
ATOM   1615  CA  SER A 104      54.156   6.429  27.699  1.00 73.57           C  
ATOM   1616  C   SER A 104      53.257   5.303  27.135  1.00 73.57           C  
ATOM   1617  O   SER A 104      52.984   5.245  25.937  1.00 73.57           O  
ATOM   1618  CB  SER A 104      55.571   5.890  28.001  1.00 73.57           C  
ATOM   1619  OG  SER A 104      56.413   6.904  28.535  1.00 73.57           O  
ATOM   1620  H   SER A 104      53.625   6.270  29.747  1.00  0.00           H  
ATOM   1621  HA  SER A 104      54.230   7.235  26.969  1.00  0.00           H  
ATOM   1622  HB3 SER A 104      56.033   5.546  27.079  1.00  0.00           H  
ATOM   1623  HB2 SER A 104      55.560   5.035  28.672  1.00  0.00           H  
ATOM   1624  HG  SER A 104      56.107   7.136  29.412  1.00  0.00           H  
ATOM   1625  N   PHE A 105      52.707   4.454  28.020  1.00273.84           N  
ATOM   1626  CA  PHE A 105      51.624   3.525  27.722  1.00273.84           C  
ATOM   1627  C   PHE A 105      50.301   4.288  27.484  1.00273.84           C  
ATOM   1628  O   PHE A 105      50.189   5.481  27.764  1.00273.84           O  
ATOM   1629  CB  PHE A 105      51.475   2.522  28.889  1.00273.84           C  
ATOM   1630  CG  PHE A 105      50.891   1.181  28.476  1.00273.84           C  
ATOM   1631  CD1 PHE A 105      51.744   0.163  28.003  1.00273.84           C  
ATOM   1632  CD2 PHE A 105      49.501   0.955  28.530  1.00273.84           C  
ATOM   1633  CE1 PHE A 105      51.209  -1.068  27.578  1.00273.84           C  
ATOM   1634  CE2 PHE A 105      48.965  -0.275  28.102  1.00273.84           C  
ATOM   1635  CZ  PHE A 105      49.819  -1.286  27.624  1.00273.84           C  
ATOM   1636  H   PHE A 105      52.978   4.561  28.989  1.00  0.00           H  
ATOM   1637  HA  PHE A 105      51.910   2.993  26.818  1.00  0.00           H  
ATOM   1638  HB3 PHE A 105      50.865   2.946  29.687  1.00  0.00           H  
ATOM   1639  HB2 PHE A 105      52.450   2.329  29.338  1.00  0.00           H  
ATOM   1640  HD1 PHE A 105      52.811   0.326  27.951  1.00  0.00           H  
ATOM   1641  HD2 PHE A 105      48.851   1.746  28.872  1.00  0.00           H  
ATOM   1642  HE1 PHE A 105      51.864  -1.842  27.205  1.00  0.00           H  
ATOM   1643  HE2 PHE A 105      47.901  -0.447  28.112  1.00  0.00           H  
ATOM   1644  HZ  PHE A 105      49.409  -2.225  27.278  1.00  0.00           H  
ATOM   1645  N   SER A 106      49.294   3.616  26.912  1.00235.83           N  
ATOM   1646  CA  SER A 106      47.946   4.117  26.607  1.00235.83           C  
ATOM   1647  C   SER A 106      47.954   4.944  25.318  1.00235.83           C  
ATOM   1648  O   SER A 106      47.252   4.632  24.362  1.00235.83           O  
ATOM   1649  CB  SER A 106      47.250   4.764  27.825  1.00235.83           C  
ATOM   1650  OG  SER A 106      47.518   6.133  27.991  1.00235.83           O  
ATOM   1651  H   SER A 106      49.501   2.669  26.622  1.00  0.00           H  
ATOM   1652  HA  SER A 106      47.361   3.228  26.379  1.00  0.00           H  
ATOM   1653  HB3 SER A 106      47.523   4.262  28.752  1.00  0.00           H  
ATOM   1654  HB2 SER A 106      46.178   4.644  27.697  1.00  0.00           H  
ATOM   1655  HG  SER A 106      48.455   6.213  28.169  1.00  0.00           H  
ATOM   1656  N   LYS A 107      48.863   5.916  25.268  1.00163.08           N  
ATOM   1657  CA  LYS A 107      49.324   6.620  24.092  1.00163.08           C  
ATOM   1658  C   LYS A 107      49.922   5.654  23.061  1.00163.08           C  
ATOM   1659  O   LYS A 107      49.586   5.767  21.894  1.00163.08           O  
ATOM   1660  CB  LYS A 107      50.349   7.646  24.565  1.00163.08           C  
ATOM   1661  CG  LYS A 107      49.718   8.972  25.024  1.00163.08           C  
ATOM   1662  CD  LYS A 107      50.708   9.993  25.614  1.00163.08           C  
ATOM   1663  CE  LYS A 107      52.087  10.081  24.964  1.00163.08           C  
ATOM   1664  NZ  LYS A 107      52.923   8.944  25.274  1.00163.08           N  
ATOM   1665  H   LYS A 107      49.377   6.094  26.125  1.00  0.00           H  
ATOM   1666  HA  LYS A 107      48.479   7.126  23.619  1.00  0.00           H  
ATOM   1667  HB3 LYS A 107      51.050   7.836  23.760  1.00  0.00           H  
ATOM   1668  HB2 LYS A 107      50.953   7.222  25.370  1.00  0.00           H  
ATOM   1669  HG3 LYS A 107      48.952   8.773  25.776  1.00  0.00           H  
ATOM   1670  HG2 LYS A 107      49.186   9.428  24.191  1.00  0.00           H  
ATOM   1671  HD3 LYS A 107      50.808   9.838  26.687  1.00  0.00           H  
ATOM   1672  HD2 LYS A 107      50.268  10.984  25.503  1.00  0.00           H  
ATOM   1673  HE3 LYS A 107      52.580  10.971  25.328  1.00  0.00           H  
ATOM   1674  HE2 LYS A 107      52.003  10.207  23.895  1.00  0.00           H  
ATOM   1675  HZ1 LYS A 107      52.950   8.824  26.288  1.00  0.00           H  
ATOM   1676  HZ2 LYS A 107      53.868   9.106  24.951  1.00  0.00           H  
ATOM   1677  N   ILE A 108      50.674   4.628  23.487  1.00 87.55           N  
ATOM   1678  CA  ILE A 108      51.173   3.532  22.637  1.00 87.55           C  
ATOM   1679  C   ILE A 108      50.052   2.690  21.962  1.00 87.55           C  
ATOM   1680  O   ILE A 108      50.353   1.845  21.123  1.00 87.55           O  
ATOM   1681  CB  ILE A 108      52.144   2.652  23.488  1.00 87.55           C  
ATOM   1682  CG1 ILE A 108      53.134   1.837  22.623  1.00 87.55           C  
ATOM   1683  CG2 ILE A 108      51.426   1.735  24.495  1.00 87.55           C  
ATOM   1684  CD1 ILE A 108      54.278   1.202  23.427  1.00 87.55           C  
ATOM   1685  H   ILE A 108      51.060   4.704  24.417  1.00  0.00           H  
ATOM   1686  HA  ILE A 108      51.739   4.002  21.829  1.00  0.00           H  
ATOM   1687  HB  ILE A 108      52.754   3.344  24.069  1.00  0.00           H  
ATOM   1688 HG13 ILE A 108      53.570   2.494  21.869  1.00  0.00           H  
ATOM   1689 HG12 ILE A 108      52.611   1.059  22.067  1.00  0.00           H  
ATOM   1690 HG21 ILE A 108      52.124   1.304  25.211  1.00  0.00           H  
ATOM   1691 HG22 ILE A 108      50.685   2.293  25.057  1.00  0.00           H  
ATOM   1692 HG23 ILE A 108      50.918   0.909  23.996  1.00  0.00           H  
ATOM   1693 HD11 ILE A 108      55.041   0.800  22.761  1.00  0.00           H  
ATOM   1694 HD12 ILE A 108      54.753   1.936  24.075  1.00  0.00           H  
ATOM   1695 HD13 ILE A 108      53.923   0.384  24.052  1.00  0.00           H  
ATOM   1696  N   LEU A 109      48.774   2.877  22.338  1.00104.61           N  
ATOM   1697  CA  LEU A 109      47.615   2.241  21.708  1.00104.61           C  
ATOM   1698  C   LEU A 109      46.866   3.230  20.789  1.00104.61           C  
ATOM   1699  O   LEU A 109      46.018   2.793  20.010  1.00104.61           O  
ATOM   1700  CB  LEU A 109      46.610   1.749  22.792  1.00104.61           C  
ATOM   1701  CG  LEU A 109      47.044   0.513  23.618  1.00104.61           C  
ATOM   1702  CD1 LEU A 109      47.940   0.857  24.817  1.00104.61           C  
ATOM   1703  CD2 LEU A 109      45.813  -0.249  24.132  1.00104.61           C  
ATOM   1704  H   LEU A 109      48.582   3.621  22.996  1.00  0.00           H  
ATOM   1705  HA  LEU A 109      47.916   1.395  21.087  1.00  0.00           H  
ATOM   1706  HB3 LEU A 109      45.689   1.481  22.271  1.00  0.00           H  
ATOM   1707  HB2 LEU A 109      46.316   2.558  23.456  1.00  0.00           H  
ATOM   1708  HG  LEU A 109      47.599  -0.150  22.952  1.00  0.00           H  
ATOM   1709 HD11 LEU A 109      48.540  -0.005  25.109  1.00  0.00           H  
ATOM   1710 HD12 LEU A 109      48.622   1.670  24.589  1.00  0.00           H  
ATOM   1711 HD13 LEU A 109      47.349   1.153  25.681  1.00  0.00           H  
ATOM   1712 HD21 LEU A 109      46.100  -1.124  24.716  1.00  0.00           H  
ATOM   1713 HD22 LEU A 109      45.204   0.392  24.770  1.00  0.00           H  
ATOM   1714 HD23 LEU A 109      45.181  -0.590  23.312  1.00  0.00           H  
ATOM   1715  N   LEU A 110      47.129   4.541  20.889  1.00210.34           N  
ATOM   1716  CA  LEU A 110      46.457   5.629  20.175  1.00210.34           C  
ATOM   1717  C   LEU A 110      47.500   6.683  19.784  1.00210.34           C  
ATOM   1718  O   LEU A 110      47.364   7.862  20.106  1.00210.34           O  
ATOM   1719  CB  LEU A 110      45.261   6.190  20.981  1.00210.34           C  
ATOM   1720  CG  LEU A 110      44.058   5.228  21.132  1.00210.34           C  
ATOM   1721  CD1 LEU A 110      43.903   4.729  22.579  1.00210.34           C  
ATOM   1722  CD2 LEU A 110      42.772   5.887  20.637  1.00210.34           C  
ATOM   1723  H   LEU A 110      47.931   4.828  21.442  1.00  0.00           H  
ATOM   1724  HA  LEU A 110      46.074   5.248  19.227  1.00  0.00           H  
ATOM   1725  HB3 LEU A 110      44.928   7.105  20.485  1.00  0.00           H  
ATOM   1726  HB2 LEU A 110      45.614   6.522  21.960  1.00  0.00           H  
ATOM   1727  HG  LEU A 110      44.204   4.361  20.492  1.00  0.00           H  
ATOM   1728 HD11 LEU A 110      43.662   5.542  23.264  1.00  0.00           H  
ATOM   1729 HD12 LEU A 110      43.119   3.976  22.659  1.00  0.00           H  
ATOM   1730 HD13 LEU A 110      44.829   4.275  22.931  1.00  0.00           H  
ATOM   1731 HD21 LEU A 110      41.908   5.237  20.776  1.00  0.00           H  
ATOM   1732 HD22 LEU A 110      42.614   6.812  21.183  1.00  0.00           H  
ATOM   1733 HD23 LEU A 110      42.848   6.132  19.577  1.00  0.00           H  
ATOM   1734  N   GLY A 111      48.575   6.211  19.158  1.00 78.38           N  
ATOM   1735  CA  GLY A 111      49.848   6.885  18.978  1.00 78.38           C  
ATOM   1736  C   GLY A 111      50.902   5.805  18.703  1.00 78.38           C  
ATOM   1737  O   GLY A 111      50.582   4.614  18.716  1.00 78.38           O  
ATOM   1738  H   GLY A 111      48.638   5.210  19.017  1.00  0.00           H  
ATOM   1739  HA3 GLY A 111      50.117   7.435  19.882  1.00  0.00           H  
ATOM   1740  HA2 GLY A 111      49.792   7.594  18.152  1.00  0.00           H  
ATOM   1741  N   ASP A 112      52.141   6.206  18.404  1.00216.26           N  
ATOM   1742  CA  ASP A 112      53.236   5.330  17.974  1.00216.26           C  
ATOM   1743  C   ASP A 112      54.311   5.226  19.088  1.00216.26           C  
ATOM   1744  O   ASP A 112      54.142   5.709  20.210  1.00216.26           O  
ATOM   1745  CB  ASP A 112      53.798   5.872  16.621  1.00216.26           C  
ATOM   1746  CG  ASP A 112      54.993   6.817  16.719  1.00216.26           C  
ATOM   1747  OD1 ASP A 112      54.832   7.927  17.255  1.00216.26           O  
ATOM   1748  OD2 ASP A 112      56.117   6.310  16.508  1.00216.26           O1-
ATOM   1749  H   ASP A 112      52.360   7.191  18.440  1.00  0.00           H  
ATOM   1750  HA  ASP A 112      52.855   4.322  17.802  1.00  0.00           H  
ATOM   1751  HB3 ASP A 112      53.015   6.363  16.044  1.00  0.00           H  
ATOM   1752  HB2 ASP A 112      54.108   5.025  16.011  1.00  0.00           H  
ATOM   1753  N   GLY A 113      55.448   4.595  18.767  1.00 91.39           N  
ATOM   1754  CA  GLY A 113      56.612   4.425  19.631  1.00 91.39           C  
ATOM   1755  C   GLY A 113      57.482   5.686  19.787  1.00 91.39           C  
ATOM   1756  O   GLY A 113      58.163   5.836  20.805  1.00 91.39           O  
ATOM   1757  H   GLY A 113      55.583   4.435  17.775  1.00  0.00           H  
ATOM   1758  HA3 GLY A 113      57.236   3.641  19.204  1.00  0.00           H  
ATOM   1759  HA2 GLY A 113      56.289   4.062  20.606  1.00  0.00           H  
ATOM   1760  N   TYR A 114      57.465   6.607  18.814  1.00108.19           N  
ATOM   1761  CA  TYR A 114      58.092   7.924  18.891  1.00108.19           C  
ATOM   1762  C   TYR A 114      57.235   8.814  19.808  1.00108.19           C  
ATOM   1763  O   TYR A 114      57.771   9.345  20.783  1.00108.19           O  
ATOM   1764  CB  TYR A 114      58.235   8.525  17.467  1.00108.19           C  
ATOM   1765  CG  TYR A 114      59.030   9.822  17.305  1.00108.19           C  
ATOM   1766  CD1 TYR A 114      60.157  10.112  18.108  1.00108.19           C  
ATOM   1767  CD2 TYR A 114      58.628  10.756  16.325  1.00108.19           C  
ATOM   1768  CE1 TYR A 114      60.839  11.337  17.962  1.00108.19           C  
ATOM   1769  CE2 TYR A 114      59.308  11.982  16.180  1.00108.19           C  
ATOM   1770  CZ  TYR A 114      60.405  12.281  17.010  1.00108.19           C  
ATOM   1771  OH  TYR A 114      61.054  13.478  16.891  1.00108.19           O  
ATOM   1772  H   TYR A 114      56.883   6.448  17.974  1.00  0.00           H  
ATOM   1773  HA  TYR A 114      59.078   7.798  19.335  1.00  0.00           H  
ATOM   1774  HB3 TYR A 114      57.243   8.692  17.046  1.00  0.00           H  
ATOM   1775  HB2 TYR A 114      58.695   7.785  16.813  1.00  0.00           H  
ATOM   1776  HD1 TYR A 114      60.499   9.408  18.852  1.00  0.00           H  
ATOM   1777  HD2 TYR A 114      57.770  10.546  15.699  1.00  0.00           H  
ATOM   1778  HE1 TYR A 114      61.684  11.544  18.601  1.00  0.00           H  
ATOM   1779  HE2 TYR A 114      58.965  12.689  15.439  1.00  0.00           H  
ATOM   1780  HH  TYR A 114      61.992  13.340  16.902  1.00  0.00           H  
ATOM   1781  N   TRP A 115      55.913   8.869  19.572  1.00175.28           N  
ATOM   1782  CA  TRP A 115      54.850   9.402  20.435  1.00175.28           C  
ATOM   1783  C   TRP A 115      54.998   8.905  21.894  1.00175.28           C  
ATOM   1784  O   TRP A 115      55.092   9.710  22.815  1.00175.28           O  
ATOM   1785  CB  TRP A 115      53.490   9.115  19.743  1.00175.28           C  
ATOM   1786  CG  TRP A 115      52.180   9.527  20.353  1.00175.28           C  
ATOM   1787  CD2 TRP A 115      51.016  10.179  19.736  1.00175.28           C  
ATOM   1788  CD1 TRP A 115      51.793   9.242  21.610  1.00175.28           C  
ATOM   1789  NE1 TRP A 115      50.542   9.760  21.847  1.00175.28           N  
ATOM   1790  CE2 TRP A 115      50.006  10.348  20.731  1.00175.28           C  
ATOM   1791  CE3 TRP A 115      50.682  10.607  18.431  1.00175.28           C  
ATOM   1792  CZ2 TRP A 115      48.770  10.965  20.471  1.00175.28           C  
ATOM   1793  CZ3 TRP A 115      49.444  11.225  18.148  1.00175.28           C  
ATOM   1794  CH2 TRP A 115      48.491  11.413  19.168  1.00175.28           C  
ATOM   1795  H   TRP A 115      55.579   8.454  18.686  1.00  0.00           H  
ATOM   1796  HA  TRP A 115      54.959  10.483  20.467  1.00  0.00           H  
ATOM   1797  HB3 TRP A 115      53.417   8.048  19.580  1.00  0.00           H  
ATOM   1798  HB2 TRP A 115      53.510   9.566  18.750  1.00  0.00           H  
ATOM   1799  HD1 TRP A 115      52.389   8.695  22.323  1.00  0.00           H  
ATOM   1800  HE1 TRP A 115      50.062   9.611  22.722  1.00  0.00           H  
ATOM   1801  HE3 TRP A 115      51.391  10.446  17.634  1.00  0.00           H  
ATOM   1802  HZ2 TRP A 115      48.030  11.063  21.251  1.00  0.00           H  
ATOM   1803  HZ3 TRP A 115      49.220  11.546  17.140  1.00  0.00           H  
ATOM   1804  HH2 TRP A 115      47.536  11.870  18.949  1.00  0.00           H  
ATOM   1805  N   THR A 116      55.139   7.592  22.116  1.00 57.53           N  
ATOM   1806  CA  THR A 116      55.405   6.958  23.420  1.00 57.53           C  
ATOM   1807  C   THR A 116      56.586   7.607  24.185  1.00 57.53           C  
ATOM   1808  O   THR A 116      56.461   7.954  25.360  1.00 57.53           O  
ATOM   1809  CB  THR A 116      55.635   5.443  23.190  1.00 57.53           C  
ATOM   1810  OG1 THR A 116      54.449   4.840  22.726  1.00 57.53           O  
ATOM   1811  CG2 THR A 116      56.075   4.615  24.406  1.00 57.53           C  
ATOM   1812  H   THR A 116      54.947   6.984  21.326  1.00  0.00           H  
ATOM   1813  HA  THR A 116      54.514   7.081  24.038  1.00  0.00           H  
ATOM   1814  HB  THR A 116      56.402   5.320  22.436  1.00  0.00           H  
ATOM   1815  HG1 THR A 116      54.211   5.205  21.871  1.00  0.00           H  
ATOM   1816 HG21 THR A 116      56.294   3.591  24.108  1.00  0.00           H  
ATOM   1817 HG22 THR A 116      56.979   5.003  24.874  1.00  0.00           H  
ATOM   1818 HG23 THR A 116      55.291   4.573  25.157  1.00  0.00           H  
ATOM   1819  N   PHE A 117      57.729   7.814  23.512  1.00 98.88           N  
ATOM   1820  CA  PHE A 117      58.939   8.400  24.099  1.00 98.88           C  
ATOM   1821  C   PHE A 117      58.751   9.881  24.465  1.00 98.88           C  
ATOM   1822  O   PHE A 117      59.360  10.370  25.417  1.00 98.88           O  
ATOM   1823  CB  PHE A 117      60.118   8.259  23.102  1.00 98.88           C  
ATOM   1824  CG  PHE A 117      61.360   9.088  23.421  1.00 98.88           C  
ATOM   1825  CD1 PHE A 117      62.047   8.899  24.639  1.00 98.88           C  
ATOM   1826  CD2 PHE A 117      61.769  10.117  22.545  1.00 98.88           C  
ATOM   1827  CE1 PHE A 117      63.130   9.732  24.981  1.00 98.88           C  
ATOM   1828  CE2 PHE A 117      62.854  10.948  22.886  1.00 98.88           C  
ATOM   1829  CZ  PHE A 117      63.537  10.755  24.104  1.00 98.88           C  
ATOM   1830  H   PHE A 117      57.731   7.599  22.522  1.00  0.00           H  
ATOM   1831  HA  PHE A 117      59.175   7.866  25.022  1.00  0.00           H  
ATOM   1832  HB3 PHE A 117      59.783   8.526  22.100  1.00  0.00           H  
ATOM   1833  HB2 PHE A 117      60.411   7.211  23.040  1.00  0.00           H  
ATOM   1834  HD1 PHE A 117      61.721   8.138  25.333  1.00  0.00           H  
ATOM   1835  HD2 PHE A 117      61.234  10.287  21.621  1.00  0.00           H  
ATOM   1836  HE1 PHE A 117      63.642   9.591  25.923  1.00  0.00           H  
ATOM   1837  HE2 PHE A 117      63.162  11.738  22.217  1.00  0.00           H  
ATOM   1838  HZ  PHE A 117      64.366  11.395  24.371  1.00  0.00           H  
ATOM   1839  N   MET A 118      57.919  10.608  23.717  1.00 90.89           N  
ATOM   1840  CA  MET A 118      57.727  12.042  23.876  1.00 90.89           C  
ATOM   1841  C   MET A 118      57.133  12.409  25.239  1.00 90.89           C  
ATOM   1842  O   MET A 118      57.552  13.419  25.804  1.00 90.89           O  
ATOM   1843  CB  MET A 118      56.826  12.539  22.753  1.00 90.89           C  
ATOM   1844  CG  MET A 118      57.516  12.616  21.403  1.00 90.89           C  
ATOM   1845  SD  MET A 118      56.284  12.857  20.116  1.00 90.89           S  
ATOM   1846  CE  MET A 118      57.332  12.644  18.674  1.00 90.89           C  
ATOM   1847  H   MET A 118      57.393  10.129  22.992  1.00  0.00           H  
ATOM   1848  HA  MET A 118      58.698  12.532  23.801  1.00  0.00           H  
ATOM   1849  HB3 MET A 118      56.368  13.498  22.972  1.00  0.00           H  
ATOM   1850  HB2 MET A 118      55.999  11.854  22.664  1.00  0.00           H  
ATOM   1851  HG3 MET A 118      58.060  11.699  21.199  1.00  0.00           H  
ATOM   1852  HG2 MET A 118      58.256  13.412  21.382  1.00  0.00           H  
ATOM   1853  HE1 MET A 118      56.728  12.579  17.769  1.00  0.00           H  
ATOM   1854  HE2 MET A 118      58.027  13.478  18.573  1.00  0.00           H  
ATOM   1855  HE3 MET A 118      57.893  11.722  18.785  1.00  0.00           H  
ATOM   1856  N   ALA A 119      56.245  11.567  25.790  1.00 85.91           N  
ATOM   1857  CA  ALA A 119      55.766  11.694  27.166  1.00 85.91           C  
ATOM   1858  C   ALA A 119      56.902  11.444  28.157  1.00 85.91           C  
ATOM   1859  O   ALA A 119      57.173  12.303  28.987  1.00 85.91           O  
ATOM   1860  CB  ALA A 119      54.654  10.689  27.457  1.00 85.91           C  
ATOM   1861  H   ALA A 119      55.970  10.748  25.260  1.00  0.00           H  
ATOM   1862  HA  ALA A 119      55.380  12.704  27.331  1.00  0.00           H  
ATOM   1863  HB1 ALA A 119      54.502  10.581  28.527  1.00  0.00           H  
ATOM   1864  HB2 ALA A 119      53.703  11.028  27.061  1.00  0.00           H  
ATOM   1865  HB3 ALA A 119      54.878   9.696  27.067  1.00  0.00           H  
ATOM   1866  N   GLY A 120      57.617  10.321  28.021  1.00 49.91           N  
ATOM   1867  CA  GLY A 120      58.761   9.956  28.856  1.00 49.91           C  
ATOM   1868  C   GLY A 120      59.849  11.038  28.906  1.00 49.91           C  
ATOM   1869  O   GLY A 120      60.418  11.293  29.964  1.00 49.91           O  
ATOM   1870  H   GLY A 120      57.315   9.649  27.329  1.00  0.00           H  
ATOM   1871  HA3 GLY A 120      59.194   9.033  28.474  1.00  0.00           H  
ATOM   1872  HA2 GLY A 120      58.409   9.746  29.867  1.00  0.00           H  
ATOM   1873  N   LEU A 121      60.072  11.736  27.782  1.00135.19           N  
ATOM   1874  CA  LEU A 121      60.929  12.912  27.708  1.00135.19           C  
ATOM   1875  C   LEU A 121      60.244  14.106  28.393  1.00135.19           C  
ATOM   1876  O   LEU A 121      60.817  14.697  29.300  1.00135.19           O  
ATOM   1877  CB  LEU A 121      61.242  13.218  26.217  1.00135.19           C  
ATOM   1878  CG  LEU A 121      62.365  14.251  25.921  1.00135.19           C  
ATOM   1879  CD1 LEU A 121      61.922  15.726  26.000  1.00135.19           C  
ATOM   1880  CD2 LEU A 121      63.645  14.009  26.739  1.00135.19           C  
ATOM   1881  H   LEU A 121      59.599  11.416  26.940  1.00  0.00           H  
ATOM   1882  HA  LEU A 121      61.850  12.684  28.247  1.00  0.00           H  
ATOM   1883  HB3 LEU A 121      60.328  13.493  25.692  1.00  0.00           H  
ATOM   1884  HB2 LEU A 121      61.551  12.277  25.759  1.00  0.00           H  
ATOM   1885  HG  LEU A 121      62.646  14.083  24.881  1.00  0.00           H  
ATOM   1886 HD11 LEU A 121      62.463  16.259  26.781  1.00  0.00           H  
ATOM   1887 HD12 LEU A 121      62.129  16.257  25.070  1.00  0.00           H  
ATOM   1888 HD13 LEU A 121      60.864  15.841  26.224  1.00  0.00           H  
ATOM   1889 HD21 LEU A 121      64.469  14.626  26.376  1.00  0.00           H  
ATOM   1890 HD22 LEU A 121      63.501  14.264  27.791  1.00  0.00           H  
ATOM   1891 HD23 LEU A 121      63.964  12.968  26.690  1.00  0.00           H  
ATOM   1892  N   MET A 122      59.026  14.489  27.985  1.00126.62           N  
ATOM   1893  CA  MET A 122      58.428  15.751  28.427  1.00126.62           C  
ATOM   1894  C   MET A 122      57.894  15.729  29.862  1.00126.62           C  
ATOM   1895  O   MET A 122      57.938  16.777  30.500  1.00126.62           O  
ATOM   1896  CB  MET A 122      57.329  16.206  27.455  1.00126.62           C  
ATOM   1897  CG  MET A 122      57.987  16.727  26.174  1.00126.62           C  
ATOM   1898  SD  MET A 122      56.878  17.406  24.928  1.00126.62           S  
ATOM   1899  CE  MET A 122      56.161  15.870  24.335  1.00126.62           C  
ATOM   1900  H   MET A 122      58.514  13.904  27.326  1.00  0.00           H  
ATOM   1901  HA  MET A 122      59.212  16.510  28.421  1.00  0.00           H  
ATOM   1902  HB3 MET A 122      56.740  17.011  27.899  1.00  0.00           H  
ATOM   1903  HB2 MET A 122      56.628  15.394  27.254  1.00  0.00           H  
ATOM   1904  HG3 MET A 122      58.561  15.925  25.715  1.00  0.00           H  
ATOM   1905  HG2 MET A 122      58.711  17.504  26.422  1.00  0.00           H  
ATOM   1906  HE1 MET A 122      55.600  16.030  23.421  1.00  0.00           H  
ATOM   1907  HE2 MET A 122      56.964  15.176  24.111  1.00  0.00           H  
ATOM   1908  HE3 MET A 122      55.510  15.445  25.094  1.00  0.00           H  
ATOM   1909  N   PHE A 123      57.477  14.582  30.406  1.00 83.68           N  
ATOM   1910  CA  PHE A 123      57.228  14.410  31.841  1.00 83.68           C  
ATOM   1911  C   PHE A 123      58.539  14.556  32.636  1.00 83.68           C  
ATOM   1912  O   PHE A 123      58.531  15.138  33.714  1.00 83.68           O  
ATOM   1913  CB  PHE A 123      56.583  13.036  32.142  1.00 83.68           C  
ATOM   1914  CG  PHE A 123      55.067  12.975  32.010  1.00 83.68           C  
ATOM   1915  CD1 PHE A 123      54.448  12.832  30.751  1.00 83.68           C  
ATOM   1916  CD2 PHE A 123      54.259  13.040  33.165  1.00 83.68           C  
ATOM   1917  CE1 PHE A 123      53.048  12.744  30.649  1.00 83.68           C  
ATOM   1918  CE2 PHE A 123      52.857  12.964  33.065  1.00 83.68           C  
ATOM   1919  CZ  PHE A 123      52.252  12.811  31.805  1.00 83.68           C  
ATOM   1920  H   PHE A 123      57.433  13.741  29.826  1.00  0.00           H  
ATOM   1921  HA  PHE A 123      56.557  15.197  32.186  1.00  0.00           H  
ATOM   1922  HB3 PHE A 123      56.811  12.745  33.169  1.00  0.00           H  
ATOM   1923  HB2 PHE A 123      57.033  12.252  31.533  1.00  0.00           H  
ATOM   1924  HD1 PHE A 123      55.025  12.795  29.847  1.00  0.00           H  
ATOM   1925  HD2 PHE A 123      54.704  13.153  34.139  1.00  0.00           H  
ATOM   1926  HE1 PHE A 123      52.578  12.609  29.686  1.00  0.00           H  
ATOM   1927  HE2 PHE A 123      52.246  13.006  33.955  1.00  0.00           H  
ATOM   1928  HZ  PHE A 123      51.179  12.724  31.716  1.00  0.00           H  
ATOM   1929  N   ALA A 124      59.680  14.100  32.104  1.00 49.17           N  
ATOM   1930  CA  ALA A 124      60.981  14.291  32.742  1.00 49.17           C  
ATOM   1931  C   ALA A 124      61.508  15.731  32.580  1.00 49.17           C  
ATOM   1932  O   ALA A 124      62.336  16.145  33.380  1.00 49.17           O  
ATOM   1933  CB  ALA A 124      61.995  13.314  32.128  1.00 49.17           C  
ATOM   1934  H   ALA A 124      59.670  13.651  31.198  1.00  0.00           H  
ATOM   1935  HA  ALA A 124      60.901  14.076  33.811  1.00  0.00           H  
ATOM   1936  HB1 ALA A 124      62.966  13.414  32.613  1.00  0.00           H  
ATOM   1937  HB2 ALA A 124      61.673  12.280  32.257  1.00  0.00           H  
ATOM   1938  HB3 ALA A 124      62.143  13.486  31.064  1.00  0.00           H  
ATOM   1939  N   SER A 125      61.057  16.499  31.576  1.00 96.33           N  
ATOM   1940  CA  SER A 125      61.535  17.860  31.345  1.00 96.33           C  
ATOM   1941  C   SER A 125      60.680  18.951  32.015  1.00 96.33           C  
ATOM   1942  O   SER A 125      61.159  20.075  32.087  1.00 96.33           O  
ATOM   1943  CB  SER A 125      61.486  18.160  29.834  1.00 96.33           C  
ATOM   1944  OG  SER A 125      62.350  17.301  29.120  1.00 96.33           O  
ATOM   1945  H   SER A 125      60.546  16.040  30.832  1.00  0.00           H  
ATOM   1946  HA  SER A 125      62.561  17.978  31.701  1.00  0.00           H  
ATOM   1947  HB3 SER A 125      61.819  19.180  29.642  1.00  0.00           H  
ATOM   1948  HB2 SER A 125      60.470  18.082  29.441  1.00  0.00           H  
ATOM   1949  HG  SER A 125      63.167  17.244  29.596  1.00  0.00           H  
ATOM   1950  N   HIS A 126      59.436  18.697  32.450  1.00136.27           N  
ATOM   1951  CA  HIS A 126      58.572  19.745  33.021  1.00136.27           C  
ATOM   1952  C   HIS A 126      58.915  19.957  34.511  1.00136.27           C  
ATOM   1953  O   HIS A 126      58.709  18.993  35.256  1.00136.27           O  
ATOM   1954  ND1 HIS A 126      56.668  19.119  30.389  1.00136.27           N  
ATOM   1955  CG  HIS A 126      56.428  19.761  31.585  1.00136.27           C  
ATOM   1956  CB  HIS A 126      57.079  19.338  32.890  1.00136.27           C  
ATOM   1957  NE2 HIS A 126      55.228  20.732  29.903  1.00136.27           N  
ATOM   1958  CD2 HIS A 126      55.532  20.761  31.269  1.00136.27           C  
ATOM   1959  CE1 HIS A 126      55.911  19.688  29.454  1.00136.27           C  
ATOM   1960  H   HIS A 126      59.108  17.741  32.452  1.00  0.00           H  
ATOM   1961  HA  HIS A 126      58.693  20.673  32.477  1.00  0.00           H  
ATOM   1962  HD1 HIS A 126      57.243  18.273  30.308  1.00  0.00           H  
ATOM   1963  HB3 HIS A 126      56.487  19.789  33.690  1.00  0.00           H  
ATOM   1964  HB2 HIS A 126      56.957  18.264  33.028  1.00  0.00           H  
ATOM   1965  HD2 HIS A 126      55.059  21.476  31.925  1.00  0.00           H  
ATOM   1966  HE1 HIS A 126      55.856  19.336  28.436  1.00  0.00           H  
ATOM   1967  N   PRO A 127      59.400  21.159  34.948  1.00171.84           N  
ATOM   1968  CA  PRO A 127      59.712  21.545  36.338  1.00171.84           C  
ATOM   1969  C   PRO A 127      58.920  20.868  37.459  1.00171.84           C  
ATOM   1970  O   PRO A 127      59.429  19.903  38.016  1.00171.84           O  
ATOM   1971  CD  PRO A 127      59.762  22.303  34.092  1.00171.84           C  
ATOM   1972  CB  PRO A 127      59.741  23.072  36.369  1.00171.84           C  
ATOM   1973  CG  PRO A 127      60.320  23.398  35.005  1.00171.84           C  
ATOM   1974  HA  PRO A 127      60.747  21.236  36.496  1.00  0.00           H  
ATOM   1975  HD2 PRO A 127      58.912  22.688  33.540  1.00  0.00           H  
ATOM   1976  HD3 PRO A 127      60.518  22.023  33.367  1.00  0.00           H  
ATOM   1977  HB3 PRO A 127      60.348  23.467  37.186  1.00  0.00           H  
ATOM   1978  HB2 PRO A 127      58.743  23.492  36.471  1.00  0.00           H  
ATOM   1979  HG2 PRO A 127      60.080  24.405  34.667  1.00  0.00           H  
ATOM   1980  HG3 PRO A 127      61.408  23.323  35.051  1.00  0.00           H  
ATOM   1981  N   ILE A 128      57.666  21.257  37.740  1.00127.32           N  
ATOM   1982  CA  ILE A 128      56.886  20.656  38.833  1.00127.32           C  
ATOM   1983  C   ILE A 128      56.630  19.132  38.653  1.00127.32           C  
ATOM   1984  O   ILE A 128      56.233  18.505  39.619  1.00127.32           O  
ATOM   1985  CB  ILE A 128      55.566  21.445  39.142  1.00127.32           C  
ATOM   1986  CG1 ILE A 128      55.782  22.961  39.380  1.00127.32           C  
ATOM   1987  CG2 ILE A 128      54.745  20.856  40.316  1.00127.32           C  
ATOM   1988  CD1 ILE A 128      56.421  23.319  40.729  1.00127.32           C  
ATOM   1989  H   ILE A 128      57.322  22.099  37.313  1.00  0.00           H  
ATOM   1990  HA  ILE A 128      57.508  20.746  39.726  1.00  0.00           H  
ATOM   1991  HB  ILE A 128      54.924  21.359  38.270  1.00  0.00           H  
ATOM   1992 HG13 ILE A 128      54.816  23.463  39.340  1.00  0.00           H  
ATOM   1993 HG12 ILE A 128      56.370  23.398  38.572  1.00  0.00           H  
ATOM   1994 HG21 ILE A 128      53.988  21.545  40.681  1.00  0.00           H  
ATOM   1995 HG22 ILE A 128      54.222  19.944  40.028  1.00  0.00           H  
ATOM   1996 HG23 ILE A 128      55.389  20.615  41.164  1.00  0.00           H  
ATOM   1997 HD11 ILE A 128      56.606  24.390  40.802  1.00  0.00           H  
ATOM   1998 HD12 ILE A 128      55.788  23.040  41.571  1.00  0.00           H  
ATOM   1999 HD13 ILE A 128      57.377  22.817  40.857  1.00  0.00           H  
ATOM   2000  N   HIS A 129      56.884  18.479  37.503  1.00 71.86           N  
ATOM   2001  CA  HIS A 129      56.894  17.007  37.482  1.00 71.86           C  
ATOM   2002  C   HIS A 129      58.282  16.463  37.885  1.00 71.86           C  
ATOM   2003  O   HIS A 129      58.350  15.571  38.731  1.00 71.86           O  
ATOM   2004  ND1 HIS A 129      57.122  13.994  35.811  1.00 71.86           N  
ATOM   2005  CG  HIS A 129      56.193  14.954  36.173  1.00 71.86           C  
ATOM   2006  CB  HIS A 129      56.470  16.445  36.111  1.00 71.86           C  
ATOM   2007  NE2 HIS A 129      55.392  12.874  36.607  1.00 71.86           N  
ATOM   2008  CD2 HIS A 129      55.115  14.244  36.656  1.00 71.86           C  
ATOM   2009  CE1 HIS A 129      56.618  12.796  36.110  1.00 71.86           C  
ATOM   2010  H   HIS A 129      57.373  18.979  36.769  1.00  0.00           H  
ATOM   2011  HA  HIS A 129      56.168  16.613  38.197  1.00  0.00           H  
ATOM   2012  HD1 HIS A 129      58.003  14.177  35.332  1.00  0.00           H  
ATOM   2013  HB3 HIS A 129      57.213  16.664  35.346  1.00  0.00           H  
ATOM   2014  HB2 HIS A 129      55.552  16.933  35.789  1.00  0.00           H  
ATOM   2015  HD2 HIS A 129      54.182  14.604  37.066  1.00  0.00           H  
ATOM   2016  HE1 HIS A 129      57.132  11.862  35.929  1.00  0.00           H  
ATOM   2017  N   THR A 130      59.388  17.011  37.355  1.00103.43           N  
ATOM   2018  CA  THR A 130      60.746  16.569  37.706  1.00103.43           C  
ATOM   2019  C   THR A 130      61.158  16.995  39.138  1.00103.43           C  
ATOM   2020  O   THR A 130      61.926  16.290  39.794  1.00103.43           O  
ATOM   2021  CB  THR A 130      61.789  17.014  36.647  1.00103.43           C  
ATOM   2022  OG1 THR A 130      63.035  16.384  36.902  1.00103.43           O  
ATOM   2023  CG2 THR A 130      62.033  18.523  36.529  1.00103.43           C  
ATOM   2024  H   THR A 130      59.292  17.799  36.721  1.00  0.00           H  
ATOM   2025  HA  THR A 130      60.735  15.484  37.657  1.00  0.00           H  
ATOM   2026  HB  THR A 130      61.447  16.653  35.679  1.00  0.00           H  
ATOM   2027  HG1 THR A 130      63.232  16.477  37.827  1.00  0.00           H  
ATOM   2028 HG21 THR A 130      62.796  18.735  35.780  1.00  0.00           H  
ATOM   2029 HG22 THR A 130      61.127  19.024  36.208  1.00  0.00           H  
ATOM   2030 HG23 THR A 130      62.352  18.976  37.468  1.00  0.00           H  
ATOM   2031  N   GLU A 131      60.631  18.116  39.643  1.00119.95           N  
ATOM   2032  CA  GLU A 131      60.822  18.572  41.013  1.00119.95           C  
ATOM   2033  C   GLU A 131      59.895  17.786  41.951  1.00119.95           C  
ATOM   2034  O   GLU A 131      60.232  17.603  43.115  1.00119.95           O  
ATOM   2035  CB  GLU A 131      60.448  20.060  41.114  1.00119.95           C  
ATOM   2036  CG  GLU A 131      61.417  20.995  40.355  1.00119.95           C  
ATOM   2037  CD  GLU A 131      60.890  22.416  40.188  1.00119.95           C  
ATOM   2038  OE1 GLU A 131      61.567  23.201  39.490  1.00119.95           O  
ATOM   2039  OE2 GLU A 131      59.796  22.714  40.701  1.00119.95           O1-
ATOM   2040  H   GLU A 131      60.086  18.727  39.033  1.00  0.00           H  
ATOM   2041  HA  GLU A 131      61.859  18.422  41.318  1.00  0.00           H  
ATOM   2042  HB3 GLU A 131      60.438  20.368  42.161  1.00  0.00           H  
ATOM   2043  HB2 GLU A 131      59.428  20.203  40.761  1.00  0.00           H  
ATOM   2044  HG3 GLU A 131      61.614  20.623  39.351  1.00  0.00           H  
ATOM   2045  HG2 GLU A 131      62.375  21.028  40.871  1.00  0.00           H  
ATOM   2046  N   ALA A 132      58.752  17.286  41.461  1.00 49.20           N  
ATOM   2047  CA  ALA A 132      57.859  16.478  42.278  1.00 49.20           C  
ATOM   2048  C   ALA A 132      58.310  15.009  42.379  1.00 49.20           C  
ATOM   2049  O   ALA A 132      58.201  14.429  43.456  1.00 49.20           O  
ATOM   2050  CB  ALA A 132      56.424  16.598  41.783  1.00 49.20           C  
ATOM   2051  H   ALA A 132      58.489  17.510  40.515  1.00  0.00           H  
ATOM   2052  HA  ALA A 132      57.839  16.897  43.266  1.00  0.00           H  
ATOM   2053  HB1 ALA A 132      55.754  16.153  42.500  1.00  0.00           H  
ATOM   2054  HB2 ALA A 132      56.111  17.638  41.788  1.00  0.00           H  
ATOM   2055  HB3 ALA A 132      56.264  16.150  40.803  1.00  0.00           H  
ATOM   2056  N   VAL A 133      58.842  14.401  41.306  1.00155.19           N  
ATOM   2057  CA  VAL A 133      59.331  13.014  41.345  1.00155.19           C  
ATOM   2058  C   VAL A 133      60.648  12.880  42.140  1.00155.19           C  
ATOM   2059  O   VAL A 133      60.912  11.809  42.683  1.00155.19           O  
ATOM   2060  CB  VAL A 133      59.524  12.488  39.887  1.00155.19           C  
ATOM   2061  CG1 VAL A 133      60.654  13.170  39.112  1.00155.19           C  
ATOM   2062  CG2 VAL A 133      59.724  10.963  39.790  1.00155.19           C  
ATOM   2063  H   VAL A 133      58.822  14.888  40.412  1.00  0.00           H  
ATOM   2064  HA  VAL A 133      58.579  12.401  41.848  1.00  0.00           H  
ATOM   2065  HB  VAL A 133      58.605  12.737  39.358  1.00  0.00           H  
ATOM   2066 HG11 VAL A 133      60.540  13.038  38.036  1.00  0.00           H  
ATOM   2067 HG12 VAL A 133      60.642  14.227  39.332  1.00  0.00           H  
ATOM   2068 HG13 VAL A 133      61.636  12.794  39.399  1.00  0.00           H  
ATOM   2069 HG21 VAL A 133      59.636  10.617  38.760  1.00  0.00           H  
ATOM   2070 HG22 VAL A 133      60.708  10.671  40.156  1.00  0.00           H  
ATOM   2071 HG23 VAL A 133      58.995  10.415  40.380  1.00  0.00           H  
ATOM   2072  N   ALA A 134      61.500  13.918  42.150  1.00151.74           N  
ATOM   2073  CA  ALA A 134      62.888  13.811  42.591  1.00151.74           C  
ATOM   2074  C   ALA A 134      63.480  15.079  43.224  1.00151.74           C  
ATOM   2075  O   ALA A 134      64.668  15.077  43.524  1.00151.74           O  
ATOM   2076  CB  ALA A 134      63.751  13.216  41.461  1.00151.74           C  
ATOM   2077  H   ALA A 134      61.223  14.763  41.671  1.00  0.00           H  
ATOM   2078  HA  ALA A 134      62.928  13.086  43.399  1.00  0.00           H  
ATOM   2079  HB1 ALA A 134      64.766  13.024  41.809  1.00  0.00           H  
ATOM   2080  HB2 ALA A 134      63.353  12.264  41.114  1.00  0.00           H  
ATOM   2081  HB3 ALA A 134      63.804  13.897  40.610  1.00  0.00           H  
ATOM   2082  N   GLY A 135      62.707  16.152  43.414  1.00127.14           N  
ATOM   2083  CA  GLY A 135      63.145  17.418  44.012  1.00127.14           C  
ATOM   2084  C   GLY A 135      62.507  17.646  45.384  1.00127.14           C  
ATOM   2085  O   GLY A 135      62.122  16.693  46.061  1.00127.14           O  
ATOM   2086  H   GLY A 135      61.710  16.060  43.282  1.00  0.00           H  
ATOM   2087  HA3 GLY A 135      62.872  18.238  43.350  1.00  0.00           H  
ATOM   2088  HA2 GLY A 135      64.229  17.458  44.120  1.00  0.00           H  
ATOM   2089  N   ILE A 136      62.404  18.907  45.826  1.00178.84           N  
ATOM   2090  CA  ILE A 136      61.857  19.310  47.129  1.00178.84           C  
ATOM   2091  C   ILE A 136      60.308  19.249  47.097  1.00178.84           C  
ATOM   2092  O   ILE A 136      59.590  20.252  47.065  1.00178.84           O  
ATOM   2093  CB  ILE A 136      62.470  20.697  47.493  1.00178.84           C  
ATOM   2094  CG1 ILE A 136      62.297  21.117  48.973  1.00178.84           C  
ATOM   2095  CG2 ILE A 136      62.190  21.848  46.500  1.00178.84           C  
ATOM   2096  CD1 ILE A 136      60.896  21.571  49.408  1.00178.84           C  
ATOM   2097  H   ILE A 136      62.693  19.663  45.224  1.00  0.00           H  
ATOM   2098  HA  ILE A 136      62.191  18.595  47.886  1.00  0.00           H  
ATOM   2099  HB  ILE A 136      63.546  20.535  47.416  1.00  0.00           H  
ATOM   2100 HG13 ILE A 136      62.993  21.931  49.184  1.00  0.00           H  
ATOM   2101 HG12 ILE A 136      62.611  20.295  49.620  1.00  0.00           H  
ATOM   2102 HG21 ILE A 136      62.758  22.737  46.775  1.00  0.00           H  
ATOM   2103 HG22 ILE A 136      62.477  21.589  45.481  1.00  0.00           H  
ATOM   2104 HG23 ILE A 136      61.140  22.137  46.477  1.00  0.00           H  
ATOM   2105 HD11 ILE A 136      60.937  22.067  50.372  1.00  0.00           H  
ATOM   2106 HD12 ILE A 136      60.450  22.271  48.703  1.00  0.00           H  
ATOM   2107 HD13 ILE A 136      60.224  20.719  49.529  1.00  0.00           H  
ATOM   2108  N   VAL A 137      59.791  18.022  47.042  1.00127.31           N  
ATOM   2109  CA  VAL A 137      58.404  17.628  47.163  1.00127.31           C  
ATOM   2110  C   VAL A 137      58.394  16.238  47.804  1.00127.31           C  
ATOM   2111  O   VAL A 137      58.413  15.225  47.106  1.00127.31           O  
ATOM   2112  CB  VAL A 137      57.678  17.648  45.792  1.00127.31           C  
ATOM   2113  CG1 VAL A 137      56.236  17.101  45.852  1.00127.31           C  
ATOM   2114  CG2 VAL A 137      57.691  19.010  45.069  1.00127.31           C  
ATOM   2115  H   VAL A 137      60.458  17.262  46.965  1.00  0.00           H  
ATOM   2116  HA  VAL A 137      57.910  18.320  47.848  1.00  0.00           H  
ATOM   2117  HB  VAL A 137      58.262  16.948  45.202  1.00  0.00           H  
ATOM   2118 HG11 VAL A 137      55.715  17.210  44.901  1.00  0.00           H  
ATOM   2119 HG12 VAL A 137      56.197  16.038  46.092  1.00  0.00           H  
ATOM   2120 HG13 VAL A 137      55.666  17.624  46.612  1.00  0.00           H  
ATOM   2121 HG21 VAL A 137      57.075  18.998  44.169  1.00  0.00           H  
ATOM   2122 HG22 VAL A 137      57.337  19.807  45.720  1.00  0.00           H  
ATOM   2123 HG23 VAL A 137      58.699  19.271  44.746  1.00  0.00           H  
ATOM   2124  N   GLY A 138      58.265  16.177  49.125  1.00 73.17           N  
ATOM   2125  CA  GLY A 138      57.974  14.959  49.862  1.00 73.17           C  
ATOM   2126  C   GLY A 138      56.476  14.736  50.087  1.00 73.17           C  
ATOM   2127  O   GLY A 138      56.054  13.976  50.959  1.00 73.17           O  
ATOM   2128  H   GLY A 138      58.478  17.013  49.698  1.00  0.00           H  
ATOM   2129  HA3 GLY A 138      58.522  14.957  50.797  1.00  0.00           H  
ATOM   2130  HA2 GLY A 138      58.356  14.138  49.280  1.00  0.00           H  
ATOM   2131  N   ARG A 139      55.658  15.449  49.316  1.00 90.10           N  
ATOM   2132  CA  ARG A 139      54.221  15.541  49.445  1.00 90.10           C  
ATOM   2133  C   ARG A 139      53.537  14.385  48.688  1.00 90.10           C  
ATOM   2134  O   ARG A 139      54.052  13.890  47.692  1.00 90.10           O  
ATOM   2135  CB  ARG A 139      53.843  16.881  48.799  1.00 90.10           C  
ATOM   2136  CG  ARG A 139      52.434  17.370  49.143  1.00 90.10           C  
ATOM   2137  CD  ARG A 139      52.078  18.775  48.642  1.00 90.10           C  
ATOM   2138  NE  ARG A 139      52.840  19.106  47.441  1.00 90.10           N  
ATOM   2139  CZ  ARG A 139      53.988  19.780  47.310  1.00 90.10           C  
ATOM   2140  NH1 ARG A 139      54.606  20.360  48.345  1.00 90.10           N  
ATOM   2141  NH2 ARG A 139      54.475  19.840  46.075  1.00 90.10           N1+
ATOM   2142  H   ARG A 139      56.105  15.924  48.542  1.00  0.00           H  
ATOM   2143  HA  ARG A 139      53.949  15.524  50.500  1.00  0.00           H  
ATOM   2144  HB3 ARG A 139      53.962  16.789  47.720  1.00  0.00           H  
ATOM   2145  HB2 ARG A 139      54.554  17.648  49.104  1.00  0.00           H  
ATOM   2146  HG3 ARG A 139      52.373  17.392  50.229  1.00  0.00           H  
ATOM   2147  HG2 ARG A 139      51.697  16.661  48.768  1.00  0.00           H  
ATOM   2148  HD3 ARG A 139      52.220  19.530  49.407  1.00  0.00           H  
ATOM   2149  HD2 ARG A 139      51.009  18.806  48.420  1.00  0.00           H  
ATOM   2150  HE  ARG A 139      52.522  18.634  46.559  1.00  0.00           H  
ATOM   2151 HH12 ARG A 139      55.503  20.816  48.260  1.00  0.00           H  
ATOM   2152 HH11 ARG A 139      54.180  20.434  49.298  1.00  0.00           H  
ATOM   2153 HH22 ARG A 139      55.346  20.266  45.805  1.00  0.00           H  
ATOM   2154 HH21 ARG A 139      53.962  19.327  45.343  1.00  0.00           H  
ATOM   2155  N   ALA A 140      52.345  13.960  49.138  1.00 84.91           N  
ATOM   2156  CA  ALA A 140      51.579  12.853  48.556  1.00 84.91           C  
ATOM   2157  C   ALA A 140      50.717  13.271  47.342  1.00 84.91           C  
ATOM   2158  O   ALA A 140      49.791  12.542  46.973  1.00 84.91           O  
ATOM   2159  CB  ALA A 140      50.641  12.298  49.643  1.00 84.91           C  
ATOM   2160  H   ALA A 140      52.019  14.356  50.005  1.00  0.00           H  
ATOM   2161  HA  ALA A 140      52.264  12.064  48.237  1.00  0.00           H  
ATOM   2162  HB1 ALA A 140      50.144  11.389  49.307  1.00  0.00           H  
ATOM   2163  HB2 ALA A 140      51.198  12.052  50.540  1.00  0.00           H  
ATOM   2164  HB3 ALA A 140      49.864  12.999  49.934  1.00  0.00           H  
ATOM   2165  N   ASP A 141      50.992  14.422  46.710  1.00103.32           N  
ATOM   2166  CA  ASP A 141      50.316  14.922  45.502  1.00103.32           C  
ATOM   2167  C   ASP A 141      50.740  14.075  44.297  1.00103.32           C  
ATOM   2168  O   ASP A 141      49.884  13.629  43.542  1.00103.32           O  
ATOM   2169  CB  ASP A 141      50.631  16.422  45.247  1.00103.32           C  
ATOM   2170  CG  ASP A 141      52.093  16.857  45.234  1.00103.32           C  
ATOM   2171  OD1 ASP A 141      52.968  16.017  45.504  1.00103.32           O  
ATOM   2172  OD2 ASP A 141      52.296  18.089  45.157  1.00103.32           O1-
ATOM   2173  H   ASP A 141      51.904  14.845  46.889  1.00  0.00           H  
ATOM   2174  HA  ASP A 141      49.237  14.818  45.623  1.00  0.00           H  
ATOM   2175  HB3 ASP A 141      50.158  17.016  46.024  1.00  0.00           H  
ATOM   2176  HB2 ASP A 141      50.189  16.738  44.301  1.00  0.00           H  
ATOM   2177  N   VAL A 142      52.024  13.741  44.191  1.00124.60           N  
ATOM   2178  CA  VAL A 142      52.592  12.763  43.266  1.00124.60           C  
ATOM   2179  C   VAL A 142      52.032  11.345  43.441  1.00124.60           C  
ATOM   2180  O   VAL A 142      51.860  10.624  42.458  1.00124.60           O  
ATOM   2181  CB  VAL A 142      54.103  12.708  43.451  1.00124.60           C  
ATOM   2182  CG1 VAL A 142      54.743  13.995  42.980  1.00124.60           C  
ATOM   2183  CG2 VAL A 142      54.480  12.406  44.902  1.00124.60           C  
ATOM   2184  H   VAL A 142      52.668  14.290  44.772  1.00  0.00           H  
ATOM   2185  HA  VAL A 142      52.381  13.118  42.264  1.00  0.00           H  
ATOM   2186  HB  VAL A 142      54.515  11.919  42.817  1.00  0.00           H  
ATOM   2187 HG11 VAL A 142      55.822  13.875  42.981  1.00  0.00           H  
ATOM   2188 HG12 VAL A 142      54.437  14.251  41.965  1.00  0.00           H  
ATOM   2189 HG13 VAL A 142      54.490  14.821  43.646  1.00  0.00           H  
ATOM   2190 HG21 VAL A 142      55.350  12.982  45.214  1.00  0.00           H  
ATOM   2191 HG22 VAL A 142      53.707  12.645  45.625  1.00  0.00           H  
ATOM   2192 HG23 VAL A 142      54.664  11.340  44.998  1.00  0.00           H  
ATOM   2193  N   GLY A 143      51.691  10.979  44.683  1.00 51.92           N  
ATOM   2194  CA  GLY A 143      51.034   9.727  45.031  1.00 51.92           C  
ATOM   2195  C   GLY A 143      49.692   9.635  44.309  1.00 51.92           C  
ATOM   2196  O   GLY A 143      49.412   8.700  43.562  1.00 51.92           O  
ATOM   2197  H   GLY A 143      51.874  11.655  45.411  1.00  0.00           H  
ATOM   2198  HA3 GLY A 143      50.879   9.693  46.109  1.00  0.00           H  
ATOM   2199  HA2 GLY A 143      51.681   8.896  44.777  1.00  0.00           H  
ATOM   2200  N   ALA A 144      48.919  10.714  44.444  1.00 80.79           N  
ATOM   2201  CA  ALA A 144      47.687  10.925  43.709  1.00 80.79           C  
ATOM   2202  C   ALA A 144      47.910  11.147  42.199  1.00 80.79           C  
ATOM   2203  O   ALA A 144      47.031  10.754  41.440  1.00 80.79           O  
ATOM   2204  CB  ALA A 144      46.950  12.113  44.338  1.00 80.79           C  
ATOM   2205  H   ALA A 144      49.292  11.481  44.993  1.00  0.00           H  
ATOM   2206  HA  ALA A 144      47.059  10.040  43.821  1.00  0.00           H  
ATOM   2207  HB1 ALA A 144      46.018  12.306  43.816  1.00  0.00           H  
ATOM   2208  HB2 ALA A 144      46.704  11.912  45.381  1.00  0.00           H  
ATOM   2209  HB3 ALA A 144      47.546  13.024  44.306  1.00  0.00           H  
ATOM   2210  N   SER A 145      49.037  11.731  41.746  1.00107.26           N  
ATOM   2211  CA  SER A 145      49.352  11.997  40.328  1.00107.26           C  
ATOM   2212  C   SER A 145      49.309  10.733  39.474  1.00107.26           C  
ATOM   2213  O   SER A 145      48.574  10.702  38.488  1.00107.26           O  
ATOM   2214  CB  SER A 145      50.679  12.774  40.130  1.00107.26           C  
ATOM   2215  OG  SER A 145      51.882  12.027  40.131  1.00107.26           O  
ATOM   2216  H   SER A 145      49.654  12.135  42.443  1.00  0.00           H  
ATOM   2217  HA  SER A 145      48.553  12.647  39.967  1.00  0.00           H  
ATOM   2218  HB3 SER A 145      50.743  13.612  40.824  1.00  0.00           H  
ATOM   2219  HB2 SER A 145      50.674  13.199  39.125  1.00  0.00           H  
ATOM   2220  HG  SER A 145      51.956  11.506  40.927  1.00  0.00           H  
ATOM   2221  N   LEU A 146      49.999   9.672  39.926  1.00187.67           N  
ATOM   2222  CA  LEU A 146      49.957   8.342  39.332  1.00187.67           C  
ATOM   2223  C   LEU A 146      48.527   7.841  39.270  1.00187.67           C  
ATOM   2224  O   LEU A 146      48.056   7.502  38.197  1.00187.67           O  
ATOM   2225  CB  LEU A 146      50.842   7.333  40.102  1.00187.67           C  
ATOM   2226  CG  LEU A 146      50.686   5.845  39.675  1.00187.67           C  
ATOM   2227  CD1 LEU A 146      50.905   5.634  38.172  1.00187.67           C  
ATOM   2228  CD2 LEU A 146      51.618   4.918  40.460  1.00187.67           C  
ATOM   2229  H   LEU A 146      50.628   9.830  40.699  1.00  0.00           H  
ATOM   2230  HA  LEU A 146      50.307   8.432  38.304  1.00  0.00           H  
ATOM   2231  HB3 LEU A 146      50.610   7.424  41.159  1.00  0.00           H  
ATOM   2232  HB2 LEU A 146      51.879   7.634  40.019  1.00  0.00           H  
ATOM   2233  HG  LEU A 146      49.674   5.513  39.907  1.00  0.00           H  
ATOM   2234 HD11 LEU A 146      50.757   4.591  37.903  1.00  0.00           H  
ATOM   2235 HD12 LEU A 146      50.228   6.217  37.550  1.00  0.00           H  
ATOM   2236 HD13 LEU A 146      51.915   5.913  37.899  1.00  0.00           H  
ATOM   2237 HD21 LEU A 146      51.421   3.870  40.230  1.00  0.00           H  
ATOM   2238 HD22 LEU A 146      52.657   5.113  40.212  1.00  0.00           H  
ATOM   2239 HD23 LEU A 146      51.499   5.039  41.535  1.00  0.00           H  
ATOM   2240  N   PHE A 147      47.840   7.792  40.408  1.00103.52           N  
ATOM   2241  CA  PHE A 147      46.527   7.173  40.495  1.00103.52           C  
ATOM   2242  C   PHE A 147      45.479   7.965  39.684  1.00103.52           C  
ATOM   2243  O   PHE A 147      44.651   7.359  39.008  1.00103.52           O  
ATOM   2244  CB  PHE A 147      46.163   6.955  41.977  1.00103.52           C  
ATOM   2245  CG  PHE A 147      46.838   5.737  42.616  1.00103.52           C  
ATOM   2246  CD1 PHE A 147      48.241   5.561  42.588  1.00103.52           C  
ATOM   2247  CD2 PHE A 147      46.053   4.763  43.265  1.00103.52           C  
ATOM   2248  CE1 PHE A 147      48.835   4.418  43.157  1.00103.52           C  
ATOM   2249  CE2 PHE A 147      46.640   3.613  43.825  1.00103.52           C  
ATOM   2250  CZ  PHE A 147      48.034   3.436  43.766  1.00103.52           C  
ATOM   2251  H   PHE A 147      48.284   8.140  41.247  1.00  0.00           H  
ATOM   2252  HA  PHE A 147      46.582   6.185  40.037  1.00  0.00           H  
ATOM   2253  HB3 PHE A 147      45.089   6.800  42.053  1.00  0.00           H  
ATOM   2254  HB2 PHE A 147      46.386   7.845  42.566  1.00  0.00           H  
ATOM   2255  HD1 PHE A 147      48.888   6.307  42.161  1.00  0.00           H  
ATOM   2256  HD2 PHE A 147      44.986   4.889  43.326  1.00  0.00           H  
ATOM   2257  HE1 PHE A 147      49.911   4.304  43.149  1.00  0.00           H  
ATOM   2258  HE2 PHE A 147      46.022   2.868  44.303  1.00  0.00           H  
ATOM   2259  HZ  PHE A 147      48.495   2.563  44.206  1.00  0.00           H  
ATOM   2260  N   PHE A 148      45.552   9.304  39.635  1.00168.55           N  
ATOM   2261  CA  PHE A 148      44.698  10.125  38.770  1.00168.55           C  
ATOM   2262  C   PHE A 148      45.057   9.991  37.285  1.00168.55           C  
ATOM   2263  O   PHE A 148      44.150   9.886  36.459  1.00168.55           O  
ATOM   2264  CB  PHE A 148      44.734  11.612  39.172  1.00168.55           C  
ATOM   2265  CG  PHE A 148      43.825  11.919  40.346  1.00168.55           C  
ATOM   2266  CD1 PHE A 148      42.443  11.655  40.257  1.00168.55           C  
ATOM   2267  CD2 PHE A 148      44.352  12.454  41.532  1.00168.55           C  
ATOM   2268  CE1 PHE A 148      41.605  11.884  41.363  1.00168.55           C  
ATOM   2269  CE2 PHE A 148      43.515  12.702  42.632  1.00168.55           C  
ATOM   2270  CZ  PHE A 148      42.140  12.416  42.550  1.00168.55           C  
ATOM   2271  H   PHE A 148      46.261   9.775  40.198  1.00  0.00           H  
ATOM   2272  HA  PHE A 148      43.676   9.763  38.871  1.00  0.00           H  
ATOM   2273  HB3 PHE A 148      44.387  12.235  38.345  1.00  0.00           H  
ATOM   2274  HB2 PHE A 148      45.757  11.936  39.372  1.00  0.00           H  
ATOM   2275  HD1 PHE A 148      42.028  11.259  39.342  1.00  0.00           H  
ATOM   2276  HD2 PHE A 148      45.404  12.671  41.590  1.00  0.00           H  
ATOM   2277  HE1 PHE A 148      40.552  11.653  41.289  1.00  0.00           H  
ATOM   2278  HE2 PHE A 148      43.943  13.116  43.529  1.00  0.00           H  
ATOM   2279  HZ  PHE A 148      41.494  12.598  43.392  1.00  0.00           H  
ATOM   2280  N   LEU A 149      46.347   9.898  36.940  1.00158.80           N  
ATOM   2281  CA  LEU A 149      46.811   9.594  35.589  1.00158.80           C  
ATOM   2282  C   LEU A 149      46.305   8.204  35.175  1.00158.80           C  
ATOM   2283  O   LEU A 149      45.624   8.064  34.166  1.00158.80           O  
ATOM   2284  CB  LEU A 149      48.356   9.711  35.524  1.00158.80           C  
ATOM   2285  CG  LEU A 149      48.960   9.492  34.117  1.00158.80           C  
ATOM   2286  CD1 LEU A 149      50.077  10.490  33.780  1.00158.80           C  
ATOM   2287  CD2 LEU A 149      49.429   8.039  33.903  1.00158.80           C  
ATOM   2288  H   LEU A 149      47.062  10.005  37.655  1.00  0.00           H  
ATOM   2289  HA  LEU A 149      46.378  10.335  34.915  1.00  0.00           H  
ATOM   2290  HB3 LEU A 149      48.841   9.045  36.240  1.00  0.00           H  
ATOM   2291  HB2 LEU A 149      48.604  10.715  35.868  1.00  0.00           H  
ATOM   2292  HG  LEU A 149      48.177   9.713  33.402  1.00  0.00           H  
ATOM   2293 HD11 LEU A 149      49.990  10.837  32.751  1.00  0.00           H  
ATOM   2294 HD12 LEU A 149      50.051  11.382  34.402  1.00  0.00           H  
ATOM   2295 HD13 LEU A 149      51.065  10.048  33.885  1.00  0.00           H  
ATOM   2296 HD21 LEU A 149      50.309   7.817  34.502  1.00  0.00           H  
ATOM   2297 HD22 LEU A 149      48.666   7.313  34.169  1.00  0.00           H  
ATOM   2298 HD23 LEU A 149      49.686   7.842  32.866  1.00  0.00           H  
ATOM   2299  N   LEU A 150      46.582   7.192  36.002  1.00159.10           N  
ATOM   2300  CA  LEU A 150      46.214   5.787  35.873  1.00159.10           C  
ATOM   2301  C   LEU A 150      44.688   5.631  35.710  1.00159.10           C  
ATOM   2302  O   LEU A 150      44.261   4.899  34.823  1.00159.10           O  
ATOM   2303  CB  LEU A 150      46.838   5.032  37.079  1.00159.10           C  
ATOM   2304  CG  LEU A 150      46.912   3.485  37.150  1.00159.10           C  
ATOM   2305  CD1 LEU A 150      45.706   2.708  36.611  1.00159.10           C  
ATOM   2306  CD2 LEU A 150      48.236   2.951  36.603  1.00159.10           C  
ATOM   2307  H   LEU A 150      47.133   7.434  36.829  1.00  0.00           H  
ATOM   2308  HA  LEU A 150      46.685   5.427  34.961  1.00  0.00           H  
ATOM   2309  HB3 LEU A 150      46.381   5.412  37.984  1.00  0.00           H  
ATOM   2310  HB2 LEU A 150      47.875   5.356  37.153  1.00  0.00           H  
ATOM   2311  HG  LEU A 150      46.974   3.251  38.206  1.00  0.00           H  
ATOM   2312 HD11 LEU A 150      45.770   1.654  36.883  1.00  0.00           H  
ATOM   2313 HD12 LEU A 150      44.768   3.084  37.016  1.00  0.00           H  
ATOM   2314 HD13 LEU A 150      45.662   2.771  35.528  1.00  0.00           H  
ATOM   2315 HD21 LEU A 150      48.230   1.864  36.513  1.00  0.00           H  
ATOM   2316 HD22 LEU A 150      48.440   3.385  35.633  1.00  0.00           H  
ATOM   2317 HD23 LEU A 150      49.067   3.218  37.255  1.00  0.00           H  
ATOM   2318  N   SER A 151      43.847   6.343  36.475  1.00 72.19           N  
ATOM   2319  CA  SER A 151      42.387   6.337  36.316  1.00 72.19           C  
ATOM   2320  C   SER A 151      41.933   6.790  34.906  1.00 72.19           C  
ATOM   2321  O   SER A 151      41.223   6.048  34.218  1.00 72.19           O  
ATOM   2322  CB  SER A 151      41.729   7.131  37.466  1.00 72.19           C  
ATOM   2323  OG  SER A 151      41.951   8.522  37.407  1.00 72.19           O  
ATOM   2324  H   SER A 151      44.236   6.886  37.240  1.00  0.00           H  
ATOM   2325  HA  SER A 151      42.070   5.300  36.435  1.00  0.00           H  
ATOM   2326  HB3 SER A 151      42.055   6.766  38.439  1.00  0.00           H  
ATOM   2327  HB2 SER A 151      40.651   6.977  37.430  1.00  0.00           H  
ATOM   2328  HG  SER A 151      42.879   8.706  37.307  1.00  0.00           H  
ATOM   2329  N   LEU A 152      42.426   7.946  34.425  1.00 81.09           N  
ATOM   2330  CA  LEU A 152      42.155   8.464  33.079  1.00 81.09           C  
ATOM   2331  C   LEU A 152      42.794   7.568  32.011  1.00 81.09           C  
ATOM   2332  O   LEU A 152      42.218   7.370  30.943  1.00 81.09           O  
ATOM   2333  CB  LEU A 152      42.698   9.910  32.932  1.00 81.09           C  
ATOM   2334  CG  LEU A 152      42.616  10.531  31.501  1.00 81.09           C  
ATOM   2335  CD1 LEU A 152      41.172  10.653  30.993  1.00 81.09           C  
ATOM   2336  CD2 LEU A 152      43.403  11.850  31.389  1.00 81.09           C  
ATOM   2337  H   LEU A 152      43.040   8.493  35.020  1.00  0.00           H  
ATOM   2338  HA  LEU A 152      41.075   8.474  32.926  1.00  0.00           H  
ATOM   2339  HB3 LEU A 152      43.739   9.922  33.261  1.00  0.00           H  
ATOM   2340  HB2 LEU A 152      42.170  10.551  33.638  1.00  0.00           H  
ATOM   2341  HG  LEU A 152      43.109   9.878  30.785  1.00  0.00           H  
ATOM   2342 HD11 LEU A 152      41.127  11.212  30.058  1.00  0.00           H  
ATOM   2343 HD12 LEU A 152      40.736   9.673  30.803  1.00  0.00           H  
ATOM   2344 HD13 LEU A 152      40.538  11.152  31.724  1.00  0.00           H  
ATOM   2345 HD21 LEU A 152      43.584  12.104  30.346  1.00  0.00           H  
ATOM   2346 HD22 LEU A 152      42.882  12.691  31.835  1.00  0.00           H  
ATOM   2347 HD23 LEU A 152      44.379  11.773  31.868  1.00  0.00           H  
ATOM   2348  N   LEU A 153      43.995   7.041  32.248  1.00161.02           N  
ATOM   2349  CA  LEU A 153      44.732   6.353  31.201  1.00161.02           C  
ATOM   2350  C   LEU A 153      44.386   4.854  31.163  1.00161.02           C  
ATOM   2351  O   LEU A 153      44.514   4.231  30.113  1.00161.02           O  
ATOM   2352  CB  LEU A 153      46.241   6.671  31.285  1.00161.02           C  
ATOM   2353  CG  LEU A 153      46.602   7.996  30.547  1.00161.02           C  
ATOM   2354  CD1 LEU A 153      46.066   9.268  31.214  1.00161.02           C  
ATOM   2355  CD2 LEU A 153      48.101   8.145  30.304  1.00161.02           C  
ATOM   2356  H   LEU A 153      44.496   7.331  33.091  1.00  0.00           H  
ATOM   2357  HA  LEU A 153      44.406   6.743  30.242  1.00  0.00           H  
ATOM   2358  HB3 LEU A 153      46.789   5.864  30.797  1.00  0.00           H  
ATOM   2359  HB2 LEU A 153      46.598   6.685  32.312  1.00  0.00           H  
ATOM   2360  HG  LEU A 153      46.152   7.941  29.557  1.00  0.00           H  
ATOM   2361 HD11 LEU A 153      46.218  10.151  30.602  1.00  0.00           H  
ATOM   2362 HD12 LEU A 153      45.006   9.205  31.394  1.00  0.00           H  
ATOM   2363 HD13 LEU A 153      46.526   9.452  32.175  1.00  0.00           H  
ATOM   2364 HD21 LEU A 153      48.299   8.732  29.407  1.00  0.00           H  
ATOM   2365 HD22 LEU A 153      48.605   8.644  31.129  1.00  0.00           H  
ATOM   2366 HD23 LEU A 153      48.560   7.172  30.161  1.00  0.00           H  
ATOM   2367  N   CYS A 154      43.814   4.269  32.227  1.00 94.44           N  
ATOM   2368  CA  CYS A 154      43.176   2.951  32.181  1.00 94.44           C  
ATOM   2369  C   CYS A 154      41.783   3.062  31.537  1.00 94.44           C  
ATOM   2370  O   CYS A 154      41.351   2.130  30.859  1.00 94.44           O  
ATOM   2371  CB  CYS A 154      43.101   2.326  33.588  1.00 94.44           C  
ATOM   2372  SG  CYS A 154      43.255   0.518  33.486  1.00 94.44           S  
ATOM   2373  H   CYS A 154      43.786   4.780  33.112  1.00  0.00           H  
ATOM   2374  HA  CYS A 154      43.781   2.301  31.557  1.00  0.00           H  
ATOM   2375  HB3 CYS A 154      42.202   2.623  34.135  1.00  0.00           H  
ATOM   2376  HB2 CYS A 154      43.952   2.635  34.180  1.00  0.00           H  
ATOM   2377  HG  CYS A 154      41.926   0.295  33.516  1.00  0.00           H  
ATOM   2378  N   TYR A 155      41.140   4.238  31.626  1.00164.62           N  
ATOM   2379  CA  TYR A 155      40.020   4.637  30.773  1.00164.62           C  
ATOM   2380  C   TYR A 155      40.510   4.694  29.300  1.00164.62           C  
ATOM   2381  O   TYR A 155      40.027   3.900  28.487  1.00164.62           O  
ATOM   2382  CB  TYR A 155      39.367   5.930  31.360  1.00164.62           C  
ATOM   2383  CG  TYR A 155      38.085   6.534  30.786  1.00164.62           C  
ATOM   2384  CD1 TYR A 155      37.086   7.000  31.672  1.00164.62           C  
ATOM   2385  CD2 TYR A 155      37.927   6.781  29.406  1.00164.62           C  
ATOM   2386  CE1 TYR A 155      35.950   7.680  31.186  1.00164.62           C  
ATOM   2387  CE2 TYR A 155      36.772   7.419  28.917  1.00164.62           C  
ATOM   2388  CZ  TYR A 155      35.784   7.878  29.801  1.00164.62           C  
ATOM   2389  OH  TYR A 155      34.686   8.521  29.301  1.00164.62           O  
ATOM   2390  H   TYR A 155      41.521   4.941  32.248  1.00  0.00           H  
ATOM   2391  HA  TYR A 155      39.281   3.840  30.839  1.00  0.00           H  
ATOM   2392  HB3 TYR A 155      40.061   6.753  31.388  1.00  0.00           H  
ATOM   2393  HB2 TYR A 155      39.169   5.722  32.413  1.00  0.00           H  
ATOM   2394  HD1 TYR A 155      37.212   6.898  32.740  1.00  0.00           H  
ATOM   2395  HD2 TYR A 155      38.704   6.529  28.704  1.00  0.00           H  
ATOM   2396  HE1 TYR A 155      35.216   8.041  31.892  1.00  0.00           H  
ATOM   2397  HE2 TYR A 155      36.661   7.606  27.861  1.00  0.00           H  
ATOM   2398  HH  TYR A 155      34.223   8.983  29.985  1.00  0.00           H  
ATOM   2399  N   ILE A 156      41.489   5.556  28.944  1.00108.37           N  
ATOM   2400  CA  ILE A 156      42.004   5.717  27.569  1.00108.37           C  
ATOM   2401  C   ILE A 156      42.621   4.432  26.955  1.00108.37           C  
ATOM   2402  O   ILE A 156      42.536   4.244  25.743  1.00108.37           O  
ATOM   2403  CB  ILE A 156      42.902   6.989  27.413  1.00108.37           C  
ATOM   2404  CG1 ILE A 156      42.585   7.714  26.080  1.00108.37           C  
ATOM   2405  CG2 ILE A 156      44.411   6.713  27.485  1.00108.37           C  
ATOM   2406  CD1 ILE A 156      43.469   8.937  25.781  1.00108.37           C  
ATOM   2407  H   ILE A 156      41.836   6.206  29.653  1.00  0.00           H  
ATOM   2408  HA  ILE A 156      41.121   5.917  26.974  1.00  0.00           H  
ATOM   2409  HB  ILE A 156      42.658   7.681  28.221  1.00  0.00           H  
ATOM   2410 HG13 ILE A 156      41.541   8.029  26.081  1.00  0.00           H  
ATOM   2411 HG12 ILE A 156      42.690   7.008  25.254  1.00  0.00           H  
ATOM   2412 HG21 ILE A 156      44.982   7.625  27.662  1.00  0.00           H  
ATOM   2413 HG22 ILE A 156      44.646   6.031  28.292  1.00  0.00           H  
ATOM   2414 HG23 ILE A 156      44.789   6.271  26.561  1.00  0.00           H  
ATOM   2415 HD11 ILE A 156      43.226   9.353  24.809  1.00  0.00           H  
ATOM   2416 HD12 ILE A 156      43.346   9.718  26.532  1.00  0.00           H  
ATOM   2417 HD13 ILE A 156      44.528   8.683  25.727  1.00  0.00           H  
ATOM   2418  N   LYS A 157      43.165   3.513  27.767  1.00 97.13           N  
ATOM   2419  CA  LYS A 157      43.699   2.215  27.339  1.00 97.13           C  
ATOM   2420  C   LYS A 157      42.613   1.324  26.731  1.00 97.13           C  
ATOM   2421  O   LYS A 157      42.844   0.617  25.757  1.00 97.13           O  
ATOM   2422  CB  LYS A 157      44.263   1.447  28.561  1.00 97.13           C  
ATOM   2423  CG  LYS A 157      45.760   1.645  28.827  1.00 97.13           C  
ATOM   2424  CD  LYS A 157      46.219   1.206  30.231  1.00 97.13           C  
ATOM   2425  CE  LYS A 157      45.713  -0.183  30.637  1.00 97.13           C  
ATOM   2426  NZ  LYS A 157      46.285  -0.654  31.907  1.00 97.13           N1+
ATOM   2427  H   LYS A 157      43.321   3.795  28.729  1.00  0.00           H  
ATOM   2428  HA  LYS A 157      44.477   2.371  26.588  1.00  0.00           H  
ATOM   2429  HB3 LYS A 157      44.119   0.372  28.424  1.00  0.00           H  
ATOM   2430  HB2 LYS A 157      43.672   1.698  29.439  1.00  0.00           H  
ATOM   2431  HG3 LYS A 157      45.988   2.696  28.721  1.00  0.00           H  
ATOM   2432  HG2 LYS A 157      46.326   1.135  28.049  1.00  0.00           H  
ATOM   2433  HD3 LYS A 157      45.873   1.948  30.949  1.00  0.00           H  
ATOM   2434  HD2 LYS A 157      47.304   1.245  30.289  1.00  0.00           H  
ATOM   2435  HE3 LYS A 157      45.908  -0.916  29.852  1.00  0.00           H  
ATOM   2436  HE2 LYS A 157      44.639  -0.122  30.781  1.00  0.00           H  
ATOM   2437  HZ1 LYS A 157      46.005  -0.022  32.643  1.00  0.00           H  
ATOM   2438  HZ2 LYS A 157      45.905  -1.567  32.110  1.00  0.00           H  
ATOM   2439  HZ3 LYS A 157      47.293  -0.697  31.844  1.00  0.00           H  
ATOM   2440  N   HIS A 158      41.431   1.310  27.353  1.00160.10           N  
ATOM   2441  CA  HIS A 158      40.438   0.269  27.123  1.00160.10           C  
ATOM   2442  C   HIS A 158      39.256   0.775  26.288  1.00160.10           C  
ATOM   2443  O   HIS A 158      38.371  -0.001  25.909  1.00160.10           O  
ATOM   2444  ND1 HIS A 158      41.761  -2.311  28.370  1.00160.10           N  
ATOM   2445  CG  HIS A 158      41.288  -1.170  28.994  1.00160.10           C  
ATOM   2446  CB  HIS A 158      40.101  -0.383  28.472  1.00160.10           C  
ATOM   2447  NE2 HIS A 158      43.110  -1.980  30.096  1.00160.10           N  
ATOM   2448  CD2 HIS A 158      42.155  -0.959  30.043  1.00160.10           C  
ATOM   2449  CE1 HIS A 158      42.806  -2.758  29.068  1.00160.10           C  
ATOM   2450  H   HIS A 158      41.290   1.947  28.131  1.00  0.00           H  
ATOM   2451  HA  HIS A 158      40.861  -0.528  26.517  1.00  0.00           H  
ATOM   2452  HD1 HIS A 158      41.345  -2.790  27.585  1.00  0.00           H  
ATOM   2453  HB3 HIS A 158      39.257  -1.061  28.367  1.00  0.00           H  
ATOM   2454  HB2 HIS A 158      39.808   0.372  29.206  1.00  0.00           H  
ATOM   2455  HD2 HIS A 158      42.151  -0.165  30.773  1.00  0.00           H  
ATOM   2456  HE1 HIS A 158      43.350  -3.662  28.832  1.00  0.00           H  
ATOM   2457  N   CYS A 159      39.321   2.058  25.917  1.00 89.14           N  
ATOM   2458  CA  CYS A 159      38.550   2.850  24.967  1.00 89.14           C  
ATOM   2459  C   CYS A 159      38.227   2.198  23.607  1.00 89.14           C  
ATOM   2460  O   CYS A 159      38.646   2.678  22.561  1.00 89.14           O  
ATOM   2461  CB  CYS A 159      39.234   4.229  24.842  1.00 89.14           C  
ATOM   2462  SG  CYS A 159      38.670   5.309  26.184  1.00 89.14           S  
ATOM   2463  H   CYS A 159      40.115   2.547  26.325  1.00  0.00           H  
ATOM   2464  HA  CYS A 159      37.572   3.008  25.418  1.00  0.00           H  
ATOM   2465  HB3 CYS A 159      38.995   4.730  23.907  1.00  0.00           H  
ATOM   2466  HB2 CYS A 159      40.317   4.139  24.842  1.00  0.00           H  
ATOM   2467  HG  CYS A 159      39.218   4.596  27.190  1.00  0.00           H  
ATOM   2468  N   SER A 160      37.421   1.134  23.603  1.00202.59           N  
ATOM   2469  CA  SER A 160      36.898   0.418  22.438  1.00202.59           C  
ATOM   2470  C   SER A 160      37.699  -0.826  22.024  1.00202.59           C  
ATOM   2471  O   SER A 160      37.525  -1.296  20.899  1.00202.59           O  
ATOM   2472  CB  SER A 160      36.362   1.325  21.296  1.00202.59           C  
ATOM   2473  OG  SER A 160      35.569   0.606  20.364  1.00202.59           O  
ATOM   2474  H   SER A 160      37.244   0.736  24.519  1.00  0.00           H  
ATOM   2475  HA  SER A 160      36.002  -0.032  22.840  1.00  0.00           H  
ATOM   2476  HB3 SER A 160      37.188   1.781  20.745  1.00  0.00           H  
ATOM   2477  HB2 SER A 160      35.746   2.123  21.712  1.00  0.00           H  
ATOM   2478  HG  SER A 160      36.158  -0.091  20.072  1.00  0.00           H  
ATOM   2479  N   THR A 161      38.522  -1.368  22.930  1.00139.71           N  
ATOM   2480  CA  THR A 161      39.287  -2.616  22.796  1.00139.71           C  
ATOM   2481  C   THR A 161      38.477  -3.838  22.280  1.00139.71           C  
ATOM   2482  O   THR A 161      37.272  -3.968  22.532  1.00139.71           O  
ATOM   2483  CB  THR A 161      40.064  -2.873  24.113  1.00139.71           C  
ATOM   2484  OG1 THR A 161      39.238  -2.738  25.263  1.00139.71           O  
ATOM   2485  CG2 THR A 161      41.283  -1.957  24.265  1.00139.71           C  
ATOM   2486  H   THR A 161      38.617  -0.887  23.811  1.00  0.00           H  
ATOM   2487  HA  THR A 161      40.025  -2.418  22.017  1.00  0.00           H  
ATOM   2488  HB  THR A 161      40.428  -3.903  24.107  1.00  0.00           H  
ATOM   2489  HG1 THR A 161      39.026  -1.821  25.408  1.00  0.00           H  
ATOM   2490 HG21 THR A 161      41.825  -2.158  25.189  1.00  0.00           H  
ATOM   2491 HG22 THR A 161      41.993  -2.111  23.452  1.00  0.00           H  
ATOM   2492 HG23 THR A 161      41.013  -0.901  24.250  1.00  0.00           H  
ATOM   2493  N   ARG A 162      39.147  -4.714  21.523  1.00160.43           N  
ATOM   2494  CA  ARG A 162      38.618  -5.889  20.831  1.00160.43           C  
ATOM   2495  C   ARG A 162      39.322  -7.137  21.394  1.00160.43           C  
ATOM   2496  O   ARG A 162      40.366  -7.014  22.029  1.00160.43           O  
ATOM   2497  CB  ARG A 162      38.899  -5.702  19.315  1.00160.43           C  
ATOM   2498  CG  ARG A 162      38.246  -6.739  18.374  1.00160.43           C  
ATOM   2499  CD  ARG A 162      38.554  -6.498  16.886  1.00160.43           C  
ATOM   2500  NE  ARG A 162      37.812  -7.453  16.036  1.00160.43           N  
ATOM   2501  CZ  ARG A 162      36.761  -7.215  15.236  1.00160.43           C  
ATOM   2502  NH1 ARG A 162      36.279  -5.978  15.088  1.00160.43           N  
ATOM   2503  NH2 ARG A 162      36.185  -8.226  14.583  1.00160.43           N1+
ATOM   2504  H   ARG A 162      40.156  -4.657  21.525  1.00  0.00           H  
ATOM   2505  HA  ARG A 162      37.546  -5.984  21.007  1.00  0.00           H  
ATOM   2506  HB3 ARG A 162      39.979  -5.707  19.151  1.00  0.00           H  
ATOM   2507  HB2 ARG A 162      38.562  -4.707  19.019  1.00  0.00           H  
ATOM   2508  HG3 ARG A 162      37.167  -6.731  18.532  1.00  0.00           H  
ATOM   2509  HG2 ARG A 162      38.587  -7.743  18.625  1.00  0.00           H  
ATOM   2510  HD3 ARG A 162      39.622  -6.636  16.709  1.00  0.00           H  
ATOM   2511  HD2 ARG A 162      38.335  -5.468  16.609  1.00  0.00           H  
ATOM   2512  HE  ARG A 162      38.223  -8.382  16.050  1.00  0.00           H  
ATOM   2513 HH12 ARG A 162      35.508  -5.777  14.463  1.00  0.00           H  
ATOM   2514 HH11 ARG A 162      36.778  -5.195  15.477  1.00  0.00           H  
ATOM   2515 HH22 ARG A 162      35.413  -8.100  13.940  1.00  0.00           H  
ATOM   2516 HH21 ARG A 162      36.518  -9.180  14.662  1.00  0.00           H  
ATOM   2517  N   GLY A 163      38.760  -8.323  21.137  1.00 85.43           N  
ATOM   2518  CA  GLY A 163      39.201  -9.604  21.674  1.00 85.43           C  
ATOM   2519  C   GLY A 163      38.233  -9.977  22.791  1.00 85.43           C  
ATOM   2520  O   GLY A 163      37.028  -9.756  22.646  1.00 85.43           O  
ATOM   2521  H   GLY A 163      37.837  -8.348  20.733  1.00  0.00           H  
ATOM   2522  HA3 GLY A 163      40.231  -9.570  22.035  1.00  0.00           H  
ATOM   2523  HA2 GLY A 163      39.150 -10.366  20.897  1.00  0.00           H  
ATOM   2524  N   TYR A 164      38.756 -10.479  23.914  1.00262.45           N  
ATOM   2525  CA  TYR A 164      38.028 -10.572  25.178  1.00262.45           C  
ATOM   2526  C   TYR A 164      37.777  -9.152  25.746  1.00262.45           C  
ATOM   2527  O   TYR A 164      38.323  -8.151  25.268  1.00262.45           O  
ATOM   2528  CB  TYR A 164      38.843 -11.443  26.172  1.00262.45           C  
ATOM   2529  CG  TYR A 164      38.206 -11.604  27.545  1.00262.45           C  
ATOM   2530  CD1 TYR A 164      36.989 -12.306  27.683  1.00262.45           C  
ATOM   2531  CD2 TYR A 164      38.769 -10.959  28.668  1.00262.45           C  
ATOM   2532  CE1 TYR A 164      36.317 -12.315  28.921  1.00262.45           C  
ATOM   2533  CE2 TYR A 164      38.098 -10.972  29.905  1.00262.45           C  
ATOM   2534  CZ  TYR A 164      36.863 -11.638  30.027  1.00262.45           C  
ATOM   2535  OH  TYR A 164      36.181 -11.620  31.205  1.00262.45           O  
ATOM   2536  H   TYR A 164      39.755 -10.604  23.952  1.00  0.00           H  
ATOM   2537  HA  TYR A 164      37.063 -11.048  24.992  1.00  0.00           H  
ATOM   2538  HB3 TYR A 164      39.846 -11.030  26.296  1.00  0.00           H  
ATOM   2539  HB2 TYR A 164      38.980 -12.442  25.754  1.00  0.00           H  
ATOM   2540  HD1 TYR A 164      36.551 -12.823  26.841  1.00  0.00           H  
ATOM   2541  HD2 TYR A 164      39.698 -10.413  28.582  1.00  0.00           H  
ATOM   2542  HE1 TYR A 164      35.379 -12.841  29.025  1.00  0.00           H  
ATOM   2543  HE2 TYR A 164      38.526 -10.444  30.745  1.00  0.00           H  
ATOM   2544  HH  TYR A 164      36.719 -11.435  31.961  1.00  0.00           H  
ATOM   2545  N   SER A 165      36.941  -9.055  26.783  1.00151.59           N  
ATOM   2546  CA  SER A 165      36.662  -7.830  27.508  1.00151.59           C  
ATOM   2547  C   SER A 165      37.892  -7.397  28.328  1.00151.59           C  
ATOM   2548  O   SER A 165      37.971  -7.582  29.540  1.00151.59           O  
ATOM   2549  CB  SER A 165      35.435  -8.047  28.412  1.00151.59           C  
ATOM   2550  OG  SER A 165      34.943  -6.815  28.927  1.00151.59           O  
ATOM   2551  H   SER A 165      36.631  -9.922  27.204  1.00  0.00           H  
ATOM   2552  HA  SER A 165      36.417  -7.051  26.782  1.00  0.00           H  
ATOM   2553  HB3 SER A 165      35.658  -8.733  29.233  1.00  0.00           H  
ATOM   2554  HB2 SER A 165      34.643  -8.521  27.837  1.00  0.00           H  
ATOM   2555  HG  SER A 165      34.159  -7.029  29.420  1.00  0.00           H  
ATOM   2556  N   ALA A 166      38.829  -6.712  27.669  1.00 47.89           N  
ATOM   2557  CA  ALA A 166      39.864  -5.912  28.328  1.00 47.89           C  
ATOM   2558  C   ALA A 166      39.232  -4.688  29.034  1.00 47.89           C  
ATOM   2559  O   ALA A 166      39.837  -4.060  29.891  1.00 47.89           O  
ATOM   2560  CB  ALA A 166      40.860  -5.451  27.254  1.00 47.89           C  
ATOM   2561  H   ALA A 166      38.819  -6.780  26.656  1.00  0.00           H  
ATOM   2562  HA  ALA A 166      40.382  -6.524  29.070  1.00  0.00           H  
ATOM   2563  HB1 ALA A 166      41.737  -4.997  27.711  1.00  0.00           H  
ATOM   2564  HB2 ALA A 166      41.217  -6.292  26.659  1.00  0.00           H  
ATOM   2565  HB3 ALA A 166      40.418  -4.726  26.570  1.00  0.00           H  
ATOM   2566  N   ARG A 167      37.980  -4.383  28.689  1.00188.38           N  
ATOM   2567  CA  ARG A 167      37.140  -3.320  29.205  1.00188.38           C  
ATOM   2568  C   ARG A 167      36.683  -3.566  30.647  1.00188.38           C  
ATOM   2569  O   ARG A 167      36.827  -2.666  31.475  1.00188.38           O  
ATOM   2570  CB  ARG A 167      35.921  -3.232  28.281  1.00188.38           C  
ATOM   2571  CG  ARG A 167      36.293  -2.730  26.869  1.00188.38           C  
ATOM   2572  CD  ARG A 167      36.045  -3.738  25.740  1.00188.38           C  
ATOM   2573  NE  ARG A 167      34.619  -3.792  25.385  1.00188.38           N  
ATOM   2574  CZ  ARG A 167      34.078  -4.342  24.290  1.00188.38           C  
ATOM   2575  NH1 ARG A 167      34.836  -4.888  23.339  1.00188.38           N  
ATOM   2576  NH2 ARG A 167      32.755  -4.320  24.132  1.00188.38           N1+
ATOM   2577  H   ARG A 167      37.563  -5.028  28.041  1.00  0.00           H  
ATOM   2578  HA  ARG A 167      37.686  -2.378  29.194  1.00  0.00           H  
ATOM   2579  HB3 ARG A 167      35.221  -2.551  28.756  1.00  0.00           H  
ATOM   2580  HB2 ARG A 167      35.394  -4.187  28.230  1.00  0.00           H  
ATOM   2581  HG3 ARG A 167      37.334  -2.418  26.858  1.00  0.00           H  
ATOM   2582  HG2 ARG A 167      35.758  -1.813  26.648  1.00  0.00           H  
ATOM   2583  HD3 ARG A 167      36.415  -4.731  25.993  1.00  0.00           H  
ATOM   2584  HD2 ARG A 167      36.601  -3.402  24.867  1.00  0.00           H  
ATOM   2585  HE  ARG A 167      34.029  -3.416  26.126  1.00  0.00           H  
ATOM   2586 HH12 ARG A 167      34.485  -5.491  22.612  1.00  0.00           H  
ATOM   2587 HH11 ARG A 167      35.841  -4.681  23.284  1.00  0.00           H  
ATOM   2588 HH22 ARG A 167      32.278  -4.839  23.411  1.00  0.00           H  
ATOM   2589 HH21 ARG A 167      32.164  -3.834  24.828  1.00  0.00           H  
ATOM   2590  N   THR A 168      36.167  -4.767  30.960  1.00107.21           N  
ATOM   2591  CA  THR A 168      35.724  -5.094  32.320  1.00107.21           C  
ATOM   2592  C   THR A 168      36.922  -5.161  33.293  1.00107.21           C  
ATOM   2593  O   THR A 168      36.765  -4.866  34.472  1.00107.21           O  
ATOM   2594  CB  THR A 168      34.872  -6.393  32.316  1.00107.21           C  
ATOM   2595  OG1 THR A 168      34.107  -6.506  33.496  1.00107.21           O  
ATOM   2596  CG2 THR A 168      35.640  -7.713  32.141  1.00107.21           C  
ATOM   2597  H   THR A 168      36.057  -5.476  30.242  1.00  0.00           H  
ATOM   2598  HA  THR A 168      35.080  -4.277  32.656  1.00  0.00           H  
ATOM   2599  HB  THR A 168      34.141  -6.314  31.511  1.00  0.00           H  
ATOM   2600  HG1 THR A 168      34.682  -6.555  34.250  1.00  0.00           H  
ATOM   2601 HG21 THR A 168      34.954  -8.555  32.037  1.00  0.00           H  
ATOM   2602 HG22 THR A 168      36.259  -7.691  31.252  1.00  0.00           H  
ATOM   2603 HG23 THR A 168      36.293  -7.929  32.987  1.00  0.00           H  
ATOM   2604  N   TRP A 169      38.123  -5.475  32.783  1.00 86.09           N  
ATOM   2605  CA  TRP A 169      39.388  -5.368  33.508  1.00 86.09           C  
ATOM   2606  C   TRP A 169      39.743  -3.882  33.686  1.00 86.09           C  
ATOM   2607  O   TRP A 169      39.905  -3.405  34.806  1.00 86.09           O  
ATOM   2608  CB  TRP A 169      40.492  -6.080  32.694  1.00 86.09           C  
ATOM   2609  CG  TRP A 169      41.842  -6.147  33.341  1.00 86.09           C  
ATOM   2610  CD2 TRP A 169      42.305  -7.090  34.350  1.00 86.09           C  
ATOM   2611  CD1 TRP A 169      42.890  -5.329  33.084  1.00 86.09           C  
ATOM   2612  NE1 TRP A 169      43.966  -5.700  33.871  1.00 86.09           N  
ATOM   2613  CE2 TRP A 169      43.662  -6.785  34.668  1.00 86.09           C  
ATOM   2614  CE3 TRP A 169      41.713  -8.181  35.030  1.00 86.09           C  
ATOM   2615  CZ2 TRP A 169      44.395  -7.524  35.613  1.00 86.09           C  
ATOM   2616  CZ3 TRP A 169      42.438  -8.932  35.977  1.00 86.09           C  
ATOM   2617  CH2 TRP A 169      43.777  -8.605  36.269  1.00 86.09           C  
ATOM   2618  H   TRP A 169      38.159  -5.715  31.805  1.00  0.00           H  
ATOM   2619  HA  TRP A 169      39.292  -5.837  34.488  1.00  0.00           H  
ATOM   2620  HB3 TRP A 169      40.620  -5.611  31.720  1.00  0.00           H  
ATOM   2621  HB2 TRP A 169      40.189  -7.106  32.485  1.00  0.00           H  
ATOM   2622  HD1 TRP A 169      42.860  -4.510  32.377  1.00  0.00           H  
ATOM   2623  HE1 TRP A 169      44.856  -5.226  33.873  1.00  0.00           H  
ATOM   2624  HE3 TRP A 169      40.687  -8.442  34.817  1.00  0.00           H  
ATOM   2625  HZ2 TRP A 169      45.423  -7.276  35.835  1.00  0.00           H  
ATOM   2626  HZ3 TRP A 169      41.966  -9.764  36.480  1.00  0.00           H  
ATOM   2627  HH2 TRP A 169      44.328  -9.184  36.996  1.00  0.00           H  
ATOM   2628  N   GLY A 170      39.803  -3.140  32.574  1.00 38.08           N  
ATOM   2629  CA  GLY A 170      40.237  -1.755  32.476  1.00 38.08           C  
ATOM   2630  C   GLY A 170      39.523  -0.773  33.396  1.00 38.08           C  
ATOM   2631  O   GLY A 170      40.178   0.063  34.019  1.00 38.08           O  
ATOM   2632  H   GLY A 170      39.650  -3.607  31.686  1.00  0.00           H  
ATOM   2633  HA3 GLY A 170      40.033  -1.427  31.460  1.00  0.00           H  
ATOM   2634  HA2 GLY A 170      41.313  -1.705  32.641  1.00  0.00           H  
ATOM   2635  N   TRP A 171      38.199  -0.895  33.514  1.00139.69           N  
ATOM   2636  CA  TRP A 171      37.389  -0.003  34.335  1.00139.69           C  
ATOM   2637  C   TRP A 171      37.133  -0.557  35.744  1.00139.69           C  
ATOM   2638  O   TRP A 171      36.800   0.226  36.636  1.00139.69           O  
ATOM   2639  CB  TRP A 171      36.085   0.317  33.586  1.00139.69           C  
ATOM   2640  CG  TRP A 171      36.255   1.474  32.650  1.00139.69           C  
ATOM   2641  CD2 TRP A 171      36.412   1.469  31.200  1.00139.69           C  
ATOM   2642  CD1 TRP A 171      36.383   2.765  33.031  1.00139.69           C  
ATOM   2643  NE1 TRP A 171      36.666   3.547  31.929  1.00139.69           N  
ATOM   2644  CE2 TRP A 171      36.744   2.792  30.781  1.00139.69           C  
ATOM   2645  CE3 TRP A 171      36.323   0.479  30.195  1.00139.69           C  
ATOM   2646  CZ2 TRP A 171      37.048   3.099  29.446  1.00139.69           C  
ATOM   2647  CZ3 TRP A 171      36.581   0.783  28.845  1.00139.69           C  
ATOM   2648  CH2 TRP A 171      36.952   2.091  28.475  1.00139.69           C  
ATOM   2649  H   TRP A 171      37.729  -1.601  32.956  1.00  0.00           H  
ATOM   2650  HA  TRP A 171      37.915   0.940  34.501  1.00  0.00           H  
ATOM   2651  HB3 TRP A 171      35.311   0.592  34.290  1.00  0.00           H  
ATOM   2652  HB2 TRP A 171      35.697  -0.550  33.051  1.00  0.00           H  
ATOM   2653  HD1 TRP A 171      36.326   3.102  34.057  1.00  0.00           H  
ATOM   2654  HE1 TRP A 171      36.828   4.545  31.996  1.00  0.00           H  
ATOM   2655  HE3 TRP A 171      36.036  -0.520  30.479  1.00  0.00           H  
ATOM   2656  HZ2 TRP A 171      37.311   4.105  29.160  1.00  0.00           H  
ATOM   2657  HZ3 TRP A 171      36.492   0.009  28.099  1.00  0.00           H  
ATOM   2658  HH2 TRP A 171      37.145   2.343  27.450  1.00  0.00           H  
ATOM   2659  N   PHE A 172      37.381  -1.853  35.994  1.00 91.31           N  
ATOM   2660  CA  PHE A 172      37.514  -2.408  37.347  1.00 91.31           C  
ATOM   2661  C   PHE A 172      38.797  -1.842  37.976  1.00 91.31           C  
ATOM   2662  O   PHE A 172      38.739  -1.285  39.070  1.00 91.31           O  
ATOM   2663  CB  PHE A 172      37.547  -3.951  37.301  1.00 91.31           C  
ATOM   2664  CG  PHE A 172      37.809  -4.649  38.625  1.00 91.31           C  
ATOM   2665  CD1 PHE A 172      36.788  -4.744  39.591  1.00 91.31           C  
ATOM   2666  CD2 PHE A 172      39.079  -5.203  38.895  1.00 91.31           C  
ATOM   2667  CE1 PHE A 172      37.031  -5.399  40.813  1.00 91.31           C  
ATOM   2668  CE2 PHE A 172      39.330  -5.831  40.130  1.00 91.31           C  
ATOM   2669  CZ  PHE A 172      38.304  -5.933  41.088  1.00 91.31           C  
ATOM   2670  H   PHE A 172      37.668  -2.442  35.227  1.00  0.00           H  
ATOM   2671  HA  PHE A 172      36.663  -2.092  37.955  1.00  0.00           H  
ATOM   2672  HB3 PHE A 172      38.289  -4.296  36.583  1.00  0.00           H  
ATOM   2673  HB2 PHE A 172      36.586  -4.312  36.935  1.00  0.00           H  
ATOM   2674  HD1 PHE A 172      35.816  -4.316  39.404  1.00  0.00           H  
ATOM   2675  HD2 PHE A 172      39.867  -5.143  38.161  1.00  0.00           H  
ATOM   2676  HE1 PHE A 172      36.248  -5.479  41.552  1.00  0.00           H  
ATOM   2677  HE2 PHE A 172      40.308  -6.239  40.342  1.00  0.00           H  
ATOM   2678  HZ  PHE A 172      38.491  -6.413  42.039  1.00  0.00           H  
ATOM   2679  N   LEU A 173      39.915  -1.857  37.225  1.00110.33           N  
ATOM   2680  CA  LEU A 173      41.151  -1.150  37.556  1.00110.33           C  
ATOM   2681  C   LEU A 173      40.897   0.360  37.687  1.00110.33           C  
ATOM   2682  O   LEU A 173      41.274   0.947  38.691  1.00110.33           O  
ATOM   2683  CB  LEU A 173      42.248  -1.425  36.494  1.00110.33           C  
ATOM   2684  CG  LEU A 173      43.195  -2.605  36.804  1.00110.33           C  
ATOM   2685  CD1 LEU A 173      42.495  -3.971  36.768  1.00110.33           C  
ATOM   2686  CD2 LEU A 173      44.392  -2.600  35.841  1.00110.33           C  
ATOM   2687  H   LEU A 173      39.885  -2.360  36.341  1.00  0.00           H  
ATOM   2688  HA  LEU A 173      41.494  -1.500  38.532  1.00  0.00           H  
ATOM   2689  HB3 LEU A 173      42.878  -0.536  36.417  1.00  0.00           H  
ATOM   2690  HB2 LEU A 173      41.803  -1.543  35.506  1.00  0.00           H  
ATOM   2691  HG  LEU A 173      43.588  -2.462  37.813  1.00  0.00           H  
ATOM   2692 HD11 LEU A 173      43.179  -4.772  37.050  1.00  0.00           H  
ATOM   2693 HD12 LEU A 173      41.656  -4.006  37.461  1.00  0.00           H  
ATOM   2694 HD13 LEU A 173      42.123  -4.204  35.771  1.00  0.00           H  
ATOM   2695 HD21 LEU A 173      45.073  -3.420  36.069  1.00  0.00           H  
ATOM   2696 HD22 LEU A 173      44.062  -2.714  34.807  1.00  0.00           H  
ATOM   2697 HD23 LEU A 173      44.957  -1.670  35.921  1.00  0.00           H  
ATOM   2698  N   GLY A 174      40.217   0.979  36.713  1.00113.96           N  
ATOM   2699  CA  GLY A 174      39.931   2.415  36.685  1.00113.96           C  
ATOM   2700  C   GLY A 174      39.157   2.935  37.906  1.00113.96           C  
ATOM   2701  O   GLY A 174      39.587   3.897  38.538  1.00113.96           O  
ATOM   2702  H   GLY A 174      40.002   0.445  35.877  1.00  0.00           H  
ATOM   2703  HA3 GLY A 174      39.358   2.642  35.786  1.00  0.00           H  
ATOM   2704  HA2 GLY A 174      40.870   2.966  36.604  1.00  0.00           H  
ATOM   2705  N   SER A 175      38.050   2.285  38.281  1.00113.90           N  
ATOM   2706  CA  SER A 175      37.200   2.685  39.406  1.00113.90           C  
ATOM   2707  C   SER A 175      37.769   2.172  40.746  1.00113.90           C  
ATOM   2708  O   SER A 175      37.734   2.876  41.761  1.00113.90           O  
ATOM   2709  CB  SER A 175      35.804   2.094  39.157  1.00113.90           C  
ATOM   2710  OG  SER A 175      34.833   2.550  40.075  1.00113.90           O  
ATOM   2711  H   SER A 175      37.744   1.493  37.725  1.00  0.00           H  
ATOM   2712  HA  SER A 175      37.111   3.771  39.433  1.00  0.00           H  
ATOM   2713  HB3 SER A 175      35.838   1.003  39.178  1.00  0.00           H  
ATOM   2714  HB2 SER A 175      35.468   2.386  38.160  1.00  0.00           H  
ATOM   2715  HG  SER A 175      34.622   1.838  40.675  1.00  0.00           H  
ATOM   2716  N   GLY A 176      38.392   0.987  40.731  1.00106.68           N  
ATOM   2717  CA  GLY A 176      39.084   0.377  41.865  1.00106.68           C  
ATOM   2718  C   GLY A 176      40.350   1.114  42.287  1.00106.68           C  
ATOM   2719  O   GLY A 176      40.867   0.877  43.375  1.00106.68           O  
ATOM   2720  H   GLY A 176      38.423   0.453  39.866  1.00  0.00           H  
ATOM   2721  HA3 GLY A 176      39.379  -0.633  41.587  1.00  0.00           H  
ATOM   2722  HA2 GLY A 176      38.414   0.313  42.723  1.00  0.00           H  
ATOM   2723  N   LEU A 177      40.802   2.056  41.459  1.00197.76           N  
ATOM   2724  CA  LEU A 177      41.907   2.949  41.714  1.00197.76           C  
ATOM   2725  C   LEU A 177      41.461   4.420  41.703  1.00197.76           C  
ATOM   2726  O   LEU A 177      42.182   5.234  42.264  1.00197.76           O  
ATOM   2727  CB  LEU A 177      43.155   2.512  40.922  1.00197.76           C  
ATOM   2728  CG  LEU A 177      44.198   3.581  40.582  1.00197.76           C  
ATOM   2729  CD1 LEU A 177      45.576   2.937  40.416  1.00197.76           C  
ATOM   2730  CD2 LEU A 177      43.767   4.381  39.347  1.00197.76           C  
ATOM   2731  H   LEU A 177      40.389   2.079  40.536  1.00  0.00           H  
ATOM   2732  HA  LEU A 177      42.209   2.813  42.750  1.00  0.00           H  
ATOM   2733  HB3 LEU A 177      42.875   2.033  39.992  1.00  0.00           H  
ATOM   2734  HB2 LEU A 177      43.628   1.716  41.498  1.00  0.00           H  
ATOM   2735  HG  LEU A 177      44.292   4.279  41.404  1.00  0.00           H  
ATOM   2736 HD11 LEU A 177      46.343   3.694  40.255  1.00  0.00           H  
ATOM   2737 HD12 LEU A 177      45.869   2.387  41.311  1.00  0.00           H  
ATOM   2738 HD13 LEU A 177      45.579   2.232  39.586  1.00  0.00           H  
ATOM   2739 HD21 LEU A 177      43.068   5.170  39.615  1.00  0.00           H  
ATOM   2740 HD22 LEU A 177      44.616   4.868  38.892  1.00  0.00           H  
ATOM   2741 HD23 LEU A 177      43.290   3.763  38.586  1.00  0.00           H  
ATOM   2742  N   CYS A 178      40.225   4.766  41.298  1.00128.85           N  
ATOM   2743  CA  CYS A 178      39.570   6.031  41.678  1.00128.85           C  
ATOM   2744  C   CYS A 178      39.343   6.061  43.202  1.00128.85           C  
ATOM   2745  O   CYS A 178      39.664   7.043  43.872  1.00128.85           O  
ATOM   2746  CB  CYS A 178      38.212   6.211  40.972  1.00128.85           C  
ATOM   2747  SG  CYS A 178      38.441   6.676  39.239  1.00128.85           S  
ATOM   2748  H   CYS A 178      39.693   4.107  40.750  1.00  0.00           H  
ATOM   2749  HA  CYS A 178      40.221   6.866  41.415  1.00  0.00           H  
ATOM   2750  HB3 CYS A 178      37.652   7.025  41.433  1.00  0.00           H  
ATOM   2751  HB2 CYS A 178      37.578   5.330  41.049  1.00  0.00           H  
ATOM   2752  HG  CYS A 178      39.053   5.539  38.859  1.00  0.00           H  
ATOM   2753  N   ALA A 179      38.918   4.919  43.763  1.00271.79           N  
ATOM   2754  CA  ALA A 179      38.894   4.642  45.196  1.00271.79           C  
ATOM   2755  C   ALA A 179      40.312   4.621  45.813  1.00271.79           C  
ATOM   2756  O   ALA A 179      40.481   4.927  46.997  1.00271.79           O  
ATOM   2757  CB  ALA A 179      38.207   3.288  45.398  1.00271.79           C  
ATOM   2758  H   ALA A 179      38.641   4.169  43.136  1.00  0.00           H  
ATOM   2759  HA  ALA A 179      38.306   5.416  45.688  1.00  0.00           H  
ATOM   2760  HB1 ALA A 179      38.119   3.041  46.454  1.00  0.00           H  
ATOM   2761  HB2 ALA A 179      37.196   3.310  44.992  1.00  0.00           H  
ATOM   2762  HB3 ALA A 179      38.746   2.475  44.908  1.00  0.00           H  
ATOM   2763  N   GLY A 180      41.328   4.325  44.990  1.00266.31           N  
ATOM   2764  CA  GLY A 180      42.753   4.347  45.312  1.00266.31           C  
ATOM   2765  C   GLY A 180      43.329   5.770  45.372  1.00266.31           C  
ATOM   2766  O   GLY A 180      44.051   6.078  46.319  1.00266.31           O  
ATOM   2767  H   GLY A 180      41.078   4.147  44.026  1.00  0.00           H  
ATOM   2768  HA3 GLY A 180      43.298   3.780  44.559  1.00  0.00           H  
ATOM   2769  HA2 GLY A 180      42.930   3.841  46.263  1.00  0.00           H  
ATOM   2770  N   CYS A 181      42.942   6.672  44.453  1.00137.10           N  
ATOM   2771  CA  CYS A 181      43.282   8.109  44.440  1.00137.10           C  
ATOM   2772  C   CYS A 181      42.954   8.777  45.782  1.00137.10           C  
ATOM   2773  O   CYS A 181      43.720   9.577  46.321  1.00137.10           O  
ATOM   2774  CB  CYS A 181      42.490   8.874  43.352  1.00137.10           C  
ATOM   2775  SG  CYS A 181      42.718   8.270  41.665  1.00137.10           S  
ATOM   2776  H   CYS A 181      42.460   6.312  43.628  1.00  0.00           H  
ATOM   2777  HA  CYS A 181      44.352   8.204  44.249  1.00  0.00           H  
ATOM   2778  HB3 CYS A 181      42.784   9.922  43.357  1.00  0.00           H  
ATOM   2779  HB2 CYS A 181      41.420   8.853  43.557  1.00  0.00           H  
ATOM   2780  HG  CYS A 181      43.816   8.977  41.372  1.00  0.00           H  
ATOM   2781  N   SER A 182      41.802   8.391  46.336  1.00119.08           N  
ATOM   2782  CA  SER A 182      41.309   8.813  47.627  1.00119.08           C  
ATOM   2783  C   SER A 182      41.848   7.964  48.796  1.00119.08           C  
ATOM   2784  O   SER A 182      41.534   8.293  49.938  1.00119.08           O  
ATOM   2785  CB  SER A 182      39.772   8.739  47.568  1.00119.08           C  
ATOM   2786  OG  SER A 182      39.292   7.491  47.105  1.00119.08           O  
ATOM   2787  H   SER A 182      41.202   7.773  45.801  1.00  0.00           H  
ATOM   2788  HA  SER A 182      41.610   9.843  47.818  1.00  0.00           H  
ATOM   2789  HB3 SER A 182      39.391   9.508  46.896  1.00  0.00           H  
ATOM   2790  HB2 SER A 182      39.335   8.956  48.544  1.00  0.00           H  
ATOM   2791  HG  SER A 182      39.839   6.758  47.387  1.00  0.00           H  
ATOM   2792  N   MET A 183      42.657   6.915  48.575  1.00138.98           N  
ATOM   2793  CA  MET A 183      43.426   6.258  49.634  1.00138.98           C  
ATOM   2794  C   MET A 183      44.803   6.933  49.792  1.00138.98           C  
ATOM   2795  O   MET A 183      45.484   6.610  50.756  1.00138.98           O  
ATOM   2796  CB  MET A 183      43.716   4.768  49.328  1.00138.98           C  
ATOM   2797  CG  MET A 183      42.564   3.771  49.467  1.00138.98           C  
ATOM   2798  SD  MET A 183      43.151   2.100  49.899  1.00138.98           S  
ATOM   2799  CE  MET A 183      43.910   1.584  48.327  1.00138.98           C  
ATOM   2800  H   MET A 183      42.914   6.678  47.618  1.00  0.00           H  
ATOM   2801  HA  MET A 183      42.910   6.323  50.593  1.00  0.00           H  
ATOM   2802  HB3 MET A 183      44.423   4.433  50.085  1.00  0.00           H  
ATOM   2803  HB2 MET A 183      44.222   4.643  48.373  1.00  0.00           H  
ATOM   2804  HG3 MET A 183      41.980   3.722  48.550  1.00  0.00           H  
ATOM   2805  HG2 MET A 183      41.884   4.098  50.252  1.00  0.00           H  
ATOM   2806  HE1 MET A 183      44.291   0.565  48.400  1.00  0.00           H  
ATOM   2807  HE2 MET A 183      43.195   1.616  47.505  1.00  0.00           H  
ATOM   2808  HE3 MET A 183      44.743   2.232  48.070  1.00  0.00           H  
ATOM   2809  N   LEU A 184      45.218   7.831  48.886  1.00224.20           N  
ATOM   2810  CA  LEU A 184      46.486   8.560  48.921  1.00224.20           C  
ATOM   2811  C   LEU A 184      46.234   9.928  49.577  1.00224.20           C  
ATOM   2812  O   LEU A 184      46.046   9.966  50.786  1.00224.20           O  
ATOM   2813  CB  LEU A 184      47.048   8.658  47.487  1.00224.20           C  
ATOM   2814  CG  LEU A 184      47.612   7.302  47.017  1.00224.20           C  
ATOM   2815  CD1 LEU A 184      47.385   7.081  45.526  1.00224.20           C  
ATOM   2816  CD2 LEU A 184      49.099   7.136  47.381  1.00224.20           C  
ATOM   2817  H   LEU A 184      44.611   8.006  48.098  1.00  0.00           H  
ATOM   2818  HA  LEU A 184      47.214   8.044  49.551  1.00  0.00           H  
ATOM   2819  HB3 LEU A 184      47.838   9.410  47.418  1.00  0.00           H  
ATOM   2820  HB2 LEU A 184      46.259   8.990  46.810  1.00  0.00           H  
ATOM   2821  HG  LEU A 184      47.055   6.500  47.499  1.00  0.00           H  
ATOM   2822 HD11 LEU A 184      46.380   6.706  45.335  1.00  0.00           H  
ATOM   2823 HD12 LEU A 184      47.498   7.996  44.953  1.00  0.00           H  
ATOM   2824 HD13 LEU A 184      48.090   6.346  45.135  1.00  0.00           H  
ATOM   2825 HD21 LEU A 184      49.723   7.839  46.831  1.00  0.00           H  
ATOM   2826 HD22 LEU A 184      49.272   7.292  48.443  1.00  0.00           H  
ATOM   2827 HD23 LEU A 184      49.458   6.133  47.134  1.00  0.00           H  
ATOM   2828  N   TRP A 185      46.187  11.050  48.847  1.00225.52           N  
ATOM   2829  CA  TRP A 185      45.740  12.321  49.441  1.00225.52           C  
ATOM   2830  C   TRP A 185      44.209  12.417  49.315  1.00225.52           C  
ATOM   2831  O   TRP A 185      43.523  12.630  50.313  1.00225.52           O  
ATOM   2832  CB  TRP A 185      46.384  13.557  48.745  1.00225.52           C  
ATOM   2833  CG  TRP A 185      46.214  14.888  49.453  1.00225.52           C  
ATOM   2834  CD2 TRP A 185      47.251  15.805  49.923  1.00225.52           C  
ATOM   2835  CD1 TRP A 185      45.046  15.468  49.826  1.00225.52           C  
ATOM   2836  NE1 TRP A 185      45.281  16.646  50.501  1.00225.52           N  
ATOM   2837  CE2 TRP A 185      46.631  16.908  50.591  1.00225.52           C  
ATOM   2838  CE3 TRP A 185      48.660  15.790  49.906  1.00225.52           C  
ATOM   2839  CZ2 TRP A 185      47.370  17.958  51.166  1.00225.52           C  
ATOM   2840  CZ3 TRP A 185      49.406  16.789  50.556  1.00225.52           C  
ATOM   2841  CH2 TRP A 185      48.775  17.894  51.152  1.00225.52           C  
ATOM   2842  H   TRP A 185      46.356  10.987  47.856  1.00  0.00           H  
ATOM   2843  HA  TRP A 185      46.010  12.374  50.499  1.00  0.00           H  
ATOM   2844  HB3 TRP A 185      46.048  13.663  47.711  1.00  0.00           H  
ATOM   2845  HB2 TRP A 185      47.458  13.378  48.673  1.00  0.00           H  
ATOM   2846  HD1 TRP A 185      44.065  15.053  49.667  1.00  0.00           H  
ATOM   2847  HE1 TRP A 185      44.531  17.154  50.968  1.00  0.00           H  
ATOM   2848  HE3 TRP A 185      49.170  14.970  49.434  1.00  0.00           H  
ATOM   2849  HZ2 TRP A 185      46.866  18.784  51.649  1.00  0.00           H  
ATOM   2850  HZ3 TRP A 185      50.469  16.685  50.631  1.00  0.00           H  
ATOM   2851  HH2 TRP A 185      49.369  18.658  51.635  1.00  0.00           H  
ATOM   2852  N   LYS A 186      43.701  12.399  48.075  1.00429.37           N  
ATOM   2853  CA  LYS A 186      42.606  13.275  47.671  1.00429.37           C  
ATOM   2854  C   LYS A 186      41.237  12.991  48.327  1.00429.37           C  
ATOM   2855  O   LYS A 186      40.469  12.133  47.887  1.00429.37           O  
ATOM   2856  CB  LYS A 186      42.512  13.298  46.126  1.00429.37           C  
ATOM   2857  CG  LYS A 186      42.651  14.713  45.510  1.00429.37           C  
ATOM   2858  CD  LYS A 186      41.581  15.725  45.968  1.00429.37           C  
ATOM   2859  CE  LYS A 186      41.560  17.025  45.134  1.00429.37           C  
ATOM   2860  NZ  LYS A 186      40.200  17.354  44.674  1.00429.37           N1+
ATOM   2861  H   LYS A 186      44.299  12.053  47.341  1.00  0.00           H  
ATOM   2862  HA  LYS A 186      42.911  14.273  47.985  1.00  0.00           H  
ATOM   2863  HB3 LYS A 186      41.579  12.858  45.786  1.00  0.00           H  
ATOM   2864  HB2 LYS A 186      43.274  12.653  45.689  1.00  0.00           H  
ATOM   2865  HG3 LYS A 186      42.576  14.619  44.426  1.00  0.00           H  
ATOM   2866  HG2 LYS A 186      43.652  15.110  45.700  1.00  0.00           H  
ATOM   2867  HD3 LYS A 186      41.737  15.989  47.017  1.00  0.00           H  
ATOM   2868  HD2 LYS A 186      40.609  15.236  45.927  1.00  0.00           H  
ATOM   2869  HE3 LYS A 186      42.207  16.940  44.261  1.00  0.00           H  
ATOM   2870  HE2 LYS A 186      41.943  17.863  45.719  1.00  0.00           H  
ATOM   2871  HZ1 LYS A 186      40.238  18.147  44.017  1.00  0.00           H  
ATOM   2872  HZ2 LYS A 186      39.800  16.592  44.157  1.00  0.00           H  
ATOM   2873  HZ3 LYS A 186      39.596  17.616  45.437  1.00  0.00           H  
ATOM   2874  N   GLU A 187      40.898  13.822  49.318  1.00423.70           N  
ATOM   2875  CA  GLU A 187      39.558  14.105  49.835  1.00423.70           C  
ATOM   2876  C   GLU A 187      38.668  14.618  48.682  1.00423.70           C  
ATOM   2877  O   GLU A 187      39.097  15.481  47.911  1.00423.70           O  
ATOM   2878  CB  GLU A 187      39.669  15.127  51.002  1.00423.70           C  
ATOM   2879  CG  GLU A 187      40.899  16.070  50.894  1.00423.70           C  
ATOM   2880  CD  GLU A 187      40.801  17.193  51.883  1.00423.70           C  
ATOM   2881  OE1 GLU A 187      41.765  17.752  52.429  1.00423.70           O  
ATOM   2882  OE2 GLU A 187      40.013  18.115  51.579  1.00423.70           O1-
ATOM   2883  H   GLU A 187      41.623  14.415  49.691  1.00  0.00           H  
ATOM   2884  HA  GLU A 187      39.135  13.176  50.223  1.00  0.00           H  
ATOM   2885  HB3 GLU A 187      39.785  14.582  51.943  1.00  0.00           H  
ATOM   2886  HB2 GLU A 187      38.718  15.672  51.128  1.00  0.00           H  
ATOM   2887  HG3 GLU A 187      40.884  16.576  49.922  1.00  0.00           H  
ATOM   2888  HG2 GLU A 187      41.848  15.524  50.992  1.00  0.00           H  
ATOM   2889  N   GLN A 188      37.506  13.980  48.481  1.00432.04           N  
ATOM   2890  CA  GLN A 188      36.528  14.185  47.396  1.00432.04           C  
ATOM   2891  C   GLN A 188      36.958  13.604  46.031  1.00432.04           C  
ATOM   2892  O   GLN A 188      36.187  13.630  45.074  1.00432.04           O  
ATOM   2893  CB  GLN A 188      36.048  15.658  47.289  1.00432.04           C  
ATOM   2894  CG  GLN A 188      35.496  16.265  48.599  1.00432.04           C  
ATOM   2895  CD  GLN A 188      34.366  15.451  49.223  1.00432.04           C  
ATOM   2896  OE1 GLN A 188      33.628  14.754  48.532  1.00432.04           O  
ATOM   2897  NE2 GLN A 188      34.257  15.471  50.539  1.00432.04           N  
ATOM   2898  H   GLN A 188      37.215  13.330  49.194  1.00  0.00           H  
ATOM   2899  HA  GLN A 188      35.672  13.570  47.670  1.00  0.00           H  
ATOM   2900  HB3 GLN A 188      35.265  15.720  46.530  1.00  0.00           H  
ATOM   2901  HB2 GLN A 188      36.852  16.295  46.920  1.00  0.00           H  
ATOM   2902  HG3 GLN A 188      35.122  17.272  48.407  1.00  0.00           H  
ATOM   2903  HG2 GLN A 188      36.300  16.378  49.327  1.00  0.00           H  
ATOM   2904 HE22 GLN A 188      33.489  14.990  50.969  1.00  0.00           H  
ATOM   2905 HE21 GLN A 188      34.891  16.044  51.136  1.00  0.00           H  
ATOM   2906  N   GLY A 189      38.190  13.074  45.959  1.00149.07           N  
ATOM   2907  CA  GLY A 189      39.019  12.723  44.803  1.00149.07           C  
ATOM   2908  C   GLY A 189      38.341  12.395  43.476  1.00149.07           C  
ATOM   2909  O   GLY A 189      38.630  13.038  42.469  1.00149.07           O  
ATOM   2910  H   GLY A 189      38.684  13.063  46.840  1.00  0.00           H  
ATOM   2911  HA3 GLY A 189      39.631  11.861  45.071  1.00  0.00           H  
ATOM   2912  HA2 GLY A 189      39.702  13.551  44.622  1.00  0.00           H  
ATOM   2913  N   VAL A 190      37.425  11.420  43.491  1.00 82.88           N  
ATOM   2914  CA  VAL A 190      36.670  10.884  42.357  1.00 82.88           C  
ATOM   2915  C   VAL A 190      35.928  11.979  41.543  1.00 82.88           C  
ATOM   2916  O   VAL A 190      35.719  11.798  40.341  1.00 82.88           O  
ATOM   2917  CB  VAL A 190      35.731   9.756  42.886  1.00 82.88           C  
ATOM   2918  CG1 VAL A 190      35.039   8.967  41.754  1.00 82.88           C  
ATOM   2919  CG2 VAL A 190      36.455   8.764  43.825  1.00 82.88           C  
ATOM   2920  H   VAL A 190      37.188  11.033  44.389  1.00  0.00           H  
ATOM   2921  HA  VAL A 190      37.400  10.427  41.683  1.00  0.00           H  
ATOM   2922  HB  VAL A 190      34.948  10.240  43.474  1.00  0.00           H  
ATOM   2923 HG11 VAL A 190      34.424   8.158  42.149  1.00  0.00           H  
ATOM   2924 HG12 VAL A 190      34.380   9.598  41.156  1.00  0.00           H  
ATOM   2925 HG13 VAL A 190      35.767   8.521  41.076  1.00  0.00           H  
ATOM   2926 HG21 VAL A 190      35.819   7.919  44.083  1.00  0.00           H  
ATOM   2927 HG22 VAL A 190      37.357   8.368  43.363  1.00  0.00           H  
ATOM   2928 HG23 VAL A 190      36.751   9.224  44.767  1.00  0.00           H  
ATOM   2929  N   THR A 191      35.581  13.120  42.162  1.00152.22           N  
ATOM   2930  CA  THR A 191      34.944  14.268  41.518  1.00152.22           C  
ATOM   2931  C   THR A 191      35.618  14.732  40.207  1.00152.22           C  
ATOM   2932  O   THR A 191      34.925  15.046  39.241  1.00152.22           O  
ATOM   2933  CB  THR A 191      34.732  15.386  42.558  1.00152.22           C  
ATOM   2934  OG1 THR A 191      33.819  16.327  42.039  1.00152.22           O  
ATOM   2935  CG2 THR A 191      36.016  16.113  43.014  1.00152.22           C  
ATOM   2936  H   THR A 191      35.807  13.227  43.152  1.00  0.00           H  
ATOM   2937  HA  THR A 191      33.945  13.939  41.234  1.00  0.00           H  
ATOM   2938  HB  THR A 191      34.259  14.950  43.439  1.00  0.00           H  
ATOM   2939  HG1 THR A 191      34.293  16.973  41.531  1.00  0.00           H  
ATOM   2940 HG21 THR A 191      35.810  16.773  43.860  1.00  0.00           H  
ATOM   2941 HG22 THR A 191      36.784  15.411  43.341  1.00  0.00           H  
ATOM   2942 HG23 THR A 191      36.464  16.721  42.225  1.00  0.00           H  
ATOM   2943  N   VAL A 192      36.958  14.719  40.143  1.00135.86           N  
ATOM   2944  CA  VAL A 192      37.725  15.212  38.993  1.00135.86           C  
ATOM   2945  C   VAL A 192      37.602  14.296  37.744  1.00135.86           C  
ATOM   2946  O   VAL A 192      37.755  14.783  36.623  1.00135.86           O  
ATOM   2947  CB  VAL A 192      39.202  15.495  39.395  1.00135.86           C  
ATOM   2948  CG1 VAL A 192      39.299  16.389  40.647  1.00135.86           C  
ATOM   2949  CG2 VAL A 192      40.083  14.250  39.544  1.00135.86           C  
ATOM   2950  H   VAL A 192      37.468  14.400  40.955  1.00  0.00           H  
ATOM   2951  HA  VAL A 192      37.304  16.184  38.732  1.00  0.00           H  
ATOM   2952  HB  VAL A 192      39.635  16.083  38.583  1.00  0.00           H  
ATOM   2953 HG11 VAL A 192      40.327  16.721  40.802  1.00  0.00           H  
ATOM   2954 HG12 VAL A 192      38.688  17.288  40.540  1.00  0.00           H  
ATOM   2955 HG13 VAL A 192      38.980  15.865  41.549  1.00  0.00           H  
ATOM   2956 HG21 VAL A 192      41.041  14.493  40.003  1.00  0.00           H  
ATOM   2957 HG22 VAL A 192      39.600  13.487  40.151  1.00  0.00           H  
ATOM   2958 HG23 VAL A 192      40.306  13.815  38.571  1.00  0.00           H  
ATOM   2959  N   LEU A 193      37.253  13.007  37.912  1.00101.14           N  
ATOM   2960  CA  LEU A 193      36.964  12.083  36.803  1.00101.14           C  
ATOM   2961  C   LEU A 193      35.502  12.239  36.353  1.00101.14           C  
ATOM   2962  O   LEU A 193      35.192  12.125  35.169  1.00101.14           O  
ATOM   2963  CB  LEU A 193      37.132  10.608  37.256  1.00101.14           C  
ATOM   2964  CG  LEU A 193      38.576  10.073  37.309  1.00101.14           C  
ATOM   2965  CD1 LEU A 193      39.303  10.196  35.958  1.00101.14           C  
ATOM   2966  CD2 LEU A 193      39.397  10.665  38.462  1.00101.14           C  
ATOM   2967  H   LEU A 193      37.095  12.671  38.855  1.00  0.00           H  
ATOM   2968  HA  LEU A 193      37.599  12.296  35.942  1.00  0.00           H  
ATOM   2969  HB3 LEU A 193      36.598   9.961  36.561  1.00  0.00           H  
ATOM   2970  HB2 LEU A 193      36.648  10.447  38.217  1.00  0.00           H  
ATOM   2971  HG  LEU A 193      38.496   9.008  37.514  1.00  0.00           H  
ATOM   2972 HD11 LEU A 193      40.231   9.628  35.947  1.00  0.00           H  
ATOM   2973 HD12 LEU A 193      38.689   9.823  35.137  1.00  0.00           H  
ATOM   2974 HD13 LEU A 193      39.566  11.230  35.741  1.00  0.00           H  
ATOM   2975 HD21 LEU A 193      39.740  11.671  38.226  1.00  0.00           H  
ATOM   2976 HD22 LEU A 193      38.827  10.707  39.389  1.00  0.00           H  
ATOM   2977 HD23 LEU A 193      40.278  10.055  38.653  1.00  0.00           H  
ATOM   2978  N   ALA A 194      34.590  12.506  37.298  1.00 42.15           N  
ATOM   2979  CA  ALA A 194      33.159  12.657  37.055  1.00 42.15           C  
ATOM   2980  C   ALA A 194      32.863  13.923  36.239  1.00 42.15           C  
ATOM   2981  O   ALA A 194      32.136  13.854  35.255  1.00 42.15           O  
ATOM   2982  CB  ALA A 194      32.420  12.709  38.402  1.00 42.15           C  
ATOM   2983  H   ALA A 194      34.922  12.614  38.246  1.00  0.00           H  
ATOM   2984  HA  ALA A 194      32.812  11.788  36.491  1.00  0.00           H  
ATOM   2985  HB1 ALA A 194      31.345  12.774  38.252  1.00  0.00           H  
ATOM   2986  HB2 ALA A 194      32.611  11.813  38.990  1.00  0.00           H  
ATOM   2987  HB3 ALA A 194      32.717  13.567  38.999  1.00  0.00           H  
ATOM   2988  N   VAL A 195      33.469  15.061  36.590  1.00 95.35           N  
ATOM   2989  CA  VAL A 195      33.293  16.354  35.921  1.00 95.35           C  
ATOM   2990  C   VAL A 195      33.821  16.351  34.472  1.00 95.35           C  
ATOM   2991  O   VAL A 195      33.188  16.906  33.571  1.00 95.35           O  
ATOM   2992  CB  VAL A 195      33.970  17.450  36.792  1.00 95.35           C  
ATOM   2993  CG1 VAL A 195      35.478  17.269  36.995  1.00 95.35           C  
ATOM   2994  CG2 VAL A 195      33.723  18.861  36.273  1.00 95.35           C  
ATOM   2995  H   VAL A 195      34.058  15.033  37.418  1.00  0.00           H  
ATOM   2996  HA  VAL A 195      32.227  16.557  35.887  1.00  0.00           H  
ATOM   2997  HB  VAL A 195      33.507  17.402  37.774  1.00  0.00           H  
ATOM   2998 HG11 VAL A 195      35.849  17.906  37.794  1.00  0.00           H  
ATOM   2999 HG12 VAL A 195      35.709  16.249  37.244  1.00  0.00           H  
ATOM   3000 HG13 VAL A 195      36.058  17.500  36.107  1.00  0.00           H  
ATOM   3001 HG21 VAL A 195      34.071  19.627  36.964  1.00  0.00           H  
ATOM   3002 HG22 VAL A 195      34.212  19.026  35.315  1.00  0.00           H  
ATOM   3003 HG23 VAL A 195      32.668  19.011  36.115  1.00  0.00           H  
ATOM   3004  N   SER A 196      34.968  15.701  34.249  1.00 48.13           N  
ATOM   3005  CA  SER A 196      35.635  15.629  32.951  1.00 48.13           C  
ATOM   3006  C   SER A 196      35.000  14.560  32.041  1.00 48.13           C  
ATOM   3007  O   SER A 196      34.975  14.711  30.812  1.00 48.13           O  
ATOM   3008  CB  SER A 196      37.120  15.335  33.204  1.00 48.13           C  
ATOM   3009  OG  SER A 196      37.307  14.182  34.004  1.00 48.13           O  
ATOM   3010  H   SER A 196      35.393  15.191  35.013  1.00  0.00           H  
ATOM   3011  HA  SER A 196      35.553  16.585  32.438  1.00  0.00           H  
ATOM   3012  HB3 SER A 196      37.605  16.179  33.693  1.00  0.00           H  
ATOM   3013  HB2 SER A 196      37.631  15.200  32.251  1.00  0.00           H  
ATOM   3014  HG  SER A 196      37.477  14.439  34.914  1.00  0.00           H  
ATOM   3015  N   ALA A 197      34.391  13.527  32.646  1.00 50.29           N  
ATOM   3016  CA  ALA A 197      33.425  12.649  32.002  1.00 50.29           C  
ATOM   3017  C   ALA A 197      32.181  13.453  31.600  1.00 50.29           C  
ATOM   3018  O   ALA A 197      31.881  13.494  30.413  1.00 50.29           O  
ATOM   3019  CB  ALA A 197      33.052  11.468  32.912  1.00 50.29           C  
ATOM   3020  H   ALA A 197      34.557  13.394  33.640  1.00  0.00           H  
ATOM   3021  HA  ALA A 197      33.885  12.249  31.097  1.00  0.00           H  
ATOM   3022  HB1 ALA A 197      32.314  10.826  32.437  1.00  0.00           H  
ATOM   3023  HB2 ALA A 197      33.925  10.854  33.134  1.00  0.00           H  
ATOM   3024  HB3 ALA A 197      32.635  11.791  33.863  1.00  0.00           H  
ATOM   3025  N   VAL A 198      31.496  14.125  32.544  1.00109.19           N  
ATOM   3026  CA  VAL A 198      30.317  14.982  32.325  1.00109.19           C  
ATOM   3027  C   VAL A 198      30.509  16.032  31.213  1.00109.19           C  
ATOM   3028  O   VAL A 198      29.627  16.185  30.376  1.00109.19           O  
ATOM   3029  CB  VAL A 198      29.770  15.553  33.664  1.00109.19           C  
ATOM   3030  CG1 VAL A 198      28.728  16.679  33.485  1.00109.19           C  
ATOM   3031  CG2 VAL A 198      29.128  14.441  34.518  1.00109.19           C  
ATOM   3032  H   VAL A 198      31.819  14.041  33.509  1.00  0.00           H  
ATOM   3033  HA  VAL A 198      29.527  14.339  31.949  1.00  0.00           H  
ATOM   3034  HB  VAL A 198      30.608  15.969  34.223  1.00  0.00           H  
ATOM   3035 HG11 VAL A 198      28.253  16.936  34.432  1.00  0.00           H  
ATOM   3036 HG12 VAL A 198      29.176  17.592  33.090  1.00  0.00           H  
ATOM   3037 HG13 VAL A 198      27.936  16.374  32.799  1.00  0.00           H  
ATOM   3038 HG21 VAL A 198      28.912  14.794  35.527  1.00  0.00           H  
ATOM   3039 HG22 VAL A 198      28.187  14.104  34.081  1.00  0.00           H  
ATOM   3040 HG23 VAL A 198      29.763  13.562  34.609  1.00  0.00           H  
ATOM   3041  N   TYR A 199      31.663  16.706  31.137  1.00143.70           N  
ATOM   3042  CA  TYR A 199      31.981  17.618  30.031  1.00143.70           C  
ATOM   3043  C   TYR A 199      31.959  16.860  28.684  1.00143.70           C  
ATOM   3044  O   TYR A 199      31.286  17.261  27.733  1.00143.70           O  
ATOM   3045  CB  TYR A 199      33.351  18.277  30.297  1.00143.70           C  
ATOM   3046  CG  TYR A 199      33.809  19.274  29.241  1.00143.70           C  
ATOM   3047  CD1 TYR A 199      33.371  20.614  29.295  1.00143.70           C  
ATOM   3048  CD2 TYR A 199      34.656  18.861  28.189  1.00143.70           C  
ATOM   3049  CE1 TYR A 199      33.771  21.534  28.306  1.00143.70           C  
ATOM   3050  CE2 TYR A 199      35.060  19.781  27.205  1.00143.70           C  
ATOM   3051  CZ  TYR A 199      34.617  21.116  27.259  1.00143.70           C  
ATOM   3052  OH  TYR A 199      35.002  21.991  26.285  1.00143.70           O  
ATOM   3053  H   TYR A 199      32.319  16.604  31.906  1.00  0.00           H  
ATOM   3054  HA  TYR A 199      31.213  18.394  29.995  1.00  0.00           H  
ATOM   3055  HB3 TYR A 199      34.114  17.508  30.408  1.00  0.00           H  
ATOM   3056  HB2 TYR A 199      33.321  18.797  31.256  1.00  0.00           H  
ATOM   3057  HD1 TYR A 199      32.714  20.943  30.086  1.00  0.00           H  
ATOM   3058  HD2 TYR A 199      34.981  17.834  28.116  1.00  0.00           H  
ATOM   3059  HE1 TYR A 199      33.414  22.553  28.358  1.00  0.00           H  
ATOM   3060  HE2 TYR A 199      35.697  19.461  26.393  1.00  0.00           H  
ATOM   3061  HH  TYR A 199      34.649  22.861  26.388  1.00  0.00           H  
ATOM   3062  N   ASP A 200      32.636  15.706  28.652  1.00 87.11           N  
ATOM   3063  CA  ASP A 200      32.780  14.837  27.487  1.00 87.11           C  
ATOM   3064  C   ASP A 200      31.466  14.204  27.004  1.00 87.11           C  
ATOM   3065  O   ASP A 200      31.283  14.095  25.789  1.00 87.11           O  
ATOM   3066  CB  ASP A 200      33.822  13.738  27.785  1.00 87.11           C  
ATOM   3067  CG  ASP A 200      35.207  14.166  27.329  1.00 87.11           C  
ATOM   3068  OD1 ASP A 200      35.554  14.084  26.150  1.00 87.11           O  
ATOM   3069  OD2 ASP A 200      36.010  14.607  28.338  1.00 87.11           O  
ATOM   3070  H   ASP A 200      33.016  15.383  29.533  1.00  0.00           H  
ATOM   3071  HA  ASP A 200      33.137  15.453  26.661  1.00  0.00           H  
ATOM   3072  HB3 ASP A 200      33.589  12.827  27.231  1.00  0.00           H  
ATOM   3073  HB2 ASP A 200      33.836  13.444  28.832  1.00  0.00           H  
ATOM   3074  HD2 ASP A 200      35.604  14.635  29.208  1.00  0.00           H  
ATOM   3075  N   VAL A 201      30.560  13.806  27.919  1.00110.42           N  
ATOM   3076  CA  VAL A 201      29.289  13.141  27.584  1.00110.42           C  
ATOM   3077  C   VAL A 201      28.393  14.035  26.712  1.00110.42           C  
ATOM   3078  O   VAL A 201      27.656  13.521  25.871  1.00110.42           O  
ATOM   3079  CB  VAL A 201      28.499  12.637  28.839  1.00110.42           C  
ATOM   3080  CG1 VAL A 201      29.375  11.967  29.905  1.00110.42           C  
ATOM   3081  CG2 VAL A 201      27.541  13.654  29.503  1.00110.42           C  
ATOM   3082  H   VAL A 201      30.797  13.922  28.902  1.00  0.00           H  
ATOM   3083  HA  VAL A 201      29.556  12.268  26.986  1.00  0.00           H  
ATOM   3084  HB  VAL A 201      27.851  11.845  28.459  1.00  0.00           H  
ATOM   3085 HG11 VAL A 201      28.904  11.081  30.323  1.00  0.00           H  
ATOM   3086 HG12 VAL A 201      30.349  11.687  29.518  1.00  0.00           H  
ATOM   3087 HG13 VAL A 201      29.549  12.628  30.744  1.00  0.00           H  
ATOM   3088 HG21 VAL A 201      27.235  13.347  30.501  1.00  0.00           H  
ATOM   3089 HG22 VAL A 201      28.000  14.631  29.610  1.00  0.00           H  
ATOM   3090 HG23 VAL A 201      26.633  13.799  28.915  1.00  0.00           H  
ATOM   3091  N   PHE A 202      28.478  15.352  26.942  1.00 50.71           N  
ATOM   3092  CA  PHE A 202      27.703  16.377  26.271  1.00 50.71           C  
ATOM   3093  C   PHE A 202      28.429  16.852  25.011  1.00 50.71           C  
ATOM   3094  O   PHE A 202      27.850  16.716  23.940  1.00 50.71           O  
ATOM   3095  CB  PHE A 202      27.468  17.572  27.223  1.00 50.71           C  
ATOM   3096  CG  PHE A 202      26.367  17.334  28.246  1.00 50.71           C  
ATOM   3097  CD1 PHE A 202      26.650  17.350  29.627  1.00 50.71           C  
ATOM   3098  CD2 PHE A 202      25.042  17.116  27.813  1.00 50.71           C  
ATOM   3099  CE1 PHE A 202      25.624  17.123  30.565  1.00 50.71           C  
ATOM   3100  CE2 PHE A 202      24.014  16.898  28.750  1.00 50.71           C  
ATOM   3101  CZ  PHE A 202      24.305  16.896  30.127  1.00 50.71           C  
ATOM   3102  H   PHE A 202      29.109  15.649  27.674  1.00  0.00           H  
ATOM   3103  HA  PHE A 202      26.740  15.969  25.956  1.00  0.00           H  
ATOM   3104  HB3 PHE A 202      27.170  18.451  26.649  1.00  0.00           H  
ATOM   3105  HB2 PHE A 202      28.395  17.851  27.728  1.00  0.00           H  
ATOM   3106  HD1 PHE A 202      27.652  17.546  29.977  1.00  0.00           H  
ATOM   3107  HD2 PHE A 202      24.804  17.123  26.758  1.00  0.00           H  
ATOM   3108  HE1 PHE A 202      25.847  17.136  31.622  1.00  0.00           H  
ATOM   3109  HE2 PHE A 202      23.000  16.744  28.411  1.00  0.00           H  
ATOM   3110  HZ  PHE A 202      23.516  16.734  30.847  1.00  0.00           H  
ATOM   3111  N   VAL A 203      29.669  17.375  25.082  1.00105.13           N  
ATOM   3112  CA  VAL A 203      30.288  18.060  23.929  1.00105.13           C  
ATOM   3113  C   VAL A 203      30.495  17.155  22.696  1.00105.13           C  
ATOM   3114  O   VAL A 203      30.394  17.626  21.567  1.00105.13           O  
ATOM   3115  CB  VAL A 203      31.609  18.772  24.324  1.00105.13           C  
ATOM   3116  CG1 VAL A 203      31.388  19.843  25.407  1.00105.13           C  
ATOM   3117  CG2 VAL A 203      32.760  17.825  24.708  1.00105.13           C  
ATOM   3118  H   VAL A 203      30.154  17.415  25.973  1.00  0.00           H  
ATOM   3119  HA  VAL A 203      29.585  18.834  23.611  1.00  0.00           H  
ATOM   3120  HB  VAL A 203      31.945  19.312  23.436  1.00  0.00           H  
ATOM   3121 HG11 VAL A 203      32.300  20.415  25.580  1.00  0.00           H  
ATOM   3122 HG12 VAL A 203      30.616  20.551  25.105  1.00  0.00           H  
ATOM   3123 HG13 VAL A 203      31.086  19.413  26.360  1.00  0.00           H  
ATOM   3124 HG21 VAL A 203      33.641  18.384  25.024  1.00  0.00           H  
ATOM   3125 HG22 VAL A 203      32.473  17.172  25.524  1.00  0.00           H  
ATOM   3126 HG23 VAL A 203      33.069  17.196  23.873  1.00  0.00           H  
ATOM   3127  N   PHE A 204      30.744  15.855  22.906  1.00100.17           N  
ATOM   3128  CA  PHE A 204      30.875  14.878  21.825  1.00100.17           C  
ATOM   3129  C   PHE A 204      29.559  14.094  21.628  1.00100.17           C  
ATOM   3130  O   PHE A 204      29.412  13.358  20.653  1.00100.17           O  
ATOM   3131  CB  PHE A 204      32.009  13.888  22.200  1.00100.17           C  
ATOM   3132  CG  PHE A 204      32.664  13.239  20.990  1.00100.17           C  
ATOM   3133  CD1 PHE A 204      32.080  12.114  20.371  1.00100.17           C  
ATOM   3134  CD2 PHE A 204      33.809  13.830  20.418  1.00100.17           C  
ATOM   3135  CE1 PHE A 204      32.589  11.624  19.157  1.00100.17           C  
ATOM   3136  CE2 PHE A 204      34.337  13.328  19.215  1.00100.17           C  
ATOM   3137  CZ  PHE A 204      33.715  12.237  18.579  1.00100.17           C  
ATOM   3138  H   PHE A 204      30.804  15.533  23.864  1.00  0.00           H  
ATOM   3139  HA  PHE A 204      31.129  15.373  20.885  1.00  0.00           H  
ATOM   3140  HB3 PHE A 204      31.653  13.118  22.886  1.00  0.00           H  
ATOM   3141  HB2 PHE A 204      32.791  14.417  22.748  1.00  0.00           H  
ATOM   3142  HD1 PHE A 204      31.182  11.685  20.784  1.00  0.00           H  
ATOM   3143  HD2 PHE A 204      34.258  14.701  20.875  1.00  0.00           H  
ATOM   3144  HE1 PHE A 204      32.085  10.819  18.650  1.00  0.00           H  
ATOM   3145  HE2 PHE A 204      35.193  13.814  18.766  1.00  0.00           H  
ATOM   3146  HZ  PHE A 204      34.091  11.888  17.636  1.00  0.00           H  
ATOM   3147  N   HIS A 205      28.617  14.177  22.581  1.00 97.63           N  
ATOM   3148  CA  HIS A 205      27.390  13.372  22.663  1.00 97.63           C  
ATOM   3149  C   HIS A 205      27.706  11.882  22.937  1.00 97.63           C  
ATOM   3150  O   HIS A 205      26.897  10.988  22.677  1.00 97.63           O  
ATOM   3151  ND1 HIS A 205      26.627  16.130  21.051  1.00 97.63           N  
ATOM   3152  CG  HIS A 205      25.876  15.023  21.413  1.00 97.63           C  
ATOM   3153  CB  HIS A 205      26.427  13.616  21.476  1.00 97.63           C  
ATOM   3154  NE2 HIS A 205      24.610  16.902  21.554  1.00 97.63           N  
ATOM   3155  CD2 HIS A 205      24.627  15.517  21.718  1.00 97.63           C  
ATOM   3156  CE1 HIS A 205      25.843  17.203  21.167  1.00 97.63           C  
ATOM   3157  H   HIS A 205      28.687  14.934  23.253  1.00  0.00           H  
ATOM   3158  HA  HIS A 205      26.858  13.725  23.545  1.00  0.00           H  
ATOM   3159  HD1 HIS A 205      27.611  16.162  20.826  1.00  0.00           H  
ATOM   3160  HB3 HIS A 205      25.566  12.952  21.573  1.00  0.00           H  
ATOM   3161  HB2 HIS A 205      26.884  13.365  20.519  1.00  0.00           H  
ATOM   3162  HD2 HIS A 205      23.747  14.992  22.062  1.00  0.00           H  
ATOM   3163  HE1 HIS A 205      26.179  18.213  20.977  1.00  0.00           H  
ATOM   3164  N   ARG A 206      28.916  11.594  23.436  1.00131.25           N  
ATOM   3165  CA  ARG A 206      29.443  10.276  23.738  1.00131.25           C  
ATOM   3166  C   ARG A 206      30.499  10.322  24.843  1.00131.25           C  
ATOM   3167  O   ARG A 206      31.331  11.220  24.867  1.00131.25           O  
ATOM   3168  CB  ARG A 206      30.036   9.565  22.517  1.00131.25           C  
ATOM   3169  CG  ARG A 206      29.109   9.281  21.311  1.00131.25           C  
ATOM   3170  CD  ARG A 206      29.709   8.289  20.289  1.00131.25           C  
ATOM   3171  NE  ARG A 206      30.690   7.401  20.955  1.00131.25           N  
ATOM   3172  CZ  ARG A 206      32.024   7.530  20.898  1.00131.25           C  
ATOM   3173  NH1 ARG A 206      32.629   8.178  19.910  1.00131.25           N  
ATOM   3174  NH2 ARG A 206      32.789   7.023  21.859  1.00131.25           N1+
ATOM   3175  H   ARG A 206      29.493  12.385  23.694  1.00  0.00           H  
ATOM   3176  HA  ARG A 206      28.625   9.658  24.084  1.00  0.00           H  
ATOM   3177  HB3 ARG A 206      30.369   8.624  22.944  1.00  0.00           H  
ATOM   3178  HB2 ARG A 206      30.942  10.073  22.189  1.00  0.00           H  
ATOM   3179  HG3 ARG A 206      28.883  10.224  20.807  1.00  0.00           H  
ATOM   3180  HG2 ARG A 206      28.146   8.913  21.660  1.00  0.00           H  
ATOM   3181  HD3 ARG A 206      30.173   8.846  19.476  1.00  0.00           H  
ATOM   3182  HD2 ARG A 206      28.911   7.699  19.834  1.00  0.00           H  
ATOM   3183  HE  ARG A 206      30.282   6.924  21.754  1.00  0.00           H  
ATOM   3184 HH12 ARG A 206      33.685   8.249  19.872  1.00  0.00           H  
ATOM   3185 HH11 ARG A 206      32.116   8.732  19.247  1.00  0.00           H  
ATOM   3186 HH22 ARG A 206      33.774   7.260  21.796  1.00  0.00           H  
ATOM   3187 HH21 ARG A 206      32.431   7.019  22.828  1.00  0.00           H  
ATOM   3188  N   LEU A 207      30.546   9.255  25.648  1.00204.70           N  
ATOM   3189  CA  LEU A 207      31.698   8.839  26.447  1.00204.70           C  
ATOM   3190  C   LEU A 207      32.521   7.835  25.607  1.00204.70           C  
ATOM   3191  O   LEU A 207      32.194   7.530  24.449  1.00204.70           O  
ATOM   3192  CB  LEU A 207      31.198   8.045  27.688  1.00204.70           C  
ATOM   3193  CG  LEU A 207      30.330   8.827  28.684  1.00204.70           C  
ATOM   3194  CD1 LEU A 207      28.858   8.916  28.265  1.00204.70           C  
ATOM   3195  CD2 LEU A 207      30.423   8.225  30.093  1.00204.70           C  
ATOM   3196  H   LEU A 207      29.822   8.569  25.545  1.00  0.00           H  
ATOM   3197  HA  LEU A 207      32.318   9.691  26.739  1.00  0.00           H  
ATOM   3198  HB3 LEU A 207      32.073   7.717  28.249  1.00  0.00           H  
ATOM   3199  HB2 LEU A 207      30.683   7.132  27.393  1.00  0.00           H  
ATOM   3200  HG  LEU A 207      30.750   9.825  28.734  1.00  0.00           H  
ATOM   3201 HD11 LEU A 207      28.251   9.327  29.068  1.00  0.00           H  
ATOM   3202 HD12 LEU A 207      28.715   9.573  27.412  1.00  0.00           H  
ATOM   3203 HD13 LEU A 207      28.449   7.934  28.038  1.00  0.00           H  
ATOM   3204 HD21 LEU A 207      29.826   8.794  30.808  1.00  0.00           H  
ATOM   3205 HD22 LEU A 207      30.063   7.195  30.116  1.00  0.00           H  
ATOM   3206 HD23 LEU A 207      31.447   8.238  30.463  1.00  0.00           H  
ATOM   3207  N   LYS A 208      33.536   7.220  26.226  1.00215.88           N  
ATOM   3208  CA  LYS A 208      34.322   6.125  25.670  1.00215.88           C  
ATOM   3209  C   LYS A 208      34.509   4.961  26.673  1.00215.88           C  
ATOM   3210  O   LYS A 208      35.258   4.033  26.368  1.00215.88           O  
ATOM   3211  CB  LYS A 208      35.581   6.702  24.999  1.00215.88           C  
ATOM   3212  CG  LYS A 208      36.341   5.818  23.989  1.00215.88           C  
ATOM   3213  CD  LYS A 208      35.828   5.728  22.548  1.00215.88           C  
ATOM   3214  CE  LYS A 208      36.912   5.094  21.634  1.00215.88           C  
ATOM   3215  NZ  LYS A 208      36.871   5.565  20.243  1.00215.88           N1+
ATOM   3216  H   LYS A 208      33.816   7.573  27.137  1.00  0.00           H  
ATOM   3217  HA  LYS A 208      33.751   5.666  24.864  1.00  0.00           H  
ATOM   3218  HB3 LYS A 208      36.266   6.941  25.810  1.00  0.00           H  
ATOM   3219  HB2 LYS A 208      35.352   7.657  24.527  1.00  0.00           H  
ATOM   3220  HG3 LYS A 208      36.491   4.818  24.385  1.00  0.00           H  
ATOM   3221  HG2 LYS A 208      37.326   6.279  23.926  1.00  0.00           H  
ATOM   3222  HD3 LYS A 208      35.592   6.739  22.229  1.00  0.00           H  
ATOM   3223  HD2 LYS A 208      34.899   5.158  22.511  1.00  0.00           H  
ATOM   3224  HE3 LYS A 208      36.824   4.017  21.654  1.00  0.00           H  
ATOM   3225  HE2 LYS A 208      37.914   5.342  21.990  1.00  0.00           H  
ATOM   3226  HZ1 LYS A 208      37.035   6.598  20.341  1.00  0.00           H  
ATOM   3227  HZ2 LYS A 208      37.635   5.210  19.687  1.00  0.00           H  
ATOM   3228  HZ3 LYS A 208      35.980   5.476  19.793  1.00  0.00           H  
ATOM   3229  N   ILE A 209      33.762   4.951  27.797  1.00 76.08           N  
ATOM   3230  CA  ILE A 209      33.650   3.858  28.786  1.00 76.08           C  
ATOM   3231  C   ILE A 209      33.000   2.620  28.124  1.00 76.08           C  
ATOM   3232  O   ILE A 209      31.803   2.380  28.252  1.00 76.08           O  
ATOM   3233  CB  ILE A 209      32.859   4.304  30.058  1.00 76.08           C  
ATOM   3234  CG1 ILE A 209      33.371   5.628  30.658  1.00 76.08           C  
ATOM   3235  CG2 ILE A 209      32.882   3.212  31.153  1.00 76.08           C  
ATOM   3236  CD1 ILE A 209      32.629   6.089  31.925  1.00 76.08           C  
ATOM   3237  H   ILE A 209      33.196   5.761  27.988  1.00  0.00           H  
ATOM   3238  HA  ILE A 209      34.646   3.590  29.105  1.00  0.00           H  
ATOM   3239  HB  ILE A 209      31.819   4.468  29.777  1.00  0.00           H  
ATOM   3240 HG13 ILE A 209      33.281   6.419  29.919  1.00  0.00           H  
ATOM   3241 HG12 ILE A 209      34.432   5.520  30.881  1.00  0.00           H  
ATOM   3242 HG21 ILE A 209      32.154   3.423  31.937  1.00  0.00           H  
ATOM   3243 HG22 ILE A 209      32.641   2.221  30.773  1.00  0.00           H  
ATOM   3244 HG23 ILE A 209      33.862   3.141  31.624  1.00  0.00           H  
ATOM   3245 HD11 ILE A 209      32.915   7.104  32.201  1.00  0.00           H  
ATOM   3246 HD12 ILE A 209      31.548   6.075  31.781  1.00  0.00           H  
ATOM   3247 HD13 ILE A 209      32.855   5.455  32.783  1.00  0.00           H  
ATOM   3248  N   LYS A 210      33.751   1.879  27.306  1.00280.46           N  
ATOM   3249  CA  LYS A 210      33.197   0.837  26.463  1.00280.46           C  
ATOM   3250  C   LYS A 210      32.820  -0.398  27.296  1.00280.46           C  
ATOM   3251  O   LYS A 210      33.692  -1.158  27.688  1.00280.46           O  
ATOM   3252  CB  LYS A 210      34.212   0.458  25.357  1.00280.46           C  
ATOM   3253  CG  LYS A 210      33.727  -0.697  24.442  1.00280.46           C  
ATOM   3254  CD  LYS A 210      32.459  -0.419  23.624  1.00280.46           C  
ATOM   3255  CE  LYS A 210      32.648   0.621  22.515  1.00280.46           C  
ATOM   3256  NZ  LYS A 210      31.369   0.916  21.844  1.00280.46           N1+
ATOM   3257  H   LYS A 210      34.725   2.142  27.222  1.00  0.00           H  
ATOM   3258  HA  LYS A 210      32.310   1.236  25.985  1.00  0.00           H  
ATOM   3259  HB3 LYS A 210      35.154   0.173  25.829  1.00  0.00           H  
ATOM   3260  HB2 LYS A 210      34.453   1.343  24.769  1.00  0.00           H  
ATOM   3261  HG3 LYS A 210      33.509  -1.559  25.063  1.00  0.00           H  
ATOM   3262  HG2 LYS A 210      34.523  -1.062  23.801  1.00  0.00           H  
ATOM   3263  HD3 LYS A 210      31.652  -0.130  24.298  1.00  0.00           H  
ATOM   3264  HD2 LYS A 210      32.136  -1.363  23.182  1.00  0.00           H  
ATOM   3265  HE3 LYS A 210      33.371   0.258  21.784  1.00  0.00           H  
ATOM   3266  HE2 LYS A 210      33.051   1.550  22.923  1.00  0.00           H  
ATOM   3267  HZ1 LYS A 210      30.720   1.304  22.513  1.00  0.00           H  
ATOM   3268  HZ2 LYS A 210      31.517   1.575  21.097  1.00  0.00           H  
ATOM   3269  HZ3 LYS A 210      30.949   0.087  21.450  1.00  0.00           H  
ATOM   3270  N   GLN A 211      31.524  -0.669  27.427  1.00258.54           N  
ATOM   3271  CA  GLN A 211      30.991  -1.884  28.029  1.00258.54           C  
ATOM   3272  C   GLN A 211      31.106  -3.071  27.037  1.00258.54           C  
ATOM   3273  O   GLN A 211      31.274  -2.871  25.825  1.00258.54           O  
ATOM   3274  CB  GLN A 211      29.499  -1.604  28.309  1.00258.54           C  
ATOM   3275  CG  GLN A 211      28.923  -2.460  29.447  1.00258.54           C  
ATOM   3276  CD  GLN A 211      27.431  -2.234  29.669  1.00258.54           C  
ATOM   3277  OE1 GLN A 211      26.743  -1.615  28.860  1.00258.54           O  
ATOM   3278  NE2 GLN A 211      26.924  -2.712  30.794  1.00258.54           N  
ATOM   3279  H   GLN A 211      30.865   0.064  27.222  1.00  0.00           H  
ATOM   3280  HA  GLN A 211      31.530  -2.094  28.957  1.00  0.00           H  
ATOM   3281  HB3 GLN A 211      28.907  -1.736  27.401  1.00  0.00           H  
ATOM   3282  HB2 GLN A 211      29.360  -0.560  28.594  1.00  0.00           H  
ATOM   3283  HG3 GLN A 211      29.466  -2.240  30.366  1.00  0.00           H  
ATOM   3284  HG2 GLN A 211      29.080  -3.517  29.266  1.00  0.00           H  
ATOM   3285 HE22 GLN A 211      25.972  -2.484  31.039  1.00  0.00           H  
ATOM   3286 HE21 GLN A 211      27.504  -3.196  31.462  1.00  0.00           H  
ATOM   3287  N   ILE A 212      30.984  -4.314  27.517  1.00132.33           N  
ATOM   3288  CA  ILE A 212      30.526  -5.456  26.718  1.00132.33           C  
ATOM   3289  C   ILE A 212      29.036  -5.647  27.036  1.00132.33           C  
ATOM   3290  O   ILE A 212      28.633  -5.610  28.193  1.00132.33           O  
ATOM   3291  CB  ILE A 212      31.297  -6.764  27.051  1.00132.33           C  
ATOM   3292  CG1 ILE A 212      31.519  -7.034  28.559  1.00132.33           C  
ATOM   3293  CG2 ILE A 212      32.620  -6.837  26.269  1.00132.33           C  
ATOM   3294  CD1 ILE A 212      31.719  -8.523  28.877  1.00132.33           C  
ATOM   3295  H   ILE A 212      30.802  -4.406  28.510  1.00  0.00           H  
ATOM   3296  HA  ILE A 212      30.611  -5.257  25.651  1.00  0.00           H  
ATOM   3297  HB  ILE A 212      30.688  -7.588  26.670  1.00  0.00           H  
ATOM   3298 HG13 ILE A 212      30.661  -6.708  29.145  1.00  0.00           H  
ATOM   3299 HG12 ILE A 212      32.355  -6.443  28.927  1.00  0.00           H  
ATOM   3300 HG21 ILE A 212      33.103  -7.804  26.396  1.00  0.00           H  
ATOM   3301 HG22 ILE A 212      32.450  -6.732  25.200  1.00  0.00           H  
ATOM   3302 HG23 ILE A 212      33.322  -6.066  26.588  1.00  0.00           H  
ATOM   3303 HD11 ILE A 212      31.958  -8.669  29.931  1.00  0.00           H  
ATOM   3304 HD12 ILE A 212      30.809  -9.089  28.672  1.00  0.00           H  
ATOM   3305 HD13 ILE A 212      32.515  -8.978  28.291  1.00  0.00           H  
ATOM   3306  N   LEU A 213      28.221  -5.822  25.998  1.00251.30           N  
ATOM   3307  CA  LEU A 213      26.785  -6.047  26.070  1.00251.30           C  
ATOM   3308  C   LEU A 213      26.470  -6.792  24.763  1.00251.30           C  
ATOM   3309  O   LEU A 213      26.932  -6.314  23.718  1.00251.30           O  
ATOM   3310  CB  LEU A 213      26.077  -4.671  26.230  1.00251.30           C  
ATOM   3311  CG  LEU A 213      24.620  -4.660  26.744  1.00251.30           C  
ATOM   3312  CD1 LEU A 213      23.592  -5.213  25.743  1.00251.30           C  
ATOM   3313  CD2 LEU A 213      24.473  -5.278  28.144  1.00251.30           C  
ATOM   3314  H   LEU A 213      28.593  -5.879  25.062  1.00  0.00           H  
ATOM   3315  HA  LEU A 213      26.592  -6.675  26.939  1.00  0.00           H  
ATOM   3316  HB3 LEU A 213      26.128  -4.125  25.288  1.00  0.00           H  
ATOM   3317  HB2 LEU A 213      26.650  -4.065  26.935  1.00  0.00           H  
ATOM   3318  HG  LEU A 213      24.370  -3.605  26.867  1.00  0.00           H  
ATOM   3319 HD11 LEU A 213      22.577  -5.014  26.087  1.00  0.00           H  
ATOM   3320 HD12 LEU A 213      23.702  -4.753  24.762  1.00  0.00           H  
ATOM   3321 HD13 LEU A 213      23.669  -6.291  25.614  1.00  0.00           H  
ATOM   3322 HD21 LEU A 213      24.648  -6.353  28.150  1.00  0.00           H  
ATOM   3323 HD22 LEU A 213      25.177  -4.829  28.847  1.00  0.00           H  
ATOM   3324 HD23 LEU A 213      23.471  -5.114  28.543  1.00  0.00           H  
ATOM   3325  N   PRO A 214      25.754  -7.940  24.770  1.00116.07           N  
ATOM   3326  CA  PRO A 214      25.403  -8.657  23.537  1.00116.07           C  
ATOM   3327  C   PRO A 214      24.356  -7.869  22.728  1.00116.07           C  
ATOM   3328  O   PRO A 214      23.179  -7.818  23.073  1.00116.07           O  
ATOM   3329  CD  PRO A 214      25.269  -8.652  25.956  1.00116.07           C  
ATOM   3330  CB  PRO A 214      24.901 -10.032  24.005  1.00116.07           C  
ATOM   3331  CG  PRO A 214      24.432  -9.822  25.437  1.00116.07           C  
ATOM   3332  HA  PRO A 214      26.296  -8.802  22.924  1.00  0.00           H  
ATOM   3333  HD2 PRO A 214      24.679  -8.026  26.624  1.00  0.00           H  
ATOM   3334  HD3 PRO A 214      26.125  -9.028  26.519  1.00  0.00           H  
ATOM   3335  HB3 PRO A 214      25.729 -10.742  23.998  1.00  0.00           H  
ATOM   3336  HB2 PRO A 214      24.117 -10.449  23.371  1.00  0.00           H  
ATOM   3337  HG2 PRO A 214      23.378  -9.540  25.433  1.00  0.00           H  
ATOM   3338  HG3 PRO A 214      24.527 -10.718  26.052  1.00  0.00           H  
ATOM   3339  N   THR A 215      24.809  -7.199  21.668  1.00259.16           N  
ATOM   3340  CA  THR A 215      24.032  -6.383  20.752  1.00259.16           C  
ATOM   3341  C   THR A 215      24.969  -6.042  19.576  1.00259.16           C  
ATOM   3342  O   THR A 215      26.191  -6.165  19.697  1.00259.16           O  
ATOM   3343  CB  THR A 215      23.444  -5.132  21.491  1.00259.16           C  
ATOM   3344  OG1 THR A 215      22.487  -4.444  20.690  1.00259.16           O  
ATOM   3345  CG2 THR A 215      24.494  -4.112  21.970  1.00259.16           C  
ATOM   3346  H   THR A 215      25.796  -7.244  21.448  1.00  0.00           H  
ATOM   3347  HA  THR A 215      23.218  -7.008  20.378  1.00  0.00           H  
ATOM   3348  HB  THR A 215      22.893  -5.460  22.374  1.00  0.00           H  
ATOM   3349  HG1 THR A 215      21.686  -4.961  20.780  1.00  0.00           H  
ATOM   3350 HG21 THR A 215      24.029  -3.305  22.536  1.00  0.00           H  
ATOM   3351 HG22 THR A 215      25.213  -4.589  22.637  1.00  0.00           H  
ATOM   3352 HG23 THR A 215      25.059  -3.675  21.149  1.00  0.00           H  
ATOM   3353  N   ILE A 216      24.423  -5.533  18.461  1.00142.31           N  
ATOM   3354  CA  ILE A 216      25.176  -4.955  17.341  1.00142.31           C  
ATOM   3355  C   ILE A 216      26.094  -3.822  17.865  1.00142.31           C  
ATOM   3356  O   ILE A 216      25.605  -2.946  18.588  1.00142.31           O  
ATOM   3357  CB  ILE A 216      24.179  -4.447  16.256  1.00142.31           C  
ATOM   3358  CG1 ILE A 216      23.133  -5.505  15.820  1.00142.31           C  
ATOM   3359  CG2 ILE A 216      24.880  -3.838  15.024  1.00142.31           C  
ATOM   3360  CD1 ILE A 216      23.723  -6.785  15.210  1.00142.31           C  
ATOM   3361  H   ILE A 216      23.422  -5.607  18.365  1.00  0.00           H  
ATOM   3362  HA  ILE A 216      25.798  -5.748  16.919  1.00  0.00           H  
ATOM   3363  HB  ILE A 216      23.604  -3.632  16.692  1.00  0.00           H  
ATOM   3364 HG13 ILE A 216      22.458  -5.059  15.087  1.00  0.00           H  
ATOM   3365 HG12 ILE A 216      22.490  -5.782  16.656  1.00  0.00           H  
ATOM   3366 HG21 ILE A 216      24.151  -3.518  14.276  1.00  0.00           H  
ATOM   3367 HG22 ILE A 216      25.475  -2.961  15.276  1.00  0.00           H  
ATOM   3368 HG23 ILE A 216      25.542  -4.558  14.539  1.00  0.00           H  
ATOM   3369 HD11 ILE A 216      22.924  -7.459  14.895  1.00  0.00           H  
ATOM   3370 HD12 ILE A 216      24.325  -6.575  14.325  1.00  0.00           H  
ATOM   3371 HD13 ILE A 216      24.341  -7.334  15.921  1.00  0.00           H  
ATOM   3372  N   TYR A 217      27.392  -3.882  17.541  1.00214.41           N  
ATOM   3373  CA  TYR A 217      28.542  -3.102  18.014  1.00214.41           C  
ATOM   3374  C   TYR A 217      28.460  -1.558  17.924  1.00214.41           C  
ATOM   3375  O   TYR A 217      29.375  -0.894  17.437  1.00214.41           O  
ATOM   3376  CB  TYR A 217      29.817  -3.670  17.346  1.00214.41           C  
ATOM   3377  CG  TYR A 217      30.308  -4.952  17.992  1.00214.41           C  
ATOM   3378  CD1 TYR A 217      30.049  -6.207  17.399  1.00214.41           C  
ATOM   3379  CD2 TYR A 217      31.013  -4.884  19.214  1.00214.41           C  
ATOM   3380  CE1 TYR A 217      30.484  -7.389  18.033  1.00214.41           C  
ATOM   3381  CE2 TYR A 217      31.450  -6.065  19.838  1.00214.41           C  
ATOM   3382  CZ  TYR A 217      31.184  -7.315  19.255  1.00214.41           C  
ATOM   3383  OH  TYR A 217      31.617  -8.436  19.894  1.00214.41           O  
ATOM   3384  H   TYR A 217      27.640  -4.697  16.996  1.00  0.00           H  
ATOM   3385  HA  TYR A 217      28.612  -3.305  19.085  1.00  0.00           H  
ATOM   3386  HB3 TYR A 217      30.652  -2.973  17.405  1.00  0.00           H  
ATOM   3387  HB2 TYR A 217      29.656  -3.827  16.278  1.00  0.00           H  
ATOM   3388  HD1 TYR A 217      29.512  -6.281  16.462  1.00  0.00           H  
ATOM   3389  HD2 TYR A 217      31.208  -3.935  19.687  1.00  0.00           H  
ATOM   3390  HE1 TYR A 217      30.273  -8.344  17.574  1.00  0.00           H  
ATOM   3391  HE2 TYR A 217      31.981  -6.029  20.775  1.00  0.00           H  
ATOM   3392  HH  TYR A 217      31.259  -9.244  19.547  1.00  0.00           H  
ATOM   3393  N   LYS A 218      27.397  -0.959  18.456  1.00261.21           N  
ATOM   3394  CA  LYS A 218      27.099   0.469  18.462  1.00261.21           C  
ATOM   3395  C   LYS A 218      28.117   1.313  19.269  1.00261.21           C  
ATOM   3396  O   LYS A 218      28.928   0.818  20.067  1.00261.21           O  
ATOM   3397  CB  LYS A 218      25.659   0.649  19.000  1.00261.21           C  
ATOM   3398  CG  LYS A 218      24.588   0.164  17.992  1.00261.21           C  
ATOM   3399  CD  LYS A 218      23.146   0.101  18.539  1.00261.21           C  
ATOM   3400  CE  LYS A 218      22.870  -0.988  19.600  1.00261.21           C  
ATOM   3401  NZ  LYS A 218      23.009  -2.353  19.065  1.00261.21           N1+
ATOM   3402  H   LYS A 218      26.672  -1.596  18.780  1.00  0.00           H  
ATOM   3403  HA  LYS A 218      27.139   0.818  17.428  1.00  0.00           H  
ATOM   3404  HB3 LYS A 218      25.467   1.702  19.219  1.00  0.00           H  
ATOM   3405  HB2 LYS A 218      25.565   0.124  19.952  1.00  0.00           H  
ATOM   3406  HG3 LYS A 218      24.857  -0.798  17.563  1.00  0.00           H  
ATOM   3407  HG2 LYS A 218      24.597   0.847  17.139  1.00  0.00           H  
ATOM   3408  HD3 LYS A 218      22.464  -0.042  17.699  1.00  0.00           H  
ATOM   3409  HD2 LYS A 218      22.884   1.079  18.948  1.00  0.00           H  
ATOM   3410  HE3 LYS A 218      21.849  -0.878  19.970  1.00  0.00           H  
ATOM   3411  HE2 LYS A 218      23.525  -0.875  20.464  1.00  0.00           H  
ATOM   3412  HZ1 LYS A 218      23.979  -2.537  18.807  1.00  0.00           H  
ATOM   3413  HZ2 LYS A 218      22.772  -3.055  19.779  1.00  0.00           H  
ATOM   3414  HZ3 LYS A 218      22.408  -2.500  18.270  1.00  0.00           H  
ATOM   3415  N   ARG A 219      28.094   2.620  19.012  1.00273.34           N  
ATOM   3416  CA  ARG A 219      28.841   3.667  19.686  1.00273.34           C  
ATOM   3417  C   ARG A 219      27.794   4.727  20.065  1.00273.34           C  
ATOM   3418  O   ARG A 219      27.117   5.224  19.174  1.00273.34           O  
ATOM   3419  CB  ARG A 219      29.949   4.202  18.740  1.00273.34           C  
ATOM   3420  CG  ARG A 219      31.161   3.265  18.503  1.00273.34           C  
ATOM   3421  CD  ARG A 219      31.051   2.249  17.343  1.00273.34           C  
ATOM   3422  NE  ARG A 219      32.311   1.484  17.199  1.00273.34           N  
ATOM   3423  CZ  ARG A 219      32.644   0.309  17.762  1.00273.34           C  
ATOM   3424  NH1 ARG A 219      31.770  -0.366  18.510  1.00273.34           N  
ATOM   3425  NH2 ARG A 219      33.866  -0.200  17.586  1.00273.34           N1+
ATOM   3426  H   ARG A 219      27.387   2.970  18.372  1.00  0.00           H  
ATOM   3427  HA  ARG A 219      29.292   3.295  20.605  1.00  0.00           H  
ATOM   3428  HB3 ARG A 219      30.334   5.123  19.180  1.00  0.00           H  
ATOM   3429  HB2 ARG A 219      29.521   4.513  17.784  1.00  0.00           H  
ATOM   3430  HG3 ARG A 219      31.402   2.743  19.425  1.00  0.00           H  
ATOM   3431  HG2 ARG A 219      32.024   3.900  18.292  1.00  0.00           H  
ATOM   3432  HD3 ARG A 219      30.870   2.784  16.408  1.00  0.00           H  
ATOM   3433  HD2 ARG A 219      30.207   1.576  17.463  1.00  0.00           H  
ATOM   3434  HE  ARG A 219      32.943   1.893  16.513  1.00  0.00           H  
ATOM   3435 HH12 ARG A 219      32.015  -1.280  18.857  1.00  0.00           H  
ATOM   3436 HH11 ARG A 219      30.781  -0.272  18.226  1.00  0.00           H  
ATOM   3437 HH22 ARG A 219      34.180  -1.068  18.002  1.00  0.00           H  
ATOM   3438 HH21 ARG A 219      34.549   0.239  16.980  1.00  0.00           H  
ATOM   3439  N   LYS A 220      27.624   5.026  21.359  1.00215.61           N  
ATOM   3440  CA  LYS A 220      26.716   6.034  21.926  1.00215.61           C  
ATOM   3441  C   LYS A 220      27.409   6.641  23.168  1.00215.61           C  
ATOM   3442  O   LYS A 220      28.545   6.258  23.471  1.00215.61           O  
ATOM   3443  CB  LYS A 220      25.322   5.424  22.264  1.00215.61           C  
ATOM   3444  CG  LYS A 220      24.577   4.733  21.098  1.00215.61           C  
ATOM   3445  CD  LYS A 220      23.070   4.489  21.343  1.00215.61           C  
ATOM   3446  CE  LYS A 220      22.745   3.454  22.438  1.00215.61           C  
ATOM   3447  NZ  LYS A 220      21.291   3.330  22.682  1.00215.61           N1+
ATOM   3448  H   LYS A 220      28.248   4.631  22.048  1.00  0.00           H  
ATOM   3449  HA  LYS A 220      26.584   6.844  21.204  1.00  0.00           H  
ATOM   3450  HB3 LYS A 220      24.686   6.232  22.633  1.00  0.00           H  
ATOM   3451  HB2 LYS A 220      25.423   4.724  23.095  1.00  0.00           H  
ATOM   3452  HG3 LYS A 220      25.072   3.797  20.837  1.00  0.00           H  
ATOM   3453  HG2 LYS A 220      24.663   5.370  20.215  1.00  0.00           H  
ATOM   3454  HD3 LYS A 220      22.629   4.157  20.401  1.00  0.00           H  
ATOM   3455  HD2 LYS A 220      22.593   5.444  21.572  1.00  0.00           H  
ATOM   3456  HE3 LYS A 220      23.228   3.730  23.375  1.00  0.00           H  
ATOM   3457  HE2 LYS A 220      23.146   2.478  22.154  1.00  0.00           H  
ATOM   3458  HZ1 LYS A 220      21.119   2.629  23.393  1.00  0.00           H  
ATOM   3459  HZ2 LYS A 220      20.906   4.207  23.006  1.00  0.00           H  
ATOM   3460  HZ3 LYS A 220      20.796   3.065  21.841  1.00  0.00           H  
ATOM   3461  N   ASN A 221      26.720   7.532  23.895  1.00113.19           N  
ATOM   3462  CA  ASN A 221      26.947   7.833  25.317  1.00113.19           C  
ATOM   3463  C   ASN A 221      26.253   6.761  26.180  1.00113.19           C  
ATOM   3464  O   ASN A 221      26.921   6.099  26.969  1.00113.19           O  
ATOM   3465  CB  ASN A 221      26.422   9.244  25.753  1.00113.19           C  
ATOM   3466  CG  ASN A 221      25.085   9.719  25.176  1.00113.19           C  
ATOM   3467  OD1 ASN A 221      24.368   8.944  24.545  1.00113.19           O  
ATOM   3468  ND2 ASN A 221      24.749  10.989  25.366  1.00113.19           N  
ATOM   3469  H   ASN A 221      25.857   7.924  23.527  1.00  0.00           H  
ATOM   3470  HA  ASN A 221      28.014   7.785  25.537  1.00  0.00           H  
ATOM   3471  HB3 ASN A 221      27.152  10.016  25.521  1.00  0.00           H  
ATOM   3472  HB2 ASN A 221      26.337   9.281  26.841  1.00  0.00           H  
ATOM   3473 HD22 ASN A 221      23.891  11.340  24.965  1.00  0.00           H  
ATOM   3474 HD21 ASN A 221      25.368  11.639  25.836  1.00  0.00           H  
ATOM   3475  N   LEU A 222      24.937   6.549  25.996  1.00 75.85           N  
ATOM   3476  CA  LEU A 222      24.050   5.721  26.831  1.00 75.85           C  
ATOM   3477  C   LEU A 222      24.605   4.327  27.165  1.00 75.85           C  
ATOM   3478  O   LEU A 222      24.724   3.964  28.328  1.00 75.85           O  
ATOM   3479  CB  LEU A 222      22.635   5.626  26.219  1.00 75.85           C  
ATOM   3480  CG  LEU A 222      21.985   6.959  25.789  0.90 75.85           C  
ATOM   3481  CD1 LEU A 222      20.559   6.732  25.269  0.86 75.85           C  
ATOM   3482  CD2 LEU A 222      21.981   8.016  26.908  0.86 75.85           C  
ATOM   3483  H   LEU A 222      24.481   7.238  25.403  1.00  0.00           H  
ATOM   3484  HA  LEU A 222      23.951   6.230  27.788  1.00  0.00           H  
ATOM   3485  HB3 LEU A 222      21.986   5.141  26.952  1.00  0.00           H  
ATOM   3486  HB2 LEU A 222      22.659   4.959  25.359  1.00  0.00           H  
ATOM   3487  HG  LEU A 222      22.548   7.363  24.950  1.00  0.00           H  
ATOM   3488 HD11 LEU A 222      20.122   7.670  24.919  1.00  0.00           H  
ATOM   3489 HD12 LEU A 222      20.536   6.036  24.433  1.00  0.00           H  
ATOM   3490 HD13 LEU A 222      19.906   6.345  26.053  1.00  0.00           H  
ATOM   3491 HD21 LEU A 222      21.484   8.932  26.581  1.00  0.00           H  
ATOM   3492 HD22 LEU A 222      21.456   7.663  27.798  1.00  0.00           H  
ATOM   3493 HD23 LEU A 222      22.988   8.305  27.208  1.00  0.00           H  
ATOM   3494  N   SER A 223      25.044   3.580  26.147  1.00 98.85           N  
ATOM   3495  CA  SER A 223      25.590   2.225  26.278  1.00 98.85           C  
ATOM   3496  C   SER A 223      26.999   2.183  26.905  1.00 98.85           C  
ATOM   3497  O   SER A 223      27.598   1.113  26.960  1.00 98.85           O  
ATOM   3498  CB  SER A 223      25.675   1.623  24.860  1.00 98.85           C  
ATOM   3499  OG  SER A 223      24.374   1.460  24.314  1.00 98.85           O  
ATOM   3500  H   SER A 223      25.000   3.980  25.229  1.00  0.00           H  
ATOM   3501  HA  SER A 223      24.940   1.619  26.915  1.00  0.00           H  
ATOM   3502  HB3 SER A 223      26.163   0.645  24.886  1.00  0.00           H  
ATOM   3503  HB2 SER A 223      26.280   2.255  24.208  1.00  0.00           H  
ATOM   3504  HG  SER A 223      23.939   0.827  24.880  1.00  0.00           H  
ATOM   3505  N   LEU A 224      27.556   3.334  27.296  1.00220.08           N  
ATOM   3506  CA  LEU A 224      28.853   3.470  27.934  1.00220.08           C  
ATOM   3507  C   LEU A 224      28.682   4.036  29.359  1.00220.08           C  
ATOM   3508  O   LEU A 224      29.421   3.631  30.252  1.00220.08           O  
ATOM   3509  CB  LEU A 224      29.771   4.326  27.032  1.00220.08           C  
ATOM   3510  CG  LEU A 224      29.999   3.846  25.563  1.00220.08           C  
ATOM   3511  CD1 LEU A 224      31.338   4.362  25.047  1.00220.08           C  
ATOM   3512  CD2 LEU A 224      29.924   2.334  25.284  1.00220.08           C  
ATOM   3513  H   LEU A 224      27.012   4.188  27.226  1.00  0.00           H  
ATOM   3514  HA  LEU A 224      29.304   2.490  28.079  1.00  0.00           H  
ATOM   3515  HB3 LEU A 224      30.726   4.446  27.538  1.00  0.00           H  
ATOM   3516  HB2 LEU A 224      29.376   5.341  26.998  1.00  0.00           H  
ATOM   3517  HG  LEU A 224      29.215   4.313  24.968  1.00  0.00           H  
ATOM   3518 HD11 LEU A 224      31.405   4.343  23.960  1.00  0.00           H  
ATOM   3519 HD12 LEU A 224      31.460   5.386  25.374  1.00  0.00           H  
ATOM   3520 HD13 LEU A 224      32.166   3.784  25.458  1.00  0.00           H  
ATOM   3521 HD21 LEU A 224      30.594   2.036  24.483  1.00  0.00           H  
ATOM   3522 HD22 LEU A 224      30.178   1.746  26.165  1.00  0.00           H  
ATOM   3523 HD23 LEU A 224      28.923   2.044  24.971  1.00  0.00           H  
ATOM   3524  N   PHE A 225      27.643   4.857  29.621  1.00136.05           N  
ATOM   3525  CA  PHE A 225      27.168   5.188  30.978  1.00136.05           C  
ATOM   3526  C   PHE A 225      26.759   3.914  31.747  1.00136.05           C  
ATOM   3527  O   PHE A 225      27.102   3.731  32.912  1.00136.05           O  
ATOM   3528  CB  PHE A 225      25.926   6.109  30.919  1.00136.05           C  
ATOM   3529  CG  PHE A 225      26.129   7.602  30.733  1.00136.05           C  
ATOM   3530  CD1 PHE A 225      26.805   8.348  31.721  1.00136.05           C  
ATOM   3531  CD2 PHE A 225      25.505   8.273  29.659  1.00136.05           C  
ATOM   3532  CE1 PHE A 225      26.816   9.754  31.658  1.00136.05           C  
ATOM   3533  CE2 PHE A 225      25.511   9.678  29.598  1.00136.05           C  
ATOM   3534  CZ  PHE A 225      26.151  10.417  30.609  1.00136.05           C  
ATOM   3535  H   PHE A 225      27.120   5.240  28.846  1.00  0.00           H  
ATOM   3536  HA  PHE A 225      27.970   5.671  31.540  1.00  0.00           H  
ATOM   3537  HB3 PHE A 225      25.380   6.032  31.863  1.00  0.00           H  
ATOM   3538  HB2 PHE A 225      25.223   5.743  30.172  1.00  0.00           H  
ATOM   3539  HD1 PHE A 225      27.270   7.854  32.562  1.00  0.00           H  
ATOM   3540  HD2 PHE A 225      24.969   7.722  28.908  1.00  0.00           H  
ATOM   3541  HE1 PHE A 225      27.307  10.329  32.430  1.00  0.00           H  
ATOM   3542  HE2 PHE A 225      25.000  10.196  28.800  1.00  0.00           H  
ATOM   3543  HZ  PHE A 225      26.124  11.494  30.584  1.00  0.00           H  
ATOM   3544  N   LEU A 226      26.068   2.997  31.060  1.00138.86           N  
ATOM   3545  CA  LEU A 226      25.559   1.725  31.575  1.00138.86           C  
ATOM   3546  C   LEU A 226      26.646   0.715  32.008  1.00138.86           C  
ATOM   3547  O   LEU A 226      26.308  -0.352  32.514  1.00138.86           O  
ATOM   3548  CB  LEU A 226      24.627   1.114  30.496  1.00138.86           C  
ATOM   3549  CG  LEU A 226      23.123   1.383  30.737  1.00138.86           C  
ATOM   3550  CD1 LEU A 226      22.752   2.874  30.847  1.00138.86           C  
ATOM   3551  CD2 LEU A 226      22.279   0.705  29.648  1.00138.86           C  
ATOM   3552  H   LEU A 226      25.816   3.231  30.110  1.00  0.00           H  
ATOM   3553  HA  LEU A 226      24.986   1.930  32.482  1.00  0.00           H  
ATOM   3554  HB3 LEU A 226      24.758   0.029  30.461  1.00  0.00           H  
ATOM   3555  HB2 LEU A 226      24.920   1.452  29.502  1.00  0.00           H  
ATOM   3556  HG  LEU A 226      22.862   0.917  31.689  1.00  0.00           H  
ATOM   3557 HD11 LEU A 226      21.702   2.987  31.121  1.00  0.00           H  
ATOM   3558 HD12 LEU A 226      23.332   3.390  31.614  1.00  0.00           H  
ATOM   3559 HD13 LEU A 226      22.897   3.401  29.906  1.00  0.00           H  
ATOM   3560 HD21 LEU A 226      21.213   0.838  29.842  1.00  0.00           H  
ATOM   3561 HD22 LEU A 226      22.495   1.121  28.663  1.00  0.00           H  
ATOM   3562 HD23 LEU A 226      22.471  -0.368  29.612  1.00  0.00           H  
ATOM   3563  N   SER A 227      27.939   1.031  31.859  1.00182.17           N  
ATOM   3564  CA  SER A 227      29.055   0.164  32.225  1.00182.17           C  
ATOM   3565  C   SER A 227      29.415   0.260  33.728  1.00182.17           C  
ATOM   3566  O   SER A 227      30.286  -0.481  34.179  1.00182.17           O  
ATOM   3567  CB  SER A 227      30.271   0.610  31.375  1.00182.17           C  
ATOM   3568  OG  SER A 227      31.304  -0.363  31.336  1.00182.17           O  
ATOM   3569  H   SER A 227      28.162   1.955  31.511  1.00  0.00           H  
ATOM   3570  HA  SER A 227      28.793  -0.870  32.004  1.00  0.00           H  
ATOM   3571  HB3 SER A 227      30.669   1.549  31.761  1.00  0.00           H  
ATOM   3572  HB2 SER A 227      29.974   0.809  30.347  1.00  0.00           H  
ATOM   3573  HG  SER A 227      31.568  -0.542  32.232  1.00  0.00           H  
ATOM   3574  N   ILE A 228      28.799   1.181  34.484  1.00154.29           N  
ATOM   3575  CA  ILE A 228      29.197   1.581  35.841  1.00154.29           C  
ATOM   3576  C   ILE A 228      28.909   0.529  36.941  1.00154.29           C  
ATOM   3577  O   ILE A 228      29.570   0.556  37.982  1.00154.29           O  
ATOM   3578  CB  ILE A 228      28.538   2.971  36.136  1.00154.29           C  
ATOM   3579  CG1 ILE A 228      29.252   4.069  35.303  1.00154.29           C  
ATOM   3580  CG2 ILE A 228      28.502   3.389  37.625  1.00154.29           C  
ATOM   3581  CD1 ILE A 228      28.553   5.437  35.303  1.00154.29           C  
ATOM   3582  H   ILE A 228      28.104   1.759  34.028  1.00  0.00           H  
ATOM   3583  HA  ILE A 228      30.274   1.714  35.848  1.00  0.00           H  
ATOM   3584  HB  ILE A 228      27.498   2.920  35.809  1.00  0.00           H  
ATOM   3585 HG13 ILE A 228      29.341   3.748  34.265  1.00  0.00           H  
ATOM   3586 HG12 ILE A 228      30.276   4.191  35.657  1.00  0.00           H  
ATOM   3587 HG21 ILE A 228      28.021   4.356  37.765  1.00  0.00           H  
ATOM   3588 HG22 ILE A 228      27.929   2.691  38.236  1.00  0.00           H  
ATOM   3589 HG23 ILE A 228      29.508   3.455  38.040  1.00  0.00           H  
ATOM   3590 HD11 ILE A 228      29.021   6.108  34.582  1.00  0.00           H  
ATOM   3591 HD12 ILE A 228      27.501   5.345  35.029  1.00  0.00           H  
ATOM   3592 HD13 ILE A 228      28.607   5.925  36.275  1.00  0.00           H  
ATOM   3593  N   SER A 229      27.938  -0.372  36.742  1.00 72.67           N  
ATOM   3594  CA  SER A 229      27.324  -1.233  37.763  1.00 72.67           C  
ATOM   3595  C   SER A 229      28.282  -2.098  38.610  1.00 72.67           C  
ATOM   3596  O   SER A 229      28.130  -2.166  39.829  1.00 72.67           O  
ATOM   3597  CB  SER A 229      26.214  -2.062  37.088  1.00 72.67           C  
ATOM   3598  OG  SER A 229      26.702  -2.749  35.946  1.00 72.67           O  
ATOM   3599  H   SER A 229      27.539  -0.442  35.817  1.00  0.00           H  
ATOM   3600  HA  SER A 229      26.837  -0.563  38.474  1.00  0.00           H  
ATOM   3601  HB3 SER A 229      25.391  -1.412  36.788  1.00  0.00           H  
ATOM   3602  HB2 SER A 229      25.800  -2.784  37.795  1.00  0.00           H  
ATOM   3603  HG  SER A 229      25.985  -3.236  35.558  1.00  0.00           H  
ATOM   3604  N   LEU A 230      29.284  -2.726  37.983  1.00179.10           N  
ATOM   3605  CA  LEU A 230      30.291  -3.542  38.675  1.00179.10           C  
ATOM   3606  C   LEU A 230      31.349  -2.633  39.326  1.00179.10           C  
ATOM   3607  O   LEU A 230      31.836  -2.908  40.425  1.00179.10           O  
ATOM   3608  CB  LEU A 230      30.945  -4.470  37.613  1.00179.10           C  
ATOM   3609  CG  LEU A 230      31.965  -5.541  38.086  1.00179.10           C  
ATOM   3610  CD1 LEU A 230      33.408  -5.020  38.209  1.00179.10           C  
ATOM   3611  CD2 LEU A 230      31.524  -6.303  39.348  1.00179.10           C  
ATOM   3612  H   LEU A 230      29.316  -2.647  36.975  1.00  0.00           H  
ATOM   3613  HA  LEU A 230      29.809  -4.139  39.451  1.00  0.00           H  
ATOM   3614  HB3 LEU A 230      31.401  -3.871  36.821  1.00  0.00           H  
ATOM   3615  HB2 LEU A 230      30.133  -5.010  37.123  1.00  0.00           H  
ATOM   3616  HG  LEU A 230      32.000  -6.280  37.282  1.00  0.00           H  
ATOM   3617 HD11 LEU A 230      34.102  -5.849  38.353  1.00  0.00           H  
ATOM   3618 HD12 LEU A 230      33.722  -4.488  37.311  1.00  0.00           H  
ATOM   3619 HD13 LEU A 230      33.532  -4.353  39.060  1.00  0.00           H  
ATOM   3620 HD21 LEU A 230      32.189  -7.145  39.545  1.00  0.00           H  
ATOM   3621 HD22 LEU A 230      31.539  -5.665  40.233  1.00  0.00           H  
ATOM   3622 HD23 LEU A 230      30.515  -6.703  39.238  1.00  0.00           H  
ATOM   3623  N   LEU A 231      31.686  -1.529  38.649  1.00 79.59           N  
ATOM   3624  CA  LEU A 231      32.809  -0.656  38.973  1.00 79.59           C  
ATOM   3625  C   LEU A 231      32.552   0.111  40.279  1.00 79.59           C  
ATOM   3626  O   LEU A 231      33.446   0.238  41.121  1.00 79.59           O  
ATOM   3627  CB  LEU A 231      33.016   0.386  37.845  1.00 79.59           C  
ATOM   3628  CG  LEU A 231      32.715  -0.014  36.390  1.00 79.59           C  
ATOM   3629  CD1 LEU A 231      33.011   1.196  35.487  1.00 79.59           C  
ATOM   3630  CD2 LEU A 231      33.478  -1.268  35.936  1.00 79.59           C  
ATOM   3631  H   LEU A 231      31.146  -1.309  37.828  1.00  0.00           H  
ATOM   3632  HA  LEU A 231      33.709  -1.265  39.081  1.00  0.00           H  
ATOM   3633  HB3 LEU A 231      34.055   0.691  37.880  1.00  0.00           H  
ATOM   3634  HB2 LEU A 231      32.441   1.291  38.054  1.00  0.00           H  
ATOM   3635  HG  LEU A 231      31.654  -0.234  36.305  1.00  0.00           H  
ATOM   3636 HD11 LEU A 231      32.863   0.962  34.432  1.00  0.00           H  
ATOM   3637 HD12 LEU A 231      32.375   2.045  35.728  1.00  0.00           H  
ATOM   3638 HD13 LEU A 231      34.028   1.556  35.633  1.00  0.00           H  
ATOM   3639 HD21 LEU A 231      33.339  -1.449  34.870  1.00  0.00           H  
ATOM   3640 HD22 LEU A 231      34.541  -1.174  36.129  1.00  0.00           H  
ATOM   3641 HD23 LEU A 231      33.137  -2.161  36.459  1.00  0.00           H  
ATOM   3642  N   ILE A 232      31.321   0.622  40.434  1.00187.86           N  
ATOM   3643  CA  ILE A 232      30.881   1.432  41.569  1.00187.86           C  
ATOM   3644  C   ILE A 232      30.851   0.586  42.854  1.00187.86           C  
ATOM   3645  O   ILE A 232      31.253   1.077  43.909  1.00187.86           O  
ATOM   3646  CB  ILE A 232      29.509   2.086  41.221  1.00187.86           C  
ATOM   3647  CG1 ILE A 232      29.133   3.317  42.085  1.00187.86           C  
ATOM   3648  CG2 ILE A 232      28.331   1.102  41.068  1.00187.86           C  
ATOM   3649  CD1 ILE A 232      28.551   3.042  43.483  1.00187.86           C  
ATOM   3650  H   ILE A 232      30.664   0.484  39.670  1.00  0.00           H  
ATOM   3651  HA  ILE A 232      31.619   2.223  41.717  1.00  0.00           H  
ATOM   3652  HB  ILE A 232      29.659   2.507  40.226  1.00  0.00           H  
ATOM   3653 HG13 ILE A 232      28.391   3.896  41.533  1.00  0.00           H  
ATOM   3654 HG12 ILE A 232      29.997   3.977  42.180  1.00  0.00           H  
ATOM   3655 HG21 ILE A 232      27.438   1.615  40.712  1.00  0.00           H  
ATOM   3656 HG22 ILE A 232      28.561   0.322  40.347  1.00  0.00           H  
ATOM   3657 HG23 ILE A 232      28.072   0.607  42.004  1.00  0.00           H  
ATOM   3658 HD11 ILE A 232      28.212   3.972  43.940  1.00  0.00           H  
ATOM   3659 HD12 ILE A 232      27.691   2.373  43.449  1.00  0.00           H  
ATOM   3660 HD13 ILE A 232      29.284   2.613  44.162  1.00  0.00           H  
ATOM   3661  N   PHE A 233      30.453  -0.694  42.760  1.00 53.02           N  
ATOM   3662  CA  PHE A 233      30.402  -1.643  43.877  1.00 53.02           C  
ATOM   3663  C   PHE A 233      31.792  -1.836  44.503  1.00 53.02           C  
ATOM   3664  O   PHE A 233      31.967  -1.593  45.697  1.00 53.02           O  
ATOM   3665  CB  PHE A 233      29.800  -2.994  43.427  1.00 53.02           C  
ATOM   3666  CG  PHE A 233      29.795  -4.046  44.528  1.00 53.02           C  
ATOM   3667  CD1 PHE A 233      28.926  -3.905  45.631  1.00 53.02           C  
ATOM   3668  CD2 PHE A 233      30.722  -5.110  44.500  1.00 53.02           C  
ATOM   3669  CE1 PHE A 233      29.003  -4.806  46.710  1.00 53.02           C  
ATOM   3670  CE2 PHE A 233      30.798  -6.010  45.581  1.00 53.02           C  
ATOM   3671  CZ  PHE A 233      29.942  -5.855  46.688  1.00 53.02           C  
ATOM   3672  H   PHE A 233      30.196  -1.028  41.843  1.00  0.00           H  
ATOM   3673  HA  PHE A 233      29.754  -1.222  44.647  1.00  0.00           H  
ATOM   3674  HB3 PHE A 233      30.345  -3.388  42.569  1.00  0.00           H  
ATOM   3675  HB2 PHE A 233      28.774  -2.849  43.090  1.00  0.00           H  
ATOM   3676  HD1 PHE A 233      28.222  -3.087  45.672  1.00  0.00           H  
ATOM   3677  HD2 PHE A 233      31.404  -5.222  43.669  1.00  0.00           H  
ATOM   3678  HE1 PHE A 233      28.357  -4.680  47.567  1.00  0.00           H  
ATOM   3679  HE2 PHE A 233      31.527  -6.807  45.572  1.00  0.00           H  
ATOM   3680  HZ  PHE A 233      30.014  -6.532  47.528  1.00  0.00           H  
ATOM   3681  N   TRP A 234      32.795  -2.196  43.688  1.00121.79           N  
ATOM   3682  CA  TRP A 234      34.176  -2.393  44.134  1.00121.79           C  
ATOM   3683  C   TRP A 234      34.780  -1.094  44.706  1.00121.79           C  
ATOM   3684  O   TRP A 234      35.426  -1.113  45.755  1.00121.79           O  
ATOM   3685  CB  TRP A 234      35.012  -2.927  42.956  1.00121.79           C  
ATOM   3686  CG  TRP A 234      36.476  -3.109  43.229  1.00121.79           C  
ATOM   3687  CD2 TRP A 234      37.147  -4.079  44.090  1.00121.79           C  
ATOM   3688  CD1 TRP A 234      37.456  -2.365  42.677  1.00121.79           C  
ATOM   3689  NE1 TRP A 234      38.679  -2.765  43.173  1.00121.79           N  
ATOM   3690  CE2 TRP A 234      38.552  -3.828  44.041  1.00121.79           C  
ATOM   3691  CE3 TRP A 234      36.718  -5.163  44.893  1.00121.79           C  
ATOM   3692  CZ2 TRP A 234      39.480  -4.598  44.763  1.00121.79           C  
ATOM   3693  CZ3 TRP A 234      37.640  -5.956  45.606  1.00121.79           C  
ATOM   3694  CH2 TRP A 234      39.019  -5.672  45.546  1.00121.79           C  
ATOM   3695  H   TRP A 234      32.580  -2.350  42.711  1.00  0.00           H  
ATOM   3696  HA  TRP A 234      34.180  -3.137  44.933  1.00  0.00           H  
ATOM   3697  HB3 TRP A 234      34.909  -2.259  42.098  1.00  0.00           H  
ATOM   3698  HB2 TRP A 234      34.618  -3.892  42.636  1.00  0.00           H  
ATOM   3699  HD1 TRP A 234      37.271  -1.579  41.960  1.00  0.00           H  
ATOM   3700  HE1 TRP A 234      39.557  -2.373  42.861  1.00  0.00           H  
ATOM   3701  HE3 TRP A 234      35.665  -5.399  44.944  1.00  0.00           H  
ATOM   3702  HZ2 TRP A 234      40.536  -4.380  44.704  1.00  0.00           H  
ATOM   3703  HZ3 TRP A 234      37.288  -6.791  46.195  1.00  0.00           H  
ATOM   3704  HH2 TRP A 234      39.723  -6.285  46.089  1.00  0.00           H  
ATOM   3705  N   GLY A 235      34.508   0.046  44.054  1.00 63.67           N  
ATOM   3706  CA  GLY A 235      34.973   1.363  44.470  1.00 63.67           C  
ATOM   3707  C   GLY A 235      34.398   1.794  45.827  1.00 63.67           C  
ATOM   3708  O   GLY A 235      35.155   2.173  46.723  1.00 63.67           O  
ATOM   3709  H   GLY A 235      33.957  -0.016  43.206  1.00  0.00           H  
ATOM   3710  HA3 GLY A 235      34.699   2.098  43.713  1.00  0.00           H  
ATOM   3711  HA2 GLY A 235      36.063   1.350  44.518  1.00  0.00           H  
ATOM   3712  N   SER A 236      33.071   1.697  45.997  1.00 79.21           N  
ATOM   3713  CA  SER A 236      32.367   2.002  47.243  1.00 79.21           C  
ATOM   3714  C   SER A 236      32.745   1.048  48.393  1.00 79.21           C  
ATOM   3715  O   SER A 236      32.917   1.511  49.523  1.00 79.21           O  
ATOM   3716  CB  SER A 236      30.842   2.073  46.997  1.00 79.21           C  
ATOM   3717  OG  SER A 236      30.284   0.893  46.449  1.00 79.21           O  
ATOM   3718  H   SER A 236      32.509   1.358  45.221  1.00  0.00           H  
ATOM   3719  HA  SER A 236      32.676   3.001  47.551  1.00  0.00           H  
ATOM   3720  HB3 SER A 236      30.609   2.904  46.328  1.00  0.00           H  
ATOM   3721  HB2 SER A 236      30.329   2.284  47.938  1.00  0.00           H  
ATOM   3722  HG  SER A 236      30.585   0.811  45.547  1.00  0.00           H  
ATOM   3723  N   SER A 237      32.982  -0.239  48.099  1.00113.77           N  
ATOM   3724  CA  SER A 237      33.423  -1.248  49.065  1.00113.77           C  
ATOM   3725  C   SER A 237      34.813  -0.908  49.638  1.00113.77           C  
ATOM   3726  O   SER A 237      35.008  -0.886  50.856  1.00113.77           O  
ATOM   3727  CB  SER A 237      33.473  -2.632  48.383  1.00113.77           C  
ATOM   3728  OG  SER A 237      32.178  -3.063  48.010  1.00113.77           O  
ATOM   3729  H   SER A 237      32.747  -0.558  47.163  1.00  0.00           H  
ATOM   3730  HA  SER A 237      32.712  -1.281  49.893  1.00  0.00           H  
ATOM   3731  HB3 SER A 237      33.881  -3.372  49.074  1.00  0.00           H  
ATOM   3732  HB2 SER A 237      34.123  -2.632  47.506  1.00  0.00           H  
ATOM   3733  HG  SER A 237      31.897  -2.565  47.242  1.00  0.00           H  
ATOM   3734  N   LEU A 238      35.763  -0.566  48.753  1.00175.67           N  
ATOM   3735  CA  LEU A 238      37.132  -0.174  49.090  1.00175.67           C  
ATOM   3736  C   LEU A 238      37.138   1.146  49.888  1.00175.67           C  
ATOM   3737  O   LEU A 238      37.815   1.255  50.917  1.00175.67           O  
ATOM   3738  CB  LEU A 238      37.927  -0.060  47.765  1.00175.67           C  
ATOM   3739  CG  LEU A 238      39.468  -0.026  47.877  1.00175.67           C  
ATOM   3740  CD1 LEU A 238      40.104  -0.317  46.509  1.00175.67           C  
ATOM   3741  CD2 LEU A 238      40.013   1.301  48.427  1.00175.67           C  
ATOM   3742  H   LEU A 238      35.520  -0.596  47.766  1.00  0.00           H  
ATOM   3743  HA  LEU A 238      37.565  -0.962  49.709  1.00  0.00           H  
ATOM   3744  HB3 LEU A 238      37.573   0.787  47.174  1.00  0.00           H  
ATOM   3745  HB2 LEU A 238      37.677  -0.939  47.170  1.00  0.00           H  
ATOM   3746  HG  LEU A 238      39.783  -0.828  48.547  1.00  0.00           H  
ATOM   3747 HD11 LEU A 238      41.192  -0.352  46.570  1.00  0.00           H  
ATOM   3748 HD12 LEU A 238      39.774  -1.278  46.110  1.00  0.00           H  
ATOM   3749 HD13 LEU A 238      39.839   0.448  45.778  1.00  0.00           H  
ATOM   3750 HD21 LEU A 238      41.061   1.413  48.170  1.00  0.00           H  
ATOM   3751 HD22 LEU A 238      39.490   2.164  48.017  1.00  0.00           H  
ATOM   3752 HD23 LEU A 238      39.946   1.345  49.512  1.00  0.00           H  
ATOM   3753  N   LEU A 239      36.339   2.132  49.449  1.00123.68           N  
ATOM   3754  CA  LEU A 239      36.123   3.407  50.131  1.00123.68           C  
ATOM   3755  C   LEU A 239      35.535   3.226  51.536  1.00123.68           C  
ATOM   3756  O   LEU A 239      36.090   3.779  52.485  1.00123.68           O  
ATOM   3757  CB  LEU A 239      35.196   4.317  49.295  1.00123.68           C  
ATOM   3758  CG  LEU A 239      35.921   5.177  48.244  1.00123.68           C  
ATOM   3759  CD1 LEU A 239      34.930   5.723  47.205  1.00123.68           C  
ATOM   3760  CD2 LEU A 239      36.683   6.339  48.903  1.00123.68           C  
ATOM   3761  H   LEU A 239      35.820   1.968  48.591  1.00  0.00           H  
ATOM   3762  HA  LEU A 239      37.096   3.882  50.254  1.00  0.00           H  
ATOM   3763  HB3 LEU A 239      34.623   4.983  49.944  1.00  0.00           H  
ATOM   3764  HB2 LEU A 239      34.444   3.696  48.812  1.00  0.00           H  
ATOM   3765  HG  LEU A 239      36.632   4.545  47.709  1.00  0.00           H  
ATOM   3766 HD11 LEU A 239      35.445   6.295  46.432  1.00  0.00           H  
ATOM   3767 HD12 LEU A 239      34.399   4.912  46.705  1.00  0.00           H  
ATOM   3768 HD13 LEU A 239      34.184   6.374  47.664  1.00  0.00           H  
ATOM   3769 HD21 LEU A 239      37.045   7.030  48.144  1.00  0.00           H  
ATOM   3770 HD22 LEU A 239      36.035   6.910  49.569  1.00  0.00           H  
ATOM   3771 HD23 LEU A 239      37.545   5.990  49.470  1.00  0.00           H  
ATOM   3772  N   GLY A 240      34.450   2.448  51.664  1.00 89.81           N  
ATOM   3773  CA  GLY A 240      33.710   2.196  52.900  1.00 89.81           C  
ATOM   3774  C   GLY A 240      34.568   1.538  53.981  1.00 89.81           C  
ATOM   3775  O   GLY A 240      34.612   2.018  55.116  1.00 89.81           O  
ATOM   3776  H   GLY A 240      34.055   2.026  50.823  1.00  0.00           H  
ATOM   3777  HA3 GLY A 240      32.867   1.542  52.674  1.00  0.00           H  
ATOM   3778  HA2 GLY A 240      33.292   3.130  53.278  1.00  0.00           H  
ATOM   3779  N   ALA A 241      35.352   0.518  53.601  1.00 74.83           N  
ATOM   3780  CA  ALA A 241      36.345  -0.139  54.447  1.00 74.83           C  
ATOM   3781  C   ALA A 241      37.369   0.864  55.012  1.00 74.83           C  
ATOM   3782  O   ALA A 241      37.586   0.928  56.221  1.00 74.83           O  
ATOM   3783  CB  ALA A 241      37.045  -1.241  53.636  1.00 74.83           C  
ATOM   3784  H   ALA A 241      35.240   0.172  52.651  1.00  0.00           H  
ATOM   3785  HA  ALA A 241      35.821  -0.602  55.287  1.00  0.00           H  
ATOM   3786  HB1 ALA A 241      37.790  -1.762  54.237  1.00  0.00           H  
ATOM   3787  HB2 ALA A 241      36.329  -1.987  53.290  1.00  0.00           H  
ATOM   3788  HB3 ALA A 241      37.546  -0.840  52.753  1.00  0.00           H  
ATOM   3789  N   ARG A 242      37.944   1.709  54.144  1.00245.53           N  
ATOM   3790  CA  ARG A 242      38.924   2.747  54.472  1.00245.53           C  
ATOM   3791  C   ARG A 242      38.297   4.023  55.086  1.00245.53           C  
ATOM   3792  O   ARG A 242      39.002   5.023  55.267  1.00245.53           O  
ATOM   3793  CB  ARG A 242      39.673   3.134  53.177  1.00245.53           C  
ATOM   3794  CG  ARG A 242      40.591   2.027  52.624  1.00245.53           C  
ATOM   3795  CD  ARG A 242      41.927   1.875  53.388  1.00245.53           C  
ATOM   3796  NE  ARG A 242      41.990   0.629  54.180  1.00245.53           N  
ATOM   3797  CZ  ARG A 242      42.654  -0.500  53.883  1.00245.53           C  
ATOM   3798  NH1 ARG A 242      43.333  -0.620  52.738  1.00245.53           N  
ATOM   3799  NH2 ARG A 242      42.624  -1.513  54.754  1.00245.53           N1+
ATOM   3800  H   ARG A 242      37.649   1.633  53.175  1.00  0.00           H  
ATOM   3801  HA  ARG A 242      39.630   2.355  55.207  1.00  0.00           H  
ATOM   3802  HB3 ARG A 242      40.269   4.036  53.320  1.00  0.00           H  
ATOM   3803  HB2 ARG A 242      38.936   3.397  52.416  1.00  0.00           H  
ATOM   3804  HG3 ARG A 242      40.815   2.287  51.591  1.00  0.00           H  
ATOM   3805  HG2 ARG A 242      40.055   1.079  52.554  1.00  0.00           H  
ATOM   3806  HD3 ARG A 242      42.089   2.724  54.055  1.00  0.00           H  
ATOM   3807  HD2 ARG A 242      42.766   1.911  52.693  1.00  0.00           H  
ATOM   3808  HE  ARG A 242      41.457   0.671  55.041  1.00  0.00           H  
ATOM   3809 HH12 ARG A 242      43.856  -1.451  52.492  1.00  0.00           H  
ATOM   3810 HH11 ARG A 242      43.306   0.105  52.028  1.00  0.00           H  
ATOM   3811 HH22 ARG A 242      43.119  -2.383  54.599  1.00  0.00           H  
ATOM   3812 HH21 ARG A 242      42.084  -1.483  55.617  1.00  0.00           H  
ATOM   3813  N   LEU A 243      36.992   4.024  55.375  1.00 95.54           N  
ATOM   3814  CA  LEU A 243      36.312   4.995  56.233  1.00 95.54           C  
ATOM   3815  C   LEU A 243      36.012   4.329  57.584  1.00 95.54           C  
ATOM   3816  O   LEU A 243      36.311   4.923  58.616  1.00 95.54           O  
ATOM   3817  CB  LEU A 243      34.989   5.469  55.592  1.00 95.54           C  
ATOM   3818  CG  LEU A 243      35.169   6.407  54.377  1.00 95.54           C  
ATOM   3819  CD1 LEU A 243      33.850   6.556  53.606  1.00 95.54           C  
ATOM   3820  CD2 LEU A 243      35.718   7.794  54.767  1.00 95.54           C  
ATOM   3821  H   LEU A 243      36.454   3.210  55.093  1.00  0.00           H  
ATOM   3822  HA  LEU A 243      36.949   5.858  56.437  1.00  0.00           H  
ATOM   3823  HB3 LEU A 243      34.380   5.980  56.342  1.00  0.00           H  
ATOM   3824  HB2 LEU A 243      34.405   4.597  55.292  1.00  0.00           H  
ATOM   3825  HG  LEU A 243      35.879   5.943  53.698  1.00  0.00           H  
ATOM   3826 HD11 LEU A 243      33.977   7.182  52.722  1.00  0.00           H  
ATOM   3827 HD12 LEU A 243      33.480   5.588  53.265  1.00  0.00           H  
ATOM   3828 HD13 LEU A 243      33.076   7.013  54.224  1.00  0.00           H  
ATOM   3829 HD21 LEU A 243      35.818   8.431  53.887  1.00  0.00           H  
ATOM   3830 HD22 LEU A 243      35.044   8.301  55.461  1.00  0.00           H  
ATOM   3831 HD23 LEU A 243      36.701   7.733  55.237  1.00  0.00           H  
ATOM   3832  N   TYR A 244      35.495   3.089  57.605  1.00 72.83           N  
ATOM   3833  CA  TYR A 244      35.205   2.320  58.824  1.00 72.83           C  
ATOM   3834  C   TYR A 244      36.458   2.117  59.695  1.00 72.83           C  
ATOM   3835  O   TYR A 244      36.464   2.495  60.866  1.00 72.83           O  
ATOM   3836  CB  TYR A 244      34.549   0.964  58.478  1.00 72.83           C  
ATOM   3837  CG  TYR A 244      34.266   0.112  59.707  1.00 72.83           C  
ATOM   3838  CD1 TYR A 244      33.237   0.479  60.601  1.00 72.83           C  
ATOM   3839  CD2 TYR A 244      35.098  -0.987  60.016  1.00 72.83           C  
ATOM   3840  CE1 TYR A 244      33.062  -0.225  61.809  1.00 72.83           C  
ATOM   3841  CE2 TYR A 244      34.916  -1.693  61.220  1.00 72.83           C  
ATOM   3842  CZ  TYR A 244      33.908  -1.307  62.121  1.00 72.83           C  
ATOM   3843  OH  TYR A 244      33.770  -1.981  63.297  1.00 72.83           O  
ATOM   3844  H   TYR A 244      35.226   2.662  56.721  1.00  0.00           H  
ATOM   3845  HA  TYR A 244      34.494   2.900  59.415  1.00  0.00           H  
ATOM   3846  HB3 TYR A 244      35.180   0.399  57.790  1.00  0.00           H  
ATOM   3847  HB2 TYR A 244      33.608   1.129  57.952  1.00  0.00           H  
ATOM   3848  HD1 TYR A 244      32.596   1.321  60.383  1.00  0.00           H  
ATOM   3849  HD2 TYR A 244      35.902  -1.275  59.354  1.00  0.00           H  
ATOM   3850  HE1 TYR A 244      32.283   0.077  62.493  1.00  0.00           H  
ATOM   3851  HE2 TYR A 244      35.566  -2.520  61.467  1.00  0.00           H  
ATOM   3852  HH  TYR A 244      33.330  -1.487  63.973  1.00  0.00           H  
ATOM   3853  N   TRP A 245      37.555   1.643  59.082  1.00137.42           N  
ATOM   3854  CA  TRP A 245      38.868   1.457  59.705  1.00137.42           C  
ATOM   3855  C   TRP A 245      39.403   2.737  60.382  1.00137.42           C  
ATOM   3856  O   TRP A 245      40.169   2.668  61.339  1.00137.42           O  
ATOM   3857  CB  TRP A 245      39.884   1.019  58.627  1.00137.42           C  
ATOM   3858  CG  TRP A 245      40.009  -0.432  58.263  1.00137.42           C  
ATOM   3859  CD2 TRP A 245      40.335  -1.566  59.123  1.00137.42           C  
ATOM   3860  CD1 TRP A 245      39.918  -0.937  57.009  1.00137.42           C  
ATOM   3861  NE1 TRP A 245      40.136  -2.299  57.035  1.00137.42           N  
ATOM   3862  CE2 TRP A 245      40.390  -2.744  58.315  1.00137.42           C  
ATOM   3863  CE3 TRP A 245      40.597  -1.726  60.505  1.00137.42           C  
ATOM   3864  CZ2 TRP A 245      40.651  -4.016  58.853  1.00137.42           C  
ATOM   3865  CZ3 TRP A 245      40.878  -2.995  61.052  1.00137.42           C  
ATOM   3866  CH2 TRP A 245      40.897  -4.140  60.231  1.00137.42           C  
ATOM   3867  H   TRP A 245      37.454   1.349  58.116  1.00  0.00           H  
ATOM   3868  HA  TRP A 245      38.788   0.689  60.477  1.00  0.00           H  
ATOM   3869  HB3 TRP A 245      40.871   1.268  58.992  1.00  0.00           H  
ATOM   3870  HB2 TRP A 245      39.756   1.613  57.723  1.00  0.00           H  
ATOM   3871  HD1 TRP A 245      39.685  -0.354  56.134  1.00  0.00           H  
ATOM   3872  HE1 TRP A 245      39.930  -2.924  56.265  1.00  0.00           H  
ATOM   3873  HE3 TRP A 245      40.587  -0.861  61.151  1.00  0.00           H  
ATOM   3874  HZ2 TRP A 245      40.667  -4.893  58.222  1.00  0.00           H  
ATOM   3875  HZ3 TRP A 245      41.077  -3.095  62.108  1.00  0.00           H  
ATOM   3876  HH2 TRP A 245      41.104  -5.110  60.660  1.00  0.00           H  
ATOM   3877  N   MET A 246      39.012   3.897  59.844  1.00141.20           N  
ATOM   3878  CA  MET A 246      39.401   5.222  60.298  1.00141.20           C  
ATOM   3879  C   MET A 246      38.451   5.698  61.405  1.00141.20           C  
ATOM   3880  O   MET A 246      38.911   6.186  62.431  1.00141.20           O  
ATOM   3881  CB  MET A 246      39.294   6.192  59.095  1.00141.20           C  
ATOM   3882  CG  MET A 246      40.651   6.522  58.480  1.00141.20           C  
ATOM   3883  SD  MET A 246      41.450   8.025  59.110  1.00141.20           S  
ATOM   3884  CE  MET A 246      41.465   7.814  60.913  1.00141.20           C  
ATOM   3885  H   MET A 246      38.255   3.834  59.180  1.00  0.00           H  
ATOM   3886  HA  MET A 246      40.415   5.195  60.698  1.00  0.00           H  
ATOM   3887  HB3 MET A 246      38.788   7.121  59.354  1.00  0.00           H  
ATOM   3888  HB2 MET A 246      38.678   5.753  58.312  1.00  0.00           H  
ATOM   3889  HG3 MET A 246      40.514   6.678  57.410  1.00  0.00           H  
ATOM   3890  HG2 MET A 246      41.315   5.664  58.553  1.00  0.00           H  
ATOM   3891  HE1 MET A 246      42.049   8.607  61.381  1.00  0.00           H  
ATOM   3892  HE2 MET A 246      40.456   7.867  61.307  1.00  0.00           H  
ATOM   3893  HE3 MET A 246      41.882   6.860  61.221  1.00  0.00           H  
ATOM   3894  N   GLY A 247      37.134   5.540  61.221  1.00 67.21           N  
ATOM   3895  CA  GLY A 247      36.095   5.957  62.165  1.00 67.21           C  
ATOM   3896  C   GLY A 247      36.163   5.246  63.521  1.00 67.21           C  
ATOM   3897  O   GLY A 247      35.754   5.813  64.531  1.00 67.21           O  
ATOM   3898  H   GLY A 247      36.823   5.113  60.351  1.00  0.00           H  
ATOM   3899  HA3 GLY A 247      35.118   5.760  61.722  1.00  0.00           H  
ATOM   3900  HA2 GLY A 247      36.164   7.033  62.329  1.00  0.00           H  
ATOM   3901  N   ASN A 248      36.743   4.040  63.538  1.00107.76           N  
ATOM   3902  CA  ASN A 248      37.021   3.244  64.737  1.00107.76           C  
ATOM   3903  C   ASN A 248      38.194   3.820  65.564  1.00107.76           C  
ATOM   3904  O   ASN A 248      38.318   3.452  66.728  1.00107.76           O  
ATOM   3905  CB  ASN A 248      37.391   1.811  64.270  1.00107.76           C  
ATOM   3906  CG  ASN A 248      37.261   0.752  65.369  1.00107.76           C  
ATOM   3907  OD1 ASN A 248      36.159   0.429  65.792  1.00107.76           O  
ATOM   3908  ND2 ASN A 248      38.367   0.181  65.833  1.00107.76           N  
ATOM   3909  H   ASN A 248      36.954   3.621  62.641  1.00  0.00           H  
ATOM   3910  HA  ASN A 248      36.122   3.215  65.357  1.00  0.00           H  
ATOM   3911  HB3 ASN A 248      38.386   1.787  63.824  1.00  0.00           H  
ATOM   3912  HB2 ASN A 248      36.706   1.501  63.479  1.00  0.00           H  
ATOM   3913 HD22 ASN A 248      38.262  -0.510  66.561  1.00  0.00           H  
ATOM   3914 HD21 ASN A 248      39.278   0.477  65.528  1.00  0.00           H  
ATOM   3915  N   LYS A 249      39.041   4.698  64.978  1.00151.12           N  
ATOM   3916  CA  LYS A 249      40.316   5.279  65.465  1.00151.12           C  
ATOM   3917  C   LYS A 249      40.891   4.717  66.794  1.00151.12           C  
ATOM   3918  O   LYS A 249      40.892   5.429  67.804  1.00151.12           O  
ATOM   3919  CB  LYS A 249      40.189   6.824  65.509  1.00151.12           C  
ATOM   3920  CG  LYS A 249      38.978   7.360  66.314  1.00151.12           C  
ATOM   3921  CD  LYS A 249      39.137   8.800  66.843  1.00151.12           C  
ATOM   3922  CE  LYS A 249      40.180   8.919  67.976  1.00151.12           C  
ATOM   3923  NZ  LYS A 249      40.181  10.253  68.612  1.00151.12           N1+
ATOM   3924  H   LYS A 249      38.782   4.985  64.040  1.00  0.00           H  
ATOM   3925  HA  LYS A 249      41.063   5.056  64.701  1.00  0.00           H  
ATOM   3926  HB3 LYS A 249      40.153   7.208  64.492  1.00  0.00           H  
ATOM   3927  HB2 LYS A 249      41.119   7.223  65.913  1.00  0.00           H  
ATOM   3928  HG3 LYS A 249      38.759   6.701  67.156  1.00  0.00           H  
ATOM   3929  HG2 LYS A 249      38.092   7.299  65.679  1.00  0.00           H  
ATOM   3930  HD3 LYS A 249      38.162   9.122  67.213  1.00  0.00           H  
ATOM   3931  HD2 LYS A 249      39.385   9.467  66.016  1.00  0.00           H  
ATOM   3932  HE3 LYS A 249      41.179   8.733  67.583  1.00  0.00           H  
ATOM   3933  HE2 LYS A 249      39.996   8.163  68.741  1.00  0.00           H  
ATOM   3934  HZ1 LYS A 249      39.268  10.474  68.982  1.00  0.00           H  
ATOM   3935  HZ2 LYS A 249      40.844  10.256  69.379  1.00  0.00           H  
ATOM   3936  HZ3 LYS A 249      40.455  10.960  67.946  1.00  0.00           H  
ATOM   3937  N   PRO A 250      41.311   3.433  66.833  1.00121.71           N  
ATOM   3938  CA  PRO A 250      41.469   2.710  68.100  1.00121.71           C  
ATOM   3939  C   PRO A 250      42.770   3.088  68.842  1.00121.71           C  
ATOM   3940  O   PRO A 250      43.817   3.140  68.196  1.00121.71           O  
ATOM   3941  CD  PRO A 250      41.545   2.559  65.679  1.00121.71           C  
ATOM   3942  CB  PRO A 250      41.483   1.228  67.688  1.00121.71           C  
ATOM   3943  CG  PRO A 250      42.003   1.221  66.258  1.00121.71           C  
ATOM   3944  HA  PRO A 250      40.581   2.887  68.706  1.00  0.00           H  
ATOM   3945  HD2 PRO A 250      42.294   2.978  65.007  1.00  0.00           H  
ATOM   3946  HD3 PRO A 250      40.624   2.423  65.113  1.00  0.00           H  
ATOM   3947  HB3 PRO A 250      40.464   0.839  67.714  1.00  0.00           H  
ATOM   3948  HB2 PRO A 250      42.085   0.598  68.345  1.00  0.00           H  
ATOM   3949  HG2 PRO A 250      43.092   1.183  66.283  1.00  0.00           H  
ATOM   3950  HG3 PRO A 250      41.658   0.362  65.685  1.00  0.00           H  
ATOM   3951  N   PRO A 251      42.736   3.294  70.183  1.00124.75           N  
ATOM   3952  CA  PRO A 251      43.923   3.380  71.059  1.00124.75           C  
ATOM   3953  C   PRO A 251      44.914   2.208  70.933  1.00124.75           C  
ATOM   3954  O   PRO A 251      46.120   2.402  71.042  1.00124.75           O  
ATOM   3955  CD  PRO A 251      41.510   3.538  70.949  1.00124.75           C  
ATOM   3956  CB  PRO A 251      43.365   3.426  72.491  1.00124.75           C  
ATOM   3957  CG  PRO A 251      41.949   3.956  72.352  1.00124.75           C  
ATOM   3958  HA  PRO A 251      44.462   4.299  70.846  1.00  0.00           H  
ATOM   3959  HD2 PRO A 251      40.928   2.617  71.000  1.00  0.00           H  
ATOM   3960  HD3 PRO A 251      40.891   4.311  70.489  1.00  0.00           H  
ATOM   3961  HB3 PRO A 251      43.979   4.041  73.147  1.00  0.00           H  
ATOM   3962  HB2 PRO A 251      43.327   2.429  72.934  1.00  0.00           H  
ATOM   3963  HG2 PRO A 251      41.281   3.592  73.133  1.00  0.00           H  
ATOM   3964  HG3 PRO A 251      41.968   5.045  72.420  1.00  0.00           H  
ATOM   3965  N   SER A 252      44.408   0.990  70.729  1.00236.78           N  
ATOM   3966  CA  SER A 252      45.154  -0.227  70.461  1.00236.78           C  
ATOM   3967  C   SER A 252      44.174  -1.248  69.866  1.00236.78           C  
ATOM   3968  O   SER A 252      42.975  -1.175  70.143  1.00236.78           O  
ATOM   3969  CB  SER A 252      45.882  -0.724  71.734  1.00236.78           C  
ATOM   3970  OG  SER A 252      47.150  -0.114  71.858  1.00236.78           O  
ATOM   3971  H   SER A 252      43.406   0.870  70.701  1.00  0.00           H  
ATOM   3972  HA  SER A 252      45.889  -0.009  69.683  1.00  0.00           H  
ATOM   3973  HB3 SER A 252      46.071  -1.795  71.676  1.00  0.00           H  
ATOM   3974  HB2 SER A 252      45.289  -0.555  72.637  1.00  0.00           H  
ATOM   3975  HG  SER A 252      47.034   0.834  71.790  1.00  0.00           H  
ATOM   3976  N   PHE A 253      44.668  -2.183  69.044  1.00358.67           N  
ATOM   3977  CA  PHE A 253      43.871  -3.274  68.462  1.00358.67           C  
ATOM   3978  C   PHE A 253      43.824  -4.517  69.365  1.00358.67           C  
ATOM   3979  O   PHE A 253      43.048  -5.432  69.103  1.00358.67           O  
ATOM   3980  CB  PHE A 253      44.483  -3.705  67.109  1.00358.67           C  
ATOM   3981  CG  PHE A 253      43.979  -2.889  65.938  1.00358.67           C  
ATOM   3982  CD1 PHE A 253      42.607  -2.935  65.610  1.00358.67           C  
ATOM   3983  CD2 PHE A 253      44.858  -2.099  65.171  1.00358.67           C  
ATOM   3984  CE1 PHE A 253      42.107  -2.181  64.536  1.00358.67           C  
ATOM   3985  CE2 PHE A 253      44.356  -1.359  64.085  1.00358.67           C  
ATOM   3986  CZ  PHE A 253      42.983  -1.390  63.771  1.00358.67           C  
ATOM   3987  H   PHE A 253      45.653  -2.148  68.835  1.00  0.00           H  
ATOM   3988  HA  PHE A 253      42.837  -2.954  68.322  1.00  0.00           H  
ATOM   3989  HB3 PHE A 253      44.224  -4.739  66.873  1.00  0.00           H  
ATOM   3990  HB2 PHE A 253      45.574  -3.689  67.148  1.00  0.00           H  
ATOM   3991  HD1 PHE A 253      41.930  -3.547  66.189  1.00  0.00           H  
ATOM   3992  HD2 PHE A 253      45.912  -2.060  65.408  1.00  0.00           H  
ATOM   3993  HE1 PHE A 253      41.053  -2.214  64.303  1.00  0.00           H  
ATOM   3994  HE2 PHE A 253      45.034  -0.764  63.500  1.00  0.00           H  
ATOM   3995  HZ  PHE A 253      42.590  -0.818  62.946  1.00  0.00           H  
ATOM   3996  N   SER A 254      44.633  -4.550  70.425  1.00244.48           N  
ATOM   3997  CA  SER A 254      44.530  -5.474  71.542  1.00244.48           C  
ATOM   3998  C   SER A 254      44.175  -4.593  72.750  1.00244.48           C  
ATOM   3999  O   SER A 254      44.453  -3.391  72.733  1.00244.48           O  
ATOM   4000  CB  SER A 254      45.882  -6.200  71.710  1.00244.48           C  
ATOM   4001  OG  SER A 254      45.827  -7.230  72.679  1.00244.48           O  
ATOM   4002  H   SER A 254      45.111  -3.691  70.656  1.00  0.00           H  
ATOM   4003  HA  SER A 254      43.733  -6.204  71.379  1.00  0.00           H  
ATOM   4004  HB3 SER A 254      46.675  -5.500  71.977  1.00  0.00           H  
ATOM   4005  HB2 SER A 254      46.168  -6.655  70.762  1.00  0.00           H  
ATOM   4006  HG  SER A 254      45.983  -6.860  73.542  1.00  0.00           H  
ATOM   4007  N   ASN A 255      43.547  -5.164  73.780  1.00208.11           N  
ATOM   4008  CA  ASN A 255      43.126  -4.417  74.967  1.00208.11           C  
ATOM   4009  C   ASN A 255      44.334  -4.334  75.911  1.00208.11           C  
ATOM   4010  O   ASN A 255      44.940  -5.363  76.211  1.00208.11           O  
ATOM   4011  CB  ASN A 255      41.976  -5.197  75.648  1.00208.11           C  
ATOM   4012  CG  ASN A 255      41.125  -4.326  76.577  1.00208.11           C  
ATOM   4013  OD1 ASN A 255      40.996  -3.124  76.381  1.00208.11           O  
ATOM   4014  ND2 ASN A 255      40.510  -4.916  77.594  1.00208.11           N  
ATOM   4015  H   ASN A 255      43.460  -6.169  73.799  1.00  0.00           H  
ATOM   4016  HA  ASN A 255      42.797  -3.419  74.667  1.00  0.00           H  
ATOM   4017  HB3 ASN A 255      42.362  -6.060  76.195  1.00  0.00           H  
ATOM   4018  HB2 ASN A 255      41.299  -5.590  74.889  1.00  0.00           H  
ATOM   4019 HD22 ASN A 255      39.969  -4.324  78.204  1.00  0.00           H  
ATOM   4020 HD21 ASN A 255      40.616  -5.902  77.774  1.00  0.00           H  
ATOM   4021  N   SER A 256      44.701  -3.116  76.309  1.00202.41           N  
ATOM   4022  CA  SER A 256      45.833  -2.775  77.158  1.00202.41           C  
ATOM   4023  C   SER A 256      45.372  -2.593  78.615  1.00202.41           C  
ATOM   4024  O   SER A 256      44.209  -2.276  78.876  1.00202.41           O  
ATOM   4025  CB  SER A 256      46.411  -1.453  76.590  1.00202.41           C  
ATOM   4026  OG  SER A 256      45.437  -0.419  76.446  1.00202.41           O  
ATOM   4027  H   SER A 256      44.155  -2.314  76.030  1.00  0.00           H  
ATOM   4028  HA  SER A 256      46.598  -3.555  77.123  1.00  0.00           H  
ATOM   4029  HB3 SER A 256      46.848  -1.642  75.607  1.00  0.00           H  
ATOM   4030  HB2 SER A 256      47.232  -1.094  77.215  1.00  0.00           H  
ATOM   4031  HG  SER A 256      45.274  -0.015  77.294  1.00  0.00           H  
ATOM   4032  N   ASP A 257      46.300  -2.767  79.562  1.00213.50           N  
ATOM   4033  CA  ASP A 257      46.128  -2.784  81.020  1.00213.50           C  
ATOM   4034  C   ASP A 257      45.601  -1.460  81.597  1.00213.50           C  
ATOM   4035  O   ASP A 257      45.008  -1.438  82.674  1.00213.50           O  
ATOM   4036  CB  ASP A 257      47.476  -3.108  81.726  1.00213.50           C  
ATOM   4037  CG  ASP A 257      48.355  -4.167  81.062  1.00213.50           C  
ATOM   4038  OD1 ASP A 257      48.660  -3.971  79.860  1.00213.50           O  
ATOM   4039  OD2 ASP A 257      48.714  -5.138  81.757  1.00213.50           O1-
ATOM   4040  H   ASP A 257      47.223  -3.142  79.299  1.00  0.00           H  
ATOM   4041  HA  ASP A 257      45.410  -3.573  81.252  1.00  0.00           H  
ATOM   4042  HB3 ASP A 257      47.281  -3.410  82.755  1.00  0.00           H  
ATOM   4043  HB2 ASP A 257      48.095  -2.213  81.790  1.00  0.00           H  
ATOM   4044  N   ASN A 258      45.819  -0.354  80.877  1.00220.72           N  
ATOM   4045  CA  ASN A 258      45.377   0.998  81.208  1.00220.72           C  
ATOM   4046  C   ASN A 258      44.737   1.602  79.941  1.00220.72           C  
ATOM   4047  O   ASN A 258      45.270   1.371  78.849  1.00220.72           O  
ATOM   4048  CB  ASN A 258      46.597   1.820  81.692  1.00220.72           C  
ATOM   4049  CG  ASN A 258      46.219   3.088  82.464  1.00220.72           C  
ATOM   4050  OD1 ASN A 258      46.061   3.061  83.678  1.00220.72           O  
ATOM   4051  ND2 ASN A 258      46.065   4.226  81.797  1.00220.72           N  
ATOM   4052  H   ASN A 258      46.237  -0.491  79.969  1.00  0.00           H  
ATOM   4053  HA  ASN A 258      44.647   0.935  82.015  1.00  0.00           H  
ATOM   4054  HB3 ASN A 258      47.255   2.068  80.859  1.00  0.00           H  
ATOM   4055  HB2 ASN A 258      47.194   1.210  82.371  1.00  0.00           H  
ATOM   4056 HD22 ASN A 258      45.816   5.046  82.323  1.00  0.00           H  
ATOM   4057 HD21 ASN A 258      46.052   4.273  80.782  1.00  0.00           H  
ATOM   4058  N   PRO A 259      43.641   2.388  80.045  1.00176.77           N  
ATOM   4059  CA  PRO A 259      43.080   3.134  78.908  1.00176.77           C  
ATOM   4060  C   PRO A 259      43.925   4.382  78.567  1.00176.77           C  
ATOM   4061  O   PRO A 259      44.719   4.848  79.384  1.00176.77           O  
ATOM   4062  CD  PRO A 259      42.838   2.589  81.257  1.00176.77           C  
ATOM   4063  CB  PRO A 259      41.664   3.520  79.369  1.00176.77           C  
ATOM   4064  CG  PRO A 259      41.759   3.607  80.886  1.00176.77           C  
ATOM   4065  HA  PRO A 259      43.025   2.492  78.026  1.00  0.00           H  
ATOM   4066  HD2 PRO A 259      43.428   2.946  82.102  1.00  0.00           H  
ATOM   4067  HD3 PRO A 259      42.383   1.639  81.543  1.00  0.00           H  
ATOM   4068  HB3 PRO A 259      40.968   2.726  79.096  1.00  0.00           H  
ATOM   4069  HB2 PRO A 259      41.294   4.445  78.923  1.00  0.00           H  
ATOM   4070  HG2 PRO A 259      42.089   4.607  81.174  1.00  0.00           H  
ATOM   4071  HG3 PRO A 259      40.809   3.415  81.387  1.00  0.00           H  
ATOM   4072  N   ALA A 260      43.738   4.931  77.362  1.00212.31           N  
ATOM   4073  CA  ALA A 260      44.368   6.156  76.876  1.00212.31           C  
ATOM   4074  C   ALA A 260      43.270   7.166  76.522  1.00212.31           C  
ATOM   4075  O   ALA A 260      42.190   6.770  76.080  1.00212.31           O  
ATOM   4076  CB  ALA A 260      45.198   5.831  75.625  1.00212.31           C  
ATOM   4077  H   ALA A 260      43.019   4.550  76.766  1.00  0.00           H  
ATOM   4078  HA  ALA A 260      45.020   6.591  77.637  1.00  0.00           H  
ATOM   4079  HB1 ALA A 260      45.722   6.715  75.261  1.00  0.00           H  
ATOM   4080  HB2 ALA A 260      45.947   5.068  75.834  1.00  0.00           H  
ATOM   4081  HB3 ALA A 260      44.567   5.471  74.814  1.00  0.00           H  
ATOM   4082  N   ALA A 261      43.553   8.461  76.686  1.00261.58           N  
ATOM   4083  CA  ALA A 261      42.696   9.587  76.342  1.00261.58           C  
ATOM   4084  C   ALA A 261      43.561  10.849  76.310  1.00261.58           C  
ATOM   4085  O   ALA A 261      44.594  10.898  76.984  1.00261.58           O  
ATOM   4086  CB  ALA A 261      41.544   9.722  77.356  1.00261.58           C  
ATOM   4087  H   ALA A 261      44.462   8.743  77.031  1.00  0.00           H  
ATOM   4088  HA  ALA A 261      42.288   9.424  75.342  1.00  0.00           H  
ATOM   4089  HB1 ALA A 261      40.920  10.589  77.129  1.00  0.00           H  
ATOM   4090  HB2 ALA A 261      40.900   8.842  77.356  1.00  0.00           H  
ATOM   4091  HB3 ALA A 261      41.927   9.858  78.369  1.00  0.00           H  
ATOM   4092  N   ASP A 262      43.111  11.877  75.580  1.00206.30           N  
ATOM   4093  CA  ASP A 262      43.595  13.258  75.674  1.00206.30           C  
ATOM   4094  C   ASP A 262      43.251  13.822  77.067  1.00206.30           C  
ATOM   4095  O   ASP A 262      42.255  13.419  77.674  1.00206.30           O  
ATOM   4096  CB  ASP A 262      42.934  14.183  74.611  1.00206.30           C  
ATOM   4097  CG  ASP A 262      42.947  13.712  73.160  1.00206.30           C  
ATOM   4098  OD1 ASP A 262      43.553  14.417  72.315  1.00206.30           O  
ATOM   4099  OD2 ASP A 262      42.252  12.726  72.842  1.00206.30           O1-
ATOM   4100  H   ASP A 262      42.324  11.744  74.958  1.00  0.00           H  
ATOM   4101  HA  ASP A 262      44.677  13.256  75.530  1.00  0.00           H  
ATOM   4102  HB3 ASP A 262      43.401  15.168  74.656  1.00  0.00           H  
ATOM   4103  HB2 ASP A 262      41.887  14.350  74.871  1.00  0.00           H  
ATOM   4104  N   SER A 263      44.062  14.751  77.581  1.00127.14           N  
ATOM   4105  CA  SER A 263      43.837  15.429  78.854  1.00127.14           C  
ATOM   4106  C   SER A 263      42.800  16.556  78.698  1.00127.14           C  
ATOM   4107  O   SER A 263      42.655  17.121  77.611  1.00127.14           O  
ATOM   4108  CB  SER A 263      45.198  16.017  79.296  1.00127.14           C  
ATOM   4109  OG  SER A 263      45.828  16.771  78.269  1.00127.14           O  
ATOM   4110  H   SER A 263      44.839  15.105  77.044  1.00  0.00           H  
ATOM   4111  HA  SER A 263      43.481  14.716  79.600  1.00  0.00           H  
ATOM   4112  HB3 SER A 263      45.866  15.208  79.586  1.00  0.00           H  
ATOM   4113  HB2 SER A 263      45.076  16.649  80.177  1.00  0.00           H  
ATOM   4114  HG  SER A 263      45.303  17.544  78.092  1.00  0.00           H  
ATOM   4115  N   ASP A 264      42.141  16.921  79.810  1.00205.94           N  
ATOM   4116  CA  ASP A 264      41.300  18.117  79.956  1.00205.94           C  
ATOM   4117  C   ASP A 264      42.156  19.364  79.666  1.00205.94           C  
ATOM   4118  O   ASP A 264      43.233  19.522  80.251  1.00205.94           O  
ATOM   4119  CB  ASP A 264      40.678  18.141  81.372  1.00205.94           C  
ATOM   4120  CG  ASP A 264      39.806  19.362  81.665  1.00205.94           C  
ATOM   4121  OD1 ASP A 264      39.314  19.972  80.691  1.00205.94           O  
ATOM   4122  OD2 ASP A 264      39.614  19.635  82.869  1.00205.94           O1-
ATOM   4123  H   ASP A 264      42.333  16.426  80.663  1.00  0.00           H  
ATOM   4124  HA  ASP A 264      40.492  18.059  79.223  1.00  0.00           H  
ATOM   4125  HB3 ASP A 264      41.466  18.120  82.125  1.00  0.00           H  
ATOM   4126  HB2 ASP A 264      40.062  17.258  81.530  1.00  0.00           H  
ATOM   4127  N   SER A 265      41.762  20.147  78.659  1.00203.95           N  
ATOM   4128  CA  SER A 265      42.556  21.162  77.984  1.00203.95           C  
ATOM   4129  C   SER A 265      41.714  21.828  76.884  1.00203.95           C  
ATOM   4130  O   SER A 265      40.668  21.320  76.474  1.00203.95           O  
ATOM   4131  CB  SER A 265      43.832  20.523  77.370  1.00203.95           C  
ATOM   4132  OG  SER A 265      44.869  20.464  78.331  1.00203.95           O  
ATOM   4133  H   SER A 265      40.819  20.013  78.313  1.00  0.00           H  
ATOM   4134  HA  SER A 265      42.819  21.935  78.709  1.00  0.00           H  
ATOM   4135  HB3 SER A 265      44.207  21.103  76.526  1.00  0.00           H  
ATOM   4136  HB2 SER A 265      43.620  19.524  76.985  1.00  0.00           H  
ATOM   4137  HG  SER A 265      44.473  20.112  79.135  1.00  0.00           H  
ATOM   4138  N   LEU A 266      42.188  22.971  76.370  1.00264.53           N  
ATOM   4139  CA  LEU A 266      41.569  23.697  75.268  1.00264.53           C  
ATOM   4140  C   LEU A 266      41.848  22.945  73.957  1.00264.53           C  
ATOM   4141  O   LEU A 266      43.001  22.654  73.636  1.00264.53           O  
ATOM   4142  CB  LEU A 266      42.192  25.109  75.156  1.00264.53           C  
ATOM   4143  CG  LEU A 266      42.068  26.002  76.411  1.00264.53           C  
ATOM   4144  CD1 LEU A 266      42.785  27.341  76.177  1.00264.53           C  
ATOM   4145  CD2 LEU A 266      40.608  26.237  76.831  1.00264.53           C  
ATOM   4146  H   LEU A 266      43.075  23.307  76.712  1.00  0.00           H  
ATOM   4147  HA  LEU A 266      40.492  23.767  75.435  1.00  0.00           H  
ATOM   4148  HB3 LEU A 266      41.737  25.627  74.311  1.00  0.00           H  
ATOM   4149  HB2 LEU A 266      43.252  25.013  74.903  1.00  0.00           H  
ATOM   4150  HG  LEU A 266      42.575  25.507  77.242  1.00  0.00           H  
ATOM   4151 HD11 LEU A 266      42.756  27.962  77.073  1.00  0.00           H  
ATOM   4152 HD12 LEU A 266      43.834  27.189  75.921  1.00  0.00           H  
ATOM   4153 HD13 LEU A 266      42.321  27.905  75.367  1.00  0.00           H  
ATOM   4154 HD21 LEU A 266      40.553  26.913  77.685  1.00  0.00           H  
ATOM   4155 HD22 LEU A 266      40.021  26.676  76.022  1.00  0.00           H  
ATOM   4156 HD23 LEU A 266      40.123  25.309  77.137  1.00  0.00           H  
ATOM   4157  N   LEU A 267      40.798  22.649  73.184  1.00252.25           N  
ATOM   4158  CA  LEU A 267      40.846  21.828  71.974  1.00252.25           C  
ATOM   4159  C   LEU A 267      41.423  22.616  70.772  1.00252.25           C  
ATOM   4160  O   LEU A 267      40.753  22.839  69.758  1.00252.25           O  
ATOM   4161  CB  LEU A 267      39.415  21.319  71.654  1.00252.25           C  
ATOM   4162  CG  LEU A 267      38.682  20.578  72.800  1.00252.25           C  
ATOM   4163  CD1 LEU A 267      37.329  20.038  72.308  1.00252.25           C  
ATOM   4164  CD2 LEU A 267      39.519  19.444  73.416  1.00252.25           C  
ATOM   4165  H   LEU A 267      39.889  22.842  73.573  1.00  0.00           H  
ATOM   4166  HA  LEU A 267      41.500  20.971  72.147  1.00  0.00           H  
ATOM   4167  HB3 LEU A 267      39.478  20.647  70.797  1.00  0.00           H  
ATOM   4168  HB2 LEU A 267      38.788  22.154  71.335  1.00  0.00           H  
ATOM   4169  HG  LEU A 267      38.470  21.291  73.599  1.00  0.00           H  
ATOM   4170 HD11 LEU A 267      36.776  19.571  73.125  1.00  0.00           H  
ATOM   4171 HD12 LEU A 267      36.703  20.834  71.904  1.00  0.00           H  
ATOM   4172 HD13 LEU A 267      37.462  19.286  71.529  1.00  0.00           H  
ATOM   4173 HD21 LEU A 267      38.948  18.902  74.173  1.00  0.00           H  
ATOM   4174 HD22 LEU A 267      39.840  18.722  72.664  1.00  0.00           H  
ATOM   4175 HD23 LEU A 267      40.409  19.824  73.920  1.00  0.00           H  
ATOM   4176  N   THR A 268      42.677  23.059  70.865  1.00277.49           N  
ATOM   4177  CA  THR A 268      43.464  23.645  69.786  1.00277.49           C  
ATOM   4178  C   THR A 268      44.059  22.531  68.881  1.00277.49           C  
ATOM   4179  O   THR A 268      43.906  21.341  69.148  1.00277.49           O  
ATOM   4180  CB  THR A 268      44.558  24.533  70.444  1.00277.49           C  
ATOM   4181  OG1 THR A 268      45.298  23.853  71.441  1.00277.49           O  
ATOM   4182  CG2 THR A 268      43.965  25.780  71.121  1.00277.49           C  
ATOM   4183  H   THR A 268      43.160  22.901  71.753  1.00  0.00           H  
ATOM   4184  HA  THR A 268      42.828  24.274  69.163  1.00  0.00           H  
ATOM   4185  HB  THR A 268      45.261  24.870  69.680  1.00  0.00           H  
ATOM   4186  HG1 THR A 268      45.607  23.011  71.138  1.00  0.00           H  
ATOM   4187 HG21 THR A 268      44.750  26.421  71.524  1.00  0.00           H  
ATOM   4188 HG22 THR A 268      43.382  26.379  70.421  1.00  0.00           H  
ATOM   4189 HG23 THR A 268      43.310  25.513  71.952  1.00  0.00           H  
ATOM   4190  N   ARG A 269      44.715  22.905  67.779  1.00224.07           N  
ATOM   4191  CA  ARG A 269      45.623  22.058  67.004  1.00224.07           C  
ATOM   4192  C   ARG A 269      46.789  22.960  66.589  1.00224.07           C  
ATOM   4193  O   ARG A 269      46.597  24.166  66.419  1.00224.07           O  
ATOM   4194  CB  ARG A 269      44.943  21.345  65.809  1.00224.07           C  
ATOM   4195  CG  ARG A 269      44.161  20.063  66.165  1.00224.07           C  
ATOM   4196  CD  ARG A 269      43.736  19.258  64.921  1.00224.07           C  
ATOM   4197  NE  ARG A 269      43.110  17.980  65.294  1.00224.07           N  
ATOM   4198  CZ  ARG A 269      42.143  17.324  64.637  1.00224.07           C  
ATOM   4199  NH1 ARG A 269      41.762  17.705  63.422  1.00224.07           N  
ATOM   4200  NH2 ARG A 269      41.530  16.285  65.204  1.00224.07           N1+
ATOM   4201  H   ARG A 269      44.875  23.890  67.605  1.00  0.00           H  
ATOM   4202  HA  ARG A 269      46.046  21.297  67.663  1.00  0.00           H  
ATOM   4203  HB3 ARG A 269      45.729  21.060  65.106  1.00  0.00           H  
ATOM   4204  HB2 ARG A 269      44.305  22.043  65.268  1.00  0.00           H  
ATOM   4205  HG3 ARG A 269      43.282  20.318  66.756  1.00  0.00           H  
ATOM   4206  HG2 ARG A 269      44.781  19.431  66.803  1.00  0.00           H  
ATOM   4207  HD3 ARG A 269      44.597  19.036  64.291  1.00  0.00           H  
ATOM   4208  HD2 ARG A 269      43.041  19.849  64.326  1.00  0.00           H  
ATOM   4209  HE  ARG A 269      43.716  17.432  65.924  1.00  0.00           H  
ATOM   4210 HH12 ARG A 269      40.960  17.298  62.955  1.00  0.00           H  
ATOM   4211 HH11 ARG A 269      42.344  18.334  62.856  1.00  0.00           H  
ATOM   4212 HH22 ARG A 269      40.709  15.839  64.787  1.00  0.00           H  
ATOM   4213 HH21 ARG A 269      41.824  15.933  66.101  1.00  0.00           H  
ATOM   4214  N   THR A 270      47.988  22.395  66.453  1.00289.97           N  
ATOM   4215  CA  THR A 270      49.210  23.100  66.090  1.00289.97           C  
ATOM   4216  C   THR A 270      49.238  23.357  64.570  1.00289.97           C  
ATOM   4217  O   THR A 270      48.694  22.577  63.780  1.00289.97           O  
ATOM   4218  CB  THR A 270      50.391  22.200  66.533  1.00289.97           C  
ATOM   4219  OG1 THR A 270      50.276  20.891  65.997  1.00289.97           O  
ATOM   4220  CG2 THR A 270      50.488  22.061  68.060  1.00289.97           C  
ATOM   4221  H   THR A 270      48.107  21.396  66.561  1.00  0.00           H  
ATOM   4222  HA  THR A 270      49.258  24.055  66.617  1.00  0.00           H  
ATOM   4223  HB  THR A 270      51.329  22.630  66.176  1.00  0.00           H  
ATOM   4224  HG1 THR A 270      50.481  20.911  65.065  1.00  0.00           H  
ATOM   4225 HG21 THR A 270      51.367  21.480  68.346  1.00  0.00           H  
ATOM   4226 HG22 THR A 270      50.569  23.035  68.545  1.00  0.00           H  
ATOM   4227 HG23 THR A 270      49.616  21.555  68.476  1.00  0.00           H  
ATOM   4228  N   LEU A 271      49.891  24.450  64.150  1.00231.56           N  
ATOM   4229  CA  LEU A 271      49.993  24.916  62.763  1.00231.56           C  
ATOM   4230  C   LEU A 271      50.998  24.051  61.966  1.00231.56           C  
ATOM   4231  O   LEU A 271      52.003  24.518  61.438  1.00231.56           O  
ATOM   4232  CB  LEU A 271      50.384  26.418  62.769  1.00231.56           C  
ATOM   4233  CG  LEU A 271      50.235  27.137  61.404  1.00231.56           C  
ATOM   4234  CD1 LEU A 271      48.769  27.311  60.977  1.00231.56           C  
ATOM   4235  CD2 LEU A 271      50.943  28.499  61.417  1.00231.56           C  
ATOM   4236  H   LEU A 271      50.325  25.040  64.844  1.00  0.00           H  
ATOM   4237  HA  LEU A 271      49.007  24.805  62.306  1.00  0.00           H  
ATOM   4238  HB3 LEU A 271      51.414  26.522  63.120  1.00  0.00           H  
ATOM   4239  HB2 LEU A 271      49.766  26.951  63.494  1.00  0.00           H  
ATOM   4240  HG  LEU A 271      50.721  26.537  60.634  1.00  0.00           H  
ATOM   4241 HD11 LEU A 271      48.712  27.373  59.892  1.00  0.00           H  
ATOM   4242 HD12 LEU A 271      48.125  26.489  61.283  1.00  0.00           H  
ATOM   4243 HD13 LEU A 271      48.337  28.221  61.387  1.00  0.00           H  
ATOM   4244 HD21 LEU A 271      50.854  28.996  60.451  1.00  0.00           H  
ATOM   4245 HD22 LEU A 271      50.516  29.164  62.171  1.00  0.00           H  
ATOM   4246 HD23 LEU A 271      52.008  28.390  61.631  1.00  0.00           H  
ATOM   4247  N   THR A 272      50.702  22.757  61.900  1.00298.53           N  
ATOM   4248  CA  THR A 272      51.292  21.717  61.063  1.00298.53           C  
ATOM   4249  C   THR A 272      50.492  21.630  59.733  1.00298.53           C  
ATOM   4250  O   THR A 272      50.945  21.063  58.730  1.00298.53           O  
ATOM   4251  CB  THR A 272      51.063  20.401  61.854  1.00298.53           C  
ATOM   4252  OG1 THR A 272      51.515  20.542  63.193  1.00298.53           O  
ATOM   4253  CG2 THR A 272      51.716  19.160  61.233  1.00298.53           C  
ATOM   4254  H   THR A 272      49.941  22.456  62.503  1.00  0.00           H  
ATOM   4255  HA  THR A 272      52.350  21.901  60.879  1.00  0.00           H  
ATOM   4256  HB  THR A 272      49.997  20.213  61.940  1.00  0.00           H  
ATOM   4257  HG1 THR A 272      52.458  20.430  63.209  1.00  0.00           H  
ATOM   4258 HG21 THR A 272      51.477  18.268  61.806  1.00  0.00           H  
ATOM   4259 HG22 THR A 272      51.350  18.972  60.225  1.00  0.00           H  
ATOM   4260 HG23 THR A 272      52.801  19.252  61.176  1.00  0.00           H  
ATOM   4261  N   PHE A 273      49.276  22.185  59.768  1.00211.33           N  
ATOM   4262  CA  PHE A 273      48.255  22.299  58.744  1.00211.33           C  
ATOM   4263  C   PHE A 273      47.772  23.763  58.769  1.00211.33           C  
ATOM   4264  O   PHE A 273      48.264  24.567  59.561  1.00211.33           O  
ATOM   4265  CB  PHE A 273      47.096  21.324  59.069  1.00211.33           C  
ATOM   4266  CG  PHE A 273      47.401  19.834  59.047  1.00211.33           C  
ATOM   4267  CD1 PHE A 273      47.085  19.050  57.917  1.00211.33           C  
ATOM   4268  CD2 PHE A 273      47.939  19.208  60.189  1.00211.33           C  
ATOM   4269  CE1 PHE A 273      47.321  17.662  57.933  1.00211.33           C  
ATOM   4270  CE2 PHE A 273      48.217  17.829  60.190  1.00211.33           C  
ATOM   4271  CZ  PHE A 273      47.902  17.051  59.060  1.00211.33           C  
ATOM   4272  H   PHE A 273      49.096  22.766  60.577  1.00  0.00           H  
ATOM   4273  HA  PHE A 273      48.680  22.081  57.763  1.00  0.00           H  
ATOM   4274  HB3 PHE A 273      46.303  21.500  58.352  1.00  0.00           H  
ATOM   4275  HB2 PHE A 273      46.659  21.572  60.039  1.00  0.00           H  
ATOM   4276  HD1 PHE A 273      46.634  19.493  57.039  1.00  0.00           H  
ATOM   4277  HD2 PHE A 273      48.124  19.793  61.074  1.00  0.00           H  
ATOM   4278  HE1 PHE A 273      47.039  17.059  57.081  1.00  0.00           H  
ATOM   4279  HE2 PHE A 273      48.652  17.362  61.062  1.00  0.00           H  
ATOM   4280  HZ  PHE A 273      48.088  15.984  59.057  1.00  0.00           H  
ATOM   4281  N   PHE A 274      46.757  24.083  57.961  1.00212.19           N  
ATOM   4282  CA  PHE A 274      45.963  25.309  58.061  1.00212.19           C  
ATOM   4283  C   PHE A 274      45.163  25.338  59.383  1.00212.19           C  
ATOM   4284  O   PHE A 274      44.866  24.283  59.948  1.00212.19           O  
ATOM   4285  CB  PHE A 274      45.016  25.318  56.840  1.00212.19           C  
ATOM   4286  CG  PHE A 274      43.938  26.385  56.781  1.00212.19           C  
ATOM   4287  CD1 PHE A 274      44.274  27.751  56.871  1.00212.19           C  
ATOM   4288  CD2 PHE A 274      42.586  26.005  56.630  1.00212.19           C  
ATOM   4289  CE1 PHE A 274      43.262  28.730  56.838  1.00212.19           C  
ATOM   4290  CE2 PHE A 274      41.580  26.988  56.557  1.00212.19           C  
ATOM   4291  CZ  PHE A 274      41.918  28.349  56.665  1.00212.19           C  
ATOM   4292  H   PHE A 274      46.352  23.349  57.406  1.00  0.00           H  
ATOM   4293  HA  PHE A 274      46.629  26.174  58.031  1.00  0.00           H  
ATOM   4294  HB3 PHE A 274      44.511  24.355  56.786  1.00  0.00           H  
ATOM   4295  HB2 PHE A 274      45.608  25.399  55.928  1.00  0.00           H  
ATOM   4296  HD1 PHE A 274      45.305  28.052  56.973  1.00  0.00           H  
ATOM   4297  HD2 PHE A 274      42.304  24.964  56.557  1.00  0.00           H  
ATOM   4298  HE1 PHE A 274      43.506  29.780  56.916  1.00  0.00           H  
ATOM   4299  HE2 PHE A 274      40.546  26.703  56.427  1.00  0.00           H  
ATOM   4300  HZ  PHE A 274      41.143  29.101  56.603  1.00  0.00           H  
ATOM   4301  N   TYR A 275      44.810  26.539  59.865  1.00366.83           N  
ATOM   4302  CA  TYR A 275      43.931  26.762  61.011  1.00366.83           C  
ATOM   4303  C   TYR A 275      42.491  26.386  60.627  1.00366.83           C  
ATOM   4304  O   TYR A 275      41.914  26.983  59.725  1.00366.83           O  
ATOM   4305  CB  TYR A 275      43.930  28.261  61.391  1.00366.83           C  
ATOM   4306  CG  TYR A 275      45.198  28.814  62.023  1.00366.83           C  
ATOM   4307  CD1 TYR A 275      45.723  28.251  63.207  1.00366.83           C  
ATOM   4308  CD2 TYR A 275      45.814  29.951  61.464  1.00366.83           C  
ATOM   4309  CE1 TYR A 275      46.850  28.827  63.827  1.00366.83           C  
ATOM   4310  CE2 TYR A 275      46.941  30.526  62.080  1.00366.83           C  
ATOM   4311  CZ  TYR A 275      47.456  29.969  63.264  1.00366.83           C  
ATOM   4312  OH  TYR A 275      48.544  30.541  63.853  1.00366.83           O  
ATOM   4313  H   TYR A 275      45.014  27.352  59.307  1.00  0.00           H  
ATOM   4314  HA  TYR A 275      44.263  26.156  61.853  1.00  0.00           H  
ATOM   4315  HB3 TYR A 275      43.128  28.454  62.107  1.00  0.00           H  
ATOM   4316  HB2 TYR A 275      43.671  28.861  60.517  1.00  0.00           H  
ATOM   4317  HD1 TYR A 275      45.254  27.391  63.659  1.00  0.00           H  
ATOM   4318  HD2 TYR A 275      45.413  30.403  60.570  1.00  0.00           H  
ATOM   4319  HE1 TYR A 275      47.236  28.391  64.735  1.00  0.00           H  
ATOM   4320  HE2 TYR A 275      47.405  31.400  61.648  1.00  0.00           H  
ATOM   4321  HH  TYR A 275      48.757  30.195  64.704  1.00  0.00           H  
ATOM   4322  N   LEU A 276      41.920  25.396  61.316  1.00238.95           N  
ATOM   4323  CA  LEU A 276      40.590  24.855  61.053  1.00238.95           C  
ATOM   4324  C   LEU A 276      39.481  25.820  61.523  1.00238.95           C  
ATOM   4325  O   LEU A 276      39.692  26.498  62.535  1.00238.95           O  
ATOM   4326  CB  LEU A 276      40.414  23.552  61.876  1.00238.95           C  
ATOM   4327  CG  LEU A 276      41.410  22.405  61.599  1.00238.95           C  
ATOM   4328  CD1 LEU A 276      41.602  22.158  60.096  1.00238.95           C  
ATOM   4329  CD2 LEU A 276      42.756  22.557  62.336  1.00238.95           C  
ATOM   4330  H   LEU A 276      42.475  24.928  62.009  1.00  0.00           H  
ATOM   4331  HA  LEU A 276      40.512  24.658  59.984  1.00  0.00           H  
ATOM   4332  HB3 LEU A 276      39.411  23.174  61.673  1.00  0.00           H  
ATOM   4333  HB2 LEU A 276      40.408  23.778  62.944  1.00  0.00           H  
ATOM   4334  HG  LEU A 276      40.944  21.507  62.007  1.00  0.00           H  
ATOM   4335 HD11 LEU A 276      42.278  21.325  59.930  1.00  0.00           H  
ATOM   4336 HD12 LEU A 276      40.651  21.932  59.606  1.00  0.00           H  
ATOM   4337 HD13 LEU A 276      42.045  23.016  59.588  1.00  0.00           H  
ATOM   4338 HD21 LEU A 276      43.325  21.629  62.290  1.00  0.00           H  
ATOM   4339 HD22 LEU A 276      43.388  23.321  61.885  1.00  0.00           H  
ATOM   4340 HD23 LEU A 276      42.615  22.806  63.387  1.00  0.00           H  
ATOM   4341  N   PRO A 277      38.291  25.819  60.870  1.00246.90           N  
ATOM   4342  CA  PRO A 277      37.044  26.443  61.355  1.00246.90           C  
ATOM   4343  C   PRO A 277      36.662  26.101  62.813  1.00246.90           C  
ATOM   4344  O   PRO A 277      37.204  25.159  63.401  1.00246.90           O  
ATOM   4345  CD  PRO A 277      38.078  25.198  59.555  1.00246.90           C  
ATOM   4346  CB  PRO A 277      35.944  25.928  60.404  1.00246.90           C  
ATOM   4347  CG  PRO A 277      36.661  25.561  59.117  1.00246.90           C  
ATOM   4348  HA  PRO A 277      37.156  27.525  61.253  1.00  0.00           H  
ATOM   4349  HD2 PRO A 277      38.178  24.116  59.643  1.00  0.00           H  
ATOM   4350  HD3 PRO A 277      38.800  25.543  58.812  1.00  0.00           H  
ATOM   4351  HB3 PRO A 277      35.152  26.660  60.236  1.00  0.00           H  
ATOM   4352  HB2 PRO A 277      35.471  25.029  60.805  1.00  0.00           H  
ATOM   4353  HG2 PRO A 277      36.170  24.760  58.563  1.00  0.00           H  
ATOM   4354  HG3 PRO A 277      36.701  26.428  58.455  1.00  0.00           H  
ATOM   4355  N   THR A 278      35.672  26.837  63.346  1.00244.72           N  
ATOM   4356  CA  THR A 278      34.985  26.681  64.630  1.00244.72           C  
ATOM   4357  C   THR A 278      34.740  25.204  64.989  1.00244.72           C  
ATOM   4358  O   THR A 278      33.871  24.552  64.412  1.00244.72           O  
ATOM   4359  CB  THR A 278      33.694  27.532  64.578  1.00244.72           C  
ATOM   4360  OG1 THR A 278      34.054  28.859  64.226  1.00244.72           O  
ATOM   4361  CG2 THR A 278      32.928  27.589  65.910  1.00244.72           C  
ATOM   4362  H   THR A 278      35.320  27.616  62.808  1.00  0.00           H  
ATOM   4363  HA  THR A 278      35.645  27.113  65.385  1.00  0.00           H  
ATOM   4364  HB  THR A 278      33.031  27.138  63.804  1.00  0.00           H  
ATOM   4365  HG1 THR A 278      33.263  29.362  64.087  1.00  0.00           H  
ATOM   4366 HG21 THR A 278      32.035  28.211  65.832  1.00  0.00           H  
ATOM   4367 HG22 THR A 278      32.593  26.598  66.218  1.00  0.00           H  
ATOM   4368 HG23 THR A 278      33.546  27.992  66.714  1.00  0.00           H  
ATOM   4369  N   LYS A 279      35.575  24.673  65.887  1.00188.87           N  
ATOM   4370  CA  LYS A 279      35.745  23.244  66.089  1.00188.87           C  
ATOM   4371  C   LYS A 279      34.664  22.708  67.039  1.00188.87           C  
ATOM   4372  O   LYS A 279      34.486  23.210  68.148  1.00188.87           O  
ATOM   4373  CB  LYS A 279      37.141  23.013  66.719  1.00188.87           C  
ATOM   4374  CG  LYS A 279      37.652  21.572  66.521  1.00188.87           C  
ATOM   4375  CD  LYS A 279      38.857  21.163  67.389  1.00188.87           C  
ATOM   4376  CE  LYS A 279      40.204  21.699  66.884  1.00188.87           C  
ATOM   4377  NZ  LYS A 279      40.338  23.132  67.177  1.00188.87           N1+
ATOM   4378  H   LYS A 279      36.220  25.295  66.339  1.00  0.00           H  
ATOM   4379  HA  LYS A 279      35.691  22.745  65.118  1.00  0.00           H  
ATOM   4380  HB3 LYS A 279      37.118  23.266  67.782  1.00  0.00           H  
ATOM   4381  HB2 LYS A 279      37.845  23.699  66.249  1.00  0.00           H  
ATOM   4382  HG3 LYS A 279      37.867  21.406  65.465  1.00  0.00           H  
ATOM   4383  HG2 LYS A 279      36.844  20.883  66.752  1.00  0.00           H  
ATOM   4384  HD3 LYS A 279      38.911  20.072  67.389  1.00  0.00           H  
ATOM   4385  HD2 LYS A 279      38.685  21.433  68.433  1.00  0.00           H  
ATOM   4386  HE3 LYS A 279      40.316  21.517  65.815  1.00  0.00           H  
ATOM   4387  HE2 LYS A 279      41.019  21.173  67.387  1.00  0.00           H  
ATOM   4388  HZ1 LYS A 279      40.428  23.201  68.199  1.00  0.00           H  
ATOM   4389  HZ2 LYS A 279      41.156  23.521  66.738  1.00  0.00           H  
ATOM   4390  HZ3 LYS A 279      39.510  23.626  66.883  1.00  0.00           H  
ATOM   4391  N   ASN A 280      34.002  21.638  66.602  1.00198.50           N  
ATOM   4392  CA  ASN A 280      33.134  20.766  67.388  1.00198.50           C  
ATOM   4393  C   ASN A 280      33.972  19.732  68.174  1.00198.50           C  
ATOM   4394  O   ASN A 280      35.192  19.647  68.027  1.00198.50           O  
ATOM   4395  CB  ASN A 280      32.190  19.999  66.416  1.00198.50           C  
ATOM   4396  CG  ASN A 280      32.914  19.187  65.333  1.00198.50           C  
ATOM   4397  OD1 ASN A 280      33.450  19.750  64.386  1.00198.50           O  
ATOM   4398  ND2 ASN A 280      33.000  17.871  65.467  1.00198.50           N  
ATOM   4399  H   ASN A 280      34.187  21.328  65.656  1.00  0.00           H  
ATOM   4400  HA  ASN A 280      32.545  21.363  68.086  1.00  0.00           H  
ATOM   4401  HB3 ASN A 280      31.556  20.722  65.898  1.00  0.00           H  
ATOM   4402  HB2 ASN A 280      31.501  19.352  66.960  1.00  0.00           H  
ATOM   4403 HD22 ASN A 280      33.503  17.371  64.751  1.00  0.00           H  
ATOM   4404 HD21 ASN A 280      32.708  17.383  66.309  1.00  0.00           H  
ATOM   4405  N   LEU A 281      33.300  18.876  68.955  1.00218.88           N  
ATOM   4406  CA  LEU A 281      33.864  17.682  69.586  1.00218.88           C  
ATOM   4407  C   LEU A 281      34.287  16.700  68.472  1.00218.88           C  
ATOM   4408  O   LEU A 281      33.427  16.259  67.704  1.00218.88           O  
ATOM   4409  CB  LEU A 281      32.751  17.082  70.479  1.00218.88           C  
ATOM   4410  CG  LEU A 281      33.149  15.859  71.331  1.00218.88           C  
ATOM   4411  CD1 LEU A 281      34.216  16.216  72.378  1.00218.88           C  
ATOM   4412  CD2 LEU A 281      31.906  15.262  72.012  1.00218.88           C  
ATOM   4413  H   LEU A 281      32.305  19.003  69.042  1.00  0.00           H  
ATOM   4414  HA  LEU A 281      34.726  17.977  70.186  1.00  0.00           H  
ATOM   4415  HB3 LEU A 281      31.905  16.803  69.847  1.00  0.00           H  
ATOM   4416  HB2 LEU A 281      32.372  17.858  71.147  1.00  0.00           H  
ATOM   4417  HG  LEU A 281      33.555  15.085  70.677  1.00  0.00           H  
ATOM   4418 HD11 LEU A 281      34.442  15.359  73.015  1.00  0.00           H  
ATOM   4419 HD12 LEU A 281      35.154  16.525  71.916  1.00  0.00           H  
ATOM   4420 HD13 LEU A 281      33.881  17.026  73.029  1.00  0.00           H  
ATOM   4421 HD21 LEU A 281      32.162  14.382  72.602  1.00  0.00           H  
ATOM   4422 HD22 LEU A 281      31.433  15.983  72.682  1.00  0.00           H  
ATOM   4423 HD23 LEU A 281      31.160  14.955  71.277  1.00  0.00           H  
ATOM   4424  N   TRP A 282      35.594  16.438  68.313  1.00286.86           N  
ATOM   4425  CA  TRP A 282      36.155  15.807  67.115  1.00286.86           C  
ATOM   4426  C   TRP A 282      35.942  14.278  67.125  1.00286.86           C  
ATOM   4427  O   TRP A 282      36.862  13.490  67.357  1.00286.86           O  
ATOM   4428  CB  TRP A 282      37.657  16.166  66.952  1.00286.86           C  
ATOM   4429  CG  TRP A 282      38.184  16.033  65.543  1.00286.86           C  
ATOM   4430  CD2 TRP A 282      38.347  17.077  64.530  1.00286.86           C  
ATOM   4431  CD1 TRP A 282      38.568  14.883  64.936  1.00286.86           C  
ATOM   4432  NE1 TRP A 282      38.929  15.139  63.626  1.00286.86           N  
ATOM   4433  CE2 TRP A 282      38.770  16.466  63.309  1.00286.86           C  
ATOM   4434  CE3 TRP A 282      38.148  18.477  64.502  1.00286.86           C  
ATOM   4435  CZ2 TRP A 282      38.947  17.190  62.119  1.00286.86           C  
ATOM   4436  CZ3 TRP A 282      38.364  19.226  63.326  1.00286.86           C  
ATOM   4437  CH2 TRP A 282      38.756  18.583  62.136  1.00286.86           C  
ATOM   4438  H   TRP A 282      36.239  16.818  68.990  1.00  0.00           H  
ATOM   4439  HA  TRP A 282      35.635  16.218  66.246  1.00  0.00           H  
ATOM   4440  HB3 TRP A 282      38.278  15.580  67.631  1.00  0.00           H  
ATOM   4441  HB2 TRP A 282      37.814  17.204  67.249  1.00  0.00           H  
ATOM   4442  HD1 TRP A 282      38.524  13.907  65.398  1.00  0.00           H  
ATOM   4443  HE1 TRP A 282      39.033  14.404  62.909  1.00  0.00           H  
ATOM   4444  HE3 TRP A 282      37.802  18.972  65.397  1.00  0.00           H  
ATOM   4445  HZ2 TRP A 282      39.217  16.680  61.203  1.00  0.00           H  
ATOM   4446  HZ3 TRP A 282      38.193  20.293  63.320  1.00  0.00           H  
ATOM   4447  HH2 TRP A 282      38.887  19.162  61.233  1.00  0.00           H  
ATOM   4448  N   LEU A 283      34.717  13.878  66.766  1.00224.53           N  
ATOM   4449  CA  LEU A 283      34.421  12.621  66.083  1.00224.53           C  
ATOM   4450  C   LEU A 283      34.979  12.739  64.653  1.00224.53           C  
ATOM   4451  O   LEU A 283      35.169  13.844  64.158  1.00224.53           O  
ATOM   4452  CB  LEU A 283      32.895  12.405  66.002  1.00224.53           C  
ATOM   4453  CG  LEU A 283      32.127  12.521  67.336  1.00224.53           C  
ATOM   4454  CD1 LEU A 283      30.629  12.272  67.102  1.00224.53           C  
ATOM   4455  CD2 LEU A 283      32.670  11.575  68.421  1.00224.53           C  
ATOM   4456  H   LEU A 283      34.028  14.617  66.697  1.00  0.00           H  
ATOM   4457  HA  LEU A 283      34.908  11.793  66.605  1.00  0.00           H  
ATOM   4458  HB3 LEU A 283      32.706  11.422  65.566  1.00  0.00           H  
ATOM   4459  HB2 LEU A 283      32.469  13.124  65.297  1.00  0.00           H  
ATOM   4460  HG  LEU A 283      32.229  13.543  67.705  1.00  0.00           H  
ATOM   4461 HD11 LEU A 283      30.059  12.418  68.020  1.00  0.00           H  
ATOM   4462 HD12 LEU A 283      30.225  12.957  66.355  1.00  0.00           H  
ATOM   4463 HD13 LEU A 283      30.445  11.255  66.756  1.00  0.00           H  
ATOM   4464 HD21 LEU A 283      32.078  11.657  69.334  1.00  0.00           H  
ATOM   4465 HD22 LEU A 283      32.645  10.533  68.098  1.00  0.00           H  
ATOM   4466 HD23 LEU A 283      33.699  11.823  68.688  1.00  0.00           H  
ATOM   4467  N   LEU A 284      35.300  11.626  63.997  1.00173.39           N  
ATOM   4468  CA  LEU A 284      36.245  11.660  62.886  1.00173.39           C  
ATOM   4469  C   LEU A 284      35.594  12.040  61.536  1.00173.39           C  
ATOM   4470  O   LEU A 284      35.885  13.100  60.986  1.00173.39           O  
ATOM   4471  CB  LEU A 284      36.901  10.265  62.827  1.00173.39           C  
ATOM   4472  CG  LEU A 284      38.216  10.264  62.034  1.00173.39           C  
ATOM   4473  CD1 LEU A 284      39.389   9.794  62.898  1.00173.39           C  
ATOM   4474  CD2 LEU A 284      38.082   9.467  60.732  1.00173.39           C  
ATOM   4475  H   LEU A 284      35.104  10.738  64.429  1.00  0.00           H  
ATOM   4476  HA  LEU A 284      37.022  12.399  63.105  1.00  0.00           H  
ATOM   4477  HB3 LEU A 284      36.213   9.509  62.447  1.00  0.00           H  
ATOM   4478  HB2 LEU A 284      37.119   9.940  63.846  1.00  0.00           H  
ATOM   4479  HG  LEU A 284      38.462  11.291  61.767  1.00  0.00           H  
ATOM   4480 HD11 LEU A 284      40.335   9.926  62.373  1.00  0.00           H  
ATOM   4481 HD12 LEU A 284      39.464  10.388  63.808  1.00  0.00           H  
ATOM   4482 HD13 LEU A 284      39.284   8.748  63.178  1.00  0.00           H  
ATOM   4483 HD21 LEU A 284      39.036   9.429  60.213  1.00  0.00           H  
ATOM   4484 HD22 LEU A 284      37.751   8.449  60.922  1.00  0.00           H  
ATOM   4485 HD23 LEU A 284      37.366   9.942  60.064  1.00  0.00           H  
ATOM   4486  N   LEU A 285      34.733  11.163  60.994  1.00248.13           N  
ATOM   4487  CA  LEU A 285      34.283  11.136  59.594  1.00248.13           C  
ATOM   4488  C   LEU A 285      33.781  12.483  59.038  1.00248.13           C  
ATOM   4489  O   LEU A 285      34.264  12.948  58.006  1.00248.13           O  
ATOM   4490  CB  LEU A 285      33.231  10.016  59.392  1.00248.13           C  
ATOM   4491  CG  LEU A 285      33.685   8.584  59.765  1.00248.13           C  
ATOM   4492  CD1 LEU A 285      32.502   7.606  59.689  1.00248.13           C  
ATOM   4493  CD2 LEU A 285      34.833   8.077  58.879  1.00248.13           C  
ATOM   4494  H   LEU A 285      34.523  10.350  61.547  1.00  0.00           H  
ATOM   4495  HA  LEU A 285      35.163  10.891  58.997  1.00  0.00           H  
ATOM   4496  HB3 LEU A 285      32.905  10.023  58.349  1.00  0.00           H  
ATOM   4497  HB2 LEU A 285      32.339  10.266  59.970  1.00  0.00           H  
ATOM   4498  HG  LEU A 285      34.030   8.578  60.799  1.00  0.00           H  
ATOM   4499 HD11 LEU A 285      32.802   6.598  59.982  1.00  0.00           H  
ATOM   4500 HD12 LEU A 285      31.690   7.906  60.354  1.00  0.00           H  
ATOM   4501 HD13 LEU A 285      32.094   7.547  58.678  1.00  0.00           H  
ATOM   4502 HD21 LEU A 285      35.111   7.062  59.159  1.00  0.00           H  
ATOM   4503 HD22 LEU A 285      34.545   8.065  57.827  1.00  0.00           H  
ATOM   4504 HD23 LEU A 285      35.727   8.690  58.976  1.00  0.00           H  
ATOM   4505  N   CYS A 286      32.811  13.093  59.730  1.00148.49           N  
ATOM   4506  CA  CYS A 286      32.193  14.368  59.363  1.00148.49           C  
ATOM   4507  C   CYS A 286      33.201  15.548  59.440  1.00148.49           C  
ATOM   4508  O   CYS A 286      33.457  16.144  58.394  1.00148.49           O  
ATOM   4509  CB  CYS A 286      30.879  14.531  60.171  1.00148.49           C  
ATOM   4510  SG  CYS A 286      30.128  16.181  60.063  1.00148.49           S  
ATOM   4511  H   CYS A 286      32.524  12.660  60.592  1.00  0.00           H  
ATOM   4512  HA  CYS A 286      31.901  14.298  58.313  1.00  0.00           H  
ATOM   4513  HB3 CYS A 286      31.000  14.254  61.216  1.00  0.00           H  
ATOM   4514  HB2 CYS A 286      30.143  13.829  59.777  1.00  0.00           H  
ATOM   4515  HG  CYS A 286      31.111  16.861  60.662  1.00  0.00           H  
ATOM   4516  N   PRO A 287      33.801  15.907  60.601  1.00284.54           N  
ATOM   4517  CA  PRO A 287      34.889  16.900  60.702  1.00284.54           C  
ATOM   4518  C   PRO A 287      36.055  16.774  59.711  1.00284.54           C  
ATOM   4519  O   PRO A 287      36.445  17.785  59.132  1.00284.54           O  
ATOM   4520  CD  PRO A 287      33.380  15.513  61.948  1.00284.54           C  
ATOM   4521  CB  PRO A 287      35.402  16.779  62.137  1.00284.54           C  
ATOM   4522  CG  PRO A 287      34.142  16.444  62.887  1.00284.54           C  
ATOM   4523  HA  PRO A 287      34.434  17.883  60.560  1.00  0.00           H  
ATOM   4524  HD2 PRO A 287      33.641  14.470  62.126  1.00  0.00           H  
ATOM   4525  HD3 PRO A 287      32.317  15.651  62.124  1.00  0.00           H  
ATOM   4526  HB3 PRO A 287      35.878  17.692  62.491  1.00  0.00           H  
ATOM   4527  HB2 PRO A 287      36.113  15.956  62.238  1.00  0.00           H  
ATOM   4528  HG2 PRO A 287      34.312  16.048  63.883  1.00  0.00           H  
ATOM   4529  HG3 PRO A 287      33.568  17.365  62.987  1.00  0.00           H  
ATOM   4530  N   ASP A 288      36.593  15.569  59.474  1.00258.51           N  
ATOM   4531  CA  ASP A 288      37.724  15.345  58.553  1.00258.51           C  
ATOM   4532  C   ASP A 288      37.427  15.772  57.109  1.00258.51           C  
ATOM   4533  O   ASP A 288      38.344  16.156  56.379  1.00258.51           O  
ATOM   4534  CB  ASP A 288      38.133  13.864  58.506  1.00258.51           C  
ATOM   4535  CG  ASP A 288      38.857  13.303  59.716  1.00258.51           C  
ATOM   4536  OD1 ASP A 288      39.123  14.007  60.719  1.00258.51           O  
ATOM   4537  OD2 ASP A 288      39.230  12.121  59.576  1.00258.51           O1-
ATOM   4538  H   ASP A 288      36.273  14.774  60.020  1.00  0.00           H  
ATOM   4539  HA  ASP A 288      38.571  15.942  58.896  1.00  0.00           H  
ATOM   4540  HB3 ASP A 288      38.798  13.699  57.658  1.00  0.00           H  
ATOM   4541  HB2 ASP A 288      37.255  13.244  58.327  1.00  0.00           H  
ATOM   4542  N   THR A 289      36.146  15.703  56.734  1.00348.20           N  
ATOM   4543  CA  THR A 289      35.584  16.219  55.497  1.00348.20           C  
ATOM   4544  C   THR A 289      35.421  17.749  55.713  1.00348.20           C  
ATOM   4545  O   THR A 289      36.341  18.525  55.423  1.00348.20           O  
ATOM   4546  CB  THR A 289      34.236  15.459  55.255  1.00348.20           C  
ATOM   4547  OG1 THR A 289      34.447  14.050  55.291  1.00348.20           O  
ATOM   4548  CG2 THR A 289      33.518  15.778  53.942  1.00348.20           C  
ATOM   4549  H   THR A 289      35.479  15.432  57.442  1.00  0.00           H  
ATOM   4550  HA  THR A 289      36.260  16.050  54.656  1.00  0.00           H  
ATOM   4551  HB  THR A 289      33.520  15.675  56.043  1.00  0.00           H  
ATOM   4552  HG1 THR A 289      34.536  13.782  56.203  1.00  0.00           H  
ATOM   4553 HG21 THR A 289      32.537  15.305  53.901  1.00  0.00           H  
ATOM   4554 HG22 THR A 289      33.367  16.851  53.810  1.00  0.00           H  
ATOM   4555 HG23 THR A 289      34.097  15.416  53.099  1.00  0.00           H  
ATOM   4556  N   LEU A 290      34.299  18.180  56.313  1.00294.92           N  
ATOM   4557  CA  LEU A 290      33.749  19.538  56.266  1.00294.92           C  
ATOM   4558  C   LEU A 290      34.653  20.637  56.843  1.00294.92           C  
ATOM   4559  O   LEU A 290      34.520  21.803  56.476  1.00294.92           O  
ATOM   4560  CB  LEU A 290      32.403  19.573  57.026  1.00294.92           C  
ATOM   4561  CG  LEU A 290      31.282  18.668  56.472  1.00294.92           C  
ATOM   4562  CD1 LEU A 290      30.032  18.789  57.357  1.00294.92           C  
ATOM   4563  CD2 LEU A 290      30.925  18.992  55.011  1.00294.92           C  
ATOM   4564  H   LEU A 290      33.690  17.470  56.693  1.00  0.00           H  
ATOM   4565  HA  LEU A 290      33.596  19.793  55.217  1.00  0.00           H  
ATOM   4566  HB3 LEU A 290      32.033  20.599  57.053  1.00  0.00           H  
ATOM   4567  HB2 LEU A 290      32.589  19.311  58.070  1.00  0.00           H  
ATOM   4568  HG  LEU A 290      31.619  17.631  56.518  1.00  0.00           H  
ATOM   4569 HD11 LEU A 290      29.260  18.083  57.047  1.00  0.00           H  
ATOM   4570 HD12 LEU A 290      30.262  18.585  58.402  1.00  0.00           H  
ATOM   4571 HD13 LEU A 290      29.603  19.791  57.306  1.00  0.00           H  
ATOM   4572 HD21 LEU A 290      30.092  18.378  54.665  1.00  0.00           H  
ATOM   4573 HD22 LEU A 290      30.634  20.038  54.892  1.00  0.00           H  
ATOM   4574 HD23 LEU A 290      31.762  18.799  54.339  1.00  0.00           H  
ATOM   4575  N   SER A 291      35.588  20.294  57.736  1.00338.08           N  
ATOM   4576  CA  SER A 291      36.523  21.252  58.318  1.00338.08           C  
ATOM   4577  C   SER A 291      37.663  21.582  57.328  1.00338.08           C  
ATOM   4578  O   SER A 291      38.453  22.488  57.594  1.00338.08           O  
ATOM   4579  CB  SER A 291      37.094  20.621  59.614  1.00338.08           C  
ATOM   4580  OG  SER A 291      37.722  21.525  60.507  1.00338.08           O  
ATOM   4581  H   SER A 291      35.704  19.310  57.966  1.00  0.00           H  
ATOM   4582  HA  SER A 291      35.997  22.176  58.560  1.00  0.00           H  
ATOM   4583  HB3 SER A 291      37.817  19.848  59.357  1.00  0.00           H  
ATOM   4584  HB2 SER A 291      36.293  20.140  60.176  1.00  0.00           H  
ATOM   4585  HG  SER A 291      37.085  22.180  60.761  1.00  0.00           H  
ATOM   4586  N   PHE A 292      37.803  20.842  56.210  1.00508.72           N  
ATOM   4587  CA  PHE A 292      38.979  20.948  55.366  1.00508.72           C  
ATOM   4588  C   PHE A 292      38.802  20.579  53.884  1.00508.72           C  
ATOM   4589  O   PHE A 292      39.790  20.710  53.137  1.00508.72           O  
ATOM   4590  CB  PHE A 292      40.184  20.241  56.037  1.00508.72           C  
ATOM   4591  CG  PHE A 292      41.558  20.914  56.015  1.00508.72           C  
ATOM   4592  CD1 PHE A 292      42.025  21.744  54.973  1.00508.72           C  
ATOM   4593  CD2 PHE A 292      42.418  20.680  57.101  1.00508.72           C  
ATOM   4594  CE1 PHE A 292      43.364  22.175  54.932  1.00508.72           C  
ATOM   4595  CE2 PHE A 292      43.751  21.112  57.083  1.00508.72           C  
ATOM   4596  CZ  PHE A 292      44.246  21.827  55.974  1.00508.72           C  
ATOM   4597  H   PHE A 292      37.145  20.081  56.031  1.00  0.00           H  
ATOM   4598  HA  PHE A 292      39.213  22.013  55.318  1.00  0.00           H  
ATOM   4599  HB3 PHE A 292      40.296  19.240  55.617  1.00  0.00           H  
ATOM   4600  HB2 PHE A 292      39.950  20.041  57.082  1.00  0.00           H  
ATOM   4601  HD1 PHE A 292      41.352  22.107  54.228  1.00  0.00           H  
ATOM   4602  HD2 PHE A 292      42.045  20.168  57.972  1.00  0.00           H  
ATOM   4603  HE1 PHE A 292      43.709  22.799  54.116  1.00  0.00           H  
ATOM   4604  HE2 PHE A 292      44.364  20.886  57.941  1.00  0.00           H  
ATOM   4605  HZ  PHE A 292      45.272  22.159  55.947  1.00  0.00           H  
ATOM   4606  N   ASP A 293      37.677  20.093  53.347  1.00392.49           N  
ATOM   4607  CA  ASP A 293      37.385  20.138  51.895  1.00392.49           C  
ATOM   4608  C   ASP A 293      36.477  21.341  51.647  1.00392.49           C  
ATOM   4609  O   ASP A 293      36.905  22.216  50.909  1.00392.49           O  
ATOM   4610  CB  ASP A 293      36.790  18.854  51.286  1.00392.49           C  
ATOM   4611  CG  ASP A 293      37.268  17.558  51.885  1.00392.49           C  
ATOM   4612  OD1 ASP A 293      38.428  17.527  52.344  1.00392.49           O  
ATOM   4613  OD2 ASP A 293      36.447  16.622  51.879  1.00392.49           O1-
ATOM   4614  H   ASP A 293      36.892  19.791  53.927  1.00  0.00           H  
ATOM   4615  HA  ASP A 293      38.277  20.322  51.303  1.00  0.00           H  
ATOM   4616  HB3 ASP A 293      37.005  18.820  50.218  1.00  0.00           H  
ATOM   4617  HB2 ASP A 293      35.700  18.849  51.379  1.00  0.00           H  
ATOM   4618  N   TRP A 294      35.338  21.458  52.330  1.00441.10           N  
ATOM   4619  CA  TRP A 294      34.395  22.578  52.225  1.00441.10           C  
ATOM   4620  C   TRP A 294      35.066  23.956  52.438  1.00441.10           C  
ATOM   4621  O   TRP A 294      34.827  24.899  51.693  1.00441.10           O  
ATOM   4622  CB  TRP A 294      33.254  22.330  53.228  1.00441.10           C  
ATOM   4623  CG  TRP A 294      31.965  23.068  53.042  1.00441.10           C  
ATOM   4624  CD2 TRP A 294      30.937  23.314  54.048  1.00441.10           C  
ATOM   4625  CD1 TRP A 294      31.504  23.624  51.897  1.00441.10           C  
ATOM   4626  NE1 TRP A 294      30.260  24.171  52.122  1.00441.10           N  
ATOM   4627  CE2 TRP A 294      29.851  23.998  53.427  1.00441.10           C  
ATOM   4628  CE3 TRP A 294      30.814  23.025  55.427  1.00441.10           C  
ATOM   4629  CZ2 TRP A 294      28.689  24.352  54.133  1.00441.10           C  
ATOM   4630  CZ3 TRP A 294      29.655  23.378  56.149  1.00441.10           C  
ATOM   4631  CH2 TRP A 294      28.591  24.035  55.502  1.00441.10           C  
ATOM   4632  H   TRP A 294      35.003  20.586  52.753  1.00  0.00           H  
ATOM   4633  HA  TRP A 294      33.999  22.545  51.208  1.00  0.00           H  
ATOM   4634  HB3 TRP A 294      33.605  22.553  54.234  1.00  0.00           H  
ATOM   4635  HB2 TRP A 294      32.984  21.274  53.231  1.00  0.00           H  
ATOM   4636  HD1 TRP A 294      32.024  23.627  50.947  1.00  0.00           H  
ATOM   4637  HE1 TRP A 294      29.751  24.635  51.382  1.00  0.00           H  
ATOM   4638  HE3 TRP A 294      31.632  22.529  55.929  1.00  0.00           H  
ATOM   4639  HZ2 TRP A 294      27.887  24.863  53.623  1.00  0.00           H  
ATOM   4640  HZ3 TRP A 294      29.585  23.146  57.202  1.00  0.00           H  
ATOM   4641  HH2 TRP A 294      27.704  24.301  56.058  1.00  0.00           H  
ATOM   4642  N   SER A 295      36.019  24.037  53.378  1.00247.71           N  
ATOM   4643  CA  SER A 295      36.825  25.226  53.673  1.00247.71           C  
ATOM   4644  C   SER A 295      38.069  25.350  52.750  1.00247.71           C  
ATOM   4645  O   SER A 295      38.993  26.098  53.066  1.00247.71           O  
ATOM   4646  CB  SER A 295      37.292  25.135  55.147  1.00247.71           C  
ATOM   4647  OG  SER A 295      37.872  26.345  55.603  1.00247.71           O  
ATOM   4648  H   SER A 295      36.135  23.217  53.947  1.00  0.00           H  
ATOM   4649  HA  SER A 295      36.204  26.112  53.546  1.00  0.00           H  
ATOM   4650  HB3 SER A 295      38.023  24.333  55.269  1.00  0.00           H  
ATOM   4651  HB2 SER A 295      36.457  24.897  55.807  1.00  0.00           H  
ATOM   4652  HG  SER A 295      38.446  26.675  54.913  1.00  0.00           H  
ATOM   4653  N   MET A 296      38.131  24.591  51.650  1.00450.31           N  
ATOM   4654  CA  MET A 296      39.164  24.641  50.607  1.00450.31           C  
ATOM   4655  C   MET A 296      38.560  24.799  49.207  1.00450.31           C  
ATOM   4656  O   MET A 296      39.300  24.905  48.230  1.00450.31           O  
ATOM   4657  CB  MET A 296      40.040  23.377  50.700  1.00450.31           C  
ATOM   4658  CG  MET A 296      41.154  23.525  51.736  1.00450.31           C  
ATOM   4659  SD  MET A 296      42.846  23.629  51.131  1.00450.31           S  
ATOM   4660  CE  MET A 296      42.630  24.858  49.815  1.00450.31           C  
ATOM   4661  H   MET A 296      37.345  23.977  51.447  1.00  0.00           H  
ATOM   4662  HA  MET A 296      39.791  25.528  50.729  1.00  0.00           H  
ATOM   4663  HB3 MET A 296      40.467  23.111  49.732  1.00  0.00           H  
ATOM   4664  HB2 MET A 296      39.408  22.530  50.948  1.00  0.00           H  
ATOM   4665  HG3 MET A 296      41.148  22.619  52.313  1.00  0.00           H  
ATOM   4666  HG2 MET A 296      40.958  24.343  52.431  1.00  0.00           H  
ATOM   4667  HE1 MET A 296      43.587  25.095  49.356  1.00  0.00           H  
ATOM   4668  HE2 MET A 296      41.989  24.486  49.016  1.00  0.00           H  
ATOM   4669  HE3 MET A 296      42.191  25.768  50.220  1.00  0.00           H  
ATOM   4670  N   ASP A 297      37.229  24.804  49.143  1.00227.13           N  
ATOM   4671  CA  ASP A 297      36.423  25.051  47.965  1.00227.13           C  
ATOM   4672  C   ASP A 297      36.182  26.573  47.930  1.00227.13           C  
ATOM   4673  O   ASP A 297      36.905  27.295  47.252  1.00227.13           O  
ATOM   4674  CB  ASP A 297      35.137  24.179  48.081  1.00227.13           C  
ATOM   4675  CG  ASP A 297      33.909  24.660  47.317  1.00227.13           C  
ATOM   4676  OD1 ASP A 297      33.830  24.351  46.112  1.00227.13           O  
ATOM   4677  OD2 ASP A 297      33.066  25.303  47.983  1.00227.13           O1-
ATOM   4678  H   ASP A 297      36.716  24.789  50.006  1.00  0.00           H  
ATOM   4679  HA  ASP A 297      36.958  24.766  47.062  1.00  0.00           H  
ATOM   4680  HB3 ASP A 297      34.828  24.095  49.123  1.00  0.00           H  
ATOM   4681  HB2 ASP A 297      35.357  23.164  47.752  1.00  0.00           H  
ATOM   4682  N   ALA A 298      35.238  27.065  48.737  1.00180.00           N  
ATOM   4683  CA  ALA A 298      34.668  28.402  48.618  1.00180.00           C  
ATOM   4684  C   ALA A 298      35.500  29.552  49.214  1.00180.00           C  
ATOM   4685  O   ALA A 298      35.120  30.707  49.024  1.00180.00           O  
ATOM   4686  CB  ALA A 298      33.349  28.377  49.414  1.00180.00           C  
ATOM   4687  H   ALA A 298      34.589  26.353  49.062  1.00  0.00           H  
ATOM   4688  HA  ALA A 298      34.463  28.615  47.568  1.00  0.00           H  
ATOM   4689  HB1 ALA A 298      32.837  29.339  49.377  1.00  0.00           H  
ATOM   4690  HB2 ALA A 298      32.663  27.632  49.010  1.00  0.00           H  
ATOM   4691  HB3 ALA A 298      33.521  28.131  50.464  1.00  0.00           H  
ATOM   4692  N   VAL A 299      36.549  29.279  50.005  1.00177.59           N  
ATOM   4693  CA  VAL A 299      37.185  30.258  50.899  1.00177.59           C  
ATOM   4694  C   VAL A 299      38.724  30.144  50.959  1.00177.59           C  
ATOM   4695  O   VAL A 299      39.259  29.057  50.734  1.00177.59           O  
ATOM   4696  CB  VAL A 299      36.510  30.248  52.305  1.00177.59           C  
ATOM   4697  CG1 VAL A 299      35.098  30.861  52.298  1.00177.59           C  
ATOM   4698  CG2 VAL A 299      36.505  28.858  52.963  1.00177.59           C  
ATOM   4699  H   VAL A 299      36.895  28.332  50.011  1.00  0.00           H  
ATOM   4700  HA  VAL A 299      37.003  31.236  50.455  1.00  0.00           H  
ATOM   4701  HB  VAL A 299      37.103  30.879  52.966  1.00  0.00           H  
ATOM   4702 HG11 VAL A 299      34.730  31.012  53.312  1.00  0.00           H  
ATOM   4703 HG12 VAL A 299      35.091  31.829  51.796  1.00  0.00           H  
ATOM   4704 HG13 VAL A 299      34.384  30.221  51.781  1.00  0.00           H  
ATOM   4705 HG21 VAL A 299      36.089  28.897  53.969  1.00  0.00           H  
ATOM   4706 HG22 VAL A 299      35.913  28.147  52.386  1.00  0.00           H  
ATOM   4707 HG23 VAL A 299      37.518  28.463  53.048  1.00  0.00           H  
ATOM   4708  N   PRO A 300      39.442  31.244  51.310  1.00172.49           N  
ATOM   4709  CA  PRO A 300      40.899  31.240  51.487  1.00172.49           C  
ATOM   4710  C   PRO A 300      41.451  30.351  52.606  1.00172.49           C  
ATOM   4711  O   PRO A 300      40.870  30.219  53.683  1.00172.49           O  
ATOM   4712  CD  PRO A 300      38.899  32.598  51.483  1.00172.49           C  
ATOM   4713  CB  PRO A 300      41.316  32.692  51.777  1.00172.49           C  
ATOM   4714  CG  PRO A 300      40.039  33.487  51.974  1.00172.49           C  
ATOM   4715  HA  PRO A 300      41.323  30.922  50.536  1.00  0.00           H  
ATOM   4716  HD2 PRO A 300      38.056  32.647  52.170  1.00  0.00           H  
ATOM   4717  HD3 PRO A 300      38.553  32.950  50.510  1.00  0.00           H  
ATOM   4718  HB3 PRO A 300      41.926  33.071  50.970  1.00  0.00           H  
ATOM   4719  HB2 PRO A 300      41.938  32.794  52.668  1.00  0.00           H  
ATOM   4720  HG2 PRO A 300      39.904  33.670  53.041  1.00  0.00           H  
ATOM   4721  HG3 PRO A 300      40.070  34.461  51.489  1.00  0.00           H  
ATOM   4722  N   LEU A 301      42.685  29.896  52.372  1.00317.10           N  
ATOM   4723  CA  LEU A 301      43.628  29.461  53.387  1.00317.10           C  
ATOM   4724  C   LEU A 301      44.398  30.677  53.939  1.00317.10           C  
ATOM   4725  O   LEU A 301      44.122  31.828  53.598  1.00317.10           O  
ATOM   4726  CB  LEU A 301      44.659  28.528  52.711  1.00317.10           C  
ATOM   4727  CG  LEU A 301      44.078  27.208  52.193  1.00317.10           C  
ATOM   4728  CD1 LEU A 301      45.128  26.523  51.314  1.00317.10           C  
ATOM   4729  CD2 LEU A 301      43.615  26.304  53.344  1.00317.10           C  
ATOM   4730  H   LEU A 301      43.046  30.017  51.430  1.00  0.00           H  
ATOM   4731  HA  LEU A 301      43.098  28.972  54.199  1.00  0.00           H  
ATOM   4732  HB3 LEU A 301      45.467  28.276  53.399  1.00  0.00           H  
ATOM   4733  HB2 LEU A 301      45.128  29.067  51.884  1.00  0.00           H  
ATOM   4734  HG  LEU A 301      43.206  27.427  51.571  1.00  0.00           H  
ATOM   4735 HD11 LEU A 301      44.921  25.466  51.170  1.00  0.00           H  
ATOM   4736 HD12 LEU A 301      45.133  27.002  50.336  1.00  0.00           H  
ATOM   4737 HD13 LEU A 301      46.127  26.595  51.743  1.00  0.00           H  
ATOM   4738 HD21 LEU A 301      44.453  25.866  53.883  1.00  0.00           H  
ATOM   4739 HD22 LEU A 301      42.989  26.843  54.051  1.00  0.00           H  
ATOM   4740 HD23 LEU A 301      42.986  25.500  52.984  1.00  0.00           H  
ATOM   4741  N   LEU A 302      45.409  30.407  54.779  1.00153.75           N  
ATOM   4742  CA  LEU A 302      46.417  31.356  55.248  1.00153.75           C  
ATOM   4743  C   LEU A 302      47.046  32.141  54.087  1.00153.75           C  
ATOM   4744  O   LEU A 302      47.625  31.559  53.171  1.00153.75           O  
ATOM   4745  CB  LEU A 302      47.465  30.625  56.112  1.00153.75           C  
ATOM   4746  CG  LEU A 302      46.971  30.409  57.557  1.00153.75           C  
ATOM   4747  CD1 LEU A 302      47.701  29.242  58.229  1.00153.75           C  
ATOM   4748  CD2 LEU A 302      47.088  31.695  58.400  1.00153.75           C  
ATOM   4749  H   LEU A 302      45.555  29.437  55.003  1.00  0.00           H  
ATOM   4750  HA  LEU A 302      45.889  32.073  55.881  1.00  0.00           H  
ATOM   4751  HB3 LEU A 302      48.402  31.187  56.135  1.00  0.00           H  
ATOM   4752  HB2 LEU A 302      47.717  29.672  55.640  1.00  0.00           H  
ATOM   4753  HG  LEU A 302      45.914  30.147  57.514  1.00  0.00           H  
ATOM   4754 HD11 LEU A 302      47.298  29.061  59.223  1.00  0.00           H  
ATOM   4755 HD12 LEU A 302      47.606  28.319  57.658  1.00  0.00           H  
ATOM   4756 HD13 LEU A 302      48.767  29.451  58.337  1.00  0.00           H  
ATOM   4757 HD21 LEU A 302      47.937  31.657  59.084  1.00  0.00           H  
ATOM   4758 HD22 LEU A 302      47.215  32.586  57.784  1.00  0.00           H  
ATOM   4759 HD23 LEU A 302      46.191  31.850  59.000  1.00  0.00           H  
ATOM   4760  N   LYS A 303      46.815  33.455  54.127  1.00 90.77           N  
ATOM   4761  CA  LYS A 303      47.004  34.405  53.047  1.00 90.77           C  
ATOM   4762  C   LYS A 303      48.426  34.425  52.463  1.00 90.77           C  
ATOM   4763  O   LYS A 303      49.415  34.514  53.184  1.00 90.77           O  
ATOM   4764  CB  LYS A 303      46.589  35.806  53.572  1.00 90.77           C  
ATOM   4765  CG  LYS A 303      46.814  36.964  52.574  1.00 90.77           C  
ATOM   4766  CD  LYS A 303      46.352  38.350  53.044  1.00 90.77           C  
ATOM   4767  CE  LYS A 303      46.980  39.442  52.157  1.00 90.77           C  
ATOM   4768  NZ  LYS A 303      46.341  40.757  52.330  1.00 90.77           N1+
ATOM   4769  H   LYS A 303      46.280  33.773  54.918  1.00  0.00           H  
ATOM   4770  HA  LYS A 303      46.313  34.110  52.254  1.00  0.00           H  
ATOM   4771  HB3 LYS A 303      47.148  36.017  54.486  1.00  0.00           H  
ATOM   4772  HB2 LYS A 303      45.535  35.774  53.853  1.00  0.00           H  
ATOM   4773  HG3 LYS A 303      46.314  36.720  51.636  1.00  0.00           H  
ATOM   4774  HG2 LYS A 303      47.879  37.033  52.352  1.00  0.00           H  
ATOM   4775  HD3 LYS A 303      46.644  38.503  54.085  1.00  0.00           H  
ATOM   4776  HD2 LYS A 303      45.261  38.381  53.016  1.00  0.00           H  
ATOM   4777  HE3 LYS A 303      46.908  39.158  51.106  1.00  0.00           H  
ATOM   4778  HE2 LYS A 303      48.046  39.528  52.378  1.00  0.00           H  
ATOM   4779  HZ1 LYS A 303      46.852  41.449  51.799  1.00  0.00           H  
ATOM   4780  HZ2 LYS A 303      45.404  40.727  51.944  1.00  0.00           H  
ATOM   4781  HZ3 LYS A 303      46.313  41.025  53.303  1.00  0.00           H  
ATOM   4782  N   THR A 304      48.467  34.554  51.139  1.00157.92           N  
ATOM   4783  CA  THR A 304      49.478  35.265  50.378  1.00157.92           C  
ATOM   4784  C   THR A 304      48.702  36.242  49.471  1.00157.92           C  
ATOM   4785  O   THR A 304      47.469  36.198  49.405  1.00157.92           O  
ATOM   4786  CB  THR A 304      50.458  34.274  49.690  1.00157.92           C  
ATOM   4787  OG1 THR A 304      51.414  34.963  48.902  1.00157.92           O  
ATOM   4788  CG2 THR A 304      49.779  33.222  48.802  1.00157.92           C  
ATOM   4789  H   THR A 304      47.595  34.458  50.636  1.00  0.00           H  
ATOM   4790  HA  THR A 304      50.063  35.884  51.061  1.00  0.00           H  
ATOM   4791  HB  THR A 304      51.015  33.753  50.471  1.00  0.00           H  
ATOM   4792  HG1 THR A 304      51.080  35.098  48.017  1.00  0.00           H  
ATOM   4793 HG21 THR A 304      50.516  32.615  48.275  1.00  0.00           H  
ATOM   4794 HG22 THR A 304      49.176  32.545  49.405  1.00  0.00           H  
ATOM   4795 HG23 THR A 304      49.124  33.677  48.060  1.00  0.00           H  
ATOM   4796  N   VAL A 305      49.402  37.155  48.801  1.00 91.00           N  
ATOM   4797  CA  VAL A 305      48.876  37.894  47.660  1.00 91.00           C  
ATOM   4798  C   VAL A 305      49.275  37.043  46.438  1.00 91.00           C  
ATOM   4799  O   VAL A 305      50.402  36.551  46.386  1.00 91.00           O  
ATOM   4800  CB  VAL A 305      49.532  39.302  47.616  1.00 91.00           C  
ATOM   4801  CG1 VAL A 305      48.980  40.166  46.466  1.00 91.00           C  
ATOM   4802  CG2 VAL A 305      49.363  40.063  48.950  1.00 91.00           C  
ATOM   4803  H   VAL A 305      50.410  37.040  48.818  1.00  0.00           H  
ATOM   4804  HA  VAL A 305      47.790  37.993  47.713  1.00  0.00           H  
ATOM   4805  HB  VAL A 305      50.604  39.181  47.444  1.00  0.00           H  
ATOM   4806 HG11 VAL A 305      49.429  41.161  46.466  1.00  0.00           H  
ATOM   4807 HG12 VAL A 305      49.198  39.726  45.492  1.00  0.00           H  
ATOM   4808 HG13 VAL A 305      47.899  40.289  46.536  1.00  0.00           H  
ATOM   4809 HG21 VAL A 305      49.803  41.059  48.891  1.00  0.00           H  
ATOM   4810 HG22 VAL A 305      48.311  40.179  49.205  1.00  0.00           H  
ATOM   4811 HG23 VAL A 305      49.856  39.550  49.776  1.00  0.00           H  
ATOM   4812  N   CYS A 306      48.336  36.833  45.515  1.00 85.14           N  
ATOM   4813  CA  CYS A 306      48.435  36.030  44.300  1.00 85.14           C  
ATOM   4814  C   CYS A 306      47.530  36.682  43.244  1.00 85.14           C  
ATOM   4815  O   CYS A 306      46.653  37.474  43.602  1.00 85.14           O  
ATOM   4816  CB  CYS A 306      48.083  34.554  44.588  1.00 85.14           C  
ATOM   4817  SG  CYS A 306      49.515  33.615  45.190  1.00 85.14           S  
ATOM   4818  H   CYS A 306      47.453  37.324  45.574  1.00  0.00           H  
ATOM   4819  HA  CYS A 306      49.453  36.091  43.908  1.00  0.00           H  
ATOM   4820  HB3 CYS A 306      47.749  34.065  43.674  1.00  0.00           H  
ATOM   4821  HB2 CYS A 306      47.264  34.478  45.306  1.00  0.00           H  
ATOM   4822  HG  CYS A 306      50.106  33.497  43.991  1.00  0.00           H  
ATOM   4823  N   ASP A 307      47.753  36.386  41.962  1.00115.85           N  
ATOM   4824  CA  ASP A 307      47.085  36.965  40.796  1.00115.85           C  
ATOM   4825  C   ASP A 307      45.786  36.204  40.474  1.00115.85           C  
ATOM   4826  O   ASP A 307      45.546  35.081  40.922  1.00115.85           O  
ATOM   4827  CB  ASP A 307      48.026  36.843  39.560  1.00115.85           C  
ATOM   4828  CG  ASP A 307      48.427  35.414  39.179  1.00115.85           C  
ATOM   4829  OD1 ASP A 307      48.919  34.722  40.097  1.00115.85           O  
ATOM   4830  OD2 ASP A 307      48.230  35.024  38.010  1.00115.85           O1-
ATOM   4831  H   ASP A 307      48.402  35.641  41.695  1.00  0.00           H  
ATOM   4832  HA  ASP A 307      46.856  38.014  40.991  1.00  0.00           H  
ATOM   4833  HB3 ASP A 307      48.944  37.400  39.749  1.00  0.00           H  
ATOM   4834  HB2 ASP A 307      47.570  37.317  38.690  1.00  0.00           H  
ATOM   4835  N   TRP A 308      44.950  36.829  39.632  1.00155.14           N  
ATOM   4836  CA  TRP A 308      43.776  36.230  39.004  1.00155.14           C  
ATOM   4837  C   TRP A 308      44.266  35.190  37.985  1.00155.14           C  
ATOM   4838  O   TRP A 308      44.725  35.554  36.902  1.00155.14           O  
ATOM   4839  CB  TRP A 308      42.951  37.336  38.297  1.00155.14           C  
ATOM   4840  CG  TRP A 308      41.876  36.887  37.341  1.00155.14           C  
ATOM   4841  CD2 TRP A 308      40.526  36.398  37.616  1.00155.14           C  
ATOM   4842  CD1 TRP A 308      42.000  36.870  35.993  1.00155.14           C  
ATOM   4843  NE1 TRP A 308      40.841  36.390  35.419  1.00155.14           N  
ATOM   4844  CE2 TRP A 308      39.897  36.076  36.372  1.00155.14           C  
ATOM   4845  CE3 TRP A 308      39.757  36.200  38.787  1.00155.14           C  
ATOM   4846  CZ2 TRP A 308      38.587  35.570  36.296  1.00155.14           C  
ATOM   4847  CZ3 TRP A 308      38.440  35.703  38.721  1.00155.14           C  
ATOM   4848  CH2 TRP A 308      37.856  35.380  37.482  1.00155.14           C  
ATOM   4849  H   TRP A 308      45.298  37.682  39.225  1.00  0.00           H  
ATOM   4850  HA  TRP A 308      43.156  35.748  39.762  1.00  0.00           H  
ATOM   4851  HB3 TRP A 308      43.628  37.976  37.729  1.00  0.00           H  
ATOM   4852  HB2 TRP A 308      42.487  37.981  39.042  1.00  0.00           H  
ATOM   4853  HD1 TRP A 308      42.896  37.181  35.471  1.00  0.00           H  
ATOM   4854  HE1 TRP A 308      40.694  36.373  34.424  1.00  0.00           H  
ATOM   4855  HE3 TRP A 308      40.182  36.440  39.750  1.00  0.00           H  
ATOM   4856  HZ2 TRP A 308      38.137  35.334  35.344  1.00  0.00           H  
ATOM   4857  HZ3 TRP A 308      37.867  35.568  39.625  1.00  0.00           H  
ATOM   4858  HH2 TRP A 308      36.847  34.993  37.450  1.00  0.00           H  
ATOM   4859  N   ARG A 309      44.113  33.912  38.346  1.00162.36           N  
ATOM   4860  CA  ARG A 309      44.559  32.715  37.641  1.00162.36           C  
ATOM   4861  C   ARG A 309      45.903  32.179  38.153  1.00162.36           C  
ATOM   4862  O   ARG A 309      46.637  31.631  37.344  1.00162.36           O  
ATOM   4863  CB  ARG A 309      44.508  32.771  36.090  1.00162.36           C  
ATOM   4864  CG  ARG A 309      43.183  33.159  35.422  1.00162.36           C  
ATOM   4865  CD  ARG A 309      43.465  33.592  33.975  1.00162.36           C  
ATOM   4866  NE  ARG A 309      42.293  33.440  33.100  1.00162.36           N  
ATOM   4867  CZ  ARG A 309      42.265  33.717  31.789  1.00162.36           C  
ATOM   4868  NH1 ARG A 309      43.355  34.177  31.168  1.00162.36           N  
ATOM   4869  NH2 ARG A 309      41.141  33.531  31.094  1.00162.36           N1+
ATOM   4870  H   ARG A 309      43.797  33.783  39.296  1.00  0.00           H  
ATOM   4871  HA  ARG A 309      43.839  31.953  37.935  1.00  0.00           H  
ATOM   4872  HB3 ARG A 309      44.779  31.792  35.694  1.00  0.00           H  
ATOM   4873  HB2 ARG A 309      45.306  33.436  35.752  1.00  0.00           H  
ATOM   4874  HG3 ARG A 309      42.712  33.986  35.955  1.00  0.00           H  
ATOM   4875  HG2 ARG A 309      42.488  32.320  35.473  1.00  0.00           H  
ATOM   4876  HD3 ARG A 309      44.266  32.980  33.556  1.00  0.00           H  
ATOM   4877  HD2 ARG A 309      43.817  34.626  33.963  1.00  0.00           H  
ATOM   4878  HE  ARG A 309      41.475  33.106  33.598  1.00  0.00           H  
ATOM   4879 HH12 ARG A 309      43.394  34.374  30.178  1.00  0.00           H  
ATOM   4880 HH11 ARG A 309      44.221  34.313  31.678  1.00  0.00           H  
ATOM   4881 HH22 ARG A 309      41.072  33.767  30.113  1.00  0.00           H  
ATOM   4882 HH21 ARG A 309      40.302  33.163  31.523  1.00  0.00           H  
ATOM   4883  N   ASN A 310      46.213  32.247  39.454  1.00115.75           N  
ATOM   4884  CA  ASN A 310      47.420  31.703  40.116  1.00115.75           C  
ATOM   4885  C   ASN A 310      47.928  30.335  39.594  1.00115.75           C  
ATOM   4886  O   ASN A 310      49.127  30.121  39.426  1.00115.75           O  
ATOM   4887  CB  ASN A 310      47.177  31.735  41.639  1.00115.75           C  
ATOM   4888  CG  ASN A 310      48.326  31.210  42.503  1.00115.75           C  
ATOM   4889  OD1 ASN A 310      49.447  31.697  42.454  1.00115.75           O  
ATOM   4890  ND2 ASN A 310      48.069  30.186  43.311  1.00115.75           N  
ATOM   4891  H   ASN A 310      45.678  32.894  40.019  1.00  0.00           H  
ATOM   4892  HA  ASN A 310      48.225  32.402  39.898  1.00  0.00           H  
ATOM   4893  HB3 ASN A 310      46.261  31.195  41.875  1.00  0.00           H  
ATOM   4894  HB2 ASN A 310      47.009  32.772  41.931  1.00  0.00           H  
ATOM   4895 HD22 ASN A 310      48.821  29.850  43.891  1.00  0.00           H  
ATOM   4896 HD21 ASN A 310      47.143  29.794  43.358  1.00  0.00           H  
ATOM   4897  N   LEU A 311      47.018  29.420  39.232  1.00166.36           N  
ATOM   4898  CA  LEU A 311      47.335  28.131  38.606  1.00166.36           C  
ATOM   4899  C   LEU A 311      48.004  28.295  37.213  1.00166.36           C  
ATOM   4900  O   LEU A 311      48.764  27.430  36.797  1.00166.36           O  
ATOM   4901  CB  LEU A 311      46.032  27.293  38.503  1.00166.36           C  
ATOM   4902  CG  LEU A 311      46.159  25.764  38.715  1.00166.36           C  
ATOM   4903  CD1 LEU A 311      47.061  25.044  37.701  1.00166.36           C  
ATOM   4904  CD2 LEU A 311      46.548  25.396  40.156  1.00166.36           C  
ATOM   4905  H   LEU A 311      46.050  29.657  39.379  1.00  0.00           H  
ATOM   4906  HA  LEU A 311      48.044  27.624  39.261  1.00  0.00           H  
ATOM   4907  HB3 LEU A 311      45.547  27.482  37.544  1.00  0.00           H  
ATOM   4908  HB2 LEU A 311      45.315  27.644  39.247  1.00  0.00           H  
ATOM   4909  HG  LEU A 311      45.152  25.372  38.559  1.00  0.00           H  
ATOM   4910 HD11 LEU A 311      46.897  23.967  37.738  1.00  0.00           H  
ATOM   4911 HD12 LEU A 311      46.862  25.375  36.682  1.00  0.00           H  
ATOM   4912 HD13 LEU A 311      48.117  25.216  37.909  1.00  0.00           H  
ATOM   4913 HD21 LEU A 311      46.481  24.318  40.310  1.00  0.00           H  
ATOM   4914 HD22 LEU A 311      47.567  25.701  40.397  1.00  0.00           H  
ATOM   4915 HD23 LEU A 311      45.879  25.869  40.877  1.00  0.00           H  
ATOM   4916  N   HIS A 312      47.781  29.410  36.503  1.00 54.77           N  
ATOM   4917  CA  HIS A 312      48.337  29.744  35.188  1.00 54.77           C  
ATOM   4918  C   HIS A 312      49.833  30.063  35.290  1.00 54.77           C  
ATOM   4919  O   HIS A 312      50.605  29.479  34.534  1.00 54.77           O  
ATOM   4920  ND1 HIS A 312      48.995  32.260  32.922  1.00 54.77           N  
ATOM   4921  CG  HIS A 312      47.968  31.368  33.185  1.00 54.77           C  
ATOM   4922  CB  HIS A 312      47.587  30.958  34.585  1.00 54.77           C  
ATOM   4923  NE2 HIS A 312      48.156  31.695  30.949  1.00 54.77           N  
ATOM   4924  CD2 HIS A 312      47.459  31.022  31.954  1.00 54.77           C  
ATOM   4925  CE1 HIS A 312      49.069  32.412  31.596  1.00 54.77           C  
ATOM   4926  H   HIS A 312      47.270  30.161  36.972  1.00  0.00           H  
ATOM   4927  HA  HIS A 312      48.206  28.885  34.528  1.00  0.00           H  
ATOM   4928  HD1 HIS A 312      49.590  32.719  33.602  1.00  0.00           H  
ATOM   4929  HB3 HIS A 312      47.722  31.843  35.207  1.00  0.00           H  
ATOM   4930  HB2 HIS A 312      46.521  30.749  34.578  1.00  0.00           H  
ATOM   4931  HD2 HIS A 312      46.650  30.350  31.711  1.00  0.00           H  
ATOM   4932  HE1 HIS A 312      49.780  33.062  31.101  1.00  0.00           H  
ATOM   4933  N   THR A 313      50.262  30.941  36.215  1.00118.76           N  
ATOM   4934  CA  THR A 313      51.680  31.257  36.419  1.00118.76           C
[truncated: 155,997 more chars]
