# Supplementary material for: Conserved sequence motifs in human TMTC1, TMTC2, TMTC3, and TMTC4, new O-mannosyltransferases from the GT-C/PMT clan, are rationalized as ligand binding sites
Source: Biol Direct. 2021 Jan 12;16:4. doi: 10.1186/s13062-021-00291-w (PMC7801869; doi:10.1186/s13062-021-00291-w)
Supplement: Supplementary file 5 — Additional file 5. Atomic coordinates of 3D structural models of all four TMTCs with ligands (divalent metal ion and dolichyl-phosphate-mannose. The file AF5-2020-10-3Dmodel-TMTCs.zip provides the atomic coordinates for the 3D structural models of the four human TMTCs generated with template structures 5ezm and 5f15. [file 13062_2021_291_MOESM5_ESM.zip › AF5-2020-10-3Dmodel-TMTCs/TMTC-3-noH.pdb]

REMARK   4      COMPLIES WITH FORMAT V. 3.0, 1-DEC-2006
REMARK 888
REMARK 888 WRITTEN BY MAESTRO (A PRODUCT OF SCHRODINGER, LLC)
TITLE     TMTC-3-noH
EXPDTA    THEORETICAL MODEL, MODELLER 9.22 2020/09/04 02:50:57
REMARK 250  TEMPERATURE           (KELVIN) : NULL
REMARK 250  PH                             : NULL
MODEL        1
ATOM      1  N   ILE A   4      67.191   0.105  22.349  1.00 14.60           N1+
ATOM      2  CA  ILE A   4      67.852  -1.124  22.903  1.00 14.60           C  
ATOM      3  C   ILE A   4      69.067  -0.605  23.698  1.00 14.60           C  
ATOM      4  O   ILE A   4      68.946  -0.407  24.903  1.00 14.60           O  
ATOM      5  CB  ILE A   4      68.279  -2.150  21.824  1.00 14.60           C  
ATOM      6  CG1 ILE A   4      67.048  -2.658  21.048  1.00 14.60           C  
ATOM      7  CG2 ILE A   4      69.104  -3.331  22.388  1.00 14.60           C  
ATOM      8  CD1 ILE A   4      67.413  -3.324  19.719  1.00 14.60           C  
ATOM      9  H1  ILE A   4      66.900   0.701  23.109  1.00  0.00           H  
ATOM     10  H2  ILE A   4      67.834   0.587  21.737  1.00  0.00           H  
ATOM     11  H3  ILE A   4      66.379  -0.182  21.820  1.00  0.00           H  
ATOM     12  HA  ILE A   4      67.121  -1.574  23.577  1.00  0.00           H  
ATOM     13  HB  ILE A   4      68.913  -1.638  21.097  1.00  0.00           H  
ATOM     14 HG13 ILE A   4      66.362  -1.841  20.823  1.00  0.00           H  
ATOM     15 HG12 ILE A   4      66.483  -3.356  21.666  1.00  0.00           H  
ATOM     16 HG21 ILE A   4      69.375  -4.035  21.603  1.00  0.00           H  
ATOM     17 HG22 ILE A   4      70.041  -3.026  22.853  1.00  0.00           H  
ATOM     18 HG23 ILE A   4      68.533  -3.883  23.136  1.00  0.00           H  
ATOM     19 HD11 ILE A   4      66.530  -3.439  19.090  1.00  0.00           H  
ATOM     20 HD12 ILE A   4      68.139  -2.736  19.158  1.00  0.00           H  
ATOM     21 HD13 ILE A   4      67.832  -4.319  19.873  1.00  0.00           H  
ATOM     22  N   ASN A   5      70.221  -0.401  23.037  1.00 63.78           N  
ATOM     23  CA  ASN A   5      71.396   0.170  23.684  1.00 63.78           C  
ATOM     24  C   ASN A   5      71.111   1.624  24.068  1.00 63.78           C  
ATOM     25  O   ASN A   5      71.481   2.034  25.162  1.00 63.78           O  
ATOM     26  CB  ASN A   5      72.634   0.092  22.770  1.00 63.78           C  
ATOM     27  CG  ASN A   5      73.931   0.365  23.542  1.00 63.78           C  
ATOM     28  OD1 ASN A   5      74.679  -0.558  23.842  1.00 63.78           O  
ATOM     29  ND2 ASN A   5      74.208   1.631  23.871  1.00 63.78           N  
ATOM     30  H   ASN A   5      70.306  -0.628  22.057  1.00  0.00           H  
ATOM     31  HA  ASN A   5      71.607  -0.370  24.610  1.00  0.00           H  
ATOM     32  HB3 ASN A   5      72.551   0.769  21.918  1.00  0.00           H  
ATOM     33  HB2 ASN A   5      72.711  -0.914  22.354  1.00  0.00           H  
ATOM     34 HD22 ASN A   5      75.052   1.839  24.386  1.00  0.00           H  
ATOM     35 HD21 ASN A   5      73.576   2.380  23.632  1.00  0.00           H  
ATOM     36  N   LEU A   6      70.436   2.352  23.166  1.00 66.16           N  
ATOM     37  CA  LEU A   6      70.017   3.731  23.366  1.00 66.16           C  
ATOM     38  C   LEU A   6      69.048   3.866  24.538  1.00 66.16           C  
ATOM     39  O   LEU A   6      69.213   4.800  25.314  1.00 66.16           O  
ATOM     40  CB  LEU A   6      69.374   4.316  22.096  1.00 66.16           C  
ATOM     41  CG  LEU A   6      70.324   4.455  20.890  1.00 66.16           C  
ATOM     42  CD1 LEU A   6      71.548   5.348  21.179  1.00 66.16           C  
ATOM     43  CD2 LEU A   6      70.698   3.098  20.260  1.00 66.16           C  
ATOM     44  H   LEU A   6      70.203   1.943  22.275  1.00  0.00           H  
ATOM     45  HA  LEU A   6      70.907   4.314  23.582  1.00  0.00           H  
ATOM     46  HB3 LEU A   6      68.988   5.311  22.326  1.00  0.00           H  
ATOM     47  HB2 LEU A   6      68.502   3.727  21.810  1.00  0.00           H  
ATOM     48  HG  LEU A   6      69.738   4.980  20.134  1.00  0.00           H  
ATOM     49 HD11 LEU A   6      71.700   6.064  20.371  1.00  0.00           H  
ATOM     50 HD12 LEU A   6      71.430   5.931  22.093  1.00  0.00           H  
ATOM     51 HD13 LEU A   6      72.468   4.772  21.278  1.00  0.00           H  
ATOM     52 HD21 LEU A   6      70.680   3.166  19.172  1.00  0.00           H  
ATOM     53 HD22 LEU A   6      71.697   2.769  20.546  1.00  0.00           H  
ATOM     54 HD23 LEU A   6      69.998   2.308  20.532  1.00  0.00           H  
ATOM     55  N   LYS A   7      68.085   2.933  24.663  1.00164.31           N  
ATOM     56  CA  LYS A   7      67.174   2.904  25.807  1.00164.31           C  
ATOM     57  C   LYS A   7      67.884   2.451  27.079  1.00164.31           C  
ATOM     58  O   LYS A   7      67.477   2.887  28.153  1.00164.31           O  
ATOM     59  CB  LYS A   7      65.898   2.075  25.523  1.00164.31           C  
ATOM     60  CG  LYS A   7      65.966   0.528  25.528  1.00164.31           C  
ATOM     61  CD  LYS A   7      66.267  -0.294  26.808  1.00164.31           C  
ATOM     62  CE  LYS A   7      65.234  -0.186  27.934  1.00164.31           C  
ATOM     63  NZ  LYS A   7      65.083   1.180  28.452  1.00164.31           N1+
ATOM     64  H   LYS A   7      68.022   2.180  23.999  1.00  0.00           H  
ATOM     65  HA  LYS A   7      66.842   3.930  25.985  1.00  0.00           H  
ATOM     66  HB3 LYS A   7      65.512   2.392  24.554  1.00  0.00           H  
ATOM     67  HB2 LYS A   7      65.123   2.391  26.218  1.00  0.00           H  
ATOM     68  HG3 LYS A   7      66.688   0.264  24.786  1.00  0.00           H  
ATOM     69  HG2 LYS A   7      65.023   0.160  25.124  1.00  0.00           H  
ATOM     70  HD3 LYS A   7      67.263  -0.167  27.204  1.00  0.00           H  
ATOM     71  HD2 LYS A   7      66.273  -1.340  26.500  1.00  0.00           H  
ATOM     72  HE3 LYS A   7      65.527  -0.834  28.762  1.00  0.00           H  
ATOM     73  HE2 LYS A   7      64.261  -0.536  27.588  1.00  0.00           H  
ATOM     74  HZ1 LYS A   7      65.981   1.529  28.763  1.00  0.00           H  
ATOM     75  HZ2 LYS A   7      64.733   1.782  27.722  1.00  0.00           H  
ATOM     76  HZ3 LYS A   7      64.436   1.181  29.227  1.00  0.00           H  
ATOM     77  N   GLU A   8      68.912   1.591  26.946  1.00 93.06           N  
ATOM     78  CA  GLU A   8      69.692   1.094  28.070  1.00 93.06           C  
ATOM     79  C   GLU A   8      70.456   2.251  28.677  1.00 93.06           C  
ATOM     80  O   GLU A   8      70.254   2.495  29.849  1.00 93.06           O  
ATOM     81  CB  GLU A   8      70.627  -0.056  27.682  1.00 93.06           C  
ATOM     82  CG  GLU A   8      71.526  -0.544  28.841  1.00 93.06           C  
ATOM     83  CD  GLU A   8      72.533  -1.603  28.407  1.00 93.06           C  
ATOM     84  OE1 GLU A   8      72.566  -1.925  27.199  1.00 93.06           O  
ATOM     85  OE2 GLU A   8      73.271  -2.066  29.303  1.00 93.06           O1-
ATOM     86  H   GLU A   8      69.178   1.251  26.032  1.00  0.00           H  
ATOM     87  HA  GLU A   8      68.995   0.712  28.820  1.00  0.00           H  
ATOM     88  HB3 GLU A   8      71.254   0.248  26.848  1.00  0.00           H  
ATOM     89  HB2 GLU A   8      70.028  -0.893  27.322  1.00  0.00           H  
ATOM     90  HG3 GLU A   8      70.914  -0.946  29.649  1.00  0.00           H  
ATOM     91  HG2 GLU A   8      72.113   0.270  29.265  1.00  0.00           H  
ATOM     92  N   ILE A   9      71.203   3.009  27.860  1.00259.41           N  
ATOM     93  CA  ILE A   9      71.704   4.326  28.243  1.00259.41           C  
ATOM     94  C   ILE A   9      70.532   5.329  28.276  1.00259.41           C  
ATOM     95  O   ILE A   9      69.399   4.931  28.031  1.00259.41           O  
ATOM     96  CB  ILE A   9      72.830   4.811  27.300  1.00259.41           C  
ATOM     97  CG1 ILE A   9      73.702   5.907  27.953  1.00259.41           C  
ATOM     98  CG2 ILE A   9      72.345   5.246  25.911  1.00259.41           C  
ATOM     99  CD1 ILE A   9      75.035   6.130  27.240  1.00259.41           C  
ATOM    100  H   ILE A   9      71.306   2.749  26.888  1.00  0.00           H  
ATOM    101  HA  ILE A   9      72.151   4.237  29.224  1.00  0.00           H  
ATOM    102  HB  ILE A   9      73.477   3.946  27.142  1.00  0.00           H  
ATOM    103 HG13 ILE A   9      73.910   5.654  28.993  1.00  0.00           H  
ATOM    104 HG12 ILE A   9      73.190   6.866  27.967  1.00  0.00           H  
ATOM    105 HG21 ILE A   9      73.179   5.373  25.221  1.00  0.00           H  
ATOM    106 HG22 ILE A   9      71.713   4.474  25.505  1.00  0.00           H  
ATOM    107 HG23 ILE A   9      71.788   6.180  25.925  1.00  0.00           H  
ATOM    108 HD11 ILE A   9      75.731   6.665  27.886  1.00  0.00           H  
ATOM    109 HD12 ILE A   9      75.505   5.187  26.960  1.00  0.00           H  
ATOM    110 HD13 ILE A   9      74.905   6.724  26.335  1.00  0.00           H  
ATOM    111  N   THR A  10      70.780   6.609  28.573  1.00188.99           N  
ATOM    112  CA  THR A  10      69.764   7.660  28.593  1.00188.99           C  
ATOM    113  C   THR A  10      68.796   7.473  29.767  1.00188.99           C  
ATOM    114  O   THR A  10      68.918   8.199  30.743  1.00188.99           O  
ATOM    115  CB  THR A  10      68.931   7.788  27.280  1.00188.99           C  
ATOM    116  OG1 THR A  10      69.800   7.953  26.181  1.00188.99           O  
ATOM    117  CG2 THR A  10      67.918   8.942  27.298  1.00188.99           C  
ATOM    118  H   THR A  10      71.726   6.902  28.769  1.00  0.00           H  
ATOM    119  HA  THR A  10      70.300   8.597  28.749  1.00  0.00           H  
ATOM    120  HB  THR A  10      68.356   6.887  27.068  1.00  0.00           H  
ATOM    121  HG1 THR A  10      70.261   7.122  26.039  1.00  0.00           H  
ATOM    122 HG21 THR A  10      67.458   9.070  26.318  1.00  0.00           H  
ATOM    123 HG22 THR A  10      67.107   8.770  28.006  1.00  0.00           H  
ATOM    124 HG23 THR A  10      68.398   9.885  27.561  1.00  0.00           H  
ATOM    125  N   LEU A  11      67.872   6.501  29.666  1.00159.33           N  
ATOM    126  CA  LEU A  11      66.954   6.134  30.729  1.00159.33           C  
ATOM    127  C   LEU A  11      67.686   5.599  31.951  1.00159.33           C  
ATOM    128  O   LEU A  11      67.314   6.027  33.033  1.00159.33           O  
ATOM    129  CB  LEU A  11      65.908   5.105  30.272  1.00159.33           C  
ATOM    130  CG  LEU A  11      65.021   5.554  29.096  1.00159.33           C  
ATOM    131  CD1 LEU A  11      64.019   4.441  28.731  1.00159.33           C  
ATOM    132  CD2 LEU A  11      64.315   6.901  29.364  1.00159.33           C  
ATOM    133  H   LEU A  11      67.867   5.909  28.846  1.00  0.00           H  
ATOM    134  HA  LEU A  11      66.444   7.048  31.038  1.00  0.00           H  
ATOM    135  HB3 LEU A  11      65.259   4.869  31.117  1.00  0.00           H  
ATOM    136  HB2 LEU A  11      66.407   4.171  30.018  1.00  0.00           H  
ATOM    137  HG  LEU A  11      65.668   5.692  28.228  1.00  0.00           H  
ATOM    138 HD11 LEU A  11      62.982   4.742  28.873  1.00  0.00           H  
ATOM    139 HD12 LEU A  11      64.131   4.147  27.687  1.00  0.00           H  
ATOM    140 HD13 LEU A  11      64.165   3.550  29.341  1.00  0.00           H  
ATOM    141 HD21 LEU A  11      63.289   6.916  28.998  1.00  0.00           H  
ATOM    142 HD22 LEU A  11      64.271   7.141  30.427  1.00  0.00           H  
ATOM    143 HD23 LEU A  11      64.838   7.715  28.862  1.00  0.00           H  
ATOM    144  N   ILE A  12      68.724   4.750  31.801  1.00125.84           N  
ATOM    145  CA  ILE A  12      69.517   4.332  32.967  1.00125.84           C  
ATOM    146  C   ILE A  12      70.224   5.530  33.601  1.00125.84           C  
ATOM    147  O   ILE A  12      70.208   5.631  34.824  1.00125.84           O  
ATOM    148  CB  ILE A  12      70.591   3.257  32.668  1.00125.84           C  
ATOM    149  CG1 ILE A  12      71.021   2.418  33.885  1.00125.84           C  
ATOM    150  CG2 ILE A  12      71.816   3.767  31.873  1.00125.84           C  
ATOM    151  CD1 ILE A  12      71.972   3.067  34.898  1.00125.84           C  
ATOM    152  H   ILE A  12      69.007   4.413  30.891  1.00  0.00           H  
ATOM    153  HA  ILE A  12      68.820   3.920  33.701  1.00  0.00           H  
ATOM    154  HB  ILE A  12      70.051   2.514  32.096  1.00  0.00           H  
ATOM    155 HG13 ILE A  12      71.496   1.507  33.516  1.00  0.00           H  
ATOM    156 HG12 ILE A  12      70.130   2.074  34.411  1.00  0.00           H  
ATOM    157 HG21 ILE A  12      72.346   2.948  31.386  1.00  0.00           H  
ATOM    158 HG22 ILE A  12      71.483   4.474  31.122  1.00  0.00           H  
ATOM    159 HG23 ILE A  12      72.544   4.293  32.489  1.00  0.00           H  
ATOM    160 HD11 ILE A  12      72.907   2.508  34.947  1.00  0.00           H  
ATOM    161 HD12 ILE A  12      72.244   4.096  34.682  1.00  0.00           H  
ATOM    162 HD13 ILE A  12      71.533   3.023  35.893  1.00  0.00           H  
ATOM    163  N   VAL A  13      70.763   6.441  32.771  1.00 25.53           N  
ATOM    164  CA  VAL A  13      71.380   7.673  33.242  1.00 25.53           C  
ATOM    165  C   VAL A  13      70.351   8.509  34.017  1.00 25.53           C  
ATOM    166  O   VAL A  13      70.653   8.958  35.117  1.00 25.53           O  
ATOM    167  CB  VAL A  13      71.961   8.537  32.093  1.00 25.53           C  
ATOM    168  CG1 VAL A  13      72.611   9.838  32.604  1.00 25.53           C  
ATOM    169  CG2 VAL A  13      72.957   7.742  31.230  1.00 25.53           C  
ATOM    170  H   VAL A  13      70.714   6.307  31.772  1.00  0.00           H  
ATOM    171  HA  VAL A  13      72.190   7.402  33.923  1.00  0.00           H  
ATOM    172  HB  VAL A  13      71.160   8.844  31.426  1.00  0.00           H  
ATOM    173 HG11 VAL A  13      73.112  10.369  31.794  1.00  0.00           H  
ATOM    174 HG12 VAL A  13      71.881  10.531  33.024  1.00  0.00           H  
ATOM    175 HG13 VAL A  13      73.358   9.633  33.372  1.00  0.00           H  
ATOM    176 HG21 VAL A  13      73.346   8.352  30.414  1.00  0.00           H  
ATOM    177 HG22 VAL A  13      73.806   7.399  31.822  1.00  0.00           H  
ATOM    178 HG23 VAL A  13      72.493   6.865  30.780  1.00  0.00           H  
ATOM    179  N   GLY A  14      69.129   8.600  33.469  1.00 27.13           N  
ATOM    180  CA  GLY A  14      67.971   9.238  34.069  1.00 27.13           C  
ATOM    181  C   GLY A  14      67.586   8.581  35.398  1.00 27.13           C  
ATOM    182  O   GLY A  14      67.303   9.300  36.347  1.00 27.13           O  
ATOM    183  H   GLY A  14      68.985   8.193  32.553  1.00  0.00           H  
ATOM    184  HA3 GLY A  14      67.131   9.155  33.379  1.00  0.00           H  
ATOM    185  HA2 GLY A  14      68.168  10.301  34.210  1.00  0.00           H  
ATOM    186  N   VAL A  15      67.604   7.241  35.493  1.00 32.61           N  
ATOM    187  CA  VAL A  15      67.252   6.502  36.705  1.00 32.61           C  
ATOM    188  C   VAL A  15      68.257   6.743  37.839  1.00 32.61           C  
ATOM    189  O   VAL A  15      67.825   6.976  38.967  1.00 32.61           O  
ATOM    190  CB  VAL A  15      67.143   4.970  36.471  1.00 32.61           C  
ATOM    191  CG1 VAL A  15      66.986   4.146  37.771  1.00 32.61           C  
ATOM    192  CG2 VAL A  15      65.970   4.624  35.540  1.00 32.61           C  
ATOM    193  H   VAL A  15      67.824   6.687  34.675  1.00  0.00           H  
ATOM    194  HA  VAL A  15      66.277   6.862  37.039  1.00  0.00           H  
ATOM    195  HB  VAL A  15      68.054   4.638  35.972  1.00  0.00           H  
ATOM    196 HG11 VAL A  15      66.746   3.107  37.545  1.00  0.00           H  
ATOM    197 HG12 VAL A  15      67.899   4.125  38.365  1.00  0.00           H  
ATOM    198 HG13 VAL A  15      66.183   4.538  38.397  1.00  0.00           H  
ATOM    199 HG21 VAL A  15      66.113   3.650  35.071  1.00  0.00           H  
ATOM    200 HG22 VAL A  15      65.034   4.584  36.097  1.00  0.00           H  
ATOM    201 HG23 VAL A  15      65.810   5.356  34.755  1.00  0.00           H  
ATOM    202  N   VAL A  16      69.564   6.698  37.530  1.00 32.47           N  
ATOM    203  CA  VAL A  16      70.616   6.928  38.519  1.00 32.47           C  
ATOM    204  C   VAL A  16      70.526   8.340  39.102  1.00 32.47           C  
ATOM    205  O   VAL A  16      70.540   8.477  40.324  1.00 32.47           O  
ATOM    206  CB  VAL A  16      72.043   6.740  37.947  1.00 32.47           C  
ATOM    207  CG1 VAL A  16      73.165   7.133  38.934  1.00 32.47           C  
ATOM    208  CG2 VAL A  16      72.254   5.290  37.505  1.00 32.47           C  
ATOM    209  H   VAL A  16      69.857   6.494  36.582  1.00  0.00           H  
ATOM    210  HA  VAL A  16      70.471   6.213  39.332  1.00  0.00           H  
ATOM    211  HB  VAL A  16      72.143   7.362  37.055  1.00  0.00           H  
ATOM    212 HG11 VAL A  16      74.141   6.834  38.551  1.00  0.00           H  
ATOM    213 HG12 VAL A  16      73.219   8.210  39.100  1.00  0.00           H  
ATOM    214 HG13 VAL A  16      73.031   6.649  39.902  1.00  0.00           H  
ATOM    215 HG21 VAL A  16      73.176   5.178  36.934  1.00  0.00           H  
ATOM    216 HG22 VAL A  16      72.305   4.618  38.362  1.00  0.00           H  
ATOM    217 HG23 VAL A  16      71.433   4.952  36.884  1.00  0.00           H  
ATOM    218  N   THR A  17      70.384   9.342  38.219  1.00101.85           N  
ATOM    219  CA  THR A  17      70.182  10.730  38.618  1.00101.85           C  
ATOM    220  C   THR A  17      68.872  10.916  39.392  1.00101.85           C  
ATOM    221  O   THR A  17      68.881  11.683  40.352  1.00101.85           O  
ATOM    222  CB  THR A  17      70.169  11.704  37.417  1.00101.85           C  
ATOM    223  OG1 THR A  17      69.051  11.535  36.568  1.00101.85           O  
ATOM    224  CG2 THR A  17      71.469  11.673  36.603  1.00101.85           C  
ATOM    225  H   THR A  17      70.379   9.145  37.227  1.00  0.00           H  
ATOM    226  HA  THR A  17      71.007  11.010  39.276  1.00  0.00           H  
ATOM    227  HB  THR A  17      70.074  12.718  37.809  1.00  0.00           H  
ATOM    228  HG1 THR A  17      69.123  10.684  36.129  1.00  0.00           H  
ATOM    229 HG21 THR A  17      71.377  12.246  35.680  1.00  0.00           H  
ATOM    230 HG22 THR A  17      72.279  12.119  37.179  1.00  0.00           H  
ATOM    231 HG23 THR A  17      71.798  10.670  36.348  1.00  0.00           H  
ATOM    232  N   ALA A  18      67.808  10.180  39.013  1.00 55.66           N  
ATOM    233  CA  ALA A  18      66.528  10.203  39.706  1.00 55.66           C  
ATOM    234  C   ALA A  18      66.695   9.800  41.168  1.00 55.66           C  
ATOM    235  O   ALA A  18      66.327  10.607  42.008  1.00 55.66           O  
ATOM    236  CB  ALA A  18      65.463   9.349  38.998  1.00 55.66           C  
ATOM    237  H   ALA A  18      67.868   9.586  38.197  1.00  0.00           H  
ATOM    238  HA  ALA A  18      66.177  11.236  39.682  1.00  0.00           H  
ATOM    239  HB1 ALA A  18      64.495   9.463  39.486  1.00  0.00           H  
ATOM    240  HB2 ALA A  18      65.327   9.666  37.965  1.00  0.00           H  
ATOM    241  HB3 ALA A  18      65.701   8.288  38.998  1.00  0.00           H  
ATOM    242  N   CYS A  19      67.313   8.633  41.431  1.00 95.57           N  
ATOM    243  CA  CYS A  19      67.560   8.099  42.771  1.00 95.57           C  
ATOM    244  C   CYS A  19      68.545   8.938  43.595  1.00 95.57           C  
ATOM    245  O   CYS A  19      68.255   9.220  44.756  1.00 95.57           O  
ATOM    246  CB  CYS A  19      68.006   6.623  42.734  1.00 95.57           C  
ATOM    247  SG  CYS A  19      68.285   5.937  44.402  1.00 95.57           S  
ATOM    248  H   CYS A  19      67.615   8.056  40.657  1.00  0.00           H  
ATOM    249  HA  CYS A  19      66.604   8.120  43.296  1.00  0.00           H  
ATOM    250  HB3 CYS A  19      68.920   6.512  42.149  1.00  0.00           H  
ATOM    251  HB2 CYS A  19      67.244   6.018  42.243  1.00  0.00           H  
ATOM    252  HG  CYS A  19      69.405   6.622  44.652  1.00  0.00           H  
ATOM    253  N   TYR A  20      69.701   9.287  43.004  1.00148.38           N  
ATOM    254  CA  TYR A  20      70.764  10.000  43.712  1.00148.38           C  
ATOM    255  C   TYR A  20      70.310  11.374  44.196  1.00148.38           C  
ATOM    256  O   TYR A  20      70.647  11.754  45.319  1.00148.38           O  
ATOM    257  CB  TYR A  20      72.024  10.150  42.845  1.00148.38           C  
ATOM    258  CG  TYR A  20      73.189  10.714  43.638  1.00148.38           C  
ATOM    259  CD1 TYR A  20      73.875   9.872  44.535  1.00148.38           C  
ATOM    260  CD2 TYR A  20      73.560  12.070  43.530  1.00148.38           C  
ATOM    261  CE1 TYR A  20      74.912  10.381  45.336  1.00148.38           C  
ATOM    262  CE2 TYR A  20      74.623  12.567  44.309  1.00148.38           C  
ATOM    263  CZ  TYR A  20      75.282  11.733  45.229  1.00148.38           C  
ATOM    264  OH  TYR A  20      76.283  12.230  46.011  1.00148.38           O  
ATOM    265  H   TYR A  20      69.886   9.023  42.044  1.00  0.00           H  
ATOM    266  HA  TYR A  20      71.018   9.404  44.592  1.00  0.00           H  
ATOM    267  HB3 TYR A  20      71.825  10.776  41.973  1.00  0.00           H  
ATOM    268  HB2 TYR A  20      72.323   9.177  42.456  1.00  0.00           H  
ATOM    269  HD1 TYR A  20      73.591   8.834  44.629  1.00  0.00           H  
ATOM    270  HD2 TYR A  20      73.039  12.726  42.848  1.00  0.00           H  
ATOM    271  HE1 TYR A  20      75.421   9.733  46.034  1.00  0.00           H  
ATOM    272  HE2 TYR A  20      74.938  13.593  44.200  1.00  0.00           H  
ATOM    273  HH  TYR A  20      76.459  13.160  45.854  1.00  0.00           H  
ATOM    274  N   TRP A  21      69.513  12.047  43.344  1.00 81.81           N  
ATOM    275  CA  TRP A  21      68.902  13.328  43.647  1.00 81.81           C  
ATOM    276  C   TRP A  21      68.085  13.311  44.935  1.00 81.81           C  
ATOM    277  O   TRP A  21      68.067  14.311  45.651  1.00 81.81           O  
ATOM    278  CB  TRP A  21      68.120  13.908  42.476  1.00 81.81           C  
ATOM    279  CG  TRP A  21      67.458  15.243  42.694  1.00 81.81           C  
ATOM    280  CD2 TRP A  21      66.366  15.788  41.923  1.00 81.81           C  
ATOM    281  CD1 TRP A  21      67.796  16.223  43.569  1.00 81.81           C  
ATOM    282  NE1 TRP A  21      66.937  17.287  43.446  1.00 81.81           N  
ATOM    283  CE2 TRP A  21      66.050  17.087  42.420  1.00 81.81           C  
ATOM    284  CE3 TRP A  21      65.613  15.303  40.837  1.00 81.81           C  
ATOM    285  CZ2 TRP A  21      65.038  17.877  41.862  1.00 81.81           C  
ATOM    286  CZ3 TRP A  21      64.608  16.092  40.257  1.00 81.81           C  
ATOM    287  CH2 TRP A  21      64.326  17.377  40.759  1.00 81.81           C  
ATOM    288  H   TRP A  21      69.278  11.643  42.447  1.00  0.00           H  
ATOM    289  HA  TRP A  21      69.726  13.998  43.742  1.00  0.00           H  
ATOM    290  HB3 TRP A  21      67.366  13.196  42.143  1.00  0.00           H  
ATOM    291  HB2 TRP A  21      68.799  14.036  41.631  1.00  0.00           H  
ATOM    292  HD1 TRP A  21      68.595  16.176  44.283  1.00  0.00           H  
ATOM    293  HE1 TRP A  21      66.997  18.114  44.021  1.00  0.00           H  
ATOM    294  HE3 TRP A  21      65.820  14.320  40.438  1.00  0.00           H  
ATOM    295  HZ2 TRP A  21      64.819  18.858  42.257  1.00  0.00           H  
ATOM    296  HZ3 TRP A  21      64.051  15.703  39.420  1.00  0.00           H  
ATOM    297  HH2 TRP A  21      63.559  17.977  40.294  1.00  0.00           H  
ATOM    298  N   ASN A  22      67.473  12.159  45.241  1.00 77.02           N  
ATOM    299  CA  ASN A  22      66.711  12.014  46.458  1.00 77.02           C  
ATOM    300  C   ASN A  22      67.520  12.387  47.693  1.00 77.02           C  
ATOM    301  O   ASN A  22      67.108  13.303  48.393  1.00 77.02           O  
ATOM    302  CB  ASN A  22      66.120  10.611  46.647  1.00 77.02           C  
ATOM    303  CG  ASN A  22      65.135  10.087  45.611  1.00 77.02           C  
ATOM    304  OD1 ASN A  22      65.399  10.148  44.427  1.00 77.02           O  
ATOM    305  ND2 ASN A  22      64.000   9.540  46.043  1.00 77.02           N  
ATOM    306  H   ASN A  22      67.528  11.357  44.627  1.00  0.00           H  
ATOM    307  HA  ASN A  22      65.946  12.773  46.389  1.00  0.00           H  
ATOM    308  HB3 ASN A  22      65.566  10.706  47.560  1.00  0.00           H  
ATOM    309  HB2 ASN A  22      66.894   9.861  46.797  1.00  0.00           H  
ATOM    310 HD22 ASN A  22      63.333   9.183  45.373  1.00  0.00           H  
ATOM    311 HD21 ASN A  22      63.794   9.477  47.029  1.00  0.00           H  
ATOM    312  N   SER A  23      68.682  11.740  47.860  1.00110.08           N  
ATOM    313  CA  SER A  23      69.574  11.900  49.002  1.00110.08           C  
ATOM    314  C   SER A  23      70.253  13.266  49.137  1.00110.08           C  
ATOM    315  O   SER A  23      70.870  13.487  50.180  1.00110.08           O  
ATOM    316  CB  SER A  23      70.622  10.764  49.021  1.00110.08           C  
ATOM    317  OG  SER A  23      71.628  10.954  48.054  1.00110.08           O  
ATOM    318  H   SER A  23      68.950  11.039  47.183  1.00  0.00           H  
ATOM    319  HA  SER A  23      68.963  11.778  49.880  1.00  0.00           H  
ATOM    320  HB3 SER A  23      70.203   9.779  48.849  1.00  0.00           H  
ATOM    321  HB2 SER A  23      71.111  10.721  49.995  1.00  0.00           H  
ATOM    322  HG  SER A  23      71.227  10.990  47.180  1.00  0.00           H  
ATOM    323  N   LEU A  24      70.186  14.114  48.094  1.00 61.15           N  
ATOM    324  CA  LEU A  24      71.009  15.316  47.989  1.00 61.15           C  
ATOM    325  C   LEU A  24      70.836  16.313  49.121  1.00 61.15           C  
ATOM    326  O   LEU A  24      71.851  16.756  49.649  1.00 61.15           O  
ATOM    327  CB  LEU A  24      70.789  16.065  46.663  1.00 61.15           C  
ATOM    328  CG  LEU A  24      71.294  15.324  45.428  1.00 61.15           C  
ATOM    329  CD1 LEU A  24      71.164  16.221  44.171  1.00 61.15           C  
ATOM    330  CD2 LEU A  24      72.717  14.786  45.561  1.00 61.15           C  
ATOM    331  H   LEU A  24      69.636  13.871  47.281  1.00  0.00           H  
ATOM    332  HA  LEU A  24      72.043  14.980  48.054  1.00  0.00           H  
ATOM    333  HB3 LEU A  24      71.305  17.027  46.702  1.00  0.00           H  
ATOM    334  HB2 LEU A  24      69.730  16.298  46.542  1.00  0.00           H  
ATOM    335  HG  LEU A  24      70.678  14.443  45.383  1.00  0.00           H  
ATOM    336 HD11 LEU A  24      70.767  15.714  43.296  1.00  0.00           H  
ATOM    337 HD12 LEU A  24      70.548  17.101  44.358  1.00  0.00           H  
ATOM    338 HD13 LEU A  24      72.134  16.616  43.869  1.00  0.00           H  
ATOM    339 HD21 LEU A  24      73.236  14.843  44.607  1.00  0.00           H  
ATOM    340 HD22 LEU A  24      73.313  15.359  46.271  1.00  0.00           H  
ATOM    341 HD23 LEU A  24      72.711  13.745  45.885  1.00  0.00           H  
ATOM    342  N   PHE A  25      69.591  16.659  49.464  1.00171.43           N  
ATOM    343  CA  PHE A  25      69.347  17.698  50.455  1.00171.43           C  
ATOM    344  C   PHE A  25      68.398  17.251  51.555  1.00171.43           C  
ATOM    345  O   PHE A  25      67.886  16.139  51.519  1.00171.43           O  
ATOM    346  CB  PHE A  25      69.031  19.047  49.782  1.00171.43           C  
ATOM    347  CG  PHE A  25      67.999  19.032  48.681  1.00171.43           C  
ATOM    348  CD1 PHE A  25      66.637  19.113  48.995  1.00171.43           C  
ATOM    349  CD2 PHE A  25      68.388  18.862  47.338  1.00171.43           C  
ATOM    350  CE1 PHE A  25      65.704  19.148  47.978  1.00171.43           C  
ATOM    351  CE2 PHE A  25      67.433  18.882  46.336  1.00171.43           C  
ATOM    352  CZ  PHE A  25      66.093  19.042  46.651  1.00171.43           C  
ATOM    353  H   PHE A  25      68.787  16.254  49.007  1.00  0.00           H  
ATOM    354  HA  PHE A  25      70.258  17.886  51.026  1.00  0.00           H  
ATOM    355  HB3 PHE A  25      69.955  19.460  49.375  1.00  0.00           H  
ATOM    356  HB2 PHE A  25      68.703  19.774  50.526  1.00  0.00           H  
ATOM    357  HD1 PHE A  25      66.321  19.219  50.021  1.00  0.00           H  
ATOM    358  HD2 PHE A  25      69.433  18.767  47.084  1.00  0.00           H  
ATOM    359  HE1 PHE A  25      64.680  19.313  48.250  1.00  0.00           H  
ATOM    360  HE2 PHE A  25      67.756  18.822  45.311  1.00  0.00           H  
ATOM    361  HZ  PHE A  25      65.364  19.113  45.860  1.00  0.00           H  
ATOM    362  N   CYS A  26      68.269  18.105  52.575  1.00 92.11           N  
ATOM    363  CA  CYS A  26      67.418  17.882  53.734  1.00 92.11           C  
ATOM    364  C   CYS A  26      65.947  18.096  53.369  1.00 92.11           C  
ATOM    365  O   CYS A  26      65.656  18.847  52.436  1.00 92.11           O  
ATOM    366  CB  CYS A  26      67.848  18.791  54.903  1.00 92.11           C  
ATOM    367  SG  CYS A  26      67.517  20.555  54.595  1.00 92.11           S  
ATOM    368  H   CYS A  26      68.743  18.997  52.543  1.00  0.00           H  
ATOM    369  HA  CYS A  26      67.545  16.845  54.054  1.00  0.00           H  
ATOM    370  HB3 CYS A  26      68.911  18.662  55.112  1.00  0.00           H  
ATOM    371  HB2 CYS A  26      67.318  18.506  55.812  1.00  0.00           H  
ATOM    372  HG  CYS A  26      66.183  20.463  54.647  1.00  0.00           H  
ATOM    373  N   GLY A  27      65.056  17.456  54.146  1.00 75.01           N  
ATOM    374  CA  GLY A  27      63.601  17.605  54.077  1.00 75.01           C  
ATOM    375  C   GLY A  27      63.204  19.078  54.195  1.00 75.01           C  
ATOM    376  O   GLY A  27      63.760  19.800  55.024  1.00 75.01           O  
ATOM    377  H   GLY A  27      65.403  16.870  54.892  1.00  0.00           H  
ATOM    378  HA3 GLY A  27      63.164  17.074  54.923  1.00  0.00           H  
ATOM    379  HA2 GLY A  27      63.177  17.148  53.186  1.00  0.00           H  
ATOM    380  N   PHE A  28      62.232  19.500  53.375  1.00111.57           N  
ATOM    381  CA  PHE A  28      61.670  20.839  53.436  1.00111.57           C  
ATOM    382  C   PHE A  28      60.319  20.797  54.153  1.00111.57           C  
ATOM    383  O   PHE A  28      59.444  20.015  53.785  1.00111.57           O  
ATOM    384  CB  PHE A  28      61.574  21.442  52.023  1.00111.57           C  
ATOM    385  CG  PHE A  28      60.995  22.844  52.011  1.00111.57           C  
ATOM    386  CD1 PHE A  28      61.692  23.896  52.643  1.00111.57           C  
ATOM    387  CD2 PHE A  28      59.717  23.091  51.469  1.00111.57           C  
ATOM    388  CE1 PHE A  28      61.124  25.159  52.716  1.00111.57           C  
ATOM    389  CE2 PHE A  28      59.177  24.369  51.532  1.00111.57           C  
ATOM    390  CZ  PHE A  28      59.873  25.395  52.160  1.00111.57           C  
ATOM    391  H   PHE A  28      61.816  18.867  52.702  1.00  0.00           H  
ATOM    392  HA  PHE A  28      62.333  21.494  54.005  1.00  0.00           H  
ATOM    393  HB3 PHE A  28      60.993  20.792  51.365  1.00  0.00           H  
ATOM    394  HB2 PHE A  28      62.574  21.495  51.591  1.00  0.00           H  
ATOM    395  HD1 PHE A  28      62.666  23.721  53.078  1.00  0.00           H  
ATOM    396  HD2 PHE A  28      59.154  22.290  51.013  1.00  0.00           H  
ATOM    397  HE1 PHE A  28      61.657  25.962  53.203  1.00  0.00           H  
ATOM    398  HE2 PHE A  28      58.201  24.561  51.114  1.00  0.00           H  
ATOM    399  HZ  PHE A  28      59.439  26.383  52.218  1.00  0.00           H  
ATOM    400  N   VAL A  29      60.176  21.667  55.161  1.00182.21           N  
ATOM    401  CA  VAL A  29      58.942  21.879  55.912  1.00182.21           C  
ATOM    402  C   VAL A  29      57.889  22.576  55.028  1.00182.21           C  
ATOM    403  O   VAL A  29      58.256  23.331  54.135  1.00182.21           O  
ATOM    404  CB  VAL A  29      59.244  22.774  57.154  1.00182.21           C  
ATOM    405  CG1 VAL A  29      59.609  24.224  56.775  1.00182.21           C  
ATOM    406  CG2 VAL A  29      58.151  22.855  58.239  1.00182.21           C  
ATOM    407  H   VAL A  29      60.942  22.282  55.392  1.00  0.00           H  
ATOM    408  HA  VAL A  29      58.588  20.900  56.215  1.00  0.00           H  
ATOM    409  HB  VAL A  29      60.121  22.342  57.637  1.00  0.00           H  
ATOM    410 HG11 VAL A  29      60.005  24.760  57.637  1.00  0.00           H  
ATOM    411 HG12 VAL A  29      60.377  24.259  56.002  1.00  0.00           H  
ATOM    412 HG13 VAL A  29      58.751  24.794  56.417  1.00  0.00           H  
ATOM    413 HG21 VAL A  29      58.514  23.441  59.084  1.00  0.00           H  
ATOM    414 HG22 VAL A  29      57.261  23.370  57.878  1.00  0.00           H  
ATOM    415 HG23 VAL A  29      57.852  21.904  58.656  1.00  0.00           H  
ATOM    416  N   PHE A  30      56.591  22.383  55.267  1.00227.80           N  
ATOM    417  CA  PHE A  30      55.948  21.512  56.250  1.00227.80           C  
ATOM    418  C   PHE A  30      55.703  20.117  55.689  1.00227.80           C  
ATOM    419  O   PHE A  30      55.727  19.183  56.484  1.00227.80           O  
ATOM    420  CB  PHE A  30      54.641  22.168  56.762  1.00227.80           C  
ATOM    421  CG  PHE A  30      53.594  22.245  55.683  1.00227.80           C  
ATOM    422  CD1 PHE A  30      52.612  21.243  55.536  1.00227.80           C  
ATOM    423  CD2 PHE A  30      53.874  23.096  54.615  1.00227.80           C  
ATOM    424  CE1 PHE A  30      51.875  21.167  54.368  1.00227.80           C  
ATOM    425  CE2 PHE A  30      53.352  22.762  53.398  1.00227.80           C  
ATOM    426  CZ  PHE A  30      52.225  21.958  53.295  1.00227.80           C  
ATOM    427  H   PHE A  30      55.943  22.872  54.668  1.00  0.00           H  
ATOM    428  HA  PHE A  30      56.572  21.353  57.111  1.00  0.00           H  
ATOM    429  HB3 PHE A  30      54.861  23.175  57.119  1.00  0.00           H  
ATOM    430  HB2 PHE A  30      54.240  21.625  57.619  1.00  0.00           H  
ATOM    431  HD1 PHE A  30      52.435  20.530  56.328  1.00  0.00           H  
ATOM    432  HD2 PHE A  30      54.667  23.827  54.664  1.00  0.00           H  
ATOM    433  HE1 PHE A  30      51.119  20.408  54.262  1.00  0.00           H  
ATOM    434  HE2 PHE A  30      53.830  23.183  52.529  1.00  0.00           H  
ATOM    435  HZ  PHE A  30      51.733  21.804  52.346  1.00  0.00           H  
ATOM    436  N   ASP A  31      55.443  19.992  54.374  1.00 93.80           N  
ATOM    437  CA  ASP A  31      55.009  18.733  53.775  1.00 93.80           C  
ATOM    438  C   ASP A  31      55.952  17.576  54.022  1.00 93.80           C  
ATOM    439  O   ASP A  31      55.484  16.585  54.572  1.00 93.80           O  
ATOM    440  CB  ASP A  31      54.750  18.780  52.280  1.00 93.80           C  
ATOM    441  CG  ASP A  31      53.529  19.563  51.855  1.00 93.80           C  
ATOM    442  OD1 ASP A  31      52.424  19.078  52.190  1.00 93.80           O  
ATOM    443  OD2 ASP A  31      53.712  20.574  51.143  1.00 93.80           O1-
ATOM    444  H   ASP A  31      55.434  20.806  53.776  1.00  0.00           H  
ATOM    445  HA  ASP A  31      54.064  18.483  54.263  1.00  0.00           H  
ATOM    446  HB3 ASP A  31      54.611  17.775  51.885  1.00  0.00           H  
ATOM    447  HB2 ASP A  31      55.642  19.207  51.826  1.00  0.00           H  
ATOM    448  N   ASP A  32      57.236  17.725  53.648  1.00 71.91           N  
ATOM    449  CA  ASP A  32      58.226  16.665  53.834  1.00 71.91           C  
ATOM    450  C   ASP A  32      58.305  16.287  55.293  1.00 71.91           C  
ATOM    451  O   ASP A  32      58.019  15.139  55.588  1.00 71.91           O  
ATOM    452  CB  ASP A  32      59.656  16.903  53.303  1.00 71.91           C  
ATOM    453  CG  ASP A  32      59.736  17.406  51.873  1.00 71.91           C  
ATOM    454  OD1 ASP A  32      58.670  17.637  51.271  1.00 71.91           O  
ATOM    455  OD2 ASP A  32      60.884  17.538  51.400  1.00 71.91           O1-
ATOM    456  H   ASP A  32      57.550  18.566  53.182  1.00  0.00           H  
ATOM    457  HA  ASP A  32      57.846  15.794  53.301  1.00  0.00           H  
ATOM    458  HB3 ASP A  32      60.193  15.954  53.340  1.00  0.00           H  
ATOM    459  HB2 ASP A  32      60.190  17.601  53.947  1.00  0.00           H  
ATOM    460  N   VAL A  33      58.590  17.265  56.163  1.00109.26           N  
ATOM    461  CA  VAL A  33      58.850  17.014  57.573  1.00109.26           C  
ATOM    462  C   VAL A  33      57.688  16.412  58.366  1.00109.26           C  
ATOM    463  O   VAL A  33      57.922  15.488  59.141  1.00109.26           O  
ATOM    464  CB  VAL A  33      59.389  18.237  58.330  1.00109.26           C  
ATOM    465  CG1 VAL A  33      60.634  18.823  57.643  1.00109.26           C  
ATOM    466  CG2 VAL A  33      58.349  19.313  58.637  1.00109.26           C  
ATOM    467  H   VAL A  33      58.750  18.204  55.828  1.00  0.00           H  
ATOM    468  HA  VAL A  33      59.629  16.279  57.590  1.00  0.00           H  
ATOM    469  HB  VAL A  33      59.742  17.880  59.300  1.00  0.00           H  
ATOM    470 HG11 VAL A  33      61.055  19.647  58.221  1.00  0.00           H  
ATOM    471 HG12 VAL A  33      61.415  18.071  57.534  1.00  0.00           H  
ATOM    472 HG13 VAL A  33      60.407  19.206  56.649  1.00  0.00           H  
ATOM    473 HG21 VAL A  33      58.858  20.151  59.107  1.00  0.00           H  
ATOM    474 HG22 VAL A  33      57.847  19.646  57.740  1.00  0.00           H  
ATOM    475 HG23 VAL A  33      57.594  18.986  59.351  1.00  0.00           H  
ATOM    476  N   SER A  34      56.464  16.915  58.148  1.00100.27           N  
ATOM    477  CA  SER A  34      55.274  16.416  58.829  1.00100.27           C  
ATOM    478  C   SER A  34      54.991  14.983  58.391  1.00100.27           C  
ATOM    479  O   SER A  34      54.779  14.119  59.239  1.00100.27           O  
ATOM    480  CB  SER A  34      54.061  17.307  58.520  1.00100.27           C  
ATOM    481  OG  SER A  34      54.248  18.592  59.070  1.00100.27           O  
ATOM    482  H   SER A  34      56.331  17.661  57.477  1.00  0.00           H  
ATOM    483  HA  SER A  34      55.462  16.415  59.904  1.00  0.00           H  
ATOM    484  HB3 SER A  34      53.150  16.885  58.946  1.00  0.00           H  
ATOM    485  HB2 SER A  34      53.895  17.399  57.445  1.00  0.00           H  
ATOM    486  HG  SER A  34      54.868  19.068  58.509  1.00  0.00           H  
ATOM    487  N   ALA A  35      55.098  14.773  57.066  1.00101.20           N  
ATOM    488  CA  ALA A  35      55.036  13.481  56.408  1.00101.20           C  
ATOM    489  C   ALA A  35      56.090  12.514  56.931  1.00101.20           C  
ATOM    490  O   ALA A  35      55.717  11.359  57.137  1.00101.20           O  
ATOM    491  CB  ALA A  35      55.176  13.641  54.891  1.00101.20           C  
ATOM    492  H   ALA A  35      55.307  15.555  56.459  1.00  0.00           H  
ATOM    493  HA  ALA A  35      54.050  13.063  56.620  1.00  0.00           H  
ATOM    494  HB1 ALA A  35      55.016  12.684  54.393  1.00  0.00           H  
ATOM    495  HB2 ALA A  35      54.424  14.324  54.502  1.00  0.00           H  
ATOM    496  HB3 ALA A  35      56.152  13.995  54.573  1.00  0.00           H  
ATOM    497  N   ILE A  36      57.327  13.017  57.192  1.00124.20           N  
ATOM    498  CA  ILE A  36      58.442  12.257  57.767  1.00124.20           C  
ATOM    499  C   ILE A  36      57.970  11.518  59.002  1.00124.20           C  
ATOM    500  O   ILE A  36      58.044  10.294  59.098  1.00124.20           O  
ATOM    501  CB  ILE A  36      59.748  12.964  58.262  1.00124.20           C  
ATOM    502  CG1 ILE A  36      60.512  13.766  57.211  1.00124.20           C  
ATOM    503  CG2 ILE A  36      60.763  11.949  58.869  1.00124.20           C  
ATOM    504  CD1 ILE A  36      61.492  14.765  57.852  1.00124.20           C  
ATOM    505  H   ILE A  36      57.523  13.981  56.955  1.00  0.00           H  
ATOM    506  HA  ILE A  36      58.795  11.677  56.967  1.00  0.00           H  
ATOM    507  HB  ILE A  36      59.510  13.666  59.056  1.00  0.00           H  
ATOM    508 HG13 ILE A  36      59.861  14.293  56.549  1.00  0.00           H  
ATOM    509 HG12 ILE A  36      61.063  13.085  56.561  1.00  0.00           H  
ATOM    510 HG21 ILE A  36      61.717  12.415  59.108  1.00  0.00           H  
ATOM    511 HG22 ILE A  36      60.433  11.504  59.808  1.00  0.00           H  
ATOM    512 HG23 ILE A  36      60.974  11.135  58.174  1.00  0.00           H  
ATOM    513 HD11 ILE A  36      61.693  15.599  57.179  1.00  0.00           H  
ATOM    514 HD12 ILE A  36      61.137  15.169  58.801  1.00  0.00           H  
ATOM    515 HD13 ILE A  36      62.456  14.294  58.042  1.00  0.00           H  
ATOM    516  N   LEU A  37      57.545  12.391  59.919  1.00112.36           N  
ATOM    517  CA  LEU A  37      57.280  12.117  61.297  1.00112.36           C  
ATOM    518  C   LEU A  37      56.045  11.257  61.459  1.00112.36           C  
ATOM    519  O   LEU A  37      56.064  10.384  62.315  1.00112.36           O  
ATOM    520  CB  LEU A  37      57.135  13.448  62.046  1.00112.36           C  
ATOM    521  CG  LEU A  37      56.926  13.279  63.563  1.00112.36           C  
ATOM    522  CD1 LEU A  37      58.164  12.649  64.239  1.00112.36           C  
ATOM    523  CD2 LEU A  37      56.511  14.611  64.201  1.00112.36           C  
ATOM    524  H   LEU A  37      57.513  13.369  59.665  1.00  0.00           H  
ATOM    525  HA  LEU A  37      58.143  11.577  61.683  1.00  0.00           H  
ATOM    526  HB3 LEU A  37      56.291  14.003  61.629  1.00  0.00           H  
ATOM    527  HB2 LEU A  37      58.015  14.069  61.869  1.00  0.00           H  
ATOM    528  HG  LEU A  37      56.085  12.611  63.751  1.00  0.00           H  
ATOM    529 HD11 LEU A  37      58.538  13.259  65.062  1.00  0.00           H  
ATOM    530 HD12 LEU A  37      57.921  11.669  64.651  1.00  0.00           H  
ATOM    531 HD13 LEU A  37      58.998  12.516  63.551  1.00  0.00           H  
ATOM    532 HD21 LEU A  37      56.815  14.685  65.245  1.00  0.00           H  
ATOM    533 HD22 LEU A  37      56.943  15.462  63.672  1.00  0.00           H  
ATOM    534 HD23 LEU A  37      55.427  14.731  64.172  1.00  0.00           H  
ATOM    535  N   ASP A  38      55.004  11.495  60.650  1.00 58.20           N  
ATOM    536  CA  ASP A  38      53.796  10.676  60.683  1.00 58.20           C  
ATOM    537  C   ASP A  38      54.065   9.246  60.319  1.00 58.20           C  
ATOM    538  O   ASP A  38      53.613   8.364  61.050  1.00 58.20           O  
ATOM    539  CB  ASP A  38      52.635  11.219  59.836  1.00 58.20           C  
ATOM    540  CG  ASP A  38      52.171  12.554  60.377  1.00 58.20           C  
ATOM    541  OD1 ASP A  38      52.425  12.766  61.574  1.00 58.20           O  
ATOM    542  OD2 ASP A  38      51.537  13.320  59.622  1.00 58.20           O1-
ATOM    543  H   ASP A  38      55.028  12.259  59.987  1.00  0.00           H  
ATOM    544  HA  ASP A  38      53.476  10.626  61.727  1.00  0.00           H  
ATOM    545  HB3 ASP A  38      51.790  10.530  59.834  1.00  0.00           H  
ATOM    546  HB2 ASP A  38      52.975  11.354  58.808  1.00  0.00           H  
ATOM    547  N   ASN A  39      54.873   9.039  59.271  1.00124.78           N  
ATOM    548  CA  ASN A  39      55.304   7.689  59.032  1.00124.78           C  
ATOM    549  C   ASN A  39      56.303   7.192  60.083  1.00124.78           C  
ATOM    550  O   ASN A  39      56.294   5.997  60.362  1.00124.78           O  
ATOM    551  CB  ASN A  39      55.856   7.481  57.639  1.00124.78           C  
ATOM    552  CG  ASN A  39      55.998   5.972  57.453  1.00124.78           C  
ATOM    553  OD1 ASN A  39      57.095   5.439  57.443  1.00124.78           O  
ATOM    554  ND2 ASN A  39      54.885   5.259  57.527  1.00124.78           N  
ATOM    555  H   ASN A  39      55.255   9.791  58.713  1.00  0.00           H  
ATOM    556  HA  ASN A  39      54.411   7.078  59.123  1.00  0.00           H  
ATOM    557  HB3 ASN A  39      56.802   8.006  57.623  1.00  0.00           H  
ATOM    558  HB2 ASN A  39      55.204   7.894  56.868  1.00  0.00           H  
ATOM    559 HD22 ASN A  39      54.933   4.253  57.495  1.00  0.00           H  
ATOM    560 HD21 ASN A  39      53.985   5.713  57.586  1.00  0.00           H  
ATOM    561  N   LYS A  40      57.151   8.072  60.637  1.00 70.70           N  
ATOM    562  CA  LYS A  40      58.073   7.685  61.702  1.00 70.70           C  
ATOM    563  C   LYS A  40      57.312   7.136  62.889  1.00 70.70           C  
ATOM    564  O   LYS A  40      57.595   6.024  63.305  1.00 70.70           O  
ATOM    565  CB  LYS A  40      58.985   8.830  62.145  1.00 70.70           C  
ATOM    566  CG  LYS A  40      60.068   8.342  63.117  1.00 70.70           C  
ATOM    567  CD  LYS A  40      60.848   9.501  63.730  1.00 70.70           C  
ATOM    568  CE  LYS A  40      61.752   9.031  64.868  1.00 70.70           C  
ATOM    569  NZ  LYS A  40      62.399  10.151  65.556  1.00 70.70           N1+
ATOM    570  H   LYS A  40      57.149   9.041  60.345  1.00  0.00           H  
ATOM    571  HA  LYS A  40      58.710   6.865  61.390  1.00  0.00           H  
ATOM    572  HB3 LYS A  40      58.399   9.596  62.647  1.00  0.00           H  
ATOM    573  HB2 LYS A  40      59.447   9.321  61.292  1.00  0.00           H  
ATOM    574  HG3 LYS A  40      60.746   7.668  62.594  1.00  0.00           H  
ATOM    575  HG2 LYS A  40      59.641   7.761  63.934  1.00  0.00           H  
ATOM    576  HD3 LYS A  40      60.156  10.257  64.100  1.00  0.00           H  
ATOM    577  HD2 LYS A  40      61.449   9.983  62.957  1.00  0.00           H  
ATOM    578  HE3 LYS A  40      62.549   8.416  64.468  1.00  0.00           H  
ATOM    579  HE2 LYS A  40      61.190   8.454  65.603  1.00  0.00           H  
ATOM    580  HZ1 LYS A  40      61.695  10.750  65.962  1.00  0.00           H  
ATOM    581  HZ2 LYS A  40      62.996   9.789  66.286  1.00  0.00           H  
ATOM    582  HZ3 LYS A  40      62.955  10.676  64.896  1.00  0.00           H  
ATOM    583  N   ASP A  41      56.324   7.887  63.376  1.00 85.59           N  
ATOM    584  CA  ASP A  41      55.522   7.457  64.501  1.00 85.59           C  
ATOM    585  C   ASP A  41      54.774   6.158  64.185  1.00 85.59           C  
ATOM    586  O   ASP A  41      54.732   5.261  65.026  1.00 85.59           O  
ATOM    587  CB  ASP A  41      54.553   8.548  64.959  1.00 85.59           C  
ATOM    588  CG  ASP A  41      53.943   8.227  66.322  1.00 85.59           C  
ATOM    589  OD1 ASP A  41      54.437   7.309  67.014  1.00 85.59           O  
ATOM    590  OD2 ASP A  41      53.004   8.960  66.671  1.00 85.59           O1-
ATOM    591  H   ASP A  41      56.123   8.800  62.983  1.00  0.00           H  
ATOM    592  HA  ASP A  41      56.233   7.248  65.305  1.00  0.00           H  
ATOM    593  HB3 ASP A  41      53.751   8.664  64.226  1.00  0.00           H  
ATOM    594  HB2 ASP A  41      55.081   9.499  65.034  1.00  0.00           H  
ATOM    595  N   LEU A  42      54.284   6.056  62.945  1.00121.31           N  
ATOM    596  CA  LEU A  42      53.721   4.831  62.435  1.00121.31           C  
ATOM    597  C   LEU A  42      54.721   3.665  62.497  1.00121.31           C  
ATOM    598  O   LEU A  42      54.343   2.618  62.985  1.00121.31           O  
ATOM    599  CB  LEU A  42      53.140   5.109  61.040  1.00121.31           C  
ATOM    600  CG  LEU A  42      52.470   3.949  60.318  1.00121.31           C  
ATOM    601  CD1 LEU A  42      53.444   2.955  59.738  1.00121.31           C  
ATOM    602  CD2 LEU A  42      51.382   3.302  61.133  1.00121.31           C  
ATOM    603  H   LEU A  42      54.353   6.834  62.303  1.00  0.00           H  
ATOM    604  HA  LEU A  42      52.904   4.598  63.118  1.00  0.00           H  
ATOM    605  HB3 LEU A  42      53.910   5.498  60.393  1.00  0.00           H  
ATOM    606  HB2 LEU A  42      52.404   5.909  61.136  1.00  0.00           H  
ATOM    607  HG  LEU A  42      51.969   4.391  59.462  1.00  0.00           H  
ATOM    608 HD11 LEU A  42      53.067   2.679  58.756  1.00  0.00           H  
ATOM    609 HD12 LEU A  42      54.433   3.392  59.617  1.00  0.00           H  
ATOM    610 HD13 LEU A  42      53.532   2.070  60.351  1.00  0.00           H  
ATOM    611 HD21 LEU A  42      51.141   2.301  60.775  1.00  0.00           H  
ATOM    612 HD22 LEU A  42      51.570   3.261  62.201  1.00  0.00           H  
ATOM    613 HD23 LEU A  42      50.527   3.954  61.001  1.00  0.00           H  
ATOM    614  N   HIS A  43      55.977   3.837  62.070  1.00 71.59           N  
ATOM    615  CA  HIS A  43      56.939   2.739  62.014  1.00 71.59           C  
ATOM    616  C   HIS A  43      57.318   2.112  63.372  1.00 71.59           C  
ATOM    617  O   HIS A  43      57.075   0.916  63.514  1.00 71.59           O  
ATOM    618  ND1 HIS A  43      60.282   1.864  61.699  1.00 71.59           N  
ATOM    619  CG  HIS A  43      59.125   1.997  60.948  1.00 71.59           C  
ATOM    620  CB  HIS A  43      58.117   3.104  61.113  1.00 71.59           C  
ATOM    621  NE2 HIS A  43      60.265   0.151  60.300  1.00 71.59           N  
ATOM    622  CD2 HIS A  43      59.132   0.934  60.080  1.00 71.59           C  
ATOM    623  CE1 HIS A  43      60.902   0.756  61.292  1.00 71.59           C  
ATOM    624  H   HIS A  43      56.269   4.729  61.688  1.00  0.00           H  
ATOM    625  HA  HIS A  43      56.425   1.940  61.474  1.00  0.00           H  
ATOM    626  HD1 HIS A  43      60.601   2.488  62.427  1.00  0.00           H  
ATOM    627  HB3 HIS A  43      58.597   4.042  61.380  1.00  0.00           H  
ATOM    628  HB2 HIS A  43      57.677   3.264  60.131  1.00  0.00           H  
ATOM    629  HD2 HIS A  43      58.415   0.675  59.316  1.00  0.00           H  
ATOM    630  HE1 HIS A  43      61.833   0.403  61.710  1.00  0.00           H  
ATOM    631  N   PRO A  44      57.846   2.883  64.351  1.00156.83           N  
ATOM    632  CA  PRO A  44      57.922   2.407  65.740  1.00156.83           C  
ATOM    633  C   PRO A  44      56.667   1.951  66.465  1.00156.83           C  
ATOM    634  O   PRO A  44      56.838   1.276  67.481  1.00156.83           O  
ATOM    635  CD  PRO A  44      59.100   3.607  64.156  1.00156.83           C  
ATOM    636  CB  PRO A  44      58.550   3.561  66.498  1.00156.83           C  
ATOM    637  CG  PRO A  44      59.533   4.129  65.515  1.00156.83           C  
ATOM    638  HA  PRO A  44      58.619   1.565  65.748  1.00  0.00           H  
ATOM    639  HD2 PRO A  44      59.154   4.355  63.381  1.00  0.00           H  
ATOM    640  HD3 PRO A  44      59.849   2.866  63.896  1.00  0.00           H  
ATOM    641  HB3 PRO A  44      59.024   3.258  67.432  1.00  0.00           H  
ATOM    642  HB2 PRO A  44      57.797   4.316  66.734  1.00  0.00           H  
ATOM    643  HG2 PRO A  44      59.546   5.219  65.562  1.00  0.00           H  
ATOM    644  HG3 PRO A  44      60.520   3.740  65.754  1.00  0.00           H  
ATOM    645  N   SER A  45      55.452   2.233  65.953  1.00171.80           N  
ATOM    646  CA  SER A  45      54.278   1.497  66.422  1.00171.80           C  
ATOM    647  C   SER A  45      54.493   0.005  66.149  1.00171.80           C  
ATOM    648  O   SER A  45      55.166  -0.328  65.170  1.00171.80           O  
ATOM    649  CB  SER A  45      52.971   2.040  65.820  1.00171.80           C  
ATOM    650  OG  SER A  45      51.887   1.236  66.207  1.00171.80           O  
ATOM    651  H   SER A  45      55.348   2.799  65.122  1.00  0.00           H  
ATOM    652  HA  SER A  45      54.215   1.635  67.504  1.00  0.00           H  
ATOM    653  HB3 SER A  45      52.960   2.071  64.744  1.00  0.00           H  
ATOM    654  HB2 SER A  45      52.794   3.060  66.161  1.00  0.00           H  
ATOM    655  HG  SER A  45      51.700   1.402  67.135  1.00  0.00           H  
ATOM    656  N   THR A  46      54.000  -0.844  67.066  1.00188.19           N  
ATOM    657  CA  THR A  46      54.303  -2.272  67.093  1.00188.19           C  
ATOM    658  C   THR A  46      54.155  -2.891  65.695  1.00188.19           C  
ATOM    659  O   THR A  46      53.116  -2.672  65.077  1.00188.19           O  
ATOM    660  CB  THR A  46      53.346  -3.053  68.016  1.00188.19           C  
ATOM    661  OG1 THR A  46      53.422  -2.512  69.317  1.00188.19           O  
ATOM    662  CG2 THR A  46      53.694  -4.551  68.135  1.00188.19           C  
ATOM    663  H   THR A  46      53.477  -0.492  67.854  1.00  0.00           H  
ATOM    664  HA  THR A  46      55.303  -2.359  67.511  1.00  0.00           H  
ATOM    665  HB  THR A  46      52.314  -2.934  67.682  1.00  0.00           H  
ATOM    666  HG1 THR A  46      52.896  -3.056  69.907  1.00  0.00           H  
ATOM    667 HG21 THR A  46      53.026  -5.049  68.838  1.00  0.00           H  
ATOM    668 HG22 THR A  46      53.609  -5.086  67.196  1.00  0.00           H  
ATOM    669 HG23 THR A  46      54.713  -4.689  68.496  1.00  0.00           H  
ATOM    670  N   PRO A  47      55.213  -3.548  65.179  1.00250.36           N  
ATOM    671  CA  PRO A  47      55.172  -4.206  63.864  1.00250.36           C  
ATOM    672  C   PRO A  47      53.964  -5.128  63.633  1.00250.36           C  
ATOM    673  O   PRO A  47      53.474  -5.191  62.507  1.00250.36           O  
ATOM    674  CD  PRO A  47      56.548  -3.615  65.769  1.00250.36           C  
ATOM    675  CB  PRO A  47      56.507  -4.952  63.791  1.00250.36           C  
ATOM    676  CG  PRO A  47      57.445  -4.122  64.652  1.00250.36           C  
ATOM    677  HA  PRO A  47      55.164  -3.413  63.117  1.00  0.00           H  
ATOM    678  HD2 PRO A  47      56.535  -4.315  66.606  1.00  0.00           H  
ATOM    679  HD3 PRO A  47      56.915  -2.649  66.119  1.00  0.00           H  
ATOM    680  HB3 PRO A  47      56.873  -5.061  62.770  1.00  0.00           H  
ATOM    681  HB2 PRO A  47      56.413  -5.953  64.217  1.00  0.00           H  
ATOM    682  HG2 PRO A  47      58.313  -4.676  65.009  1.00  0.00           H  
ATOM    683  HG3 PRO A  47      57.806  -3.274  64.068  1.00  0.00           H  
ATOM    684  N   LEU A  48      53.464  -5.754  64.711  1.00282.70           N  
ATOM    685  CA  LEU A  48      52.151  -6.378  64.742  1.00282.70           C  
ATOM    686  C   LEU A  48      51.103  -5.321  65.070  1.00282.70           C  
ATOM    687  O   LEU A  48      51.209  -4.678  66.115  1.00282.70           O  
ATOM    688  CB  LEU A  48      52.117  -7.498  65.797  1.00282.70           C  
ATOM    689  CG  LEU A  48      50.774  -8.260  65.829  1.00282.70           C  
ATOM    690  CD1 LEU A  48      50.536  -9.059  64.531  1.00282.70           C  
ATOM    691  CD2 LEU A  48      50.664  -9.141  67.081  1.00282.70           C  
ATOM    692  H   LEU A  48      53.925  -5.650  65.602  1.00  0.00           H  
ATOM    693  HA  LEU A  48      51.940  -6.804  63.760  1.00  0.00           H  
ATOM    694  HB3 LEU A  48      52.314  -7.078  66.785  1.00  0.00           H  
ATOM    695  HB2 LEU A  48      52.927  -8.205  65.611  1.00  0.00           H  
ATOM    696  HG  LEU A  48      49.962  -7.543  65.909  1.00  0.00           H  
ATOM    697 HD11 LEU A  48      50.383 -10.121  64.726  1.00  0.00           H  
ATOM    698 HD12 LEU A  48      49.648  -8.696  64.011  1.00  0.00           H  
ATOM    699 HD13 LEU A  48      51.371  -8.991  63.835  1.00  0.00           H  
ATOM    700 HD21 LEU A  48      49.895  -9.907  66.975  1.00  0.00           H  
ATOM    701 HD22 LEU A  48      51.607  -9.645  67.295  1.00  0.00           H  
ATOM    702 HD23 LEU A  48      50.409  -8.543  67.957  1.00  0.00           H  
ATOM    703  N   LYS A  49      50.091  -5.193  64.197  1.00213.04           N  
ATOM    704  CA  LYS A  49      49.008  -4.220  64.339  1.00213.04           C  
ATOM    705  C   LYS A  49      49.585  -2.813  64.493  1.00213.04           C  
ATOM    706  O   LYS A  49      49.214  -2.094  65.424  1.00213.04           O  
ATOM    707  CB  LYS A  49      48.091  -4.564  65.534  1.00213.04           C  
ATOM    708  CG  LYS A  49      47.345  -5.894  65.398  1.00213.04           C  
ATOM    709  CD  LYS A  49      46.758  -6.359  66.738  1.00213.04           C  
ATOM    710  CE  LYS A  49      47.804  -7.002  67.660  1.00213.04           C  
ATOM    711  NZ  LYS A  49      47.231  -7.351  68.969  1.00213.04           N1+
ATOM    712  H   LYS A  49      50.071  -5.767  63.367  1.00  0.00           H  
ATOM    713  HA  LYS A  49      48.420  -4.235  63.420  1.00  0.00           H  
ATOM    714  HB3 LYS A  49      47.334  -3.787  65.658  1.00  0.00           H  
ATOM    715  HB2 LYS A  49      48.668  -4.551  66.458  1.00  0.00           H  
ATOM    716  HG3 LYS A  49      47.989  -6.672  64.988  1.00  0.00           H  
ATOM    717  HG2 LYS A  49      46.537  -5.770  64.677  1.00  0.00           H  
ATOM    718  HD3 LYS A  49      45.952  -7.070  66.548  1.00  0.00           H  
ATOM    719  HD2 LYS A  49      46.295  -5.511  67.245  1.00  0.00           H  
ATOM    720  HE3 LYS A  49      48.662  -6.348  67.818  1.00  0.00           H  
ATOM    721  HE2 LYS A  49      48.166  -7.923  67.206  1.00  0.00           H  
ATOM    722  HZ1 LYS A  49      46.889  -6.515  69.420  1.00  0.00           H  
ATOM    723  HZ2 LYS A  49      46.468  -8.000  68.842  1.00  0.00           H  
ATOM    724  HZ3 LYS A  49      47.942  -7.777  69.546  1.00  0.00           H  
ATOM    725  N   THR A  50      50.513  -2.454  63.590  1.00103.16           N  
ATOM    726  CA  THR A  50      51.020  -1.095  63.525  1.00103.16           C  
ATOM    727  C   THR A  50      49.834  -0.163  63.274  1.00103.16           C  
ATOM    728  O   THR A  50      48.906  -0.574  62.579  1.00103.16           O  
ATOM    729  CB  THR A  50      52.032  -0.898  62.382  1.00103.16           C  
ATOM    730  OG1 THR A  50      53.026  -1.895  62.382  1.00103.16           O  
ATOM    731  CG2 THR A  50      52.781   0.394  62.531  1.00103.16           C  
ATOM    732  H   THR A  50      50.821  -3.095  62.873  1.00  0.00           H  
ATOM    733  HA  THR A  50      51.475  -0.838  64.481  1.00  0.00           H  
ATOM    734  HB  THR A  50      51.546  -0.902  61.414  1.00  0.00           H  
ATOM    735  HG1 THR A  50      53.353  -1.985  63.284  1.00  0.00           H  
ATOM    736 HG21 THR A  50      53.500   0.510  61.728  1.00  0.00           H  
ATOM    737 HG22 THR A  50      52.123   1.250  62.559  1.00  0.00           H  
ATOM    738 HG23 THR A  50      53.346   0.368  63.458  1.00  0.00           H  
ATOM    739  N   LEU A  51      49.804   1.009  63.909  1.00108.19           N  
ATOM    740  CA  LEU A  51      48.620   1.849  63.829  1.00108.19           C  
ATOM    741  C   LEU A  51      48.624   2.645  62.522  1.00108.19           C  
ATOM    742  O   LEU A  51      48.758   3.866  62.568  1.00108.19           O  
ATOM    743  CB  LEU A  51      48.502   2.738  65.079  1.00108.19           C  
ATOM    744  CG  LEU A  51      48.000   2.066  66.377  1.00108.19           C  
ATOM    745  CD1 LEU A  51      46.664   1.314  66.229  1.00108.19           C  
ATOM    746  CD2 LEU A  51      49.036   1.177  67.068  1.00108.19           C  
ATOM    747  H   LEU A  51      50.553   1.299  64.525  1.00  0.00           H  
ATOM    748  HA  LEU A  51      47.726   1.227  63.777  1.00  0.00           H  
ATOM    749  HB3 LEU A  51      47.761   3.489  64.847  1.00  0.00           H  
ATOM    750  HB2 LEU A  51      49.434   3.275  65.262  1.00  0.00           H  
ATOM    751  HG  LEU A  51      47.808   2.884  67.073  1.00  0.00           H  
ATOM    752 HD11 LEU A  51      45.953   1.638  66.989  1.00  0.00           H  
ATOM    753 HD12 LEU A  51      46.190   1.466  65.263  1.00  0.00           H  
ATOM    754 HD13 LEU A  51      46.790   0.236  66.347  1.00  0.00           H  
ATOM    755 HD21 LEU A  51      48.581   0.619  67.887  1.00  0.00           H  
ATOM    756 HD22 LEU A  51      49.470   0.438  66.399  1.00  0.00           H  
ATOM    757 HD23 LEU A  51      49.820   1.785  67.515  1.00  0.00           H  
ATOM    758  N   PHE A  52      48.476   1.934  61.382  1.00112.91           N  
ATOM    759  CA  PHE A  52      48.315   2.483  60.029  1.00112.91           C  
ATOM    760  C   PHE A  52      47.136   3.438  60.009  1.00112.91           C  
ATOM    761  O   PHE A  52      47.239   4.541  59.478  1.00112.91           O  
ATOM    762  CB  PHE A  52      48.039   1.379  58.994  1.00112.91           C  
ATOM    763  CG  PHE A  52      49.069   0.288  58.901  1.00112.91           C  
ATOM    764  CD1 PHE A  52      48.944  -0.851  59.714  1.00112.91           C  
ATOM    765  CD2 PHE A  52      50.202   0.435  58.080  1.00112.91           C  
ATOM    766  CE1 PHE A  52      49.922  -1.830  59.697  1.00112.91           C  
ATOM    767  CE2 PHE A  52      51.143  -0.581  58.038  1.00112.91           C  
ATOM    768  CZ  PHE A  52      51.021  -1.694  58.860  1.00112.91           C  
ATOM    769  H   PHE A  52      48.436   0.924  61.454  1.00  0.00           H  
ATOM    770  HA  PHE A  52      49.200   3.017  59.701  1.00  0.00           H  
ATOM    771  HB3 PHE A  52      47.973   1.829  58.003  1.00  0.00           H  
ATOM    772  HB2 PHE A  52      47.075   0.900  59.178  1.00  0.00           H  
ATOM    773  HD1 PHE A  52      48.071  -0.976  60.337  1.00  0.00           H  
ATOM    774  HD2 PHE A  52      50.320   1.311  57.457  1.00  0.00           H  
ATOM    775  HE1 PHE A  52      49.821  -2.705  60.322  1.00  0.00           H  
ATOM    776  HE2 PHE A  52      51.971  -0.502  57.354  1.00  0.00           H  
ATOM    777  HZ  PHE A  52      51.775  -2.468  58.832  1.00  0.00           H  
ATOM    778  N   GLN A  53      46.036   2.948  60.600  1.00145.30           N  
ATOM    779  CA  GLN A  53      44.798   3.663  60.773  1.00145.30           C  
ATOM    780  C   GLN A  53      44.973   4.936  61.594  1.00145.30           C  
ATOM    781  O   GLN A  53      44.534   5.981  61.125  1.00145.30           O  
ATOM    782  CB  GLN A  53      43.737   2.709  61.343  1.00145.30           C  
ATOM    783  CG  GLN A  53      42.457   3.431  61.791  1.00145.30           C  
ATOM    784  CD  GLN A  53      42.394   3.742  63.282  1.00145.30           C  
ATOM    785  OE1 GLN A  53      42.219   4.895  63.669  1.00145.30           O  
ATOM    786  NE2 GLN A  53      42.571   2.722  64.119  1.00145.30           N  
ATOM    787  H   GLN A  53      46.079   2.031  61.021  1.00  0.00           H  
ATOM    788  HA  GLN A  53      44.460   3.972  59.782  1.00  0.00           H  
ATOM    789  HB3 GLN A  53      44.163   2.115  62.153  1.00  0.00           H  
ATOM    790  HB2 GLN A  53      43.473   1.982  60.575  1.00  0.00           H  
ATOM    791  HG3 GLN A  53      41.587   2.884  61.472  1.00  0.00           H  
ATOM    792  HG2 GLN A  53      42.365   4.363  61.274  1.00  0.00           H  
ATOM    793 HE22 GLN A  53      42.602   2.889  65.114  1.00  0.00           H  
ATOM    794 HE21 GLN A  53      42.712   1.786  63.769  1.00  0.00           H  
ATOM    795  N   ASN A  54      45.580   4.841  62.790  1.00103.45           N  
ATOM    796  CA  ASN A  54      45.676   6.010  63.663  1.00103.45           C  
ATOM    797  C   ASN A  54      46.518   7.106  63.008  1.00103.45           C  
ATOM    798  O   ASN A  54      47.460   6.816  62.269  1.00103.45           O  
ATOM    799  CB  ASN A  54      46.225   5.724  65.066  1.00103.45           C  
ATOM    800  CG  ASN A  54      45.444   4.688  65.876  1.00103.45           C  
ATOM    801  OD1 ASN A  54      45.009   3.671  65.352  1.00103.45           O  
ATOM    802  ND2 ASN A  54      45.262   4.933  67.173  1.00103.45           N  
ATOM    803  H   ASN A  54      45.926   3.961  63.143  1.00  0.00           H  
ATOM    804  HA  ASN A  54      44.664   6.405  63.787  1.00  0.00           H  
ATOM    805  HB3 ASN A  54      46.142   6.664  65.607  1.00  0.00           H  
ATOM    806  HB2 ASN A  54      47.286   5.488  65.041  1.00  0.00           H  
ATOM    807 HD22 ASN A  54      44.750   4.278  67.746  1.00  0.00           H  
ATOM    808 HD21 ASN A  54      45.615   5.783  67.588  1.00  0.00           H  
ATOM    809  N   ASP A  55      46.096   8.345  63.266  1.00179.89           N  
ATOM    810  CA  ASP A  55      46.579   9.521  62.560  1.00179.89           C  
ATOM    811  C   ASP A  55      47.401  10.362  63.518  1.00179.89           C  
ATOM    812  O   ASP A  55      46.989  11.463  63.856  1.00179.89           O  
ATOM    813  CB  ASP A  55      45.386  10.342  62.024  1.00179.89           C  
ATOM    814  CG  ASP A  55      44.405   9.547  61.181  1.00179.89           C  
ATOM    815  OD1 ASP A  55      43.195   9.709  61.232  1.00179.89           O  
ATOM    816  OD2 ASP A  55      45.017   8.689  60.323  1.00179.89           O  
ATOM    817  H   ASP A  55      45.327   8.493  63.903  1.00  0.00           H  
ATOM    818  HA  ASP A  55      47.236   9.270  61.725  1.00  0.00           H  
ATOM    819  HB3 ASP A  55      45.747  11.173  61.416  1.00  0.00           H  
ATOM    820  HB2 ASP A  55      44.810  10.778  62.837  1.00  0.00           H  
ATOM    821  HD2 ASP A  55      44.391   8.167  59.815  1.00  0.00           H  
ATOM    822  N   PHE A  56      48.546   9.848  63.963  1.00 82.38           N  
ATOM    823  CA  PHE A  56      49.351  10.574  64.931  1.00 82.38           C  
ATOM    824  C   PHE A  56      50.399  11.446  64.253  1.00 82.38           C  
ATOM    825  O   PHE A  56      51.169  10.931  63.444  1.00 82.38           O  
ATOM    826  CB  PHE A  56      49.974   9.572  65.887  1.00 82.38           C  
ATOM    827  CG  PHE A  56      48.964   9.005  66.858  1.00 82.38           C  
ATOM    828  CD1 PHE A  56      48.331   9.809  67.832  1.00 82.38           C  
ATOM    829  CD2 PHE A  56      48.595   7.657  66.736  1.00 82.38           C  
ATOM    830  CE1 PHE A  56      47.372   9.256  68.670  1.00 82.38           C  
ATOM    831  CE2 PHE A  56      47.670   7.120  67.613  1.00 82.38           C  
ATOM    832  CZ  PHE A  56      47.038   7.914  68.557  1.00 82.38           C  
ATOM    833  H   PHE A  56      48.872   8.940  63.663  1.00  0.00           H  
ATOM    834  HA  PHE A  56      48.730  11.237  65.537  1.00  0.00           H  
ATOM    835  HB3 PHE A  56      50.804  10.015  66.413  1.00  0.00           H  
ATOM    836  HB2 PHE A  56      50.427   8.755  65.323  1.00  0.00           H  
ATOM    837  HD1 PHE A  56      48.575  10.856  67.920  1.00  0.00           H  
ATOM    838  HD2 PHE A  56      49.064   7.025  65.995  1.00  0.00           H  
ATOM    839  HE1 PHE A  56      46.894   9.871  69.418  1.00  0.00           H  
ATOM    840  HE2 PHE A  56      47.472   6.063  67.572  1.00  0.00           H  
ATOM    841  HZ  PHE A  56      46.312   7.483  69.230  1.00  0.00           H  
ATOM    842  N   TRP A  57      50.413  12.732  64.637  1.00122.44           N  
ATOM    843  CA  TRP A  57      51.441  13.686  64.244  1.00122.44           C  
ATOM    844  C   TRP A  57      52.028  14.317  65.491  1.00122.44           C  
ATOM    845  O   TRP A  57      51.365  15.137  66.117  1.00122.44           O  
ATOM    846  CB  TRP A  57      50.889  14.738  63.254  1.00122.44           C  
ATOM    847  CG  TRP A  57      51.877  15.798  62.846  1.00122.44           C  
ATOM    848  CD2 TRP A  57      52.108  17.087  63.481  1.00122.44           C  
ATOM    849  CD1 TRP A  57      52.799  15.725  61.854  1.00122.44           C  
ATOM    850  NE1 TRP A  57      53.586  16.846  61.849  1.00122.44           N  
ATOM    851  CE2 TRP A  57      53.203  17.725  62.825  1.00122.44           C  
ATOM    852  CE3 TRP A  57      51.503  17.786  64.549  1.00122.44           C  
ATOM    853  CZ2 TRP A  57      53.674  18.989  63.198  1.00122.44           C  
ATOM    854  CZ3 TRP A  57      51.971  19.054  64.941  1.00122.44           C  
ATOM    855  CH2 TRP A  57      53.049  19.657  64.264  1.00122.44           C  
ATOM    856  H   TRP A  57      49.728  13.068  65.298  1.00  0.00           H  
ATOM    857  HA  TRP A  57      52.279  13.156  63.806  1.00  0.00           H  
ATOM    858  HB3 TRP A  57      50.025  15.240  63.695  1.00  0.00           H  
ATOM    859  HB2 TRP A  57      50.509  14.251  62.357  1.00  0.00           H  
ATOM    860  HD1 TRP A  57      52.929  14.945  61.137  1.00  0.00           H  
ATOM    861  HE1 TRP A  57      54.324  16.995  61.177  1.00  0.00           H  
ATOM    862  HE3 TRP A  57      50.665  17.349  65.072  1.00  0.00           H  
ATOM    863  HZ2 TRP A  57      54.503  19.442  62.674  1.00  0.00           H  
ATOM    864  HZ3 TRP A  57      51.498  19.567  65.766  1.00  0.00           H  
ATOM    865  HH2 TRP A  57      53.398  20.633  64.568  1.00  0.00           H  
ATOM    866  N   GLY A  58      53.248  13.885  65.843  1.00 44.31           N  
ATOM    867  CA  GLY A  58      53.885  14.191  67.122  1.00 44.31           C  
ATOM    868  C   GLY A  58      53.276  13.347  68.255  1.00 44.31           C  
ATOM    869  O   GLY A  58      53.686  13.502  69.400  1.00 44.31           O  
ATOM    870  H   GLY A  58      53.724  13.223  65.246  1.00  0.00           H  
ATOM    871  HA3 GLY A  58      53.785  15.252  67.355  1.00  0.00           H  
ATOM    872  HA2 GLY A  58      54.950  13.975  67.048  1.00  0.00           H  
ATOM    873  N   THR A  59      52.279  12.507  67.930  1.00214.00           N  
ATOM    874  CA  THR A  59      51.511  11.584  68.751  1.00214.00           C  
ATOM    875  C   THR A  59      50.470  12.087  69.779  1.00214.00           C  
ATOM    876  O   THR A  59      49.974  11.238  70.521  1.00214.00           O  
ATOM    877  CB  THR A  59      52.373  10.443  69.366  1.00214.00           C  
ATOM    878  OG1 THR A  59      51.577   9.282  69.553  1.00214.00           O  
ATOM    879  CG2 THR A  59      53.037  10.747  70.722  1.00214.00           C  
ATOM    880  H   THR A  59      52.021  12.482  66.954  1.00  0.00           H  
ATOM    881  HA  THR A  59      50.843  11.143  68.033  1.00  0.00           H  
ATOM    882  HB  THR A  59      53.184  10.196  68.688  1.00  0.00           H  
ATOM    883  HG1 THR A  59      50.856   9.511  70.148  1.00  0.00           H  
ATOM    884 HG21 THR A  59      53.506   9.843  71.113  1.00  0.00           H  
ATOM    885 HG22 THR A  59      53.841  11.472  70.643  1.00  0.00           H  
ATOM    886 HG23 THR A  59      52.345  11.091  71.489  1.00  0.00           H  
ATOM    887  N   PRO A  60      50.042  13.366  69.844  1.00110.91           N  
ATOM    888  CA  PRO A  60      48.867  13.661  70.667  1.00110.91           C  
ATOM    889  C   PRO A  60      47.598  13.154  69.968  1.00110.91           C  
ATOM    890  O   PRO A  60      47.499  13.187  68.740  1.00110.91           O  
ATOM    891  CD  PRO A  60      50.518  14.573  69.189  1.00110.91           C  
ATOM    892  CB  PRO A  60      48.921  15.176  70.858  1.00110.91           C  
ATOM    893  CG  PRO A  60      49.552  15.669  69.587  1.00110.91           C  
ATOM    894  HA  PRO A  60      48.942  13.198  71.654  1.00  0.00           H  
ATOM    895  HD2 PRO A  60      50.496  14.428  68.122  1.00  0.00           H  
ATOM    896  HD3 PRO A  60      51.510  14.840  69.545  1.00  0.00           H  
ATOM    897  HB3 PRO A  60      49.567  15.415  71.704  1.00  0.00           H  
ATOM    898  HB2 PRO A  60      47.947  15.628  71.049  1.00  0.00           H  
ATOM    899  HG2 PRO A  60      48.747  15.683  68.874  1.00  0.00           H  
ATOM    900  HG3 PRO A  60      49.998  16.662  69.659  1.00  0.00           H  
ATOM    901  N   MET A  61      46.653  12.670  70.782  1.00 65.76           N  
ATOM    902  CA  MET A  61      45.317  12.342  70.304  1.00 65.76           C  
ATOM    903  C   MET A  61      44.608  13.597  69.782  1.00 65.76           C  
ATOM    904  O   MET A  61      43.979  13.536  68.729  1.00 65.76           O  
ATOM    905  CB  MET A  61      44.512  11.678  71.429  1.00 65.76           C  
ATOM    906  CG  MET A  61      43.092  11.292  70.997  1.00 65.76           C  
ATOM    907  SD  MET A  61      42.082  10.576  72.302  1.00 65.76           S  
ATOM    908  CE  MET A  61      41.722  12.080  73.247  1.00 65.76           C  
ATOM    909  H   MET A  61      46.807  12.630  71.779  1.00  0.00           H  
ATOM    910  HA  MET A  61      45.407  11.636  69.476  1.00  0.00           H  
ATOM    911  HB3 MET A  61      44.473  12.342  72.293  1.00  0.00           H  
ATOM    912  HB2 MET A  61      45.034  10.780  71.764  1.00  0.00           H  
ATOM    913  HG3 MET A  61      43.165  10.577  70.184  1.00  0.00           H  
ATOM    914  HG2 MET A  61      42.539  12.149  70.618  1.00  0.00           H  
ATOM    915  HE1 MET A  61      41.042  11.848  74.067  1.00  0.00           H  
ATOM    916  HE2 MET A  61      42.631  12.504  73.671  1.00  0.00           H  
ATOM    917  HE3 MET A  61      41.250  12.831  72.612  1.00  0.00           H  
ATOM    918  N   SER A  62      44.752  14.705  70.528  1.00 44.49           N  
ATOM    919  CA  SER A  62      44.193  16.006  70.189  1.00 44.49           C  
ATOM    920  C   SER A  62      44.748  16.563  68.872  1.00 44.49           C  
ATOM    921  O   SER A  62      43.948  16.927  68.010  1.00 44.49           O  
ATOM    922  CB  SER A  62      44.380  16.981  71.369  1.00 44.49           C  
ATOM    923  OG  SER A  62      45.731  17.360  71.553  1.00 44.49           O  
ATOM    924  H   SER A  62      45.303  14.670  71.373  1.00  0.00           H  
ATOM    925  HA  SER A  62      43.119  15.859  70.057  1.00  0.00           H  
ATOM    926  HB3 SER A  62      44.003  16.542  72.294  1.00  0.00           H  
ATOM    927  HB2 SER A  62      43.797  17.887  71.197  1.00  0.00           H  
ATOM    928  HG  SER A  62      45.782  17.976  72.290  1.00  0.00           H  
ATOM    929  N   GLU A  63      46.087  16.607  68.729  1.00168.81           N  
ATOM    930  CA  GLU A  63      46.717  17.157  67.535  1.00168.81           C  
ATOM    931  C   GLU A  63      47.021  16.063  66.532  1.00168.81           C  
ATOM    932  O   GLU A  63      47.930  15.253  66.698  1.00168.81           O  
ATOM    933  CB  GLU A  63      47.954  18.018  67.809  1.00168.81           C  
ATOM    934  CG  GLU A  63      47.842  18.966  69.009  1.00168.81           C  
ATOM    935  CD  GLU A  63      49.098  19.812  69.203  1.00168.81           C  
ATOM    936  OE1 GLU A  63      50.117  19.524  68.538  1.00168.81           O  
ATOM    937  OE2 GLU A  63      49.012  20.752  70.019  1.00168.81           O1-
ATOM    938  H   GLU A  63      46.693  16.295  69.473  1.00  0.00           H  
ATOM    939  HA  GLU A  63      46.015  17.825  67.050  1.00  0.00           H  
ATOM    940  HB3 GLU A  63      48.090  18.630  66.923  1.00  0.00           H  
ATOM    941  HB2 GLU A  63      48.876  17.447  67.825  1.00  0.00           H  
ATOM    942  HG3 GLU A  63      47.691  18.396  69.926  1.00  0.00           H  
ATOM    943  HG2 GLU A  63      46.983  19.621  68.899  1.00  0.00           H  
ATOM    944  N   GLU A  64      46.228  16.098  65.470  1.00 83.95           N  
ATOM    945  CA  GLU A  64      46.376  15.257  64.310  1.00 83.95           C  
ATOM    946  C   GLU A  64      46.096  16.155  63.113  1.00 83.95           C  
ATOM    947  O   GLU A  64      45.373  17.149  63.238  1.00 83.95           O  
ATOM    948  CB  GLU A  64      45.360  14.110  64.395  1.00 83.95           C  
ATOM    949  CG  GLU A  64      45.491  13.257  65.679  1.00 83.95           C  
ATOM    950  CD  GLU A  64      44.561  12.047  65.714  1.00 83.95           C  
ATOM    951  OE1 GLU A  64      44.605  11.181  66.582  1.00 83.95           O  
ATOM    952  OE2 GLU A  64      43.663  12.035  64.692  1.00 83.95           O  
ATOM    953  H   GLU A  64      45.492  16.787  65.417  1.00  0.00           H  
ATOM    954  HA  GLU A  64      47.390  14.858  64.232  1.00  0.00           H  
ATOM    955  HB3 GLU A  64      45.468  13.483  63.509  1.00  0.00           H  
ATOM    956  HB2 GLU A  64      44.351  14.523  64.346  1.00  0.00           H  
ATOM    957  HG3 GLU A  64      45.245  13.865  66.547  1.00  0.00           H  
ATOM    958  HG2 GLU A  64      46.518  12.926  65.831  1.00  0.00           H  
ATOM    959  HE2 GLU A  64      43.080  11.275  64.736  1.00  0.00           H  
ATOM    960  N   ARG A  65      46.726  15.839  61.981  1.00287.31           N  
ATOM    961  CA  ARG A  65      46.506  16.523  60.712  1.00287.31           C  
ATOM    962  C   ARG A  65      45.230  15.938  60.105  1.00287.31           C  
ATOM    963  O   ARG A  65      45.282  15.113  59.202  1.00287.31           O  
ATOM    964  CB  ARG A  65      47.764  16.406  59.834  1.00287.31           C  
ATOM    965  CG  ARG A  65      48.955  17.147  60.471  1.00287.31           C  
ATOM    966  CD  ARG A  65      50.214  17.165  59.600  1.00287.31           C  
ATOM    967  NE  ARG A  65      51.178  18.148  60.107  1.00287.31           N  
ATOM    968  CZ  ARG A  65      51.136  19.474  59.899  1.00287.31           C  
ATOM    969  NH1 ARG A  65      50.165  20.029  59.163  1.00287.31           N  
ATOM    970  NH2 ARG A  65      52.074  20.255  60.436  1.00287.31           N1+
ATOM    971  H   ARG A  65      47.277  14.994  61.946  1.00  0.00           H  
ATOM    972  HA  ARG A  65      46.327  17.586  60.887  1.00  0.00           H  
ATOM    973  HB3 ARG A  65      47.546  16.846  58.859  1.00  0.00           H  
ATOM    974  HB2 ARG A  65      48.011  15.361  59.653  1.00  0.00           H  
ATOM    975  HG3 ARG A  65      49.204  16.615  61.390  1.00  0.00           H  
ATOM    976  HG2 ARG A  65      48.688  18.159  60.776  1.00  0.00           H  
ATOM    977  HD3 ARG A  65      50.021  17.235  58.529  1.00  0.00           H  
ATOM    978  HD2 ARG A  65      50.724  16.213  59.755  1.00  0.00           H  
ATOM    979  HE  ARG A  65      51.911  17.764  60.698  1.00  0.00           H  
ATOM    980 HH12 ARG A  65      50.135  21.025  59.005  1.00  0.00           H  
ATOM    981 HH11 ARG A  65      49.462  19.450  58.732  1.00  0.00           H  
ATOM    982 HH22 ARG A  65      52.059  21.256  60.310  1.00  0.00           H  
ATOM    983 HH21 ARG A  65      52.868  19.837  60.899  1.00  0.00           H  
ATOM    984  N   SER A  66      44.126  16.305  60.758  1.00168.00           N  
ATOM    985  CA  SER A  66      42.797  15.742  60.638  1.00168.00           C  
ATOM    986  C   SER A  66      42.212  15.941  59.234  1.00168.00           C  
ATOM    987  O   SER A  66      41.740  14.977  58.643  1.00168.00           O  
ATOM    988  CB  SER A  66      41.963  16.354  61.778  1.00168.00           C  
ATOM    989  OG  SER A  66      41.855  17.767  61.651  1.00168.00           O  
ATOM    990  H   SER A  66      44.235  16.950  61.527  1.00  0.00           H  
ATOM    991  HA  SER A  66      42.873  14.667  60.812  1.00  0.00           H  
ATOM    992  HB3 SER A  66      42.403  16.109  62.746  1.00  0.00           H  
ATOM    993  HB2 SER A  66      40.974  15.909  61.779  1.00  0.00           H  
ATOM    994  HG  SER A  66      42.314  18.211  62.383  1.00  0.00           H  
ATOM    995  N   HIS A  67      42.349  17.165  58.709  1.00174.90           N  
ATOM    996  CA  HIS A  67      42.063  17.581  57.334  1.00174.90           C  
ATOM    997  C   HIS A  67      42.637  16.610  56.289  1.00174.90           C  
ATOM    998  O   HIS A  67      41.879  15.892  55.639  1.00174.90           O  
ATOM    999  ND1 HIS A  67      44.880  18.916  58.047  1.00174.90           N  
ATOM   1000  CG  HIS A  67      43.659  19.587  57.877  1.00174.90           C  
ATOM   1001  CB  HIS A  67      42.517  19.033  57.067  1.00174.90           C  
ATOM   1002  NE2 HIS A  67      44.965  20.839  59.150  1.00174.90           N  
ATOM   1003  CD2 HIS A  67      43.709  20.773  58.575  1.00174.90           C  
ATOM   1004  CE1 HIS A  67      45.610  19.725  58.806  1.00174.90           C  
ATOM   1005  H   HIS A  67      42.727  17.865  59.331  1.00  0.00           H  
ATOM   1006  N   LYS A  68      43.966  16.541  56.209  1.00269.41           N  
ATOM   1007  CA  LYS A  68      44.668  15.574  55.371  1.00269.41           C  
ATOM   1008  C   LYS A  68      44.999  14.295  56.164  1.00269.41           C  
ATOM   1009  O   LYS A  68      46.170  13.929  56.229  1.00269.41           O  
ATOM   1010  CB  LYS A  68      45.926  16.226  54.748  1.00269.41           C  
ATOM   1011  CG  LYS A  68      45.621  17.298  53.688  1.00269.41           C  
ATOM   1012  CD  LYS A  68      46.879  17.708  52.902  1.00269.41           C  
ATOM   1013  CE  LYS A  68      46.579  18.637  51.717  1.00269.41           C  
ATOM   1014  NZ  LYS A  68      47.794  18.914  50.931  1.00269.41           N1+
ATOM   1015  H   LYS A  68      44.520  17.127  56.824  1.00  0.00           H  
ATOM   1016  N   SER A  69      43.999  13.621  56.752  1.00 48.05           N  
ATOM   1017  CA  SER A  69      44.201  12.296  57.353  1.00 48.05           C  
ATOM   1018  C   SER A  69      43.872  11.160  56.365  1.00 48.05           C  
ATOM   1019  O   SER A  69      44.458  10.080  56.473  1.00 48.05           O  
ATOM   1020  CB  SER A  69      43.465  12.182  58.698  1.00 48.05           C  
ATOM   1021  OG  SER A  69      42.063  12.257  58.583  1.00 48.05           O  
ATOM   1022  H   SER A  69      43.059  13.996  56.762  1.00  0.00           H  
ATOM   1023  N   TYR A  70      43.018  11.434  55.366  1.00110.17           N  
ATOM   1024  CA  TYR A  70      42.650  10.541  54.258  1.00110.17           C  
ATOM   1025  C   TYR A  70      43.828  10.363  53.262  1.00110.17           C  
ATOM   1026  O   TYR A  70      43.706  10.682  52.084  1.00110.17           O  
ATOM   1027  CB  TYR A  70      41.359  11.094  53.593  1.00110.17           C  
ATOM   1028  CG  TYR A  70      41.039  10.601  52.185  1.00110.17           C  
ATOM   1029  CD1 TYR A  70      42.062  10.286  51.263  1.00110.17           C  
ATOM   1030  CD2 TYR A  70      39.691  10.505  51.773  1.00110.17           C  
ATOM   1031  CE1 TYR A  70      41.742   9.870  49.956  1.00110.17           C  
ATOM   1032  CE2 TYR A  70      39.372  10.111  50.460  1.00110.17           C  
ATOM   1033  CZ  TYR A  70      40.397   9.784  49.552  1.00110.17           C  
ATOM   1034  OH  TYR A  70      40.093   9.392  48.282  1.00110.17           O  
ATOM   1035  H   TYR A  70      42.504  12.305  55.414  1.00  0.00           H  
ATOM   1036  N   ARG A  71      44.972   9.879  53.759  1.00315.31           N  
ATOM   1037  CA  ARG A  71      46.209   9.655  53.009  1.00315.31           C  
ATOM   1038  C   ARG A  71      46.988   8.406  53.489  1.00315.31           C  
ATOM   1039  O   ARG A  71      48.224   8.480  53.518  1.00315.31           O  
ATOM   1040  CB  ARG A  71      47.088  10.934  53.090  1.00315.31           C  
ATOM   1041  CG  ARG A  71      47.468  11.363  54.520  1.00315.31           C  
ATOM   1042  CD  ARG A  71      48.669  12.317  54.601  1.00315.31           C  
ATOM   1043  NE  ARG A  71      48.689  12.945  55.925  1.00315.31           N  
ATOM   1044  CZ  ARG A  71      49.660  13.037  56.842  1.00315.31           C  
ATOM   1045  NH1 ARG A  71      50.888  12.546  56.657  1.00315.31           N  
ATOM   1046  NH2 ARG A  71      49.372  13.633  57.998  1.00315.31           N1+
ATOM   1047  H   ARG A  71      44.994   9.694  54.760  1.00  0.00           H  
ATOM   1048  HA  ARG A  71      45.966   9.468  51.962  1.00  0.00           H  
ATOM   1049  HB3 ARG A  71      46.564  11.769  52.631  1.00  0.00           H  
ATOM   1050  HB2 ARG A  71      47.989  10.788  52.491  1.00  0.00           H  
ATOM   1051  HG3 ARG A  71      47.792  10.473  55.059  1.00  0.00           H  
ATOM   1052  HG2 ARG A  71      46.603  11.721  55.076  1.00  0.00           H  
ATOM   1053  HD3 ARG A  71      48.724  13.027  53.775  1.00  0.00           H  
ATOM   1054  HD2 ARG A  71      49.570  11.707  54.548  1.00  0.00           H  
ATOM   1055  HE  ARG A  71      47.794  13.378  56.152  1.00  0.00           H  
ATOM   1056 HH12 ARG A  71      51.563  12.631  57.410  1.00  0.00           H  
ATOM   1057 HH11 ARG A  71      51.151  12.092  55.796  1.00  0.00           H  
ATOM   1058 HH22 ARG A  71      50.085  13.648  58.735  1.00  0.00           H  
ATOM   1059 HH21 ARG A  71      48.449  13.992  58.190  1.00  0.00           H  
ATOM   1060  N   PRO A  72      46.323   7.297  53.912  1.00122.40           N  
ATOM   1061  CA  PRO A  72      47.029   6.207  54.588  1.00122.40           C  
ATOM   1062  C   PRO A  72      48.039   5.541  53.630  1.00122.40           C  
ATOM   1063  O   PRO A  72      49.054   5.073  54.125  1.00122.40           O  
ATOM   1064  CD  PRO A  72      44.972   6.875  53.550  1.00122.40           C  
ATOM   1065  CB  PRO A  72      45.925   5.286  55.072  1.00122.40           C  
ATOM   1066  CG  PRO A  72      44.876   5.411  53.991  1.00122.40           C  
ATOM   1067  HA  PRO A  72      47.565   6.546  55.479  1.00  0.00           H  
ATOM   1068  HD2 PRO A  72      44.719   6.974  52.504  1.00  0.00           H  
ATOM   1069  HD3 PRO A  72      44.264   7.461  54.135  1.00  0.00           H  
ATOM   1070  HB3 PRO A  72      45.529   5.656  56.020  1.00  0.00           H  
ATOM   1071  HB2 PRO A  72      46.249   4.257  55.227  1.00  0.00           H  
ATOM   1072  HG2 PRO A  72      45.148   4.735  53.187  1.00  0.00           H  
ATOM   1073  HG3 PRO A  72      43.877   5.135  54.327  1.00  0.00           H  
ATOM   1074  N   LEU A  73      47.793   5.582  52.299  1.00123.29           N  
ATOM   1075  CA  LEU A  73      48.664   4.978  51.286  1.00123.29           C  
ATOM   1076  C   LEU A  73      50.066   5.578  51.296  1.00123.29           C  
ATOM   1077  O   LEU A  73      51.018   4.801  51.320  1.00123.29           O  
ATOM   1078  CB  LEU A  73      48.089   5.082  49.856  1.00123.29           C  
ATOM   1079  CG  LEU A  73      48.488   3.924  48.908  1.00123.29           C  
ATOM   1080  CD1 LEU A  73      47.740   4.014  47.563  1.00123.29           C  
ATOM   1081  CD2 LEU A  73      50.002   3.780  48.678  1.00123.29           C  
ATOM   1082  H   LEU A  73      46.948   6.021  51.960  1.00  0.00           H  
ATOM   1083  HA  LEU A  73      48.739   3.921  51.549  1.00  0.00           H  
ATOM   1084  HB3 LEU A  73      48.361   6.038  49.415  1.00  0.00           H  
ATOM   1085  HB2 LEU A  73      47.014   5.097  49.888  1.00  0.00           H  
ATOM   1086  HG  LEU A  73      48.153   2.999  49.380  1.00  0.00           H  
ATOM   1087 HD11 LEU A  73      47.122   3.130  47.406  1.00  0.00           H  
ATOM   1088 HD12 LEU A  73      47.069   4.871  47.529  1.00  0.00           H  
ATOM   1089 HD13 LEU A  73      48.404   4.091  46.701  1.00  0.00           H  
ATOM   1090 HD21 LEU A  73      50.228   3.331  47.710  1.00  0.00           H  
ATOM   1091 HD22 LEU A  73      50.514   4.741  48.698  1.00  0.00           H  
ATOM   1092 HD23 LEU A  73      50.441   3.121  49.426  1.00  0.00           H  
ATOM   1093  N   THR A  74      50.175   6.923  51.290  1.00 84.77           N  
ATOM   1094  CA  THR A  74      51.464   7.621  51.368  1.00 84.77           C  
ATOM   1095  C   THR A  74      52.266   7.122  52.569  1.00 84.77           C  
ATOM   1096  O   THR A  74      53.402   6.691  52.406  1.00 84.77           O  
ATOM   1097  CB  THR A  74      51.324   9.151  51.587  1.00 84.77           C  
ATOM   1098  OG1 THR A  74      50.765   9.772  50.452  1.00 84.77           O  
ATOM   1099  CG2 THR A  74      52.628   9.899  51.934  1.00 84.77           C  
ATOM   1100  H   THR A  74      49.343   7.495  51.270  1.00  0.00           H  
ATOM   1101  HA  THR A  74      52.027   7.420  50.456  1.00  0.00           H  
ATOM   1102  HB  THR A  74      50.656   9.329  52.427  1.00  0.00           H  
ATOM   1103  HG1 THR A  74      49.876   9.437  50.299  1.00  0.00           H  
ATOM   1104 HG21 THR A  74      52.497  10.977  51.839  1.00  0.00           H  
ATOM   1105 HG22 THR A  74      52.941   9.720  52.963  1.00  0.00           H  
ATOM   1106 HG23 THR A  74      53.451   9.610  51.281  1.00  0.00           H  
ATOM   1107  N   VAL A  75      51.609   7.139  53.737  1.00 69.53           N  
ATOM   1108  CA  VAL A  75      52.165   6.663  54.985  1.00 69.53           C  
ATOM   1109  C   VAL A  75      52.601   5.199  54.865  1.00 69.53           C  
ATOM   1110  O   VAL A  75      53.767   4.934  55.111  1.00 69.53           O  
ATOM   1111  CB  VAL A  75      51.158   6.803  56.149  1.00 69.53           C  
ATOM   1112  CG1 VAL A  75      51.696   6.255  57.479  1.00 69.53           C  
ATOM   1113  CG2 VAL A  75      50.719   8.263  56.334  1.00 69.53           C  
ATOM   1114  H   VAL A  75      50.658   7.478  53.775  1.00  0.00           H  
ATOM   1115  HA  VAL A  75      53.046   7.270  55.208  1.00  0.00           H  
ATOM   1116  HB  VAL A  75      50.260   6.237  55.917  1.00  0.00           H  
ATOM   1117 HG11 VAL A  75      50.971   6.400  58.280  1.00  0.00           H  
ATOM   1118 HG12 VAL A  75      51.899   5.186  57.429  1.00  0.00           H  
ATOM   1119 HG13 VAL A  75      52.608   6.771  57.772  1.00  0.00           H  
ATOM   1120 HG21 VAL A  75      49.932   8.344  57.084  1.00  0.00           H  
ATOM   1121 HG22 VAL A  75      51.554   8.881  56.666  1.00  0.00           H  
ATOM   1122 HG23 VAL A  75      50.338   8.708  55.417  1.00  0.00           H  
ATOM   1123  N   LEU A  76      51.715   4.301  54.404  1.00146.06           N  
ATOM   1124  CA  LEU A  76      52.020   2.879  54.248  1.00146.06           C  
ATOM   1125  C   LEU A  76      53.259   2.651  53.387  1.00146.06           C  
ATOM   1126  O   LEU A  76      54.145   1.921  53.828  1.00146.06           O  
ATOM   1127  CB  LEU A  76      50.818   2.092  53.685  1.00146.06           C  
ATOM   1128  CG  LEU A  76      50.895   0.548  53.862  1.00146.06           C  
ATOM   1129  CD1 LEU A  76      49.583  -0.105  53.395  1.00146.06           C  
ATOM   1130  CD2 LEU A  76      52.091  -0.176  53.200  1.00146.06           C  
ATOM   1131  H   LEU A  76      50.769   4.590  54.181  1.00  0.00           H  
ATOM   1132  HA  LEU A  76      52.231   2.499  55.250  1.00  0.00           H  
ATOM   1133  HB3 LEU A  76      50.656   2.341  52.635  1.00  0.00           H  
ATOM   1134  HB2 LEU A  76      49.925   2.438  54.207  1.00  0.00           H  
ATOM   1135  HG  LEU A  76      50.971   0.361  54.934  1.00  0.00           H  
ATOM   1136 HD11 LEU A  76      49.226  -0.824  54.133  1.00  0.00           H  
ATOM   1137 HD12 LEU A  76      48.787   0.628  53.254  1.00  0.00           H  
ATOM   1138 HD13 LEU A  76      49.692  -0.633  52.447  1.00  0.00           H  
ATOM   1139 HD21 LEU A  76      51.827  -1.183  52.878  1.00  0.00           H  
ATOM   1140 HD22 LEU A  76      52.450   0.339  52.310  1.00  0.00           H  
ATOM   1141 HD23 LEU A  76      52.917  -0.299  53.901  1.00  0.00           H  
ATOM   1142  N   THR A  77      53.316   3.289  52.205  1.00 49.90           N  
ATOM   1143  CA  THR A  77      54.437   3.104  51.291  1.00 49.90           C  
ATOM   1144  C   THR A  77      55.757   3.504  51.942  1.00 49.90           C  
ATOM   1145  O   THR A  77      56.717   2.743  51.823  1.00 49.90           O  
ATOM   1146  CB  THR A  77      54.325   3.884  49.965  1.00 49.90           C  
ATOM   1147  OG1 THR A  77      53.086   3.612  49.356  1.00 49.90           O  
ATOM   1148  CG2 THR A  77      55.416   3.505  48.940  1.00 49.90           C  
ATOM   1149  H   THR A  77      52.564   3.899  51.913  1.00  0.00           H  
ATOM   1150  HA  THR A  77      54.486   2.038  51.054  1.00  0.00           H  
ATOM   1151  HB  THR A  77      54.336   4.954  50.160  1.00  0.00           H  
ATOM   1152  HG1 THR A  77      52.385   3.956  49.917  1.00  0.00           H  
ATOM   1153 HG21 THR A  77      55.322   4.107  48.036  1.00  0.00           H  
ATOM   1154 HG22 THR A  77      56.432   3.632  49.305  1.00  0.00           H  
ATOM   1155 HG23 THR A  77      55.322   2.459  48.643  1.00  0.00           H  
ATOM   1156  N   PHE A  78      55.765   4.627  52.689  1.00100.71           N  
ATOM   1157  CA  PHE A  78      56.972   4.967  53.411  1.00100.71           C  
ATOM   1158  C   PHE A  78      57.282   4.048  54.593  1.00100.71           C  
ATOM   1159  O   PHE A  78      58.458   3.801  54.849  1.00100.71           O  
ATOM   1160  CB  PHE A  78      57.167   6.446  53.756  1.00100.71           C  
ATOM   1161  CG  PHE A  78      58.550   6.571  54.333  1.00100.71           C  
ATOM   1162  CD1 PHE A  78      59.640   6.115  53.597  1.00100.71           C  
ATOM   1163  CD2 PHE A  78      58.773   6.885  55.659  1.00100.71           C  
ATOM   1164  CE1 PHE A  78      60.867   5.941  54.207  1.00100.71           C  
ATOM   1165  CE2 PHE A  78      60.052   6.952  56.146  1.00100.71           C  
ATOM   1166  CZ  PHE A  78      61.116   6.434  55.455  1.00100.71           C  
ATOM   1167  H   PHE A  78      54.938   5.196  52.816  1.00  0.00           H  
ATOM   1168  HA  PHE A  78      57.749   4.747  52.685  1.00  0.00           H  
ATOM   1169  HB3 PHE A  78      56.391   6.847  54.410  1.00  0.00           H  
ATOM   1170  HB2 PHE A  78      57.198   7.051  52.858  1.00  0.00           H  
ATOM   1171  HD1 PHE A  78      59.503   5.854  52.563  1.00  0.00           H  
ATOM   1172  HD2 PHE A  78      57.969   7.257  56.232  1.00  0.00           H  
ATOM   1173  HE1 PHE A  78      61.660   5.482  53.679  1.00  0.00           H  
ATOM   1174  HE2 PHE A  78      60.196   7.529  57.021  1.00  0.00           H  
ATOM   1175  HZ  PHE A  78      62.120   6.447  55.852  1.00  0.00           H  
ATOM   1176  N   ARG A  79      56.264   3.521  55.283  1.00 96.63           N  
ATOM   1177  CA  ARG A  79      56.498   2.569  56.367  1.00 96.63           C  
ATOM   1178  C   ARG A  79      57.326   1.391  55.885  1.00 96.63           C  
ATOM   1179  O   ARG A  79      58.291   1.038  56.555  1.00 96.63           O  
ATOM   1180  CB  ARG A  79      55.203   2.013  56.953  1.00 96.63           C  
ATOM   1181  CG  ARG A  79      55.491   1.136  58.186  1.00 96.63           C  
ATOM   1182  CD  ARG A  79      54.379   0.145  58.480  1.00 96.63           C  
ATOM   1183  NE  ARG A  79      54.766  -0.681  59.622  1.00 96.63           N  
ATOM   1184  CZ  ARG A  79      55.318  -1.894  59.507  1.00 96.63           C  
ATOM   1185  NH1 ARG A  79      55.441  -2.482  58.314  1.00 96.63           N  
ATOM   1186  NH2 ARG A  79      55.743  -2.530  60.602  1.00 96.63           N1+
ATOM   1187  H   ARG A  79      55.306   3.756  55.056  1.00  0.00           H  
ATOM   1188  HA  ARG A  79      57.060   3.047  57.166  1.00  0.00           H  
ATOM   1189  HB3 ARG A  79      54.702   1.400  56.205  1.00  0.00           H  
ATOM   1190  HB2 ARG A  79      54.496   2.800  57.179  1.00  0.00           H  
ATOM   1191  HG3 ARG A  79      55.743   1.751  59.047  1.00  0.00           H  
ATOM   1192  HG2 ARG A  79      56.367   0.503  58.067  1.00  0.00           H  
ATOM   1193  HD3 ARG A  79      54.158  -0.458  57.602  1.00  0.00           H  
ATOM   1194  HD2 ARG A  79      53.443   0.625  58.727  1.00  0.00           H  
ATOM   1195  HE  ARG A  79      54.694  -0.259  60.537  1.00  0.00           H  
ATOM   1196 HH12 ARG A  79      55.855  -3.398  58.236  1.00  0.00           H  
ATOM   1197 HH11 ARG A  79      55.131  -2.006  57.480  1.00  0.00           H  
ATOM   1198 HH22 ARG A  79      56.163  -3.447  60.534  1.00  0.00           H  
ATOM   1199 HH21 ARG A  79      55.622  -2.108  61.510  1.00  0.00           H  
ATOM   1200  N   LEU A  80      56.951   0.864  54.709  1.00 41.28           N  
ATOM   1201  CA  LEU A  80      57.702  -0.182  54.049  1.00 41.28           C  
ATOM   1202  C   LEU A  80      59.150   0.238  53.819  1.00 41.28           C  
ATOM   1203  O   LEU A  80      60.041  -0.526  54.155  1.00 41.28           O  
ATOM   1204  CB  LEU A  80      57.035  -0.602  52.729  1.00 41.28           C  
ATOM   1205  CG  LEU A  80      57.735  -1.814  52.081  1.00 41.28           C  
ATOM   1206  CD1 LEU A  80      57.633  -3.079  52.958  1.00 41.28           C  
ATOM   1207  CD2 LEU A  80      57.266  -2.055  50.644  1.00 41.28           C  
ATOM   1208  H   LEU A  80      56.152   1.240  54.215  1.00  0.00           H  
ATOM   1209  HA  LEU A  80      57.705  -1.035  54.728  1.00  0.00           H  
ATOM   1210  HB3 LEU A  80      57.049   0.237  52.033  1.00  0.00           H  
ATOM   1211  HB2 LEU A  80      55.982  -0.834  52.897  1.00  0.00           H  
ATOM   1212  HG  LEU A  80      58.782  -1.570  51.956  1.00  0.00           H  
ATOM   1213 HD11 LEU A  80      57.428  -3.969  52.363  1.00  0.00           H  
ATOM   1214 HD12 LEU A  80      58.556  -3.262  53.505  1.00  0.00           H  
ATOM   1215 HD13 LEU A  80      56.833  -3.001  53.695  1.00  0.00           H  
ATOM   1216 HD21 LEU A  80      58.040  -2.555  50.060  1.00  0.00           H  
ATOM   1217 HD22 LEU A  80      56.373  -2.681  50.617  1.00  0.00           H  
ATOM   1218 HD23 LEU A  80      57.027  -1.121  50.135  1.00  0.00           H  
ATOM   1219  N   ASN A  81      59.370   1.453  53.311  1.00 66.96           N  
ATOM   1220  CA  ASN A  81      60.715   1.967  53.094  1.00 66.96           C  
ATOM   1221  C   ASN A  81      61.534   2.098  54.374  1.00 66.96           C  
ATOM   1222  O   ASN A  81      62.712   1.785  54.272  1.00 66.96           O  
ATOM   1223  CB  ASN A  81      60.635   3.289  52.361  1.00 66.96           C  
ATOM   1224  CG  ASN A  81      60.173   3.141  50.934  1.00 66.96           C  
ATOM   1225  OD1 ASN A  81      60.673   2.280  50.225  1.00 66.96           O  
ATOM   1226  ND2 ASN A  81      59.227   3.961  50.499  1.00 66.96           N  
ATOM   1227  H   ASN A  81      58.596   2.060  53.079  1.00  0.00           H  
ATOM   1228  HA  ASN A  81      61.203   1.229  52.452  1.00  0.00           H  
ATOM   1229  HB3 ASN A  81      61.595   3.795  52.330  1.00  0.00           H  
ATOM   1230  HB2 ASN A  81      59.915   3.867  52.896  1.00  0.00           H  
ATOM   1231 HD22 ASN A  81      58.889   3.877  49.551  1.00  0.00           H  
ATOM   1232 HD21 ASN A  81      58.821   4.667  51.096  1.00  0.00           H  
ATOM   1233  N   TYR A  82      60.931   2.444  55.532  1.00116.02           N  
ATOM   1234  CA  TYR A  82      61.614   2.305  56.824  1.00116.02           C  
ATOM   1235  C   TYR A  82      61.958   0.857  57.169  1.00116.02           C  
ATOM   1236  O   TYR A  82      62.993   0.645  57.797  1.00116.02           O  
ATOM   1237  CB  TYR A  82      60.815   2.824  58.018  1.00116.02           C  
ATOM   1238  CG  TYR A  82      60.858   4.290  58.335  1.00116.02           C  
ATOM   1239  CD1 TYR A  82      62.032   5.062  58.248  1.00116.02           C  
ATOM   1240  CD2 TYR A  82      59.676   4.885  58.776  1.00116.02           C  
ATOM   1241  CE1 TYR A  82      61.975   6.429  58.593  1.00116.02           C  
ATOM   1242  CE2 TYR A  82      59.661   6.226  59.160  1.00116.02           C  
ATOM   1243  CZ  TYR A  82      60.827   6.993  59.140  1.00116.02           C  
ATOM   1244  OH  TYR A  82      60.813   8.325  59.433  1.00116.02           O  
ATOM   1245  H   TYR A  82      59.951   2.698  55.546  1.00  0.00           H  
ATOM   1246  HA  TYR A  82      62.534   2.876  56.754  1.00  0.00           H  
ATOM   1247  HB3 TYR A  82      61.215   2.396  58.937  1.00  0.00           H  
ATOM   1248  HB2 TYR A  82      59.783   2.487  57.951  1.00  0.00           H  
ATOM   1249  HD1 TYR A  82      62.951   4.631  57.886  1.00  0.00           H  
ATOM   1250  HD2 TYR A  82      58.766   4.320  58.770  1.00  0.00           H  
ATOM   1251  HE1 TYR A  82      62.785   7.123  58.472  1.00  0.00           H  
ATOM   1252  HE2 TYR A  82      58.722   6.686  59.352  1.00  0.00           H  
ATOM   1253  HH  TYR A  82      59.935   8.657  59.634  1.00  0.00           H  
ATOM   1254  N   LEU A  83      61.096  -0.108  56.810  1.00103.70           N  
ATOM   1255  CA  LEU A  83      61.385  -1.516  57.070  1.00103.70           C  
ATOM   1256  C   LEU A  83      62.639  -1.977  56.329  1.00103.70           C  
ATOM   1257  O   LEU A  83      63.529  -2.519  56.979  1.00103.70           O  
ATOM   1258  CB  LEU A  83      60.241  -2.472  56.689  1.00103.70           C  
ATOM   1259  CG  LEU A  83      58.889  -2.314  57.394  1.00103.70           C  
ATOM   1260  CD1 LEU A  83      57.897  -3.315  56.767  1.00103.70           C  
ATOM   1261  CD2 LEU A  83      58.973  -2.453  58.928  1.00103.70           C  
ATOM   1262  H   LEU A  83      60.243   0.112  56.313  1.00  0.00           H  
ATOM   1263  HA  LEU A  83      61.593  -1.615  58.136  1.00  0.00           H  
ATOM   1264  HB3 LEU A  83      60.581  -3.492  56.884  1.00  0.00           H  
ATOM   1265  HB2 LEU A  83      60.074  -2.443  55.616  1.00  0.00           H  
ATOM   1266  HG  LEU A  83      58.522  -1.315  57.180  1.00  0.00           H  
ATOM   1267 HD11 LEU A  83      57.469  -4.008  57.490  1.00  0.00           H  
ATOM   1268 HD12 LEU A  83      57.079  -2.791  56.273  1.00  0.00           H  
ATOM   1269 HD13 LEU A  83      58.361  -3.938  56.001  1.00  0.00           H  
ATOM   1270 HD21 LEU A  83      58.409  -1.661  59.417  1.00  0.00           H  
ATOM   1271 HD22 LEU A  83      58.547  -3.392  59.281  1.00  0.00           H  
ATOM   1272 HD23 LEU A  83      59.990  -2.429  59.312  1.00  0.00           H  
ATOM   1273  N   LEU A  84      62.689  -1.753  55.002  1.00103.69           N  
ATOM   1274  CA  LEU A  84      63.794  -2.220  54.166  1.00103.69           C  
ATOM   1275  C   LEU A  84      65.109  -1.559  54.566  1.00103.69           C  
ATOM   1276  O   LEU A  84      66.065  -2.270  54.868  1.00103.69           O  
ATOM   1277  CB  LEU A  84      63.520  -2.010  52.664  1.00103.69           C  
ATOM   1278  CG  LEU A  84      62.545  -3.039  52.061  1.00103.69           C  
ATOM   1279  CD1 LEU A  84      61.106  -2.769  52.471  1.00103.69           C  
ATOM   1280  CD2 LEU A  84      62.636  -3.051  50.530  1.00103.69           C  
ATOM   1281  H   LEU A  84      61.925  -1.278  54.539  1.00  0.00           H  
ATOM   1282  HA  LEU A  84      63.911  -3.291  54.342  1.00  0.00           H  
ATOM   1283  HB3 LEU A  84      64.466  -2.110  52.128  1.00  0.00           H  
ATOM   1284  HB2 LEU A  84      63.181  -0.991  52.469  1.00  0.00           H  
ATOM   1285  HG  LEU A  84      62.821  -4.036  52.407  1.00  0.00           H  
ATOM   1286 HD11 LEU A  84      60.412  -3.367  51.879  1.00  0.00           H  
ATOM   1287 HD12 LEU A  84      60.923  -3.004  53.517  1.00  0.00           H  
ATOM   1288 HD13 LEU A  84      60.890  -1.724  52.272  1.00  0.00           H  
ATOM   1289 HD21 LEU A  84      61.939  -3.767  50.095  1.00  0.00           H  
ATOM   1290 HD22 LEU A  84      62.411  -2.069  50.112  1.00  0.00           H  
ATOM   1291 HD23 LEU A  84      63.636  -3.331  50.199  1.00  0.00           H  
ATOM   1292  N   SER A  85      65.115  -0.227  54.623  1.00223.96           N  
ATOM   1293  CA  SER A  85      66.239   0.513  55.164  1.00223.96           C  
ATOM   1294  C   SER A  85      65.704   1.417  56.256  1.00223.96           C  
ATOM   1295  O   SER A  85      64.633   1.986  56.091  1.00223.96           O  
ATOM   1296  CB  SER A  85      66.904   1.323  54.048  1.00223.96           C  
ATOM   1297  OG  SER A  85      66.124   2.453  53.766  1.00223.96           O  
ATOM   1298  H   SER A  85      64.288   0.313  54.401  1.00  0.00           H  
ATOM   1299  HA  SER A  85      66.989  -0.149  55.603  1.00  0.00           H  
ATOM   1300  HB3 SER A  85      67.040   0.726  53.145  1.00  0.00           H  
ATOM   1301  HB2 SER A  85      67.891   1.662  54.361  1.00  0.00           H  
ATOM   1302  HG  SER A  85      66.062   2.996  54.557  1.00  0.00           H  
ATOM   1303  N   GLU A  86      66.512   1.649  57.286  1.00214.48           N  
ATOM   1304  CA  GLU A  86      66.189   2.567  58.368  1.00214.48           C  
ATOM   1305  C   GLU A  86      65.936   4.010  57.885  1.00214.48           C  
ATOM   1306  O   GLU A  86      65.976   4.297  56.684  1.00214.48           O  
ATOM   1307  CB  GLU A  86      67.320   2.436  59.397  1.00214.48           C  
ATOM   1308  CG  GLU A  86      67.072   3.138  60.743  1.00214.48           C  
ATOM   1309  CD  GLU A  86      68.107   2.799  61.800  1.00214.48           C  
ATOM   1310  OE1 GLU A  86      69.165   2.250  61.421  1.00214.48           O  
ATOM   1311  OE2 GLU A  86      67.829   3.124  62.973  1.00214.48           O1-
ATOM   1312  H   GLU A  86      67.404   1.181  57.345  1.00  0.00           H  
ATOM   1313  HA  GLU A  86      65.264   2.213  58.828  1.00  0.00           H  
ATOM   1314  HB3 GLU A  86      68.247   2.814  58.960  1.00  0.00           H  
ATOM   1315  HB2 GLU A  86      67.491   1.375  59.588  1.00  0.00           H  
ATOM   1316  HG3 GLU A  86      66.080   2.901  61.127  1.00  0.00           H  
ATOM   1317  HG2 GLU A  86      67.169   4.213  60.629  1.00  0.00           H  
ATOM   1318  N   LEU A  87      65.644   4.894  58.845  1.00119.67           N  
ATOM   1319  CA  LEU A  87      65.328   6.284  58.609  1.00119.67           C  
ATOM   1320  C   LEU A  87      66.300   6.990  57.678  1.00119.67           C  
ATOM   1321  O   LEU A  87      67.515   6.878  57.822  1.00119.67           O  
ATOM   1322  CB  LEU A  87      65.156   7.091  59.917  1.00119.67           C  
ATOM   1323  CG  LEU A  87      64.146   6.558  60.961  1.00119.67           C  
ATOM   1324  CD1 LEU A  87      64.632   5.340  61.746  1.00119.67           C  
ATOM   1325  CD2 LEU A  87      63.687   7.689  61.883  1.00119.67           C  
ATOM   1326  H   LEU A  87      65.633   4.595  59.810  1.00  0.00           H  
ATOM   1327  HA  LEU A  87      64.425   6.211  58.035  1.00  0.00           H  
ATOM   1328  HB3 LEU A  87      64.839   8.095  59.629  1.00  0.00           H  
ATOM   1329  HB2 LEU A  87      66.124   7.229  60.402  1.00  0.00           H  
ATOM   1330  HG  LEU A  87      63.249   6.188  60.512  1.00  0.00           H  
ATOM   1331 HD11 LEU A  87      64.279   5.355  62.775  1.00  0.00           H  
ATOM   1332 HD12 LEU A  87      64.273   4.410  61.303  1.00  0.00           H  
ATOM   1333 HD13 LEU A  87      65.716   5.311  61.801  1.00  0.00           H  
ATOM   1334 HD21 LEU A  87      62.999   7.302  62.628  1.00  0.00           H  
ATOM   1335 HD22 LEU A  87      64.528   8.150  62.402  1.00  0.00           H  
ATOM   1336 HD23 LEU A  87      63.161   8.465  61.327  1.00  0.00           H  
ATOM   1337  N   LYS A  88      65.687   7.670  56.716  1.00202.51           N  
ATOM   1338  CA  LYS A  88      66.342   8.479  55.727  1.00202.51           C  
ATOM   1339  C   LYS A  88      65.473   9.722  55.693  1.00202.51           C  
ATOM   1340  O   LYS A  88      64.243   9.602  55.678  1.00202.51           O  
ATOM   1341  CB  LYS A  88      66.240   7.770  54.371  1.00202.51           C  
ATOM   1342  CG  LYS A  88      67.283   8.109  53.280  1.00202.51           C  
ATOM   1343  CD  LYS A  88      67.773   9.566  53.182  1.00202.51           C  
ATOM   1344  CE  LYS A  88      69.081   9.836  52.410  1.00202.51           C  
ATOM   1345  NZ  LYS A  88      69.285  11.287  52.301  1.00202.51           N1+
ATOM   1346  H   LYS A  88      64.677   7.695  56.689  1.00  0.00           H  
ATOM   1347  HA  LYS A  88      67.374   8.671  56.010  1.00  0.00           H  
ATOM   1348  HB3 LYS A  88      65.246   7.927  53.956  1.00  0.00           H  
ATOM   1349  HB2 LYS A  88      66.318   6.708  54.595  1.00  0.00           H  
ATOM   1350  HG3 LYS A  88      66.834   7.811  52.352  1.00  0.00           H  
ATOM   1351  HG2 LYS A  88      68.125   7.424  53.338  1.00  0.00           H  
ATOM   1352  HD3 LYS A  88      67.983   9.918  54.164  1.00  0.00           H  
ATOM   1353  HD2 LYS A  88      66.977  10.203  52.817  1.00  0.00           H  
ATOM   1354  HE3 LYS A  88      69.134   9.391  51.422  1.00  0.00           H  
ATOM   1355  HE2 LYS A  88      69.945   9.424  52.922  1.00  0.00           H  
ATOM   1356  HZ1 LYS A  88      68.511  11.687  51.786  1.00  0.00           H  
ATOM   1357  HZ2 LYS A  88      69.323  11.693  53.224  1.00  0.00           H  
ATOM   1358  HZ3 LYS A  88      70.146  11.476  51.808  1.00  0.00           H  
ATOM   1359  N   PRO A  89      66.121  10.886  55.556  1.00206.42           N  
ATOM   1360  CA  PRO A  89      65.512  12.047  54.901  1.00206.42           C  
ATOM   1361  C   PRO A  89      64.898  11.752  53.519  1.00206.42           C  
ATOM   1362  O   PRO A  89      64.476  10.633  53.208  1.00206.42           O  
ATOM   1363  CD  PRO A  89      67.358  11.223  56.270  1.00206.42           C  
ATOM   1364  CB  PRO A  89      66.692  13.030  54.832  1.00206.42           C  
ATOM   1365  CG  PRO A  89      67.541  12.714  56.052  1.00206.42           C  
ATOM   1366  HA  PRO A  89      64.735  12.438  55.560  1.00  0.00           H  
ATOM   1367  HD2 PRO A  89      68.255  10.690  55.970  1.00  0.00           H  
ATOM   1368  HD3 PRO A  89      67.239  11.018  57.335  1.00  0.00           H  
ATOM   1369  HB3 PRO A  89      66.371  14.073  54.822  1.00  0.00           H  
ATOM   1370  HB2 PRO A  89      67.288  12.858  53.934  1.00  0.00           H  
ATOM   1371  HG2 PRO A  89      68.585  13.008  55.938  1.00  0.00           H  
ATOM   1372  HG3 PRO A  89      67.138  13.251  56.911  1.00  0.00           H  
ATOM   1373  N   MET A  90      64.891  12.763  52.654  1.00253.37           N  
ATOM   1374  CA  MET A  90      64.526  12.520  51.277  1.00253.37           C  
ATOM   1375  C   MET A  90      65.538  11.542  50.631  1.00253.37           C  
ATOM   1376  O   MET A  90      66.735  11.794  50.655  1.00253.37           O  
ATOM   1377  CB  MET A  90      64.337  13.860  50.579  1.00253.37           C  
ATOM   1378  CG  MET A  90      65.551  14.765  50.643  1.00253.37           C  
ATOM   1379  SD  MET A  90      65.450  16.165  49.538  1.00253.37           S  
ATOM   1380  CE  MET A  90      64.157  17.048  50.439  1.00253.37           C  
ATOM   1381  H   MET A  90      65.231  13.680  52.903  1.00  0.00           H  
ATOM   1382  HA  MET A  90      63.550  12.046  51.351  1.00  0.00           H  
ATOM   1383  HB3 MET A  90      63.501  14.366  51.063  1.00  0.00           H  
ATOM   1384  HB2 MET A  90      64.023  13.743  49.562  1.00  0.00           H  
ATOM   1385  HG3 MET A  90      66.483  14.245  50.463  1.00  0.00           H  
ATOM   1386  HG2 MET A  90      65.633  15.144  51.661  1.00  0.00           H  
ATOM   1387  HE1 MET A  90      64.058  18.081  50.110  1.00  0.00           H  
ATOM   1388  HE2 MET A  90      63.189  16.558  50.368  1.00  0.00           H  
ATOM   1389  HE3 MET A  90      64.405  17.032  51.483  1.00  0.00           H  
ATOM   1390  N   SER A  91      65.002  10.381  50.241  1.00265.45           N  
ATOM   1391  CA  SER A  91      65.554   9.147  49.674  1.00265.45           C  
ATOM   1392  C   SER A  91      64.564   8.084  50.030  1.00265.45           C  
ATOM   1393  O   SER A  91      63.716   7.843  49.185  1.00265.45           O  
ATOM   1394  CB  SER A  91      66.968   8.782  50.055  1.00265.45           C  
ATOM   1395  OG  SER A  91      67.896   9.228  49.127  1.00265.45           O  
ATOM   1396  H   SER A  91      64.002  10.320  50.355  1.00  0.00           H  
ATOM   1397  HA  SER A  91      65.507   9.090  48.601  1.00  0.00           H  
ATOM   1398  HB3 SER A  91      67.127   7.711  50.192  1.00  0.00           H  
ATOM   1399  HB2 SER A  91      67.152   9.311  50.943  1.00  0.00           H  
ATOM   1400  HG  SER A  91      67.923   8.601  48.398  1.00  0.00           H  
ATOM   1401  N   TYR A  92      64.621   7.505  51.235  1.00154.68           N  
ATOM   1402  CA  TYR A  92      63.620   6.527  51.617  1.00154.68           C  
ATOM   1403  C   TYR A  92      62.273   7.189  51.840  1.00154.68           C  
ATOM   1404  O   TYR A  92      61.317   6.696  51.249  1.00154.68           O  
ATOM   1405  CB  TYR A  92      64.104   5.564  52.704  1.00154.68           C  
ATOM   1406  CG  TYR A  92      65.171   4.683  52.128  1.00154.68           C  
ATOM   1407  CD1 TYR A  92      64.792   3.580  51.339  1.00154.68           C  
ATOM   1408  CD2 TYR A  92      66.533   4.965  52.321  1.00154.68           C  
ATOM   1409  CE1 TYR A  92      65.783   2.759  50.772  1.00154.68           C  
ATOM   1410  CE2 TYR A  92      67.524   4.166  51.746  1.00154.68           C  
ATOM   1411  CZ  TYR A  92      67.147   3.048  50.987  1.00154.68           C  
ATOM   1412  OH  TYR A  92      68.114   2.228  50.493  1.00154.68           O  
ATOM   1413  H   TYR A  92      65.323   7.756  51.915  1.00  0.00           H  
ATOM   1414  HA  TYR A  92      63.477   5.881  50.752  1.00  0.00           H  
ATOM   1415  HB3 TYR A  92      63.353   4.843  52.988  1.00  0.00           H  
ATOM   1416  HB2 TYR A  92      64.394   6.044  53.631  1.00  0.00           H  
ATOM   1417  HD1 TYR A  92      63.749   3.348  51.181  1.00  0.00           H  
ATOM   1418  HD2 TYR A  92      66.862   5.756  52.935  1.00  0.00           H  
ATOM   1419  HE1 TYR A  92      65.493   1.897  50.191  1.00  0.00           H  
ATOM   1420  HE2 TYR A  92      68.567   4.389  51.917  1.00  0.00           H  
ATOM   1421  HH  TYR A  92      67.762   1.473  50.018  1.00  0.00           H  
ATOM   1422  N   HIS A  93      62.184   8.295  52.608  1.00149.84           N  
ATOM   1423  CA  HIS A  93      60.891   8.985  52.751  1.00149.84           C  
ATOM   1424  C   HIS A  93      60.392   9.641  51.476  1.00149.84           C  
ATOM   1425  O   HIS A  93      59.186   9.689  51.231  1.00149.84           O  
ATOM   1426  ND1 HIS A  93      58.228   9.784  53.867  1.00149.84           N  
ATOM   1427  CG  HIS A  93      59.415   9.842  54.587  1.00149.84           C  
ATOM   1428  CB  HIS A  93      60.798   9.881  53.983  1.00149.84           C  
ATOM   1429  NE2 HIS A  93      57.645   9.656  55.981  1.00149.84           N  
ATOM   1430  CD2 HIS A  93      59.033   9.727  55.891  1.00149.84           C  
ATOM   1431  CE1 HIS A  93      57.220   9.677  54.732  1.00149.84           C  
ATOM   1432  H   HIS A  93      62.990   8.690  53.074  1.00  0.00           H  
ATOM   1433  HA  HIS A  93      60.139   8.241  52.884  1.00  0.00           H  
ATOM   1434  HD1 HIS A  93      58.153   9.807  52.856  1.00  0.00           H  
ATOM   1435  HB3 HIS A  93      61.068  10.912  53.752  1.00  0.00           H  
ATOM   1436  HB2 HIS A  93      61.502   9.543  54.746  1.00  0.00           H  
ATOM   1437  HD2 HIS A  93      59.650   9.686  56.777  1.00  0.00           H  
ATOM   1438  HE1 HIS A  93      56.179   9.621  54.449  1.00  0.00           H  
ATOM   1439  N   LEU A  94      61.351  10.022  50.642  1.00183.42           N  
ATOM   1440  CA  LEU A  94      61.104  10.466  49.291  1.00183.42           C  
ATOM   1441  C   LEU A  94      60.735   9.346  48.326  1.00183.42           C  
ATOM   1442  O   LEU A  94      60.264   9.659  47.235  1.00183.42           O  
ATOM   1443  CB  LEU A  94      62.394  11.110  48.821  1.00183.42           C  
ATOM   1444  CG  LEU A  94      62.340  11.898  47.537  1.00183.42           C  
ATOM   1445  CD1 LEU A  94      61.209  12.883  47.545  1.00183.42           C  
ATOM   1446  CD2 LEU A  94      63.634  12.646  47.363  1.00183.42           C  
ATOM   1447  H   LEU A  94      62.314   9.914  50.920  1.00  0.00           H  
ATOM   1448  HA  LEU A  94      60.286  11.186  49.315  1.00  0.00           H  
ATOM   1449  HB3 LEU A  94      63.154  10.349  48.699  1.00  0.00           H  
ATOM   1450  HB2 LEU A  94      62.687  11.820  49.573  1.00  0.00           H  
ATOM   1451  HG  LEU A  94      62.197  11.238  46.684  1.00  0.00           H  
ATOM   1452 HD11 LEU A  94      61.448  13.793  46.999  1.00  0.00           H  
ATOM   1453 HD12 LEU A  94      60.334  12.440  47.072  1.00  0.00           H  
ATOM   1454 HD13 LEU A  94      60.941  13.186  48.557  1.00  0.00           H  
ATOM   1455 HD21 LEU A  94      63.908  12.529  46.338  1.00  0.00           H  
ATOM   1456 HD22 LEU A  94      63.531  13.708  47.556  1.00  0.00           H  
ATOM   1457 HD23 LEU A  94      64.420  12.305  48.023  1.00  0.00           H  
ATOM   1458  N   LEU A  95      60.996   8.082  48.708  1.00 90.76           N  
ATOM   1459  CA  LEU A  95      60.961   6.953  47.794  1.00 90.76           C  
ATOM   1460  C   LEU A  95      59.571   6.734  47.205  1.00 90.76           C  
ATOM   1461  O   LEU A  95      59.464   6.385  46.037  1.00 90.76           O  
ATOM   1462  CB  LEU A  95      61.547   5.662  48.392  1.00 90.76           C  
ATOM   1463  CG  LEU A  95      61.807   4.547  47.369  1.00 90.76           C  
ATOM   1464  CD1 LEU A  95      62.730   4.992  46.212  1.00 90.76           C  
ATOM   1465  CD2 LEU A  95      62.336   3.261  48.016  1.00 90.76           C  
ATOM   1466  H   LEU A  95      61.373   7.896  49.627  1.00  0.00           H  
ATOM   1467  HA  LEU A  95      61.662   7.253  47.031  1.00  0.00           H  
ATOM   1468  HB3 LEU A  95      60.888   5.299  49.171  1.00  0.00           H  
ATOM   1469  HB2 LEU A  95      62.495   5.857  48.868  1.00  0.00           H  
ATOM   1470  HG  LEU A  95      60.833   4.280  46.993  1.00  0.00           H  
ATOM   1471 HD11 LEU A  95      62.154   5.108  45.301  1.00  0.00           H  
ATOM   1472 HD12 LEU A  95      63.254   5.923  46.421  1.00  0.00           H  
ATOM   1473 HD13 LEU A  95      63.505   4.265  45.971  1.00  0.00           H  
ATOM   1474 HD21 LEU A  95      63.270   2.907  47.583  1.00  0.00           H  
ATOM   1475 HD22 LEU A  95      62.549   3.411  49.073  1.00  0.00           H  
ATOM   1476 HD23 LEU A  95      61.622   2.444  47.914  1.00  0.00           H  
ATOM   1477  N   ASN A  96      58.525   7.017  47.988  1.00 69.58           N  
ATOM   1478  CA  ASN A  96      57.145   6.919  47.525  1.00 69.58           C  
ATOM   1479  C   ASN A  96      56.934   7.799  46.301  1.00 69.58           C  
ATOM   1480  O   ASN A  96      56.459   7.320  45.277  1.00 69.58           O  
ATOM   1481  CB  ASN A  96      56.134   7.336  48.605  1.00 69.58           C  
ATOM   1482  CG  ASN A  96      56.391   6.733  49.970  1.00 69.58           C  
ATOM   1483  OD1 ASN A  96      57.190   5.822  50.142  1.00 69.58           O  
ATOM   1484  ND2 ASN A  96      55.675   7.249  50.956  1.00 69.58           N  
ATOM   1485  H   ASN A  96      58.673   7.315  48.942  1.00  0.00           H  
ATOM   1486  HA  ASN A  96      56.926   5.897  47.210  1.00  0.00           H  
ATOM   1487  HB3 ASN A  96      55.139   7.028  48.288  1.00  0.00           H  
ATOM   1488  HB2 ASN A  96      56.113   8.421  48.727  1.00  0.00           H  
ATOM   1489 HD22 ASN A  96      55.755   6.879  51.892  1.00  0.00           H  
ATOM   1490 HD21 ASN A  96      55.017   7.993  50.777  1.00  0.00           H  
ATOM   1491  N   MET A  97      57.352   9.063  46.440  1.00146.77           N  
ATOM   1492  CA  MET A  97      57.235  10.081  45.421  1.00146.77           C  
ATOM   1493  C   MET A  97      57.990   9.753  44.152  1.00146.77           C  
ATOM   1494  O   MET A  97      57.392   9.831  43.086  1.00146.77           O  
ATOM   1495  CB  MET A  97      57.530  11.446  46.046  1.00146.77           C  
ATOM   1496  CG  MET A  97      56.624  12.492  45.440  1.00146.77           C  
ATOM   1497  SD  MET A  97      56.581  14.043  46.292  1.00146.77           S  
ATOM   1498  CE  MET A  97      55.261  15.003  45.523  1.00146.77           C  
ATOM   1499  H   MET A  97      57.789   9.352  47.303  1.00  0.00           H  
ATOM   1500  HA  MET A  97      56.222  10.082  45.055  1.00  0.00           H  
ATOM   1501  HB3 MET A  97      58.576  11.716  45.911  1.00  0.00           H  
ATOM   1502  HB2 MET A  97      57.359  11.427  47.124  1.00  0.00           H  
ATOM   1503  HG3 MET A  97      55.600  12.122  45.439  1.00  0.00           H  
ATOM   1504  HG2 MET A  97      56.975  12.668  44.441  1.00  0.00           H  
ATOM   1505  HE1 MET A  97      55.231  16.011  45.910  1.00  0.00           H  
ATOM   1506  HE2 MET A  97      55.394  15.168  44.476  1.00  0.00           H  
ATOM   1507  HE3 MET A  97      54.308  14.533  45.728  1.00  0.00           H  
ATOM   1508  N   ILE A  98      59.233   9.284  44.268  1.00104.78           N  
ATOM   1509  CA  ILE A  98      59.976   8.876  43.086  1.00104.78           C  
ATOM   1510  C   ILE A  98      59.404   7.648  42.367  1.00104.78           C  
ATOM   1511  O   ILE A  98      59.381   7.668  41.141  1.00104.78           O  
ATOM   1512  CB  ILE A  98      61.477   8.657  43.351  1.00104.78           C  
ATOM   1513  CG1 ILE A  98      62.274   8.365  42.072  1.00104.78           C  
ATOM   1514  CG2 ILE A  98      61.699   7.549  44.360  1.00104.78           C  
ATOM   1515  CD1 ILE A  98      63.781   8.464  42.264  1.00104.78           C  
ATOM   1516  H   ILE A  98      59.680   9.200  45.171  1.00  0.00           H  
ATOM   1517  HA  ILE A  98      59.865   9.683  42.373  1.00  0.00           H  
ATOM   1518  HB  ILE A  98      61.864   9.583  43.778  1.00  0.00           H  
ATOM   1519 HG13 ILE A  98      61.984   9.065  41.288  1.00  0.00           H  
ATOM   1520 HG12 ILE A  98      62.047   7.371  41.685  1.00  0.00           H  
ATOM   1521 HG21 ILE A  98      62.737   7.446  44.665  1.00  0.00           H  
ATOM   1522 HG22 ILE A  98      61.146   7.864  45.224  1.00  0.00           H  
ATOM   1523 HG23 ILE A  98      61.347   6.582  44.010  1.00  0.00           H  
ATOM   1524 HD11 ILE A  98      64.300   8.035  41.407  1.00  0.00           H  
ATOM   1525 HD12 ILE A  98      64.060   9.512  42.336  1.00  0.00           H  
ATOM   1526 HD13 ILE A  98      64.152   7.949  43.146  1.00  0.00           H  
ATOM   1527  N   PHE A  99      58.927   6.622  43.093  1.00 68.22           N  
ATOM   1528  CA  PHE A  99      58.280   5.482  42.443  1.00 68.22           C  
ATOM   1529  C   PHE A  99      57.048   5.895  41.684  1.00 68.22           C  
ATOM   1530  O   PHE A  99      56.859   5.470  40.551  1.00 68.22           O  
ATOM   1531  CB  PHE A  99      57.878   4.366  43.408  1.00 68.22           C  
ATOM   1532  CG  PHE A  99      58.971   3.353  43.585  1.00 68.22           C  
ATOM   1533  CD1 PHE A  99      59.854   3.485  44.656  1.00 68.22           C  
ATOM   1534  CD2 PHE A  99      59.214   2.364  42.613  1.00 68.22           C  
ATOM   1535  CE1 PHE A  99      60.927   2.621  44.789  1.00 68.22           C  
ATOM   1536  CE2 PHE A  99      60.283   1.496  42.773  1.00 68.22           C  
ATOM   1537  CZ  PHE A  99      61.138   1.625  43.856  1.00 68.22           C  
ATOM   1538  H   PHE A  99      58.966   6.632  44.104  1.00  0.00           H  
ATOM   1539  HA  PHE A  99      58.987   5.071  41.722  1.00  0.00           H  
ATOM   1540  HB3 PHE A  99      57.005   3.816  43.050  1.00  0.00           H  
ATOM   1541  HB2 PHE A  99      57.588   4.780  44.376  1.00  0.00           H  
ATOM   1542  HD1 PHE A  99      59.644   4.227  45.389  1.00  0.00           H  
ATOM   1543  HD2 PHE A  99      58.568   2.275  41.750  1.00  0.00           H  
ATOM   1544  HE1 PHE A  99      61.607   2.675  45.614  1.00  0.00           H  
ATOM   1545  HE2 PHE A  99      60.455   0.718  42.043  1.00  0.00           H  
ATOM   1546  HZ  PHE A  99      61.968   0.943  43.973  1.00  0.00           H  
ATOM   1547  N   HIS A 100      56.246   6.752  42.315  1.00107.65           N  
ATOM   1548  CA  HIS A 100      55.066   7.231  41.662  1.00107.65           C  
ATOM   1549  C   HIS A 100      55.413   8.073  40.433  1.00107.65           C  
ATOM   1550  O   HIS A 100      54.795   7.840  39.411  1.00107.65           O  
ATOM   1551  ND1 HIS A 100      53.724   6.599  44.925  1.00107.65           N  
ATOM   1552  CG  HIS A 100      53.537   6.693  43.548  1.00107.65           C  
ATOM   1553  CB  HIS A 100      54.091   7.793  42.696  1.00107.65           C  
ATOM   1554  NE2 HIS A 100      52.712   4.776  44.232  1.00107.65           N  
ATOM   1555  CD2 HIS A 100      52.838   5.588  43.123  1.00107.65           C  
ATOM   1556  CE1 HIS A 100      53.213   5.431  45.271  1.00107.65           C  
ATOM   1557  H   HIS A 100      56.446   7.087  43.250  1.00  0.00           H  
ATOM   1558  HA  HIS A 100      54.588   6.338  41.266  1.00  0.00           H  
ATOM   1559  HB3 HIS A 100      53.195   8.193  42.258  1.00  0.00           H  
ATOM   1560  HB2 HIS A 100      54.570   8.573  43.285  1.00  0.00           H  
ATOM   1561  HD2 HIS A 100      52.504   5.288  42.141  1.00  0.00           H  
ATOM   1562  HE1 HIS A 100      53.227   5.045  46.280  1.00  0.00           H  
ATOM   1563  HE2 HIS A 100      52.290   3.859  44.257  1.00  0.00           H  
ATOM   1564  N   ALA A 101      56.470   8.892  40.464  1.00 64.73           N  
ATOM   1565  CA  ALA A 101      56.960   9.657  39.312  1.00 64.73           C  
ATOM   1566  C   ALA A 101      57.123   8.830  38.050  1.00 64.73           C  
ATOM   1567  O   ALA A 101      56.538   9.155  37.016  1.00 64.73           O  
ATOM   1568  CB  ALA A 101      58.329  10.217  39.614  1.00 64.73           C  
ATOM   1569  H   ALA A 101      56.981   9.010  41.330  1.00  0.00           H  
ATOM   1570  HA  ALA A 101      56.312  10.497  39.111  1.00  0.00           H  
ATOM   1571  HB1 ALA A 101      58.692  10.755  38.747  1.00  0.00           H  
ATOM   1572  HB2 ALA A 101      58.364  10.813  40.519  1.00  0.00           H  
ATOM   1573  HB3 ALA A 101      59.085   9.455  39.734  1.00  0.00           H  
ATOM   1574  N   VAL A 102      57.890   7.743  38.222  1.00120.01           N  
ATOM   1575  CA  VAL A 102      58.158   6.786  37.173  1.00120.01           C  
ATOM   1576  C   VAL A 102      56.887   6.025  36.765  1.00120.01           C  
ATOM   1577  O   VAL A 102      56.759   5.652  35.604  1.00120.01           O  
ATOM   1578  CB  VAL A 102      59.275   5.780  37.512  1.00120.01           C  
ATOM   1579  CG1 VAL A 102      60.574   6.515  37.880  1.00120.01           C  
ATOM   1580  CG2 VAL A 102      58.948   4.709  38.558  1.00120.01           C  
ATOM   1581  H   VAL A 102      58.308   7.557  39.123  1.00  0.00           H  
ATOM   1582  HA  VAL A 102      58.563   7.355  36.346  1.00  0.00           H  
ATOM   1583  HB  VAL A 102      59.481   5.239  36.586  1.00  0.00           H  
ATOM   1584 HG11 VAL A 102      61.391   5.809  38.031  1.00  0.00           H  
ATOM   1585 HG12 VAL A 102      60.880   7.200  37.089  1.00  0.00           H  
ATOM   1586 HG13 VAL A 102      60.472   7.093  38.798  1.00  0.00           H  
ATOM   1587 HG21 VAL A 102      59.701   3.922  38.533  1.00  0.00           H  
ATOM   1588 HG22 VAL A 102      59.007   5.143  39.548  1.00  0.00           H  
ATOM   1589 HG23 VAL A 102      57.985   4.218  38.426  1.00  0.00           H  
ATOM   1590  N   VAL A 103      55.945   5.841  37.702  1.00 53.40           N  
ATOM   1591  CA  VAL A 103      54.645   5.273  37.398  1.00 53.40           C  
ATOM   1592  C   VAL A 103      53.848   6.229  36.484  1.00 53.40           C  
ATOM   1593  O   VAL A 103      53.401   5.783  35.444  1.00 53.40           O  
ATOM   1594  CB  VAL A 103      53.859   4.837  38.656  1.00 53.40           C  
ATOM   1595  CG1 VAL A 103      52.379   4.456  38.450  1.00 53.40           C  
ATOM   1596  CG2 VAL A 103      54.549   3.693  39.407  1.00 53.40           C  
ATOM   1597  H   VAL A 103      56.092   6.171  38.647  1.00  0.00           H  
ATOM   1598  HA  VAL A 103      54.835   4.344  36.870  1.00  0.00           H  
ATOM   1599  HB  VAL A 103      53.921   5.657  39.335  1.00  0.00           H  
ATOM   1600 HG11 VAL A 103      51.863   4.458  39.409  1.00  0.00           H  
ATOM   1601 HG12 VAL A 103      51.821   5.121  37.791  1.00  0.00           H  
ATOM   1602 HG13 VAL A 103      52.276   3.443  38.086  1.00  0.00           H  
ATOM   1603 HG21 VAL A 103      54.196   3.626  40.436  1.00  0.00           H  
ATOM   1604 HG22 VAL A 103      54.344   2.736  38.926  1.00  0.00           H  
ATOM   1605 HG23 VAL A 103      55.630   3.782  39.422  1.00  0.00           H  
ATOM   1606  N   SER A 104      53.746   7.544  36.744  1.00 77.68           N  
ATOM   1607  CA  SER A 104      52.982   8.374  35.803  1.00 77.68           C  
ATOM   1608  C   SER A 104      53.574   8.427  34.423  1.00 77.68           C  
ATOM   1609  O   SER A 104      52.794   8.368  33.489  1.00 77.68           O  
ATOM   1610  CB  SER A 104      52.782   9.806  36.187  1.00 77.68           C  
ATOM   1611  OG  SER A 104      53.948  10.587  36.101  1.00 77.68           O  
ATOM   1612  H   SER A 104      54.136   7.960  37.581  1.00  0.00           H  
ATOM   1613  HA  SER A 104      51.984   7.934  35.727  1.00  0.00           H  
ATOM   1614  HB3 SER A 104      52.256   9.847  37.108  1.00  0.00           H  
ATOM   1615  HB2 SER A 104      52.096  10.224  35.468  1.00  0.00           H  
ATOM   1616  HG  SER A 104      54.628  10.184  36.649  1.00  0.00           H  
ATOM   1617  N   VAL A 105      54.908   8.496  34.311  1.00149.66           N  
ATOM   1618  CA  VAL A 105      55.484   8.405  32.994  1.00149.66           C  
ATOM   1619  C   VAL A 105      55.120   7.098  32.329  1.00149.66           C  
ATOM   1620  O   VAL A 105      54.594   7.187  31.236  1.00149.66           O  
ATOM   1621  CB  VAL A 105      56.996   8.570  32.893  1.00149.66           C  
ATOM   1622  CG1 VAL A 105      57.826   7.765  33.864  1.00149.66           C  
ATOM   1623  CG2 VAL A 105      57.490   8.281  31.468  1.00149.66           C  
ATOM   1624  H   VAL A 105      55.523   8.544  35.111  1.00  0.00           H  
ATOM   1625  HA  VAL A 105      55.050   9.219  32.408  1.00  0.00           H  
ATOM   1626  HB  VAL A 105      57.137   9.592  33.179  1.00  0.00           H  
ATOM   1627 HG11 VAL A 105      58.870   8.071  33.867  1.00  0.00           H  
ATOM   1628 HG12 VAL A 105      57.412   7.974  34.838  1.00  0.00           H  
ATOM   1629 HG13 VAL A 105      57.809   6.698  33.649  1.00  0.00           H  
ATOM   1630 HG21 VAL A 105      58.523   8.559  31.315  1.00  0.00           H  
ATOM   1631 HG22 VAL A 105      57.493   7.214  31.255  1.00  0.00           H  
ATOM   1632 HG23 VAL A 105      56.848   8.766  30.735  1.00  0.00           H  
ATOM   1633  N   ILE A 106      55.378   5.952  32.973  1.00 97.51           N  
ATOM   1634  CA  ILE A 106      55.177   4.679  32.307  1.00 97.51           C  
ATOM   1635  C   ILE A 106      53.699   4.415  31.992  1.00 97.51           C  
ATOM   1636  O   ILE A 106      53.407   3.891  30.929  1.00 97.51           O  
ATOM   1637  CB  ILE A 106      55.760   3.467  33.060  1.00 97.51           C  
ATOM   1638  CG1 ILE A 106      55.892   2.259  32.111  1.00 97.51           C  
ATOM   1639  CG2 ILE A 106      54.968   3.052  34.301  1.00 97.51           C  
ATOM   1640  CD1 ILE A 106      56.647   1.083  32.729  1.00 97.51           C  
ATOM   1641  H   ILE A 106      55.795   5.943  33.896  1.00  0.00           H  
ATOM   1642  HA  ILE A 106      55.734   4.744  31.374  1.00  0.00           H  
ATOM   1643  HB  ILE A 106      56.761   3.751  33.388  1.00  0.00           H  
ATOM   1644 HG13 ILE A 106      56.402   2.557  31.195  1.00  0.00           H  
ATOM   1645 HG12 ILE A 106      54.909   1.901  31.803  1.00  0.00           H  
ATOM   1646 HG21 ILE A 106      55.540   2.376  34.937  1.00  0.00           H  
ATOM   1647 HG22 ILE A 106      54.744   3.925  34.879  1.00  0.00           H  
ATOM   1648 HG23 ILE A 106      54.041   2.544  34.040  1.00  0.00           H  
ATOM   1649 HD11 ILE A 106      57.096   0.463  31.953  1.00  0.00           H  
ATOM   1650 HD12 ILE A 106      57.450   1.418  33.386  1.00  0.00           H  
ATOM   1651 HD13 ILE A 106      55.979   0.447  33.311  1.00  0.00           H  
ATOM   1652  N   PHE A 107      52.782   4.810  32.878  1.00113.69           N  
ATOM   1653  CA  PHE A 107      51.362   4.660  32.631  1.00113.69           C  
ATOM   1654  C   PHE A 107      50.885   5.620  31.534  1.00113.69           C  
ATOM   1655  O   PHE A 107      50.234   5.172  30.606  1.00113.69           O  
ATOM   1656  CB  PHE A 107      50.582   4.678  33.960  1.00113.69           C  
ATOM   1657  CG  PHE A 107      50.726   3.356  34.729  1.00113.69           C  
ATOM   1658  CD1 PHE A 107      51.876   3.115  35.497  1.00113.69           C  
ATOM   1659  CD2 PHE A 107      49.868   2.245  34.572  1.00113.69           C  
ATOM   1660  CE1 PHE A 107      52.144   1.901  36.089  1.00113.69           C  
ATOM   1661  CE2 PHE A 107      50.129   1.028  35.171  1.00113.69           C  
ATOM   1662  CZ  PHE A 107      51.264   0.855  35.938  1.00113.69           C  
ATOM   1663  H   PHE A 107      53.060   5.240  33.753  1.00  0.00           H  
ATOM   1664  HA  PHE A 107      51.221   3.658  32.219  1.00  0.00           H  
ATOM   1665  HB3 PHE A 107      49.542   4.950  33.823  1.00  0.00           H  
ATOM   1666  HB2 PHE A 107      50.971   5.477  34.592  1.00  0.00           H  
ATOM   1667  HD1 PHE A 107      52.619   3.831  35.666  1.00  0.00           H  
ATOM   1668  HD2 PHE A 107      48.956   2.247  34.041  1.00  0.00           H  
ATOM   1669  HE1 PHE A 107      53.048   1.767  36.665  1.00  0.00           H  
ATOM   1670  HE2 PHE A 107      49.439   0.207  35.043  1.00  0.00           H  
ATOM   1671  HZ  PHE A 107      51.467  -0.098  36.404  1.00  0.00           H  
ATOM   1672  N   LEU A 108      51.326   6.880  31.542  1.00129.91           N  
ATOM   1673  CA  LEU A 108      51.032   7.813  30.450  1.00129.91           C  
ATOM   1674  C   LEU A 108      51.699   7.466  29.126  1.00129.91           C  
ATOM   1675  O   LEU A 108      51.107   7.701  28.076  1.00129.91           O  
ATOM   1676  CB  LEU A 108      51.454   9.215  30.849  1.00129.91           C  
ATOM   1677  CG  LEU A 108      50.635   9.735  32.030  1.00129.91           C  
ATOM   1678  CD1 LEU A 108      51.307  10.987  32.547  1.00129.91           C  
ATOM   1679  CD2 LEU A 108      49.149   9.883  31.689  1.00129.91           C  
ATOM   1680  H   LEU A 108      51.901   7.226  32.301  1.00  0.00           H  
ATOM   1681  HA  LEU A 108      49.962   7.758  30.259  1.00  0.00           H  
ATOM   1682  HB3 LEU A 108      51.350   9.906  30.009  1.00  0.00           H  
ATOM   1683  HB2 LEU A 108      52.520   9.201  31.084  1.00  0.00           H  
ATOM   1684  HG  LEU A 108      50.640   9.004  32.833  1.00  0.00           H  
ATOM   1685 HD11 LEU A 108      51.487  10.877  33.602  1.00  0.00           H  
ATOM   1686 HD12 LEU A 108      52.293  11.116  32.107  1.00  0.00           H  
ATOM   1687 HD13 LEU A 108      50.728  11.884  32.357  1.00  0.00           H  
ATOM   1688 HD21 LEU A 108      48.523   9.298  32.365  1.00  0.00           H  
ATOM   1689 HD22 LEU A 108      48.812  10.917  31.677  1.00  0.00           H  
ATOM   1690 HD23 LEU A 108      48.930   9.516  30.695  1.00  0.00           H  
ATOM   1691  N   LYS A 109      52.891   6.865  29.209  1.00145.09           N  
ATOM   1692  CA  LYS A 109      53.578   6.192  28.127  1.00145.09           C  
ATOM   1693  C   LYS A 109      52.701   5.104  27.541  1.00145.09           C  
ATOM   1694  O   LYS A 109      52.539   5.121  26.336  1.00145.09           O  
ATOM   1695  CB  LYS A 109      54.878   5.540  28.619  1.00145.09           C  
ATOM   1696  CG  LYS A 109      56.064   6.472  28.767  1.00145.09           C  
ATOM   1697  CD  LYS A 109      56.783   6.553  27.448  1.00145.09           C  
ATOM   1698  CE  LYS A 109      57.807   5.456  27.215  1.00145.09           C  
ATOM   1699  NZ  LYS A 109      58.333   5.543  25.850  1.00145.09           N1+
ATOM   1700  H   LYS A 109      53.332   6.778  30.118  1.00  0.00           H  
ATOM   1701  HA  LYS A 109      53.799   6.933  27.355  1.00  0.00           H  
ATOM   1702  HB3 LYS A 109      55.161   4.706  27.974  1.00  0.00           H  
ATOM   1703  HB2 LYS A 109      54.722   5.090  29.569  1.00  0.00           H  
ATOM   1704  HG3 LYS A 109      56.735   6.104  29.540  1.00  0.00           H  
ATOM   1705  HG2 LYS A 109      55.739   7.472  29.053  1.00  0.00           H  
ATOM   1706  HD3 LYS A 109      57.234   7.524  27.338  1.00  0.00           H  
ATOM   1707  HD2 LYS A 109      56.034   6.458  26.666  1.00  0.00           H  
ATOM   1708  HE3 LYS A 109      57.368   4.469  27.358  1.00  0.00           H  
ATOM   1709  HE2 LYS A 109      58.631   5.548  27.924  1.00  0.00           H  
ATOM   1710  HZ1 LYS A 109      57.571   5.479  25.188  1.00  0.00           H  
ATOM   1711  HZ2 LYS A 109      58.810   6.424  25.729  1.00  0.00           H  
ATOM   1712  HZ3 LYS A 109      58.980   4.784  25.690  1.00  0.00           H  
ATOM   1713  N   VAL A 110      52.148   4.216  28.387  1.00 41.58           N  
ATOM   1714  CA  VAL A 110      51.287   3.103  27.984  1.00 41.58           C  
ATOM   1715  C   VAL A 110      50.007   3.576  27.297  1.00 41.58           C  
ATOM   1716  O   VAL A 110      49.609   2.967  26.305  1.00 41.58           O  
ATOM   1717  CB  VAL A 110      50.883   2.180  29.165  1.00 41.58           C  
ATOM   1718  CG1 VAL A 110      49.850   1.092  28.790  1.00 41.58           C  
ATOM   1719  CG2 VAL A 110      52.109   1.489  29.784  1.00 41.58           C  
ATOM   1720  H   VAL A 110      52.353   4.279  29.377  1.00  0.00           H  
ATOM   1721  HA  VAL A 110      51.840   2.505  27.264  1.00  0.00           H  
ATOM   1722  HB  VAL A 110      50.442   2.796  29.944  1.00  0.00           H  
ATOM   1723 HG11 VAL A 110      49.685   0.415  29.628  1.00  0.00           H  
ATOM   1724 HG12 VAL A 110      48.873   1.493  28.527  1.00  0.00           H  
ATOM   1725 HG13 VAL A 110      50.197   0.492  27.949  1.00  0.00           H  
ATOM   1726 HG21 VAL A 110      52.034   1.447  30.871  1.00  0.00           H  
ATOM   1727 HG22 VAL A 110      52.209   0.464  29.427  1.00  0.00           H  
ATOM   1728 HG23 VAL A 110      53.048   1.971  29.518  1.00  0.00           H  
ATOM   1729  N   CYS A 111      49.418   4.675  27.804  1.00 99.44           N  
ATOM   1730  CA  CYS A 111      48.278   5.364  27.197  1.00 99.44           C  
ATOM   1731  C   CYS A 111      48.667   5.711  25.780  1.00 99.44           C  
ATOM   1732  O   CYS A 111      47.996   5.307  24.835  1.00 99.44           O  
ATOM   1733  CB  CYS A 111      47.865   6.662  27.940  1.00 99.44           C  
ATOM   1734  SG  CYS A 111      46.611   7.568  27.057  1.00 99.44           S  
ATOM   1735  H   CYS A 111      49.809   5.100  28.634  1.00  0.00           H  
ATOM   1736  HA  CYS A 111      47.431   4.677  27.157  1.00  0.00           H  
ATOM   1737  HB3 CYS A 111      48.708   7.330  28.082  1.00  0.00           H  
ATOM   1738  HB2 CYS A 111      47.416   6.535  28.915  1.00  0.00           H  
ATOM   1739  HG  CYS A 111      45.619   6.694  27.283  1.00  0.00           H  
ATOM   1740  N   LYS A 112      49.821   6.378  25.686  1.00146.59           N  
ATOM   1741  CA  LYS A 112      50.337   6.732  24.408  1.00146.59           C  
ATOM   1742  C   LYS A 112      50.716   5.570  23.518  1.00146.59           C  
ATOM   1743  O   LYS A 112      50.436   5.693  22.339  1.00146.59           O  
ATOM   1744  CB  LYS A 112      51.441   7.749  24.512  1.00146.59           C  
ATOM   1745  CG  LYS A 112      51.898   8.279  23.154  1.00146.59           C  
ATOM   1746  CD  LYS A 112      50.928   8.868  22.108  1.00146.59           C  
ATOM   1747  CE  LYS A 112      49.417   8.685  22.140  1.00146.59           C  
ATOM   1748  NZ  LYS A 112      48.722   9.645  21.286  1.00146.59           N1+
ATOM   1749  H   LYS A 112      50.343   6.659  26.506  1.00  0.00           H  
ATOM   1750  HA  LYS A 112      49.462   7.162  23.965  1.00  0.00           H  
ATOM   1751  HB3 LYS A 112      52.283   7.310  25.042  1.00  0.00           H  
ATOM   1752  HB2 LYS A 112      51.118   8.545  25.152  1.00  0.00           H  
ATOM   1753  HG3 LYS A 112      52.450   7.483  22.662  1.00  0.00           H  
ATOM   1754  HG2 LYS A 112      52.593   9.077  23.389  1.00  0.00           H  
ATOM   1755  HD3 LYS A 112      51.197   8.303  21.233  1.00  0.00           H  
ATOM   1756  HD2 LYS A 112      51.153   9.907  21.899  1.00  0.00           H  
ATOM   1757  HE3 LYS A 112      48.988   8.876  23.116  1.00  0.00           H  
ATOM   1758  HE2 LYS A 112      49.150   7.692  21.819  1.00  0.00           H  
ATOM   1759  HZ1 LYS A 112      48.952  10.588  21.559  1.00  0.00           H  
ATOM   1760  HZ2 LYS A 112      48.970   9.518  20.308  1.00  0.00           H  
ATOM   1761  HZ3 LYS A 112      47.725   9.510  21.370  1.00  0.00           H  
ATOM   1762  N   LEU A 113      51.273   4.479  24.065  1.00113.63           N  
ATOM   1763  CA  LEU A 113      51.616   3.280  23.309  1.00113.63           C  
ATOM   1764  C   LEU A 113      50.413   2.766  22.530  1.00113.63           C  
ATOM   1765  O   LEU A 113      50.549   2.516  21.334  1.00113.63           O  
ATOM   1766  CB  LEU A 113      52.098   2.112  24.202  1.00113.63           C  
ATOM   1767  CG  LEU A 113      53.446   2.238  24.929  1.00113.63           C  
ATOM   1768  CD1 LEU A 113      53.684   1.025  25.852  1.00113.63           C  
ATOM   1769  CD2 LEU A 113      54.634   2.462  23.984  1.00113.63           C  
ATOM   1770  H   LEU A 113      51.488   4.472  25.054  1.00  0.00           H  
ATOM   1771  HA  LEU A 113      52.379   3.553  22.581  1.00  0.00           H  
ATOM   1772  HB3 LEU A 113      52.173   1.217  23.581  1.00  0.00           H  
ATOM   1773  HB2 LEU A 113      51.331   1.871  24.935  1.00  0.00           H  
ATOM   1774  HG  LEU A 113      53.409   3.105  25.570  1.00  0.00           H  
ATOM   1775 HD11 LEU A 113      53.771   1.339  26.892  1.00  0.00           H  
ATOM   1776 HD12 LEU A 113      52.873   0.297  25.801  1.00  0.00           H  
ATOM   1777 HD13 LEU A 113      54.605   0.494  25.612  1.00  0.00           H  
ATOM   1778 HD21 LEU A 113      55.440   2.971  24.512  1.00  0.00           H  
ATOM   1779 HD22 LEU A 113      55.038   1.516  23.623  1.00  0.00           H  
ATOM   1780 HD23 LEU A 113      54.384   3.049  23.104  1.00  0.00           H  
ATOM   1781  N   PHE A 114      49.263   2.655  23.217  1.00 96.85           N  
ATOM   1782  CA  PHE A 114      48.044   2.176  22.594  1.00 96.85           C  
ATOM   1783  C   PHE A 114      47.579   3.078  21.448  1.00 96.85           C  
ATOM   1784  O   PHE A 114      47.324   2.582  20.353  1.00 96.85           O  
ATOM   1785  CB  PHE A 114      46.934   1.929  23.632  1.00 96.85           C  
ATOM   1786  CG  PHE A 114      45.681   1.374  22.982  1.00 96.85           C  
ATOM   1787  CD1 PHE A 114      45.685   0.029  22.564  1.00 96.85           C  
ATOM   1788  CD2 PHE A 114      44.630   2.217  22.559  1.00 96.85           C  
ATOM   1789  CE1 PHE A 114      44.651  -0.457  21.780  1.00 96.85           C  
ATOM   1790  CE2 PHE A 114      43.606   1.715  21.771  1.00 96.85           C  
ATOM   1791  CZ  PHE A 114      43.624   0.385  21.376  1.00 96.85           C  
ATOM   1792  H   PHE A 114      49.225   2.896  24.199  1.00  0.00           H  
ATOM   1793  HA  PHE A 114      48.285   1.207  22.151  1.00  0.00           H  
ATOM   1794  HB3 PHE A 114      46.708   2.824  24.211  1.00  0.00           H  
ATOM   1795  HB2 PHE A 114      47.287   1.191  24.354  1.00  0.00           H  
ATOM   1796  HD1 PHE A 114      46.506  -0.622  22.828  1.00  0.00           H  
ATOM   1797  HD2 PHE A 114      44.621   3.260  22.816  1.00  0.00           H  
ATOM   1798  HE1 PHE A 114      44.658  -1.489  21.460  1.00  0.00           H  
ATOM   1799  HE2 PHE A 114      42.807   2.364  21.444  1.00  0.00           H  
ATOM   1800  HZ  PHE A 114      42.831   0.003  20.750  1.00  0.00           H  
ATOM   1801  N   LEU A 115      47.479   4.379  21.732  1.00119.06           N  
ATOM   1802  CA  LEU A 115      46.876   5.331  20.821  1.00119.06           C  
ATOM   1803  C   LEU A 115      47.763   5.641  19.619  1.00119.06           C  
ATOM   1804  O   LEU A 115      47.287   5.501  18.497  1.00119.06           O  
ATOM   1805  CB  LEU A 115      46.516   6.601  21.586  1.00119.06           C  
ATOM   1806  CG  LEU A 115      45.230   6.521  22.399  1.00119.06           C  
ATOM   1807  CD1 LEU A 115      43.970   6.270  21.544  1.00119.06           C  
ATOM   1808  CD2 LEU A 115      45.277   5.646  23.668  1.00119.06           C  
ATOM   1809  H   LEU A 115      47.734   4.717  22.650  1.00  0.00           H  
ATOM   1810  HA  LEU A 115      45.965   4.879  20.425  1.00  0.00           H  
ATOM   1811  HB3 LEU A 115      46.424   7.440  20.892  1.00  0.00           H  
ATOM   1812  HB2 LEU A 115      47.313   6.855  22.278  1.00  0.00           H  
ATOM   1813  HG  LEU A 115      45.196   7.532  22.751  1.00  0.00           H  
ATOM   1814 HD11 LEU A 115      43.244   7.073  21.667  1.00  0.00           H  
ATOM   1815 HD12 LEU A 115      44.192   6.231  20.478  1.00  0.00           H  
ATOM   1816 HD13 LEU A 115      43.471   5.336  21.804  1.00  0.00           H  
ATOM   1817 HD21 LEU A 115      44.295   5.243  23.917  1.00  0.00           H  
ATOM   1818 HD22 LEU A 115      45.941   4.800  23.587  1.00  0.00           H  
ATOM   1819 HD23 LEU A 115      45.592   6.217  24.537  1.00  0.00           H  
ATOM   1820  N   ASP A 116      49.020   6.034  19.863  1.00225.45           N  
ATOM   1821  CA  ASP A 116      49.987   6.353  18.814  1.00225.45           C  
ATOM   1822  C   ASP A 116      51.316   5.652  19.059  1.00225.45           C  
ATOM   1823  O   ASP A 116      51.515   4.988  20.070  1.00225.45           O  
ATOM   1824  CB  ASP A 116      50.158   7.868  18.512  1.00225.45           C  
ATOM   1825  CG  ASP A 116      48.869   8.564  18.095  1.00225.45           C  
ATOM   1826  OD1 ASP A 116      48.190   7.997  17.218  1.00225.45           O  
ATOM   1827  OD2 ASP A 116      48.627   9.688  18.584  1.00225.45           O1-
ATOM   1828  H   ASP A 116      49.378   6.029  20.810  1.00  0.00           H  
ATOM   1829  HA  ASP A 116      49.643   5.891  17.885  1.00  0.00           H  
ATOM   1830  HB3 ASP A 116      50.870   8.029  17.701  1.00  0.00           H  
ATOM   1831  HB2 ASP A 116      50.571   8.405  19.349  1.00  0.00           H  
ATOM   1832  N   ASN A 117      52.212   5.770  18.080  1.00232.16           N  
ATOM   1833  CA  ASN A 117      53.522   5.155  18.162  1.00232.16           C  
ATOM   1834  C   ASN A 117      54.580   6.245  18.232  1.00232.16           C  
ATOM   1835  O   ASN A 117      54.416   7.285  17.594  1.00232.16           O  
ATOM   1836  CB  ASN A 117      53.759   4.249  16.944  1.00232.16           C  
ATOM   1837  CG  ASN A 117      54.965   3.322  17.139  1.00232.16           C  
ATOM   1838  OD1 ASN A 117      55.424   3.094  18.259  1.00232.16           O  
ATOM   1839  ND2 ASN A 117      55.492   2.784  16.041  1.00232.16           N  
ATOM   1840  H   ASN A 117      52.008   6.318  17.257  1.00  0.00           H  
ATOM   1841  HA  ASN A 117      53.637   4.567  19.075  1.00  0.00           H  
ATOM   1842  HB3 ASN A 117      53.872   4.837  16.031  1.00  0.00           H  
ATOM   1843  HB2 ASN A 117      52.891   3.605  16.796  1.00  0.00           H  
ATOM   1844 HD22 ASN A 117      56.287   2.166  16.116  1.00  0.00           H  
ATOM   1845 HD21 ASN A 117      55.098   2.976  15.132  1.00  0.00           H  
ATOM   1846  N   LYS A 118      55.632   5.959  19.024  1.00286.07           N  
ATOM   1847  CA  LYS A 118      56.830   6.756  19.325  1.00286.07           C  
ATOM   1848  C   LYS A 118      56.555   8.122  19.960  1.00286.07           C  
ATOM   1849  O   LYS A 118      57.473   8.749  20.481  1.00286.07           O  
ATOM   1850  CB  LYS A 118      57.754   6.903  18.099  1.00286.07           C  
ATOM   1851  CG  LYS A 118      57.262   7.870  17.004  1.00286.07           C  
ATOM   1852  CD  LYS A 118      58.375   8.372  16.085  1.00286.07           C  
ATOM   1853  CE  LYS A 118      57.873   9.431  15.091  1.00286.07           C  
ATOM   1854  NZ  LYS A 118      56.800   8.910  14.225  1.00286.07           N1+
ATOM   1855  H   LYS A 118      55.633   5.046  19.458  1.00  0.00           H  
ATOM   1856  HA  LYS A 118      57.370   6.177  20.074  1.00  0.00           H  
ATOM   1857  HB3 LYS A 118      57.976   5.926  17.669  1.00  0.00           H  
ATOM   1858  HB2 LYS A 118      58.711   7.279  18.466  1.00  0.00           H  
ATOM   1859  HG3 LYS A 118      56.743   8.734  17.414  1.00  0.00           H  
ATOM   1860  HG2 LYS A 118      56.545   7.336  16.383  1.00  0.00           H  
ATOM   1861  HD3 LYS A 118      58.809   7.532  15.541  1.00  0.00           H  
ATOM   1862  HD2 LYS A 118      59.183   8.797  16.682  1.00  0.00           H  
ATOM   1863  HE3 LYS A 118      58.696   9.770  14.462  1.00  0.00           H  
ATOM   1864  HE2 LYS A 118      57.500  10.305  15.625  1.00  0.00           H  
ATOM   1865  HZ1 LYS A 118      56.017   8.622  14.796  1.00  0.00           H  
ATOM   1866  HZ2 LYS A 118      56.501   9.634  13.588  1.00  0.00           H  
ATOM   1867  HZ3 LYS A 118      57.141   8.118  13.699  1.00  0.00           H  
ATOM   1868  N   SER A 119      55.293   8.554  19.937  1.00118.17           N  
ATOM   1869  CA  SER A 119      54.789   9.667  20.696  1.00118.17           C  
ATOM   1870  C   SER A 119      54.884   9.321  22.178  1.00118.17           C  
ATOM   1871  O   SER A 119      55.055  10.229  22.969  1.00118.17           O  
ATOM   1872  CB  SER A 119      53.344   9.898  20.272  1.00118.17           C  
ATOM   1873  OG  SER A 119      53.247  10.385  18.961  1.00118.17           O  
ATOM   1874  H   SER A 119      54.605   8.012  19.433  1.00  0.00           H  
ATOM   1875  HA  SER A 119      55.385  10.561  20.500  1.00  0.00           H  
ATOM   1876  HB3 SER A 119      52.852  10.605  20.932  1.00  0.00           H  
ATOM   1877  HB2 SER A 119      52.829   8.947  20.270  1.00  0.00           H  
ATOM   1878  HG  SER A 119      53.523   9.692  18.355  1.00  0.00           H  
ATOM   1879  N   SER A 120      54.839   8.018  22.531  1.00 42.51           N  
ATOM   1880  CA  SER A 120      55.011   7.521  23.888  1.00 42.51           C  
ATOM   1881  C   SER A 120      56.354   7.959  24.428  1.00 42.51           C  
ATOM   1882  O   SER A 120      56.364   8.553  25.494  1.00 42.51           O  
ATOM   1883  CB  SER A 120      54.811   5.995  23.946  1.00 42.51           C  
ATOM   1884  OG  SER A 120      55.909   5.294  23.395  1.00 42.51           O  
ATOM   1885  H   SER A 120      54.718   7.316  21.815  1.00  0.00           H  
ATOM   1886  HA  SER A 120      54.260   7.993  24.517  1.00  0.00           H  
ATOM   1887  HB3 SER A 120      53.901   5.701  23.422  1.00  0.00           H  
ATOM   1888  HB2 SER A 120      54.691   5.669  24.977  1.00  0.00           H  
ATOM   1889  HG  SER A 120      55.661   4.370  23.300  1.00  0.00           H  
ATOM   1890  N   VAL A 121      57.427   7.761  23.644  1.00 34.05           N  
ATOM   1891  CA  VAL A 121      58.778   8.199  23.969  1.00 34.05           C  
ATOM   1892  C   VAL A 121      58.792   9.658  24.375  1.00 34.05           C  
ATOM   1893  O   VAL A 121      59.326   9.951  25.433  1.00 34.05           O  
ATOM   1894  CB  VAL A 121      59.781   8.026  22.810  1.00 34.05           C  
ATOM   1895  CG1 VAL A 121      61.214   8.435  23.213  1.00 34.05           C  
ATOM   1896  CG2 VAL A 121      59.768   6.584  22.283  1.00 34.05           C  
ATOM   1897  H   VAL A 121      57.308   7.300  22.753  1.00  0.00           H  
ATOM   1898  HA  VAL A 121      59.146   7.635  24.820  1.00  0.00           H  
ATOM   1899  HB  VAL A 121      59.493   8.672  21.981  1.00  0.00           H  
ATOM   1900 HG11 VAL A 121      61.925   8.185  22.425  1.00  0.00           H  
ATOM   1901 HG12 VAL A 121      61.309   9.507  23.381  1.00  0.00           H  
ATOM   1902 HG13 VAL A 121      61.537   7.923  24.119  1.00  0.00           H  
ATOM   1903 HG21 VAL A 121      60.469   6.466  21.456  1.00  0.00           H  
ATOM   1904 HG22 VAL A 121      60.051   5.873  23.060  1.00  0.00           H  
ATOM   1905 HG23 VAL A 121      58.787   6.294  21.909  1.00  0.00           H  
ATOM   1906  N   ILE A 122      58.080  10.489  23.612  1.00117.22           N  
ATOM   1907  CA  ILE A 122      57.910  11.879  23.943  1.00117.22           C  
ATOM   1908  C   ILE A 122      57.171  12.104  25.263  1.00117.22           C  
ATOM   1909  O   ILE A 122      57.578  13.006  25.970  1.00117.22           O  
ATOM   1910  CB  ILE A 122      57.238  12.675  22.816  1.00117.22           C  
ATOM   1911  CG1 ILE A 122      58.110  12.570  21.537  1.00117.22           C  
ATOM   1912  CG2 ILE A 122      56.929  14.106  23.288  1.00117.22           C  
ATOM   1913  CD1 ILE A 122      59.405  13.398  21.557  1.00117.22           C  
ATOM   1914  H   ILE A 122      57.607  10.151  22.785  1.00  0.00           H  
ATOM   1915  HA  ILE A 122      58.912  12.285  24.083  1.00  0.00           H  
ATOM   1916  HB  ILE A 122      56.282  12.223  22.574  1.00  0.00           H  
ATOM   1917 HG13 ILE A 122      57.529  12.763  20.645  1.00  0.00           H  
ATOM   1918 HG12 ILE A 122      58.400  11.534  21.366  1.00  0.00           H  
ATOM   1919 HG21 ILE A 122      56.213  14.651  22.706  1.00  0.00           H  
ATOM   1920 HG22 ILE A 122      56.408  14.162  24.229  1.00  0.00           H  
ATOM   1921 HG23 ILE A 122      57.848  14.670  23.423  1.00  0.00           H  
ATOM   1922 HD11 ILE A 122      59.932  13.293  20.608  1.00  0.00           H  
ATOM   1923 HD12 ILE A 122      59.226  14.459  21.701  1.00  0.00           H  
ATOM   1924 HD13 ILE A 122      60.083  13.062  22.338  1.00  0.00           H  
ATOM   1925  N   ALA A 123      56.148  11.319  25.618  1.00 61.46           N  
ATOM   1926  CA  ALA A 123      55.497  11.398  26.933  1.00 61.46           C  
ATOM   1927  C   ALA A 123      56.507  11.243  28.048  1.00 61.46           C  
ATOM   1928  O   ALA A 123      56.499  12.048  28.975  1.00 61.46           O  
ATOM   1929  CB  ALA A 123      54.444  10.293  27.114  1.00 61.46           C  
ATOM   1930  H   ALA A 123      55.848  10.575  25.002  1.00  0.00           H  
ATOM   1931  HA  ALA A 123      55.064  12.388  27.067  1.00  0.00           H  
ATOM   1932  HB1 ALA A 123      53.741  10.569  27.897  1.00  0.00           H  
ATOM   1933  HB2 ALA A 123      53.912  10.055  26.199  1.00  0.00           H  
ATOM   1934  HB3 ALA A 123      54.880   9.348  27.438  1.00  0.00           H  
ATOM   1935  N   SER A 124      57.389  10.247  27.861  1.00 89.54           N  
ATOM   1936  CA  SER A 124      58.543  10.024  28.704  1.00 89.54           C  
ATOM   1937  C   SER A 124      59.559  11.160  28.668  1.00 89.54           C  
ATOM   1938  O   SER A 124      60.069  11.541  29.712  1.00 89.54           O  
ATOM   1939  CB  SER A 124      59.189   8.649  28.513  1.00 89.54           C  
ATOM   1940  OG  SER A 124      60.314   8.473  29.342  1.00 89.54           O  
ATOM   1941  H   SER A 124      57.304   9.661  27.042  1.00  0.00           H  
ATOM   1942  HA  SER A 124      58.139   9.978  29.687  1.00  0.00           H  
ATOM   1943  HB3 SER A 124      59.453   8.440  27.478  1.00  0.00           H  
ATOM   1944  HB2 SER A 124      58.517   7.880  28.873  1.00  0.00           H  
ATOM   1945  HG  SER A 124      60.995   9.097  29.077  1.00  0.00           H  
ATOM   1946  N   LEU A 125      59.864  11.714  27.496  1.00 48.96           N  
ATOM   1947  CA  LEU A 125      60.775  12.848  27.445  1.00 48.96           C  
ATOM   1948  C   LEU A 125      60.160  14.064  28.132  1.00 48.96           C  
ATOM   1949  O   LEU A 125      60.851  14.747  28.869  1.00 48.96           O  
ATOM   1950  CB  LEU A 125      61.193  13.172  26.002  1.00 48.96           C  
ATOM   1951  CG  LEU A 125      61.911  12.023  25.261  1.00 48.96           C  
ATOM   1952  CD1 LEU A 125      62.392  12.473  23.872  1.00 48.96           C  
ATOM   1953  CD2 LEU A 125      63.027  11.350  26.083  1.00 48.96           C  
ATOM   1954  H   LEU A 125      59.469  11.372  26.629  1.00  0.00           H  
ATOM   1955  HA  LEU A 125      61.672  12.596  28.014  1.00  0.00           H  
ATOM   1956  HB3 LEU A 125      61.865  14.032  26.030  1.00  0.00           H  
ATOM   1957  HB2 LEU A 125      60.326  13.496  25.426  1.00  0.00           H  
ATOM   1958  HG  LEU A 125      61.186  11.253  25.057  1.00  0.00           H  
ATOM   1959 HD11 LEU A 125      61.999  11.821  23.092  1.00  0.00           H  
ATOM   1960 HD12 LEU A 125      62.071  13.489  23.638  1.00  0.00           H  
ATOM   1961 HD13 LEU A 125      63.479  12.461  23.787  1.00  0.00           H  
ATOM   1962 HD21 LEU A 125      63.833  10.977  25.450  1.00  0.00           H  
ATOM   1963 HD22 LEU A 125      63.480  12.037  26.798  1.00  0.00           H  
ATOM   1964 HD23 LEU A 125      62.640  10.494  26.637  1.00  0.00           H  
ATOM   1965  N   LEU A 126      58.858  14.271  27.935  1.00 98.47           N  
ATOM   1966  CA  LEU A 126      58.170  15.467  28.344  1.00 98.47           C  
ATOM   1967  C   LEU A 126      57.749  15.474  29.808  1.00 98.47           C  
ATOM   1968  O   LEU A 126      57.903  16.515  30.430  1.00 98.47           O  
ATOM   1969  CB  LEU A 126      57.092  15.809  27.317  1.00 98.47           C  
ATOM   1970  CG  LEU A 126      57.733  16.138  25.943  1.00 98.47           C  
ATOM   1971  CD1 LEU A 126      56.667  16.649  25.006  1.00 98.47           C  
ATOM   1972  CD2 LEU A 126      58.926  17.106  25.951  1.00 98.47           C  
ATOM   1973  H   LEU A 126      58.339  13.643  27.331  1.00  0.00           H  
ATOM   1974  HA  LEU A 126      58.904  16.253  28.278  1.00  0.00           H  
ATOM   1975  HB3 LEU A 126      56.482  16.645  27.648  1.00  0.00           H  
ATOM   1976  HB2 LEU A 126      56.390  14.979  27.220  1.00  0.00           H  
ATOM   1977  HG  LEU A 126      58.144  15.234  25.515  1.00  0.00           H  
ATOM   1978 HD11 LEU A 126      57.014  16.794  23.985  1.00  0.00           H  
ATOM   1979 HD12 LEU A 126      55.812  15.989  25.017  1.00  0.00           H  
ATOM   1980 HD13 LEU A 126      56.335  17.593  25.386  1.00  0.00           H  
ATOM   1981 HD21 LEU A 126      59.022  17.626  24.999  1.00  0.00           H  
ATOM   1982 HD22 LEU A 126      58.824  17.872  26.715  1.00  0.00           H  
ATOM   1983 HD23 LEU A 126      59.867  16.579  26.113  1.00  0.00           H  
ATOM   1984  N   PHE A 127      57.379  14.343  30.421  1.00211.69           N  
ATOM   1985  CA  PHE A 127      57.299  14.303  31.887  1.00211.69           C  
ATOM   1986  C   PHE A 127      58.689  14.532  32.508  1.00211.69           C  
ATOM   1987  O   PHE A 127      58.776  15.153  33.563  1.00211.69           O  
ATOM   1988  CB  PHE A 127      56.646  12.984  32.369  1.00211.69           C  
ATOM   1989  CG  PHE A 127      57.654  11.972  32.874  1.00211.69           C  
ATOM   1990  CD1 PHE A 127      58.433  11.267  31.976  1.00211.69           C  
ATOM   1991  CD2 PHE A 127      58.058  11.964  34.199  1.00211.69           C  
ATOM   1992  CE1 PHE A 127      59.546  10.541  32.395  1.00211.69           C  
ATOM   1993  CE2 PHE A 127      59.178  11.271  34.641  1.00211.69           C  
ATOM   1994  CZ  PHE A 127      59.922  10.543  33.728  1.00211.69           C  
ATOM   1995  H   PHE A 127      57.261  13.475  29.912  1.00  0.00           H  
ATOM   1996  HA  PHE A 127      56.715  15.148  32.230  1.00  0.00           H  
ATOM   1997  HB3 PHE A 127      56.071  12.527  31.564  1.00  0.00           H  
ATOM   1998  HB2 PHE A 127      55.926  13.195  33.160  1.00  0.00           H  
ATOM   1999  HD1 PHE A 127      58.124  11.402  30.966  1.00  0.00           H  
ATOM   2000  HD2 PHE A 127      57.416  12.543  34.799  1.00  0.00           H  
ATOM   2001  HE1 PHE A 127      60.152  10.001  31.683  1.00  0.00           H  
ATOM   2002  HE2 PHE A 127      59.463  11.297  35.682  1.00  0.00           H  
ATOM   2003  HZ  PHE A 127      60.796   9.997  34.048  1.00  0.00           H  
ATOM   2004  N   ALA A 128      59.735  13.990  31.858  1.00 48.71           N  
ATOM   2005  CA  ALA A 128      61.094  14.042  32.364  1.00 48.71           C  
ATOM   2006  C   ALA A 128      61.650  15.456  32.307  1.00 48.71           C  
ATOM   2007  O   ALA A 128      62.368  15.838  33.217  1.00 48.71           O  
ATOM   2008  CB  ALA A 128      62.016  13.088  31.595  1.00 48.71           C  
ATOM   2009  H   ALA A 128      59.589  13.469  31.005  1.00  0.00           H  
ATOM   2010  HA  ALA A 128      61.079  13.724  33.408  1.00  0.00           H  
ATOM   2011  HB1 ALA A 128      63.038  13.155  31.968  1.00  0.00           H  
ATOM   2012  HB2 ALA A 128      61.708  12.053  31.719  1.00  0.00           H  
ATOM   2013  HB3 ALA A 128      62.047  13.302  30.529  1.00  0.00           H  
ATOM   2014  N   VAL A 129      61.323  16.226  31.263  1.00110.86           N  
ATOM   2015  CA  VAL A 129      61.772  17.607  31.189  1.00110.86           C  
ATOM   2016  C   VAL A 129      60.922  18.510  32.099  1.00110.86           C  
ATOM   2017  O   VAL A 129      61.512  19.437  32.645  1.00110.86           O  
ATOM   2018  CB  VAL A 129      61.759  18.185  29.757  1.00110.86           C  
ATOM   2019  CG1 VAL A 129      62.632  17.411  28.759  1.00110.86           C  
ATOM   2020  CG2 VAL A 129      60.373  18.477  29.227  1.00110.86           C  
ATOM   2021  H   VAL A 129      60.768  15.863  30.499  1.00  0.00           H  
ATOM   2022  HA  VAL A 129      62.807  17.662  31.535  1.00  0.00           H  
ATOM   2023  HB  VAL A 129      62.235  19.166  29.810  1.00  0.00           H  
ATOM   2024 HG11 VAL A 129      62.387  17.657  27.725  1.00  0.00           H  
ATOM   2025 HG12 VAL A 129      63.680  17.676  28.905  1.00  0.00           H  
ATOM   2026 HG13 VAL A 129      62.584  16.336  28.874  1.00  0.00           H  
ATOM   2027 HG21 VAL A 129      60.361  18.700  28.162  1.00  0.00           H  
ATOM   2028 HG22 VAL A 129      59.712  17.665  29.448  1.00  0.00           H  
ATOM   2029 HG23 VAL A 129      60.026  19.354  29.759  1.00  0.00           H  
ATOM   2030  N   HIS A 130      59.602  18.219  32.239  1.00 90.40           N  
ATOM   2031  CA  HIS A 130      58.595  18.966  33.008  1.00 90.40           C  
ATOM   2032  C   HIS A 130      59.129  19.270  34.407  1.00 90.40           C  
ATOM   2033  O   HIS A 130      59.257  18.333  35.200  1.00 90.40           O  
ATOM   2034  ND1 HIS A 130      55.392  18.337  34.862  1.00 90.40           N  
ATOM   2035  CG  HIS A 130      56.091  18.805  33.759  1.00 90.40           C  
ATOM   2036  CB  HIS A 130      57.279  18.150  33.096  1.00 90.40           C  
ATOM   2037  NE2 HIS A 130      54.363  20.146  34.161  1.00 90.40           N  
ATOM   2038  CD2 HIS A 130      55.472  19.947  33.381  1.00 90.40           C  
ATOM   2039  CE1 HIS A 130      54.416  19.206  35.085  1.00 90.40           C  
ATOM   2040  H   HIS A 130      59.240  17.417  31.741  1.00  0.00           H  
ATOM   2041  HA  HIS A 130      58.365  19.874  32.453  1.00  0.00           H  
ATOM   2042  HB3 HIS A 130      57.442  17.190  33.565  1.00  0.00           H  
ATOM   2043  HB2 HIS A 130      56.931  17.933  32.092  1.00  0.00           H  
ATOM   2044  HD2 HIS A 130      55.826  20.628  32.675  1.00  0.00           H  
ATOM   2045  HE1 HIS A 130      53.738  19.161  35.920  1.00  0.00           H  
ATOM   2046  HE2 HIS A 130      53.724  20.928  34.125  1.00  0.00           H  
ATOM   2047  N   PRO A 131      59.504  20.547  34.658  1.00171.59           N  
ATOM   2048  CA  PRO A 131      60.027  20.945  35.963  1.00171.59           C  
ATOM   2049  C   PRO A 131      59.127  20.608  37.138  1.00171.59           C  
ATOM   2050  O   PRO A 131      59.669  20.123  38.114  1.00171.59           O  
ATOM   2051  CD  PRO A 131      59.699  21.635  33.687  1.00171.59           C  
ATOM   2052  CB  PRO A 131      60.284  22.446  35.845  1.00171.59           C  
ATOM   2053  CG  PRO A 131      60.631  22.619  34.380  1.00171.59           C  
ATOM   2054  HA  PRO A 131      60.984  20.436  36.090  1.00  0.00           H  
ATOM   2055  HD2 PRO A 131      58.766  22.128  33.457  1.00  0.00           H  
ATOM   2056  HD3 PRO A 131      60.103  21.340  32.723  1.00  0.00           H  
ATOM   2057  HB3 PRO A 131      61.083  22.790  36.503  1.00  0.00           H  
ATOM   2058  HB2 PRO A 131      59.386  23.022  36.079  1.00  0.00           H  
ATOM   2059  HG2 PRO A 131      60.515  23.644  34.026  1.00  0.00           H  
ATOM   2060  HG3 PRO A 131      61.667  22.319  34.214  1.00  0.00           H  
ATOM   2061  N   ILE A 132      57.802  20.787  37.029  1.00135.34           N  
ATOM   2062  CA  ILE A 132      56.936  20.414  38.136  1.00135.34           C  
ATOM   2063  C   ILE A 132      56.787  18.921  38.328  1.00135.34           C  
ATOM   2064  O   ILE A 132      56.716  18.533  39.482  1.00135.34           O  
ATOM   2065  CB  ILE A 132      55.574  21.121  38.133  1.00135.34           C  
ATOM   2066  CG1 ILE A 132      55.818  22.571  38.612  1.00135.34           C  
ATOM   2067  CG2 ILE A 132      54.438  20.429  38.911  1.00135.34           C  
ATOM   2068  CD1 ILE A 132      56.086  22.781  40.094  1.00135.34           C  
ATOM   2069  H   ILE A 132      57.385  21.187  36.199  1.00  0.00           H  
ATOM   2070  HA  ILE A 132      57.453  20.734  39.039  1.00  0.00           H  
ATOM   2071  HB  ILE A 132      55.248  21.164  37.097  1.00  0.00           H  
ATOM   2072 HG13 ILE A 132      54.997  23.232  38.376  1.00  0.00           H  
ATOM   2073 HG12 ILE A 132      56.691  22.985  38.106  1.00  0.00           H  
ATOM   2074 HG21 ILE A 132      53.560  21.069  38.936  1.00  0.00           H  
ATOM   2075 HG22 ILE A 132      54.120  19.516  38.411  1.00  0.00           H  
ATOM   2076 HG23 ILE A 132      54.734  20.185  39.931  1.00  0.00           H  
ATOM   2077 HD11 ILE A 132      56.373  23.816  40.275  1.00  0.00           H  
ATOM   2078 HD12 ILE A 132      55.197  22.579  40.689  1.00  0.00           H  
ATOM   2079 HD13 ILE A 132      56.892  22.164  40.487  1.00  0.00           H  
ATOM   2080  N   HIS A 133      56.813  18.113  37.259  1.00116.43           N  
ATOM   2081  CA  HIS A 133      56.821  16.671  37.413  1.00116.43           C  
ATOM   2082  C   HIS A 133      58.083  16.272  38.155  1.00116.43           C  
ATOM   2083  O   HIS A 133      57.893  15.765  39.243  1.00116.43           O  
ATOM   2084  ND1 HIS A 133      55.612  13.580  36.542  1.00116.43           N  
ATOM   2085  CG  HIS A 133      56.724  14.388  36.431  1.00116.43           C  
ATOM   2086  CB  HIS A 133      56.654  15.854  36.124  1.00116.43           C  
ATOM   2087  NE2 HIS A 133      57.357  12.355  37.188  1.00116.43           N  
ATOM   2088  CD2 HIS A 133      57.799  13.608  36.787  1.00116.43           C  
ATOM   2089  CE1 HIS A 133      56.051  12.419  37.024  1.00116.43           C  
ATOM   2090  H   HIS A 133      56.867  18.483  36.320  1.00  0.00           H  
ATOM   2091  HA  HIS A 133      55.966  16.416  38.044  1.00  0.00           H  
ATOM   2092  HD1 HIS A 133      54.646  13.867  36.466  1.00  0.00           H  
ATOM   2093  HB3 HIS A 133      57.430  16.107  35.411  1.00  0.00           H  
ATOM   2094  HB2 HIS A 133      55.686  16.026  35.662  1.00  0.00           H  
ATOM   2095  HD2 HIS A 133      58.847  13.860  36.800  1.00  0.00           H  
ATOM   2096  HE1 HIS A 133      55.413  11.669  37.443  1.00  0.00           H  
ATOM   2097  N   THR A 134      59.280  16.495  37.575  1.00 51.51           N  
ATOM   2098  CA  THR A 134      60.586  16.146  38.158  1.00 51.51           C  
ATOM   2099  C   THR A 134      60.833  16.765  39.523  1.00 51.51           C  
ATOM   2100  O   THR A 134      61.299  16.067  40.420  1.00 51.51           O  
ATOM   2101  CB  THR A 134      61.778  16.511  37.286  1.00 51.51           C  
ATOM   2102  OG1 THR A 134      61.868  17.896  37.027  1.00 51.51           O  
ATOM   2103  CG2 THR A 134      61.747  15.721  35.994  1.00 51.51           C  
ATOM   2104  H   THR A 134      59.307  16.937  36.664  1.00  0.00           H  
ATOM   2105  HA  THR A 134      60.725  15.080  38.228  1.00  0.00           H  
ATOM   2106  HB  THR A 134      62.697  16.231  37.799  1.00  0.00           H  
ATOM   2107  HG1 THR A 134      61.190  18.133  36.389  1.00  0.00           H  
ATOM   2108 HG21 THR A 134      62.723  15.830  35.528  1.00  0.00           H  
ATOM   2109 HG22 THR A 134      61.593  14.654  36.161  1.00  0.00           H  
ATOM   2110 HG23 THR A 134      60.964  16.075  35.323  1.00  0.00           H  
ATOM   2111  N   GLU A 135      60.482  18.046  39.681  1.00 86.74           N  
ATOM   2112  CA  GLU A 135      60.570  18.699  40.967  1.00 86.74           C  
ATOM   2113  C   GLU A 135      59.642  18.032  41.954  1.00 86.74           C  
ATOM   2114  O   GLU A 135      60.135  17.863  43.052  1.00 86.74           O  
ATOM   2115  CB  GLU A 135      60.312  20.202  40.907  1.00 86.74           C  
ATOM   2116  CG  GLU A 135      60.478  20.898  42.268  1.00 86.74           C  
ATOM   2117  CD  GLU A 135      60.254  22.400  42.194  1.00 86.74           C  
ATOM   2118  OE1 GLU A 135      59.903  22.894  41.099  1.00 86.74           O  
ATOM   2119  OE2 GLU A 135      60.428  23.036  43.254  1.00 86.74           O1-
ATOM   2120  H   GLU A 135      60.121  18.594  38.909  1.00  0.00           H  
ATOM   2121  HA  GLU A 135      61.594  18.571  41.324  1.00  0.00           H  
ATOM   2122  HB3 GLU A 135      59.298  20.383  40.548  1.00  0.00           H  
ATOM   2123  HB2 GLU A 135      61.003  20.652  40.194  1.00  0.00           H  
ATOM   2124  HG3 GLU A 135      61.478  20.712  42.662  1.00  0.00           H  
ATOM   2125  HG2 GLU A 135      59.764  20.515  42.996  1.00  0.00           H  
ATOM   2126  N   ALA A 136      58.421  17.644  41.519  1.00 72.53           N  
ATOM   2127  CA  ALA A 136      57.451  16.801  42.219  1.00 72.53           C  
ATOM   2128  C   ALA A 136      57.822  15.324  42.322  1.00 72.53           C  
ATOM   2129  O   ALA A 136      57.288  14.679  43.204  1.00 72.53           O  
ATOM   2130  CB  ALA A 136      56.012  16.991  41.726  1.00 72.53           C  
ATOM   2131  H   ALA A 136      58.151  17.883  40.574  1.00  0.00           H  
ATOM   2132  HA  ALA A 136      57.441  17.127  43.231  1.00  0.00           H  
ATOM   2133  HB1 ALA A 136      55.297  16.508  42.389  1.00  0.00           H  
ATOM   2134  HB2 ALA A 136      55.736  18.045  41.722  1.00  0.00           H  
ATOM   2135  HB3 ALA A 136      55.870  16.586  40.728  1.00  0.00           H  
ATOM   2136  N   VAL A 137      58.816  14.830  41.578  1.00106.86           N  
ATOM   2137  CA  VAL A 137      59.382  13.492  41.740  1.00106.86           C  
ATOM   2138  C   VAL A 137      60.147  13.351  43.031  1.00106.86           C  
ATOM   2139  O   VAL A 137      59.905  12.414  43.787  1.00106.86           O  
ATOM   2140  CB  VAL A 137      60.304  13.057  40.574  1.00106.86           C  
ATOM   2141  CG1 VAL A 137      61.026  11.708  40.703  1.00106.86           C  
ATOM   2142  CG2 VAL A 137      59.521  13.067  39.288  1.00106.86           C  
ATOM   2143  H   VAL A 137      59.247  15.417  40.877  1.00  0.00           H  
ATOM   2144  HA  VAL A 137      58.635  12.738  41.813  1.00  0.00           H  
ATOM   2145  HB  VAL A 137      61.119  13.762  40.469  1.00  0.00           H  
ATOM   2146 HG11 VAL A 137      62.095  11.846  40.544  1.00  0.00           H  
ATOM   2147 HG12 VAL A 137      60.909  11.243  41.667  1.00  0.00           H  
ATOM   2148 HG13 VAL A 137      60.740  10.980  39.950  1.00  0.00           H  
ATOM   2149 HG21 VAL A 137      60.033  12.581  38.457  1.00  0.00           H  
ATOM   2150 HG22 VAL A 137      58.525  12.684  39.421  1.00  0.00           H  
ATOM   2151 HG23 VAL A 137      59.306  14.054  39.003  1.00  0.00           H  
ATOM   2152  N   THR A 138      61.106  14.252  43.205  1.00258.17           N  
ATOM   2153  CA  THR A 138      62.228  14.001  44.073  1.00258.17           C  
ATOM   2154  C   THR A 138      62.757  15.325  44.614  1.00258.17           C  
ATOM   2155  O   THR A 138      62.377  16.404  44.158  1.00258.17           O  
ATOM   2156  CB  THR A 138      63.304  13.296  43.218  1.00258.17           C  
ATOM   2157  OG1 THR A 138      62.895  11.971  42.994  1.00258.17           O  
ATOM   2158  CG2 THR A 138      64.720  13.166  43.751  1.00258.17           C  
ATOM   2159  H   THR A 138      61.202  15.028  42.563  1.00  0.00           H  
ATOM   2160  HA  THR A 138      61.946  13.369  44.913  1.00  0.00           H  
ATOM   2161  HB  THR A 138      63.366  13.789  42.246  1.00  0.00           H  
ATOM   2162  HG1 THR A 138      62.032  11.991  42.574  1.00  0.00           H  
ATOM   2163 HG21 THR A 138      65.344  12.719  42.984  1.00  0.00           H  
ATOM   2164 HG22 THR A 138      65.195  14.114  43.992  1.00  0.00           H  
ATOM   2165 HG23 THR A 138      64.783  12.514  44.590  1.00  0.00           H  
ATOM   2166  N   GLY A 139      63.624  15.208  45.618  1.00 83.29           N  
ATOM   2167  CA  GLY A 139      64.256  16.334  46.253  1.00 83.29           C  
ATOM   2168  C   GLY A 139      63.207  16.962  47.155  1.00 83.29           C  
ATOM   2169  O   GLY A 139      62.682  16.293  48.045  1.00 83.29           O  
ATOM   2170  H   GLY A 139      63.872  14.292  45.959  1.00  0.00           H  
ATOM   2171  HA3 GLY A 139      64.617  17.029  45.495  1.00  0.00           H  
ATOM   2172  HA2 GLY A 139      65.121  15.988  46.815  1.00  0.00           H  
ATOM   2173  N   VAL A 140      62.907  18.242  46.890  1.00127.43           N  
ATOM   2174  CA  VAL A 140      62.038  19.115  47.681  1.00127.43           C  
ATOM   2175  C   VAL A 140      60.681  18.505  48.004  1.00127.43           C  
ATOM   2176  O   VAL A 140      60.076  18.858  49.006  1.00127.43           O  
ATOM   2177  CB  VAL A 140      61.749  20.438  46.928  1.00127.43           C  
ATOM   2178  CG1 VAL A 140      63.032  21.214  46.625  1.00127.43           C  
ATOM   2179  CG2 VAL A 140      60.904  20.289  45.651  1.00127.43           C  
ATOM   2180  H   VAL A 140      63.361  18.691  46.109  1.00  0.00           H  
ATOM   2181  HA  VAL A 140      62.529  19.333  48.630  1.00  0.00           H  
ATOM   2182  HB  VAL A 140      61.184  21.081  47.607  1.00  0.00           H  
ATOM   2183 HG11 VAL A 140      62.806  22.210  46.243  1.00  0.00           H  
ATOM   2184 HG12 VAL A 140      63.631  21.340  47.522  1.00  0.00           H  
ATOM   2185 HG13 VAL A 140      63.643  20.709  45.877  1.00  0.00           H  
ATOM   2186 HG21 VAL A 140      60.950  21.201  45.061  1.00  0.00           H  
ATOM   2187 HG22 VAL A 140      61.241  19.466  45.019  1.00  0.00           H  
ATOM   2188 HG23 VAL A 140      59.856  20.146  45.896  1.00  0.00           H  
ATOM   2189  N   VAL A 141      60.227  17.618  47.130  1.00189.82           N  
ATOM   2190  CA  VAL A 141      58.936  17.016  47.222  1.00189.82           C  
ATOM   2191  C   VAL A 141      58.964  15.693  47.993  1.00189.82           C  
ATOM   2192  O   VAL A 141      59.200  14.635  47.444  1.00189.82           O  
ATOM   2193  CB  VAL A 141      58.391  16.857  45.815  1.00189.82           C  
ATOM   2194  CG1 VAL A 141      58.007  18.257  45.268  1.00189.82           C  
ATOM   2195  CG2 VAL A 141      59.309  15.895  45.040  1.00189.82           C  
ATOM   2196  H   VAL A 141      60.787  17.367  46.328  1.00  0.00           H  
ATOM   2197  HA  VAL A 141      58.287  17.700  47.743  1.00  0.00           H  
ATOM   2198  HB  VAL A 141      57.427  16.396  45.856  1.00  0.00           H  
ATOM   2199 HG11 VAL A 141      57.020  18.275  44.808  1.00  0.00           H  
ATOM   2200 HG12 VAL A 141      57.876  18.972  46.074  1.00  0.00           H  
ATOM   2201 HG13 VAL A 141      58.724  18.724  44.615  1.00  0.00           H  
ATOM   2202 HG21 VAL A 141      59.398  16.065  44.009  1.00  0.00           H  
ATOM   2203 HG22 VAL A 141      60.317  15.870  45.427  1.00  0.00           H  
ATOM   2204 HG23 VAL A 141      58.951  14.872  45.102  1.00  0.00           H  
ATOM   2205  N   GLY A 142      58.633  15.752  49.273  1.00 86.34           N  
ATOM   2206  CA  GLY A 142      58.208  14.602  50.053  1.00 86.34           C  
ATOM   2207  C   GLY A 142      56.724  14.850  50.263  1.00 86.34           C  
ATOM   2208  O   GLY A 142      56.307  15.195  51.365  1.00 86.34           O  
ATOM   2209  H   GLY A 142      58.549  16.652  49.736  1.00  0.00           H  
ATOM   2210  HA3 GLY A 142      58.735  14.590  51.008  1.00  0.00           H  
ATOM   2211  HA2 GLY A 142      58.374  13.639  49.566  1.00  0.00           H  
ATOM   2212  N   ARG A 143      55.948  14.767  49.179  1.00206.82           N  
ATOM   2213  CA  ARG A 143      54.570  15.212  49.137  1.00206.82           C  
ATOM   2214  C   ARG A 143      53.685  14.134  48.553  1.00206.82           C  
ATOM   2215  O   ARG A 143      54.084  13.189  47.874  1.00206.82           O  
ATOM   2216  CB  ARG A 143      54.350  16.556  48.385  1.00206.82           C  
ATOM   2217  CG  ARG A 143      55.624  17.342  48.107  1.00206.82           C  
ATOM   2218  CD  ARG A 143      56.170  18.042  49.338  1.00206.82           C  
ATOM   2219  NE  ARG A 143      55.719  19.422  49.383  1.00206.82           N  
ATOM   2220  CZ  ARG A 143      56.424  20.440  48.879  1.00206.82           C  
ATOM   2221  NH1 ARG A 143      57.639  20.263  48.345  1.00206.82           N  
ATOM   2222  NH2 ARG A 143      55.900  21.666  48.922  1.00206.82           N1+
ATOM   2223  H   ARG A 143      56.345  14.468  48.297  1.00  0.00           H  
ATOM   2224  HA  ARG A 143      54.217  15.369  50.159  1.00  0.00           H  
ATOM   2225  HB3 ARG A 143      53.650  17.175  48.948  1.00  0.00           H  
ATOM   2226  HB2 ARG A 143      53.840  16.382  47.440  1.00  0.00           H  
ATOM   2227  HG3 ARG A 143      55.380  18.096  47.357  1.00  0.00           H  
ATOM   2228  HG2 ARG A 143      56.363  16.707  47.650  1.00  0.00           H  
ATOM   2229  HD3 ARG A 143      57.235  17.967  49.463  1.00  0.00           H  
ATOM   2230  HD2 ARG A 143      55.754  17.547  50.201  1.00  0.00           H  
ATOM   2231  HE  ARG A 143      54.809  19.610  49.792  1.00  0.00           H  
ATOM   2232 HH12 ARG A 143      58.146  21.042  47.953  1.00  0.00           H  
ATOM   2233 HH11 ARG A 143      58.105  19.369  48.427  1.00  0.00           H  
ATOM   2234 HH22 ARG A 143      56.401  22.459  48.549  1.00  0.00           H  
ATOM   2235 HH21 ARG A 143      55.000  21.804  49.364  1.00  0.00           H  
ATOM   2236  N   ALA A 144      52.393  14.249  48.872  1.00102.07           N  
ATOM   2237  CA  ALA A 144      51.397  13.315  48.356  1.00102.07           C  
ATOM   2238  C   ALA A 144      50.941  13.692  46.937  1.00102.07           C  
ATOM   2239  O   ALA A 144      50.357  12.855  46.257  1.00102.07           O  
ATOM   2240  CB  ALA A 144      50.225  13.240  49.320  1.00102.07           C  
ATOM   2241  H   ALA A 144      52.074  14.976  49.494  1.00  0.00           H  
ATOM   2242  HA  ALA A 144      51.817  12.310  48.324  1.00  0.00           H  
ATOM   2243  HB1 ALA A 144      49.620  14.148  49.313  1.00  0.00           H  
ATOM   2244  HB2 ALA A 144      49.611  12.395  49.017  1.00  0.00           H  
ATOM   2245  HB3 ALA A 144      50.553  13.045  50.342  1.00  0.00           H  
ATOM   2246  N   GLU A 145      51.223  14.936  46.518  1.00159.68           N  
ATOM   2247  CA  GLU A 145      50.846  15.523  45.233  1.00159.68           C  
ATOM   2248  C   GLU A 145      51.314  14.700  44.024  1.00159.68           C  
ATOM   2249  O   GLU A 145      50.497  14.422  43.153  1.00159.68           O  
ATOM   2250  CB  GLU A 145      51.366  16.976  45.148  1.00159.68           C  
ATOM   2251  CG  GLU A 145      50.860  17.921  46.263  1.00159.68           C  
ATOM   2252  CD  GLU A 145      49.340  18.103  46.277  1.00159.68           C  
ATOM   2253  OE1 GLU A 145      48.758  18.238  45.179  1.00159.68           O  
ATOM   2254  OE2 GLU A 145      48.766  18.093  47.388  1.00159.68           O1-
ATOM   2255  H   GLU A 145      51.672  15.555  47.171  1.00  0.00           H  
ATOM   2256  HA  GLU A 145      49.755  15.534  45.196  1.00  0.00           H  
ATOM   2257  HB3 GLU A 145      51.095  17.396  44.177  1.00  0.00           H  
ATOM   2258  HB2 GLU A 145      52.457  16.975  45.161  1.00  0.00           H  
ATOM   2259  HG3 GLU A 145      51.304  18.908  46.127  1.00  0.00           H  
ATOM   2260  HG2 GLU A 145      51.189  17.576  47.243  1.00  0.00           H  
ATOM   2261  N   LEU A 146      52.589  14.277  44.002  1.00116.50           N  
ATOM   2262  CA  LEU A 146      53.092  13.410  42.973  1.00116.50           C  
ATOM   2263  C   LEU A 146      52.502  12.034  43.157  1.00116.50           C  
ATOM   2264  O   LEU A 146      51.902  11.643  42.187  1.00116.50           O  
ATOM   2265  CB  LEU A 146      54.579  13.390  42.785  1.00116.50           C  
ATOM   2266  CG  LEU A 146      54.957  12.672  41.500  1.00116.50           C  
ATOM   2267  CD1 LEU A 146      54.786  13.562  40.273  1.00116.50           C  
ATOM   2268  CD2 LEU A 146      56.323  12.088  41.555  1.00116.50           C  
ATOM   2269  H   LEU A 146      53.191  14.542  44.766  1.00  0.00           H  
ATOM   2270  HA  LEU A 146      52.717  13.816  42.029  1.00  0.00           H  
ATOM   2271  HB3 LEU A 146      55.009  12.917  43.641  1.00  0.00           H  
ATOM   2272  HB2 LEU A 146      54.929  14.406  42.693  1.00  0.00           H  
ATOM   2273  HG  LEU A 146      54.314  11.814  41.371  1.00  0.00           H  
ATOM   2274 HD11 LEU A 146      55.456  13.303  39.457  1.00  0.00           H  
ATOM   2275 HD12 LEU A 146      53.773  13.453  39.893  1.00  0.00           H  
ATOM   2276 HD13 LEU A 146      54.965  14.606  40.498  1.00  0.00           H  
ATOM   2277 HD21 LEU A 146      56.210  11.031  41.447  1.00  0.00           H  
ATOM   2278 HD22 LEU A 146      56.925  12.458  40.738  1.00  0.00           H  
ATOM   2279 HD23 LEU A 146      56.808  12.253  42.498  1.00  0.00           H  
ATOM   2280  N   LEU A 147      52.495  11.401  44.345  1.00108.79           N  
ATOM   2281  CA  LEU A 147      51.830  10.094  44.512  1.00108.79           C  
ATOM   2282  C   LEU A 147      50.444  10.045  43.892  1.00108.79           C  
ATOM   2283  O   LEU A 147      50.188   9.214  43.030  1.00108.79           O  
ATOM   2284  CB  LEU A 147      51.675   9.650  45.974  1.00108.79           C  
ATOM   2285  CG  LEU A 147      52.879   9.806  46.891  1.00108.79           C  
ATOM   2286  CD1 LEU A 147      52.700   8.989  48.172  1.00108.79           C  
ATOM   2287  CD2 LEU A 147      54.190   9.462  46.247  1.00108.79           C  
ATOM   2288  H   LEU A 147      52.947  11.802  45.154  1.00  0.00           H  
ATOM   2289  HA  LEU A 147      52.424   9.357  43.986  1.00  0.00           H  
ATOM   2290  HB3 LEU A 147      51.415   8.591  45.945  1.00  0.00           H  
ATOM   2291  HB2 LEU A 147      50.832  10.145  46.460  1.00  0.00           H  
ATOM   2292  HG  LEU A 147      52.917  10.860  47.167  1.00  0.00           H  
ATOM   2293 HD11 LEU A 147      53.077   9.542  49.030  1.00  0.00           H  
ATOM   2294 HD12 LEU A 147      51.649   8.763  48.341  1.00  0.00           H  
ATOM   2295 HD13 LEU A 147      53.198   8.023  48.152  1.00  0.00           H  
ATOM   2296 HD21 LEU A 147      54.915  10.153  46.669  1.00  0.00           H  
ATOM   2297 HD22 LEU A 147      54.478   8.457  46.516  1.00  0.00           H  
ATOM   2298 HD23 LEU A 147      54.207   9.534  45.169  1.00  0.00           H  
ATOM   2299  N   SER A 148      49.612  11.023  44.299  1.00154.73           N  
ATOM   2300  CA  SER A 148      48.271  11.281  43.800  1.00154.73           C  
ATOM   2301  C   SER A 148      48.192  11.548  42.296  1.00154.73           C  
ATOM   2302  O   SER A 148      47.302  11.000  41.647  1.00154.73           O  
ATOM   2303  CB  SER A 148      47.541  12.370  44.614  1.00154.73           C  
ATOM   2304  OG  SER A 148      46.837  11.819  45.721  1.00154.73           O  
ATOM   2305  H   SER A 148      49.943  11.670  45.016  1.00  0.00           H  
ATOM   2306  HA  SER A 148      47.732  10.366  43.951  1.00  0.00           H  
ATOM   2307  HB3 SER A 148      46.792  12.854  43.985  1.00  0.00           H  
ATOM   2308  HB2 SER A 148      48.216  13.163  44.934  1.00  0.00           H  
ATOM   2309  HG  SER A 148      46.183  11.198  45.378  1.00  0.00           H  
ATOM   2310  N   SER A 149      49.131  12.334  41.752  1.00147.57           N  
ATOM   2311  CA  SER A 149      49.190  12.648  40.340  1.00147.57           C  
ATOM   2312  C   SER A 149      49.315  11.393  39.510  1.00147.57           C  
ATOM   2313  O   SER A 149      48.678  11.270  38.483  1.00147.57           O  
ATOM   2314  CB  SER A 149      50.299  13.639  39.996  1.00147.57           C  
ATOM   2315  OG  SER A 149      50.135  13.958  38.641  1.00147.57           O  
ATOM   2316  H   SER A 149      49.838  12.755  42.343  1.00  0.00           H  
ATOM   2317  HA  SER A 149      48.253  13.099  40.087  1.00  0.00           H  
ATOM   2318  HB3 SER A 149      51.291  13.214  40.152  1.00  0.00           H  
ATOM   2319  HB2 SER A 149      50.236  14.557  40.575  1.00  0.00           H  
ATOM   2320  HG  SER A 149      50.909  14.452  38.357  1.00  0.00           H  
ATOM   2321  N   ILE A 150      50.073  10.458  40.042  1.00177.44           N  
ATOM   2322  CA  ILE A 150      50.497   9.293  39.343  1.00177.44           C  
ATOM   2323  C   ILE A 150      49.396   8.264  39.201  1.00177.44           C  
ATOM   2324  O   ILE A 150      49.255   7.707  38.117  1.00177.44           O  
ATOM   2325  CB  ILE A 150      51.688   8.723  40.088  1.00177.44           C  
ATOM   2326  CG1 ILE A 150      52.826   9.789  40.198  1.00177.44           C  
ATOM   2327  CG2 ILE A 150      52.019   7.296  39.703  1.00177.44           C  
ATOM   2328  CD1 ILE A 150      53.552  10.427  39.047  1.00177.44           C  
ATOM   2329  H   ILE A 150      50.521  10.628  40.933  1.00  0.00           H  
ATOM   2330  HA  ILE A 150      50.765   9.591  38.346  1.00  0.00           H  
ATOM   2331  HB  ILE A 150      51.359   8.598  41.110  1.00  0.00           H  
ATOM   2332 HG13 ILE A 150      53.468   9.734  41.062  1.00  0.00           H  
ATOM   2333 HG12 ILE A 150      52.334  10.708  40.343  1.00  0.00           H  
ATOM   2334 HG21 ILE A 150      52.750   6.921  40.395  1.00  0.00           H  
ATOM   2335 HG22 ILE A 150      51.191   6.604  39.845  1.00  0.00           H  
ATOM   2336 HG23 ILE A 150      52.337   7.229  38.678  1.00  0.00           H  
ATOM   2337 HD11 ILE A 150      54.370  11.020  39.420  1.00  0.00           H  
ATOM   2338 HD12 ILE A 150      53.991   9.714  38.371  1.00  0.00           H  
ATOM   2339 HD13 ILE A 150      52.939  11.159  38.515  1.00  0.00           H  
ATOM   2340  N   PHE A 151      48.640   8.024  40.273  1.00184.02           N  
ATOM   2341  CA  PHE A 151      47.499   7.136  40.152  1.00184.02           C  
ATOM   2342  C   PHE A 151      46.288   7.772  39.514  1.00184.02           C  
ATOM   2343  O   PHE A 151      45.509   7.036  38.923  1.00184.02           O  
ATOM   2344  CB  PHE A 151      47.110   6.551  41.474  1.00184.02           C  
ATOM   2345  CG  PHE A 151      47.951   5.361  41.823  1.00184.02           C  
ATOM   2346  CD1 PHE A 151      47.634   4.153  41.188  1.00184.02           C  
ATOM   2347  CD2 PHE A 151      49.122   5.436  42.595  1.00184.02           C  
ATOM   2348  CE1 PHE A 151      48.398   3.024  41.418  1.00184.02           C  
ATOM   2349  CE2 PHE A 151      49.796   4.270  42.888  1.00184.02           C  
ATOM   2350  CZ  PHE A 151      49.458   3.071  42.297  1.00184.02           C  
ATOM   2351  H   PHE A 151      48.807   8.488  41.156  1.00  0.00           H  
ATOM   2352  HA  PHE A 151      47.767   6.303  39.501  1.00  0.00           H  
ATOM   2353  HB3 PHE A 151      46.085   6.175  41.458  1.00  0.00           H  
ATOM   2354  HB2 PHE A 151      47.132   7.369  42.167  1.00  0.00           H  
ATOM   2355  HD1 PHE A 151      46.817   4.141  40.486  1.00  0.00           H  
ATOM   2356  HD2 PHE A 151      49.476   6.361  43.012  1.00  0.00           H  
ATOM   2357  HE1 PHE A 151      48.187   2.100  40.919  1.00  0.00           H  
ATOM   2358  HE2 PHE A 151      50.557   4.272  43.629  1.00  0.00           H  
ATOM   2359  HZ  PHE A 151      50.020   2.174  42.519  1.00  0.00           H  
ATOM   2360  N   PHE A 152      46.156   9.103  39.584  1.00155.01           N  
ATOM   2361  CA  PHE A 152      45.159   9.784  38.772  1.00155.01           C  
ATOM   2362  C   PHE A 152      45.538   9.715  37.290  1.00155.01           C  
ATOM   2363  O   PHE A 152      44.668   9.686  36.424  1.00155.01           O  
ATOM   2364  CB  PHE A 152      45.029  11.246  39.185  1.00155.01           C  
ATOM   2365  CG  PHE A 152      43.688  11.772  38.765  1.00155.01           C  
ATOM   2366  CD1 PHE A 152      42.558  11.309  39.459  1.00155.01           C  
ATOM   2367  CD2 PHE A 152      43.532  12.457  37.545  1.00155.01           C  
ATOM   2368  CE1 PHE A 152      41.311  11.497  38.907  1.00155.01           C  
ATOM   2369  CE2 PHE A 152      42.263  12.691  37.050  1.00155.01           C  
ATOM   2370  CZ  PHE A 152      41.161  12.197  37.721  1.00155.01           C  
ATOM   2371  H   PHE A 152      46.814   9.671  40.102  1.00  0.00           H  
ATOM   2372  HA  PHE A 152      44.208   9.274  38.933  1.00  0.00           H  
ATOM   2373  HB3 PHE A 152      45.834  11.840  38.754  1.00  0.00           H  
ATOM   2374  HB2 PHE A 152      45.097  11.359  40.260  1.00  0.00           H  
ATOM   2375  HD1 PHE A 152      42.667  10.715  40.353  1.00  0.00           H  
ATOM   2376  HD2 PHE A 152      44.398  12.758  36.973  1.00  0.00           H  
ATOM   2377  HE1 PHE A 152      40.482  10.998  39.351  1.00  0.00           H  
ATOM   2378  HE2 PHE A 152      42.141  13.194  36.105  1.00  0.00           H  
ATOM   2379  HZ  PHE A 152      40.196  12.348  37.271  1.00  0.00           H  
ATOM   2380  N   LEU A 153      46.845   9.647  37.029  1.00114.90           N  
ATOM   2381  CA  LEU A 153      47.368   9.362  35.714  1.00114.90           C  
ATOM   2382  C   LEU A 153      47.104   7.930  35.288  1.00114.90           C  
ATOM   2383  O   LEU A 153      46.806   7.733  34.115  1.00114.90           O  
ATOM   2384  CB  LEU A 153      48.844   9.783  35.630  1.00114.90           C  
ATOM   2385  CG  LEU A 153      48.907  11.306  35.544  1.00114.90           C  
ATOM   2386  CD1 LEU A 153      50.261  11.919  35.928  1.00114.90           C  
ATOM   2387  CD2 LEU A 153      48.291  11.782  34.238  1.00114.90           C  
ATOM   2388  H   LEU A 153      47.519   9.740  37.778  1.00  0.00           H  
ATOM   2389  HA  LEU A 153      46.759   9.948  35.030  1.00  0.00           H  
ATOM   2390  HB3 LEU A 153      49.338   9.344  34.763  1.00  0.00           H  
ATOM   2391  HB2 LEU A 153      49.405   9.443  36.491  1.00  0.00           H  
ATOM   2392  HG  LEU A 153      48.205  11.712  36.266  1.00  0.00           H  
ATOM   2393 HD11 LEU A 153      50.074  12.892  36.373  1.00  0.00           H  
ATOM   2394 HD12 LEU A 153      50.746  11.361  36.721  1.00  0.00           H  
ATOM   2395 HD13 LEU A 153      50.949  12.107  35.115  1.00  0.00           H  
ATOM   2396 HD21 LEU A 153      47.469  12.479  34.393  1.00  0.00           H  
ATOM   2397 HD22 LEU A 153      49.037  12.207  33.589  1.00  0.00           H  
ATOM   2398 HD23 LEU A 153      47.855  10.987  33.648  1.00  0.00           H  
ATOM   2399  N   ALA A 154      47.107   6.990  36.247  1.00 64.29           N  
ATOM   2400  CA  ALA A 154      46.618   5.635  36.039  1.00 64.29           C  
ATOM   2401  C   ALA A 154      45.108   5.603  35.773  1.00 64.29           C  
ATOM   2402  O   ALA A 154      44.689   4.797  34.955  1.00 64.29           O  
ATOM   2403  CB  ALA A 154      46.991   4.726  37.217  1.00 64.29           C  
ATOM   2404  H   ALA A 154      47.381   7.234  37.189  1.00  0.00           H  
ATOM   2405  HA  ALA A 154      47.135   5.240  35.164  1.00  0.00           H  
ATOM   2406  HB1 ALA A 154      46.876   3.678  36.940  1.00  0.00           H  
ATOM   2407  HB2 ALA A 154      48.033   4.866  37.505  1.00  0.00           H  
ATOM   2408  HB3 ALA A 154      46.376   4.890  38.096  1.00  0.00           H  
ATOM   2409  N   ALA A 155      44.324   6.481  36.420  1.00 62.01           N  
ATOM   2410  CA  ALA A 155      42.886   6.605  36.209  1.00 62.01           C  
ATOM   2411  C   ALA A 155      42.541   7.042  34.793  1.00 62.01           C  
ATOM   2412  O   ALA A 155      41.773   6.352  34.125  1.00 62.01           O  
ATOM   2413  CB  ALA A 155      42.286   7.594  37.198  1.00 62.01           C  
ATOM   2414  H   ALA A 155      44.735   7.101  37.105  1.00  0.00           H  
ATOM   2415  HA  ALA A 155      42.428   5.628  36.382  1.00  0.00           H  
ATOM   2416  HB1 ALA A 155      41.284   7.865  36.874  1.00  0.00           H  
ATOM   2417  HB2 ALA A 155      42.270   7.164  38.199  1.00  0.00           H  
ATOM   2418  HB3 ALA A 155      42.819   8.530  37.269  1.00  0.00           H  
ATOM   2419  N   PHE A 156      43.154   8.151  34.351  1.00 74.41           N  
ATOM   2420  CA  PHE A 156      43.029   8.596  32.976  1.00 74.41           C  
ATOM   2421  C   PHE A 156      43.548   7.571  31.979  1.00 74.41           C  
ATOM   2422  O   PHE A 156      42.848   7.300  31.011  1.00 74.41           O  
ATOM   2423  CB  PHE A 156      43.705   9.941  32.746  1.00 74.41           C  
ATOM   2424  CG  PHE A 156      43.842  10.274  31.273  1.00 74.41           C  
ATOM   2425  CD1 PHE A 156      42.753  10.833  30.582  1.00 74.41           C  
ATOM   2426  CD2 PHE A 156      45.013   9.921  30.564  1.00 74.41           C  
ATOM   2427  CE1 PHE A 156      42.872  11.098  29.231  1.00 74.41           C  
ATOM   2428  CE2 PHE A 156      45.079  10.167  29.206  1.00 74.41           C  
ATOM   2429  CZ  PHE A 156      44.029  10.776  28.547  1.00 74.41           C  
ATOM   2430  H   PHE A 156      43.768   8.677  34.960  1.00  0.00           H  
ATOM   2431  HA  PHE A 156      41.965   8.732  32.773  1.00  0.00           H  
ATOM   2432  HB3 PHE A 156      44.690   9.966  33.218  1.00  0.00           H  
ATOM   2433  HB2 PHE A 156      43.103  10.712  33.225  1.00  0.00           H  
ATOM   2434  HD1 PHE A 156      41.837  11.078  31.101  1.00  0.00           H  
ATOM   2435  HD2 PHE A 156      45.840   9.439  31.063  1.00  0.00           H  
ATOM   2436  HE1 PHE A 156      42.054  11.548  28.708  1.00  0.00           H  
ATOM   2437  HE2 PHE A 156      45.916   9.836  28.627  1.00  0.00           H  
ATOM   2438  HZ  PHE A 156      44.104  10.955  27.489  1.00  0.00           H  
ATOM   2439  N   LEU A 157      44.765   7.052  32.217  1.00174.24           N  
ATOM   2440  CA  LEU A 157      45.362   6.026  31.374  1.00174.24           C  
ATOM   2441  C   LEU A 157      44.404   4.862  31.200  1.00174.24           C  
ATOM   2442  O   LEU A 157      44.173   4.448  30.074  1.00174.24           O  
ATOM   2443  CB  LEU A 157      46.668   5.466  31.969  1.00174.24           C  
ATOM   2444  CG  LEU A 157      47.055   4.068  31.394  1.00174.24           C  
ATOM   2445  CD1 LEU A 157      47.453   4.133  29.953  1.00174.24           C  
ATOM   2446  CD2 LEU A 157      48.065   3.356  32.219  1.00174.24           C  
ATOM   2447  H   LEU A 157      45.304   7.348  33.021  1.00  0.00           H  
ATOM   2448  HA  LEU A 157      45.566   6.463  30.395  1.00  0.00           H  
ATOM   2449  HB3 LEU A 157      46.516   5.362  33.040  1.00  0.00           H  
ATOM   2450  HB2 LEU A 157      47.483   6.182  31.849  1.00  0.00           H  
ATOM   2451  HG  LEU A 157      46.256   3.335  31.456  1.00  0.00           H  
ATOM   2452 HD11 LEU A 157      48.009   3.257  29.635  1.00  0.00           H  
ATOM   2453 HD12 LEU A 157      46.611   4.287  29.286  1.00  0.00           H  
ATOM   2454 HD13 LEU A 157      48.104   4.974  29.880  1.00  0.00           H  
ATOM   2455 HD21 LEU A 157      47.819   2.293  32.265  1.00  0.00           H  
ATOM   2456 HD22 LEU A 157      49.074   3.419  31.838  1.00  0.00           H  
ATOM   2457 HD23 LEU A 157      47.988   3.758  33.222  1.00  0.00           H  
ATOM   2458  N   SER A 158      43.950   4.295  32.325  1.00 48.30           N  
ATOM   2459  CA  SER A 158      43.106   3.118  32.313  1.00 48.30           C  
ATOM   2460  C   SER A 158      41.847   3.416  31.513  1.00 48.30           C  
ATOM   2461  O   SER A 158      41.557   2.660  30.602  1.00 48.30           O  
ATOM   2462  CB  SER A 158      42.779   2.658  33.733  1.00 48.30           C  
ATOM   2463  OG  SER A 158      43.928   2.093  34.323  1.00 48.30           O  
ATOM   2464  H   SER A 158      44.212   4.663  33.232  1.00  0.00           H  
ATOM   2465  HA  SER A 158      43.645   2.315  31.804  1.00  0.00           H  
ATOM   2466  HB3 SER A 158      42.005   1.896  33.720  1.00  0.00           H  
ATOM   2467  HB2 SER A 158      42.410   3.486  34.340  1.00  0.00           H  
ATOM   2468  HG  SER A 158      44.517   2.813  34.566  1.00  0.00           H  
ATOM   2469  N   TYR A 159      41.234   4.588  31.731  1.00159.45           N  
ATOM   2470  CA  TYR A 159      40.112   5.061  30.933  1.00159.45           C  
ATOM   2471  C   TYR A 159      40.355   5.062  29.418  1.00159.45           C  
ATOM   2472  O   TYR A 159      39.498   4.594  28.678  1.00159.45           O  
ATOM   2473  CB  TYR A 159      39.674   6.451  31.409  1.00159.45           C  
ATOM   2474  CG  TYR A 159      38.377   6.875  30.764  1.00159.45           C  
ATOM   2475  CD1 TYR A 159      37.151   6.332  31.197  1.00159.45           C  
ATOM   2476  CD2 TYR A 159      38.396   7.744  29.657  1.00159.45           C  
ATOM   2477  CE1 TYR A 159      35.950   6.698  30.590  1.00159.45           C  
ATOM   2478  CE2 TYR A 159      37.195   8.060  28.999  1.00159.45           C  
ATOM   2479  CZ  TYR A 159      35.976   7.550  29.479  1.00159.45           C  
ATOM   2480  OH  TYR A 159      34.814   7.846  28.845  1.00159.45           O  
ATOM   2481  H   TYR A 159      41.561   5.204  32.464  1.00  0.00           H  
ATOM   2482  HA  TYR A 159      39.295   4.357  31.088  1.00  0.00           H  
ATOM   2483  HB3 TYR A 159      40.430   7.200  31.185  1.00  0.00           H  
ATOM   2484  HB2 TYR A 159      39.568   6.482  32.490  1.00  0.00           H  
ATOM   2485  HD1 TYR A 159      37.078   5.586  31.952  1.00  0.00           H  
ATOM   2486  HD2 TYR A 159      39.328   8.154  29.297  1.00  0.00           H  
ATOM   2487  HE1 TYR A 159      35.015   6.283  30.936  1.00  0.00           H  
ATOM   2488  HE2 TYR A 159      37.211   8.705  28.133  1.00  0.00           H  
ATOM   2489  HH  TYR A 159      34.896   8.492  28.140  1.00  0.00           H  
ATOM   2490  N   THR A 160      41.517   5.549  28.977  1.00129.59           N  
ATOM   2491  CA  THR A 160      41.864   5.568  27.560  1.00129.59           C  
ATOM   2492  C   THR A 160      42.081   4.168  26.983  1.00129.59           C  
ATOM   2493  O   THR A 160      41.626   3.919  25.870  1.00129.59           O  
ATOM   2494  CB  THR A 160      43.146   6.365  27.306  1.00129.59           C  
ATOM   2495  OG1 THR A 160      44.320   5.731  27.766  1.00129.59           O  
ATOM   2496  CG2 THR A 160      43.037   7.797  27.817  1.00129.59           C  
ATOM   2497  H   THR A 160      42.191   5.932  29.628  1.00  0.00           H  
ATOM   2498  HA  THR A 160      41.049   6.046  27.011  1.00  0.00           H  
ATOM   2499  HB  THR A 160      43.309   6.404  26.235  1.00  0.00           H  
ATOM   2500  HG1 THR A 160      44.205   5.494  28.694  1.00  0.00           H  
ATOM   2501 HG21 THR A 160      44.027   8.186  28.015  1.00  0.00           H  
ATOM   2502 HG22 THR A 160      42.549   8.433  27.080  1.00  0.00           H  
ATOM   2503 HG23 THR A 160      42.459   7.906  28.727  1.00  0.00           H  
ATOM   2504  N   ARG A 161      42.721   3.277  27.760  1.00105.85           N  
ATOM   2505  CA  ARG A 161      42.902   1.881  27.393  1.00105.85           C  
ATOM   2506  C   ARG A 161      41.557   1.171  27.268  1.00105.85           C  
ATOM   2507  O   ARG A 161      41.414   0.335  26.390  1.00105.85           O  
ATOM   2508  CB  ARG A 161      43.757   1.146  28.433  1.00105.85           C  
ATOM   2509  CG  ARG A 161      45.199   1.645  28.526  1.00105.85           C  
ATOM   2510  CD  ARG A 161      45.998   0.870  29.577  1.00105.85           C  
ATOM   2511  NE  ARG A 161      46.275  -0.496  29.122  1.00105.85           N  
ATOM   2512  CZ  ARG A 161      46.942  -1.420  29.829  1.00105.85           C  
ATOM   2513  NH1 ARG A 161      47.439  -1.136  31.041  1.00105.85           N  
ATOM   2514  NH2 ARG A 161      47.117  -2.642  29.309  1.00105.85           N1+
ATOM   2515  H   ARG A 161      43.061   3.556  28.671  1.00  0.00           H  
ATOM   2516  HA  ARG A 161      43.406   1.842  26.425  1.00  0.00           H  
ATOM   2517  HB3 ARG A 161      43.771   0.080  28.200  1.00  0.00           H  
ATOM   2518  HB2 ARG A 161      43.294   1.233  29.412  1.00  0.00           H  
ATOM   2519  HG3 ARG A 161      45.264   2.713  28.692  1.00  0.00           H  
ATOM   2520  HG2 ARG A 161      45.653   1.476  27.549  1.00  0.00           H  
ATOM   2521  HD3 ARG A 161      45.377   0.745  30.465  1.00  0.00           H  
ATOM   2522  HD2 ARG A 161      46.891   1.395  29.901  1.00  0.00           H  
ATOM   2523  HE  ARG A 161      45.927  -0.739  28.206  1.00  0.00           H  
ATOM   2524 HH12 ARG A 161      47.948  -1.831  31.567  1.00  0.00           H  
ATOM   2525 HH11 ARG A 161      47.301  -0.218  31.439  1.00  0.00           H  
ATOM   2526 HH22 ARG A 161      47.621  -3.350  29.823  1.00  0.00           H  
ATOM   2527 HH21 ARG A 161      46.748  -2.867  28.397  1.00  0.00           H  
ATOM   2528  N   SER A 162      40.602   1.520  28.138  1.00119.45           N  
ATOM   2529  CA  SER A 162      39.267   0.951  28.168  1.00119.45           C  
ATOM   2530  C   SER A 162      38.473   1.248  26.903  1.00119.45           C  
ATOM   2531  O   SER A 162      37.909   0.327  26.316  1.00119.45           O  
ATOM   2532  CB  SER A 162      38.500   1.515  29.364  1.00119.45           C  
ATOM   2533  OG  SER A 162      39.186   1.379  30.583  1.00119.45           O  
ATOM   2534  H   SER A 162      40.807   2.204  28.856  1.00  0.00           H  
ATOM   2535  HA  SER A 162      39.328  -0.129  28.227  1.00  0.00           H  
ATOM   2536  HB3 SER A 162      37.543   1.002  29.420  1.00  0.00           H  
ATOM   2537  HB2 SER A 162      38.288   2.571  29.241  1.00  0.00           H  
ATOM   2538  HG  SER A 162      38.685   1.834  31.263  1.00  0.00           H  
ATOM   2539  N   LYS A 163      38.415   2.532  26.527  1.00256.39           N  
ATOM   2540  CA  LYS A 163      37.630   2.976  25.386  1.00256.39           C  
ATOM   2541  C   LYS A 163      38.373   2.668  24.090  1.00256.39           C  
ATOM   2542  O   LYS A 163      39.509   3.107  23.924  1.00256.39           O  
ATOM   2543  CB  LYS A 163      37.315   4.476  25.502  1.00256.39           C  
ATOM   2544  CG  LYS A 163      36.048   4.792  26.314  1.00256.39           C  
ATOM   2545  CD  LYS A 163      36.137   4.495  27.818  1.00256.39           C  
ATOM   2546  CE  LYS A 163      35.620   3.116  28.244  1.00256.39           C  
ATOM   2547  NZ  LYS A 163      35.738   2.962  29.680  1.00256.39           N  
ATOM   2548  H   LYS A 163      38.913   3.243  27.047  1.00  0.00           H  
ATOM   2549  HA  LYS A 163      36.681   2.434  25.372  1.00  0.00           H  
ATOM   2550  HB3 LYS A 163      37.157   4.892  24.505  1.00  0.00           H  
ATOM   2551  HB2 LYS A 163      38.171   5.018  25.909  1.00  0.00           H  
ATOM   2552  HG3 LYS A 163      35.179   4.297  25.879  1.00  0.00           H  
ATOM   2553  HG2 LYS A 163      35.854   5.860  26.202  1.00  0.00           H  
ATOM   2554  HD3 LYS A 163      35.508   5.226  28.315  1.00  0.00           H  
ATOM   2555  HD2 LYS A 163      37.141   4.677  28.186  1.00  0.00           H  
ATOM   2556  HE3 LYS A 163      36.133   2.300  27.745  1.00  0.00           H  
ATOM   2557  HE2 LYS A 163      34.567   3.040  27.983  1.00  0.00           H  
ATOM   2558  HZ1 LYS A 163      35.209   3.700  30.126  1.00  0.00           H  
ATOM   2559  HZ2 LYS A 163      35.312   2.095  29.975  1.00  0.00           H  
ATOM   2560  N   GLY A 164      37.698   1.930  23.200  1.00 63.94           N  
ATOM   2561  CA  GLY A 164      38.198   1.601  21.872  1.00 63.94           C  
ATOM   2562  C   GLY A 164      38.453   0.097  21.744  1.00 63.94           C  
ATOM   2563  O   GLY A 164      37.950  -0.483  20.783  1.00 63.94           O  
ATOM   2564  H   GLY A 164      36.775   1.593  23.432  1.00  0.00           H  
ATOM   2565  HA3 GLY A 164      39.112   2.141  21.618  1.00  0.00           H  
ATOM   2566  HA2 GLY A 164      37.447   1.908  21.144  1.00  0.00           H  
ATOM   2567  N   PRO A 165      39.191  -0.570  22.657  1.00183.00           N  
ATOM   2568  CA  PRO A 165      39.333  -2.029  22.575  1.00183.00           C  
ATOM   2569  C   PRO A 165      38.068  -2.782  23.001  1.00183.00           C  
ATOM   2570  O   PRO A 165      37.198  -2.220  23.669  1.00183.00           O  
ATOM   2571  CD  PRO A 165      40.176   0.006  23.563  1.00183.00           C  
ATOM   2572  CB  PRO A 165      40.550  -2.352  23.437  1.00183.00           C  
ATOM   2573  CG  PRO A 165      41.273  -1.042  23.631  1.00183.00           C  
ATOM   2574  HA  PRO A 165      39.577  -2.295  21.544  1.00  0.00           H  
ATOM   2575  HD2 PRO A 165      39.710   0.155  24.531  1.00  0.00           H  
ATOM   2576  HD3 PRO A 165      40.591   0.949  23.209  1.00  0.00           H  
ATOM   2577  HB3 PRO A 165      41.197  -3.098  22.975  1.00  0.00           H  
ATOM   2578  HB2 PRO A 165      40.237  -2.759  24.368  1.00  0.00           H  
ATOM   2579  HG2 PRO A 165      41.918  -1.022  24.504  1.00  0.00           H  
ATOM   2580  HG3 PRO A 165      41.918  -0.913  22.769  1.00  0.00           H  
ATOM   2581  N   ASP A 166      38.000  -4.045  22.563  1.00176.47           N  
ATOM   2582  CA  ASP A 166      36.888  -4.939  22.846  1.00176.47           C  
ATOM   2583  C   ASP A 166      37.281  -5.860  23.997  1.00176.47           C  
ATOM   2584  O   ASP A 166      38.401  -6.374  24.009  1.00176.47           O  
ATOM   2585  CB  ASP A 166      36.488  -5.767  21.611  1.00176.47           C  
ATOM   2586  CG  ASP A 166      35.164  -6.524  21.790  1.00176.47           C  
ATOM   2587  OD1 ASP A 166      34.445  -6.256  22.780  1.00176.47           O  
ATOM   2588  OD2 ASP A 166      34.869  -7.344  20.897  1.00176.47           O1-
ATOM   2589  H   ASP A 166      38.755  -4.433  22.017  1.00  0.00           H  
ATOM   2590  HA  ASP A 166      36.032  -4.342  23.151  1.00  0.00           H  
ATOM   2591  HB3 ASP A 166      37.277  -6.486  21.383  1.00  0.00           H  
ATOM   2592  HB2 ASP A 166      36.383  -5.101  20.754  1.00  0.00           H  
ATOM   2593  N   ASN A 167      36.350  -6.039  24.948  1.00240.09           N  
ATOM   2594  CA  ASN A 167      36.513  -6.838  26.163  1.00240.09           C  
ATOM   2595  C   ASN A 167      37.574  -6.260  27.120  1.00240.09           C  
ATOM   2596  O   ASN A 167      37.651  -6.702  28.262  1.00240.09           O  
ATOM   2597  CB  ASN A 167      36.808  -8.318  25.819  1.00240.09           C  
ATOM   2598  CG  ASN A 167      36.597  -9.261  27.007  1.00240.09           C  
ATOM   2599  OD1 ASN A 167      35.484  -9.714  27.257  1.00240.09           O  
ATOM   2600  ND2 ASN A 167      37.667  -9.551  27.751  1.00240.09           N  
ATOM   2601  H   ASN A 167      35.435  -5.632  24.806  1.00  0.00           H  
ATOM   2602  HA  ASN A 167      35.574  -6.799  26.715  1.00  0.00           H  
ATOM   2603  HB3 ASN A 167      37.816  -8.450  25.425  1.00  0.00           H  
ATOM   2604  HB2 ASN A 167      36.128  -8.647  25.031  1.00  0.00           H  
ATOM   2605 HD22 ASN A 167      37.576 -10.164  28.548  1.00  0.00           H  
ATOM   2606 HD21 ASN A 167      38.567  -9.147  27.536  1.00  0.00           H  
ATOM   2607  N   SER A 168      38.333  -5.231  26.706  1.00 68.16           N  
ATOM   2608  CA  SER A 168      39.171  -4.448  27.604  1.00 68.16           C  
ATOM   2609  C   SER A 168      38.324  -3.767  28.670  1.00 68.16           C  
ATOM   2610  O   SER A 168      38.829  -3.528  29.755  1.00 68.16           O  
ATOM   2611  CB  SER A 168      39.974  -3.414  26.815  1.00 68.16           C  
ATOM   2612  OG  SER A 168      39.159  -2.323  26.410  1.00 68.16           O  
ATOM   2613  H   SER A 168      38.251  -4.896  25.757  1.00  0.00           H  
ATOM   2614  HA  SER A 168      39.871  -5.129  28.092  1.00  0.00           H  
ATOM   2615  HB3 SER A 168      40.461  -3.928  25.990  1.00  0.00           H  
ATOM   2616  HB2 SER A 168      40.783  -3.014  27.421  1.00  0.00           H  
ATOM   2617  HG  SER A 168      39.718  -1.635  26.037  1.00  0.00           H  
ATOM   2618  N   ILE A 169      37.049  -3.522  28.339  1.00160.65           N  
ATOM   2619  CA  ILE A 169      36.051  -2.954  29.205  1.00160.65           C  
ATOM   2620  C   ILE A 169      35.887  -3.645  30.551  1.00160.65           C  
ATOM   2621  O   ILE A 169      35.618  -2.953  31.525  1.00160.65           O  
ATOM   2622  CB  ILE A 169      34.667  -2.978  28.549  1.00160.65           C  
ATOM   2623  CG1 ILE A 169      33.687  -2.058  29.259  1.00160.65           C  
ATOM   2624  CG2 ILE A 169      34.055  -4.360  28.256  1.00160.65           C  
ATOM   2625  CD1 ILE A 169      33.009  -2.480  30.579  1.00160.65           C  
ATOM   2626  H   ILE A 169      36.743  -3.758  27.406  1.00  0.00           H  
ATOM   2627  HA  ILE A 169      36.365  -1.923  29.363  1.00  0.00           H  
ATOM   2628  HB  ILE A 169      34.840  -2.503  27.596  1.00  0.00           H  
ATOM   2629 HG13 ILE A 169      32.903  -1.858  28.538  1.00  0.00           H  
ATOM   2630 HG12 ILE A 169      34.269  -1.160  29.437  1.00  0.00           H  
ATOM   2631 HG21 ILE A 169      33.161  -4.259  27.639  1.00  0.00           H  
ATOM   2632 HG22 ILE A 169      34.755  -4.981  27.703  1.00  0.00           H  
ATOM   2633 HG23 ILE A 169      33.764  -4.906  29.152  1.00  0.00           H  
ATOM   2634 HD11 ILE A 169      31.926  -2.431  30.503  1.00  0.00           H  
ATOM   2635 HD12 ILE A 169      33.213  -3.509  30.867  1.00  0.00           H  
ATOM   2636 HD13 ILE A 169      33.298  -1.827  31.403  1.00  0.00           H  
ATOM   2637  N   ILE A 170      36.023  -4.970  30.640  1.00110.65           N  
ATOM   2638  CA  ILE A 170      35.973  -5.545  31.972  1.00110.65           C  
ATOM   2639  C   ILE A 170      37.286  -5.250  32.707  1.00110.65           C  
ATOM   2640  O   ILE A 170      37.240  -4.683  33.794  1.00110.65           O  
ATOM   2641  CB  ILE A 170      35.620  -7.041  32.002  1.00110.65           C  
ATOM   2642  CG1 ILE A 170      35.313  -7.477  33.451  1.00110.65           C  
ATOM   2643  CG2 ILE A 170      36.657  -7.969  31.344  1.00110.65           C  
ATOM   2644  CD1 ILE A 170      34.566  -8.807  33.540  1.00110.65           C  
ATOM   2645  H   ILE A 170      36.254  -5.557  29.850  1.00  0.00           H  
ATOM   2646  HA  ILE A 170      35.168  -5.063  32.534  1.00  0.00           H  
ATOM   2647  HB  ILE A 170      34.696  -7.143  31.431  1.00  0.00           H  
ATOM   2648 HG13 ILE A 170      34.703  -6.726  33.953  1.00  0.00           H  
ATOM   2649 HG12 ILE A 170      36.235  -7.549  34.030  1.00  0.00           H  
ATOM   2650 HG21 ILE A 170      36.258  -8.978  31.240  1.00  0.00           H  
ATOM   2651 HG22 ILE A 170      36.911  -7.634  30.346  1.00  0.00           H  
ATOM   2652 HG23 ILE A 170      37.576  -8.053  31.923  1.00  0.00           H  
ATOM   2653 HD11 ILE A 170      34.120  -8.935  34.527  1.00  0.00           H  
ATOM   2654 HD12 ILE A 170      33.762  -8.866  32.806  1.00  0.00           H  
ATOM   2655 HD13 ILE A 170      35.237  -9.650  33.374  1.00  0.00           H  
ATOM   2656  N   TRP A 171      38.424  -5.564  32.072  1.00156.68           N  
ATOM   2657  CA  TRP A 171      39.733  -5.449  32.689  1.00156.68           C  
ATOM   2658  C   TRP A 171      40.079  -4.021  33.113  1.00156.68           C  
ATOM   2659  O   TRP A 171      40.230  -3.765  34.305  1.00156.68           O  
ATOM   2660  CB  TRP A 171      40.819  -6.028  31.770  1.00156.68           C  
ATOM   2661  CG  TRP A 171      42.176  -6.020  32.401  1.00156.68           C  
ATOM   2662  CD2 TRP A 171      42.656  -6.923  33.431  1.00156.68           C  
ATOM   2663  CD1 TRP A 171      43.147  -5.092  32.232  1.00156.68           C  
ATOM   2664  NE1 TRP A 171      44.209  -5.383  33.064  1.00156.68           N  
ATOM   2665  CE2 TRP A 171      43.962  -6.508  33.826  1.00156.68           C  
ATOM   2666  CE3 TRP A 171      42.106  -8.054  34.075  1.00156.68           C  
ATOM   2667  CZ2 TRP A 171      44.699  -7.201  34.798  1.00156.68           C  
ATOM   2668  CZ3 TRP A 171      42.837  -8.755  35.051  1.00156.68           C  
ATOM   2669  CH2 TRP A 171      44.131  -8.333  35.409  1.00156.68           C  
ATOM   2670  H   TRP A 171      38.389  -5.982  31.153  1.00  0.00           H  
ATOM   2671  HA  TRP A 171      39.707  -6.060  33.594  1.00  0.00           H  
ATOM   2672  HB3 TRP A 171      40.857  -5.496  30.818  1.00  0.00           H  
ATOM   2673  HB2 TRP A 171      40.575  -7.063  31.526  1.00  0.00           H  
ATOM   2674  HD1 TRP A 171      43.080  -4.253  31.555  1.00  0.00           H  
ATOM   2675  HE1 TRP A 171      45.048  -4.823  33.098  1.00  0.00           H  
ATOM   2676  HE3 TRP A 171      41.115  -8.390  33.807  1.00  0.00           H  
ATOM   2677  HZ2 TRP A 171      45.688  -6.867  35.077  1.00  0.00           H  
ATOM   2678  HZ3 TRP A 171      42.404  -9.624  35.525  1.00  0.00           H  
ATOM   2679  HH2 TRP A 171      44.687  -8.877  36.158  1.00  0.00           H  
ATOM   2680  N   THR A 172      40.241  -3.140  32.123  1.00159.21           N  
ATOM   2681  CA  THR A 172      40.778  -1.817  32.353  1.00159.21           C  
ATOM   2682  C   THR A 172      39.842  -0.786  33.013  1.00159.21           C  
ATOM   2683  O   THR A 172      40.354   0.006  33.782  1.00159.21           O  
ATOM   2684  CB  THR A 172      41.623  -1.264  31.184  1.00159.21           C  
ATOM   2685  OG1 THR A 172      41.891   0.104  31.307  1.00159.21           O  
ATOM   2686  CG2 THR A 172      41.092  -1.557  29.788  1.00159.21           C  
ATOM   2687  H   THR A 172      40.038  -3.398  31.165  1.00  0.00           H  
ATOM   2688  HA  THR A 172      41.543  -1.971  33.116  1.00  0.00           H  
ATOM   2689  HB  THR A 172      42.605  -1.735  31.243  1.00  0.00           H  
ATOM   2690  HG1 THR A 172      41.109   0.606  31.050  1.00  0.00           H  
ATOM   2691 HG21 THR A 172      41.654  -1.020  29.026  1.00  0.00           H  
ATOM   2692 HG22 THR A 172      41.224  -2.616  29.573  1.00  0.00           H  
ATOM   2693 HG23 THR A 172      40.052  -1.330  29.679  1.00  0.00           H  
ATOM   2694  N   PRO A 173      38.509  -0.853  32.865  1.00159.73           N  
ATOM   2695  CA  PRO A 173      37.586  -0.157  33.766  1.00159.73           C  
ATOM   2696  C   PRO A 173      37.594  -0.627  35.211  1.00159.73           C  
ATOM   2697  O   PRO A 173      37.507   0.247  36.064  1.00159.73           O  
ATOM   2698  CD  PRO A 173      37.852  -1.098  31.609  1.00159.73           C  
ATOM   2699  CB  PRO A 173      36.211  -0.268  33.121  1.00159.73           C  
ATOM   2700  CG  PRO A 173      36.577  -0.238  31.661  1.00159.73           C  
ATOM   2701  HA  PRO A 173      37.864   0.896  33.732  1.00  0.00           H  
ATOM   2702  HD2 PRO A 173      37.732  -2.167  31.632  1.00  0.00           H  
ATOM   2703  HD3 PRO A 173      38.417  -0.889  30.721  1.00  0.00           H  
ATOM   2704  HB3 PRO A 173      35.543   0.548  33.397  1.00  0.00           H  
ATOM   2705  HB2 PRO A 173      35.726  -1.208  33.388  1.00  0.00           H  
ATOM   2706  HG2 PRO A 173      35.771  -0.542  31.003  1.00  0.00           H  
ATOM   2707  HG3 PRO A 173      36.798   0.799  31.425  1.00  0.00           H  
ATOM   2708  N   ILE A 174      37.778  -1.933  35.496  1.00101.73           N  
ATOM   2709  CA  ILE A 174      38.036  -2.356  36.877  1.00101.73           C  
ATOM   2710  C   ILE A 174      39.376  -1.775  37.364  1.00101.73           C  
ATOM   2711  O   ILE A 174      39.442  -1.299  38.490  1.00101.73           O  
ATOM   2712  CB  ILE A 174      37.954  -3.881  37.174  1.00101.73           C  
ATOM   2713  CG1 ILE A 174      36.488  -4.353  37.350  1.00101.73           C  
ATOM   2714  CG2 ILE A 174      38.707  -4.300  38.467  1.00101.73           C  
ATOM   2715  CD1 ILE A 174      35.532  -4.215  36.155  1.00101.73           C  
ATOM   2716  H   ILE A 174      37.845  -2.633  34.769  1.00  0.00           H  
ATOM   2717  HA  ILE A 174      37.223  -1.944  37.464  1.00  0.00           H  
ATOM   2718  HB  ILE A 174      38.389  -4.426  36.336  1.00  0.00           H  
ATOM   2719 HG13 ILE A 174      36.046  -3.846  38.209  1.00  0.00           H  
ATOM   2720 HG12 ILE A 174      36.496  -5.410  37.620  1.00  0.00           H  
ATOM   2721 HG21 ILE A 174      38.546  -5.356  38.685  1.00  0.00           H  
ATOM   2722 HG22 ILE A 174      39.787  -4.182  38.384  1.00  0.00           H  
ATOM   2723 HG23 ILE A 174      38.363  -3.737  39.336  1.00  0.00           H  
ATOM   2724 HD11 ILE A 174      34.519  -4.032  36.512  1.00  0.00           H  
ATOM   2725 HD12 ILE A 174      35.768  -3.399  35.479  1.00  0.00           H  
ATOM   2726 HD13 ILE A 174      35.495  -5.140  35.581  1.00  0.00           H  
ATOM   2727  N   ALA A 175      40.392  -1.749  36.485  1.00 36.86           N  
ATOM   2728  CA  ALA A 175      41.648  -1.051  36.737  1.00 36.86           C  
ATOM   2729  C   ALA A 175      41.420   0.448  37.008  1.00 36.86           C  
ATOM   2730  O   ALA A 175      41.938   0.963  37.986  1.00 36.86           O  
ATOM   2731  CB  ALA A 175      42.660  -1.279  35.612  1.00 36.86           C  
ATOM   2732  H   ALA A 175      40.282  -2.181  35.576  1.00  0.00           H  
ATOM   2733  HA  ALA A 175      42.107  -1.547  37.584  1.00  0.00           H  
ATOM   2734  HB1 ALA A 175      43.673  -1.137  35.982  1.00  0.00           H  
ATOM   2735  HB2 ALA A 175      42.605  -2.298  35.228  1.00  0.00           H  
ATOM   2736  HB3 ALA A 175      42.537  -0.592  34.778  1.00  0.00           H  
ATOM   2737  N   LEU A 176      40.588   1.111  36.193  1.00 70.70           N  
ATOM   2738  CA  LEU A 176      40.238   2.520  36.314  1.00 70.70           C  
ATOM   2739  C   LEU A 176      39.639   2.821  37.675  1.00 70.70           C  
ATOM   2740  O   LEU A 176      40.162   3.695  38.357  1.00 70.70           O  
ATOM   2741  CB  LEU A 176      39.283   2.943  35.185  1.00 70.70           C  
ATOM   2742  CG  LEU A 176      38.862   4.427  35.159  1.00 70.70           C  
ATOM   2743  CD1 LEU A 176      38.067   4.665  33.901  1.00 70.70           C  
ATOM   2744  CD2 LEU A 176      37.954   4.913  36.301  1.00 70.70           C  
ATOM   2745  H   LEU A 176      40.208   0.628  35.387  1.00  0.00           H  
ATOM   2746  HA  LEU A 176      41.160   3.096  36.222  1.00  0.00           H  
ATOM   2747  HB3 LEU A 176      38.371   2.360  35.232  1.00  0.00           H  
ATOM   2748  HB2 LEU A 176      39.756   2.691  34.235  1.00  0.00           H  
ATOM   2749  HG  LEU A 176      39.757   5.047  35.131  1.00  0.00           H  
ATOM   2750 HD11 LEU A 176      38.012   5.741  33.752  1.00  0.00           H  
ATOM   2751 HD12 LEU A 176      38.521   4.183  33.042  1.00  0.00           H  
ATOM   2752 HD13 LEU A 176      37.046   4.290  33.985  1.00  0.00           H  
ATOM   2753 HD21 LEU A 176      37.351   5.775  36.015  1.00  0.00           H  
ATOM   2754 HD22 LEU A 176      37.258   4.134  36.614  1.00  0.00           H  
ATOM   2755 HD23 LEU A 176      38.519   5.212  37.172  1.00  0.00           H  
ATOM   2756  N   THR A 177      38.562   2.111  38.039  1.00122.89           N  
ATOM   2757  CA  THR A 177      37.896   2.322  39.314  1.00122.89           C  
ATOM   2758  C   THR A 177      38.814   2.062  40.503  1.00122.89           C  
ATOM   2759  O   THR A 177      38.789   2.866  41.429  1.00122.89           O  
ATOM   2760  CB  THR A 177      36.665   1.438  39.504  1.00122.89           C  
ATOM   2761  OG1 THR A 177      36.079   1.659  40.745  1.00122.89           O  
ATOM   2762  CG2 THR A 177      36.922  -0.052  39.429  1.00122.89           C  
ATOM   2763  H   THR A 177      38.183   1.399  37.426  1.00  0.00           H  
ATOM   2764  HA  THR A 177      37.569   3.363  39.342  1.00  0.00           H  
ATOM   2765  HB  THR A 177      35.954   1.726  38.763  1.00  0.00           H  
ATOM   2766  HG1 THR A 177      35.354   1.034  40.863  1.00  0.00           H  
ATOM   2767 HG21 THR A 177      36.028  -0.642  39.496  1.00  0.00           H  
ATOM   2768 HG22 THR A 177      37.339  -0.213  38.458  1.00  0.00           H  
ATOM   2769 HG23 THR A 177      37.592  -0.435  40.192  1.00  0.00           H  
ATOM   2770  N   VAL A 178      39.624   0.986  40.438  1.00113.63           N  
ATOM   2771  CA  VAL A 178      40.576   0.694  41.496  1.00113.63           C  
ATOM   2772  C   VAL A 178      41.667   1.770  41.562  1.00113.63           C  
ATOM   2773  O   VAL A 178      42.175   2.025  42.645  1.00113.63           O  
ATOM   2774  CB  VAL A 178      41.289  -0.673  41.455  1.00113.63           C  
ATOM   2775  CG1 VAL A 178      40.310  -1.839  41.571  1.00113.63           C  
ATOM   2776  CG2 VAL A 178      42.279  -0.892  40.323  1.00113.63           C  
ATOM   2777  H   VAL A 178      39.603   0.358  39.644  1.00  0.00           H  
ATOM   2778  HA  VAL A 178      39.988   0.640  42.403  1.00  0.00           H  
ATOM   2779  HB  VAL A 178      41.912  -0.732  42.346  1.00  0.00           H  
ATOM   2780 HG11 VAL A 178      40.822  -2.799  41.497  1.00  0.00           H  
ATOM   2781 HG12 VAL A 178      39.824  -1.816  42.543  1.00  0.00           H  
ATOM   2782 HG13 VAL A 178      39.542  -1.817  40.809  1.00  0.00           H  
ATOM   2783 HG21 VAL A 178      42.795  -1.845  40.430  1.00  0.00           H  
ATOM   2784 HG22 VAL A 178      41.692  -0.946  39.431  1.00  0.00           H  
ATOM   2785 HG23 VAL A 178      43.043  -0.122  40.224  1.00  0.00           H  
ATOM   2786  N   PHE A 179      42.001   2.404  40.431  1.00130.52           N  
ATOM   2787  CA  PHE A 179      42.947   3.504  40.431  1.00130.52           C  
ATOM   2788  C   PHE A 179      42.375   4.791  40.965  1.00130.52           C  
ATOM   2789  O   PHE A 179      43.106   5.448  41.689  1.00130.52           O  
ATOM   2790  CB  PHE A 179      43.666   3.671  39.094  1.00130.52           C  
ATOM   2791  CG  PHE A 179      44.601   2.511  38.841  1.00130.52           C  
ATOM   2792  CD1 PHE A 179      45.493   2.060  39.837  1.00130.52           C  
ATOM   2793  CD2 PHE A 179      44.607   1.870  37.593  1.00130.52           C  
ATOM   2794  CE1 PHE A 179      46.303   0.966  39.603  1.00130.52           C  
ATOM   2795  CE2 PHE A 179      45.423   0.771  37.380  1.00130.52           C  
ATOM   2796  CZ  PHE A 179      46.271   0.324  38.380  1.00130.52           C  
ATOM   2797  H   PHE A 179      41.592   2.138  39.543  1.00  0.00           H  
ATOM   2798  HA  PHE A 179      43.697   3.270  41.181  1.00  0.00           H  
ATOM   2799  HB3 PHE A 179      44.246   4.594  39.077  1.00  0.00           H  
ATOM   2800  HB2 PHE A 179      42.941   3.745  38.282  1.00  0.00           H  
ATOM   2801  HD1 PHE A 179      45.529   2.497  40.820  1.00  0.00           H  
ATOM   2802  HD2 PHE A 179      43.951   2.218  36.811  1.00  0.00           H  
ATOM   2803  HE1 PHE A 179      46.926   0.567  40.388  1.00  0.00           H  
ATOM   2804  HE2 PHE A 179      45.413   0.273  36.423  1.00  0.00           H  
ATOM   2805  HZ  PHE A 179      46.901  -0.537  38.207  1.00  0.00           H  
ATOM   2806  N   LEU A 180      41.090   5.040  40.683  1.00120.17           N  
ATOM   2807  CA  LEU A 180      40.225   6.064  41.269  1.00120.17           C  
ATOM   2808  C   LEU A 180      40.184   5.987  42.804  1.00120.17           C  
ATOM   2809  O   LEU A 180      40.129   7.030  43.448  1.00120.17           O  
ATOM   2810  CB  LEU A 180      38.795   5.909  40.691  1.00120.17           C  
ATOM   2811  CG  LEU A 180      38.255   7.111  39.898  1.00120.17           C  
ATOM   2812  CD1 LEU A 180      39.183   7.488  38.725  1.00120.17           C  
ATOM   2813  CD2 LEU A 180      36.805   6.823  39.444  1.00120.17           C  
ATOM   2814  H   LEU A 180      40.634   4.413  40.023  1.00  0.00           H  
ATOM   2815  HA  LEU A 180      40.631   7.038  40.996  1.00  0.00           H  
ATOM   2816  HB3 LEU A 180      38.087   5.658  41.484  1.00  0.00           H  
ATOM   2817  HB2 LEU A 180      38.764   5.056  40.022  1.00  0.00           H  
ATOM   2818  HG  LEU A 180      38.222   7.965  40.577  1.00  0.00           H  
ATOM   2819 HD11 LEU A 180      38.668   7.558  37.768  1.00  0.00           H  
ATOM   2820 HD12 LEU A 180      39.660   8.453  38.902  1.00  0.00           H  
ATOM   2821 HD13 LEU A 180      39.972   6.749  38.588  1.00  0.00           H  
ATOM   2822 HD21 LEU A 180      36.714   6.706  38.365  1.00  0.00           H  
ATOM   2823 HD22 LEU A 180      36.407   5.908  39.884  1.00  0.00           H  
ATOM   2824 HD23 LEU A 180      36.135   7.630  39.740  1.00  0.00           H  
ATOM   2825  N   VAL A 181      40.239   4.771  43.360  1.00140.13           N  
ATOM   2826  CA  VAL A 181      40.209   4.547  44.794  1.00140.13           C  
ATOM   2827  C   VAL A 181      41.578   4.426  45.417  1.00140.13           C  
ATOM   2828  O   VAL A 181      41.720   4.876  46.543  1.00140.13           O  
ATOM   2829  CB  VAL A 181      39.405   3.315  45.167  1.00140.13           C  
ATOM   2830  CG1 VAL A 181      38.012   3.601  44.638  1.00140.13           C  
ATOM   2831  CG2 VAL A 181      39.952   2.021  44.626  1.00140.13           C  
ATOM   2832  H   VAL A 181      40.183   3.963  42.756  1.00  0.00           H  
ATOM   2833  HA  VAL A 181      39.714   5.389  45.270  1.00  0.00           H  
ATOM   2834  HB  VAL A 181      39.393   3.178  46.243  1.00  0.00           H  
ATOM   2835 HG11 VAL A 181      37.300   3.214  45.333  1.00  0.00           H  
ATOM   2836 HG12 VAL A 181      37.769   4.663  44.588  1.00  0.00           H  
ATOM   2837 HG13 VAL A 181      37.856   3.204  43.643  1.00  0.00           H  
ATOM   2838 HG21 VAL A 181      39.231   1.207  44.673  1.00  0.00           H  
ATOM   2839 HG22 VAL A 181      40.062   2.234  43.586  1.00  0.00           H  
ATOM   2840 HG23 VAL A 181      40.905   1.728  45.060  1.00  0.00           H  
ATOM   2841  N   ALA A 182      42.565   3.881  44.693  1.00 51.10           N  
ATOM   2842  CA  ALA A 182      43.950   3.897  45.132  1.00 51.10           C  
ATOM   2843  C   ALA A 182      44.433   5.338  45.206  1.00 51.10           C  
ATOM   2844  O   ALA A 182      44.917   5.714  46.261  1.00 51.10           O  
ATOM   2845  CB  ALA A 182      44.843   3.056  44.218  1.00 51.10           C  
ATOM   2846  H   ALA A 182      42.378   3.483  43.781  1.00  0.00           H  
ATOM   2847  HA  ALA A 182      43.996   3.459  46.132  1.00  0.00           H  
ATOM   2848  HB1 ALA A 182      45.874   3.045  44.575  1.00  0.00           H  
ATOM   2849  HB2 ALA A 182      44.500   2.021  44.181  1.00  0.00           H  
ATOM   2850  HB3 ALA A 182      44.853   3.440  43.198  1.00  0.00           H  
ATOM   2851  N   VAL A 183      44.168   6.147  44.163  1.00145.86           N  
ATOM   2852  CA  VAL A 183      44.373   7.592  44.210  1.00145.86           C  
ATOM   2853  C   VAL A 183      43.522   8.314  45.240  1.00145.86           C  
ATOM   2854  O   VAL A 183      43.999   9.276  45.834  1.00145.86           O  
ATOM   2855  CB  VAL A 183      44.260   8.326  42.851  1.00145.86           C  
ATOM   2856  CG1 VAL A 183      42.841   8.423  42.312  1.00145.86           C  
ATOM   2857  CG2 VAL A 183      44.793   9.758  42.893  1.00145.86           C  
ATOM   2858  H   VAL A 183      43.738   5.779  43.323  1.00  0.00           H  
ATOM   2859  HA  VAL A 183      45.351   7.716  44.605  1.00  0.00           H  
ATOM   2860  HB  VAL A 183      44.838   7.765  42.130  1.00  0.00           H  
ATOM   2861 HG11 VAL A 183      42.833   8.633  41.243  1.00  0.00           H  
ATOM   2862 HG12 VAL A 183      42.370   7.483  42.467  1.00  0.00           H  
ATOM   2863 HG13 VAL A 183      42.233   9.173  42.817  1.00  0.00           H  
ATOM   2864 HG21 VAL A 183      45.010  10.080  41.886  1.00  0.00           H  
ATOM   2865 HG22 VAL A 183      44.058  10.455  43.290  1.00  0.00           H  
ATOM   2866 HG23 VAL A 183      45.686   9.875  43.491  1.00  0.00           H  
ATOM   2867  N   ALA A 184      42.313   7.808  45.501  1.00111.52           N  
ATOM   2868  CA  ALA A 184      41.529   8.304  46.621  1.00111.52           C  
ATOM   2869  C   ALA A 184      42.188   7.991  47.969  1.00111.52           C  
ATOM   2870  O   ALA A 184      42.098   8.816  48.869  1.00111.52           O  
ATOM   2871  CB  ALA A 184      40.102   7.761  46.608  1.00111.52           C  
ATOM   2872  H   ALA A 184      41.941   7.031  44.973  1.00  0.00           H  
ATOM   2873  HA  ALA A 184      41.476   9.388  46.523  1.00  0.00           H  
ATOM   2874  HB1 ALA A 184      39.507   8.265  47.370  1.00  0.00           H  
ATOM   2875  HB2 ALA A 184      39.592   7.933  45.663  1.00  0.00           H  
ATOM   2876  HB3 ALA A 184      40.070   6.710  46.860  1.00  0.00           H  
ATOM   2877  N   THR A 185      42.877   6.844  48.073  1.00 85.92           N  
ATOM   2878  CA  THR A 185      43.700   6.485  49.221  1.00 85.92           C  
ATOM   2879  C   THR A 185      44.975   7.341  49.286  1.00 85.92           C  
ATOM   2880  O   THR A 185      45.576   7.417  50.346  1.00 85.92           O  
ATOM   2881  CB  THR A 185      44.169   4.996  49.209  1.00 85.92           C  
ATOM   2882  OG1 THR A 185      43.117   4.123  48.858  1.00 85.92           O  
ATOM   2883  CG2 THR A 185      44.637   4.480  50.575  1.00 85.92           C  
ATOM   2884  H   THR A 185      42.896   6.206  47.289  1.00  0.00           H  
ATOM   2885  HA  THR A 185      43.126   6.668  50.131  1.00  0.00           H  
ATOM   2886  HB  THR A 185      44.982   4.840  48.506  1.00  0.00           H  
ATOM   2887  HG1 THR A 185      42.760   4.390  48.005  1.00  0.00           H  
ATOM   2888 HG21 THR A 185      45.104   3.498  50.486  1.00  0.00           H  
ATOM   2889 HG22 THR A 185      45.337   5.132  51.077  1.00  0.00           H  
ATOM   2890 HG23 THR A 185      43.788   4.374  51.253  1.00  0.00           H  
ATOM   2891  N   LEU A 186      45.405   7.941  48.166  1.00204.58           N  
ATOM   2892  CA  LEU A 186      46.744   8.498  48.059  1.00204.58           C  
ATOM   2893  C   LEU A 186      47.056   9.699  48.915  1.00204.58           C  
ATOM   2894  O   LEU A 186      48.141   9.703  49.474  1.00204.58           O  
ATOM   2895  CB  LEU A 186      47.139   8.814  46.616  1.00204.58           C  
ATOM   2896  CG  LEU A 186      47.624   7.559  45.927  1.00204.58           C  
ATOM   2897  CD1 LEU A 186      47.727   7.706  44.450  1.00204.58           C  
ATOM   2898  CD2 LEU A 186      48.951   7.049  46.471  1.00204.58           C  
ATOM   2899  H   LEU A 186      44.864   7.879  47.314  1.00  0.00           H  
ATOM   2900  HA  LEU A 186      47.407   7.721  48.431  1.00  0.00           H  
ATOM   2901  HB3 LEU A 186      47.964   9.527  46.576  1.00  0.00           H  
ATOM   2902  HB2 LEU A 186      46.322   9.271  46.078  1.00  0.00           H  
ATOM   2903  HG  LEU A 186      46.919   6.770  46.118  1.00  0.00           H  
ATOM   2904 HD11 LEU A 186      47.389   6.745  44.076  1.00  0.00           H  
ATOM   2905 HD12 LEU A 186      47.113   8.472  44.023  1.00  0.00           H  
ATOM   2906 HD13 LEU A 186      48.743   7.863  44.150  1.00  0.00           H  
ATOM   2907 HD21 LEU A 186      49.594   6.602  45.711  1.00  0.00           H  
ATOM   2908 HD22 LEU A 186      49.518   7.850  46.945  1.00  0.00           H  
ATOM   2909 HD23 LEU A 186      48.817   6.301  47.239  1.00  0.00           H  
ATOM   2910  N   CYS A 187      46.045  10.583  48.955  1.00352.87           N  
ATOM   2911  CA  CYS A 187      45.843  11.818  49.707  1.00352.87           C  
ATOM   2912  C   CYS A 187      44.670  12.601  49.080  1.00352.87           C  
ATOM   2913  O   CYS A 187      43.888  13.209  49.811  1.00352.87           O  
ATOM   2914  CB  CYS A 187      47.093  12.705  49.849  1.00352.87           C  
ATOM   2915  SG  CYS A 187      46.841  14.172  50.903  1.00352.87           S  
ATOM   2916  H   CYS A 187      45.214  10.296  48.453  1.00  0.00           H  
ATOM   2917  N   LYS A 188      44.541  12.589  47.742  1.00447.01           N  
ATOM   2918  CA  LYS A 188      43.427  13.231  47.031  1.00447.01           C  
ATOM   2919  C   LYS A 188      42.139  12.385  47.098  1.00447.01           C  
ATOM   2920  O   LYS A 188      41.711  11.833  46.086  1.00447.01           O  
ATOM   2921  CB  LYS A 188      43.824  13.575  45.579  1.00447.01           C  
ATOM   2922  CG  LYS A 188      44.984  14.577  45.431  1.00447.01           C  
ATOM   2923  CD  LYS A 188      44.737  15.998  45.967  1.00447.01           C  
ATOM   2924  CE  LYS A 188      45.977  16.879  45.738  1.00447.01           C  
ATOM   2925  NZ  LYS A 188      45.839  18.219  46.324  1.00447.01           N1+
ATOM   2926  H   LYS A 188      45.240  12.127  47.174  1.00  0.00           H  
ATOM   2927  N   GLU A 189      41.559  12.354  48.304  1.00329.51           N  
ATOM   2928  CA  GLU A 189      40.286  11.773  48.741  1.00329.51           C  
ATOM   2929  C   GLU A 189      39.201  11.670  47.651  1.00329.51           C  
ATOM   2930  O   GLU A 189      38.792  10.564  47.307  1.00329.51           O  
ATOM   2931  CB  GLU A 189      39.822  12.613  49.950  1.00329.51           C  
ATOM   2932  CG  GLU A 189      38.425  12.323  50.542  1.00329.51           C  
ATOM   2933  CD  GLU A 189      37.988  13.496  51.406  1.00329.51           C  
ATOM   2934  OE1 GLU A 189      38.756  13.932  52.285  1.00329.51           O  
ATOM   2935  OE2 GLU A 189      36.994  14.156  51.052  1.00329.51           O1-
ATOM   2936  H   GLU A 189      42.100  12.777  49.051  1.00  0.00           H  
ATOM   2937  N   GLN A 190      38.750  12.804  47.096  1.00323.41           N  
ATOM   2938  CA  GLN A 190      37.689  12.799  46.087  1.00323.41           C  
ATOM   2939  C   GLN A 190      38.242  12.604  44.661  1.00323.41           C  
ATOM   2940  O   GLN A 190      37.885  13.362  43.757  1.00323.41           O  
ATOM   2941  CB  GLN A 190      36.794  14.044  46.181  1.00323.41           C  
ATOM   2942  CG  GLN A 190      36.144  14.324  47.548  1.00323.41           C  
ATOM   2943  CD  GLN A 190      35.065  15.404  47.431  1.00323.41           C  
ATOM   2944  OE1 GLN A 190      34.404  15.532  46.402  1.00323.41           O  
ATOM   2945  NE2 GLN A 190      34.858  16.196  48.473  1.00323.41           N  
ATOM   2946  H   GLN A 190      39.179  13.686  47.338  1.00  0.00           H  
ATOM   2947  N   GLY A 191      39.042  11.548  44.460  1.00141.37           N  
ATOM   2948  CA  GLY A 191      39.555  11.097  43.158  1.00141.37           C  
ATOM   2949  C   GLY A 191      38.415  10.850  42.150  1.00141.37           C  
ATOM   2950  O   GLY A 191      38.566  11.086  40.954  1.00141.37           O  
ATOM   2951  H   GLY A 191      39.340  11.032  45.283  1.00  0.00           H  
ATOM   2952  HA3 GLY A 191      40.100  10.164  43.300  1.00  0.00           H  
ATOM   2953  HA2 GLY A 191      40.265  11.822  42.763  1.00  0.00           H  
ATOM   2954  N   ILE A 192      37.245  10.446  42.659  1.00172.83           N  
ATOM   2955  CA  ILE A 192      36.010  10.250  41.909  1.00172.83           C  
ATOM   2956  C   ILE A 192      35.465  11.580  41.322  1.00172.83           C  
ATOM   2957  O   ILE A 192      34.983  11.588  40.191  1.00172.83           O  
ATOM   2958  CB  ILE A 192      34.904   9.622  42.813  1.00172.83           C  
ATOM   2959  CG1 ILE A 192      35.413   8.474  43.727  1.00172.83           C  
ATOM   2960  CG2 ILE A 192      33.671   9.156  42.009  1.00172.83           C  
ATOM   2961  CD1 ILE A 192      36.118   7.312  43.011  1.00172.83           C  
ATOM   2962  H   ILE A 192      37.199  10.269  43.649  1.00  0.00           H  
ATOM   2963  HA  ILE A 192      36.221   9.572  41.082  1.00  0.00           H  
ATOM   2964  HB  ILE A 192      34.545  10.401  43.490  1.00  0.00           H  
ATOM   2965 HG13 ILE A 192      34.580   8.078  44.309  1.00  0.00           H  
ATOM   2966 HG12 ILE A 192      36.097   8.878  44.475  1.00  0.00           H  
ATOM   2967 HG21 ILE A 192      32.924   8.701  42.660  1.00  0.00           H  
ATOM   2968 HG22 ILE A 192      33.178   9.985  41.499  1.00  0.00           H  
ATOM   2969 HG23 ILE A 192      33.939   8.421  41.250  1.00  0.00           H  
ATOM   2970 HD11 ILE A 192      36.189   6.442  43.664  1.00  0.00           H  
ATOM   2971 HD12 ILE A 192      35.584   6.998  42.114  1.00  0.00           H  
ATOM   2972 HD13 ILE A 192      37.134   7.583  42.725  1.00  0.00           H  
ATOM   2973  N   THR A 193      35.574  12.689  42.064  1.00 86.03           N  
ATOM   2974  CA  THR A 193      35.049  13.994  41.661  1.00 86.03           C  
ATOM   2975  C   THR A 193      35.906  14.658  40.565  1.00 86.03           C  
ATOM   2976  O   THR A 193      35.347  15.211  39.615  1.00 86.03           O  
ATOM   2977  CB  THR A 193      34.937  14.952  42.880  1.00 86.03           C  
ATOM   2978  OG1 THR A 193      34.140  14.313  43.865  1.00 86.03           O  
ATOM   2979  CG2 THR A 193      34.310  16.328  42.593  1.00 86.03           C  
ATOM   2980  H   THR A 193      36.040  12.671  42.961  1.00  0.00           H  
ATOM   2981  N   VAL A 194      37.238  14.547  40.677  1.00140.54           N  
ATOM   2982  CA  VAL A 194      38.178  15.108  39.703  1.00140.54           C  
ATOM   2983  C   VAL A 194      38.200  14.348  38.352  1.00140.54           C  
ATOM   2984  O   VAL A 194      38.485  14.976  37.333  1.00140.54           O  
ATOM   2985  CB  VAL A 194      39.599  15.313  40.311  1.00140.54           C  
ATOM   2986  CG1 VAL A 194      40.136  14.087  41.060  1.00140.54           C  
ATOM   2987  CG2 VAL A 194      40.664  15.832  39.330  1.00140.54           C  
ATOM   2988  H   VAL A 194      37.634  14.045  41.463  1.00  0.00           H  
ATOM   2989  N   VAL A 195      37.808  13.062  38.321  1.00111.02           N  
ATOM   2990  CA  VAL A 195      37.477  12.402  37.051  1.00111.02           C  
ATOM   2991  C   VAL A 195      36.025  12.716  36.624  1.00111.02           C  
ATOM   2992  O   VAL A 195      35.779  12.931  35.438  1.00111.02           O  
ATOM   2993  CB  VAL A 195      37.720  10.862  37.076  1.00111.02           C  
ATOM   2994  CG1 VAL A 195      36.770  10.063  37.980  1.00111.02           C  
ATOM   2995  CG2 VAL A 195      37.743  10.245  35.663  1.00111.02           C  
ATOM   2996  H   VAL A 195      37.634  12.557  39.179  1.00  0.00           H  
ATOM   2997  HA  VAL A 195      38.121  12.803  36.264  1.00  0.00           H  
ATOM   2998  HB  VAL A 195      38.716  10.698  37.484  1.00  0.00           H  
ATOM   2999 HG11 VAL A 195      36.968   9.001  37.890  1.00  0.00           H  
ATOM   3000 HG12 VAL A 195      36.917  10.330  39.022  1.00  0.00           H  
ATOM   3001 HG13 VAL A 195      35.717  10.192  37.730  1.00  0.00           H  
ATOM   3002 HG21 VAL A 195      38.017   9.190  35.698  1.00  0.00           H  
ATOM   3003 HG22 VAL A 195      36.772  10.314  35.171  1.00  0.00           H  
ATOM   3004 HG23 VAL A 195      38.473  10.745  35.026  1.00  0.00           H  
ATOM   3005  N   GLY A 196      35.097  12.770  37.592  1.00 31.12           N  
ATOM   3006  CA  GLY A 196      33.654  12.938  37.403  1.00 31.12           C  
ATOM   3007  C   GLY A 196      33.312  14.227  36.650  1.00 31.12           C  
ATOM   3008  O   GLY A 196      32.478  14.202  35.746  1.00 31.12           O  
ATOM   3009  H   GLY A 196      35.374  12.541  38.541  1.00  0.00           H  
ATOM   3010  HA3 GLY A 196      33.172  12.965  38.381  1.00  0.00           H  
ATOM   3011  HA2 GLY A 196      33.252  12.073  36.876  1.00  0.00           H  
ATOM   3012  N   ILE A 197      34.005  15.327  36.973  1.00 62.88           N  
ATOM   3013  CA  ILE A 197      33.882  16.616  36.293  1.00 62.88           C  
ATOM   3014  C   ILE A 197      34.203  16.527  34.782  1.00 62.88           C  
ATOM   3015  O   ILE A 197      33.474  17.087  33.962  1.00 62.88           O  
ATOM   3016  CB  ILE A 197      34.766  17.703  36.978  1.00 62.88           C  
ATOM   3017  CG1 ILE A 197      34.573  19.103  36.359  1.00 62.88           C  
ATOM   3018  CG2 ILE A 197      36.262  17.337  37.042  1.00 62.88           C  
ATOM   3019  CD1 ILE A 197      35.358  20.223  37.054  1.00 62.88           C  
ATOM   3020  H   ILE A 197      34.647  15.286  37.760  1.00  0.00           H  
ATOM   3021  N   CYS A 198      35.256  15.773  34.440  1.00 88.26           N  
ATOM   3022  CA  CYS A 198      35.630  15.498  33.059  1.00 88.26           C  
ATOM   3023  C   CYS A 198      34.631  14.527  32.421  1.00 88.26           C  
ATOM   3024  O   CYS A 198      34.186  14.806  31.315  1.00 88.26           O  
ATOM   3025  CB  CYS A 198      37.081  15.009  32.929  1.00 88.26           C  
ATOM   3026  SG  CYS A 198      37.580  14.745  31.198  1.00 88.26           S  
ATOM   3027  H   CYS A 198      35.739  15.252  35.159  1.00  0.00           H  
ATOM   3028  HA  CYS A 198      35.565  16.436  32.505  1.00  0.00           H  
ATOM   3029  HB3 CYS A 198      37.220  14.078  33.478  1.00  0.00           H  
ATOM   3030  HB2 CYS A 198      37.753  15.747  33.367  1.00  0.00           H  
ATOM   3031  HG  CYS A 198      36.771  13.706  30.957  1.00  0.00           H  
ATOM   3032  N   CYS A 199      34.274  13.449  33.136  1.00 54.02           N  
ATOM   3033  CA  CYS A 199      33.360  12.388  32.699  1.00 54.02           C  
ATOM   3034  C   CYS A 199      31.993  12.931  32.237  1.00 54.02           C  
ATOM   3035  O   CYS A 199      31.501  12.526  31.190  1.00 54.02           O  
ATOM   3036  CB  CYS A 199      33.237  11.273  33.759  1.00 54.02           C  
ATOM   3037  SG  CYS A 199      32.268   9.839  33.192  1.00 54.02           S  
ATOM   3038  H   CYS A 199      34.707  13.312  34.046  1.00  0.00           H  
ATOM   3039  HA  CYS A 199      33.830  11.922  31.835  1.00  0.00           H  
ATOM   3040  HB3 CYS A 199      32.769  11.664  34.661  1.00  0.00           H  
ATOM   3041  HB2 CYS A 199      34.227  10.915  34.042  1.00  0.00           H  
ATOM   3042  HG  CYS A 199      33.002   9.587  32.099  1.00  0.00           H  
ATOM   3043  N   VAL A 200      31.429  13.901  32.966  1.00115.63           N  
ATOM   3044  CA  VAL A 200      30.209  14.581  32.533  1.00115.63           C  
ATOM   3045  C   VAL A 200      30.449  15.456  31.277  1.00115.63           C  
ATOM   3046  O   VAL A 200      29.689  15.359  30.313  1.00115.63           O  
ATOM   3047  CB  VAL A 200      29.607  15.421  33.693  1.00115.63           C  
ATOM   3048  CG1 VAL A 200      28.438  16.334  33.282  1.00115.63           C  
ATOM   3049  CG2 VAL A 200      29.152  14.512  34.850  1.00115.63           C  
ATOM   3050  H   VAL A 200      31.851  14.192  33.842  1.00  0.00           H  
ATOM   3051  N   TYR A 201      31.525  16.256  31.288  1.00160.81           N  
ATOM   3052  CA  TYR A 201      31.893  17.148  30.187  1.00160.81           C  
ATOM   3053  C   TYR A 201      32.176  16.413  28.863  1.00160.81           C  
ATOM   3054  O   TYR A 201      31.626  16.800  27.829  1.00160.81           O  
ATOM   3055  CB  TYR A 201      33.084  18.034  30.604  1.00160.81           C  
ATOM   3056  CG  TYR A 201      33.603  18.969  29.523  1.00160.81           C  
ATOM   3057  CD1 TYR A 201      33.041  20.253  29.371  1.00160.81           C  
ATOM   3058  CD2 TYR A 201      34.649  18.558  28.668  1.00160.81           C  
ATOM   3059  CE1 TYR A 201      33.536  21.127  28.385  1.00160.81           C  
ATOM   3060  CE2 TYR A 201      35.147  19.435  27.687  1.00160.81           C  
ATOM   3061  CZ  TYR A 201      34.594  20.721  27.547  1.00160.81           C  
ATOM   3062  OH  TYR A 201      35.082  21.564  26.594  1.00160.81           O  
ATOM   3063  H   TYR A 201      32.151  16.227  32.082  1.00  0.00           H  
ATOM   3064  N   GLU A 202      33.025  15.374  28.917  1.00119.10           N  
ATOM   3065  CA  GLU A 202      33.472  14.604  27.755  1.00119.10           C  
ATOM   3066  C   GLU A 202      32.301  13.968  26.998  1.00119.10           C  
ATOM   3067  O   GLU A 202      32.291  13.947  25.771  1.00119.10           O  
ATOM   3068  CB  GLU A 202      34.595  13.621  28.132  1.00119.10           C  
ATOM   3069  CG  GLU A 202      34.276  12.480  29.123  1.00119.10           C  
ATOM   3070  CD  GLU A 202      33.619  11.199  28.600  1.00119.10           C  
ATOM   3071  OE1 GLU A 202      33.385  11.073  27.379  1.00119.10           O  
ATOM   3072  OE2 GLU A 202      33.351  10.341  29.466  1.00119.10           O1-
ATOM   3073  H   GLU A 202      33.414  15.093  29.818  1.00  0.00           H  
ATOM   3074  HA  GLU A 202      33.958  15.305  27.088  1.00  0.00           H  
ATOM   3075  HB3 GLU A 202      35.429  14.196  28.537  1.00  0.00           H  
ATOM   3076  HB2 GLU A 202      34.981  13.208  27.205  1.00  0.00           H  
ATOM   3077  HG3 GLU A 202      33.620  12.876  29.885  1.00  0.00           H  
ATOM   3078  HG2 GLU A 202      35.196  12.180  29.626  1.00  0.00           H  
ATOM   3079  N   VAL A 203      31.290  13.535  27.750  1.00 45.63           N  
ATOM   3080  CA  VAL A 203      30.091  12.901  27.214  1.00 45.63           C  
ATOM   3081  C   VAL A 203      29.241  13.908  26.445  1.00 45.63           C  
ATOM   3082  O   VAL A 203      28.745  13.554  25.380  1.00 45.63           O  
ATOM   3083  CB  VAL A 203      29.192  12.274  28.303  1.00 45.63           C  
ATOM   3084  CG1 VAL A 203      27.804  11.823  27.795  1.00 45.63           C  
ATOM   3085  CG2 VAL A 203      29.877  11.077  28.963  1.00 45.63           C  
ATOM   3086  H   VAL A 203      31.393  13.551  28.757  1.00  0.00           H  
ATOM   3087  HA  VAL A 203      30.405  12.122  26.520  1.00  0.00           H  
ATOM   3088  HB  VAL A 203      29.036  13.027  29.077  1.00  0.00           H  
ATOM   3089 HG11 VAL A 203      27.197  11.493  28.630  1.00  0.00           H  
ATOM   3090 HG12 VAL A 203      27.207  12.623  27.359  1.00  0.00           H  
ATOM   3091 HG13 VAL A 203      27.877  11.018  27.062  1.00  0.00           H  
ATOM   3092 HG21 VAL A 203      29.381  10.839  29.897  1.00  0.00           H  
ATOM   3093 HG22 VAL A 203      29.852  10.196  28.321  1.00  0.00           H  
ATOM   3094 HG23 VAL A 203      30.914  11.260  29.188  1.00  0.00           H  
ATOM   3095  N   PHE A 204      29.139  15.134  26.983  1.00 48.16           N  
ATOM   3096  CA  PHE A 204      28.431  16.257  26.381  1.00 48.16           C  
ATOM   3097  C   PHE A 204      29.094  16.743  25.087  1.00 48.16           C  
ATOM   3098  O   PHE A 204      28.379  16.969  24.118  1.00 48.16           O  
ATOM   3099  CB  PHE A 204      28.297  17.435  27.371  1.00 48.16           C  
ATOM   3100  CG  PHE A 204      27.521  17.212  28.661  1.00 48.16           C  
ATOM   3101  CD1 PHE A 204      26.535  16.206  28.786  1.00 48.16           C  
ATOM   3102  CD2 PHE A 204      27.663  18.155  29.703  1.00 48.16           C  
ATOM   3103  CE1 PHE A 204      25.768  16.124  29.940  1.00 48.16           C  
ATOM   3104  CE2 PHE A 204      26.872  18.066  30.839  1.00 48.16           C  
ATOM   3105  CZ  PHE A 204      25.932  17.051  30.960  1.00 48.16           C  
ATOM   3106  H   PHE A 204      29.598  15.316  27.870  1.00  0.00           H  
ATOM   3107  N   ILE A 205      30.426  16.891  25.073  1.00 91.30           N  
ATOM   3108  CA  ILE A 205      31.159  17.338  23.886  1.00 91.30           C  
ATOM   3109  C   ILE A 205      31.218  16.277  22.787  1.00 91.30           C  
ATOM   3110  O   ILE A 205      31.042  16.609  21.617  1.00 91.30           O  
ATOM   3111  CB  ILE A 205      32.611  17.779  24.174  1.00 91.30           C  
ATOM   3112  CG1 ILE A 205      33.514  16.696  24.776  1.00 91.30           C  
ATOM   3113  CG2 ILE A 205      32.625  19.028  25.064  1.00 91.30           C  
ATOM   3114  CD1 ILE A 205      35.002  16.866  24.537  1.00 91.30           C  
ATOM   3115  H   ILE A 205      30.950  16.787  25.933  1.00  0.00           H  
ATOM   3116  HA  ILE A 205      30.624  18.197  23.475  1.00  0.00           H  
ATOM   3117  HB  ILE A 205      33.050  18.077  23.220  1.00  0.00           H  
ATOM   3118 HG13 ILE A 205      33.309  15.692  24.447  1.00  0.00           H  
ATOM   3119 HG12 ILE A 205      33.306  16.766  25.828  1.00  0.00           H  
ATOM   3120 HG21 ILE A 205      33.632  19.433  25.116  1.00  0.00           H  
ATOM   3121 HG22 ILE A 205      31.991  19.812  24.650  1.00  0.00           H  
ATOM   3122 HG23 ILE A 205      32.283  18.835  26.080  1.00  0.00           H  
ATOM   3123 HD11 ILE A 205      35.537  15.966  24.836  1.00  0.00           H  
ATOM   3124 HD12 ILE A 205      35.213  17.037  23.482  1.00  0.00           H  
ATOM   3125 HD13 ILE A 205      35.394  17.718  25.084  1.00  0.00           H  
ATOM   3126  N   ALA A 206      31.404  15.016  23.192  1.00 50.93           N  
ATOM   3127  CA  ALA A 206      31.403  13.881  22.304  1.00 50.93           C  
ATOM   3128  C   ALA A 206      29.981  13.619  21.803  1.00 50.93           C  
ATOM   3129  O   ALA A 206      29.830  13.173  20.670  1.00 50.93           O  
ATOM   3130  CB  ALA A 206      32.046  12.706  23.033  1.00 50.93           C  
ATOM   3131  H   ALA A 206      31.542  14.814  24.175  1.00  0.00           H  
ATOM   3132  HA  ALA A 206      32.027  14.119  21.440  1.00  0.00           H  
ATOM   3133  HB1 ALA A 206      32.234  11.899  22.337  1.00  0.00           H  
ATOM   3134  HB2 ALA A 206      33.027  12.990  23.415  1.00  0.00           H  
ATOM   3135  HB3 ALA A 206      31.462  12.372  23.885  1.00  0.00           H  
ATOM   3136  N   GLN A 207      28.976  13.994  22.615  1.00116.33           N  
ATOM   3137  CA  GLN A 207      27.545  13.919  22.338  1.00116.33           C  
ATOM   3138  C   GLN A 207      27.120  12.484  22.045  1.00116.33           C  
ATOM   3139  O   GLN A 207      26.304  12.265  21.149  1.00116.33           O  
ATOM   3140  CB  GLN A 207      27.142  14.816  21.152  1.00116.33           C  
ATOM   3141  CG  GLN A 207      27.392  16.309  21.332  1.00116.33           C  
ATOM   3142  CD  GLN A 207      27.079  17.080  20.057  1.00116.33           C  
ATOM   3143  OE1 GLN A 207      26.892  16.499  18.989  1.00116.33           O  
ATOM   3144  NE2 GLN A 207      27.039  18.406  20.163  1.00116.33           N  
ATOM   3145  H   GLN A 207      29.210  14.368  23.525  1.00  0.00           H  
ATOM   3146  HA  GLN A 207      27.015  14.247  23.232  1.00  0.00           H  
ATOM   3147  HB3 GLN A 207      26.074  14.705  20.957  1.00  0.00           H  
ATOM   3148  HB2 GLN A 207      27.646  14.462  20.251  1.00  0.00           H  
ATOM   3149  HG3 GLN A 207      28.438  16.492  21.565  1.00  0.00           H  
ATOM   3150  HG2 GLN A 207      26.777  16.697  22.143  1.00  0.00           H  
ATOM   3151 HE22 GLN A 207      26.845  18.972  19.350  1.00  0.00           H  
ATOM   3152 HE21 GLN A 207      27.209  18.852  21.053  1.00  0.00           H  
ATOM   3153  N   GLY A 208      27.693  11.511  22.762  1.00 89.53           N  
ATOM   3154  CA  GLY A 208      27.243  10.152  22.555  1.00 89.53           C  
ATOM   3155  C   GLY A 208      26.132   9.975  23.546  1.00 89.53           C  
ATOM   3156  O   GLY A 208      26.303  10.136  24.757  1.00 89.53           O  
ATOM   3157  H   GLY A 208      28.353  11.715  23.499  1.00  0.00           H  
ATOM   3158  HA3 GLY A 208      27.945   9.354  22.681  1.00  0.00           H  
ATOM   3159  HA2 GLY A 208      26.896   9.982  21.533  1.00  0.00           H  
ATOM   3160  N   TYR A 209      25.017   9.545  22.970  1.00282.44           N  
ATOM   3161  CA  TYR A 209      23.851   9.086  23.674  1.00282.44           C  
ATOM   3162  C   TYR A 209      23.589   7.649  23.258  1.00282.44           C  
ATOM   3163  O   TYR A 209      23.843   7.316  22.098  1.00282.44           O  
ATOM   3164  CB  TYR A 209      22.665   9.959  23.269  1.00282.44           C  
ATOM   3165  CG  TYR A 209      21.431   9.508  24.005  1.00282.44           C  
ATOM   3166  CD1 TYR A 209      21.284   9.869  25.356  1.00282.44           C  
ATOM   3167  CD2 TYR A 209      20.515   8.626  23.397  1.00282.44           C  
ATOM   3168  CE1 TYR A 209      20.218   9.347  26.104  1.00282.44           C  
ATOM   3169  CE2 TYR A 209      19.458   8.093  24.152  1.00282.44           C  
ATOM   3170  CZ  TYR A 209      19.306   8.460  25.502  1.00282.44           C  
ATOM   3171  OH  TYR A 209      18.270   7.957  26.229  1.00282.44           O  
ATOM   3172  H   TYR A 209      24.989   9.428  21.967  1.00  0.00           H  
ATOM   3173  HA  TYR A 209      23.996   9.128  24.755  1.00  0.00           H  
ATOM   3174  HB3 TYR A 209      22.491   9.917  22.191  1.00  0.00           H  
ATOM   3175  HB2 TYR A 209      22.863  11.004  23.511  1.00  0.00           H  
ATOM   3176  HD1 TYR A 209      22.001  10.525  25.828  1.00  0.00           H  
ATOM   3177  HD2 TYR A 209      20.643   8.326  22.367  1.00  0.00           H  
ATOM   3178  HE1 TYR A 209      20.107   9.623  27.142  1.00  0.00           H  
ATOM   3179  HE2 TYR A 209      18.764   7.404  23.695  1.00  0.00           H  
ATOM   3180  HH  TYR A 209      18.263   8.262  27.139  1.00  0.00           H  
ATOM   3181  N   THR A 210      23.057   6.854  24.204  1.00264.57           N  
ATOM   3182  CA  THR A 210      22.725   5.447  24.026  1.00264.57           C  
ATOM   3183  C   THR A 210      21.911   5.194  22.761  1.00264.57           C  
ATOM   3184  O   THR A 210      20.739   5.554  22.689  1.00264.57           O  
ATOM   3185  CB  THR A 210      22.060   4.804  25.260  1.00264.57           C  
ATOM   3186  OG1 THR A 210      20.752   5.287  25.473  1.00264.57           O  
ATOM   3187  CG2 THR A 210      22.872   5.005  26.546  1.00264.57           C  
ATOM   3188  H   THR A 210      22.837   7.240  25.111  1.00  0.00           H  
ATOM   3189  HA  THR A 210      23.633   4.918  23.872  1.00  0.00           H  
ATOM   3190  HB  THR A 210      21.976   3.731  25.085  1.00  0.00           H  
ATOM   3191  HG1 THR A 210      20.260   5.205  24.650  1.00  0.00           H  
ATOM   3192 HG21 THR A 210      22.434   4.446  27.374  1.00  0.00           H  
ATOM   3193 HG22 THR A 210      23.898   4.668  26.422  1.00  0.00           H  
ATOM   3194 HG23 THR A 210      22.905   6.054  26.843  1.00  0.00           H  
ATOM   3195  N   LEU A 211      22.611   4.649  21.760  1.00267.88           N  
ATOM   3196  CA  LEU A 211      22.051   4.363  20.461  1.00267.88           C  
ATOM   3197  C   LEU A 211      22.286   2.872  20.233  1.00267.88           C  
ATOM   3198  O   LEU A 211      23.445   2.462  20.138  1.00267.88           O  
ATOM   3199  CB  LEU A 211      22.719   5.253  19.391  1.00267.88           C  
ATOM   3200  CG  LEU A 211      22.084   5.153  17.981  1.00267.88           C  
ATOM   3201  CD1 LEU A 211      22.510   3.908  17.181  1.00267.88           C  
ATOM   3202  CD2 LEU A 211      20.553   5.355  17.983  1.00267.88           C  
ATOM   3203  H   LEU A 211      23.584   4.411  21.887  1.00  0.00           H  
ATOM   3204  HA  LEU A 211      21.001   4.626  20.465  1.00  0.00           H  
ATOM   3205  HB3 LEU A 211      23.791   5.061  19.338  1.00  0.00           H  
ATOM   3206  HB2 LEU A 211      22.628   6.290  19.720  1.00  0.00           H  
ATOM   3207  HG  LEU A 211      22.496   6.004  17.437  1.00  0.00           H  
ATOM   3208 HD11 LEU A 211      21.669   3.248  16.995  1.00  0.00           H  
ATOM   3209 HD12 LEU A 211      22.892   4.201  16.203  1.00  0.00           H  
ATOM   3210 HD13 LEU A 211      23.302   3.337  17.664  1.00  0.00           H  
ATOM   3211 HD21 LEU A 211      20.236   5.877  17.080  1.00  0.00           H  
ATOM   3212 HD22 LEU A 211      20.011   4.410  18.019  1.00  0.00           H  
ATOM   3213 HD23 LEU A 211      20.222   5.961  18.827  1.00  0.00           H  
ATOM   3214  N   PRO A 212      21.197   2.078  20.180  1.00107.40           N  
ATOM   3215  CA  PRO A 212      21.318   0.654  19.854  1.00107.40           C  
ATOM   3216  C   PRO A 212      21.753   0.422  18.398  1.00107.40           C  
ATOM   3217  O   PRO A 212      21.121   0.938  17.478  1.00107.40           O  
ATOM   3218  CD  PRO A 212      19.829   2.443  20.559  1.00107.40           C  
ATOM   3219  CB  PRO A 212      19.929   0.082  20.175  1.00107.40           C  
ATOM   3220  CG  PRO A 212      18.972   1.261  20.142  1.00107.40           C  
ATOM   3221  HA  PRO A 212      22.047   0.187  20.519  1.00  0.00           H  
ATOM   3222  HD2 PRO A 212      19.443   3.331  20.061  1.00  0.00           H  
ATOM   3223  HD3 PRO A 212      19.784   2.600  21.638  1.00  0.00           H  
ATOM   3224  HB3 PRO A 212      19.945  -0.338  21.182  1.00  0.00           H  
ATOM   3225  HB2 PRO A 212      19.616  -0.717  19.501  1.00  0.00           H  
ATOM   3226  HG2 PRO A 212      18.630   1.411  19.117  1.00  0.00           H  
ATOM   3227  HG3 PRO A 212      18.090   1.124  20.769  1.00  0.00           H  
ATOM   3228  N   LEU A 213      22.837  -0.347  18.233  1.00233.75           N  
ATOM   3229  CA  LEU A 213      23.342  -0.782  16.935  1.00233.75           C  
ATOM   3230  C   LEU A 213      22.852  -2.216  16.713  1.00233.75           C  
ATOM   3231  O   LEU A 213      22.999  -3.054  17.603  1.00233.75           O  
ATOM   3232  CB  LEU A 213      24.887  -0.698  16.939  1.00233.75           C  
ATOM   3233  CG  LEU A 213      25.575  -0.710  15.549  1.00233.75           C  
ATOM   3234  CD1 LEU A 213      27.084  -0.439  15.684  1.00233.75           C  
ATOM   3235  CD2 LEU A 213      25.354  -1.982  14.717  1.00233.75           C  
ATOM   3236  H   LEU A 213      23.309  -0.726  19.041  1.00  0.00           H  
ATOM   3237  HA  LEU A 213      22.963  -0.133  16.142  1.00  0.00           H  
ATOM   3238  HB3 LEU A 213      25.308  -1.486  17.566  1.00  0.00           H  
ATOM   3239  HB2 LEU A 213      25.164   0.237  17.429  1.00  0.00           H  
ATOM   3240  HG  LEU A 213      25.157   0.124  14.983  1.00  0.00           H  
ATOM   3241 HD11 LEU A 213      27.419   0.264  14.921  1.00  0.00           H  
ATOM   3242 HD12 LEU A 213      27.339  -0.006  16.652  1.00  0.00           H  
ATOM   3243 HD13 LEU A 213      27.683  -1.345  15.579  1.00  0.00           H  
ATOM   3244 HD21 LEU A 213      26.227  -2.244  14.119  1.00  0.00           H  
ATOM   3245 HD22 LEU A 213      25.142  -2.848  15.342  1.00  0.00           H  
ATOM   3246 HD23 LEU A 213      24.540  -1.824  14.013  1.00  0.00           H  
ATOM   3247  N   LEU A 214      22.319  -2.476  15.513  1.00217.49           N  
ATOM   3248  CA  LEU A 214      21.919  -3.809  15.083  1.00217.49           C  
ATOM   3249  C   LEU A 214      23.023  -4.361  14.186  1.00217.49           C  
ATOM   3250  O   LEU A 214      23.281  -3.796  13.123  1.00217.49           O  
ATOM   3251  CB  LEU A 214      20.590  -3.757  14.306  1.00217.49           C  
ATOM   3252  CG  LEU A 214      19.373  -3.334  15.152  1.00217.49           C  
ATOM   3253  CD1 LEU A 214      19.368  -1.830  15.498  1.00217.49           C  
ATOM   3254  CD2 LEU A 214      18.067  -3.731  14.447  1.00217.49           C  
ATOM   3255  H   LEU A 214      22.239  -1.742  14.824  1.00  0.00           H  
ATOM   3256  HA  LEU A 214      21.783  -4.475  15.938  1.00  0.00           H  
ATOM   3257  HB3 LEU A 214      20.403  -4.758  13.913  1.00  0.00           H  
ATOM   3258  HB2 LEU A 214      20.673  -3.109  13.432  1.00  0.00           H  
ATOM   3259  HG  LEU A 214      19.405  -3.895  16.088  1.00  0.00           H  
ATOM   3260 HD11 LEU A 214      18.380  -1.388  15.368  1.00  0.00           H  
ATOM   3261 HD12 LEU A 214      19.655  -1.667  16.538  1.00  0.00           H  
ATOM   3262 HD13 LEU A 214      20.050  -1.255  14.872  1.00  0.00           H  
ATOM   3263 HD21 LEU A 214      17.215  -3.627  15.118  1.00  0.00           H  
ATOM   3264 HD22 LEU A 214      17.883  -3.105  13.573  1.00  0.00           H  
ATOM   3265 HD23 LEU A 214      18.090  -4.769  14.113  1.00  0.00           H  
ATOM   3266  N   CYS A 215      23.653  -5.450  14.634  1.00100.47           N  
ATOM   3267  CA  CYS A 215      24.618  -6.198  13.840  1.00100.47           C  
ATOM   3268  C   CYS A 215      23.906  -7.422  13.262  1.00100.47           C  
ATOM   3269  O   CYS A 215      23.000  -7.965  13.897  1.00100.47           O  
ATOM   3270  CB  CYS A 215      25.865  -6.570  14.670  1.00100.47           C  
ATOM   3271  SG  CYS A 215      25.551  -7.819  15.958  1.00100.47           S  
ATOM   3272  H   CYS A 215      23.396  -5.858  15.521  1.00  0.00           H  
ATOM   3273  HA  CYS A 215      24.971  -5.588  13.006  1.00  0.00           H  
ATOM   3274  HB3 CYS A 215      26.283  -5.678  15.139  1.00  0.00           H  
ATOM   3275  HB2 CYS A 215      26.641  -6.963  14.012  1.00  0.00           H  
ATOM   3276  HG  CYS A 215      25.333  -8.836  15.120  1.00  0.00           H  
ATOM   3277  N   THR A 216      24.353  -7.847  12.077  1.00233.89           N  
ATOM   3278  CA  THR A 216      23.886  -9.084  11.477  1.00233.89           C  
ATOM   3279  C   THR A 216      25.052 -10.073  11.452  1.00233.89           C  
ATOM   3280  O   THR A 216      26.180  -9.710  11.119  1.00233.89           O  
ATOM   3281  CB  THR A 216      23.335  -8.867  10.046  1.00233.89           C  
ATOM   3282  OG1 THR A 216      22.713 -10.055   9.592  1.00233.89           O  
ATOM   3283  CG2 THR A 216      24.385  -8.463   8.993  1.00233.89           C  
ATOM   3284  H   THR A 216      25.105  -7.369  11.602  1.00  0.00           H  
ATOM   3285  HA  THR A 216      23.079  -9.529  12.065  1.00  0.00           H  
ATOM   3286  HB  THR A 216      22.567  -8.093  10.086  1.00  0.00           H  
ATOM   3287  HG1 THR A 216      23.391 -10.711   9.409  1.00  0.00           H  
ATOM   3288 HG21 THR A 216      23.898  -8.193   8.055  1.00  0.00           H  
ATOM   3289 HG22 THR A 216      24.960  -7.596   9.317  1.00  0.00           H  
ATOM   3290 HG23 THR A 216      25.085  -9.267   8.764  1.00  0.00           H  
ATOM   3291  N   THR A 217      24.733 -11.315  11.799  1.00288.33           N  
ATOM   3292  CA  THR A 217      25.636 -12.445  11.690  1.00288.33           C  
ATOM   3293  C   THR A 217      24.839 -13.603  11.077  1.00288.33           C  
ATOM   3294  O   THR A 217      23.613 -13.510  10.973  1.00288.33           O  
ATOM   3295  CB  THR A 217      26.181 -12.832  13.087  1.00288.33           C  
ATOM   3296  OG1 THR A 217      27.203 -13.805  12.983  1.00288.33           O  
ATOM   3297  CG2 THR A 217      25.120 -13.374  14.058  1.00288.33           C  
ATOM   3298  H   THR A 217      23.781 -11.543  12.052  1.00  0.00           H  
ATOM   3299  HA  THR A 217      26.466 -12.222  11.016  1.00  0.00           H  
ATOM   3300  HB  THR A 217      26.636 -11.949  13.537  1.00  0.00           H  
ATOM   3301  HG1 THR A 217      27.347 -14.186  13.853  1.00  0.00           H  
ATOM   3302 HG21 THR A 217      25.600 -13.620  14.999  1.00  0.00           H  
ATOM   3303 HG22 THR A 217      24.346 -12.633  14.261  1.00  0.00           H  
ATOM   3304 HG23 THR A 217      24.632 -14.280  13.706  1.00  0.00           H  
ATOM   3305  N   ALA A 218      25.534 -14.684  10.694  1.00221.44           N  
ATOM   3306  CA  ALA A 218      24.884 -15.929  10.295  1.00221.44           C  
ATOM   3307  C   ALA A 218      24.103 -16.511  11.478  1.00221.44           C  
ATOM   3308  O   ALA A 218      24.653 -16.616  12.576  1.00221.44           O  
ATOM   3309  CB  ALA A 218      25.930 -16.928   9.795  1.00221.44           C  
ATOM   3310  H   ALA A 218      26.535 -14.711  10.820  1.00  0.00           H  
ATOM   3311  HA  ALA A 218      24.196 -15.713   9.475  1.00  0.00           H  
ATOM   3312  HB1 ALA A 218      25.467 -17.867   9.490  1.00  0.00           H  
ATOM   3313  HB2 ALA A 218      26.464 -16.532   8.931  1.00  0.00           H  
ATOM   3314  HB3 ALA A 218      26.669 -17.156  10.565  1.00  0.00           H  
ATOM   3315  N   GLY A 219      22.818 -16.817  11.240  1.00110.69           N  
ATOM   3316  CA  GLY A 219      21.868 -17.163  12.294  1.00110.69           C  
ATOM   3317  C   GLY A 219      21.684 -15.969  13.242  1.00110.69           C  
ATOM   3318  O   GLY A 219      21.922 -14.820  12.870  1.00110.69           O  
ATOM   3319  H   GLY A 219      22.443 -16.688  10.311  1.00  0.00           H  
ATOM   3320  HA3 GLY A 219      22.221 -18.038  12.841  1.00  0.00           H  
ATOM   3321  HA2 GLY A 219      20.908 -17.419  11.845  1.00  0.00           H  
ATOM   3322  N   GLN A 220      21.262 -16.248  14.477  1.00194.58           N  
ATOM   3323  CA  GLN A 220      21.208 -15.242  15.527  1.00194.58           C  
ATOM   3324  C   GLN A 220      22.288 -15.577  16.541  1.00194.58           C  
ATOM   3325  O   GLN A 220      22.144 -16.546  17.288  1.00194.58           O  
ATOM   3326  CB  GLN A 220      19.844 -15.251  16.215  1.00194.58           C  
ATOM   3327  CG  GLN A 220      18.680 -14.807  15.317  1.00194.58           C  
ATOM   3328  CD  GLN A 220      17.347 -14.765  16.071  1.00194.58           C  
ATOM   3329  OE1 GLN A 220      16.313 -14.499  15.467  1.00194.58           O  
ATOM   3330  NE2 GLN A 220      17.342 -15.019  17.384  1.00194.58           N  
ATOM   3331  H   GLN A 220      21.070 -17.201  14.753  1.00  0.00           H  
ATOM   3332  HA  GLN A 220      21.380 -14.231  15.152  1.00  0.00           H  
ATOM   3333  HB3 GLN A 220      19.903 -14.582  17.077  1.00  0.00           H  
ATOM   3334  HB2 GLN A 220      19.636 -16.250  16.606  1.00  0.00           H  
ATOM   3335  HG3 GLN A 220      18.575 -15.484  14.469  1.00  0.00           H  
ATOM   3336  HG2 GLN A 220      18.877 -13.816  14.909  1.00  0.00           H  
ATOM   3337 HE22 GLN A 220      16.472 -14.996  17.896  1.00  0.00           H  
ATOM   3338 HE21 GLN A 220      18.199 -15.238  17.870  1.00  0.00           H  
ATOM   3339  N   PHE A 221      23.340 -14.758  16.559  1.00306.19           N  
ATOM   3340  CA  PHE A 221      24.372 -14.862  17.569  1.00306.19           C  
ATOM   3341  C   PHE A 221      24.846 -13.462  17.940  1.00306.19           C  
ATOM   3342  O   PHE A 221      24.892 -12.565  17.100  1.00306.19           O  
ATOM   3343  CB  PHE A 221      25.501 -15.798  17.102  1.00306.19           C  
ATOM   3344  CG  PHE A 221      26.563 -16.008  18.158  1.00306.19           C  
ATOM   3345  CD1 PHE A 221      26.374 -16.965  19.172  1.00306.19           C  
ATOM   3346  CD2 PHE A 221      27.632 -15.106  18.267  1.00306.19           C  
ATOM   3347  CE1 PHE A 221      27.286 -17.055  20.214  1.00306.19           C  
ATOM   3348  CE2 PHE A 221      28.554 -15.224  19.296  1.00306.19           C  
ATOM   3349  CZ  PHE A 221      28.375 -16.195  20.272  1.00306.19           C  
ATOM   3350  H   PHE A 221      23.401 -13.976  15.922  1.00  0.00           H  
ATOM   3351  HA  PHE A 221      23.938 -15.288  18.477  1.00  0.00           H  
ATOM   3352  HB3 PHE A 221      25.973 -15.431  16.192  1.00  0.00           H  
ATOM   3353  HB2 PHE A 221      25.085 -16.774  16.849  1.00  0.00           H  
ATOM   3354  HD1 PHE A 221      25.518 -17.625  19.146  1.00  0.00           H  
ATOM   3355  HD2 PHE A 221      27.679 -14.306  17.554  1.00  0.00           H  
ATOM   3356  HE1 PHE A 221      27.143 -17.796  20.987  1.00  0.00           H  
ATOM   3357  HE2 PHE A 221      29.388 -14.543  19.360  1.00  0.00           H  
ATOM   3358  HZ  PHE A 221      29.077 -16.270  21.090  1.00  0.00           H  
ATOM   3359  N   LEU A 222      25.186 -13.313  19.220  1.00294.56           N  
ATOM   3360  CA  LEU A 222      25.677 -12.076  19.790  1.00294.56           C  
ATOM   3361  C   LEU A 222      26.997 -12.417  20.469  1.00294.56           C  
ATOM   3362  O   LEU A 222      27.057 -13.401  21.207  1.00294.56           O  
ATOM   3363  CB  LEU A 222      24.649 -11.526  20.798  1.00294.56           C  
ATOM   3364  CG  LEU A 222      23.297 -11.115  20.167  1.00294.56           C  
ATOM   3365  CD1 LEU A 222      22.383 -12.317  19.839  1.00294.56           C  
ATOM   3366  CD2 LEU A 222      22.544 -10.135  21.069  1.00294.56           C  
ATOM   3367  H   LEU A 222      25.144 -14.101  19.851  1.00  0.00           H  
ATOM   3368  HA  LEU A 222      25.863 -11.320  19.024  1.00  0.00           H  
ATOM   3369  HB3 LEU A 222      25.089 -10.644  21.256  1.00  0.00           H  
ATOM   3370  HB2 LEU A 222      24.484 -12.229  21.617  1.00  0.00           H  
ATOM   3371  HG  LEU A 222      23.504 -10.589  19.234  1.00  0.00           H  
ATOM   3372 HD11 LEU A 222      21.382 -12.208  20.256  1.00  0.00           H  
ATOM   3373 HD12 LEU A 222      22.261 -12.432  18.762  1.00  0.00           H  
ATOM   3374 HD13 LEU A 222      22.769 -13.256  20.235  1.00  0.00           H  
ATOM   3375 HD21 LEU A 222      21.500 -10.027  20.771  1.00  0.00           H  
ATOM   3376 HD22 LEU A 222      22.553 -10.476  22.103  1.00  0.00           H  
ATOM   3377 HD23 LEU A 222      22.988  -9.142  21.001  1.00  0.00           H  
ATOM   3378  N   ARG A 223      28.035 -11.610  20.205  1.00263.84           N  
ATOM   3379  CA  ARG A 223      29.340 -11.743  20.849  1.00263.84           C  
ATOM   3380  C   ARG A 223      29.197 -11.374  22.322  1.00263.84           C  
ATOM   3381  O   ARG A 223      28.699 -10.290  22.615  1.00263.84           O  
ATOM   3382  CB  ARG A 223      30.384 -10.815  20.204  1.00263.84           C  
ATOM   3383  CG  ARG A 223      30.775 -11.156  18.761  1.00263.84           C  
ATOM   3384  CD  ARG A 223      29.769 -10.702  17.691  1.00263.84           C  
ATOM   3385  NE  ARG A 223      30.176 -11.129  16.348  1.00263.84           N  
ATOM   3386  CZ  ARG A 223      30.108 -12.380  15.867  1.00263.84           C  
ATOM   3387  NH1 ARG A 223      29.648 -13.383  16.615  1.00263.84           N  
ATOM   3388  NH2 ARG A 223      30.512 -12.639  14.619  1.00263.84           N1+
ATOM   3389  H   ARG A 223      27.907 -10.805  19.610  1.00  0.00           H  
ATOM   3390  HA  ARG A 223      29.682 -12.776  20.764  1.00  0.00           H  
ATOM   3391  HB3 ARG A 223      31.296 -10.867  20.802  1.00  0.00           H  
ATOM   3392  HB2 ARG A 223      30.056  -9.775  20.258  1.00  0.00           H  
ATOM   3393  HG3 ARG A 223      31.097 -12.190  18.637  1.00  0.00           H  
ATOM   3394  HG2 ARG A 223      31.670 -10.557  18.585  1.00  0.00           H  
ATOM   3395  HD3 ARG A 223      29.839  -9.615  17.628  1.00  0.00           H  
ATOM   3396  HD2 ARG A 223      28.724 -10.918  17.901  1.00  0.00           H  
ATOM   3397  HE  ARG A 223      30.568 -10.408  15.759  1.00  0.00           H  
ATOM   3398 HH12 ARG A 223      29.623 -14.327  16.259  1.00  0.00           H  
ATOM   3399 HH11 ARG A 223      29.343 -13.201  17.560  1.00  0.00           H  
ATOM   3400 HH22 ARG A 223      30.464 -13.576  14.245  1.00  0.00           H  
ATOM   3401 HH21 ARG A 223      30.868 -11.897  14.033  1.00  0.00           H  
ATOM   3402  N   GLY A 224      29.603 -12.285  23.218  1.00 98.91           N  
ATOM   3403  CA  GLY A 224      29.336 -12.143  24.647  1.00 98.91           C  
ATOM   3404  C   GLY A 224      27.817 -12.136  24.873  1.00 98.91           C  
ATOM   3405  O   GLY A 224      27.087 -12.876  24.212  1.00 98.91           O  
ATOM   3406  H   GLY A 224      30.002 -13.157  22.905  1.00  0.00           H  
ATOM   3407  HA3 GLY A 224      29.796 -11.230  25.030  1.00  0.00           H  
ATOM   3408  HA2 GLY A 224      29.777 -12.985  25.181  1.00  0.00           H  
ATOM   3409  N   LYS A 225      27.349 -11.286  25.794  1.00164.32           N  
ATOM   3410  CA  LYS A 225      25.925 -11.067  26.032  1.00164.32           C  
ATOM   3411  C   LYS A 225      25.534  -9.746  25.387  1.00164.32           C  
ATOM   3412  O   LYS A 225      26.071  -8.707  25.776  1.00164.32           O  
ATOM   3413  CB  LYS A 225      25.654 -10.987  27.539  1.00164.32           C  
ATOM   3414  CG  LYS A 225      25.946 -12.293  28.279  1.00164.32           C  
ATOM   3415  CD  LYS A 225      25.798 -12.108  29.790  1.00164.32           C  
ATOM   3416  CE  LYS A 225      26.139 -13.377  30.572  1.00164.32           C  
ATOM   3417  NZ  LYS A 225      26.030 -13.141  32.020  1.00164.32           N1+
ATOM   3418  H   LYS A 225      27.985 -10.687  26.300  1.00  0.00           H  
ATOM   3419  HA  LYS A 225      25.314 -11.872  25.617  1.00  0.00           H  
ATOM   3420  HB3 LYS A 225      24.610 -10.719  27.709  1.00  0.00           H  
ATOM   3421  HB2 LYS A 225      26.250 -10.185  27.978  1.00  0.00           H  
ATOM   3422  HG3 LYS A 225      26.958 -12.636  28.059  1.00  0.00           H  
ATOM   3423  HG2 LYS A 225      25.271 -13.075  27.927  1.00  0.00           H  
ATOM   3424  HD3 LYS A 225      24.776 -11.800  30.018  1.00  0.00           H  
ATOM   3425  HD2 LYS A 225      26.444 -11.293  30.120  1.00  0.00           H  
ATOM   3426  HE3 LYS A 225      27.155 -13.702  30.347  1.00  0.00           H  
ATOM   3427  HE2 LYS A 225      25.468 -14.190  30.292  1.00  0.00           H  
ATOM   3428  HZ1 LYS A 225      26.668 -12.406  32.292  1.00  0.00           H  
ATOM   3429  HZ2 LYS A 225      25.085 -12.865  32.248  1.00  0.00           H  
ATOM   3430  HZ3 LYS A 225      26.261 -13.988  32.519  1.00  0.00           H  
ATOM   3431  N   GLY A 226      24.609  -9.795  24.417  1.00 89.72           N  
ATOM   3432  CA  GLY A 226      24.224  -8.592  23.687  1.00 89.72           C  
ATOM   3433  C   GLY A 226      25.376  -8.151  22.778  1.00 89.72           C  
ATOM   3434  O   GLY A 226      26.341  -8.880  22.563  1.00 89.72           O  
ATOM   3435  H   GLY A 226      24.205 -10.676  24.133  1.00  0.00           H  
ATOM   3436  HA3 GLY A 226      24.008  -7.791  24.397  1.00  0.00           H  
ATOM   3437  HA2 GLY A 226      23.304  -8.739  23.137  1.00  0.00           H  
ATOM   3438  N   SER A 227      25.285  -6.920  22.282  1.00 93.17           N  
ATOM   3439  CA  SER A 227      26.413  -6.226  21.684  1.00 93.17           C  
ATOM   3440  C   SER A 227      26.619  -4.957  22.499  1.00 93.17           C  
ATOM   3441  O   SER A 227      25.648  -4.264  22.811  1.00 93.17           O  
ATOM   3442  CB  SER A 227      26.142  -5.953  20.193  1.00 93.17           C  
ATOM   3443  OG  SER A 227      25.112  -5.004  19.988  1.00 93.17           O  
ATOM   3444  H   SER A 227      24.470  -6.352  22.467  1.00  0.00           H  
ATOM   3445  HA  SER A 227      27.327  -6.821  21.748  1.00  0.00           H  
ATOM   3446  HB3 SER A 227      25.882  -6.878  19.676  1.00  0.00           H  
ATOM   3447  HB2 SER A 227      27.047  -5.575  19.715  1.00  0.00           H  
ATOM   3448  HG  SER A 227      25.408  -4.150  20.312  1.00  0.00           H  
ATOM   3449  N   ILE A 228      27.882  -4.670  22.815  1.00 38.50           N  
ATOM   3450  CA  ILE A 228      28.247  -3.433  23.476  1.00 38.50           C  
ATOM   3451  C   ILE A 228      29.169  -2.709  22.498  1.00 38.50           C  
ATOM   3452  O   ILE A 228      30.320  -3.114  22.334  1.00 38.50           O  
ATOM   3453  CB  ILE A 228      28.990  -3.682  24.813  1.00 38.50           C  
ATOM   3454  CG1 ILE A 228      28.079  -4.434  25.806  1.00 38.50           C  
ATOM   3455  CG2 ILE A 228      29.506  -2.373  25.451  1.00 38.50           C  
ATOM   3456  CD1 ILE A 228      28.822  -4.936  27.052  1.00 38.50           C  
ATOM   3457  H   ILE A 228      28.639  -5.280  22.540  1.00  0.00           H  
ATOM   3458  HA  ILE A 228      27.382  -2.814  23.718  1.00  0.00           H  
ATOM   3459  HB  ILE A 228      29.853  -4.324  24.622  1.00  0.00           H  
ATOM   3460 HG13 ILE A 228      27.618  -5.299  25.330  1.00  0.00           H  
ATOM   3461 HG12 ILE A 228      27.254  -3.788  26.108  1.00  0.00           H  
ATOM   3462 HG21 ILE A 228      29.831  -2.521  26.481  1.00  0.00           H  
ATOM   3463 HG22 ILE A 228      30.384  -2.003  24.928  1.00  0.00           H  
ATOM   3464 HG23 ILE A 228      28.742  -1.598  25.461  1.00  0.00           H  
ATOM   3465 HD11 ILE A 228      28.361  -5.845  27.437  1.00  0.00           H  
ATOM   3466 HD12 ILE A 228      29.867  -5.164  26.838  1.00  0.00           H  
ATOM   3467 HD13 ILE A 228      28.797  -4.193  27.849  1.00  0.00           H  
ATOM   3468  N   PRO A 229      28.657  -1.642  21.855  1.00155.37           N  
ATOM   3469  CA  PRO A 229      29.540  -0.678  21.185  1.00155.37           C  
ATOM   3470  C   PRO A 229      30.499   0.006  22.183  1.00155.37           C  
ATOM   3471  O   PRO A 229      30.318  -0.118  23.393  1.00155.37           O  
ATOM   3472  CD  PRO A 229      27.238  -1.398  21.599  1.00155.37           C  
ATOM   3473  CB  PRO A 229      28.568   0.265  20.444  1.00155.37           C  
ATOM   3474  CG  PRO A 229      27.223  -0.460  20.402  1.00155.37           C  
ATOM   3475  HA  PRO A 229      30.131  -1.222  20.446  1.00  0.00           H  
ATOM   3476  HD2 PRO A 229      26.753  -0.963  22.467  1.00  0.00           H  
ATOM   3477  HD3 PRO A 229      26.698  -2.310  21.352  1.00  0.00           H  
ATOM   3478  HB3 PRO A 229      28.919   0.476  19.434  1.00  0.00           H  
ATOM   3479  HB2 PRO A 229      28.477   1.234  20.918  1.00  0.00           H  
ATOM   3480  HG2 PRO A 229      26.362   0.209  20.378  1.00  0.00           H  
ATOM   3481  HG3 PRO A 229      27.187  -1.062  19.492  1.00  0.00           H  
ATOM   3482  N   PHE A 230      31.499   0.738  21.681  1.00172.62           N  
ATOM   3483  CA  PHE A 230      32.431   1.495  22.521  1.00172.62           C  
ATOM   3484  C   PHE A 230      32.392   2.937  22.055  1.00172.62           C  
ATOM   3485  O   PHE A 230      32.657   3.200  20.886  1.00172.62           O  
ATOM   3486  CB  PHE A 230      33.857   0.941  22.388  1.00172.62           C  
ATOM   3487  CG  PHE A 230      33.969  -0.486  22.861  1.00172.62           C  
ATOM   3488  CD1 PHE A 230      33.576  -1.540  22.013  1.00172.62           C  
ATOM   3489  CD2 PHE A 230      34.290  -0.763  24.200  1.00172.62           C  
ATOM   3490  CE1 PHE A 230      33.525  -2.836  22.496  1.00172.62           C  
ATOM   3491  CE2 PHE A 230      34.218  -2.066  24.664  1.00172.62           C  
ATOM   3492  CZ  PHE A 230      33.829  -3.095  23.823  1.00172.62           C  
ATOM   3493  H   PHE A 230      31.617   0.828  20.682  1.00  0.00           H  
ATOM   3494  HA  PHE A 230      32.155   1.462  23.577  1.00  0.00           H  
ATOM   3495  HB3 PHE A 230      34.556   1.555  22.958  1.00  0.00           H  
ATOM   3496  HB2 PHE A 230      34.189   0.986  21.349  1.00  0.00           H  
ATOM   3497  HD1 PHE A 230      33.298  -1.342  20.988  1.00  0.00           H  
ATOM   3498  HD2 PHE A 230      34.633   0.029  24.838  1.00  0.00           H  
ATOM   3499  HE1 PHE A 230      33.227  -3.646  21.845  1.00  0.00           H  
ATOM   3500  HE2 PHE A 230      34.486  -2.291  25.671  1.00  0.00           H  
ATOM   3501  HZ  PHE A 230      33.776  -4.107  24.199  1.00  0.00           H  
ATOM   3502  N   SER A 231      32.056   3.837  22.976  1.00199.66           N  
ATOM   3503  CA  SER A 231      31.813   5.250  22.741  1.00199.66           C  
ATOM   3504  C   SER A 231      31.600   5.905  24.111  1.00199.66           C  
ATOM   3505  O   SER A 231      31.666   5.239  25.140  1.00199.66           O  
ATOM   3506  CB  SER A 231      30.589   5.428  21.813  1.00199.66           C  
ATOM   3507  OG  SER A 231      30.883   5.270  20.448  1.00199.66           O  
ATOM   3508  H   SER A 231      31.886   3.537  23.925  1.00  0.00           H  
ATOM   3509  HA  SER A 231      32.698   5.709  22.294  1.00  0.00           H  
ATOM   3510  HB3 SER A 231      30.149   6.420  21.911  1.00  0.00           H  
ATOM   3511  HB2 SER A 231      29.844   4.678  22.042  1.00  0.00           H  
ATOM   3512  HG  SER A 231      31.332   4.426  20.329  1.00  0.00           H  
ATOM   3513  N   MET A 232      31.361   7.215  24.114  1.00155.14           N  
ATOM   3514  CA  MET A 232      31.060   7.996  25.306  1.00155.14           C  
ATOM   3515  C   MET A 232      29.732   7.564  25.949  1.00155.14           C  
ATOM   3516  O   MET A 232      29.729   7.345  27.149  1.00155.14           O  
ATOM   3517  CB  MET A 232      31.110   9.502  24.995  1.00155.14           C  
ATOM   3518  CG  MET A 232      30.387   9.855  23.699  1.00155.14           C  
ATOM   3519  SD  MET A 232      31.274   9.506  22.143  1.00155.14           S  
ATOM   3520  CE  MET A 232      30.032   9.880  20.888  1.00155.14           C  
ATOM   3521  H   MET A 232      31.358   7.729  23.243  1.00  0.00           H  
ATOM   3522  HA  MET A 232      31.854   7.803  26.025  1.00  0.00           H  
ATOM   3523  HB3 MET A 232      32.150   9.819  24.916  1.00  0.00           H  
ATOM   3524  HB2 MET A 232      30.691  10.065  25.827  1.00  0.00           H  
ATOM   3525  HG3 MET A 232      30.023  10.877  23.715  1.00  0.00           H  
ATOM   3526  HG2 MET A 232      29.529   9.221  23.722  1.00  0.00           H  
ATOM   3527  HE1 MET A 232      30.507   9.962  19.911  1.00  0.00           H  
ATOM   3528  HE2 MET A 232      29.293   9.082  20.835  1.00  0.00           H  
ATOM   3529  HE3 MET A 232      29.528  10.813  21.098  1.00  0.00           H  
ATOM   3530  N   LEU A 233      28.654   7.340  25.176  1.00155.12           N  
ATOM   3531  CA  LEU A 233      27.426   6.740  25.713  1.00155.12           C  
ATOM   3532  C   LEU A 233      27.642   5.339  26.245  1.00155.12           C  
ATOM   3533  O   LEU A 233      27.059   4.983  27.263  1.00155.12           O  
ATOM   3534  CB  LEU A 233      26.287   6.696  24.693  1.00155.12           C  
ATOM   3535  CG  LEU A 233      26.332   5.733  23.488  0.90155.12           C  
ATOM   3536  CD1 LEU A 233      27.556   5.892  22.602  0.86155.12           C  
ATOM   3537  CD2 LEU A 233      25.910   4.314  23.851  0.86155.12           C  
ATOM   3538  H   LEU A 233      28.686   7.514  24.183  1.00  0.00           H  
ATOM   3539  HA  LEU A 233      27.100   7.368  26.545  1.00  0.00           H  
ATOM   3540  HB3 LEU A 233      26.199   7.674  24.299  1.00  0.00           H  
ATOM   3541  HB2 LEU A 233      25.371   6.524  25.256  1.00  0.00           H  
ATOM   3542  HG  LEU A 233      25.556   6.008  22.803  1.00  0.00           H  
ATOM   3543 HD11 LEU A 233      27.560   5.155  21.798  1.00  0.00           H  
ATOM   3544 HD12 LEU A 233      27.585   6.880  22.143  1.00  0.00           H  
ATOM   3545 HD13 LEU A 233      28.450   5.775  23.197  1.00  0.00           H  
ATOM   3546 HD21 LEU A 233      25.356   3.825  23.049  1.00  0.00           H  
ATOM   3547 HD22 LEU A 233      26.730   3.712  24.114  1.00  0.00           H  
ATOM   3548 HD23 LEU A 233      25.330   4.272  24.769  1.00  0.00           H  
ATOM   3549  N   GLN A 234      28.468   4.574  25.522  1.00 97.51           N  
ATOM   3550  CA  GLN A 234      28.732   3.190  25.837  1.00 97.51           C  
ATOM   3551  C   GLN A 234      29.507   3.117  27.121  1.00 97.51           C  
ATOM   3552  O   GLN A 234      29.193   2.252  27.926  1.00 97.51           O  
ATOM   3553  CB  GLN A 234      29.535   2.529  24.725  1.00 97.51           C  
ATOM   3554  CG  GLN A 234      28.777   2.456  23.394  1.00 97.51           C  
ATOM   3555  CD  GLN A 234      27.564   1.510  23.437  1.00 97.51           C  
ATOM   3556  OE1 GLN A 234      26.660   1.642  22.617  1.00 97.51           O  
ATOM   3557  NE2 GLN A 234      27.494   0.599  24.410  1.00 97.51           N  
ATOM   3558  H   GLN A 234      28.912   4.949  24.698  1.00  0.00           H  
ATOM   3559  HA  GLN A 234      27.781   2.679  25.993  1.00  0.00           H  
ATOM   3560  HB3 GLN A 234      29.849   1.542  25.057  1.00  0.00           H  
ATOM   3561  HB2 GLN A 234      30.454   3.076  24.603  1.00  0.00           H  
ATOM   3562  HG3 GLN A 234      29.446   2.228  22.583  1.00  0.00           H  
ATOM   3563  HG2 GLN A 234      28.452   3.440  23.097  1.00  0.00           H  
ATOM   3564 HE22 GLN A 234      26.688  -0.006  24.478  1.00  0.00           H  
ATOM   3565 HE21 GLN A 234      28.253   0.494  25.067  1.00  0.00           H  
ATOM   3566  N   THR A 235      30.431   4.076  27.310  1.00147.87           N  
ATOM   3567  CA  THR A 235      31.181   4.198  28.532  1.00147.87           C  
ATOM   3568  C   THR A 235      30.286   4.397  29.751  1.00147.87           C  
ATOM   3569  O   THR A 235      30.531   3.761  30.768  1.00147.87           O  
ATOM   3570  CB  THR A 235      32.360   5.193  28.547  1.00147.87           C  
ATOM   3571  OG1 THR A 235      33.219   4.765  29.588  1.00147.87           O  
ATOM   3572  CG2 THR A 235      32.039   6.667  28.870  1.00147.87           C  
ATOM   3573  H   THR A 235      30.618   4.761  26.588  1.00  0.00           H  
ATOM   3574  HA  THR A 235      31.648   3.254  28.593  1.00  0.00           H  
ATOM   3575  HB  THR A 235      32.916   5.134  27.611  1.00  0.00           H  
ATOM   3576  HG1 THR A 235      32.790   4.952  30.428  1.00  0.00           H  
ATOM   3577 HG21 THR A 235      32.347   7.316  28.056  1.00  0.00           H  
ATOM   3578 HG22 THR A 235      31.006   6.892  29.089  1.00  0.00           H  
ATOM   3579 HG23 THR A 235      32.574   7.019  29.754  1.00  0.00           H  
ATOM   3580  N   LEU A 236      29.245   5.232  29.595  1.00 63.65           N  
ATOM   3581  CA  LEU A 236      28.307   5.535  30.661  1.00 63.65           C  
ATOM   3582  C   LEU A 236      27.463   4.331  31.038  1.00 63.65           C  
ATOM   3583  O   LEU A 236      27.282   4.093  32.231  1.00 63.65           O  
ATOM   3584  CB  LEU A 236      27.377   6.694  30.282  1.00 63.65           C  
ATOM   3585  CG  LEU A 236      28.075   8.030  30.017  1.00 63.65           C  
ATOM   3586  CD1 LEU A 236      27.021   9.080  29.645  1.00 63.65           C  
ATOM   3587  CD2 LEU A 236      29.015   8.466  31.159  1.00 63.65           C  
ATOM   3588  H   LEU A 236      29.104   5.710  28.715  1.00  0.00           H  
ATOM   3589  HA  LEU A 236      28.887   5.791  31.546  1.00  0.00           H  
ATOM   3590  HB3 LEU A 236      26.663   6.843  31.095  1.00  0.00           H  
ATOM   3591  HB2 LEU A 236      26.780   6.424  29.410  1.00  0.00           H  
ATOM   3592  HG  LEU A 236      28.705   7.912  29.150  1.00  0.00           H  
ATOM   3593 HD11 LEU A 236      27.112   9.995  30.228  1.00  0.00           H  
ATOM   3594 HD12 LEU A 236      27.104   9.317  28.586  1.00  0.00           H  
ATOM   3595 HD13 LEU A 236      26.003   8.718  29.795  1.00  0.00           H  
ATOM   3596 HD21 LEU A 236      28.821   9.480  31.505  1.00  0.00           H  
ATOM   3597 HD22 LEU A 236      28.925   7.849  32.051  1.00  0.00           H  
ATOM   3598 HD23 LEU A 236      30.053   8.423  30.831  1.00  0.00           H  
ATOM   3599  N   VAL A 237      26.999   3.577  30.029  1.00 57.24           N  
ATOM   3600  CA  VAL A 237      26.225   2.362  30.245  1.00 57.24           C  
ATOM   3601  C   VAL A 237      27.021   1.307  31.035  1.00 57.24           C  
ATOM   3602  O   VAL A 237      26.430   0.623  31.869  1.00 57.24           O  
ATOM   3603  CB  VAL A 237      25.744   1.727  28.913  1.00 57.24           C  
ATOM   3604  CG1 VAL A 237      25.013   0.381  29.101  1.00 57.24           C  
ATOM   3605  CG2 VAL A 237      24.815   2.677  28.147  1.00 57.24           C  
ATOM   3606  H   VAL A 237      27.185   3.840  29.070  1.00  0.00           H  
ATOM   3607  HA  VAL A 237      25.346   2.630  30.836  1.00  0.00           H  
ATOM   3608  HB  VAL A 237      26.615   1.550  28.281  1.00  0.00           H  
ATOM   3609 HG11 VAL A 237      24.555   0.052  28.167  1.00  0.00           H  
ATOM   3610 HG12 VAL A 237      25.687  -0.419  29.408  1.00  0.00           H  
ATOM   3611 HG13 VAL A 237      24.219   0.459  29.845  1.00  0.00           H  
ATOM   3612 HG21 VAL A 237      24.636   2.321  27.132  1.00  0.00           H  
ATOM   3613 HG22 VAL A 237      23.849   2.758  28.645  1.00  0.00           H  
ATOM   3614 HG23 VAL A 237      25.212   3.684  28.079  1.00  0.00           H  
ATOM   3615  N   LYS A 238      28.339   1.226  30.788  1.00142.47           N  
ATOM   3616  CA  LYS A 238      29.224   0.231  31.385  1.00142.47           C  
ATOM   3617  C   LYS A 238      29.347   0.248  32.910  1.00142.47           C  
ATOM   3618  O   LYS A 238      29.651  -0.824  33.420  1.00142.47           O  
ATOM   3619  CB  LYS A 238      30.641   0.366  30.823  1.00142.47           C  
ATOM   3620  CG  LYS A 238      30.783  -0.016  29.350  1.00142.47           C  
ATOM   3621  CD  LYS A 238      32.073   0.583  28.803  1.00142.47           C  
ATOM   3622  CE  LYS A 238      32.265   0.447  27.287  1.00142.47           C  
ATOM   3623  NZ  LYS A 238      33.611   0.883  26.901  1.00142.47           N1+
ATOM   3624  H   LYS A 238      28.754   1.841  30.102  1.00  0.00           H  
ATOM   3625  HA  LYS A 238      28.836  -0.750  31.100  1.00  0.00           H  
ATOM   3626  HB3 LYS A 238      31.338  -0.257  31.385  1.00  0.00           H  
ATOM   3627  HB2 LYS A 238      30.982   1.383  30.995  1.00  0.00           H  
ATOM   3628  HG3 LYS A 238      29.913   0.259  28.774  1.00  0.00           H  
ATOM   3629  HG2 LYS A 238      30.803  -1.098  29.248  1.00  0.00           H  
ATOM   3630  HD3 LYS A 238      32.899   0.212  29.367  1.00  0.00           H  
ATOM   3631  HD2 LYS A 238      32.206   1.578  29.159  1.00  0.00           H  
ATOM   3632  HE3 LYS A 238      31.533   1.054  26.758  1.00  0.00           H  
ATOM   3633  HE2 LYS A 238      32.116  -0.579  26.952  1.00  0.00           H  
ATOM   3634  HZ1 LYS A 238      33.744   1.845  27.174  1.00  0.00           H  
ATOM   3635  HZ2 LYS A 238      34.301   0.302  27.355  1.00  0.00           H  
ATOM   3636  HZ3 LYS A 238      33.709   0.801  25.899  1.00  0.00           H  
ATOM   3637  N   LEU A 239      29.148   1.379  33.592  1.00308.46           N  
ATOM   3638  CA  LEU A 239      29.470   1.573  35.011  1.00308.46           C  
ATOM   3639  C   LEU A 239      28.722   0.607  35.974  1.00308.46           C  
ATOM   3640  O   LEU A 239      27.699   0.987  36.542  1.00308.46           O  
ATOM   3641  CB  LEU A 239      29.229   3.063  35.366  1.00308.46           C  
ATOM   3642  CG  LEU A 239      29.950   4.098  34.460  1.00308.46           C  
ATOM   3643  CD1 LEU A 239      29.552   5.539  34.843  1.00308.46           C  
ATOM   3644  CD2 LEU A 239      31.479   3.913  34.420  1.00308.46           C  
ATOM   3645  H   LEU A 239      28.810   2.190  33.089  1.00  0.00           H  
ATOM   3646  HA  LEU A 239      30.535   1.366  35.128  1.00  0.00           H  
ATOM   3647  HB3 LEU A 239      29.518   3.231  36.404  1.00  0.00           H  
ATOM   3648  HB2 LEU A 239      28.156   3.261  35.321  1.00  0.00           H  
ATOM   3649  HG  LEU A 239      29.597   3.958  33.438  1.00  0.00           H  
ATOM   3650 HD11 LEU A 239      30.391   6.123  35.223  1.00  0.00           H  
ATOM   3651 HD12 LEU A 239      29.153   6.072  33.980  1.00  0.00           H  
ATOM   3652 HD13 LEU A 239      28.780   5.561  35.613  1.00  0.00           H  
ATOM   3653 HD21 LEU A 239      32.016   4.860  34.373  1.00  0.00           H  
ATOM   3654 HD22 LEU A 239      31.846   3.381  35.294  1.00  0.00           H  
ATOM   3655 HD23 LEU A 239      31.774   3.343  33.536  1.00  0.00           H  
ATOM   3656  N   ILE A 240      29.250  -0.614  36.161  1.00366.24           N  
ATOM   3657  CA  ILE A 240      28.718  -1.657  37.026  1.00366.24           C  
ATOM   3658  C   ILE A 240      29.915  -2.441  37.542  1.00366.24           C  
ATOM   3659  O   ILE A 240      30.895  -2.572  36.803  1.00366.24           O  
ATOM   3660  CB  ILE A 240      27.786  -2.659  36.286  1.00366.24           C  
ATOM   3661  CG1 ILE A 240      28.453  -3.530  35.181  1.00366.24           C  
ATOM   3662  CG2 ILE A 240      26.526  -1.955  35.757  1.00366.24           C  
ATOM   3663  CD1 ILE A 240      27.617  -4.736  34.757  1.00366.24           C  
ATOM   3664  H   ILE A 240      30.119  -0.847  35.700  1.00  0.00           H  
ATOM   3665  HA  ILE A 240      28.195  -1.208  37.873  1.00  0.00           H  
ATOM   3666  HB  ILE A 240      27.432  -3.351  37.053  1.00  0.00           H  
ATOM   3667 HG13 ILE A 240      29.411  -3.947  35.475  1.00  0.00           H  
ATOM   3668 HG12 ILE A 240      28.653  -2.920  34.303  1.00  0.00           H  
ATOM   3669 HG21 ILE A 240      25.774  -2.675  35.433  1.00  0.00           H  
ATOM   3670 HG22 ILE A 240      26.063  -1.340  36.529  1.00  0.00           H  
ATOM   3671 HG23 ILE A 240      26.749  -1.314  34.904  1.00  0.00           H  
ATOM   3672 HD11 ILE A 240      28.208  -5.420  34.148  1.00  0.00           H  
ATOM   3673 HD12 ILE A 240      27.254  -5.294  35.620  1.00  0.00           H  
ATOM   3674 HD13 ILE A 240      26.754  -4.433  34.163  1.00  0.00           H  
ATOM   3675  N   VAL A 241      29.842  -2.930  38.794  1.00216.22           N  
ATOM   3676  CA  VAL A 241      30.911  -3.678  39.488  1.00216.22           C  
ATOM   3677  C   VAL A 241      32.138  -2.803  39.819  1.00216.22           C  
ATOM   3678  O   VAL A 241      32.781  -3.000  40.845  1.00216.22           O  
ATOM   3679  CB  VAL A 241      31.406  -4.915  38.679  1.00216.22           C  
ATOM   3680  CG1 VAL A 241      32.529  -5.709  39.373  1.00216.22           C  
ATOM   3681  CG2 VAL A 241      30.234  -5.844  38.316  1.00216.22           C  
ATOM   3682  H   VAL A 241      28.998  -2.785  39.328  1.00  0.00           H  
ATOM   3683  HA  VAL A 241      30.488  -4.021  40.434  1.00  0.00           H  
ATOM   3684  HB  VAL A 241      31.846  -4.595  37.736  1.00  0.00           H  
ATOM   3685 HG11 VAL A 241      32.726  -6.646  38.851  1.00  0.00           H  
ATOM   3686 HG12 VAL A 241      33.474  -5.166  39.391  1.00  0.00           H  
ATOM   3687 HG13 VAL A 241      32.261  -5.958  40.401  1.00  0.00           H  
ATOM   3688 HG21 VAL A 241      30.583  -6.722  37.773  1.00  0.00           H  
ATOM   3689 HG22 VAL A 241      29.717  -6.194  39.210  1.00  0.00           H  
ATOM   3690 HG23 VAL A 241      29.501  -5.353  37.678  1.00  0.00           H  
ATOM   3691  N   LEU A 242      32.380  -1.821  38.944  1.00184.94           N  
ATOM   3692  CA  LEU A 242      33.197  -0.635  39.005  1.00184.94           C  
ATOM   3693  C   LEU A 242      33.018   0.021  40.370  1.00184.94           C  
ATOM   3694  O   LEU A 242      33.971   0.105  41.133  1.00184.94           O  
ATOM   3695  CB  LEU A 242      32.714   0.270  37.842  1.00184.94           C  
ATOM   3696  CG  LEU A 242      33.504   1.533  37.437  1.00184.94           C  
ATOM   3697  CD1 LEU A 242      33.642   2.640  38.508  1.00184.94           C  
ATOM   3698  CD2 LEU A 242      34.793   1.175  36.685  1.00184.94           C  
ATOM   3699  H   LEU A 242      31.816  -1.860  38.104  1.00  0.00           H  
ATOM   3700  HA  LEU A 242      34.204  -0.971  38.818  1.00  0.00           H  
ATOM   3701  HB3 LEU A 242      31.680   0.570  38.025  1.00  0.00           H  
ATOM   3702  HB2 LEU A 242      32.652  -0.347  36.944  1.00  0.00           H  
ATOM   3703  HG  LEU A 242      32.887   2.003  36.669  1.00  0.00           H  
ATOM   3704 HD11 LEU A 242      34.411   3.362  38.232  1.00  0.00           H  
ATOM   3705 HD12 LEU A 242      32.710   3.201  38.587  1.00  0.00           H  
ATOM   3706 HD13 LEU A 242      33.879   2.291  39.504  1.00  0.00           H  
ATOM   3707 HD21 LEU A 242      35.525   1.982  36.691  1.00  0.00           H  
ATOM   3708 HD22 LEU A 242      35.240   0.271  37.093  1.00  0.00           H  
ATOM   3709 HD23 LEU A 242      34.574   0.973  35.637  1.00  0.00           H  
ATOM   3710  N   MET A 243      31.770   0.414  40.668  1.00157.82           N  
ATOM   3711  CA  MET A 243      31.378   1.006  41.937  1.00157.82           C  
ATOM   3712  C   MET A 243      31.668   0.089  43.118  1.00157.82           C  
ATOM   3713  O   MET A 243      32.185   0.576  44.119  1.00157.82           O  
ATOM   3714  CB  MET A 243      29.895   1.415  41.898  1.00157.82           C  
ATOM   3715  CG  MET A 243      29.384   2.136  43.166  1.00157.82           C  
ATOM   3716  SD  MET A 243      29.042   1.148  44.656  1.00157.82           S  
ATOM   3717  CE  MET A 243      27.665   0.129  44.088  1.00157.82           C  
ATOM   3718  H   MET A 243      31.036   0.296  39.985  1.00  0.00           H  
ATOM   3719  HA  MET A 243      31.973   1.913  42.065  1.00  0.00           H  
ATOM   3720  HB3 MET A 243      29.277   0.539  41.699  1.00  0.00           H  
ATOM   3721  HB2 MET A 243      29.736   2.077  41.046  1.00  0.00           H  
ATOM   3722  HG3 MET A 243      28.460   2.659  42.919  1.00  0.00           H  
ATOM   3723  HG2 MET A 243      30.095   2.914  43.445  1.00  0.00           H  
ATOM   3724  HE1 MET A 243      27.293  -0.484  44.909  1.00  0.00           H  
ATOM   3725  HE2 MET A 243      26.848   0.755  43.728  1.00  0.00           H  
ATOM   3726  HE3 MET A 243      27.979  -0.536  43.284  1.00  0.00           H  
ATOM   3727  N   PHE A 244      31.352  -1.212  42.996  1.00 44.34           N  
ATOM   3728  CA  PHE A 244      31.642  -2.163  44.062  1.00 44.34           C  
ATOM   3729  C   PHE A 244      33.137  -2.198  44.382  1.00 44.34           C  
ATOM   3730  O   PHE A 244      33.506  -2.097  45.548  1.00 44.34           O  
ATOM   3731  CB  PHE A 244      31.110  -3.564  43.734  1.00 44.34           C  
ATOM   3732  CG  PHE A 244      31.329  -4.531  44.876  1.00 44.34           C  
ATOM   3733  CD1 PHE A 244      30.518  -4.423  46.022  1.00 44.34           C  
ATOM   3734  CD2 PHE A 244      32.436  -5.404  44.891  1.00 44.34           C  
ATOM   3735  CE1 PHE A 244      30.772  -5.216  47.128  1.00 44.34           C  
ATOM   3736  CE2 PHE A 244      32.648  -6.215  45.996  1.00 44.34           C  
ATOM   3737  CZ  PHE A 244      31.825  -6.118  47.110  1.00 44.34           C  
ATOM   3738  H   PHE A 244      30.943  -1.571  42.146  1.00  0.00           H  
ATOM   3739  HA  PHE A 244      31.121  -1.807  44.954  1.00  0.00           H  
ATOM   3740  HB3 PHE A 244      31.559  -3.969  42.828  1.00  0.00           H  
ATOM   3741  HB2 PHE A 244      30.037  -3.505  43.543  1.00  0.00           H  
ATOM   3742  HD1 PHE A 244      29.699  -3.718  46.046  1.00  0.00           H  
ATOM   3743  HD2 PHE A 244      33.100  -5.464  44.040  1.00  0.00           H  
ATOM   3744  HE1 PHE A 244      30.145  -5.136  48.005  1.00  0.00           H  
ATOM   3745  HE2 PHE A 244      33.453  -6.932  45.990  1.00  0.00           H  
ATOM   3746  HZ  PHE A 244      32.006  -6.748  47.968  1.00  0.00           H  
ATOM   3747  N   SER A 245      33.948  -2.253  43.318  1.00 76.81           N  
ATOM   3748  CA  SER A 245      35.389  -2.172  43.386  1.00 76.81           C  
ATOM   3749  C   SER A 245      35.883  -0.869  44.020  1.00 76.81           C  
ATOM   3750  O   SER A 245      36.820  -0.965  44.808  1.00 76.81           O  
ATOM   3751  CB  SER A 245      35.983  -2.422  41.997  1.00 76.81           C  
ATOM   3752  OG  SER A 245      37.383  -2.318  42.028  1.00 76.81           O  
ATOM   3753  H   SER A 245      33.546  -2.329  42.391  1.00  0.00           H  
ATOM   3754  HA  SER A 245      35.719  -2.989  44.033  1.00  0.00           H  
ATOM   3755  HB3 SER A 245      35.580  -1.734  41.267  1.00  0.00           H  
ATOM   3756  HB2 SER A 245      35.723  -3.424  41.653  1.00  0.00           H  
ATOM   3757  HG  SER A 245      37.620  -1.400  42.187  1.00  0.00           H  
ATOM   3758  N   THR A 246      35.233   0.290  43.754  1.00131.84           N  
ATOM   3759  CA  THR A 246      35.606   1.517  44.457  1.00131.84           C  
ATOM   3760  C   THR A 246      35.460   1.345  45.972  1.00131.84           C  
ATOM   3761  O   THR A 246      36.437   1.545  46.694  1.00131.84           O  
ATOM   3762  CB  THR A 246      34.860   2.857  44.120  1.00131.84           C  
ATOM   3763  OG1 THR A 246      33.498   2.896  44.480  1.00131.84           O  
ATOM   3764  CG2 THR A 246      34.979   3.429  42.716  1.00131.84           C  
ATOM   3765  H   THR A 246      34.456   0.323  43.109  1.00  0.00           H  
ATOM   3766  HA  THR A 246      36.654   1.586  44.201  1.00  0.00           H  
ATOM   3767  HB  THR A 246      35.281   3.633  44.758  1.00  0.00           H  
ATOM   3768  HG1 THR A 246      33.049   2.135  44.097  1.00  0.00           H  
ATOM   3769 HG21 THR A 246      34.577   4.442  42.685  1.00  0.00           H  
ATOM   3770 HG22 THR A 246      36.014   3.502  42.390  1.00  0.00           H  
ATOM   3771 HG23 THR A 246      34.388   2.847  42.011  1.00  0.00           H  
ATOM   3772  N   LEU A 247      34.264   0.907  46.392  1.00 56.74           N  
ATOM   3773  CA  LEU A 247      33.914   0.792  47.790  1.00 56.74           C  
ATOM   3774  C   LEU A 247      34.855  -0.134  48.543  1.00 56.74           C  
ATOM   3775  O   LEU A 247      35.329   0.290  49.586  1.00 56.74           O  
ATOM   3776  CB  LEU A 247      32.455   0.362  47.994  1.00 56.74           C  
ATOM   3777  CG  LEU A 247      31.400   1.377  47.521  1.00 56.74           C  
ATOM   3778  CD1 LEU A 247      30.002   0.854  47.880  1.00 56.74           C  
ATOM   3779  CD2 LEU A 247      31.609   2.805  48.068  1.00 56.74           C  
ATOM   3780  H   LEU A 247      33.529   0.723  45.723  1.00  0.00           H  
ATOM   3781  HA  LEU A 247      34.048   1.786  48.208  1.00  0.00           H  
ATOM   3782  HB3 LEU A 247      32.294   0.184  49.059  1.00  0.00           H  
ATOM   3783  HB2 LEU A 247      32.280  -0.598  47.504  1.00  0.00           H  
ATOM   3784  HG  LEU A 247      31.455   1.442  46.436  1.00  0.00           H  
ATOM   3785 HD11 LEU A 247      29.224   1.564  47.601  1.00  0.00           H  
ATOM   3786 HD12 LEU A 247      29.791  -0.084  47.366  1.00  0.00           H  
ATOM   3787 HD13 LEU A 247      29.909   0.673  48.951  1.00  0.00           H  
ATOM   3788 HD21 LEU A 247      30.668   3.270  48.359  1.00  0.00           H  
ATOM   3789 HD22 LEU A 247      32.248   2.827  48.948  1.00  0.00           H  
ATOM   3790 HD23 LEU A 247      32.062   3.446  47.311  1.00  0.00           H  
ATOM   3791  N   LEU A 248      35.179  -1.315  47.990  1.00 52.49           N  
ATOM   3792  CA  LEU A 248      36.062  -2.272  48.657  1.00 52.49           C  
ATOM   3793  C   LEU A 248      37.399  -1.671  49.107  1.00 52.49           C  
ATOM   3794  O   LEU A 248      37.778  -1.866  50.258  1.00 52.49           O  
ATOM   3795  CB  LEU A 248      36.362  -3.492  47.767  1.00 52.49           C  
ATOM   3796  CG  LEU A 248      35.191  -4.429  47.448  1.00 52.49           C  
ATOM   3797  CD1 LEU A 248      35.723  -5.623  46.626  1.00 52.49           C  
ATOM   3798  CD2 LEU A 248      34.402  -4.858  48.702  1.00 52.49           C  
ATOM   3799  H   LEU A 248      34.777  -1.593  47.104  1.00  0.00           H  
ATOM   3800  HA  LEU A 248      35.549  -2.591  49.565  1.00  0.00           H  
ATOM   3801  HB3 LEU A 248      37.140  -4.087  48.250  1.00  0.00           H  
ATOM   3802  HB2 LEU A 248      36.782  -3.154  46.821  1.00  0.00           H  
ATOM   3803  HG  LEU A 248      34.493  -3.897  46.812  1.00  0.00           H  
ATOM   3804 HD11 LEU A 248      35.453  -6.588  47.053  1.00  0.00           H  
ATOM   3805 HD12 LEU A 248      35.341  -5.589  45.606  1.00  0.00           H  
ATOM   3806 HD13 LEU A 248      36.810  -5.620  46.542  1.00  0.00           H  
ATOM   3807 HD21 LEU A 248      34.140  -5.915  48.684  1.00  0.00           H  
ATOM   3808 HD22 LEU A 248      34.969  -4.709  49.620  1.00  0.00           H  
ATOM   3809 HD23 LEU A 248      33.473  -4.294  48.787  1.00  0.00           H  
ATOM   3810  N   LEU A 249      38.066  -0.934  48.211  1.00109.15           N  
ATOM   3811  CA  LEU A 249      39.392  -0.397  48.479  1.00109.15           C  
ATOM   3812  C   LEU A 249      39.343   0.850  49.374  1.00109.15           C  
ATOM   3813  O   LEU A 249      40.094   0.881  50.349  1.00109.15           O  
ATOM   3814  CB  LEU A 249      40.113  -0.078  47.167  1.00109.15           C  
ATOM   3815  CG  LEU A 249      40.627  -1.284  46.344  1.00109.15           C  
ATOM   3816  CD1 LEU A 249      39.536  -2.082  45.615  1.00109.15           C  
ATOM   3817  CD2 LEU A 249      41.710  -0.865  45.338  1.00109.15           C  
ATOM   3818  H   LEU A 249      37.682  -0.778  47.289  1.00  0.00           H  
ATOM   3819  HA  LEU A 249      39.979  -1.155  49.004  1.00  0.00           H  
ATOM   3820  HB3 LEU A 249      40.966   0.563  47.398  1.00  0.00           H  
ATOM   3821  HB2 LEU A 249      39.427   0.523  46.588  1.00  0.00           H  
ATOM   3822  HG  LEU A 249      41.107  -1.959  47.053  1.00  0.00           H  
ATOM   3823 HD11 LEU A 249      39.911  -3.067  45.337  1.00  0.00           H  
ATOM   3824 HD12 LEU A 249      38.651  -2.251  46.211  1.00  0.00           H  
ATOM   3825 HD13 LEU A 249      39.235  -1.583  44.697  1.00  0.00           H  
ATOM   3826 HD21 LEU A 249      42.391  -1.691  45.133  1.00  0.00           H  
ATOM   3827 HD22 LEU A 249      41.268  -0.554  44.396  1.00  0.00           H  
ATOM   3828 HD23 LEU A 249      42.318  -0.036  45.702  1.00  0.00           H  
ATOM   3829  N   VAL A 250      38.501   1.851  49.040  1.00126.98           N  
ATOM   3830  CA  VAL A 250      38.472   3.117  49.785  1.00126.98           C  
ATOM   3831  C   VAL A 250      37.902   3.004  51.201  1.00126.98           C  
ATOM   3832  O   VAL A 250      38.469   3.616  52.107  1.00126.98           O  
ATOM   3833  CB  VAL A 250      37.656   4.265  49.126  1.00126.98           C  
ATOM   3834  CG1 VAL A 250      38.291   4.814  47.865  1.00126.98           C  
ATOM   3835  CG2 VAL A 250      36.152   3.993  48.915  1.00126.98           C  
ATOM   3836  H   VAL A 250      37.894   1.771  48.235  1.00  0.00           H  
ATOM   3837  HA  VAL A 250      39.506   3.460  49.880  1.00  0.00           H  
ATOM   3838  HB  VAL A 250      37.711   5.114  49.811  1.00  0.00           H  
ATOM   3839 HG11 VAL A 250      38.071   5.876  47.760  1.00  0.00           H  
ATOM   3840 HG12 VAL A 250      39.373   4.692  47.856  1.00  0.00           H  
ATOM   3841 HG13 VAL A 250      37.831   4.337  47.020  1.00  0.00           H  
ATOM   3842 HG21 VAL A 250      35.722   4.667  48.173  1.00  0.00           H  
ATOM   3843 HG22 VAL A 250      35.960   2.976  48.595  1.00  0.00           H  
ATOM   3844 HG23 VAL A 250      35.591   4.160  49.833  1.00  0.00           H  
ATOM   3845  N   VAL A 251      36.767   2.295  51.348  1.00119.39           N  
ATOM   3846  CA  VAL A 251      35.919   2.404  52.532  1.00119.39           C  
ATOM   3847  C   VAL A 251      36.568   1.865  53.799  1.00119.39           C  
ATOM   3848  O   VAL A 251      36.272   2.393  54.866  1.00119.39           O  
ATOM   3849  CB  VAL A 251      34.564   1.668  52.410  1.00119.39           C  
ATOM   3850  CG1 VAL A 251      33.683   2.281  51.313  1.00119.39           C  
ATOM   3851  CG2 VAL A 251      34.649   0.122  52.388  1.00119.39           C  
ATOM   3852  H   VAL A 251      36.378   1.789  50.562  1.00  0.00           H  
ATOM   3853  HA  VAL A 251      35.695   3.461  52.669  1.00  0.00           H  
ATOM   3854  HB  VAL A 251      34.000   1.889  53.318  1.00  0.00           H  
ATOM   3855 HG11 VAL A 251      32.760   1.718  51.179  1.00  0.00           H  
ATOM   3856 HG12 VAL A 251      33.405   3.303  51.570  1.00  0.00           H  
ATOM   3857 HG13 VAL A 251      34.190   2.332  50.356  1.00  0.00           H  
ATOM   3858 HG21 VAL A 251      33.790  -0.322  51.885  1.00  0.00           H  
ATOM   3859 HG22 VAL A 251      35.552  -0.251  51.909  1.00  0.00           H  
ATOM   3860 HG23 VAL A 251      34.658  -0.278  53.402  1.00  0.00           H  
ATOM   3861  N   ILE A 252      37.405   0.822  53.673  1.00 51.57           N  
ATOM   3862  CA  ILE A 252      37.933   0.108  54.825  1.00 51.57           C  
ATOM   3863  C   ILE A 252      38.742   1.040  55.724  1.00 51.57           C  
ATOM   3864  O   ILE A 252      38.439   1.119  56.909  1.00 51.57           O  
ATOM   3865  CB  ILE A 252      38.812  -1.108  54.447  1.00 51.57           C  
ATOM   3866  CG1 ILE A 252      37.996  -2.137  53.635  1.00 51.57           C  
ATOM   3867  CG2 ILE A 252      39.453  -1.787  55.683  1.00 51.57           C  
ATOM   3868  CD1 ILE A 252      38.861  -3.205  52.952  1.00 51.57           C  
ATOM   3869  H   ILE A 252      37.617   0.447  52.759  1.00  0.00           H  
ATOM   3870  HA  ILE A 252      37.079  -0.257  55.401  1.00  0.00           H  
ATOM   3871  HB  ILE A 252      39.620  -0.755  53.803  1.00  0.00           H  
ATOM   3872 HG13 ILE A 252      37.411  -1.641  52.862  1.00  0.00           H  
ATOM   3873 HG12 ILE A 252      37.268  -2.622  54.286  1.00  0.00           H  
ATOM   3874 HG21 ILE A 252      40.004  -2.684  55.406  1.00  0.00           H  
ATOM   3875 HG22 ILE A 252      40.172  -1.147  56.193  1.00  0.00           H  
ATOM   3876 HG23 ILE A 252      38.693  -2.080  56.409  1.00  0.00           H  
ATOM   3877 HD11 ILE A 252      38.295  -3.719  52.174  1.00  0.00           H  
ATOM   3878 HD12 ILE A 252      39.743  -2.768  52.483  1.00  0.00           H  
ATOM   3879 HD13 ILE A 252      39.193  -3.965  53.659  1.00  0.00           H  
ATOM   3880  N   ARG A 253      39.701   1.772  55.137  1.00201.63           N  
ATOM   3881  CA  ARG A 253      40.565   2.662  55.894  1.00201.63           C  
ATOM   3882  C   ARG A 253      39.808   3.795  56.574  1.00201.63           C  
ATOM   3883  O   ARG A 253      39.973   3.957  57.780  1.00201.63           O  
ATOM   3884  CB  ARG A 253      41.727   3.199  55.041  1.00201.63           C  
ATOM   3885  CG  ARG A 253      42.469   2.113  54.244  1.00201.63           C  
ATOM   3886  CD  ARG A 253      43.107   0.994  55.088  1.00201.63           C  
ATOM   3887  NE  ARG A 253      44.279   1.477  55.824  1.00201.63           N  
ATOM   3888  CZ  ARG A 253      44.295   2.066  57.031  1.00201.63           C  
ATOM   3889  NH1 ARG A 253      43.201   2.216  57.787  1.00201.63           N  
ATOM   3890  NH2 ARG A 253      45.457   2.525  57.488  1.00201.63           N1+
ATOM   3891  H   ARG A 253      39.859   1.703  54.142  1.00  0.00           H  
ATOM   3892  HA  ARG A 253      40.965   2.050  56.698  1.00  0.00           H  
ATOM   3893  HB3 ARG A 253      42.429   3.739  55.678  1.00  0.00           H  
ATOM   3894  HB2 ARG A 253      41.349   3.935  54.329  1.00  0.00           H  
ATOM   3895  HG3 ARG A 253      43.263   2.617  53.690  1.00  0.00           H  
ATOM   3896  HG2 ARG A 253      41.830   1.672  53.479  1.00  0.00           H  
ATOM   3897  HD3 ARG A 253      43.378   0.161  54.438  1.00  0.00           H  
ATOM   3898  HD2 ARG A 253      42.409   0.579  55.813  1.00  0.00           H  
ATOM   3899  HE  ARG A 253      45.148   1.433  55.312  1.00  0.00           H  
ATOM   3900 HH12 ARG A 253      43.247   2.695  58.674  1.00  0.00           H  
ATOM   3901 HH11 ARG A 253      42.319   1.839  57.476  1.00  0.00           H  
ATOM   3902 HH22 ARG A 253      45.511   2.992  58.382  1.00  0.00           H  
ATOM   3903 HH21 ARG A 253      46.294   2.438  56.929  1.00  0.00           H  
ATOM   3904  N   VAL A 254      38.950   4.503  55.820  1.00102.89           N  
ATOM   3905  CA  VAL A 254      38.145   5.589  56.373  1.00102.89           C  
ATOM   3906  C   VAL A 254      37.194   5.132  57.486  1.00102.89           C  
ATOM   3907  O   VAL A 254      37.082   5.837  58.488  1.00102.89           O  
ATOM   3908  CB  VAL A 254      37.318   6.351  55.310  1.00102.89           C  
ATOM   3909  CG1 VAL A 254      36.311   5.486  54.538  1.00102.89           C  
ATOM   3910  CG2 VAL A 254      36.598   7.574  55.914  1.00102.89           C  
ATOM   3911  H   VAL A 254      38.834   4.298  54.838  1.00  0.00           H  
ATOM   3912  HA  VAL A 254      38.846   6.300  56.816  1.00  0.00           H  
ATOM   3913  HB  VAL A 254      38.037   6.730  54.584  1.00  0.00           H  
ATOM   3914 HG11 VAL A 254      35.805   6.074  53.773  1.00  0.00           H  
ATOM   3915 HG12 VAL A 254      36.854   4.702  54.022  1.00  0.00           H  
ATOM   3916 HG13 VAL A 254      35.537   5.045  55.164  1.00  0.00           H  
ATOM   3917 HG21 VAL A 254      36.119   8.183  55.150  1.00  0.00           H  
ATOM   3918 HG22 VAL A 254      35.802   7.291  56.604  1.00  0.00           H  
ATOM   3919 HG23 VAL A 254      37.293   8.214  56.458  1.00  0.00           H  
ATOM   3920  N   GLN A 255      36.562   3.962  57.306  1.00 40.69           N  
ATOM   3921  CA  GLN A 255      35.649   3.407  58.286  1.00 40.69           C  
ATOM   3922  C   GLN A 255      36.375   3.048  59.576  1.00 40.69           C  
ATOM   3923  O   GLN A 255      35.862   3.387  60.628  1.00 40.69           O  
ATOM   3924  CB  GLN A 255      34.892   2.206  57.712  1.00 40.69           C  
ATOM   3925  CG  GLN A 255      33.908   1.569  58.715  1.00 40.69           C  
ATOM   3926  CD  GLN A 255      33.092   0.415  58.150  1.00 40.69           C  
ATOM   3927  OE1 GLN A 255      32.140  -0.031  58.785  1.00 40.69           O  
ATOM   3928  NE2 GLN A 255      33.462  -0.095  56.973  1.00 40.69           N  
ATOM   3929  H   GLN A 255      36.698   3.431  56.455  1.00  0.00           H  
ATOM   3930  HA  GLN A 255      34.912   4.179  58.521  1.00  0.00           H  
ATOM   3931  HB3 GLN A 255      35.613   1.460  57.370  1.00  0.00           H  
ATOM   3932  HB2 GLN A 255      34.342   2.536  56.829  1.00  0.00           H  
ATOM   3933  HG3 GLN A 255      33.225   2.325  59.105  1.00  0.00           H  
ATOM   3934  HG2 GLN A 255      34.460   1.146  59.552  1.00  0.00           H  
ATOM   3935 HE22 GLN A 255      32.947  -0.867  56.576  1.00  0.00           H  
ATOM   3936 HE21 GLN A 255      34.251   0.288  56.474  1.00  0.00           H  
ATOM   3937  N   VAL A 256      37.550   2.406  59.500  1.00 36.14           N  
ATOM   3938  CA  VAL A 256      38.307   2.075  60.707  1.00 36.14           C  
ATOM   3939  C   VAL A 256      38.776   3.355  61.418  1.00 36.14           C  
ATOM   3940  O   VAL A 256      38.639   3.428  62.638  1.00 36.14           O  
ATOM   3941  CB  VAL A 256      39.546   1.184  60.435  1.00 36.14           C  
ATOM   3942  CG1 VAL A 256      40.286   0.768  61.731  1.00 36.14           C  
ATOM   3943  CG2 VAL A 256      39.161  -0.122  59.716  1.00 36.14           C  
ATOM   3944  H   VAL A 256      37.944   2.139  58.607  1.00  0.00           H  
ATOM   3945  HA  VAL A 256      37.644   1.533  61.384  1.00  0.00           H  
ATOM   3946  HB  VAL A 256      40.227   1.744  59.792  1.00  0.00           H  
ATOM   3947 HG11 VAL A 256      41.281   0.384  61.502  1.00  0.00           H  
ATOM   3948 HG12 VAL A 256      40.392   1.540  62.486  1.00  0.00           H  
ATOM   3949 HG13 VAL A 256      39.749  -0.031  62.243  1.00  0.00           H  
ATOM   3950 HG21 VAL A 256      40.026  -0.571  59.230  1.00  0.00           H  
ATOM   3951 HG22 VAL A 256      38.760  -0.859  60.413  1.00  0.00           H  
ATOM   3952 HG23 VAL A 256      38.382   0.000  58.973  1.00  0.00           H  
ATOM   3953  N   ILE A 257      39.257   4.346  60.643  1.00 59.18           N  
ATOM   3954  CA  ILE A 257      39.690   5.638  61.163  1.00 59.18           C  
ATOM   3955  C   ILE A 257      38.580   6.363  61.930  1.00 59.18           C  
ATOM   3956  O   ILE A 257      38.857   6.750  63.060  1.00 59.18           O  
ATOM   3957  CB  ILE A 257      40.311   6.577  60.098  1.00 59.18           C  
ATOM   3958  CG1 ILE A 257      41.613   5.993  59.524  1.00 59.18           C  
ATOM   3959  CG2 ILE A 257      40.639   7.968  60.662  1.00 59.18           C  
ATOM   3960  CD1 ILE A 257      42.119   6.641  58.236  1.00 59.18           C  
ATOM   3961  H   ILE A 257      39.317   4.221  59.641  1.00  0.00           H  
ATOM   3962  HA  ILE A 257      40.467   5.431  61.894  1.00  0.00           H  
ATOM   3963  HB  ILE A 257      39.598   6.690  59.281  1.00  0.00           H  
ATOM   3964 HG13 ILE A 257      41.545   4.920  59.367  1.00  0.00           H  
ATOM   3965 HG12 ILE A 257      42.376   6.160  60.268  1.00  0.00           H  
ATOM   3966 HG21 ILE A 257      41.152   8.588  59.928  1.00  0.00           H  
ATOM   3967 HG22 ILE A 257      39.750   8.524  60.946  1.00  0.00           H  
ATOM   3968 HG23 ILE A 257      41.290   7.853  61.523  1.00  0.00           H  
ATOM   3969 HD11 ILE A 257      42.732   5.943  57.665  1.00  0.00           H  
ATOM   3970 HD12 ILE A 257      41.296   6.954  57.593  1.00  0.00           H  
ATOM   3971 HD13 ILE A 257      42.732   7.519  58.445  1.00  0.00           H  
ATOM   3972  N   GLN A 258      37.340   6.427  61.414  1.00108.80           N  
ATOM   3973  CA  GLN A 258      36.243   6.674  62.343  1.00108.80           C  
ATOM   3974  C   GLN A 258      34.970   5.920  62.003  1.00108.80           C  
ATOM   3975  O   GLN A 258      34.161   6.349  61.181  1.00108.80           O  
ATOM   3976  CB  GLN A 258      35.942   8.150  62.605  1.00108.80           C  
ATOM   3977  CG  GLN A 258      35.284   8.323  63.984  1.00108.80           C  
ATOM   3978  CD  GLN A 258      36.350   8.407  65.056  1.00108.80           C  
ATOM   3979  OE1 GLN A 258      36.889   9.482  65.274  1.00108.80           O  
ATOM   3980  NE2 GLN A 258      36.686   7.290  65.702  1.00108.80           N  
ATOM   3981  H   GLN A 258      37.122   6.088  60.486  1.00  0.00           H  
ATOM   3982  HA  GLN A 258      36.545   6.248  63.301  1.00  0.00           H  
ATOM   3983  HB3 GLN A 258      35.216   8.484  61.884  1.00  0.00           H  
ATOM   3984  HB2 GLN A 258      36.825   8.781  62.492  1.00  0.00           H  
ATOM   3985  HG3 GLN A 258      34.576   7.529  64.209  1.00  0.00           H  
ATOM   3986  HG2 GLN A 258      34.695   9.230  64.041  1.00  0.00           H  
ATOM   3987 HE22 GLN A 258      37.422   7.310  66.391  1.00  0.00           H  
ATOM   3988 HE21 GLN A 258      36.206   6.423  65.508  1.00  0.00           H  
ATOM   3989  N   SER A 259      34.803   4.850  62.778  1.00 75.10           N  
ATOM   3990  CA  SER A 259      33.557   4.160  63.016  1.00 75.10           C  
ATOM   3991  C   SER A 259      33.034   4.603  64.383  1.00 75.10           C  
ATOM   3992  O   SER A 259      33.710   5.324  65.123  1.00 75.10           O  
ATOM   3993  CB  SER A 259      33.845   2.647  63.040  1.00 75.10           C  
ATOM   3994  OG  SER A 259      33.743   2.098  61.760  1.00 75.10           O  
ATOM   3995  H   SER A 259      35.554   4.592  63.401  1.00  0.00           H  
ATOM   3996  HA  SER A 259      32.803   4.400  62.262  1.00  0.00           H  
ATOM   3997  HB3 SER A 259      33.149   2.097  63.670  1.00  0.00           H  
ATOM   3998  HB2 SER A 259      34.846   2.435  63.414  1.00  0.00           H  
ATOM   3999  HG  SER A 259      34.452   2.474  61.225  1.00  0.00           H  
ATOM   4000  N   GLN A 260      31.857   4.074  64.727  1.00125.36           N  
ATOM   4001  CA  GLN A 260      31.316   4.096  66.080  1.00125.36           C  
ATOM   4002  C   GLN A 260      32.214   3.314  67.072  1.00125.36           C  
ATOM   4003  O   GLN A 260      32.288   3.706  68.235  1.00125.36           O  
ATOM   4004  CB  GLN A 260      29.905   3.477  66.011  1.00125.36           C  
ATOM   4005  CG  GLN A 260      29.015   3.722  67.244  1.00125.36           C  
ATOM   4006  CD  GLN A 260      28.078   4.911  67.030  1.00125.36           C  
ATOM   4007  OE1 GLN A 260      28.512   6.060  67.023  1.00125.36           O  
ATOM   4008  NE2 GLN A 260      26.785   4.635  66.847  1.00125.36           N  
ATOM   4009  H   GLN A 260      31.352   3.510  64.059  1.00  0.00           H  
ATOM   4010  HA  GLN A 260      31.243   5.136  66.408  1.00  0.00           H  
ATOM   4011  HB3 GLN A 260      30.002   2.400  65.865  1.00  0.00           H  
ATOM   4012  HB2 GLN A 260      29.388   3.826  65.114  1.00  0.00           H  
ATOM   4013  HG3 GLN A 260      29.603   3.880  68.148  1.00  0.00           H  
ATOM   4014  HG2 GLN A 260      28.413   2.832  67.432  1.00  0.00           H  
ATOM   4015 HE22 GLN A 260      26.127   5.387  66.700  1.00  0.00           H  
ATOM   4016 HE21 GLN A 260      26.456   3.681  66.854  1.00  0.00           H  
ATOM   4017  N   LEU A 261      32.864   2.231  66.590  1.00174.60           N  
ATOM   4018  CA  LEU A 261      33.603   1.244  67.388  1.00174.60           C  
ATOM   4019  C   LEU A 261      34.921   1.702  68.065  1.00174.60           C  
ATOM   4020  O   LEU A 261      35.115   1.286  69.207  1.00174.60           O  
ATOM   4021  CB  LEU A 261      33.847  -0.071  66.595  1.00174.60           C  
ATOM   4022  CG  LEU A 261      32.599  -0.941  66.325  1.00174.60           C  
ATOM   4023  CD1 LEU A 261      31.758  -0.428  65.140  1.00174.60           C  
ATOM   4024  CD2 LEU A 261      33.013  -2.409  66.105  1.00174.60           C  
ATOM   4025  H   LEU A 261      32.751   1.998  65.614  1.00  0.00           H  
ATOM   4026  HA  LEU A 261      32.936   0.986  68.213  1.00  0.00           H  
ATOM   4027  HB3 LEU A 261      34.533  -0.681  67.185  1.00  0.00           H  
ATOM   4028  HB2 LEU A 261      34.370   0.110  65.658  1.00  0.00           H  
ATOM   4029  HG  LEU A 261      31.966  -0.929  67.213  1.00  0.00           H  
ATOM   4030 HD11 LEU A 261      31.358  -1.239  64.532  1.00  0.00           H  
ATOM   4031 HD12 LEU A 261      30.910   0.160  65.492  1.00  0.00           H  
ATOM   4032 HD13 LEU A 261      32.342   0.202  64.472  1.00  0.00           H  
ATOM   4033 HD21 LEU A 261      32.182  -3.013  65.741  1.00  0.00           H  
ATOM   4034 HD22 LEU A 261      33.826  -2.491  65.383  1.00  0.00           H  
ATOM   4035 HD23 LEU A 261      33.350  -2.861  67.039  1.00  0.00           H  
ATOM   4036  N   PRO A 262      35.818   2.493  67.422  1.00198.59           N  
ATOM   4037  CA  PRO A 262      37.081   2.920  68.055  1.00198.59           C  
ATOM   4038  C   PRO A 262      36.982   3.710  69.369  1.00198.59           C  
ATOM   4039  O   PRO A 262      36.048   4.482  69.589  1.00198.59           O  
ATOM   4040  CD  PRO A 262      35.905   2.697  65.980  1.00198.59           C  
ATOM   4041  CB  PRO A 262      37.815   3.711  66.971  1.00198.59           C  
ATOM   4042  CG  PRO A 262      37.359   3.050  65.690  1.00198.59           C  
ATOM   4043  HA  PRO A 262      37.645   2.002  68.239  1.00  0.00           H  
ATOM   4044  HD2 PRO A 262      35.266   3.532  65.722  1.00  0.00           H  
ATOM   4045  HD3 PRO A 262      35.606   1.830  65.399  1.00  0.00           H  
ATOM   4046  HB3 PRO A 262      38.899   3.685  67.083  1.00  0.00           H  
ATOM   4047  HB2 PRO A 262      37.501   4.756  66.977  1.00  0.00           H  
ATOM   4048  HG2 PRO A 262      37.467   3.699  64.823  1.00  0.00           H  
ATOM   4049  HG3 PRO A 262      37.935   2.140  65.516  1.00  0.00           H  
ATOM   4050  N   VAL A 263      38.000   3.442  70.196  1.00267.24           N  
ATOM   4051  CA  VAL A 263      38.218   3.903  71.559  1.00267.24           C  
ATOM   4052  C   VAL A 263      38.474   5.410  71.746  1.00267.24           C  
ATOM   4053  O   VAL A 263      38.153   5.886  72.834  1.00267.24           O  
ATOM   4054  CB  VAL A 263      39.439   3.144  72.153  1.00267.24           C  
ATOM   4055  CG1 VAL A 263      40.761   3.415  71.396  1.00267.24           C  
ATOM   4056  CG2 VAL A 263      39.640   3.383  73.663  1.00267.24           C  
ATOM   4057  H   VAL A 263      38.692   2.782  69.875  1.00  0.00           H  
ATOM   4058  HA  VAL A 263      37.328   3.641  72.134  1.00  0.00           H  
ATOM   4059  HB  VAL A 263      39.222   2.080  72.039  1.00  0.00           H  
ATOM   4060 HG11 VAL A 263      41.552   2.763  71.768  1.00  0.00           H  
ATOM   4061 HG12 VAL A 263      40.670   3.223  70.326  1.00  0.00           H  
ATOM   4062 HG13 VAL A 263      41.113   4.438  71.524  1.00  0.00           H  
ATOM   4063 HG21 VAL A 263      40.354   2.669  74.073  1.00  0.00           H  
ATOM   4064 HG22 VAL A 263      40.028   4.379  73.879  1.00  0.00           H  
ATOM   4065 HG23 VAL A 263      38.705   3.258  74.209  1.00  0.00           H  
ATOM   4066  N   PHE A 264      39.066   6.093  70.739  1.00320.55           N  
ATOM   4067  CA  PHE A 264      39.659   7.443  70.813  1.00320.55           C  
ATOM   4068  C   PHE A 264      38.993   8.394  71.809  1.00320.55           C  
ATOM   4069  O   PHE A 264      39.576   8.704  72.846  1.00320.55           O  
ATOM   4070  CB  PHE A 264      39.679   8.138  69.434  1.00320.55           C  
ATOM   4071  CG  PHE A 264      40.730   7.694  68.446  1.00320.55           C  
ATOM   4072  CD1 PHE A 264      40.535   6.533  67.676  1.00320.55           C  
ATOM   4073  CD2 PHE A 264      41.942   8.404  68.331  1.00320.55           C  
ATOM   4074  CE1 PHE A 264      41.497   6.152  66.754  1.00320.55           C  
ATOM   4075  CE2 PHE A 264      42.895   8.008  67.405  1.00320.55           C  
ATOM   4076  CZ  PHE A 264      42.660   6.897  66.607  1.00320.55           C  
ATOM   4077  H   PHE A 264      39.263   5.593  69.884  1.00  0.00           H  
ATOM   4078  HA  PHE A 264      40.691   7.316  71.144  1.00  0.00           H  
ATOM   4079  HB3 PHE A 264      39.822   9.211  69.565  1.00  0.00           H  
ATOM   4080  HB2 PHE A 264      38.704   8.030  68.955  1.00  0.00           H  
ATOM   4081  HD1 PHE A 264      39.627   5.957  67.777  1.00  0.00           H  
ATOM   4082  HD2 PHE A 264      42.108   9.282  68.929  1.00  0.00           H  
ATOM   4083  HE1 PHE A 264      41.335   5.279  66.139  1.00  0.00           H  
ATOM   4084  HE2 PHE A 264      43.810   8.571  67.293  1.00  0.00           H  
ATOM   4085  HZ  PHE A 264      43.387   6.608  65.864  1.00  0.00           H  
ATOM   4086  N   THR A 265      37.770   8.819  71.479  1.00312.71           N  
ATOM   4087  CA  THR A 265      37.015   9.764  72.280  1.00312.71           C  
ATOM   4088  C   THR A 265      35.526   9.575  71.979  1.00312.71           C  
ATOM   4089  O   THR A 265      35.177   9.090  70.900  1.00312.71           O  
ATOM   4090  CB  THR A 265      37.406  11.238  71.954  1.00312.71           C  
ATOM   4091  OG1 THR A 265      38.808  11.415  71.973  1.00312.71           O  
ATOM   4092  CG2 THR A 265      36.861  12.284  72.939  1.00312.71           C  
ATOM   4093  H   THR A 265      37.326   8.504  70.628  1.00  0.00           H  
ATOM   4094  HA  THR A 265      37.173   9.558  73.341  1.00  0.00           H  
ATOM   4095  HB  THR A 265      37.060  11.494  70.952  1.00  0.00           H  
ATOM   4096  HG1 THR A 265      39.144  11.132  72.827  1.00  0.00           H  
ATOM   4097 HG21 THR A 265      37.233  13.280  72.693  1.00  0.00           H  
ATOM   4098 HG22 THR A 265      35.779  12.354  72.935  1.00  0.00           H  
ATOM   4099 HG23 THR A 265      37.170  12.062  73.961  1.00  0.00           H  
ATOM   4100  N   ARG A 266      34.663   9.992  72.921  1.00377.60           N  
ATOM   4101  CA  ARG A 266      33.230  10.140  72.671  1.00377.60           C  
ATOM   4102  C   ARG A 266      33.022  11.214  71.594  1.00377.60           C  
ATOM   4103  O   ARG A 266      33.669  12.257  71.662  1.00377.60           O  
ATOM   4104  CB  ARG A 266      32.496  10.464  73.997  1.00377.60           C  
ATOM   4105  CG  ARG A 266      32.757  11.855  74.624  1.00377.60           C  
ATOM   4106  CD  ARG A 266      31.772  12.952  74.179  1.00377.60           C  
ATOM   4107  NE  ARG A 266      32.167  14.293  74.627  1.00377.60           N  
ATOM   4108  CZ  ARG A 266      32.933  15.149  73.929  1.00377.60           C  
ATOM   4109  NH1 ARG A 266      33.542  14.792  72.791  1.00377.60           N  
ATOM   4110  NH2 ARG A 266      33.079  16.402  74.364  1.00377.60           N1+
ATOM   4111  H   ARG A 266      35.008  10.366  73.793  1.00  0.00           H  
ATOM   4112  HA  ARG A 266      32.850   9.188  72.297  1.00  0.00           H  
ATOM   4113  HB3 ARG A 266      32.787   9.702  74.720  1.00  0.00           H  
ATOM   4114  HB2 ARG A 266      31.421  10.332  73.863  1.00  0.00           H  
ATOM   4115  HG3 ARG A 266      33.802  12.165  74.590  1.00  0.00           H  
ATOM   4116  HG2 ARG A 266      32.541  11.707  75.682  1.00  0.00           H  
ATOM   4117  HD3 ARG A 266      30.862  12.785  74.754  1.00  0.00           H  
ATOM   4118  HD2 ARG A 266      31.454  12.908  73.138  1.00  0.00           H  
ATOM   4119  HE  ARG A 266      31.773  14.603  75.504  1.00  0.00           H  
ATOM   4120 HH12 ARG A 266      34.001  15.489  72.222  1.00  0.00           H  
ATOM   4121 HH11 ARG A 266      33.467  13.843  72.443  1.00  0.00           H  
ATOM   4122 HH22 ARG A 266      33.490  17.097  73.755  1.00  0.00           H  
ATOM   4123 HH21 ARG A 266      32.665  16.710  75.232  1.00  0.00           H  
ATOM   4124  N   PHE A 267      32.146  10.950  70.620  1.00317.29           N  
ATOM   4125  CA  PHE A 267      31.773  11.973  69.650  1.00317.29           C  
ATOM   4126  C   PHE A 267      30.534  12.715  70.109  1.00317.29           C  
ATOM   4127  O   PHE A 267      29.652  12.143  70.750  1.00317.29           O  
ATOM   4128  CB  PHE A 267      31.637  11.405  68.228  1.00317.29           C  
ATOM   4129  CG  PHE A 267      32.968  11.447  67.514  1.00317.29           C  
ATOM   4130  CD1 PHE A 267      33.946  10.488  67.834  1.00317.29           C  
ATOM   4131  CD2 PHE A 267      33.323  12.567  66.729  1.00317.29           C  
ATOM   4132  CE1 PHE A 267      35.235  10.645  67.366  1.00317.29           C  
ATOM   4133  CE2 PHE A 267      34.612  12.682  66.229  1.00317.29           C  
ATOM   4134  CZ  PHE A 267      35.561  11.729  66.563  1.00317.29           C  
ATOM   4135  H   PHE A 267      31.641  10.076  70.590  1.00  0.00           H  
ATOM   4136  HA  PHE A 267      32.558  12.731  69.591  1.00  0.00           H  
ATOM   4137  HB3 PHE A 267      30.911  11.969  67.637  1.00  0.00           H  
ATOM   4138  HB2 PHE A 267      31.272  10.378  68.258  1.00  0.00           H  
ATOM   4139  HD1 PHE A 267      33.710   9.657  68.483  1.00  0.00           H  
ATOM   4140  HD2 PHE A 267      32.597  13.341  66.522  1.00  0.00           H  
ATOM   4141  HE1 PHE A 267      35.994   9.931  67.649  1.00  0.00           H  
ATOM   4142  HE2 PHE A 267      34.888  13.529  65.618  1.00  0.00           H  
ATOM   4143  HZ  PHE A 267      36.578  11.833  66.229  1.00  0.00           H  
ATOM   4144  N   ASP A 268      30.523  13.998  69.749  1.00291.14           N  
ATOM   4145  CA  ASP A 268      29.418  14.909  69.980  1.00291.14           C  
ATOM   4146  C   ASP A 268      28.365  14.671  68.918  1.00291.14           C  
ATOM   4147  O   ASP A 268      28.707  14.459  67.752  1.00291.14           O  
ATOM   4148  CB  ASP A 268      29.870  16.378  69.967  1.00291.14           C  
ATOM   4149  CG  ASP A 268      31.050  16.568  70.906  1.00291.14           C  
ATOM   4150  OD1 ASP A 268      30.977  15.989  72.011  1.00291.14           O  
ATOM   4151  OD2 ASP A 268      31.984  17.294  70.510  1.00291.14           O1-
ATOM   4152  H   ASP A 268      31.302  14.379  69.231  1.00  0.00           H  
ATOM   4153  HA  ASP A 268      28.980  14.690  70.957  1.00  0.00           H  
ATOM   4154  HB3 ASP A 268      29.064  17.051  70.261  1.00  0.00           H  
ATOM   4155  HB2 ASP A 268      30.176  16.659  68.957  1.00  0.00           H  
ATOM   4156  N   ASN A 269      27.103  14.724  69.349  1.00211.50           N  
ATOM   4157  CA  ASN A 269      25.992  14.695  68.422  1.00211.50           C  
ATOM   4158  C   ASN A 269      25.606  16.153  68.126  1.00211.50           C  
ATOM   4159  O   ASN A 269      25.555  16.947  69.067  1.00211.50           O  
ATOM   4160  CB  ASN A 269      24.810  13.919  69.026  1.00211.50           C  
ATOM   4161  CG  ASN A 269      23.761  13.637  67.945  1.00211.50           C  
ATOM   4162  OD1 ASN A 269      22.799  14.387  67.803  1.00211.50           O  
ATOM   4163  ND2 ASN A 269      23.977  12.593  67.140  1.00211.50           N  
ATOM   4164  H   ASN A 269      26.895  14.915  70.318  1.00  0.00           H  
ATOM   4165  HA  ASN A 269      26.288  14.157  67.525  1.00  0.00           H  
ATOM   4166  HB3 ASN A 269      24.362  14.453  69.865  1.00  0.00           H  
ATOM   4167  HB2 ASN A 269      25.155  12.959  69.415  1.00  0.00           H  
ATOM   4168 HD22 ASN A 269      23.321  12.383  66.401  1.00  0.00           H  
ATOM   4169 HD21 ASN A 269      24.787  12.005  67.265  1.00  0.00           H  
ATOM   4170  N   PRO A 270      25.311  16.472  66.846  1.00184.84           N  
ATOM   4171  CA  PRO A 270      24.790  17.789  66.441  1.00184.84           C  
ATOM   4172  C   PRO A 270      23.603  18.366  67.239  1.00184.84           C  
ATOM   4173  O   PRO A 270      23.487  19.589  67.291  1.00184.84           O  
ATOM   4174  CD  PRO A 270      25.546  15.618  65.676  1.00184.84           C  
ATOM   4175  CB  PRO A 270      24.427  17.594  64.963  1.00184.84           C  
ATOM   4176  CG  PRO A 270      25.390  16.529  64.473  1.00184.84           C  
ATOM   4177  HA  PRO A 270      25.626  18.488  66.515  1.00  0.00           H  
ATOM   4178  HD2 PRO A 270      24.798  14.828  65.637  1.00  0.00           H  
ATOM   4179  HD3 PRO A 270      26.539  15.167  65.663  1.00  0.00           H  
ATOM   4180  HB3 PRO A 270      24.506  18.516  64.387  1.00  0.00           H  
ATOM   4181  HB2 PRO A 270      23.403  17.229  64.865  1.00  0.00           H  
ATOM   4182  HG2 PRO A 270      25.046  16.010  63.578  1.00  0.00           H  
ATOM   4183  HG3 PRO A 270      26.351  16.993  64.244  1.00  0.00           H  
ATOM   4184  N   ALA A 271      22.765  17.506  67.850  1.00240.65           N  
ATOM   4185  CA  ALA A 271      21.634  17.913  68.685  1.00240.65           C  
ATOM   4186  C   ALA A 271      22.044  18.651  69.967  1.00240.65           C  
ATOM   4187  O   ALA A 271      21.452  19.685  70.271  1.00240.65           O  
ATOM   4188  CB  ALA A 271      20.779  16.688  69.038  1.00240.65           C  
ATOM   4189  H   ALA A 271      22.912  16.510  67.756  1.00  0.00           H  
ATOM   4190  HA  ALA A 271      21.017  18.592  68.092  1.00  0.00           H  
ATOM   4191  HB1 ALA A 271      19.910  16.969  69.634  1.00  0.00           H  
ATOM   4192  HB2 ALA A 271      20.414  16.195  68.136  1.00  0.00           H  
ATOM   4193  HB3 ALA A 271      21.350  15.952  69.607  1.00  0.00           H  
ATOM   4194  N   ALA A 272      23.031  18.109  70.696  1.00299.34           N  
ATOM   4195  CA  ALA A 272      23.473  18.663  71.971  1.00299.34           C  
ATOM   4196  C   ALA A 272      24.744  19.493  71.806  1.00299.34           C  
ATOM   4197  O   ALA A 272      25.449  19.392  70.801  1.00299.34           O  
ATOM   4198  CB  ALA A 272      23.703  17.514  72.965  1.00299.34           C  
ATOM   4199  H   ALA A 272      23.522  17.293  70.360  1.00  0.00           H  
ATOM   4200  HA  ALA A 272      22.700  19.309  72.394  1.00  0.00           H  
ATOM   4201  HB1 ALA A 272      24.013  17.882  73.943  1.00  0.00           H  
ATOM   4202  HB2 ALA A 272      22.788  16.938  73.110  1.00  0.00           H  
ATOM   4203  HB3 ALA A 272      24.473  16.827  72.610  1.00  0.00           H  
ATOM   4204  N   VAL A 273      25.021  20.281  72.847  1.00170.21           N  
ATOM   4205  CA  VAL A 273      26.309  20.921  73.053  1.00170.21           C  
ATOM   4206  C   VAL A 273      27.055  20.125  74.126  1.00170.21           C  
ATOM   4207  O   VAL A 273      26.434  19.491  74.983  1.00170.21           O  
ATOM   4208  CB  VAL A 273      26.141  22.384  73.535  1.00170.21           C  
ATOM   4209  CG1 VAL A 273      25.488  23.243  72.439  1.00170.21           C  
ATOM   4210  CG2 VAL A 273      25.403  22.543  74.882  1.00170.21           C  
ATOM   4211  H   VAL A 273      24.387  20.312  73.632  1.00  0.00           H  
ATOM   4212  HA  VAL A 273      26.905  20.918  72.137  1.00  0.00           H  
ATOM   4213  HB  VAL A 273      27.141  22.796  73.679  1.00  0.00           H  
ATOM   4214 HG11 VAL A 273      25.455  24.293  72.731  1.00  0.00           H  
ATOM   4215 HG12 VAL A 273      26.048  23.182  71.505  1.00  0.00           H  
ATOM   4216 HG13 VAL A 273      24.465  22.926  72.235  1.00  0.00           H  
ATOM   4217 HG21 VAL A 273      25.259  23.596  75.121  1.00  0.00           H  
ATOM   4218 HG22 VAL A 273      24.418  22.078  74.858  1.00  0.00           H  
ATOM   4219 HG23 VAL A 273      25.960  22.108  75.712  1.00  0.00           H  
ATOM   4220  N   SER A 274      28.384  20.180  74.060  1.00244.72           N  
ATOM   4221  CA  SER A 274      29.248  19.556  75.046  1.00244.72           C  
ATOM   4222  C   SER A 274      30.548  20.368  75.083  1.00244.72           C  
ATOM   4223  O   SER A 274      31.049  20.754  74.022  1.00244.72           O  
ATOM   4224  CB  SER A 274      29.491  18.082  74.662  1.00244.72           C  
ATOM   4225  OG  SER A 274      30.410  18.011  73.605  1.00244.72           O  
ATOM   4226  H   SER A 274      28.847  20.694  73.324  1.00  0.00           H  
ATOM   4227  HA  SER A 274      28.738  19.574  76.007  1.00  0.00           H  
ATOM   4228  HB3 SER A 274      28.567  17.573  74.387  1.00  0.00           H  
ATOM   4229  HB2 SER A 274      29.912  17.543  75.511  1.00  0.00           H  
ATOM   4230  HG  SER A 274      30.449  17.116  73.238  1.00  0.00           H  
ATOM   4231  N   PRO A 275      31.119  20.564  76.286  1.00104.53           N  
ATOM   4232  CA  PRO A 275      32.538  20.918  76.414  1.00104.53           C  
ATOM   4233  C   PRO A 275      33.421  19.855  75.753  1.00104.53           C  
ATOM   4234  O   PRO A 275      33.384  18.694  76.165  1.00104.53           O  
ATOM   4235  CD  PRO A 275      30.457  20.506  77.584  1.00104.53           C  
ATOM   4236  CB  PRO A 275      32.757  21.020  77.931  1.00104.53           C  
ATOM   4237  CG  PRO A 275      31.376  21.304  78.496  1.00104.53           C  
ATOM   4238  HA  PRO A 275      32.690  21.898  75.956  1.00  0.00           H  
ATOM   4239  HD2 PRO A 275      30.392  19.466  77.907  1.00  0.00           H  
ATOM   4240  HD3 PRO A 275      29.456  20.940  77.580  1.00  0.00           H  
ATOM   4241  HB3 PRO A 275      33.478  21.793  78.199  1.00  0.00           H  
ATOM   4242  HB2 PRO A 275      33.122  20.079  78.347  1.00  0.00           H  
ATOM   4243  HG2 PRO A 275      31.275  21.043  79.550  1.00  0.00           H  
ATOM   4244  HG3 PRO A 275      31.156  22.367  78.391  1.00  0.00           H  
ATOM   4245  N   THR A 276      34.121  20.266  74.692  1.00209.20           N  
ATOM   4246  CA  THR A 276      34.911  19.369  73.863  1.00209.20           C  
ATOM   4247  C   THR A 276      36.323  19.948  73.747  1.00209.20           C  
ATOM   4248  O   THR A 276      36.448  21.161  73.564  1.00209.20           O  
ATOM   4249  CB  THR A 276      34.314  19.268  72.443  1.00209.20           C  
ATOM   4250  OG1 THR A 276      32.980  18.855  72.588  1.00209.20           O  
ATOM   4251  CG2 THR A 276      35.007  18.246  71.521  1.00209.20           C  
ATOM   4252  H   THR A 276      34.094  21.233  74.403  1.00  0.00           H  
ATOM   4253  HA  THR A 276      34.920  18.380  74.310  1.00  0.00           H  
ATOM   4254  HB  THR A 276      34.310  20.247  71.959  1.00  0.00           H  
ATOM   4255  HG1 THR A 276      32.472  19.551  73.015  1.00  0.00           H  
ATOM   4256 HG21 THR A 276      34.528  18.226  70.541  1.00  0.00           H  
ATOM   4257 HG22 THR A 276      36.056  18.490  71.351  1.00  0.00           H  
ATOM   4258 HG23 THR A 276      34.958  17.238  71.929  1.00  0.00           H  
ATOM   4259  N   PRO A 277      37.362  19.095  73.885  1.00177.16           N  
ATOM   4260  CA  PRO A 277      38.753  19.542  73.737  1.00177.16           C  
ATOM   4261  C   PRO A 277      39.062  20.070  72.327  1.00177.16           C  
ATOM   4262  O   PRO A 277      38.723  19.426  71.335  1.00177.16           O  
ATOM   4263  CD  PRO A 277      37.288  17.677  74.247  1.00177.16           C  
ATOM   4264  CB  PRO A 277      39.586  18.306  74.116  1.00177.16           C  
ATOM   4265  CG  PRO A 277      38.662  17.115  73.930  1.00177.16           C  
ATOM   4266  HA  PRO A 277      38.951  20.335  74.462  1.00  0.00           H  
ATOM   4267  HD2 PRO A 277      36.535  17.114  73.696  1.00  0.00           H  
ATOM   4268  HD3 PRO A 277      37.071  17.596  75.314  1.00  0.00           H  
ATOM   4269  HB3 PRO A 277      39.871  18.381  75.166  1.00  0.00           H  
ATOM   4270  HB2 PRO A 277      40.507  18.203  73.541  1.00  0.00           H  
ATOM   4271  HG2 PRO A 277      38.689  16.803  72.884  1.00  0.00           H  
ATOM   4272  HG3 PRO A 277      38.930  16.254  74.542  1.00  0.00           H  
ATOM   4273  N   THR A 278      39.674  21.259  72.290  1.00205.93           N  
ATOM   4274  CA  THR A 278      40.121  21.932  71.078  1.00205.93           C  
ATOM   4275  C   THR A 278      41.624  22.182  71.236  1.00205.93           C  
ATOM   4276  O   THR A 278      42.040  22.757  72.245  1.00205.93           O  
ATOM   4277  CB  THR A 278      39.396  23.295  70.904  1.00205.93           C  
ATOM   4278  OG1 THR A 278      39.632  24.196  71.973  1.00205.93           O  
ATOM   4279  CG2 THR A 278      37.877  23.143  70.747  1.00205.93           C  
ATOM   4280  H   THR A 278      39.881  21.745  73.151  1.00  0.00           H  
ATOM   4281  HA  THR A 278      39.950  21.318  70.191  1.00  0.00           H  
ATOM   4282  HB  THR A 278      39.778  23.774  70.001  1.00  0.00           H  
ATOM   4283  HG1 THR A 278      40.545  24.501  71.918  1.00  0.00           H  
ATOM   4284 HG21 THR A 278      37.408  24.106  70.543  1.00  0.00           H  
ATOM   4285 HG22 THR A 278      37.633  22.476  69.921  1.00  0.00           H  
ATOM   4286 HG23 THR A 278      37.417  22.739  71.648  1.00  0.00           H  
ATOM   4287  N   ARG A 279      42.424  21.745  70.247  1.00316.46           N  
ATOM   4288  CA  ARG A 279      43.865  22.005  70.254  1.00316.46           C  
ATOM   4289  C   ARG A 279      44.142  23.499  70.119  1.00316.46           C  
ATOM   4290  O   ARG A 279      43.523  24.158  69.284  1.00316.46           O  
ATOM   4291  CB  ARG A 279      44.605  21.213  69.169  1.00316.46           C  
ATOM   4292  CG  ARG A 279      44.198  21.448  67.697  1.00316.46           C  
ATOM   4293  CD  ARG A 279      44.993  20.503  66.785  1.00316.46           C  
ATOM   4294  NE  ARG A 279      46.371  20.929  66.515  1.00316.46           N  
ATOM   4295  CZ  ARG A 279      47.163  20.437  65.545  1.00316.46           C  
ATOM   4296  NH1 ARG A 279      46.663  19.654  64.578  1.00316.46           N  
ATOM   4297  NH2 ARG A 279      48.475  20.710  65.552  1.00316.46           N1+
ATOM   4298  H   ARG A 279      42.045  21.271  69.441  1.00  0.00           H  
ATOM   4299  HA  ARG A 279      44.251  21.665  71.218  1.00  0.00           H  
ATOM   4300  HB3 ARG A 279      44.487  20.157  69.416  1.00  0.00           H  
ATOM   4301  HB2 ARG A 279      45.671  21.423  69.269  1.00  0.00           H  
ATOM   4302  HG3 ARG A 279      44.417  22.480  67.426  1.00  0.00           H  
ATOM   4303  HG2 ARG A 279      43.129  21.297  67.538  1.00  0.00           H  
ATOM   4304  HD3 ARG A 279      44.460  20.055  65.959  1.00  0.00           H  
ATOM   4305  HD2 ARG A 279      45.171  19.630  67.398  1.00  0.00           H  
ATOM   4306  HE  ARG A 279      46.804  21.475  67.247  1.00  0.00           H  
ATOM   4307 HH12 ARG A 279      47.273  19.207  63.910  1.00  0.00           H  
ATOM   4308 HH11 ARG A 279      45.676  19.442  64.557  1.00  0.00           H  
ATOM   4309 HH22 ARG A 279      49.082  20.341  64.834  1.00  0.00           H  
ATOM   4310 HH21 ARG A 279      48.879  21.256  66.301  1.00  0.00           H  
ATOM   4311  N   GLN A 280      45.058  23.991  70.959  1.00303.97           N  
ATOM   4312  CA  GLN A 280      45.419  25.397  70.983  1.00303.97           C  
ATOM   4313  C   GLN A 280      46.899  25.527  70.644  1.00303.97           C  
ATOM   4314  O   GLN A 280      47.756  25.388  71.515  1.00303.97           O  
ATOM   4315  CB  GLN A 280      45.050  26.025  72.345  1.00303.97           C  
ATOM   4316  CG  GLN A 280      43.540  26.049  72.675  1.00303.97           C  
ATOM   4317  CD  GLN A 280      42.660  26.580  71.539  1.00303.97           C  
ATOM   4318  OE1 GLN A 280      41.776  25.879  71.051  1.00303.97           O  
ATOM   4319  NE2 GLN A 280      42.914  27.811  71.095  1.00303.97           N  
ATOM   4320  H   GLN A 280      45.526  23.391  71.623  1.00  0.00           H  
ATOM   4321  HA  GLN A 280      44.893  25.954  70.206  1.00  0.00           H  
ATOM   4322  HB3 GLN A 280      45.424  27.049  72.367  1.00  0.00           H  
ATOM   4323  HB2 GLN A 280      45.574  25.505  73.149  1.00  0.00           H  
ATOM   4324  HG3 GLN A 280      43.366  26.650  73.567  1.00  0.00           H  
ATOM   4325  HG2 GLN A 280      43.209  25.041  72.923  1.00  0.00           H  
ATOM   4326 HE22 GLN A 280      42.367  28.196  70.339  1.00  0.00           H  
ATOM   4327 HE21 GLN A 280      43.650  28.363  71.509  1.00  0.00           H  
ATOM   4328  N   LEU A 281      47.137  25.801  69.357  1.00254.23           N  
ATOM   4329  CA  LEU A 281      48.387  26.301  68.796  1.00254.23           C  
ATOM   4330  C   LEU A 281      48.061  27.679  68.205  1.00254.23           C  
ATOM   4331  O   LEU A 281      46.961  28.200  68.413  1.00254.23           O  
ATOM   4332  CB  LEU A 281      48.909  25.373  67.668  1.00254.23           C  
ATOM   4333  CG  LEU A 281      49.292  23.944  68.080  1.00254.23           C  
ATOM   4334  CD1 LEU A 281      48.051  23.076  68.329  1.00254.23           C  
ATOM   4335  CD2 LEU A 281      50.206  23.314  67.012  1.00254.23           C  
ATOM   4336  H   LEU A 281      46.347  25.859  68.732  1.00  0.00           H  
ATOM   4337  HA  LEU A 281      49.150  26.421  69.568  1.00  0.00           H  
ATOM   4338  HB3 LEU A 281      49.815  25.820  67.257  1.00  0.00           H  
ATOM   4339  HB2 LEU A 281      48.201  25.343  66.839  1.00  0.00           H  
ATOM   4340  HG  LEU A 281      49.866  23.989  69.007  1.00  0.00           H  
ATOM   4341 HD11 LEU A 281      48.179  22.084  67.916  1.00  0.00           H  
ATOM   4342 HD12 LEU A 281      47.864  22.963  69.397  1.00  0.00           H  
ATOM   4343 HD13 LEU A 281      47.148  23.499  67.890  1.00  0.00           H  
ATOM   4344 HD21 LEU A 281      50.376  22.254  67.204  1.00  0.00           H  
ATOM   4345 HD22 LEU A 281      49.783  23.413  66.012  1.00  0.00           H  
ATOM   4346 HD23 LEU A 281      51.184  23.795  67.006  1.00  0.00           H  
ATOM   4347  N   THR A 282      48.993  28.228  67.417  1.00298.64           N  
ATOM   4348  CA  THR A 282      48.682  29.351  66.548  1.00298.64           C  
ATOM   4349  C   THR A 282      48.478  28.819  65.125  1.00298.64           C  
ATOM   4350  O   THR A 282      49.412  28.798  64.324  1.00298.64           O  
ATOM   4351  CB  THR A 282      49.772  30.441  66.560  1.00298.64           C  
ATOM   4352  OG1 THR A 282      50.028  30.822  67.897  1.00298.64           O  
ATOM   4353  CG2 THR A 282      49.339  31.701  65.789  1.00298.64           C  
ATOM   4354  H   THR A 282      49.888  27.780  67.283  1.00  0.00           H  
ATOM   4355  HA  THR A 282      47.753  29.843  66.843  1.00  0.00           H  
ATOM   4356  HB  THR A 282      50.710  30.062  66.152  1.00  0.00           H  
ATOM   4357  HG1 THR A 282      49.258  31.283  68.238  1.00  0.00           H  
ATOM   4358 HG21 THR A 282      50.086  32.490  65.884  1.00  0.00           H  
ATOM   4359 HG22 THR A 282      49.222  31.505  64.726  1.00  0.00           H  
ATOM   4360 HG23 THR A 282      48.392  32.096  66.159  1.00  0.00           H  
ATOM   4361  N   PHE A 283      47.241  28.383  64.854  1.00247.64           N  
ATOM   4362  CA  PHE A 283      46.768  28.138  63.498  1.00247.64           C  
ATOM   4363  C   PHE A 283      46.138  29.406  62.943  1.00247.64           C  
ATOM   4364  O   PHE A 283      45.598  30.210  63.703  1.00247.64           O  
ATOM   4365  CB  PHE A 283      45.752  26.994  63.471  1.00247.64           C  
ATOM   4366  CG  PHE A 283      46.391  25.630  63.459  1.00247.64           C  
ATOM   4367  CD1 PHE A 283      47.054  25.167  62.303  1.00247.64           C  
ATOM   4368  CD2 PHE A 283      46.470  24.883  64.646  1.00247.64           C  
ATOM   4369  CE1 PHE A 283      47.695  23.942  62.316  1.00247.64           C  
ATOM   4370  CE2 PHE A 283      47.141  23.672  64.642  1.00247.64           C  
ATOM   4371  CZ  PHE A 283      47.728  23.190  63.479  1.00247.64           C  
ATOM   4372  H   PHE A 283      46.534  28.404  65.575  1.00  0.00           H  
ATOM   4373  HA  PHE A 283      47.605  27.879  62.846  1.00  0.00           H  
ATOM   4374  HB3 PHE A 283      45.156  27.066  62.570  1.00  0.00           H  
ATOM   4375  HB2 PHE A 283      45.047  27.075  64.300  1.00  0.00           H  
ATOM   4376  HD1 PHE A 283      47.068  25.765  61.404  1.00  0.00           H  
ATOM   4377  HD2 PHE A 283      46.026  25.252  65.559  1.00  0.00           H  
ATOM   4378  HE1 PHE A 283      48.203  23.593  61.429  1.00  0.00           H  
ATOM   4379  HE2 PHE A 283      47.218  23.115  65.559  1.00  0.00           H  
ATOM   4380  HZ  PHE A 283      48.256  22.250  63.480  1.00  0.00           H  
ATOM   4381  N   ASN A 284      46.231  29.563  61.619  1.00258.54           N  
ATOM   4382  CA  ASN A 284      45.773  30.770  60.946  1.00258.54           C  
ATOM   4383  C   ASN A 284      44.928  30.338  59.751  1.00258.54           C  
ATOM   4384  O   ASN A 284      45.426  30.265  58.630  1.00258.54           O  
ATOM   4385  CB  ASN A 284      46.967  31.683  60.584  1.00258.54           C  
ATOM   4386  CG  ASN A 284      47.805  32.039  61.818  1.00258.54           C  
ATOM   4387  OD1 ASN A 284      48.707  31.290  62.187  1.00258.54           O  
ATOM   4388  ND2 ASN A 284      47.482  33.148  62.485  1.00258.54           N  
ATOM   4389  H   ASN A 284      46.684  28.865  61.046  1.00  0.00           H  
ATOM   4390  HA  ASN A 284      45.100  31.357  61.576  1.00  0.00           H  
ATOM   4391  HB3 ASN A 284      46.612  32.599  60.110  1.00  0.00           H  
ATOM   4392  HB2 ASN A 284      47.620  31.194  59.859  1.00  0.00           H  
ATOM   4393 HD22 ASN A 284      47.994  33.401  63.318  1.00  0.00           H  
ATOM   4394 HD21 ASN A 284      46.725  33.737  62.170  1.00  0.00           H  
ATOM   4395  N   TYR A 285      43.656  30.045  60.049  1.00225.02           N  
ATOM   4396  CA  TYR A 285      42.590  29.795  59.083  1.00225.02           C  
ATOM   4397  C   TYR A 285      41.588  30.939  59.246  1.00225.02           C  
ATOM   4398  O   TYR A 285      41.263  31.277  60.388  1.00225.02           O  
ATOM   4399  CB  TYR A 285      41.878  28.460  59.400  1.00225.02           C  
ATOM   4400  CG  TYR A 285      42.734  27.215  59.290  1.00225.02           C  
ATOM   4401  CD1 TYR A 285      43.558  26.836  60.362  1.00225.02           C  
ATOM   4402  CD2 TYR A 285      42.682  26.410  58.137  1.00225.02           C  
ATOM   4403  CE1 TYR A 285      44.339  25.672  60.272  1.00225.02           C  
ATOM   4404  CE2 TYR A 285      43.484  25.260  58.040  1.00225.02           C  
ATOM   4405  CZ  TYR A 285      44.331  24.895  59.103  1.00225.02           C  
ATOM   4406  OH  TYR A 285      45.134  23.796  59.003  1.00225.02           O  
ATOM   4407  H   TYR A 285      43.349  30.125  61.008  1.00  0.00           H  
ATOM   4408  HA  TYR A 285      42.970  29.777  58.060  1.00  0.00           H  
ATOM   4409  HB3 TYR A 285      41.027  28.340  58.726  1.00  0.00           H  
ATOM   4410  HB2 TYR A 285      41.449  28.488  60.403  1.00  0.00           H  
ATOM   4411  HD1 TYR A 285      43.555  27.435  61.259  1.00  0.00           H  
ATOM   4412  HD2 TYR A 285      42.039  26.681  57.312  1.00  0.00           H  
ATOM   4413  HE1 TYR A 285      44.915  25.355  61.116  1.00  0.00           H  
ATOM   4414  HE2 TYR A 285      43.443  24.694  57.126  1.00  0.00           H  
ATOM   4415  HH  TYR A 285      45.005  23.354  58.161  1.00  0.00           H  
ATOM   4416  N   LEU A 286      41.094  31.505  58.129  1.00262.10           N  
ATOM   4417  CA  LEU A 286      40.086  32.574  58.180  1.00262.10           C  
ATOM   4418  C   LEU A 286      38.743  32.094  58.736  1.00262.10           C  
ATOM   4419  O   LEU A 286      38.172  32.786  59.577  1.00262.10           O  
ATOM   4420  CB  LEU A 286      39.842  33.223  56.801  1.00262.10           C  
ATOM   4421  CG  LEU A 286      40.980  34.117  56.275  1.00262.10           C  
ATOM   4422  CD1 LEU A 286      40.630  34.653  54.869  1.00262.10           C  
ATOM   4423  CD2 LEU A 286      41.329  35.255  57.258  1.00262.10           C  
ATOM   4424  H   LEU A 286      41.398  31.199  57.216  1.00  0.00           H  
ATOM   4425  HA  LEU A 286      40.452  33.333  58.872  1.00  0.00           H  
ATOM   4426  HB3 LEU A 286      38.947  33.846  56.854  1.00  0.00           H  
ATOM   4427  HB2 LEU A 286      39.606  32.449  56.077  1.00  0.00           H  
ATOM   4428  HG  LEU A 286      41.867  33.491  56.167  1.00  0.00           H  
ATOM   4429 HD11 LEU A 286      41.399  34.370  54.149  1.00  0.00           H  
ATOM   4430 HD12 LEU A 286      39.686  34.252  54.498  1.00  0.00           H  
ATOM   4431 HD13 LEU A 286      40.544  35.739  54.836  1.00  0.00           H  
ATOM   4432 HD21 LEU A 286      41.504  36.207  56.756  1.00  0.00           H  
ATOM   4433 HD22 LEU A 286      40.539  35.428  57.990  1.00  0.00           H  
ATOM   4434 HD23 LEU A 286      42.240  35.019  57.809  1.00  0.00           H  
ATOM   4435  N   LEU A 287      38.274  30.927  58.268  1.00271.86           N  
ATOM   4436  CA  LEU A 287      37.051  30.312  58.770  1.00271.86           C  
ATOM   4437  C   LEU A 287      37.366  29.444  59.996  1.00271.86           C  
ATOM   4438  O   LEU A 287      38.494  28.960  60.119  1.00271.86           O  
ATOM   4439  CB  LEU A 287      36.400  29.451  57.669  1.00271.86           C  
ATOM   4440  CG  LEU A 287      35.964  30.233  56.415  1.00271.86           C  
ATOM   4441  CD1 LEU A 287      35.284  29.278  55.430  1.00271.86           C  
ATOM   4442  CD2 LEU A 287      35.066  31.448  56.736  1.00271.86           C  
ATOM   4443  H   LEU A 287      38.802  30.403  57.587  1.00  0.00           H  
ATOM   4444  HA  LEU A 287      36.368  31.108  59.061  1.00  0.00           H  
ATOM   4445  HB3 LEU A 287      35.529  28.942  58.085  1.00  0.00           H  
ATOM   4446  HB2 LEU A 287      37.089  28.658  57.371  1.00  0.00           H  
ATOM   4447  HG  LEU A 287      36.858  30.618  55.922  1.00  0.00           H  
ATOM   4448 HD11 LEU A 287      34.460  29.754  54.902  1.00  0.00           H  
ATOM   4449 HD12 LEU A 287      36.006  28.930  54.695  1.00  0.00           H  
ATOM   4450 HD13 LEU A 287      34.877  28.394  55.923  1.00  0.00           H  
ATOM   4451 HD21 LEU A 287      34.282  31.607  55.995  1.00  0.00           H  
ATOM   4452 HD22 LEU A 287      34.568  31.346  57.700  1.00  0.00           H  
ATOM   4453 HD23 LEU A 287      35.658  32.363  56.765  1.00  0.00           H  
ATOM   4454  N   PRO A 288      36.355  29.213  60.861  1.00225.92           N  
ATOM   4455  CA  PRO A 288      36.472  28.202  61.914  1.00225.92           C  
ATOM   4456  C   PRO A 288      36.594  26.795  61.323  1.00225.92           C  
ATOM   4457  O   PRO A 288      35.917  26.460  60.349  1.00225.92           O  
ATOM   4458  CD  PRO A 288      35.073  29.915  60.924  1.00225.92           C  
ATOM   4459  CB  PRO A 288      35.210  28.387  62.769  1.00225.92           C  
ATOM   4460  CG  PRO A 288      34.208  29.084  61.864  1.00225.92           C  
ATOM   4461  HA  PRO A 288      37.350  28.414  62.529  1.00  0.00           H  
ATOM   4462  HD2 PRO A 288      34.582  30.017  59.956  1.00  0.00           H  
ATOM   4463  HD3 PRO A 288      35.239  30.913  61.332  1.00  0.00           H  
ATOM   4464  HB3 PRO A 288      35.445  29.032  63.616  1.00  0.00           H  
ATOM   4465  HB2 PRO A 288      34.815  27.454  63.175  1.00  0.00           H  
ATOM   4466  HG2 PRO A 288      33.671  28.333  61.284  1.00  0.00           H  
ATOM   4467  HG3 PRO A 288      33.470  29.675  62.407  1.00  0.00           H  
ATOM   4468  N   VAL A 289      37.504  26.026  61.919  1.00187.92           N  
ATOM   4469  CA  VAL A 289      37.745  24.647  61.548  1.00187.92           C  
ATOM   4470  C   VAL A 289      36.820  23.744  62.389  1.00187.92           C  
ATOM   4471  O   VAL A 289      36.357  24.151  63.457  1.00187.92           O  
ATOM   4472  CB  VAL A 289      39.232  24.290  61.799  1.00187.92           C  
ATOM   4473  CG1 VAL A 289      39.575  22.862  61.369  1.00187.92           C  
ATOM   4474  CG2 VAL A 289      40.186  25.264  61.076  1.00187.92           C  
ATOM   4475  H   VAL A 289      38.029  26.377  62.706  1.00  0.00           H  
ATOM   4476  HA  VAL A 289      37.523  24.494  60.489  1.00  0.00           H  
ATOM   4477  HB  VAL A 289      39.444  24.372  62.866  1.00  0.00           H  
ATOM   4478 HG11 VAL A 289      40.649  22.768  61.265  1.00  0.00           H  
ATOM   4479 HG12 VAL A 289      39.252  22.124  62.099  1.00  0.00           H  
ATOM   4480 HG13 VAL A 289      39.134  22.609  60.406  1.00  0.00           H  
ATOM   4481 HG21 VAL A 289      41.229  24.989  61.237  1.00  0.00           H  
ATOM   4482 HG22 VAL A 289      40.010  25.266  59.999  1.00  0.00           H  
ATOM   4483 HG23 VAL A 289      40.077  26.289  61.431  1.00  0.00           H  
ATOM   4484  N   ASN A 290      36.562  22.533  61.876  1.00321.07           N  
ATOM   4485  CA  ASN A 290      35.838  21.450  62.546  1.00321.07           C  
ATOM   4486  C   ASN A 290      36.585  20.977  63.813  1.00321.07           C  
ATOM   4487  O   ASN A 290      37.769  21.278  63.975  1.00321.07           O  
ATOM   4488  CB  ASN A 290      35.731  20.286  61.537  1.00321.07           C  
ATOM   4489  CG  ASN A 290      34.480  19.408  61.674  1.00321.07           C  
ATOM   4490  OD1 ASN A 290      34.188  18.865  62.737  1.00321.07           O  
ATOM   4491  ND2 ASN A 290      33.752  19.227  60.575  1.00321.07           N  
ATOM   4492  H   ASN A 290      36.972  22.290  60.987  1.00  0.00           H  
ATOM   4493  HA  ASN A 290      34.849  21.772  62.878  1.00  0.00           H  
ATOM   4494  HB3 ASN A 290      36.636  19.687  61.583  1.00  0.00           H  
ATOM   4495  HB2 ASN A 290      35.705  20.693  60.524  1.00  0.00           H  
ATOM   4496 HD22 ASN A 290      32.958  18.599  60.590  1.00  0.00           H  
ATOM   4497 HD21 ASN A 290      34.011  19.665  59.704  1.00  0.00           H  
ATOM   4498  N   ALA A 291      35.904  20.203  64.674  1.00354.62           N  
ATOM   4499  CA  ALA A 291      36.530  19.513  65.803  1.00354.62           C  
ATOM   4500  C   ALA A 291      37.567  18.512  65.284  1.00354.62           C  
ATOM   4501  O   ALA A 291      37.181  17.557  64.613  1.00354.62           O  
ATOM   4502  CB  ALA A 291      35.456  18.796  66.634  1.00354.62           C  
ATOM   4503  H   ALA A 291      34.944  19.956  64.476  1.00  0.00           H  
ATOM   4504  HA  ALA A 291      37.024  20.250  66.439  1.00  0.00           H  
ATOM   4505  HB1 ALA A 291      35.897  18.257  67.474  1.00  0.00           H  
ATOM   4506  HB2 ALA A 291      34.743  19.510  67.047  1.00  0.00           H  
ATOM   4507  HB3 ALA A 291      34.894  18.077  66.036  1.00  0.00           H  
ATOM   4508  N   TRP A 292      38.795  18.697  65.742  1.00366.27           N  
ATOM   4509  CA  TRP A 292      40.028  18.105  65.267  1.00366.27           C  
ATOM   4510  C   TRP A 292      40.244  16.632  65.723  1.00366.27           C  
ATOM   4511  O   TRP A 292      41.208  16.370  66.435  1.00366.27           O  
ATOM   4512  CB  TRP A 292      41.112  19.097  65.772  1.00366.27           C  
ATOM   4513  CG  TRP A 292      42.135  19.487  64.770  1.00366.27           C  
ATOM   4514  CD2 TRP A 292      42.401  20.798  64.177  1.00366.27           C  
ATOM   4515  CD1 TRP A 292      43.047  18.649  64.252  1.00366.27           C  
ATOM   4516  NE1 TRP A 292      43.834  19.336  63.356  1.00366.27           N  
ATOM   4517  CE2 TRP A 292      43.503  20.670  63.280  1.00366.27           C  
ATOM   4518  CE3 TRP A 292      41.836  22.088  64.318  1.00366.27           C  
ATOM   4519  CZ2 TRP A 292      44.029  21.761  62.570  1.00366.27           C  
ATOM   4520  CZ3 TRP A 292      42.358  23.193  63.617  1.00366.27           C  
ATOM   4521  CH2 TRP A 292      43.451  23.029  62.747  1.00366.27           C  
ATOM   4522  H   TRP A 292      38.925  19.469  66.375  1.00  0.00           H  
ATOM   4523  HA  TRP A 292      39.990  18.132  64.176  1.00  0.00           H  
ATOM   4524  HB3 TRP A 292      41.615  18.747  66.674  1.00  0.00           H  
ATOM   4525  HB2 TRP A 292      40.668  20.047  66.072  1.00  0.00           H  
ATOM   4526  HD1 TRP A 292      43.131  17.605  64.528  1.00  0.00           H  
ATOM   4527  HE1 TRP A 292      44.611  18.864  62.893  1.00  0.00           H  
ATOM   4528  HE3 TRP A 292      40.992  22.230  64.978  1.00  0.00           H  
ATOM   4529  HZ2 TRP A 292      44.874  21.639  61.911  1.00  0.00           H  
ATOM   4530  HZ3 TRP A 292      41.915  24.170  63.745  1.00  0.00           H  
ATOM   4531  HH2 TRP A 292      43.848  23.878  62.219  1.00  0.00           H  
ATOM   4532  N   LEU A 293      39.402  15.673  65.295  1.00406.75           N  
ATOM   4533  CA  LEU A 293      39.585  14.263  65.558  1.00406.75           C  
ATOM   4534  C   LEU A 293      38.917  13.442  64.434  1.00406.75           C  
ATOM   4535  O   LEU A 293      37.760  13.062  64.578  1.00406.75           O  
ATOM   4536  CB  LEU A 293      39.038  13.929  66.967  1.00406.75           C  
ATOM   4537  CG  LEU A 293      39.492  12.553  67.485  1.00406.75           C  
ATOM   4538  CD1 LEU A 293      41.007  12.521  67.769  1.00406.75           C  
ATOM   4539  CD2 LEU A 293      38.676  12.131  68.709  1.00406.75           C  
ATOM   4540  H   LEU A 293      38.668  15.896  64.636  1.00  0.00           H  
ATOM   4541  HA  LEU A 293      40.656  14.056  65.524  1.00  0.00           H  
ATOM   4542  HB3 LEU A 293      37.949  13.990  66.960  1.00  0.00           H  
ATOM   4543  HB2 LEU A 293      39.357  14.682  67.688  1.00  0.00           H  
ATOM   4544  HG  LEU A 293      39.261  11.808  66.728  1.00  0.00           H  
ATOM   4545 HD11 LEU A 293      41.219  12.171  68.778  1.00  0.00           H  
ATOM   4546 HD12 LEU A 293      41.516  11.843  67.083  1.00  0.00           H  
ATOM   4547 HD13 LEU A 293      41.471  13.501  67.663  1.00  0.00           H  
ATOM   4548 HD21 LEU A 293      38.821  11.078  68.938  1.00  0.00           H  
ATOM   4549 HD22 LEU A 293      38.963  12.711  69.586  1.00  0.00           H  
ATOM   4550 HD23 LEU A 293      37.608  12.282  68.554  1.00  0.00           H  
ATOM   4551  N   LEU A 294      39.665  13.140  63.353  1.00420.97           N  
ATOM   4552  CA  LEU A 294      39.387  12.051  62.392  1.00420.97           C  
ATOM   4553  C   LEU A 294      38.442  12.370  61.198  1.00420.97           C  
ATOM   4554  O   LEU A 294      38.839  13.141  60.322  1.00420.97           O  
ATOM   4555  CB  LEU A 294      39.089  10.715  63.137  1.00420.97           C  
ATOM   4556  CG  LEU A 294      40.140  10.323  64.216  1.00420.97           C  
ATOM   4557  CD1 LEU A 294      39.774   9.087  65.043  1.00420.97           C  
ATOM   4558  CD2 LEU A 294      41.534  10.117  63.644  1.00420.97           C  
ATOM   4559  H   LEU A 294      40.588  13.541  63.281  1.00  0.00           H  
ATOM   4560  HA  LEU A 294      40.340  11.906  61.884  1.00  0.00           H  
ATOM   4561  HB3 LEU A 294      39.007   9.905  62.418  1.00  0.00           H  
ATOM   4562  HB2 LEU A 294      38.107  10.778  63.596  1.00  0.00           H  
ATOM   4563  HG  LEU A 294      40.242  11.135  64.927  1.00  0.00           H  
ATOM   4564 HD11 LEU A 294      40.608   8.393  65.151  1.00  0.00           H  
ATOM   4565 HD12 LEU A 294      39.455   9.360  66.049  1.00  0.00           H  
ATOM   4566 HD13 LEU A 294      38.983   8.529  64.575  1.00  0.00           H  
ATOM   4567 HD21 LEU A 294      42.251   9.939  64.444  1.00  0.00           H  
ATOM   4568 HD22 LEU A 294      41.553   9.229  63.029  1.00  0.00           H  
ATOM   4569 HD23 LEU A 294      41.887  10.967  63.064  1.00  0.00           H  
ATOM   4570  N   LEU A 295      37.284  11.685  61.104  1.00290.21           N  
ATOM   4571  CA  LEU A 295      36.387  11.606  59.932  1.00290.21           C  
ATOM   4572  C   LEU A 295      35.880  12.943  59.414  1.00290.21           C  
ATOM   4573  O   LEU A 295      36.181  13.353  58.292  1.00290.21           O  
ATOM   4574  CB  LEU A 295      35.182  10.657  60.196  1.00290.21           C  
ATOM   4575  CG  LEU A 295      34.113  11.021  61.293  1.00290.21           C  
ATOM   4576  CD1 LEU A 295      33.016   9.948  61.420  1.00290.21           C  
ATOM   4577  CD2 LEU A 295      34.694  11.434  62.668  1.00290.21           C  
ATOM   4578  H   LEU A 295      37.039  11.069  61.865  1.00  0.00           H  
ATOM   4579  HA  LEU A 295      36.978  11.162  59.128  1.00  0.00           H  
ATOM   4580  HB3 LEU A 295      35.612   9.675  60.342  1.00  0.00           H  
ATOM   4581  HB2 LEU A 295      34.638  10.549  59.255  1.00  0.00           H  
ATOM   4582  HG  LEU A 295      33.528  11.864  60.937  1.00  0.00           H  
ATOM   4583 HD11 LEU A 295      32.048  10.330  61.092  1.00  0.00           H  
ATOM   4584 HD12 LEU A 295      33.234   9.075  60.804  1.00  0.00           H  
ATOM   4585 HD13 LEU A 295      32.891   9.590  62.441  1.00  0.00           H  
ATOM   4586 HD21 LEU A 295      33.991  11.244  63.478  1.00  0.00           H  
ATOM   4587 HD22 LEU A 295      35.623  10.923  62.907  1.00  0.00           H  
ATOM   4588 HD23 LEU A 295      34.898  12.503  62.714  1.00  0.00           H  
ATOM   4589  N   ASN A 296      35.091  13.553  60.298  1.00166.75           N  
ATOM   4590  CA  ASN A 296      34.345  14.768  60.132  1.00166.75           C  
ATOM   4591  C   ASN A 296      35.289  15.924  59.849  1.00166.75           C  
ATOM   4592  O   ASN A 296      35.027  16.664  58.902  1.00166.75           O  
ATOM   4593  CB  ASN A 296      33.459  15.023  61.371  1.00166.75           C  
ATOM   4594  CG  ASN A 296      32.402  16.103  61.130  1.00166.75           C  
ATOM   4595  OD1 ASN A 296      32.361  16.743  60.082  1.00166.75           O  
ATOM   4596  ND2 ASN A 296      31.526  16.314  62.110  1.00166.75           N  
ATOM   4597  H   ASN A 296      34.944  13.088  61.182  1.00  0.00           H  
ATOM   4598  HA  ASN A 296      33.698  14.645  59.264  1.00  0.00           H  
ATOM   4599  HB3 ASN A 296      34.033  15.264  62.264  1.00  0.00           H  
ATOM   4600  HB2 ASN A 296      32.912  14.110  61.606  1.00  0.00           H  
ATOM   4601 HD22 ASN A 296      30.804  17.011  61.999  1.00  0.00           H  
ATOM   4602 HD21 ASN A 296      31.575  15.783  62.967  1.00  0.00           H  
ATOM   4603  N   PRO A 297      36.449  16.109  60.522  1.00245.06           N  
ATOM   4604  CA  PRO A 297      37.414  17.102  60.010  1.00245.06           C  
ATOM   4605  C   PRO A 297      38.024  16.779  58.627  1.00245.06           C  
ATOM   4606  O   PRO A 297      38.161  17.713  57.835  1.00245.06           O  
ATOM   4607  CD  PRO A 297      36.832  15.632  61.847  1.00245.06           C  
ATOM   4608  CB  PRO A 297      38.451  17.258  61.121  1.00245.06           C  
ATOM   4609  CG  PRO A 297      38.305  16.003  61.955  1.00245.06           C  
ATOM   4610  N   SER A 298      38.341  15.507  58.328  1.00253.44           N  
ATOM   4611  CA  SER A 298      38.971  15.127  57.060  1.00253.44           C  
ATOM   4612  C   SER A 298      38.069  15.331  55.838  1.00253.44           C  
ATOM   4613  O   SER A 298      38.461  16.019  54.893  1.00253.44           O  
ATOM   4614  CB  SER A 298      39.530  13.686  57.096  1.00253.44           C  
ATOM   4615  OG  SER A 298      40.564  13.515  56.130  1.00253.44           O  
ATOM   4616  H   SER A 298      38.213  14.760  59.002  1.00  0.00           H  
ATOM   4617  N   GLU A 299      36.886  14.712  55.885  1.00327.52           N  
ATOM   4618  CA  GLU A 299      36.008  14.564  54.731  1.00327.52           C  
ATOM   4619  C   GLU A 299      35.220  15.839  54.399  1.00327.52           C  
ATOM   4620  O   GLU A 299      34.732  15.956  53.278  1.00327.52           O  
ATOM   4621  CB  GLU A 299      35.087  13.353  54.966  1.00327.52           C  
ATOM   4622  CG  GLU A 299      35.866  12.027  55.103  1.00327.52           C  
ATOM   4623  CD  GLU A 299      34.931  10.855  55.369  1.00327.52           C  
ATOM   4624  OE1 GLU A 299      34.658  10.603  56.561  1.00327.52           O  
ATOM   4625  OE2 GLU A 299      34.505  10.227  54.377  1.00327.52           O1-
ATOM   4626  H   GLU A 299      36.629  14.184  56.717  1.00  0.00           H  
ATOM   4627  N   LEU A 300      35.113  16.765  55.363  1.00304.46           N  
ATOM   4628  CA  LEU A 300      34.432  18.039  55.174  1.00304.46           C  
ATOM   4629  C   LEU A 300      35.428  19.199  55.067  1.00304.46           C  
ATOM   4630  O   LEU A 300      35.307  20.015  54.155  1.00304.46           O  
ATOM   4631  CB  LEU A 300      33.434  18.267  56.339  1.00304.46           C  
ATOM   4632  CG  LEU A 300      32.612  19.579  56.282  1.00304.46           C  
ATOM   4633  CD1 LEU A 300      31.734  19.655  55.016  1.00304.46           C  
ATOM   4634  CD2 LEU A 300      31.789  19.769  57.574  1.00304.46           C  
ATOM   4635  H   LEU A 300      35.531  16.579  56.263  1.00  0.00           H  
ATOM   4636  N   CYS A 301      36.301  19.352  56.072  1.00310.37           N  
ATOM   4637  CA  CYS A 301      36.664  20.690  56.535  1.00310.37           C  
ATOM   4638  C   CYS A 301      37.538  21.493  55.563  1.00310.37           C  
ATOM   4639  O   CYS A 301      37.202  22.639  55.264  1.00310.37           O  
ATOM   4640  CB  CYS A 301      37.248  20.699  57.953  1.00310.37           C  
ATOM   4641  SG  CYS A 301      37.085  22.366  58.649  1.00310.37           S  
ATOM   4642  H   CYS A 301      36.482  18.589  56.714  1.00  0.00           H  
ATOM   4643  N   CYS A 302      38.630  20.897  55.077  1.00456.00           N  
ATOM   4644  CA  CYS A 302      39.505  21.560  54.105  1.00456.00           C  
ATOM   4645  C   CYS A 302      39.032  21.366  52.657  1.00456.00           C  
ATOM   4646  O   CYS A 302      39.575  22.024  51.778  1.00456.00           O  
ATOM   4647  CB  CYS A 302      40.998  21.281  54.332  1.00456.00           C  
ATOM   4648  SG  CYS A 302      41.526  22.160  55.837  1.00456.00           S  
ATOM   4649  H   CYS A 302      38.851  19.947  55.343  1.00  0.00           H  
ATOM   4650  N   ASP A 303      37.979  20.564  52.443  1.00381.25           N  
ATOM   4651  CA  ASP A 303      37.197  20.558  51.206  1.00381.25           C  
ATOM   4652  C   ASP A 303      36.344  21.834  51.164  1.00381.25           C  
ATOM   4653  O   ASP A 303      36.434  22.601  50.212  1.00381.25           O  
ATOM   4654  CB  ASP A 303      36.274  19.325  51.000  1.00381.25           C  
ATOM   4655  CG  ASP A 303      36.855  17.957  51.345  1.00381.25           C  
ATOM   4656  OD1 ASP A 303      37.593  17.788  52.336  1.00381.25           O  
ATOM   4657  OD2 ASP A 303      36.531  16.984  50.642  1.00381.25           O1-
ATOM   4658  H   ASP A 303      37.574  20.044  53.208  1.00  0.00           H  
ATOM   4659  N   TRP A 304      35.565  22.041  52.237  1.00413.31           N  
ATOM   4660  CA  TRP A 304      34.733  23.214  52.487  1.00413.31           C  
ATOM   4661  C   TRP A 304      35.533  24.525  52.468  1.00413.31           C  
ATOM   4662  O   TRP A 304      35.267  25.373  51.618  1.00413.31           O  
ATOM   4663  CB  TRP A 304      33.933  23.014  53.798  1.00413.31           C  
ATOM   4664  CG  TRP A 304      33.322  24.232  54.433  1.00413.31           C  
ATOM   4665  CD2 TRP A 304      33.465  24.698  55.809  1.00413.31           C  
ATOM   4666  CD1 TRP A 304      32.528  25.137  53.817  1.00413.31           C  
ATOM   4667  NE1 TRP A 304      32.222  26.155  54.697  1.00413.31           N  
ATOM   4668  CE2 TRP A 304      32.780  25.945  55.939  1.00413.31           C  
ATOM   4669  CE3 TRP A 304      34.124  24.207  56.961  1.00413.31           C  
ATOM   4670  CZ2 TRP A 304      32.777  26.680  57.137  1.00413.31           C  
ATOM   4671  CZ3 TRP A 304      34.129  24.935  58.167  1.00413.31           C  
ATOM   4672  CH2 TRP A 304      33.464  26.173  58.254  1.00413.31           C  
ATOM   4673  H   TRP A 304      35.543  21.316  52.951  1.00  0.00           H  
ATOM   4674  HA  TRP A 304      34.013  23.295  51.670  1.00  0.00           H  
ATOM   4675  HB3 TRP A 304      34.586  22.579  54.553  1.00  0.00           H  
ATOM   4676  HB2 TRP A 304      33.141  22.285  53.633  1.00  0.00           H  
ATOM   4677  HD1 TRP A 304      32.226  25.081  52.780  1.00  0.00           H  
ATOM   4678  HE1 TRP A 304      31.659  26.956  54.433  1.00  0.00           H  
ATOM   4679  HE3 TRP A 304      34.654  23.270  56.907  1.00  0.00           H  
ATOM   4680  HZ2 TRP A 304      32.259  27.627  57.199  1.00  0.00           H  
ATOM   4681  HZ3 TRP A 304      34.660  24.551  59.027  1.00  0.00           H  
ATOM   4682  HH2 TRP A 304      33.485  26.730  59.180  1.00  0.00           H  
ATOM   4683  N   THR A 305      36.483  24.668  53.401  1.00266.65           N  
ATOM   4684  CA  THR A 305      37.294  25.873  53.531  1.00266.65           C  
ATOM   4685  C   THR A 305      38.282  25.968  52.345  1.00266.65           C  
ATOM   4686  O   THR A 305      37.957  26.608  51.349  1.00266.65           O  
ATOM   4687  CB  THR A 305      38.027  25.934  54.910  1.00266.65           C  
ATOM   4688  OG1 THR A 305      38.886  24.830  55.141  1.00266.65           O  
ATOM   4689  CG2 THR A 305      37.069  25.954  56.105  1.00266.65           C  
ATOM   4690  H   THR A 305      36.660  23.913  54.055  1.00  0.00           H  
ATOM   4691  HA  THR A 305      36.631  26.738  53.468  1.00  0.00           H  
ATOM   4692  HB  THR A 305      38.633  26.842  54.939  1.00  0.00           H  
ATOM   4693  HG1 THR A 305      38.321  24.068  55.354  1.00  0.00           H  
ATOM   4694 HG21 THR A 305      37.600  26.131  57.041  1.00  0.00           H  
ATOM   4695 HG22 THR A 305      36.321  26.734  56.000  1.00  0.00           H  
ATOM   4696 HG23 THR A 305      36.534  25.013  56.207  1.00  0.00           H  
ATOM   4697  N   MET A 306      39.443  25.318  52.460  1.00393.21           N  
ATOM   4698  CA  MET A 306      40.591  25.443  51.561  1.00393.21           C  
ATOM   4699  C   MET A 306      40.348  25.034  50.098  1.00393.21           C  
ATOM   4700  O   MET A 306      41.075  25.488  49.218  1.00393.21           O  
ATOM   4701  CB  MET A 306      41.789  24.712  52.203  1.00393.21           C  
ATOM   4702  CG  MET A 306      43.157  25.021  51.574  1.00393.21           C  
ATOM   4703  SD  MET A 306      44.562  24.262  52.440  1.00393.21           S  
ATOM   4704  CE  MET A 306      44.532  25.169  54.013  1.00393.21           C  
ATOM   4705  H   MET A 306      39.600  24.851  53.346  1.00  0.00           H  
ATOM   4706  N   GLY A 307      39.341  24.190  49.865  1.00189.38           N  
ATOM   4707  CA  GLY A 307      38.993  23.710  48.538  1.00189.38           C  
ATOM   4708  C   GLY A 307      38.046  24.669  47.806  1.00189.38           C  
ATOM   4709  O   GLY A 307      37.848  24.459  46.615  1.00189.38           O  
ATOM   4710  H   GLY A 307      38.847  23.780  50.645  1.00  0.00           H  
ATOM   4711  N   THR A 308      37.446  25.685  48.455  1.00201.51           N  
ATOM   4712  CA  THR A 308      36.511  26.612  47.793  1.00201.51           C  
ATOM   4713  C   THR A 308      36.759  28.096  48.131  1.00201.51           C  
ATOM   4714  O   THR A 308      36.434  28.958  47.315  1.00201.51           O  
ATOM   4715  CB  THR A 308      35.018  26.269  48.089  1.00201.51           C  
ATOM   4716  OG1 THR A 308      34.539  26.694  49.356  1.00201.51           O  
ATOM   4717  CG2 THR A 308      34.651  24.790  47.902  1.00201.51           C  
ATOM   4718  H   THR A 308      37.636  25.831  49.439  1.00  0.00           H  
ATOM   4719  HA  THR A 308      36.651  26.559  46.712  1.00  0.00           H  
ATOM   4720  HB  THR A 308      34.427  26.830  47.363  1.00  0.00           H  
ATOM   4721  HG1 THR A 308      34.931  26.153  50.066  1.00  0.00           H  
ATOM   4722 HG21 THR A 308      33.575  24.638  47.989  1.00  0.00           H  
ATOM   4723 HG22 THR A 308      34.957  24.432  46.919  1.00  0.00           H  
ATOM   4724 HG23 THR A 308      35.134  24.160  48.646  1.00  0.00           H  
ATOM   4725  N   ILE A 309      37.349  28.370  49.295  1.00230.97           N  
ATOM   4726  CA  ILE A 309      37.771  29.679  49.784  1.00230.97           C  
ATOM   4727  C   ILE A 309      39.172  29.477  50.435  1.00230.97           C  
ATOM   4728  O   ILE A 309      39.836  28.551  49.973  1.00230.97           O  
ATOM   4729  CB  ILE A 309      36.633  30.325  50.636  1.00230.97           C  
ATOM   4730  CG1 ILE A 309      36.867  31.810  51.010  1.00230.97           C  
ATOM   4731  CG2 ILE A 309      36.091  29.439  51.782  1.00230.97           C  
ATOM   4732  CD1 ILE A 309      35.583  32.558  51.400  1.00230.97           C  
ATOM   4733  H   ILE A 309      37.650  27.609  49.900  1.00  0.00           H  
ATOM   4734  HA  ILE A 309      37.959  30.319  48.920  1.00  0.00           H  
ATOM   4735  HB  ILE A 309      35.786  30.358  49.952  1.00  0.00           H  
ATOM   4736 HG13 ILE A 309      37.316  32.324  50.160  1.00  0.00           H  
ATOM   4737 HG12 ILE A 309      37.580  31.930  51.819  1.00  0.00           H  
ATOM   4738 HG21 ILE A 309      35.322  29.952  52.359  1.00  0.00           H  
ATOM   4739 HG22 ILE A 309      35.623  28.540  51.377  1.00  0.00           H  
ATOM   4740 HG23 ILE A 309      36.851  29.090  52.469  1.00  0.00           H  
ATOM   4741 HD11 ILE A 309      35.698  33.631  51.248  1.00  0.00           H  
ATOM   4742 HD12 ILE A 309      34.727  32.235  50.807  1.00  0.00           H  
ATOM   4743 HD13 ILE A 309      35.339  32.400  52.451  1.00  0.00           H  
ATOM   4744  N   PRO A 310      39.641  30.290  51.423  1.00238.47           N  
ATOM   4745  CA  PRO A 310      41.046  30.723  51.439  1.00238.47           C  
ATOM   4746  C   PRO A 310      42.120  29.616  51.339  1.00238.47           C  
ATOM   4747  O   PRO A 310      41.951  28.496  51.825  1.00238.47           O  
ATOM   4748  CD  PRO A 310      39.255  29.972  52.804  1.00238.47           C  
ATOM   4749  CB  PRO A 310      41.145  31.412  52.803  1.00238.47           C  
ATOM   4750  CG  PRO A 310      40.355  30.491  53.710  1.00238.47           C  
ATOM   4751  HA  PRO A 310      41.205  31.458  50.648  1.00  0.00           H  
ATOM   4752  HD2 PRO A 310      39.136  28.898  52.945  1.00  0.00           H  
ATOM   4753  HD3 PRO A 310      38.357  30.481  53.130  1.00  0.00           H  
ATOM   4754  HB3 PRO A 310      40.666  32.390  52.755  1.00  0.00           H  
ATOM   4755  HB2 PRO A 310      42.169  31.563  53.150  1.00  0.00           H  
ATOM   4756  HG2 PRO A 310      40.986  29.661  54.031  1.00  0.00           H  
ATOM   4757  HG3 PRO A 310      39.981  30.970  54.609  1.00  0.00           H  
ATOM   4758  N   LEU A 311      43.211  30.037  50.713  1.00371.65           N  
ATOM   4759  CA  LEU A 311      44.563  29.535  50.833  1.00371.65           C  
ATOM   4760  C   LEU A 311      45.420  30.822  50.798  1.00371.65           C  
ATOM   4761  O   LEU A 311      44.848  31.916  50.882  1.00371.65           O  
ATOM   4762  CB  LEU A 311      44.828  28.472  49.738  1.00371.65           C  
ATOM   4763  CG  LEU A 311      46.177  27.712  49.804  1.00371.65           C  
ATOM   4764  CD1 LEU A 311      46.569  27.270  51.230  1.00371.65           C  
ATOM   4765  CD2 LEU A 311      46.164  26.507  48.841  1.00371.65           C  
ATOM   4766  H   LEU A 311      43.230  31.005  50.413  1.00  0.00           H  
ATOM   4767  N   ILE A 312      46.750  30.721  50.726  1.00121.08           N  
ATOM   4768  CA  ILE A 312      47.607  31.889  50.816  1.00121.08           C  
ATOM   4769  C   ILE A 312      48.443  32.011  49.549  1.00121.08           C  
ATOM   4770  O   ILE A 312      48.900  31.008  49.002  1.00121.08           O  
ATOM   4771  CB  ILE A 312      48.545  31.845  52.049  1.00121.08           C  
ATOM   4772  CG1 ILE A 312      47.760  31.539  53.350  1.00121.08           C  
ATOM   4773  CG2 ILE A 312      49.333  33.167  52.214  1.00121.08           C  
ATOM   4774  CD1 ILE A 312      48.650  31.259  54.564  1.00121.08           C  
ATOM   4775  H   ILE A 312      47.171  29.856  50.420  1.00  0.00           H  
ATOM   4776  HA  ILE A 312      47.022  32.809  50.886  1.00  0.00           H  
ATOM   4777  HB  ILE A 312      49.265  31.038  51.902  1.00  0.00           H  
ATOM   4778 HG13 ILE A 312      47.131  30.658  53.234  1.00  0.00           H  
ATOM   4779 HG12 ILE A 312      47.083  32.365  53.573  1.00  0.00           H  
ATOM   4780 HG21 ILE A 312      49.954  33.147  53.109  1.00  0.00           H  
ATOM   4781 HG22 ILE A 312      50.016  33.363  51.391  1.00  0.00           H  
ATOM   4782 HG23 ILE A 312      48.661  34.021  52.304  1.00  0.00           H  
ATOM   4783 HD11 ILE A 312      48.139  30.614  55.279  1.00  0.00           H  
ATOM   4784 HD12 ILE A 312      49.578  30.762  54.279  1.00  0.00           H  
ATOM   4785 HD13 ILE A 312      48.908  32.183  55.082  1.00  0.00           H  
ATOM   4786  N   GLU A 313      48.630  33.284  49.184  1.00173.94           N  
ATOM   4787  CA  GLU A 313      49.506  33.855  48.178  1.00173.94           C  
ATOM   4788  C   GLU A 313      48.769  34.447  46.997  1.00173.94           C  
ATOM   4789  O   GLU A 313      47.550  34.309  46.886  1.00173.94           O  
ATOM   4790  CB  GLU A 313      50.728  32.982  47.765  1.00173.94           C  
ATOM   4791  CG  GLU A 313      51.812  32.880  48.850  1.00173.94           C  
ATOM   4792  CD  GLU A 313      52.496  34.220  49.157  1.00173.94           C  
ATOM   4793  OE1 GLU A 313      52.131  35.245  48.536  1.00173.94           O  
ATOM   4794  OE2 GLU A 313      53.404  34.195  50.013  1.00173.94           O1-
ATOM   4795  H   GLU A 313      48.149  33.985  49.729  1.00  0.00           H  
ATOM   4796  HA  GLU A 313      49.842  34.748  48.697  1.00  0.00           H  
ATOM   4797  HB3 GLU A 313      51.210  33.378  46.872  1.00  0.00           H  
ATOM   4798  HB2 GLU A 313      50.422  31.989  47.444  1.00  0.00           H  
ATOM   4799  HG3 GLU A 313      52.582  32.181  48.520  1.00  0.00           H  
ATOM   4800  HG2 GLU A 313      51.401  32.464  49.769  1.00  0.00           H  
ATOM   4801  N   SER A 314      49.565  35.152  46.174  1.00180.99           N  
ATOM   4802  CA  SER A 314      49.167  35.863  44.968  1.00180.99           C  
ATOM   4803  C   SER A 314      48.001  36.814  45.254  1.00180.99           C  
ATOM   4804  O   SER A 314      46.882  36.581  44.794  1.00180.99           O  
ATOM   4805  CB  SER A 314      48.923  34.867  43.818  1.00180.99           C  
ATOM   4806  OG  SER A 314      47.786  34.042  44.004  1.00180.99           O  
ATOM   4807  H   SER A 314      50.547  35.215  46.407  1.00  0.00           H  
ATOM   4808  HA  SER A 314      50.021  36.480  44.687  1.00  0.00           H  
ATOM   4809  HB3 SER A 314      49.801  34.233  43.702  1.00  0.00           H  
ATOM   4810  HB2 SER A 314      48.804  35.413  42.881  1.00  0.00           H  
ATOM   4811  HG  SER A 314      47.033  34.614  44.183  1.00  0.00           H  
ATOM   4812  N   LEU A 315      48.300  37.840  46.070  1.00102.69           N  
ATOM   4813  CA  LEU A 315      47.359  38.873  46.505  1.00102.69           C  
ATOM   4814  C   LEU A 315      46.715  39.576  45.321  1.00102.69           C  
ATOM   4815  O   LEU A 315      45.500  39.765  45.336  1.00102.69           O  
ATOM   4816  CB  LEU A 315      48.050  39.972  47.344  1.00102.69           C  
ATOM   4817  CG  LEU A 315      48.679  39.532  48.675  1.00102.69           C  
ATOM   4818  CD1 LEU A 315      47.661  38.885  49.633  1.00102.69           C  
ATOM   4819  CD2 LEU A 315      49.965  38.706  48.483  1.00102.69           C  
ATOM   4820  H   LEU A 315      49.238  37.922  46.433  1.00  0.00           H  
ATOM   4821  HA  LEU A 315      46.573  38.390  47.087  1.00  0.00           H  
ATOM   4822  HB3 LEU A 315      47.314  40.744  47.578  1.00  0.00           H  
ATOM   4823  HB2 LEU A 315      48.813  40.477  46.749  1.00  0.00           H  
ATOM   4824  HG  LEU A 315      48.995  40.460  49.153  1.00  0.00           H  
ATOM   4825 HD11 LEU A 315      47.732  39.330  50.626  1.00  0.00           H  
ATOM   4826 HD12 LEU A 315      46.632  39.023  49.300  1.00  0.00           H  
ATOM   4827 HD13 LEU A 315      47.824  37.813  49.747  1.00  0.00           H  
ATOM   4828 HD21 LEU A 315      50.742  39.043  49.171  1.00  0.00           H  
ATOM   4829 HD22 LEU A 315      49.809  37.643  48.671  1.00  0.00           H  
ATOM   4830 HD23 LEU A 315      50.378  38.804  47.479  1.00  0.00           H  
ATOM   4831  N   LEU A 316      47.540  39.931  44.315  1.00267.87           N  
ATOM   4832  CA  LEU A 316      47.029  40.548  43.104  1.00267.87           C  
ATOM   4833  C   LEU A 316      46.080  39.591  42.392  1.00267.87           C  
ATOM   4834  O   LEU A 316      46.322  38.382  42.369  1.00267.87           O  
ATOM   4835  CB  LEU A 316      48.151  41.029  42.160  1.00267.87           C  
ATOM   4836  CG  LEU A 316      47.608  41.894  40.992  1.00267.87           C  
ATOM   4837  CD1 LEU A 316      46.897  43.172  41.486  1.00267.87           C  
ATOM   4838  CD2 LEU A 316      48.691  42.210  39.953  1.00267.87           C  
ATOM   4839  H   LEU A 316      48.527  39.727  44.358  1.00  0.00           H  
ATOM   4840  HA  LEU A 316      46.455  41.414  43.437  1.00  0.00           H  
ATOM   4841  HB3 LEU A 316      48.691  40.165  41.768  1.00  0.00           H  
ATOM   4842  HB2 LEU A 316      48.881  41.612  42.724  1.00  0.00           H  
ATOM   4843  HG  LEU A 316      46.879  41.308  40.434  1.00  0.00           H  
ATOM   4844 HD11 LEU A 316      47.230  44.057  40.942  1.00  0.00           H  
ATOM   4845 HD12 LEU A 316      45.819  43.098  41.342  1.00  0.00           H  
ATOM   4846 HD13 LEU A 316      47.079  43.372  42.542  1.00  0.00           H  
ATOM   4847 HD21 LEU A 316      48.248  42.416  38.977  1.00  0.00           H  
ATOM   4848 HD22 LEU A 316      49.283  43.079  40.241  1.00  0.00           H  
ATOM   4849 HD23 LEU A 316      49.379  41.373  39.826  1.00  0.00           H  
ATOM   4850  N   ASP A 317      45.007  40.180  41.853  1.00218.65           N  
ATOM   4851  CA  ASP A 317      43.974  39.478  41.122  1.00218.65           C  
ATOM   4852  C   ASP A 317      44.508  38.993  39.775  1.00218.65           C  
ATOM   4853  O   ASP A 317      44.335  39.659  38.755  1.00218.65           O  
ATOM   4854  CB  ASP A 317      42.700  40.331  40.977  1.00218.65           C  
ATOM   4855  CG  ASP A 317      41.561  39.591  40.262  1.00218.65           C  
ATOM   4856  OD1 ASP A 317      41.624  38.344  40.172  1.00218.65           O  
ATOM   4857  OD2 ASP A 317      40.619  40.294  39.845  1.00218.65           O1-
ATOM   4858  H   ASP A 317      44.891  41.179  41.934  1.00  0.00           H  
ATOM   4859  HA  ASP A 317      43.716  38.585  41.691  1.00  0.00           H  
ATOM   4860  HB3 ASP A 317      42.935  41.239  40.419  1.00  0.00           H  
ATOM   4861  HB2 ASP A 317      42.347  40.627  41.964  1.00  0.00           H  
ATOM   4862  N   ILE A 318      45.118  37.814  39.818  1.00370.83           N  
ATOM   4863  CA  ILE A 318      45.547  37.083  38.653  1.00370.83           C  
ATOM   4864  C   ILE A 318      45.471  35.598  38.987  1.00370.83           C  
ATOM   4865  O   ILE A 318      45.396  35.199  40.153  1.00370.83           O  
ATOM   4866  CB  ILE A 318      46.989  37.458  38.204  1.00370.83           C  
ATOM   4867  CG1 ILE A 318      48.085  37.171  39.258  1.00370.83           C  
ATOM   4868  CG2 ILE A 318      47.063  38.910  37.691  1.00370.83           C  
ATOM   4869  CD1 ILE A 318      49.507  37.412  38.736  1.00370.83           C  
ATOM   4870  H   ILE A 318      45.237  37.342  40.705  1.00  0.00           H  
ATOM   4871  HA  ILE A 318      44.848  37.267  37.833  1.00  0.00           H  
ATOM   4872  HB  ILE A 318      47.218  36.834  37.338  1.00  0.00           H  
ATOM   4873 HG13 ILE A 318      48.031  36.144  39.617  1.00  0.00           H  
ATOM   4874 HG12 ILE A 318      47.921  37.802  40.133  1.00  0.00           H  
ATOM   4875 HG21 ILE A 318      48.004  39.101  37.176  1.00  0.00           H  
ATOM   4876 HG22 ILE A 318      46.267  39.119  36.975  1.00  0.00           H  
ATOM   4877 HG23 ILE A 318      46.993  39.632  38.503  1.00  0.00           H  
ATOM   4878 HD11 ILE A 318      50.234  36.855  39.328  1.00  0.00           H  
ATOM   4879 HD12 ILE A 318      49.616  37.093  37.699  1.00  0.00           H  
ATOM   4880 HD13 ILE A 318      49.775  38.468  38.795  1.00  0.00           H  
ATOM   4881  N   ARG A 319      45.506  34.801  37.922  1.00258.01           N  
ATOM   4882  CA  ARG A 319      45.594  33.361  38.008  1.00258.01           C  
ATOM   4883  C   ARG A 319      47.044  33.008  38.325  1.00258.01           C  
ATOM   4884  O   ARG A 319      47.853  32.891  37.402  1.00258.01           O  
ATOM   4885  CB  ARG A 319      45.176  32.779  36.655  1.00258.01           C  
ATOM   4886  CG  ARG A 319      43.751  33.131  36.226  1.00258.01           C  
ATOM   4887  CD  ARG A 319      43.499  32.898  34.735  1.00258.01           C  
ATOM   4888  NE  ARG A 319      43.400  31.474  34.401  1.00258.01           N  
ATOM   4889  CZ  ARG A 319      43.432  30.993  33.149  1.00258.01           C  
ATOM   4890  NH1 ARG A 319      43.638  31.790  32.092  1.00258.01           N  
ATOM   4891  NH2 ARG A 319      43.232  29.693  32.945  1.00258.01           N1+
ATOM   4892  H   ARG A 319      45.563  35.201  36.997  1.00  0.00           H  
ATOM   4893  HA  ARG A 319      44.932  32.976  38.787  1.00  0.00           H  
ATOM   4894  HB3 ARG A 319      45.297  31.697  36.659  1.00  0.00           H  
ATOM   4895  HB2 ARG A 319      45.845  33.190  35.900  1.00  0.00           H  
ATOM   4896  HG3 ARG A 319      43.457  34.151  36.474  1.00  0.00           H  
ATOM   4897  HG2 ARG A 319      43.114  32.474  36.807  1.00  0.00           H  
ATOM   4898  HD3 ARG A 319      44.382  33.242  34.195  1.00  0.00           H  
ATOM   4899  HD2 ARG A 319      42.664  33.489  34.357  1.00  0.00           H  
ATOM   4900  HE  ARG A 319      43.177  30.848  35.163  1.00  0.00           H  
ATOM   4901 HH12 ARG A 319      43.641  31.416  31.155  1.00  0.00           H  
ATOM   4902 HH11 ARG A 319      43.781  32.781  32.228  1.00  0.00           H  
ATOM   4903 HH22 ARG A 319      43.228  29.314  32.009  1.00  0.00           H  
ATOM   4904 HH21 ARG A 319      43.060  29.081  33.729  1.00  0.00           H  
ATOM   4905  N   ASN A 320      47.361  32.831  39.618  1.00108.35           N  
ATOM   4906  CA  ASN A 320      48.658  32.260  39.979  1.00108.35           C  
ATOM   4907  C   ASN A 320      48.758  30.809  39.511  1.00108.35           C  
ATOM   4908  O   ASN A 320      49.837  30.371  39.132  1.00108.35           O  
ATOM   4909  CB  ASN A 320      48.932  32.332  41.479  1.00108.35           C  
ATOM   4910  CG  ASN A 320      50.424  32.125  41.764  1.00108.35           C  
ATOM   4911  OD1 ASN A 320      51.216  33.052  41.612  1.00108.35           O  
ATOM   4912  ND2 ASN A 320      50.815  30.904  42.133  1.00108.35           N  
ATOM   4913  H   ASN A 320      46.688  32.992  40.355  1.00  0.00           H  
ATOM   4914  HA  ASN A 320      49.441  32.817  39.463  1.00  0.00           H  
ATOM   4915  HB3 ASN A 320      48.305  31.653  42.059  1.00  0.00           H  
ATOM   4916  HB2 ASN A 320      48.681  33.341  41.779  1.00  0.00           H  
ATOM   4917 HD22 ASN A 320      51.792  30.723  42.316  1.00  0.00           H  
ATOM   4918 HD21 ASN A 320      50.145  30.156  42.236  1.00  0.00           H  
ATOM   4919  N   LEU A 321      47.607  30.126  39.500  1.00155.45           N  
ATOM   4920  CA  LEU A 321      47.417  28.809  38.932  1.00155.45           C  
ATOM   4921  C   LEU A 321      47.818  28.763  37.449  1.00155.45           C  
ATOM   4922  O   LEU A 321      48.530  27.835  37.068  1.00155.45           O  
ATOM   4923  CB  LEU A 321      45.945  28.428  39.157  1.00155.45           C  
ATOM   4924  CG  LEU A 321      45.587  26.955  38.909  1.00155.45           C  
ATOM   4925  CD1 LEU A 321      44.135  26.717  39.266  1.00155.45           C  
ATOM   4926  CD2 LEU A 321      45.784  26.461  37.481  1.00155.45           C  
ATOM   4927  H   LEU A 321      46.773  30.579  39.845  1.00  0.00           H  
ATOM   4928  HA  LEU A 321      48.051  28.124  39.493  1.00  0.00           H  
ATOM   4929  HB3 LEU A 321      45.296  29.071  38.560  1.00  0.00           H  
ATOM   4930  HB2 LEU A 321      45.705  28.650  40.198  1.00  0.00           H  
ATOM   4931  HG  LEU A 321      46.179  26.354  39.590  1.00  0.00           H  
ATOM   4932 HD11 LEU A 321      43.982  25.690  39.597  1.00  0.00           H  
ATOM   4933 HD12 LEU A 321      43.797  27.393  40.045  1.00  0.00           H  
ATOM   4934 HD13 LEU A 321      43.497  26.888  38.397  1.00  0.00           H
[truncated: 142,500 more chars]
