# Supplementary material for: Conserved sequence motifs in human TMTC1, TMTC2, TMTC3, and TMTC4, new O-mannosyltransferases from the GT-C/PMT clan, are rationalized as ligand binding sites
Source: Biol Direct. 2021 Jan 12;16:4. doi: 10.1186/s13062-021-00291-w (PMC7801869; doi:10.1186/s13062-021-00291-w)
Supplement: Supplementary file 5 — Additional file 5. Atomic coordinates of 3D structural models of all four TMTCs with ligands (divalent metal ion and dolichyl-phosphate-mannose. The file AF5-2020-10-3Dmodel-TMTCs.zip provides the atomic coordinates for the 3D structural models of the four human TMTCs generated with template structures 5ezm and 5f15. [file 13062_2021_291_MOESM5_ESM.zip › AF5-2020-10-3Dmodel-TMTCs/TMTC-4.pdb]

REMARK   4      COMPLIES WITH FORMAT V. 3.0, 1-DEC-2006
REMARK 888
REMARK 888 WRITTEN BY MAESTRO (A PRODUCT OF SCHRODINGER, LLC)
TITLE     DMP-4
EXPDTA    THEORETICAL MODEL, MODELLER 9.24 2020/09/04 16:48:06
REMARK 250  TEMPERATURE           (KELVIN) : NULL
REMARK 250  PH                             : NULL
MODEL        1
ATOM      1  N   LEU A  17      75.425  -1.979  19.372  1.00117.98           N1+
ATOM      2  CA  LEU A  17      74.936  -2.496  18.052  1.00117.98           C  
ATOM      3  C   LEU A  17      73.407  -2.282  18.000  1.00117.98           C  
ATOM      4  O   LEU A  17      72.981  -1.484  17.164  1.00117.98           O  
ATOM      5  CB  LEU A  17      75.486  -3.902  17.694  1.00117.98           C  
ATOM      6  CG  LEU A  17      74.871  -4.560  16.432  1.00117.98           C  
ATOM      7  CD1 LEU A  17      75.125  -3.739  15.149  1.00117.98           C  
ATOM      8  CD2 LEU A  17      75.320  -6.026  16.286  1.00117.98           C  
ATOM      9  H1  LEU A  17      74.788  -1.280  19.727  1.00  0.00           H  
ATOM     10  H2  LEU A  17      75.536  -2.750  20.016  1.00  0.00           H  
ATOM     11  H3  LEU A  17      76.333  -1.561  19.226  1.00  0.00           H  
ATOM     12  HA  LEU A  17      75.440  -1.814  17.365  1.00  0.00           H  
ATOM     13  HB3 LEU A  17      75.364  -4.566  18.548  1.00  0.00           H  
ATOM     14  HB2 LEU A  17      76.567  -3.835  17.558  1.00  0.00           H  
ATOM     15  HG  LEU A  17      73.791  -4.605  16.578  1.00  0.00           H  
ATOM     16 HD11 LEU A  17      75.517  -4.348  14.334  1.00  0.00           H  
ATOM     17 HD12 LEU A  17      74.199  -3.288  14.792  1.00  0.00           H  
ATOM     18 HD13 LEU A  17      75.838  -2.931  15.312  1.00  0.00           H  
ATOM     19 HD21 LEU A  17      74.483  -6.660  15.989  1.00  0.00           H  
ATOM     20 HD22 LEU A  17      76.103  -6.147  15.537  1.00  0.00           H  
ATOM     21 HD23 LEU A  17      75.712  -6.430  17.220  1.00  0.00           H  
ATOM     22  N   PRO A  18      72.597  -3.004  18.819  1.00 81.95           N  
ATOM     23  CA  PRO A  18      71.130  -2.890  18.725  1.00 81.95           C  
ATOM     24  C   PRO A  18      70.621  -1.517  19.216  1.00 81.95           C  
ATOM     25  O   PRO A  18      71.256  -0.923  20.092  1.00 81.95           O  
ATOM     26  CD  PRO A  18      72.984  -3.996  19.827  1.00 81.95           C  
ATOM     27  CB  PRO A  18      70.623  -4.031  19.626  1.00 81.95           C  
ATOM     28  CG  PRO A  18      71.725  -4.232  20.651  1.00 81.95           C  
ATOM     29  HA  PRO A  18      70.832  -3.071  17.692  1.00  0.00           H  
ATOM     30  HD2 PRO A  18      73.807  -3.686  20.469  1.00  0.00           H  
ATOM     31  HD3 PRO A  18      73.266  -4.920  19.321  1.00  0.00           H  
ATOM     32  HB3 PRO A  18      70.509  -4.937  19.028  1.00  0.00           H  
ATOM     33  HB2 PRO A  18      69.657  -3.831  20.091  1.00  0.00           H  
ATOM     34  HG2 PRO A  18      71.644  -3.472  21.429  1.00  0.00           H  
ATOM     35  HG3 PRO A  18      71.698  -5.210  21.132  1.00  0.00           H  
ATOM     36  N   PRO A  19      69.456  -1.065  18.696  1.00126.18           N  
ATOM     37  CA  PRO A  19      68.805   0.171  19.171  1.00126.18           C  
ATOM     38  C   PRO A  19      68.237   0.070  20.602  1.00126.18           C  
ATOM     39  O   PRO A  19      67.880   1.096  21.179  1.00126.18           O  
ATOM     40  CD  PRO A  19      68.646  -1.732  17.671  1.00126.18           C  
ATOM     41  CB  PRO A  19      67.701   0.410  18.130  1.00126.18           C  
ATOM     42  CG  PRO A  19      67.316  -0.986  17.666  1.00126.18           C  
ATOM     43  HA  PRO A  19      69.510   1.004  19.152  1.00  0.00           H  
ATOM     44  HD2 PRO A  19      68.495  -2.794  17.867  1.00  0.00           H  
ATOM     45  HD3 PRO A  19      69.145  -1.625  16.707  1.00  0.00           H  
ATOM     46  HB3 PRO A  19      68.112   0.975  17.292  1.00  0.00           H  
ATOM     47  HB2 PRO A  19      66.847   0.972  18.511  1.00  0.00           H  
ATOM     48  HG2 PRO A  19      66.642  -1.437  18.396  1.00  0.00           H  
ATOM     49  HG3 PRO A  19      66.816  -1.000  16.696  1.00  0.00           H  
ATOM     50  N   PHE A  20      68.188  -1.156  21.152  1.00 66.08           N  
ATOM     51  CA  PHE A  20      67.810  -1.456  22.526  1.00 66.08           C  
ATOM     52  C   PHE A  20      68.771  -0.846  23.562  1.00 66.08           C  
ATOM     53  O   PHE A  20      68.296  -0.258  24.532  1.00 66.08           O  
ATOM     54  CB  PHE A  20      67.665  -2.982  22.678  1.00 66.08           C  
ATOM     55  CG  PHE A  20      67.220  -3.434  24.054  1.00 66.08           C  
ATOM     56  CD1 PHE A  20      65.872  -3.269  24.435  1.00 66.08           C  
ATOM     57  CD2 PHE A  20      68.164  -3.848  25.017  1.00 66.08           C  
ATOM     58  CE1 PHE A  20      65.478  -3.560  25.733  1.00 66.08           C  
ATOM     59  CE2 PHE A  20      67.746  -4.147  26.306  1.00 66.08           C  
ATOM     60  CZ  PHE A  20      66.411  -4.000  26.663  1.00 66.08           C  
ATOM     61  H   PHE A  20      68.481  -1.946  20.598  1.00  0.00           H  
ATOM     62  HA  PHE A  20      66.827  -1.009  22.694  1.00  0.00           H  
ATOM     63  HB3 PHE A  20      68.598  -3.483  22.415  1.00  0.00           H  
ATOM     64  HB2 PHE A  20      66.921  -3.336  21.963  1.00  0.00           H  
ATOM     65  HD1 PHE A  20      65.145  -2.906  23.722  1.00  0.00           H  
ATOM     66  HD2 PHE A  20      69.209  -3.935  24.757  1.00  0.00           H  
ATOM     67  HE1 PHE A  20      64.445  -3.437  26.023  1.00  0.00           H  
ATOM     68  HE2 PHE A  20      68.464  -4.485  27.038  1.00  0.00           H  
ATOM     69  HZ  PHE A  20      66.098  -4.225  27.672  1.00  0.00           H  
ATOM     70  N   TRP A  21      70.091  -0.939  23.305  1.00239.62           N  
ATOM     71  CA  TRP A  21      71.148  -0.345  24.132  1.00239.62           C  
ATOM     72  C   TRP A  21      71.386   1.139  23.763  1.00239.62           C  
ATOM     73  O   TRP A  21      72.528   1.589  23.703  1.00239.62           O  
ATOM     74  CB  TRP A  21      72.411  -1.237  24.051  1.00239.62           C  
ATOM     75  CG  TRP A  21      73.464  -1.013  25.102  1.00239.62           C  
ATOM     76  CD2 TRP A  21      73.433  -1.409  26.509  1.00239.62           C  
ATOM     77  CD1 TRP A  21      74.628  -0.343  24.936  1.00239.62           C  
ATOM     78  NE1 TRP A  21      75.326  -0.319  26.127  1.00239.62           N  
ATOM     79  CE2 TRP A  21      74.635  -0.957  27.136  1.00239.62           C  
ATOM     80  CE3 TRP A  21      72.505  -2.098  27.326  1.00239.62           C  
ATOM     81  CZ2 TRP A  21      74.898  -1.171  28.502  1.00239.62           C  
ATOM     82  CZ3 TRP A  21      72.757  -2.317  28.696  1.00239.62           C  
ATOM     83  CH2 TRP A  21      73.949  -1.853  29.285  1.00239.62           C  
ATOM     84  H   TRP A  21      70.399  -1.397  22.459  1.00  0.00           H  
ATOM     85  HA  TRP A  21      70.810  -0.365  25.170  1.00  0.00           H  
ATOM     86  HB3 TRP A  21      72.864  -1.166  23.061  1.00  0.00           H  
ATOM     87  HB2 TRP A  21      72.108  -2.279  24.159  1.00  0.00           H  
ATOM     88  HD1 TRP A  21      74.948   0.101  24.005  1.00  0.00           H  
ATOM     89  HE1 TRP A  21      76.225   0.131  26.223  1.00  0.00           H  
ATOM     90  HE3 TRP A  21      71.582  -2.456  26.892  1.00  0.00           H  
ATOM     91  HZ2 TRP A  21      75.812  -0.806  28.946  1.00  0.00           H  
ATOM     92  HZ3 TRP A  21      72.030  -2.841  29.298  1.00  0.00           H  
ATOM     93  HH2 TRP A  21      74.134  -2.019  30.336  1.00  0.00           H  
ATOM     94  N   ALA A  22      70.285   1.874  23.535  1.00147.29           N  
ATOM     95  CA  ALA A  22      70.244   3.313  23.316  1.00147.29           C  
ATOM     96  C   ALA A  22      69.206   3.907  24.272  1.00147.29           C  
ATOM     97  O   ALA A  22      69.600   4.619  25.190  1.00147.29           O  
ATOM     98  CB  ALA A  22      69.950   3.634  21.841  1.00147.29           C  
ATOM     99  H   ALA A  22      69.386   1.415  23.581  1.00  0.00           H  
ATOM    100  HA  ALA A  22      71.212   3.755  23.561  1.00  0.00           H  
ATOM    101  HB1 ALA A  22      70.064   4.701  21.649  1.00  0.00           H  
ATOM    102  HB2 ALA A  22      70.642   3.109  21.181  1.00  0.00           H  
ATOM    103  HB3 ALA A  22      68.938   3.361  21.548  1.00  0.00           H  
ATOM    104  N   LYS A  23      67.914   3.571  24.094  1.00179.28           N  
ATOM    105  CA  LYS A  23      66.837   4.027  24.984  1.00179.28           C  
ATOM    106  C   LYS A  23      66.911   3.435  26.401  1.00179.28           C  
ATOM    107  O   LYS A  23      66.451   4.094  27.332  1.00179.28           O  
ATOM    108  CB  LYS A  23      65.454   3.819  24.326  1.00179.28           C  
ATOM    109  CG  LYS A  23      64.973   2.366  24.086  1.00179.28           C  
ATOM    110  CD  LYS A  23      64.376   1.577  25.276  1.00179.28           C  
ATOM    111  CE  LYS A  23      63.382   2.352  26.161  1.00179.28           C  
ATOM    112  NZ  LYS A  23      62.393   1.449  26.777  1.00179.28           N1+
ATOM    113  H   LYS A  23      67.646   2.976  23.322  1.00  0.00           H  
ATOM    114  HA  LYS A  23      66.961   5.106  25.097  1.00  0.00           H  
ATOM    115  HB3 LYS A  23      65.477   4.326  23.360  1.00  0.00           H  
ATOM    116  HB2 LYS A  23      64.702   4.360  24.898  1.00  0.00           H  
ATOM    117  HG3 LYS A  23      65.789   1.783  23.657  1.00  0.00           H  
ATOM    118  HG2 LYS A  23      64.216   2.397  23.302  1.00  0.00           H  
ATOM    119  HD3 LYS A  23      65.169   1.156  25.890  1.00  0.00           H  
ATOM    120  HD2 LYS A  23      63.869   0.707  24.856  1.00  0.00           H  
ATOM    121  HE3 LYS A  23      62.843   3.093  25.578  1.00  0.00           H  
ATOM    122  HE2 LYS A  23      63.914   2.899  26.939  1.00  0.00           H  
ATOM    123  HZ1 LYS A  23      62.872   0.762  27.342  1.00  0.00           H  
ATOM    124  HZ2 LYS A  23      61.759   1.974  27.360  1.00  0.00           H  
ATOM    125  HZ3 LYS A  23      61.868   0.975  26.054  1.00  0.00           H  
ATOM    126  N   LEU A  24      67.496   2.230  26.546  1.00 86.67           N  
ATOM    127  CA  LEU A  24      67.703   1.589  27.843  1.00 86.67           C  
ATOM    128  C   LEU A  24      68.803   2.297  28.645  1.00 86.67           C  
ATOM    129  O   LEU A  24      68.586   2.544  29.828  1.00 86.67           O  
ATOM    130  CB  LEU A  24      68.008   0.084  27.674  1.00 86.67           C  
ATOM    131  CG  LEU A  24      68.071  -0.709  29.005  1.00 86.67           C  
ATOM    132  CD1 LEU A  24      66.692  -0.793  29.696  1.00 86.67           C  
ATOM    133  CD2 LEU A  24      68.728  -2.090  28.816  1.00 86.67           C  
ATOM    134  H   LEU A  24      67.843   1.735  25.736  1.00  0.00           H  
ATOM    135  HA  LEU A  24      66.771   1.684  28.402  1.00  0.00           H  
ATOM    136  HB3 LEU A  24      68.961  -0.015  27.151  1.00  0.00           H  
ATOM    137  HB2 LEU A  24      67.262  -0.376  27.024  1.00  0.00           H  
ATOM    138  HG  LEU A  24      68.735  -0.181  29.689  1.00  0.00           H  
ATOM    139 HD11 LEU A  24      66.440  -1.804  30.017  1.00  0.00           H  
ATOM    140 HD12 LEU A  24      66.672  -0.163  30.586  1.00  0.00           H  
ATOM    141 HD13 LEU A  24      65.885  -0.457  29.044  1.00  0.00           H  
ATOM    142 HD21 LEU A  24      69.557  -2.220  29.513  1.00  0.00           H  
ATOM    143 HD22 LEU A  24      68.036  -2.914  28.984  1.00  0.00           H  
ATOM    144 HD23 LEU A  24      69.139  -2.211  27.814  1.00  0.00           H  
ATOM    145  N   VAL A  25      69.940   2.617  27.999  1.00 91.76           N  
ATOM    146  CA  VAL A  25      71.060   3.301  28.650  1.00 91.76           C  
ATOM    147  C   VAL A  25      70.787   4.793  28.911  1.00 91.76           C  
ATOM    148  O   VAL A  25      71.196   5.282  29.962  1.00 91.76           O  
ATOM    149  CB  VAL A  25      72.404   3.165  27.891  1.00 91.76           C  
ATOM    150  CG1 VAL A  25      72.837   1.701  27.808  1.00 91.76           C  
ATOM    151  CG2 VAL A  25      72.464   3.817  26.498  1.00 91.76           C  
ATOM    152  H   VAL A  25      70.053   2.393  27.021  1.00  0.00           H  
ATOM    153  HA  VAL A  25      71.199   2.823  29.620  1.00  0.00           H  
ATOM    154  HB  VAL A  25      73.163   3.665  28.495  1.00  0.00           H  
ATOM    155 HG11 VAL A  25      73.829   1.634  27.364  1.00  0.00           H  
ATOM    156 HG12 VAL A  25      72.886   1.240  28.795  1.00  0.00           H  
ATOM    157 HG13 VAL A  25      72.154   1.112  27.194  1.00  0.00           H  
ATOM    158 HG21 VAL A  25      73.450   3.686  26.050  1.00  0.00           H  
ATOM    159 HG22 VAL A  25      71.746   3.350  25.830  1.00  0.00           H  
ATOM    160 HG23 VAL A  25      72.268   4.888  26.523  1.00  0.00           H  
ATOM    161  N   VAL A  26      70.049   5.462  28.007  1.00 32.10           N  
ATOM    162  CA  VAL A  26      69.547   6.828  28.193  1.00 32.10           C  
ATOM    163  C   VAL A  26      68.493   6.897  29.319  1.00 32.10           C  
ATOM    164  O   VAL A  26      68.465   7.876  30.064  1.00 32.10           O  
ATOM    165  CB  VAL A  26      68.971   7.413  26.870  1.00 32.10           C  
ATOM    166  CG1 VAL A  26      68.123   8.694  27.022  1.00 32.10           C  
ATOM    167  CG2 VAL A  26      70.109   7.692  25.870  1.00 32.10           C  
ATOM    168  H   VAL A  26      69.766   4.999  27.153  1.00  0.00           H  
ATOM    169  HA  VAL A  26      70.393   7.451  28.478  1.00  0.00           H  
ATOM    170  HB  VAL A  26      68.324   6.657  26.424  1.00  0.00           H  
ATOM    171 HG11 VAL A  26      67.857   9.105  26.047  1.00  0.00           H  
ATOM    172 HG12 VAL A  26      67.185   8.509  27.546  1.00  0.00           H  
ATOM    173 HG13 VAL A  26      68.667   9.466  27.567  1.00  0.00           H  
ATOM    174 HG21 VAL A  26      69.715   7.971  24.892  1.00  0.00           H  
ATOM    175 HG22 VAL A  26      70.743   8.508  26.216  1.00  0.00           H  
ATOM    176 HG23 VAL A  26      70.754   6.827  25.725  1.00  0.00           H  
ATOM    177  N   GLY A  27      67.699   5.821  29.460  1.00 19.62           N  
ATOM    178  CA  GLY A  27      66.792   5.607  30.579  1.00 19.62           C  
ATOM    179  C   GLY A  27      67.583   5.380  31.874  1.00 19.62           C  
ATOM    180  O   GLY A  27      67.232   5.973  32.887  1.00 19.62           O  
ATOM    181  H   GLY A  27      67.772   5.068  28.790  1.00  0.00           H  
ATOM    182  HA3 GLY A  27      66.180   4.728  30.375  1.00  0.00           H  
ATOM    183  HA2 GLY A  27      66.117   6.458  30.686  1.00  0.00           H  
ATOM    184  N   SER A  28      68.657   4.570  31.846  1.00 34.88           N  
ATOM    185  CA  SER A  28      69.472   4.228  33.016  1.00 34.88           C  
ATOM    186  C   SER A  28      70.255   5.414  33.609  1.00 34.88           C  
ATOM    187  O   SER A  28      70.317   5.505  34.832  1.00 34.88           O  
ATOM    188  CB  SER A  28      70.361   2.995  32.729  1.00 34.88           C  
ATOM    189  OG  SER A  28      71.608   3.311  32.141  1.00 34.88           O  
ATOM    190  H   SER A  28      68.892   4.092  30.985  1.00  0.00           H  
ATOM    191  HA  SER A  28      68.758   3.909  33.777  1.00  0.00           H  
ATOM    192  HB3 SER A  28      69.839   2.262  32.114  1.00  0.00           H  
ATOM    193  HB2 SER A  28      70.580   2.492  33.672  1.00  0.00           H  
ATOM    194  HG  SER A  28      71.453   3.796  31.324  1.00  0.00           H  
ATOM    195  N   VAL A  29      70.795   6.319  32.768  1.00102.67           N  
ATOM    196  CA  VAL A  29      71.452   7.547  33.240  1.00102.67           C  
ATOM    197  C   VAL A  29      70.445   8.568  33.807  1.00102.67           C  
ATOM    198  O   VAL A  29      70.814   9.321  34.710  1.00102.67           O  
ATOM    199  CB  VAL A  29      72.325   8.248  32.161  1.00102.67           C  
ATOM    200  CG1 VAL A  29      73.487   7.352  31.700  1.00102.67           C  
ATOM    201  CG2 VAL A  29      71.554   8.815  30.958  1.00102.67           C  
ATOM    202  H   VAL A  29      70.732   6.188  31.767  1.00  0.00           H  
ATOM    203  HA  VAL A  29      72.117   7.268  34.060  1.00  0.00           H  
ATOM    204  HB  VAL A  29      72.797   9.106  32.643  1.00  0.00           H  
ATOM    205 HG11 VAL A  29      74.128   7.872  30.988  1.00  0.00           H  
ATOM    206 HG12 VAL A  29      74.110   7.057  32.544  1.00  0.00           H  
ATOM    207 HG13 VAL A  29      73.132   6.442  31.220  1.00  0.00           H  
ATOM    208 HG21 VAL A  29      72.230   9.260  30.228  1.00  0.00           H  
ATOM    209 HG22 VAL A  29      71.016   8.015  30.463  1.00  0.00           H  
ATOM    210 HG23 VAL A  29      70.835   9.583  31.242  1.00  0.00           H  
ATOM    211  N   ALA A  30      69.185   8.528  33.329  1.00 40.06           N  
ATOM    212  CA  ALA A  30      68.070   9.247  33.938  1.00 40.06           C  
ATOM    213  C   ALA A  30      67.703   8.657  35.311  1.00 40.06           C  
ATOM    214  O   ALA A  30      67.545   9.438  36.244  1.00 40.06           O  
ATOM    215  CB  ALA A  30      66.866   9.298  32.984  1.00 40.06           C  
ATOM    216  H   ALA A  30      68.952   7.888  32.583  1.00  0.00           H  
ATOM    217  HA  ALA A  30      68.395  10.278  34.096  1.00  0.00           H  
ATOM    218  HB1 ALA A  30      66.097   9.966  33.371  1.00  0.00           H  
ATOM    219  HB2 ALA A  30      67.159   9.677  32.005  1.00  0.00           H  
ATOM    220  HB3 ALA A  30      66.404   8.324  32.838  1.00  0.00           H  
ATOM    221  N   ILE A  31      67.643   7.315  35.436  1.00 94.39           N  
ATOM    222  CA  ILE A  31      67.420   6.598  36.702  1.00 94.39           C  
ATOM    223  C   ILE A  31      68.500   6.883  37.765  1.00 94.39           C  
ATOM    224  O   ILE A  31      68.137   7.024  38.930  1.00 94.39           O  
ATOM    225  CB  ILE A  31      67.264   5.049  36.520  1.00 94.39           C  
ATOM    226  CG1 ILE A  31      65.983   4.666  35.742  1.00 94.39           C  
ATOM    227  CG2 ILE A  31      67.343   4.208  37.820  1.00 94.39           C  
ATOM    228  CD1 ILE A  31      64.661   5.139  36.362  1.00 94.39           C  
ATOM    229  H   ILE A  31      67.770   6.737  34.615  1.00  0.00           H  
ATOM    230  HA  ILE A  31      66.485   6.984  37.109  1.00  0.00           H  
ATOM    231  HB  ILE A  31      68.095   4.714  35.902  1.00  0.00           H  
ATOM    232 HG13 ILE A  31      65.950   3.586  35.595  1.00  0.00           H  
ATOM    233 HG12 ILE A  31      66.026   5.081  34.742  1.00  0.00           H  
ATOM    234 HG21 ILE A  31      67.129   3.157  37.620  1.00  0.00           H  
ATOM    235 HG22 ILE A  31      68.335   4.235  38.270  1.00  0.00           H  
ATOM    236 HG23 ILE A  31      66.628   4.552  38.568  1.00  0.00           H  
ATOM    237 HD11 ILE A  31      63.836   4.502  36.042  1.00  0.00           H  
ATOM    238 HD12 ILE A  31      64.682   5.123  37.451  1.00  0.00           H  
ATOM    239 HD13 ILE A  31      64.426   6.158  36.051  1.00  0.00           H  
ATOM    240  N   VAL A  32      69.778   7.005  37.358  1.00 36.32           N  
ATOM    241  CA  VAL A  32      70.887   7.402  38.235  1.00 36.32           C  
ATOM    242  C   VAL A  32      70.689   8.819  38.807  1.00 36.32           C  
ATOM    243  O   VAL A  32      70.876   9.000  40.009  1.00 36.32           O  
ATOM    244  CB  VAL A  32      72.269   7.313  37.517  1.00 36.32           C  
ATOM    245  CG1 VAL A  32      73.440   8.036  38.225  1.00 36.32           C  
ATOM    246  CG2 VAL A  32      72.669   5.846  37.285  1.00 36.32           C  
ATOM    247  H   VAL A  32      70.008   6.846  36.386  1.00  0.00           H  
ATOM    248  HA  VAL A  32      70.897   6.709  39.079  1.00  0.00           H  
ATOM    249  HB  VAL A  32      72.162   7.770  36.532  1.00  0.00           H  
ATOM    250 HG11 VAL A  32      74.387   7.824  37.728  1.00  0.00           H  
ATOM    251 HG12 VAL A  32      73.322   9.120  38.215  1.00  0.00           H  
ATOM    252 HG13 VAL A  32      73.534   7.714  39.262  1.00  0.00           H  
ATOM    253 HG21 VAL A  32      73.563   5.774  36.664  1.00  0.00           H  
ATOM    254 HG22 VAL A  32      72.880   5.344  38.230  1.00  0.00           H  
ATOM    255 HG23 VAL A  32      71.883   5.280  36.790  1.00  0.00           H  
ATOM    256  N   CYS A  33      70.267   9.769  37.952  1.00 65.19           N  
ATOM    257  CA  CYS A  33      69.907  11.132  38.341  1.00 65.19           C  
ATOM    258  C   CYS A  33      68.701  11.155  39.297  1.00 65.19           C  
ATOM    259  O   CYS A  33      68.801  11.789  40.346  1.00 65.19           O  
ATOM    260  CB  CYS A  33      69.712  12.051  37.116  1.00 65.19           C  
ATOM    261  SG  CYS A  33      69.334  13.769  37.586  1.00 65.19           S  
ATOM    262  H   CYS A  33      70.131   9.533  36.978  1.00  0.00           H  
ATOM    263  HA  CYS A  33      70.760  11.527  38.897  1.00  0.00           H  
ATOM    264  HB3 CYS A  33      68.909  11.683  36.477  1.00  0.00           H  
ATOM    265  HB2 CYS A  33      70.617  12.058  36.508  1.00  0.00           H  
ATOM    266  HG  CYS A  33      69.226  14.236  36.340  1.00  0.00           H  
ATOM    267  N   PHE A  34      67.619  10.431  38.949  1.00118.12           N  
ATOM    268  CA  PHE A  34      66.421  10.293  39.779  1.00118.12           C  
ATOM    269  C   PHE A  34      66.708   9.693  41.161  1.00118.12           C  
ATOM    270  O   PHE A  34      66.357  10.325  42.148  1.00118.12           O  
ATOM    271  CB  PHE A  34      65.292   9.529  39.046  1.00118.12           C  
ATOM    272  CG  PHE A  34      64.613  10.305  37.926  1.00118.12           C  
ATOM    273  CD1 PHE A  34      63.999  11.549  38.189  1.00118.12           C  
ATOM    274  CD2 PHE A  34      64.564   9.786  36.615  1.00118.12           C  
ATOM    275  CE1 PHE A  34      63.413  12.269  37.156  1.00118.12           C  
ATOM    276  CE2 PHE A  34      63.983  10.526  35.593  1.00118.12           C  
ATOM    277  CZ  PHE A  34      63.417  11.766  35.861  1.00118.12           C  
ATOM    278  H   PHE A  34      67.609   9.942  38.062  1.00  0.00           H  
ATOM    279  HA  PHE A  34      66.067  11.307  39.971  1.00  0.00           H  
ATOM    280  HB3 PHE A  34      64.513   9.239  39.753  1.00  0.00           H  
ATOM    281  HB2 PHE A  34      65.688   8.596  38.645  1.00  0.00           H  
ATOM    282  HD1 PHE A  34      63.992  11.957  39.189  1.00  0.00           H  
ATOM    283  HD2 PHE A  34      64.986   8.817  36.394  1.00  0.00           H  
ATOM    284  HE1 PHE A  34      62.958  13.228  37.358  1.00  0.00           H  
ATOM    285  HE2 PHE A  34      63.960  10.131  34.588  1.00  0.00           H  
ATOM    286  HZ  PHE A  34      62.965  12.335  35.062  1.00  0.00           H  
ATOM    287  N   ALA A  35      67.381   8.533  41.212  1.00 61.58           N  
ATOM    288  CA  ALA A  35      67.715   7.827  42.448  1.00 61.58           C  
ATOM    289  C   ALA A  35      68.719   8.556  43.357  1.00 61.58           C  
ATOM    290  O   ALA A  35      68.550   8.477  44.571  1.00 61.58           O  
ATOM    291  CB  ALA A  35      68.218   6.416  42.111  1.00 61.58           C  
ATOM    292  H   ALA A  35      67.663   8.080  40.351  1.00  0.00           H  
ATOM    293  HA  ALA A  35      66.791   7.718  43.017  1.00  0.00           H  
ATOM    294  HB1 ALA A  35      68.431   5.845  43.016  1.00  0.00           H  
ATOM    295  HB2 ALA A  35      67.472   5.859  41.543  1.00  0.00           H  
ATOM    296  HB3 ALA A  35      69.131   6.449  41.515  1.00  0.00           H  
ATOM    297  N   ARG A  36      69.739   9.231  42.789  1.00127.48           N  
ATOM    298  CA  ARG A  36      70.780   9.899  43.581  1.00127.48           C  
ATOM    299  C   ARG A  36      70.366  11.278  44.117  1.00127.48           C  
ATOM    300  O   ARG A  36      70.773  11.607  45.232  1.00127.48           O  
ATOM    301  CB  ARG A  36      72.130   9.953  42.826  1.00127.48           C  
ATOM    302  CG  ARG A  36      73.267  10.664  43.601  1.00127.48           C  
ATOM    303  CD  ARG A  36      73.677   9.949  44.906  1.00127.48           C  
ATOM    304  NE  ARG A  36      74.335  10.864  45.850  1.00127.48           N  
ATOM    305  CZ  ARG A  36      75.636  11.194  45.903  1.00127.48           C  
ATOM    306  NH1 ARG A  36      76.530  10.675  45.050  1.00127.48           N  
ATOM    307  NH2 ARG A  36      76.045  12.062  46.837  1.00127.48           N1+
ATOM    308  H   ARG A  36      69.845   9.250  41.783  1.00  0.00           H  
ATOM    309  HA  ARG A  36      70.937   9.269  44.456  1.00  0.00           H  
ATOM    310  HB3 ARG A  36      71.990  10.476  41.879  1.00  0.00           H  
ATOM    311  HB2 ARG A  36      72.441   8.939  42.572  1.00  0.00           H  
ATOM    312  HG3 ARG A  36      73.068  11.723  43.770  1.00  0.00           H  
ATOM    313  HG2 ARG A  36      74.131  10.643  42.938  1.00  0.00           H  
ATOM    314  HD3 ARG A  36      74.403   9.168  44.684  1.00  0.00           H  
ATOM    315  HD2 ARG A  36      72.846   9.444  45.391  1.00  0.00           H  
ATOM    316  HE  ARG A  36      73.705  11.332  46.488  1.00  0.00           H  
ATOM    317 HH12 ARG A  36      77.505  10.932  45.104  1.00  0.00           H  
ATOM    318 HH11 ARG A  36      76.229  10.018  44.345  1.00  0.00           H  
ATOM    319 HH22 ARG A  36      77.017  12.327  46.901  1.00  0.00           H  
ATOM    320 HH21 ARG A  36      75.383  12.458  47.489  1.00  0.00           H  
ATOM    321  N   SER A  37      69.560  12.043  43.355  1.00103.85           N  
ATOM    322  CA  SER A  37      69.052  13.373  43.742  1.00103.85           C  
ATOM    323  C   SER A  37      68.104  13.362  44.957  1.00103.85           C  
ATOM    324  O   SER A  37      67.663  14.423  45.398  1.00103.85           O  
ATOM    325  CB  SER A  37      68.348  14.029  42.538  1.00103.85           C  
ATOM    326  OG  SER A  37      69.294  14.398  41.557  1.00103.85           O  
ATOM    327  H   SER A  37      69.256  11.701  42.453  1.00  0.00           H  
ATOM    328  HA  SER A  37      69.904  13.992  44.029  1.00  0.00           H  
ATOM    329  HB3 SER A  37      67.825  14.940  42.834  1.00  0.00           H  
ATOM    330  HB2 SER A  37      67.597  13.364  42.108  1.00  0.00           H  
ATOM    331  HG  SER A  37      69.501  13.616  41.036  1.00  0.00           H  
ATOM    332  N   TYR A  38      67.803  12.157  45.456  1.00164.38           N  
ATOM    333  CA  TYR A  38      66.899  11.894  46.550  1.00164.38           C  
ATOM    334  C   TYR A  38      67.431  12.347  47.901  1.00164.38           C  
ATOM    335  O   TYR A  38      66.787  13.182  48.527  1.00164.38           O  
ATOM    336  CB  TYR A  38      66.498  10.419  46.504  1.00164.38           C  
ATOM    337  CG  TYR A  38      65.282  10.166  45.645  1.00164.38           C  
ATOM    338  CD1 TYR A  38      64.961  10.993  44.545  1.00164.38           C  
ATOM    339  CD2 TYR A  38      64.383   9.172  46.053  1.00164.38           C  
ATOM    340  CE1 TYR A  38      63.717  10.882  43.912  1.00164.38           C  
ATOM    341  CE2 TYR A  38      63.127   9.094  45.453  1.00164.38           C  
ATOM    342  CZ  TYR A  38      62.779   9.971  44.410  1.00164.38           C  
ATOM    343  OH  TYR A  38      61.525   9.968  43.902  1.00164.38           O  
ATOM    344  H   TYR A  38      68.217  11.342  45.026  1.00  0.00           H  
ATOM    345  HA  TYR A  38      66.033  12.519  46.349  1.00  0.00           H  
ATOM    346  HB3 TYR A  38      66.213  10.111  47.506  1.00  0.00           H  
ATOM    347  HB2 TYR A  38      67.329   9.773  46.234  1.00  0.00           H  
ATOM    348  HD1 TYR A  38      65.632  11.760  44.193  1.00  0.00           H  
ATOM    349  HD2 TYR A  38      64.620   8.521  46.883  1.00  0.00           H  
ATOM    350  HE1 TYR A  38      63.466  11.525  43.084  1.00  0.00           H  
ATOM    351  HE2 TYR A  38      62.443   8.367  45.842  1.00  0.00           H  
ATOM    352  HH  TYR A  38      61.290  10.808  43.495  1.00  0.00           H  
ATOM    353  N   ASP A  39      68.637  11.901  48.277  1.00250.60           N  
ATOM    354  CA  ASP A  39      69.406  12.647  49.265  1.00250.60           C  
ATOM    355  C   ASP A  39      70.004  13.865  48.536  1.00250.60           C  
ATOM    356  O   ASP A  39      70.575  13.712  47.455  1.00250.60           O  
ATOM    357  CB  ASP A  39      70.494  11.796  49.946  1.00250.60           C  
ATOM    358  CG  ASP A  39      70.971  12.436  51.253  1.00250.60           C  
ATOM    359  OD1 ASP A  39      70.105  12.681  52.123  1.00250.60           O  
ATOM    360  OD2 ASP A  39      72.197  12.637  51.381  1.00250.60           O1-
ATOM    361  H   ASP A  39      69.144  11.241  47.706  1.00  0.00           H  
ATOM    362  HA  ASP A  39      68.720  13.002  50.039  1.00  0.00           H  
ATOM    363  HB3 ASP A  39      71.346  11.668  49.277  1.00  0.00           H  
ATOM    364  HB2 ASP A  39      70.135  10.790  50.164  1.00  0.00           H  
ATOM    365  N   GLY A  40      69.818  15.050  49.124  1.00245.37           N  
ATOM    366  CA  GLY A  40      70.196  16.306  48.493  1.00245.37           C  
ATOM    367  C   GLY A  40      69.416  17.400  49.210  1.00245.37           C  
ATOM    368  O   GLY A  40      70.023  18.205  49.913  1.00245.37           O  
ATOM    369  H   GLY A  40      69.328  15.102  50.005  1.00  0.00           H  
ATOM    370  HA3 GLY A  40      69.943  16.315  47.431  1.00  0.00           H  
ATOM    371  HA2 GLY A  40      71.270  16.468  48.590  1.00  0.00           H  
ATOM    372  N   ASP A  41      68.080  17.391  49.057  1.00108.85           N  
ATOM    373  CA  ASP A  41      67.128  18.268  49.751  1.00108.85           C  
ATOM    374  C   ASP A  41      66.098  17.431  50.528  1.00108.85           C  
ATOM    375  O   ASP A  41      66.114  16.203  50.466  1.00108.85           O  
ATOM    376  CB  ASP A  41      66.424  19.289  48.813  1.00108.85           C  
ATOM    377  CG  ASP A  41      67.351  20.236  48.040  1.00108.85           C  
ATOM    378  OD1 ASP A  41      68.511  20.419  48.469  1.00108.85           O  
ATOM    379  OD2 ASP A  41      66.850  20.834  47.064  1.00108.85           O1-
ATOM    380  H   ASP A  41      67.661  16.681  48.473  1.00  0.00           H  
ATOM    381  HA  ASP A  41      67.660  18.840  50.513  1.00  0.00           H  
ATOM    382  HB3 ASP A  41      65.741  19.920  49.383  1.00  0.00           H  
ATOM    383  HB2 ASP A  41      65.829  18.735  48.085  1.00  0.00           H  
ATOM    384  N   PHE A  42      65.240  18.136  51.277  1.00173.64           N  
ATOM    385  CA  PHE A  42      64.177  17.611  52.130  1.00173.64           C  
ATOM    386  C   PHE A  42      63.182  18.758  52.363  1.00173.64           C  
ATOM    387  O   PHE A  42      63.599  19.913  52.473  1.00173.64           O  
ATOM    388  CB  PHE A  42      64.764  17.030  53.443  1.00173.64           C  
ATOM    389  CG  PHE A  42      65.449  18.009  54.389  1.00173.64           C  
ATOM    390  CD1 PHE A  42      66.712  18.541  54.056  1.00173.64           C  
ATOM    391  CD2 PHE A  42      64.798  18.482  55.548  1.00173.64           C  
ATOM    392  CE1 PHE A  42      67.329  19.465  54.886  1.00173.64           C  
ATOM    393  CE2 PHE A  42      65.430  19.408  56.369  1.00173.64           C  
ATOM    394  CZ  PHE A  42      66.693  19.891  56.044  1.00173.64           C  
ATOM    395  H   PHE A  42      65.302  19.146  51.264  1.00  0.00           H  
ATOM    396  HA  PHE A  42      63.665  16.814  51.587  1.00  0.00           H  
ATOM    397  HB3 PHE A  42      65.483  16.248  53.198  1.00  0.00           H  
ATOM    398  HB2 PHE A  42      63.971  16.523  53.994  1.00  0.00           H  
ATOM    399  HD1 PHE A  42      67.199  18.232  53.147  1.00  0.00           H  
ATOM    400  HD2 PHE A  42      63.812  18.120  55.804  1.00  0.00           H  
ATOM    401  HE1 PHE A  42      68.301  19.857  54.626  1.00  0.00           H  
ATOM    402  HE2 PHE A  42      64.934  19.759  57.262  1.00  0.00           H  
ATOM    403  HZ  PHE A  42      67.174  20.612  56.688  1.00  0.00           H  
ATOM    404  N   VAL A  43      61.886  18.419  52.412  1.00140.96           N  
ATOM    405  CA  VAL A  43      60.788  19.389  52.462  1.00140.96           C  
ATOM    406  C   VAL A  43      59.911  19.214  53.717  1.00140.96           C  
ATOM    407  O   VAL A  43      60.128  18.293  54.505  1.00140.96           O  
ATOM    408  CB  VAL A  43      59.920  19.310  51.174  1.00140.96           C  
ATOM    409  CG1 VAL A  43      60.729  19.795  49.967  1.00140.96           C  
ATOM    410  CG2 VAL A  43      59.280  17.941  50.886  1.00140.96           C  
ATOM    411  H   VAL A  43      61.620  17.447  52.343  1.00  0.00           H  
ATOM    412  HA  VAL A  43      61.184  20.403  52.530  1.00  0.00           H  
ATOM    413  HB  VAL A  43      59.096  20.017  51.277  1.00  0.00           H  
ATOM    414 HG11 VAL A  43      60.101  19.883  49.089  1.00  0.00           H  
ATOM    415 HG12 VAL A  43      61.158  20.778  50.156  1.00  0.00           H  
ATOM    416 HG13 VAL A  43      61.550  19.121  49.731  1.00  0.00           H  
ATOM    417 HG21 VAL A  43      58.664  17.988  49.989  1.00  0.00           H  
ATOM    418 HG22 VAL A  43      60.036  17.173  50.724  1.00  0.00           H  
ATOM    419 HG23 VAL A  43      58.632  17.623  51.698  1.00  0.00           H  
ATOM    420  N   PHE A  44      58.967  20.148  53.918  1.00167.27           N  
ATOM    421  CA  PHE A  44      58.093  20.182  55.093  1.00167.27           C  
ATOM    422  C   PHE A  44      57.072  19.044  55.168  1.00167.27           C  
ATOM    423  O   PHE A  44      56.913  18.462  56.240  1.00167.27           O  
ATOM    424  CB  PHE A  44      57.441  21.565  55.253  1.00167.27           C  
ATOM    425  CG  PHE A  44      58.387  22.546  55.910  1.00167.27           C  
ATOM    426  CD1 PHE A  44      58.562  22.494  57.310  1.00167.27           C  
ATOM    427  CD2 PHE A  44      59.260  23.338  55.136  1.00167.27           C  
ATOM    428  CE1 PHE A  44      59.549  23.258  57.914  1.00167.27           C  
ATOM    429  CE2 PHE A  44      60.237  24.100  55.761  1.00167.27           C  
ATOM    430  CZ  PHE A  44      60.380  24.061  57.143  1.00167.27           C  
ATOM    431  H   PHE A  44      58.864  20.906  53.259  1.00  0.00           H  
ATOM    432  HA  PHE A  44      58.736  20.029  55.963  1.00  0.00           H  
ATOM    433  HB3 PHE A  44      56.546  21.498  55.874  1.00  0.00           H  
ATOM    434  HB2 PHE A  44      57.113  21.956  54.288  1.00  0.00           H  
ATOM    435  HD1 PHE A  44      57.943  21.846  57.913  1.00  0.00           H  
ATOM    436  HD2 PHE A  44      59.181  23.345  54.058  1.00  0.00           H  
ATOM    437  HE1 PHE A  44      59.679  23.221  58.986  1.00  0.00           H  
ATOM    438  HE2 PHE A  44      60.901  24.714  55.170  1.00  0.00           H  
ATOM    439  HZ  PHE A  44      61.149  24.651  57.620  1.00  0.00           H  
ATOM    440  N   ASP A  45      56.459  18.708  54.023  1.00 73.03           N  
ATOM    441  CA  ASP A  45      55.659  17.495  53.856  1.00 73.03           C  
ATOM    442  C   ASP A  45      56.448  16.209  54.085  1.00 73.03           C  
ATOM    443  O   ASP A  45      55.907  15.325  54.738  1.00 73.03           O  
ATOM    444  CB  ASP A  45      54.961  17.442  52.496  1.00 73.03           C  
ATOM    445  CG  ASP A  45      53.709  18.303  52.437  1.00 73.03           C  
ATOM    446  OD1 ASP A  45      53.721  19.253  51.635  1.00 73.03           O  
ATOM    447  OD2 ASP A  45      52.738  17.975  53.148  1.00 73.03           O1-
ATOM    448  H   ASP A  45      56.641  19.239  53.185  1.00  0.00           H  
ATOM    449  HA  ASP A  45      54.893  17.526  54.635  1.00  0.00           H  
ATOM    450  HB3 ASP A  45      54.733  16.432  52.155  1.00  0.00           H  
ATOM    451  HB2 ASP A  45      55.665  17.843  51.770  1.00  0.00           H  
ATOM    452  N   ASP A  46      57.707  16.148  53.613  1.00116.63           N  
ATOM    453  CA  ASP A  46      58.633  15.040  53.849  1.00116.63           C  
ATOM    454  C   ASP A  46      58.781  14.760  55.354  1.00116.63           C  
ATOM    455  O   ASP A  46      58.467  13.650  55.760  1.00116.63           O  
ATOM    456  CB  ASP A  46      59.979  15.234  53.110  1.00116.63           C  
ATOM    457  CG  ASP A  46      61.037  14.156  53.341  1.00116.63           C  
ATOM    458  OD1 ASP A  46      60.724  12.973  53.090  1.00116.63           O  
ATOM    459  OD2 ASP A  46      62.170  14.550  53.690  1.00116.63           O1-
ATOM    460  H   ASP A  46      58.079  16.932  53.100  1.00  0.00           H  
ATOM    461  HA  ASP A  46      58.168  14.152  53.419  1.00  0.00           H  
ATOM    462  HB3 ASP A  46      60.420  16.183  53.392  1.00  0.00           H  
ATOM    463  HB2 ASP A  46      59.814  15.303  52.037  1.00  0.00           H  
ATOM    464  N   SER A  47      59.131  15.782  56.153  1.00 53.47           N  
ATOM    465  CA  SER A  47      59.318  15.675  57.604  1.00 53.47           C  
ATOM    466  C   SER A  47      58.123  15.092  58.395  1.00 53.47           C  
ATOM    467  O   SER A  47      58.356  14.220  59.230  1.00 53.47           O  
ATOM    468  CB  SER A  47      59.829  17.018  58.169  1.00 53.47           C  
ATOM    469  OG  SER A  47      58.801  17.962  58.399  1.00 53.47           O  
ATOM    470  H   SER A  47      59.338  16.682  55.740  1.00  0.00           H  
ATOM    471  HA  SER A  47      60.138  14.964  57.722  1.00  0.00           H  
ATOM    472  HB3 SER A  47      60.580  17.457  57.511  1.00  0.00           H  
ATOM    473  HB2 SER A  47      60.323  16.841  59.125  1.00  0.00           H  
ATOM    474  HG  SER A  47      58.362  18.160  57.565  1.00  0.00           H  
ATOM    475  N   GLU A  48      56.878  15.525  58.113  1.00102.11           N  
ATOM    476  CA  GLU A  48      55.691  14.957  58.766  1.00102.11           C  
ATOM    477  C   GLU A  48      55.257  13.605  58.172  1.00102.11           C  
ATOM    478  O   GLU A  48      54.662  12.810  58.895  1.00102.11           O  
ATOM    479  CB  GLU A  48      54.528  15.968  58.851  1.00102.11           C  
ATOM    480  CG  GLU A  48      53.999  16.517  57.512  1.00102.11           C  
ATOM    481  CD  GLU A  48      52.689  17.287  57.694  1.00102.11           C  
ATOM    482  OE1 GLU A  48      51.675  16.629  58.023  1.00102.11           O  
ATOM    483  OE2 GLU A  48      52.722  18.521  57.498  1.00102.11           O1-
ATOM    484  H   GLU A  48      56.725  16.240  57.415  1.00  0.00           H  
ATOM    485  HA  GLU A  48      55.964  14.741  59.797  1.00  0.00           H  
ATOM    486  HB3 GLU A  48      54.841  16.807  59.475  1.00  0.00           H  
ATOM    487  HB2 GLU A  48      53.709  15.499  59.398  1.00  0.00           H  
ATOM    488  HG3 GLU A  48      53.831  15.717  56.798  1.00  0.00           H  
ATOM    489  HG2 GLU A  48      54.743  17.172  57.061  1.00  0.00           H  
ATOM    490  N   ALA A  49      55.592  13.343  56.900  1.00 52.37           N  
ATOM    491  CA  ALA A  49      55.334  12.072  56.233  1.00 52.37           C  
ATOM    492  C   ALA A  49      56.255  10.945  56.700  1.00 52.37           C  
ATOM    493  O   ALA A  49      55.777   9.819  56.853  1.00 52.37           O  
ATOM    494  CB  ALA A  49      55.459  12.258  54.723  1.00 52.37           C  
ATOM    495  H   ALA A  49      56.069  14.046  56.349  1.00  0.00           H  
ATOM    496  HA  ALA A  49      54.319  11.765  56.476  1.00  0.00           H  
ATOM    497  HB1 ALA A  49      54.967  11.437  54.204  1.00  0.00           H  
ATOM    498  HB2 ALA A  49      54.987  13.157  54.363  1.00  0.00           H  
ATOM    499  HB3 ALA A  49      56.502  12.334  54.418  1.00  0.00           H  
ATOM    500  N   ILE A  50      57.540  11.268  56.942  1.00130.75           N  
ATOM    501  CA  ILE A  50      58.522  10.319  57.462  1.00130.75           C  
ATOM    502  C   ILE A  50      58.213   9.946  58.920  1.00130.75           C  
ATOM    503  O   ILE A  50      58.403   8.787  59.280  1.00130.75           O  
ATOM    504  CB  ILE A  50      60.024  10.770  57.336  1.00130.75           C  
ATOM    505  CG1 ILE A  50      60.639  11.614  58.485  1.00130.75           C  
ATOM    506  CG2 ILE A  50      60.356  11.402  55.973  1.00130.75           C  
ATOM    507  CD1 ILE A  50      62.153  11.837  58.349  1.00130.75           C  
ATOM    508  H   ILE A  50      57.870  12.205  56.747  1.00  0.00           H  
ATOM    509  HA  ILE A  50      58.391   9.414  56.876  1.00  0.00           H  
ATOM    510  HB  ILE A  50      60.576   9.828  57.349  1.00  0.00           H  
ATOM    511 HG13 ILE A  50      60.479  11.154  59.459  1.00  0.00           H  
ATOM    512 HG12 ILE A  50      60.148  12.584  58.518  1.00  0.00           H  
ATOM    513 HG21 ILE A  50      60.564  12.467  56.058  1.00  0.00           H  
ATOM    514 HG22 ILE A  50      61.249  10.968  55.540  1.00  0.00           H  
ATOM    515 HG23 ILE A  50      59.557  11.279  55.249  1.00  0.00           H  
ATOM    516 HD11 ILE A  50      62.588  12.138  59.302  1.00  0.00           H  
ATOM    517 HD12 ILE A  50      62.662  10.927  58.032  1.00  0.00           H  
ATOM    518 HD13 ILE A  50      62.381  12.619  57.624  1.00  0.00           H  
ATOM    519  N   VAL A  51      57.725  10.925  59.706  1.00 50.62           N  
ATOM    520  CA  VAL A  51      57.371  10.759  61.113  1.00 50.62           C  
ATOM    521  C   VAL A  51      56.023  10.044  61.299  1.00 50.62           C  
ATOM    522  O   VAL A  51      55.948   9.188  62.176  1.00 50.62           O  
ATOM    523  CB  VAL A  51      57.372  12.111  61.881  1.00 50.62           C  
ATOM    524  CG1 VAL A  51      56.726  12.074  63.286  1.00 50.62           C  
ATOM    525  CG2 VAL A  51      58.808  12.650  62.014  1.00 50.62           C  
ATOM    526  H   VAL A  51      57.602  11.852  59.322  1.00  0.00           H  
ATOM    527  HA  VAL A  51      58.140  10.135  61.568  1.00  0.00           H  
ATOM    528  HB  VAL A  51      56.811  12.832  61.284  1.00  0.00           H  
ATOM    529 HG11 VAL A  51      56.860  13.023  63.805  1.00  0.00           H  
ATOM    530 HG12 VAL A  51      55.652  11.892  63.248  1.00  0.00           H  
ATOM    531 HG13 VAL A  51      57.172  11.295  63.907  1.00  0.00           H  
ATOM    532 HG21 VAL A  51      58.812  13.656  62.435  1.00  0.00           H  
ATOM    533 HG22 VAL A  51      59.408  12.015  62.667  1.00  0.00           H  
ATOM    534 HG23 VAL A  51      59.319  12.698  61.055  1.00  0.00           H  
ATOM    535  N   ASN A  52      55.006  10.349  60.470  1.00 82.23           N  
ATOM    536  CA  ASN A  52      53.724   9.629  60.460  1.00 82.23           C  
ATOM    537  C   ASN A  52      53.940   8.141  60.136  1.00 82.23           C  
ATOM    538  O   ASN A  52      53.406   7.302  60.859  1.00 82.23           O  
ATOM    539  CB  ASN A  52      52.721  10.331  59.505  1.00 82.23           C  
ATOM    540  CG  ASN A  52      51.339   9.668  59.345  1.00 82.23           C  
ATOM    541  OD1 ASN A  52      50.740   9.747  58.276  1.00 82.23           O  
ATOM    542  ND2 ASN A  52      50.801   9.037  60.390  1.00 82.23           N  
ATOM    543  H   ASN A  52      55.116  11.079  59.777  1.00  0.00           H  
ATOM    544  HA  ASN A  52      53.333   9.714  61.476  1.00  0.00           H  
ATOM    545  HB3 ASN A  52      53.166  10.408  58.511  1.00  0.00           H  
ATOM    546  HB2 ASN A  52      52.553  11.353  59.845  1.00  0.00           H  
ATOM    547 HD22 ASN A  52      49.901   8.592  60.296  1.00  0.00           H  
ATOM    548 HD21 ASN A  52      51.279   9.007  61.282  1.00  0.00           H  
ATOM    549  N   ASN A  53      54.789   7.853  59.134  1.00114.50           N  
ATOM    550  CA  ASN A  53      55.211   6.497  58.806  1.00114.50           C  
ATOM    551  C   ASN A  53      56.032   5.814  59.908  1.00114.50           C  
ATOM    552  O   ASN A  53      55.788   4.635  60.163  1.00114.50           O  
ATOM    553  CB  ASN A  53      56.005   6.478  57.492  1.00114.50           C  
ATOM    554  CG  ASN A  53      56.196   5.034  57.039  1.00114.50           C  
ATOM    555  OD1 ASN A  53      55.226   4.329  56.813  1.00114.50           O  
ATOM    556  ND2 ASN A  53      57.434   4.563  56.995  1.00114.50           N  
ATOM    557  H   ASN A  53      55.200   8.599  58.589  1.00  0.00           H  
ATOM    558  HA  ASN A  53      54.312   5.887  58.703  1.00  0.00           H  
ATOM    559  HB3 ASN A  53      56.966   6.982  57.613  1.00  0.00           H  
ATOM    560  HB2 ASN A  53      55.474   7.015  56.706  1.00  0.00           H  
ATOM    561 HD22 ASN A  53      57.602   3.610  56.708  1.00  0.00           H  
ATOM    562 HD21 ASN A  53      58.216   5.157  57.225  1.00  0.00           H  
ATOM    563  N   LYS A  54      56.977   6.547  60.524  1.00 86.10           N  
ATOM    564  CA  LYS A  54      57.762   6.066  61.659  1.00 86.10           C  
ATOM    565  C   LYS A  54      56.855   5.601  62.802  1.00 86.10           C  
ATOM    566  O   LYS A  54      57.104   4.535  63.345  1.00 86.10           O  
ATOM    567  CB  LYS A  54      58.753   7.144  62.147  1.00 86.10           C  
ATOM    568  CG  LYS A  54      59.536   6.737  63.410  1.00 86.10           C  
ATOM    569  CD  LYS A  54      60.489   7.821  63.928  1.00 86.10           C  
ATOM    570  CE  LYS A  54      61.309   7.360  65.144  1.00 86.10           C  
ATOM    571  NZ  LYS A  54      60.458   6.823  66.222  1.00 86.10           N1+
ATOM    572  H   LYS A  54      57.144   7.502  60.236  1.00  0.00           H  
ATOM    573  HA  LYS A  54      58.339   5.206  61.312  1.00  0.00           H  
ATOM    574  HB3 LYS A  54      58.209   8.055  62.379  1.00  0.00           H  
ATOM    575  HB2 LYS A  54      59.445   7.399  61.346  1.00  0.00           H  
ATOM    576  HG3 LYS A  54      60.078   5.811  63.225  1.00  0.00           H  
ATOM    577  HG2 LYS A  54      58.838   6.516  64.216  1.00  0.00           H  
ATOM    578  HD3 LYS A  54      59.913   8.709  64.195  1.00  0.00           H  
ATOM    579  HD2 LYS A  54      61.166   8.130  63.131  1.00  0.00           H  
ATOM    580  HE3 LYS A  54      61.893   8.193  65.534  1.00  0.00           H  
ATOM    581  HE2 LYS A  54      62.019   6.588  64.845  1.00  0.00           H  
ATOM    582  HZ1 LYS A  54      59.977   6.002  65.878  1.00  0.00           H  
ATOM    583  HZ2 LYS A  54      61.034   6.557  67.008  1.00  0.00           H  
ATOM    584  HZ3 LYS A  54      59.783   7.517  66.509  1.00  0.00           H  
ATOM    585  N   ASP A  55      55.824   6.400  63.113  1.00 36.42           N  
ATOM    586  CA  ASP A  55      54.831   6.121  64.143  1.00 36.42           C  
ATOM    587  C   ASP A  55      53.940   4.905  63.842  1.00 36.42           C  
ATOM    588  O   ASP A  55      53.611   4.190  64.788  1.00 36.42           O  
ATOM    589  CB  ASP A  55      53.987   7.355  64.519  1.00 36.42           C  
ATOM    590  CG  ASP A  55      54.770   8.570  65.035  1.00 36.42           C  
ATOM    591  OD1 ASP A  55      55.950   8.405  65.418  1.00 36.42           O  
ATOM    592  OD2 ASP A  55      54.138   9.646  65.118  1.00 36.42           O1-
ATOM    593  H   ASP A  55      55.716   7.281  62.626  1.00  0.00           H  
ATOM    594  HA  ASP A  55      55.398   5.853  65.037  1.00  0.00           H  
ATOM    595  HB3 ASP A  55      53.301   7.064  65.303  1.00  0.00           H  
ATOM    596  HB2 ASP A  55      53.402   7.665  63.652  1.00  0.00           H  
ATOM    597  N   LEU A  56      53.610   4.643  62.560  1.00147.44           N  
ATOM    598  CA  LEU A  56      52.937   3.399  62.171  1.00147.44           C  
ATOM    599  C   LEU A  56      53.884   2.198  62.337  1.00147.44           C  
ATOM    600  O   LEU A  56      53.520   1.267  63.050  1.00147.44           O  
ATOM    601  CB  LEU A  56      52.309   3.462  60.754  1.00147.44           C  
ATOM    602  CG  LEU A  56      51.334   4.635  60.473  1.00147.44           C  
ATOM    603  CD1 LEU A  56      50.445   4.352  59.249  1.00147.44           C  
ATOM    604  CD2 LEU A  56      50.477   5.086  61.673  1.00147.44           C  
ATOM    605  H   LEU A  56      53.897   5.268  61.820  1.00  0.00           H  
ATOM    606  HA  LEU A  56      52.124   3.231  62.877  1.00  0.00           H  
ATOM    607  HB3 LEU A  56      51.768   2.526  60.607  1.00  0.00           H  
ATOM    608  HB2 LEU A  56      53.093   3.469  59.994  1.00  0.00           H  
ATOM    609  HG  LEU A  56      51.950   5.483  60.193  1.00  0.00           H  
ATOM    610 HD11 LEU A  56      50.364   5.237  58.623  1.00  0.00           H  
ATOM    611 HD12 LEU A  56      50.828   3.538  58.633  1.00  0.00           H  
ATOM    612 HD13 LEU A  56      49.430   4.095  59.544  1.00  0.00           H  
ATOM    613 HD21 LEU A  56      49.516   5.475  61.346  1.00  0.00           H  
ATOM    614 HD22 LEU A  56      50.272   4.280  62.374  1.00  0.00           H  
ATOM    615 HD23 LEU A  56      50.969   5.890  62.223  1.00  0.00           H  
ATOM    616  N   GLN A  57      55.100   2.285  61.767  1.00 92.66           N  
ATOM    617  CA  GLN A  57      56.179   1.292  61.868  1.00 92.66           C  
ATOM    618  C   GLN A  57      56.647   0.994  63.313  1.00 92.66           C  
ATOM    619  O   GLN A  57      57.110  -0.116  63.574  1.00 92.66           O  
ATOM    620  CB  GLN A  57      57.352   1.767  60.974  1.00 92.66           C  
ATOM    621  CG  GLN A  57      58.573   0.822  60.864  1.00 92.66           C  
ATOM    622  CD  GLN A  57      58.291  -0.544  60.230  1.00 92.66           C  
ATOM    623  OE1 GLN A  57      58.894  -1.545  60.607  1.00 92.66           O  
ATOM    624  NE2 GLN A  57      57.400  -0.598  59.242  1.00 92.66           N  
ATOM    625  H   GLN A  57      55.324   3.112  61.227  1.00  0.00           H  
ATOM    626  HA  GLN A  57      55.786   0.362  61.457  1.00  0.00           H  
ATOM    627  HB3 GLN A  57      57.705   2.732  61.339  1.00  0.00           H  
ATOM    628  HB2 GLN A  57      56.973   1.972  59.971  1.00  0.00           H  
ATOM    629  HG3 GLN A  57      59.041   0.679  61.838  1.00  0.00           H  
ATOM    630  HG2 GLN A  57      59.326   1.302  60.245  1.00  0.00           H  
ATOM    631 HE22 GLN A  57      57.198  -1.476  58.788  1.00  0.00           H  
ATOM    632 HE21 GLN A  57      56.918   0.238  58.947  1.00  0.00           H  
ATOM    633  N   ALA A  58      56.517   1.976  64.220  1.00 47.21           N  
ATOM    634  CA  ALA A  58      56.913   1.887  65.622  1.00 47.21           C  
ATOM    635  C   ALA A  58      55.837   1.231  66.490  1.00 47.21           C  
ATOM    636  O   ALA A  58      56.188   0.393  67.320  1.00 47.21           O  
ATOM    637  CB  ALA A  58      57.238   3.286  66.168  1.00 47.21           C  
ATOM    638  H   ALA A  58      56.175   2.878  63.916  1.00  0.00           H  
ATOM    639  HA  ALA A  58      57.822   1.286  65.693  1.00  0.00           H  
ATOM    640  HB1 ALA A  58      57.527   3.244  67.219  1.00  0.00           H  
ATOM    641  HB2 ALA A  58      58.071   3.735  65.628  1.00  0.00           H  
ATOM    642  HB3 ALA A  58      56.386   3.960  66.085  1.00  0.00           H  
ATOM    643  N   GLU A  59      54.560   1.615  66.296  1.00111.80           N  
ATOM    644  CA  GLU A  59      53.443   1.093  67.088  1.00111.80           C  
ATOM    645  C   GLU A  59      53.174  -0.402  66.834  1.00111.80           C  
ATOM    646  O   GLU A  59      52.746  -1.077  67.768  1.00111.80           O  
ATOM    647  CB  GLU A  59      52.174   1.951  66.883  1.00111.80           C  
ATOM    648  CG  GLU A  59      51.066   1.602  67.902  1.00111.80           C  
ATOM    649  CD  GLU A  59      49.770   2.380  67.734  1.00111.80           C  
ATOM    650  OE1 GLU A  59      49.549   3.199  66.851  1.00111.80           O  
ATOM    651  OE2 GLU A  59      48.855   2.014  68.673  1.00111.80           O  
ATOM    652  H   GLU A  59      54.337   2.309  65.595  1.00  0.00           H  
ATOM    653  HA  GLU A  59      53.732   1.193  68.136  1.00  0.00           H  
ATOM    654  HB3 GLU A  59      51.806   1.841  65.861  1.00  0.00           H  
ATOM    655  HB2 GLU A  59      52.434   3.003  67.004  1.00  0.00           H  
ATOM    656  HG3 GLU A  59      51.433   1.767  68.915  1.00  0.00           H  
ATOM    657  HG2 GLU A  59      50.796   0.549  67.837  1.00  0.00           H  
ATOM    658  HE2 GLU A  59      48.040   2.518  68.608  1.00  0.00           H  
ATOM    659  N   THR A  60      53.474  -0.863  65.605  1.00182.77           N  
ATOM    660  CA  THR A  60      53.349  -2.208  65.031  1.00182.77           C  
ATOM    661  C   THR A  60      53.251  -3.387  66.030  1.00182.77           C  
ATOM    662  O   THR A  60      54.286  -3.885  66.477  1.00182.77           O  
ATOM    663  CB  THR A  60      54.549  -2.473  64.072  1.00182.77           C  
ATOM    664  OG1 THR A  60      54.561  -1.485  63.075  1.00182.77           O  
ATOM    665  CG2 THR A  60      54.551  -3.816  63.320  1.00182.77           C  
ATOM    666  H   THR A  60      53.847  -0.192  64.946  1.00  0.00           H  
ATOM    667  HA  THR A  60      52.464  -2.195  64.409  1.00  0.00           H  
ATOM    668  HB  THR A  60      55.488  -2.372  64.619  1.00  0.00           H  
ATOM    669  HG1 THR A  60      53.963  -1.750  62.370  1.00  0.00           H  
ATOM    670 HG21 THR A  60      55.287  -3.813  62.515  1.00  0.00           H  
ATOM    671 HG22 THR A  60      54.820  -4.642  63.976  1.00  0.00           H  
ATOM    672 HG23 THR A  60      53.577  -4.025  62.876  1.00  0.00           H  
ATOM    673  N   PRO A  61      52.012  -3.866  66.309  1.00127.45           N  
ATOM    674  CA  PRO A  61      51.792  -5.263  66.725  1.00127.45           C  
ATOM    675  C   PRO A  61      51.916  -6.206  65.500  1.00127.45           C  
ATOM    676  O   PRO A  61      52.746  -5.951  64.629  1.00127.45           O  
ATOM    677  CD  PRO A  61      50.740  -3.139  66.205  1.00127.45           C  
ATOM    678  CB  PRO A  61      50.396  -5.197  67.373  1.00127.45           C  
ATOM    679  CG  PRO A  61      49.650  -4.146  66.569  1.00127.45           C  
ATOM    680  HA  PRO A  61      52.524  -5.581  67.468  1.00  0.00           H  
ATOM    681  HD2 PRO A  61      50.550  -2.709  65.226  1.00  0.00           H  
ATOM    682  HD3 PRO A  61      50.736  -2.330  66.933  1.00  0.00           H  
ATOM    683  HB3 PRO A  61      50.503  -4.851  68.403  1.00  0.00           H  
ATOM    684  HB2 PRO A  61      49.865  -6.147  67.416  1.00  0.00           H  
ATOM    685  HG2 PRO A  61      49.247  -4.611  65.670  1.00  0.00           H  
ATOM    686  HG3 PRO A  61      48.816  -3.699  67.109  1.00  0.00           H  
ATOM    687  N   LEU A  62      51.104  -7.271  65.406  1.00172.13           N  
ATOM    688  CA  LEU A  62      51.041  -8.088  64.187  1.00172.13           C  
ATOM    689  C   LEU A  62      50.166  -7.367  63.149  1.00172.13           C  
ATOM    690  O   LEU A  62      48.940  -7.373  63.269  1.00172.13           O  
ATOM    691  CB  LEU A  62      50.559  -9.515  64.515  1.00172.13           C  
ATOM    692  CG  LEU A  62      51.549 -10.331  65.383  1.00172.13           C  
ATOM    693  CD1 LEU A  62      50.986 -11.733  65.688  1.00172.13           C  
ATOM    694  CD2 LEU A  62      52.968 -10.410  64.776  1.00172.13           C  
ATOM    695  H   LEU A  62      50.425  -7.467  66.125  1.00  0.00           H  
ATOM    696  HA  LEU A  62      52.039  -8.172  63.755  1.00  0.00           H  
ATOM    697  HB3 LEU A  62      50.391 -10.054  63.582  1.00  0.00           H  
ATOM    698  HB2 LEU A  62      49.589  -9.466  65.014  1.00  0.00           H  
ATOM    699  HG  LEU A  62      51.641  -9.819  66.342  1.00  0.00           H  
ATOM    700 HD11 LEU A  62      50.983 -11.924  66.762  1.00  0.00           H  
ATOM    701 HD12 LEU A  62      49.958 -11.845  65.342  1.00  0.00           H  
ATOM    702 HD13 LEU A  62      51.563 -12.529  65.218  1.00  0.00           H  
ATOM    703 HD21 LEU A  62      53.456 -11.362  64.984  1.00  0.00           H  
ATOM    704 HD22 LEU A  62      52.953 -10.289  63.692  1.00  0.00           H  
ATOM    705 HD23 LEU A  62      53.608  -9.630  65.189  1.00  0.00           H  
ATOM    706  N   GLY A  63      50.843  -6.687  62.205  1.00 85.08           N  
ATOM    707  CA  GLY A  63      50.277  -5.678  61.310  1.00 85.08           C  
ATOM    708  C   GLY A  63      50.194  -4.343  62.066  1.00 85.08           C  
ATOM    709  O   GLY A  63      49.835  -4.319  63.242  1.00 85.08           O  
ATOM    710  H   GLY A  63      51.852  -6.743  62.216  1.00  0.00           H  
ATOM    711  HA3 GLY A  63      49.286  -5.972  60.961  1.00  0.00           H  
ATOM    712  HA2 GLY A  63      50.918  -5.579  60.433  1.00  0.00           H  
ATOM    713  N   ASP A  64      50.511  -3.222  61.397  1.00138.46           N  
ATOM    714  CA  ASP A  64      50.522  -1.903  62.043  1.00138.46           C  
ATOM    715  C   ASP A  64      49.115  -1.308  62.185  1.00138.46           C  
ATOM    716  O   ASP A  64      48.165  -1.778  61.557  1.00138.46           O  
ATOM    717  CB  ASP A  64      51.470  -0.824  61.453  1.00138.46           C  
ATOM    718  CG  ASP A  64      52.712  -1.226  60.660  1.00138.46           C  
ATOM    719  OD1 ASP A  64      53.062  -2.423  60.593  1.00138.46           O  
ATOM    720  OD2 ASP A  64      53.351  -0.286  60.143  1.00138.46           O1-
ATOM    721  H   ASP A  64      50.824  -3.260  60.437  1.00  0.00           H  
ATOM    722  HA  ASP A  64      50.861  -2.055  63.063  1.00  0.00           H  
ATOM    723  HB3 ASP A  64      51.824  -0.256  62.307  1.00  0.00           H  
ATOM    724  HB2 ASP A  64      50.913  -0.119  60.846  1.00  0.00           H  
ATOM    725  N   LEU A  65      49.045  -0.225  62.974  1.00119.89           N  
ATOM    726  CA  LEU A  65      47.886   0.652  63.108  1.00119.89           C  
ATOM    727  C   LEU A  65      47.825   1.605  61.901  1.00119.89           C  
ATOM    728  O   LEU A  65      48.116   2.792  62.027  1.00119.89           O  
ATOM    729  CB  LEU A  65      47.966   1.396  64.464  1.00119.89           C  
ATOM    730  CG  LEU A  65      47.600   0.543  65.699  1.00119.89           C  
ATOM    731  CD1 LEU A  65      46.173  -0.014  65.638  1.00119.89           C  
ATOM    732  CD2 LEU A  65      48.646  -0.528  66.049  1.00119.89           C  
ATOM    733  H   LEU A  65      49.879   0.087  63.449  1.00  0.00           H  
ATOM    734  HA  LEU A  65      46.975   0.052  63.083  1.00  0.00           H  
ATOM    735  HB3 LEU A  65      47.275   2.236  64.447  1.00  0.00           H  
ATOM    736  HB2 LEU A  65      48.954   1.841  64.589  1.00  0.00           H  
ATOM    737  HG  LEU A  65      47.582   1.247  66.527  1.00  0.00           H  
ATOM    738 HD11 LEU A  65      45.677   0.082  66.605  1.00  0.00           H  
ATOM    739 HD12 LEU A  65      45.576   0.547  64.921  1.00  0.00           H  
ATOM    740 HD13 LEU A  65      46.147  -1.065  65.350  1.00  0.00           H  
ATOM    741 HD21 LEU A  65      48.752  -0.626  67.129  1.00  0.00           H  
ATOM    742 HD22 LEU A  65      48.368  -1.507  65.658  1.00  0.00           H  
ATOM    743 HD23 LEU A  65      49.630  -0.281  65.650  1.00  0.00           H  
ATOM    744  N   TRP A  66      47.464   1.038  60.740  1.00 79.83           N  
ATOM    745  CA  TRP A  66      47.322   1.720  59.454  1.00 79.83           C  
ATOM    746  C   TRP A  66      46.132   2.680  59.405  1.00 79.83           C  
ATOM    747  O   TRP A  66      46.227   3.733  58.773  1.00 79.83           O  
ATOM    748  CB  TRP A  66      47.179   0.664  58.344  1.00 79.83           C  
ATOM    749  CG  TRP A  66      48.349  -0.245  58.116  1.00 79.83           C  
ATOM    750  CD2 TRP A  66      48.433  -1.415  57.248  1.00 79.83           C  
ATOM    751  CD1 TRP A  66      49.599  -0.060  58.597  1.00 79.83           C  
ATOM    752  NE1 TRP A  66      50.423  -1.063  58.145  1.00 79.83           N  
ATOM    753  CE2 TRP A  66      49.772  -1.907  57.277  1.00 79.83           C  
ATOM    754  CE3 TRP A  66      47.517  -2.102  56.418  1.00 79.83           C  
ATOM    755  CZ2 TRP A  66      50.188  -3.014  56.519  1.00 79.83           C  
ATOM    756  CZ3 TRP A  66      47.922  -3.211  55.647  1.00 79.83           C  
ATOM    757  CH2 TRP A  66      49.255  -3.664  55.692  1.00 79.83           C  
ATOM    758  H   TRP A  66      47.290   0.041  60.728  1.00  0.00           H  
ATOM    759  HA  TRP A  66      48.218   2.309  59.265  1.00  0.00           H  
ATOM    760  HB3 TRP A  66      46.970   1.159  57.397  1.00  0.00           H  
ATOM    761  HB2 TRP A  66      46.311   0.034  58.543  1.00  0.00           H  
ATOM    762  HD1 TRP A  66      49.894   0.766  59.225  1.00  0.00           H  
ATOM    763  HE1 TRP A  66      51.398  -1.121  58.406  1.00  0.00           H  
ATOM    764  HE3 TRP A  66      46.493  -1.763  56.365  1.00  0.00           H  
ATOM    765  HZ2 TRP A  66      51.212  -3.356  56.564  1.00  0.00           H  
ATOM    766  HZ3 TRP A  66      47.207  -3.716  55.015  1.00  0.00           H  
ATOM    767  HH2 TRP A  66      49.559  -4.513  55.097  1.00  0.00           H  
ATOM    768  N   HIS A  67      45.038   2.274  60.067  1.00 90.94           N  
ATOM    769  CA  HIS A  67      43.778   3.004  60.162  1.00 90.94           C  
ATOM    770  C   HIS A  67      43.924   4.297  60.968  1.00 90.94           C  
ATOM    771  O   HIS A  67      43.417   5.338  60.551  1.00 90.94           O  
ATOM    772  ND1 HIS A  67      43.238  -0.383  61.014  1.00 90.94           N  
ATOM    773  CG  HIS A  67      42.682   0.683  60.297  1.00 90.94           C  
ATOM    774  CB  HIS A  67      42.709   2.102  60.803  1.00 90.94           C  
ATOM    775  NE2 HIS A  67      42.342  -1.170  59.143  1.00 90.94           N  
ATOM    776  CD2 HIS A  67      42.138   0.198  59.126  1.00 90.94           C  
ATOM    777  CE1 HIS A  67      42.992  -1.455  60.273  1.00 90.94           C  
ATOM    778  H   HIS A  67      45.068   1.390  60.555  1.00  0.00           H  
ATOM    779  HA  HIS A  67      43.466   3.252  59.145  1.00  0.00           H  
ATOM    780  HB3 HIS A  67      41.727   2.547  60.634  1.00  0.00           H  
ATOM    781  HB2 HIS A  67      42.839   2.058  61.886  1.00  0.00           H  
ATOM    782  HD2 HIS A  67      41.623   0.699  58.319  1.00  0.00           H  
ATOM    783  HE1 HIS A  67      43.291  -2.454  60.554  1.00  0.00           H  
ATOM    784  HE2 HIS A  67      42.056  -1.832  58.437  1.00  0.00           H  
ATOM    785  N   HIS A  68      44.643   4.185  62.093  1.00104.59           N  
ATOM    786  CA  HIS A  68      44.997   5.286  62.964  1.00104.59           C  
ATOM    787  C   HIS A  68      46.271   5.956  62.437  1.00104.59           C  
ATOM    788  O   HIS A  68      47.369   5.511  62.762  1.00104.59           O  
ATOM    789  ND1 HIS A  68      43.707   2.835  65.216  1.00104.59           N  
ATOM    790  CG  HIS A  68      43.915   4.206  65.036  1.00104.59           C  
ATOM    791  CB  HIS A  68      45.170   4.748  64.400  1.00104.59           C  
ATOM    792  NE2 HIS A  68      41.989   3.936  66.087  1.00104.59           N  
ATOM    793  CD2 HIS A  68      42.832   4.890  65.553  1.00104.59           C  
ATOM    794  CE1 HIS A  68      42.554   2.751  65.867  1.00104.59           C  
ATOM    795  H   HIS A  68      45.030   3.286  62.344  1.00  0.00           H  
ATOM    796  HA  HIS A  68      44.189   6.017  62.955  1.00  0.00           H  
ATOM    797  HB3 HIS A  68      45.579   5.511  65.056  1.00  0.00           H  
ATOM    798  HB2 HIS A  68      45.912   3.952  64.405  1.00  0.00           H  
ATOM    799  HD2 HIS A  68      42.605   5.940  65.632  1.00  0.00           H  
ATOM    800  HE1 HIS A  68      42.131   1.824  66.220  1.00  0.00           H  
ATOM    801  HE2 HIS A  68      41.152   4.108  66.628  1.00  0.00           H  
ATOM    802  N   ASP A  69      46.096   7.027  61.660  1.00 87.47           N  
ATOM    803  CA  ASP A  69      47.191   7.867  61.172  1.00 87.47           C  
ATOM    804  C   ASP A  69      47.372   9.035  62.153  1.00 87.47           C  
ATOM    805  O   ASP A  69      46.480   9.879  62.271  1.00 87.47           O  
ATOM    806  CB  ASP A  69      46.925   8.368  59.729  1.00 87.47           C  
ATOM    807  CG  ASP A  69      46.474   7.253  58.789  1.00 87.47           C  
ATOM    808  OD1 ASP A  69      45.399   7.264  58.196  1.00 87.47           O  
ATOM    809  OD2 ASP A  69      47.332   6.198  58.787  1.00 87.47           O  
ATOM    810  H   ASP A  69      45.160   7.324  61.438  1.00  0.00           H  
ATOM    811  HA  ASP A  69      48.126   7.304  61.150  1.00  0.00           H  
ATOM    812  HB3 ASP A  69      47.818   8.840  59.316  1.00  0.00           H  
ATOM    813  HB2 ASP A  69      46.148   9.132  59.729  1.00  0.00           H  
ATOM    814  HD2 ASP A  69      46.894   5.380  58.502  1.00  0.00           H  
ATOM    815  N   PHE A  70      48.499   9.039  62.872  1.00169.21           N  
ATOM    816  CA  PHE A  70      48.862  10.050  63.861  1.00169.21           C  
ATOM    817  C   PHE A  70      50.313  10.470  63.668  1.00169.21           C  
ATOM    818  O   PHE A  70      51.146   9.675  63.230  1.00169.21           O  
ATOM    819  CB  PHE A  70      48.631   9.552  65.303  1.00169.21           C  
ATOM    820  CG  PHE A  70      49.356   8.280  65.695  1.00169.21           C  
ATOM    821  CD1 PHE A  70      50.544   8.337  66.443  1.00169.21           C  
ATOM    822  CD2 PHE A  70      48.921   7.036  65.198  1.00169.21           C  
ATOM    823  CE1 PHE A  70      51.238   7.168  66.718  1.00169.21           C  
ATOM    824  CE2 PHE A  70      49.652   5.889  65.440  1.00169.21           C  
ATOM    825  CZ  PHE A  70      50.809   5.955  66.200  1.00169.21           C  
ATOM    826  H   PHE A  70      49.172   8.297  62.741  1.00  0.00           H  
ATOM    827  HA  PHE A  70      48.248  10.937  63.705  1.00  0.00           H  
ATOM    828  HB3 PHE A  70      47.573   9.422  65.485  1.00  0.00           H  
ATOM    829  HB2 PHE A  70      48.926  10.336  66.001  1.00  0.00           H  
ATOM    830  HD1 PHE A  70      50.900   9.292  66.795  1.00  0.00           H  
ATOM    831  HD2 PHE A  70      48.035   6.976  64.596  1.00  0.00           H  
ATOM    832  HE1 PHE A  70      52.145   7.187  67.302  1.00  0.00           H  
ATOM    833  HE2 PHE A  70      49.323   4.950  65.019  1.00  0.00           H  
ATOM    834  HZ  PHE A  70      51.384   5.060  66.384  1.00  0.00           H  
ATOM    835  N   TRP A  71      50.567  11.723  64.050  1.00105.50           N  
ATOM    836  CA  TRP A  71      51.872  12.348  64.002  1.00105.50           C  
ATOM    837  C   TRP A  71      52.261  12.801  65.417  1.00105.50           C  
ATOM    838  O   TRP A  71      51.405  13.255  66.179  1.00105.50           O  
ATOM    839  CB  TRP A  71      51.793  13.510  62.996  1.00105.50           C  
ATOM    840  CG  TRP A  71      53.039  14.325  62.875  1.00105.50           C  
ATOM    841  CD2 TRP A  71      53.455  15.460  63.689  1.00105.50           C  
ATOM    842  CD1 TRP A  71      54.077  14.048  62.057  1.00105.50           C  
ATOM    843  NE1 TRP A  71      55.097  14.945  62.294  1.00105.50           N  
ATOM    844  CE2 TRP A  71      54.775  15.834  63.296  1.00105.50           C  
ATOM    845  CE3 TRP A  71      52.861  16.199  64.739  1.00105.50           C  
ATOM    846  CZ2 TRP A  71      55.469  16.891  63.908  1.00105.50           C  
ATOM    847  CZ3 TRP A  71      53.549  17.255  65.367  1.00105.50           C  
ATOM    848  CH2 TRP A  71      54.850  17.603  64.953  1.00105.50           C  
ATOM    849  H   TRP A  71      49.829  12.290  64.441  1.00  0.00           H  
ATOM    850  HA  TRP A  71      52.631  11.644  63.653  1.00  0.00           H  
ATOM    851  HB3 TRP A  71      50.981  14.186  63.269  1.00  0.00           H  
ATOM    852  HB2 TRP A  71      51.545  13.123  62.006  1.00  0.00           H  
ATOM    853  HD1 TRP A  71      54.095  13.230  61.354  1.00  0.00           H  
ATOM    854  HE1 TRP A  71      55.974  14.917  61.794  1.00  0.00           H  
ATOM    855  HE3 TRP A  71      51.866  15.942  65.071  1.00  0.00           H  
ATOM    856  HZ2 TRP A  71      56.467  17.149  63.587  1.00  0.00           H  
ATOM    857  HZ3 TRP A  71      53.075  17.802  66.169  1.00  0.00           H  
ATOM    858  HH2 TRP A  71      55.372  18.416  65.436  1.00  0.00           H  
ATOM    859  N   GLY A  72      53.563  12.688  65.724  1.00 31.17           N  
ATOM    860  CA  GLY A  72      54.151  13.110  66.995  1.00 31.17           C  
ATOM    861  C   GLY A  72      53.841  12.139  68.148  1.00 31.17           C  
ATOM    862  O   GLY A  72      54.059  12.503  69.302  1.00 31.17           O  
ATOM    863  H   GLY A  72      54.190  12.271  65.050  1.00  0.00           H  
ATOM    864  HA3 GLY A  72      53.802  14.110  67.255  1.00  0.00           H  
ATOM    865  HA2 GLY A  72      55.232  13.173  66.871  1.00  0.00           H  
ATOM    866  N   SER A  73      53.317  10.934  67.849  1.00193.02           N  
ATOM    867  CA  SER A  73      52.903   9.890  68.795  1.00193.02           C  
ATOM    868  C   SER A  73      51.691  10.240  69.691  1.00193.02           C  
ATOM    869  O   SER A  73      51.414   9.513  70.645  1.00193.02           O  
ATOM    870  CB  SER A  73      54.118   9.315  69.559  1.00193.02           C  
ATOM    871  OG  SER A  73      54.831   8.434  68.712  1.00193.02           O  
ATOM    872  H   SER A  73      53.213  10.691  66.872  1.00  0.00           H  
ATOM    873  HA  SER A  73      52.531   9.082  68.179  1.00  0.00           H  
ATOM    874  HB3 SER A  73      53.808   8.728  70.424  1.00  0.00           H  
ATOM    875  HB2 SER A  73      54.786  10.089  69.935  1.00  0.00           H  
ATOM    876  HG  SER A  73      55.157   8.926  67.953  1.00  0.00           H  
ATOM    877  N   ARG A  74      50.973  11.328  69.361  1.00 69.56           N  
ATOM    878  CA  ARG A  74      49.841  11.843  70.130  1.00 69.56           C  
ATOM    879  C   ARG A  74      48.522  11.247  69.620  1.00 69.56           C  
ATOM    880  O   ARG A  74      48.322  11.182  68.409  1.00 69.56           O  
ATOM    881  CB  ARG A  74      49.804  13.384  70.034  1.00 69.56           C  
ATOM    882  CG  ARG A  74      51.124  14.075  70.415  1.00 69.56           C  
ATOM    883  CD  ARG A  74      51.075  15.603  70.303  1.00 69.56           C  
ATOM    884  NE  ARG A  74      52.282  16.226  70.854  1.00 69.56           N  
ATOM    885  CZ  ARG A  74      52.519  16.434  72.159  1.00 69.56           C  
ATOM    886  NH1 ARG A  74      51.618  16.099  73.094  1.00 69.56           N  
ATOM    887  NH2 ARG A  74      53.680  16.987  72.530  1.00 69.56           N1+
ATOM    888  H   ARG A  74      51.232  11.861  68.542  1.00  0.00           H  
ATOM    889  HA  ARG A  74      49.964  11.575  71.182  1.00  0.00           H  
ATOM    890  HB3 ARG A  74      49.003  13.760  70.673  1.00  0.00           H  
ATOM    891  HB2 ARG A  74      49.548  13.678  69.020  1.00  0.00           H  
ATOM    892  HG3 ARG A  74      51.859  13.744  69.685  1.00  0.00           H  
ATOM    893  HG2 ARG A  74      51.498  13.757  71.389  1.00  0.00           H  
ATOM    894  HD3 ARG A  74      50.147  16.047  70.663  1.00  0.00           H  
ATOM    895  HD2 ARG A  74      51.154  15.846  69.243  1.00  0.00           H  
ATOM    896  HE  ARG A  74      53.006  16.453  70.187  1.00  0.00           H  
ATOM    897 HH12 ARG A  74      51.806  16.258  74.073  1.00  0.00           H  
ATOM    898 HH11 ARG A  74      50.740  15.683  72.818  1.00  0.00           H  
ATOM    899 HH22 ARG A  74      53.881  17.150  73.506  1.00  0.00           H  
ATOM    900 HH21 ARG A  74      54.368  17.242  71.837  1.00  0.00           H  
ATOM    901  N   LEU A  75      47.637  10.872  70.559  1.00111.71           N  
ATOM    902  CA  LEU A  75      46.260  10.447  70.288  1.00111.71           C  
ATOM    903  C   LEU A  75      45.372  11.628  69.856  1.00111.71           C  
ATOM    904  O   LEU A  75      44.545  11.465  68.963  1.00111.71           O  
ATOM    905  CB  LEU A  75      45.678   9.786  71.559  1.00111.71           C  
ATOM    906  CG  LEU A  75      44.288   9.131  71.375  1.00111.71           C  
ATOM    907  CD1 LEU A  75      44.413   7.762  70.720  1.00111.71           C  
ATOM    908  CD2 LEU A  75      43.521   9.011  72.692  1.00111.71           C  
ATOM    909  H   LEU A  75      47.895  10.930  71.533  1.00  0.00           H  
ATOM    910  HA  LEU A  75      46.279   9.713  69.481  1.00  0.00           H  
ATOM    911  HB3 LEU A  75      45.613  10.553  72.333  1.00  0.00           H  
ATOM    912  HB2 LEU A  75      46.376   9.047  71.951  1.00  0.00           H  
ATOM    913  HG  LEU A  75      43.664   9.746  70.728  1.00  0.00           H  
ATOM    914 HD11 LEU A  75      43.462   7.228  70.688  1.00  0.00           H  
ATOM    915 HD12 LEU A  75      44.767   7.866  69.703  1.00  0.00           H  
ATOM    916 HD13 LEU A  75      45.130   7.156  71.268  1.00  0.00           H  
ATOM    917 HD21 LEU A  75      43.159   8.001  72.877  1.00  0.00           H  
ATOM    918 HD22 LEU A  75      44.118   9.306  73.554  1.00  0.00           H  
ATOM    919 HD23 LEU A  75      42.650   9.662  72.647  1.00  0.00           H  
ATOM    920  N   SER A  76      45.546  12.782  70.518  1.00 31.89           N  
ATOM    921  CA  SER A  76      44.770  13.998  70.289  1.00 31.89           C  
ATOM    922  C   SER A  76      45.187  14.732  69.003  1.00 31.89           C  
ATOM    923  O   SER A  76      44.324  15.029  68.177  1.00 31.89           O  
ATOM    924  CB  SER A  76      44.848  14.881  71.553  1.00 31.89           C  
ATOM    925  OG  SER A  76      46.158  15.355  71.817  1.00 31.89           O  
ATOM    926  H   SER A  76      46.247  12.840  71.242  1.00  0.00           H  
ATOM    927  HA  SER A  76      43.724  13.706  70.170  1.00  0.00           H  
ATOM    928  HB3 SER A  76      44.493  14.326  72.423  1.00  0.00           H  
ATOM    929  HB2 SER A  76      44.188  15.742  71.445  1.00  0.00           H  
ATOM    930  HG  SER A  76      46.125  15.906  72.603  1.00  0.00           H  
ATOM    931  N   SER A  77      46.496  14.992  68.855  1.00121.22           N  
ATOM    932  CA  SER A  77      47.073  15.692  67.712  1.00121.22           C  
ATOM    933  C   SER A  77      47.488  14.661  66.664  1.00121.22           C  
ATOM    934  O   SER A  77      48.544  14.043  66.782  1.00121.22           O  
ATOM    935  CB  SER A  77      48.277  16.523  68.173  1.00121.22           C  
ATOM    936  OG  SER A  77      47.857  17.618  68.957  1.00121.22           O  
ATOM    937  H   SER A  77      47.139  14.701  69.576  1.00  0.00           H  
ATOM    938  HA  SER A  77      46.341  16.371  67.267  1.00  0.00           H  
ATOM    939  HB3 SER A  77      48.833  16.911  67.318  1.00  0.00           H  
ATOM    940  HB2 SER A  77      48.960  15.907  68.745  1.00  0.00           H  
ATOM    941  HG  SER A  77      47.418  17.282  69.743  1.00  0.00           H  
ATOM    942  N   ASN A  78      46.615  14.480  65.673  1.00 73.08           N  
ATOM    943  CA  ASN A  78      46.814  13.524  64.595  1.00 73.08           C  
ATOM    944  C   ASN A  78      47.037  14.257  63.280  1.00 73.08           C  
ATOM    945  O   ASN A  78      46.977  15.487  63.210  1.00 73.08           O  
ATOM    946  CB  ASN A  78      45.563  12.629  64.457  1.00 73.08           C  
ATOM    947  CG  ASN A  78      45.186  11.866  65.717  1.00 73.08           C  
ATOM    948  OD1 ASN A  78      44.008  11.700  65.994  1.00 73.08           O  
ATOM    949  ND2 ASN A  78      46.165  11.399  66.486  1.00 73.08           N  
ATOM    950  H   ASN A  78      45.758  15.015  65.649  1.00  0.00           H  
ATOM    951  HA  ASN A  78      47.695  12.900  64.750  1.00  0.00           H  
ATOM    952  HB3 ASN A  78      45.702  11.882  63.678  1.00  0.00           H  
ATOM    953  HB2 ASN A  78      44.707  13.234  64.155  1.00  0.00           H  
ATOM    954 HD22 ASN A  78      45.933  10.914  67.342  1.00  0.00           H  
ATOM    955 HD21 ASN A  78      47.136  11.563  66.267  1.00  0.00           H  
ATOM    956  N   THR A  79      47.144  13.489  62.193  1.00185.98           N  
ATOM    957  CA  THR A  79      47.059  13.981  60.825  1.00185.98           C  
ATOM    958  C   THR A  79      45.569  14.181  60.427  1.00185.98           C  
ATOM    959  O   THR A  79      44.940  13.276  59.876  1.00185.98           O  
ATOM    960  CB  THR A  79      47.720  12.920  59.915  1.00185.98           C  
ATOM    961  OG1 THR A  79      47.179  11.637  60.130  1.00185.98           O  
ATOM    962  CG2 THR A  79      49.232  12.786  60.153  1.00185.98           C  
ATOM    963  H   THR A  79      47.112  12.475  62.237  1.00  0.00           H  
ATOM    964  HA  THR A  79      47.592  14.928  60.722  1.00  0.00           H  
ATOM    965  HB  THR A  79      47.496  13.173  58.884  1.00  0.00           H  
ATOM    966  HG1 THR A  79      46.236  11.690  59.912  1.00  0.00           H  
ATOM    967 HG21 THR A  79      49.679  12.098  59.435  1.00  0.00           H  
ATOM    968 HG22 THR A  79      49.741  13.744  60.044  1.00  0.00           H  
ATOM    969 HG23 THR A  79      49.451  12.401  61.149  1.00  0.00           H  
ATOM    970  N   SER A  80      44.999  15.340  60.773  1.00158.71           N  
ATOM    971  CA  SER A  80      43.577  15.647  60.596  1.00158.71           C  
ATOM    972  C   SER A  80      43.181  16.118  59.180  1.00158.71           C  
ATOM    973  O   SER A  80      42.044  15.880  58.765  1.00158.71           O  
ATOM    974  CB  SER A  80      43.198  16.671  61.684  1.00158.71           C  
ATOM    975  OG  SER A  80      44.089  17.778  61.669  1.00158.71           O  
ATOM    976  H   SER A  80      45.513  16.038  61.300  1.00  0.00           H  
ATOM    977  HA  SER A  80      43.000  14.741  60.784  1.00  0.00           H  
ATOM    978  HB3 SER A  80      43.231  16.203  62.669  1.00  0.00           H  
ATOM    979  HB2 SER A  80      42.174  17.023  61.540  1.00  0.00           H  
ATOM    980  HG  SER A  80      43.808  18.402  62.349  1.00  0.00           H  
ATOM    981  N   HIS A  81      44.102  16.779  58.463  1.00255.69           N  
ATOM    982  CA  HIS A  81      43.871  17.315  57.120  1.00255.69           C  
ATOM    983  C   HIS A  81      44.755  16.543  56.133  1.00255.69           C  
ATOM    984  O   HIS A  81      45.844  17.002  55.791  1.00255.69           O  
ATOM    985  ND1 HIS A  81      42.921  19.309  54.871  1.00255.69           N  
ATOM    986  CG  HIS A  81      43.101  19.577  56.238  1.00255.69           C  
ATOM    987  CB  HIS A  81      44.095  18.845  57.101  1.00255.69           C  
ATOM    988  NE2 HIS A  81      41.481  20.880  55.482  1.00255.69           N  
ATOM    989  CD2 HIS A  81      42.206  20.556  56.615  1.00255.69           C  
ATOM    990  CE1 HIS A  81      41.952  20.132  54.490  1.00255.69           C  
ATOM    991  H   HIS A  81      45.011  16.938  58.871  1.00  0.00           H  
ATOM    992  HA  HIS A  81      42.832  17.144  56.858  1.00  0.00           H  
ATOM    993  HB3 HIS A  81      45.100  19.124  56.783  1.00  0.00           H  
ATOM    994  HB2 HIS A  81      43.991  19.246  58.109  1.00  0.00           H  
ATOM    995  HD2 HIS A  81      42.020  21.011  57.577  1.00  0.00           H  
ATOM    996  HE1 HIS A  81      41.553  20.180  53.489  1.00  0.00           H  
ATOM    997  HE2 HIS A  81      40.670  21.491  55.417  1.00  0.00           H  
ATOM    998  N   LYS A  82      44.293  15.341  55.758  1.00346.09           N  
ATOM    999  CA  LYS A  82      45.014  14.232  55.120  1.00346.09           C  
ATOM   1000  C   LYS A  82      46.320  13.847  55.821  1.00346.09           C  
ATOM   1001  O   LYS A  82      46.400  12.787  56.438  1.00346.09           O  
ATOM   1002  CB  LYS A  82      45.199  14.339  53.571  1.00346.09           C  
ATOM   1003  CG  LYS A  82      45.637  15.698  52.975  1.00346.09           C  
ATOM   1004  CD  LYS A  82      45.873  15.671  51.450  1.00346.09           C  
ATOM   1005  CE  LYS A  82      44.664  16.084  50.591  1.00346.09           C  
ATOM   1006  NZ  LYS A  82      43.503  15.202  50.787  1.00346.09           N1+
ATOM   1007  H   LYS A  82      43.380  15.061  56.118  1.00  0.00           H  
ATOM   1008  HA  LYS A  82      44.356  13.377  55.282  1.00  0.00           H  
ATOM   1009  HB3 LYS A  82      44.296  14.006  53.074  1.00  0.00           H  
ATOM   1010  HB2 LYS A  82      45.928  13.584  53.267  1.00  0.00           H  
ATOM   1011  HG3 LYS A  82      46.571  16.009  53.443  1.00  0.00           H  
ATOM   1012  HG2 LYS A  82      44.911  16.473  53.223  1.00  0.00           H  
ATOM   1013  HD3 LYS A  82      46.203  14.676  51.145  1.00  0.00           H  
ATOM   1014  HD2 LYS A  82      46.709  16.330  51.211  1.00  0.00           H  
ATOM   1015  HE3 LYS A  82      44.936  16.058  49.535  1.00  0.00           H  
ATOM   1016  HE2 LYS A  82      44.370  17.109  50.817  1.00  0.00           H  
ATOM   1017  HZ1 LYS A  82      43.758  14.251  50.559  1.00  0.00           H  
ATOM   1018  HZ2 LYS A  82      43.201  15.244  51.748  1.00  0.00           H  
ATOM   1019  HZ3 LYS A  82      42.733  15.498  50.197  1.00  0.00           H  
ATOM   1020  N   SER A  83      47.345  14.674  55.600  1.00209.74           N  
ATOM   1021  CA  SER A  83      48.755  14.318  55.616  1.00209.74           C  
ATOM   1022  C   SER A  83      48.941  13.192  54.573  1.00209.74           C  
ATOM   1023  O   SER A  83      49.038  13.505  53.384  1.00209.74           O  
ATOM   1024  CB  SER A  83      49.200  14.016  57.066  1.00209.74           C  
ATOM   1025  OG  SER A  83      50.577  14.158  57.323  1.00209.74           O  
ATOM   1026  H   SER A  83      47.120  15.583  55.213  1.00  0.00           H  
ATOM   1027  HA  SER A  83      49.302  15.192  55.260  1.00  0.00           H  
ATOM   1028  HB3 SER A  83      48.931  12.997  57.337  1.00  0.00           H  
ATOM   1029  HB2 SER A  83      48.689  14.693  57.751  1.00  0.00           H  
ATOM   1030  HG  SER A  83      50.797  15.088  57.492  1.00  0.00           H  
ATOM   1031  N   TYR A  84      48.872  11.919  54.990  1.00277.03           N  
ATOM   1032  CA  TYR A  84      49.152  10.760  54.179  1.00277.03           C  
ATOM   1033  C   TYR A  84      48.089   9.742  54.592  1.00277.03           C  
ATOM   1034  O   TYR A  84      48.255   9.085  55.621  1.00277.03           O  
ATOM   1035  CB  TYR A  84      50.587  10.309  54.522  1.00277.03           C  
ATOM   1036  CG  TYR A  84      51.562  11.434  54.260  1.00277.03           C  
ATOM   1037  CD1 TYR A  84      51.748  11.946  52.957  1.00277.03           C  
ATOM   1038  CD2 TYR A  84      52.028  12.160  55.370  1.00277.03           C  
ATOM   1039  CE1 TYR A  84      52.287  13.234  52.797  1.00277.03           C  
ATOM   1040  CE2 TYR A  84      52.547  13.450  55.197  1.00277.03           C  
ATOM   1041  CZ  TYR A  84      52.644  13.997  53.912  1.00277.03           C  
ATOM   1042  OH  TYR A  84      53.087  15.263  53.734  1.00277.03           O  
ATOM   1043  H   TYR A  84      48.493  11.682  55.897  1.00  0.00           H  
ATOM   1044  HA  TYR A  84      49.055  10.991  53.117  1.00  0.00           H  
ATOM   1045  HB3 TYR A  84      50.861   9.396  54.023  1.00  0.00           H  
ATOM   1046  HB2 TYR A  84      50.648  10.051  55.580  1.00  0.00           H  
ATOM   1047  HD1 TYR A  84      51.365  11.435  52.093  1.00  0.00           H  
ATOM   1048  HD2 TYR A  84      51.874  11.791  56.374  1.00  0.00           H  
ATOM   1049  HE1 TYR A  84      52.363  13.697  51.837  1.00  0.00           H  
ATOM   1050  HE2 TYR A  84      52.836  14.020  56.063  1.00  0.00           H  
ATOM   1051  HH  TYR A  84      53.224  15.750  54.550  1.00  0.00           H  
ATOM   1052  N   ARG A  85      47.002   9.617  53.827  1.00260.58           N  
ATOM   1053  CA  ARG A  85      46.015   8.551  54.043  1.00260.58           C  
ATOM   1054  C   ARG A  85      46.689   7.160  53.800  1.00260.58           C  
ATOM   1055  O   ARG A  85      47.746   7.133  53.161  1.00260.58           O  
ATOM   1056  CB  ARG A  85      44.790   8.909  53.153  1.00260.58           C  
ATOM   1057  CG  ARG A  85      43.524   8.044  53.247  1.00260.58           C  
ATOM   1058  CD  ARG A  85      42.339   8.636  52.467  1.00260.58           C  
ATOM   1059  NE  ARG A  85      41.293   7.646  52.179  1.00260.58           N  
ATOM   1060  CZ  ARG A  85      40.634   6.797  52.981  1.00260.58           C  
ATOM   1061  NH1 ARG A  85      40.825   6.780  54.305  1.00260.58           N  
ATOM   1062  NH2 ARG A  85      39.763   5.950  52.422  1.00260.58           N1+
ATOM   1063  H   ARG A  85      46.970  10.094  52.943  1.00  0.00           H  
ATOM   1064  HA  ARG A  85      45.715   8.607  55.091  1.00  0.00           H  
ATOM   1065  HB3 ARG A  85      45.096   8.899  52.112  1.00  0.00           H  
ATOM   1066  HB2 ARG A  85      44.502   9.939  53.371  1.00  0.00           H  
ATOM   1067  HG3 ARG A  85      43.224   8.075  54.292  1.00  0.00           H  
ATOM   1068  HG2 ARG A  85      43.702   7.003  52.981  1.00  0.00           H  
ATOM   1069  HD3 ARG A  85      42.648   9.178  51.571  1.00  0.00           H  
ATOM   1070  HD2 ARG A  85      41.836   9.363  53.106  1.00  0.00           H  
ATOM   1071  HE  ARG A  85      41.019   7.675  51.196  1.00  0.00           H  
ATOM   1072 HH12 ARG A  85      40.287   6.175  54.906  1.00  0.00           H  
ATOM   1073 HH11 ARG A  85      41.447   7.451  54.728  1.00  0.00           H  
ATOM   1074 HH22 ARG A  85      39.176   5.332  52.965  1.00  0.00           H  
ATOM   1075 HH21 ARG A  85      39.592   6.000  51.427  1.00  0.00           H  
ATOM   1076  N   PRO A  86      46.127   6.049  54.336  1.00124.46           N  
ATOM   1077  CA  PRO A  86      46.583   4.662  54.169  1.00124.46           C  
ATOM   1078  C   PRO A  86      47.659   4.314  53.131  1.00124.46           C  
ATOM   1079  O   PRO A  86      48.760   3.988  53.555  1.00124.46           O  
ATOM   1080  CD  PRO A  86      45.030   5.947  55.291  1.00124.46           C  
ATOM   1081  CB  PRO A  86      45.260   3.893  54.029  1.00124.46           C  
ATOM   1082  CG  PRO A  86      44.249   4.716  54.838  1.00124.46           C  
ATOM   1083  HA  PRO A  86      47.022   4.389  55.132  1.00  0.00           H  
ATOM   1084  HD2 PRO A  86      44.415   6.823  55.452  1.00  0.00           H  
ATOM   1085  HD3 PRO A  86      45.483   5.728  56.257  1.00  0.00           H  
ATOM   1086  HB3 PRO A  86      45.352   2.872  54.403  1.00  0.00           H  
ATOM   1087  HB2 PRO A  86      44.946   3.837  52.986  1.00  0.00           H  
ATOM   1088  HG2 PRO A  86      43.409   5.002  54.204  1.00  0.00           H  
ATOM   1089  HG3 PRO A  86      43.855   4.173  55.699  1.00  0.00           H  
ATOM   1090  N   LEU A  87      47.390   4.368  51.820  1.00164.25           N  
ATOM   1091  CA  LEU A  87      48.345   3.758  50.871  1.00164.25           C  
ATOM   1092  C   LEU A  87      49.771   4.347  50.819  1.00164.25           C  
ATOM   1093  O   LEU A  87      50.681   3.526  50.763  1.00164.25           O  
ATOM   1094  CB  LEU A  87      47.824   3.540  49.443  1.00164.25           C  
ATOM   1095  CG  LEU A  87      46.789   2.435  49.228  1.00164.25           C  
ATOM   1096  CD1 LEU A  87      46.256   2.510  47.778  1.00164.25           C  
ATOM   1097  CD2 LEU A  87      47.339   1.035  49.582  1.00164.25           C  
ATOM   1098  H   LEU A  87      46.510   4.716  51.464  1.00  0.00           H  
ATOM   1099  HA  LEU A  87      48.471   2.749  51.253  1.00  0.00           H  
ATOM   1100  HB3 LEU A  87      48.668   3.282  48.802  1.00  0.00           H  
ATOM   1101  HB2 LEU A  87      47.420   4.458  49.055  1.00  0.00           H  
ATOM   1102  HG  LEU A  87      45.959   2.633  49.899  1.00  0.00           H  
ATOM   1103 HD11 LEU A  87      46.162   1.535  47.302  1.00  0.00           H  
ATOM   1104 HD12 LEU A  87      45.270   2.972  47.760  1.00  0.00           H  
ATOM   1105 HD13 LEU A  87      46.893   3.112  47.130  1.00  0.00           H  
ATOM   1106 HD21 LEU A  87      47.167   0.301  48.794  1.00  0.00           H  
ATOM   1107 HD22 LEU A  87      48.414   1.046  49.764  1.00  0.00           H  
ATOM   1108 HD23 LEU A  87      46.858   0.652  50.482  1.00  0.00           H  
ATOM   1109  N   THR A  88      49.990   5.678  50.846  1.00121.11           N  
ATOM   1110  CA  THR A  88      51.362   6.225  50.748  1.00121.11           C  
ATOM   1111  C   THR A  88      52.236   5.937  51.983  1.00121.11           C  
ATOM   1112  O   THR A  88      53.430   5.678  51.839  1.00121.11           O  
ATOM   1113  CB  THR A  88      51.421   7.741  50.434  1.00121.11           C  
ATOM   1114  OG1 THR A  88      52.751   8.193  50.244  1.00121.11           O  
ATOM   1115  CG2 THR A  88      50.897   8.627  51.553  1.00121.11           C  
ATOM   1116  H   THR A  88      49.225   6.334  50.926  1.00  0.00           H  
ATOM   1117  HA  THR A  88      51.836   5.719  49.913  1.00  0.00           H  
ATOM   1118  HB  THR A  88      50.863   7.926  49.521  1.00  0.00           H  
ATOM   1119  HG1 THR A  88      53.247   8.064  51.058  1.00  0.00           H  
ATOM   1120 HG21 THR A  88      50.768   9.647  51.208  1.00  0.00           H  
ATOM   1121 HG22 THR A  88      49.942   8.281  51.948  1.00  0.00           H  
ATOM   1122 HG23 THR A  88      51.638   8.642  52.347  1.00  0.00           H  
ATOM   1123  N   VAL A  89      51.607   5.949  53.165  1.00103.53           N  
ATOM   1124  CA  VAL A  89      52.242   5.558  54.412  1.00103.53           C  
ATOM   1125  C   VAL A  89      52.361   4.015  54.528  1.00103.53           C  
ATOM   1126  O   VAL A  89      53.278   3.537  55.182  1.00103.53           O  
ATOM   1127  CB  VAL A  89      51.509   6.225  55.610  1.00103.53           C  
ATOM   1128  CG1 VAL A  89      50.066   5.759  55.845  1.00103.53           C  
ATOM   1129  CG2 VAL A  89      52.319   6.169  56.906  1.00103.53           C  
ATOM   1130  H   VAL A  89      50.621   6.165  53.211  1.00  0.00           H  
ATOM   1131  HA  VAL A  89      53.263   5.949  54.405  1.00  0.00           H  
ATOM   1132  HB  VAL A  89      51.437   7.286  55.366  1.00  0.00           H  
ATOM   1133 HG11 VAL A  89      49.608   6.319  56.660  1.00  0.00           H  
ATOM   1134 HG12 VAL A  89      49.453   5.945  54.966  1.00  0.00           H  
ATOM   1135 HG13 VAL A  89      50.010   4.701  56.097  1.00  0.00           H  
ATOM   1136 HG21 VAL A  89      51.839   6.739  57.702  1.00  0.00           H  
ATOM   1137 HG22 VAL A  89      52.469   5.148  57.257  1.00  0.00           H  
ATOM   1138 HG23 VAL A  89      53.293   6.621  56.742  1.00  0.00           H  
ATOM   1139  N   LEU A  90      51.528   3.246  53.805  1.00 72.46           N  
ATOM   1140  CA  LEU A  90      51.651   1.787  53.681  1.00 72.46           C  
ATOM   1141  C   LEU A  90      52.797   1.376  52.744  1.00 72.46           C  
ATOM   1142  O   LEU A  90      53.442   0.363  53.014  1.00 72.46           O  
ATOM   1143  CB  LEU A  90      50.328   1.152  53.211  1.00 72.46           C  
ATOM   1144  CG  LEU A  90      49.414   0.622  54.333  1.00 72.46           C  
ATOM   1145  CD1 LEU A  90      49.148   1.643  55.459  1.00 72.46           C  
ATOM   1146  CD2 LEU A  90      48.114   0.044  53.736  1.00 72.46           C  
ATOM   1147  H   LEU A  90      50.780   3.677  53.279  1.00  0.00           H  
ATOM   1148  HA  LEU A  90      51.858   1.383  54.669  1.00  0.00           H  
ATOM   1149  HB3 LEU A  90      50.530   0.306  52.550  1.00  0.00           H  
ATOM   1150  HB2 LEU A  90      49.792   1.857  52.593  1.00  0.00           H  
ATOM   1151  HG  LEU A  90      49.945  -0.211  54.796  1.00  0.00           H  
ATOM   1152 HD11 LEU A  90      49.546   1.279  56.397  1.00  0.00           H  
ATOM   1153 HD12 LEU A  90      49.652   2.589  55.324  1.00  0.00           H  
ATOM   1154 HD13 LEU A  90      48.093   1.873  55.592  1.00  0.00           H  
ATOM   1155 HD21 LEU A  90      47.221   0.364  54.273  1.00  0.00           H  
ATOM   1156 HD22 LEU A  90      47.979   0.334  52.694  1.00  0.00           H  
ATOM   1157 HD23 LEU A  90      48.129  -1.045  53.762  1.00  0.00           H  
ATOM   1158  N   THR A  91      53.042   2.147  51.671  1.00141.90           N  
ATOM   1159  CA  THR A  91      54.172   1.901  50.782  1.00141.90           C  
ATOM   1160  C   THR A  91      55.503   2.465  51.323  1.00141.90           C  
ATOM   1161  O   THR A  91      56.528   1.975  50.856  1.00141.90           O  
ATOM   1162  CB  THR A  91      53.911   2.250  49.281  1.00141.90           C  
ATOM   1163  OG1 THR A  91      55.045   2.030  48.458  1.00141.90           O  
ATOM   1164  CG2 THR A  91      53.449   3.677  48.982  1.00141.90           C  
ATOM   1165  H   THR A  91      52.455   2.945  51.465  1.00  0.00           H  
ATOM   1166  HA  THR A  91      54.323   0.821  50.758  1.00  0.00           H  
ATOM   1167  HB  THR A  91      53.145   1.571  48.907  1.00  0.00           H  
ATOM   1168  HG1 THR A  91      55.309   1.110  48.540  1.00  0.00           H  
ATOM   1169 HG21 THR A  91      53.678   3.958  47.955  1.00  0.00           H  
ATOM   1170 HG22 THR A  91      52.372   3.753  49.067  1.00  0.00           H  
ATOM   1171 HG23 THR A  91      53.904   4.406  49.646  1.00  0.00           H  
ATOM   1172  N   PHE A  92      55.516   3.404  52.302  1.00106.59           N  
ATOM   1173  CA  PHE A  92      56.769   3.764  52.993  1.00106.59           C  
ATOM   1174  C   PHE A  92      57.105   2.846  54.179  1.00106.59           C  
ATOM   1175  O   PHE A  92      58.290   2.678  54.434  1.00106.59           O  
ATOM   1176  CB  PHE A  92      56.925   5.263  53.362  1.00106.59           C  
ATOM   1177  CG  PHE A  92      58.265   5.647  54.010  1.00106.59           C  
ATOM   1178  CD1 PHE A  92      59.490   5.065  53.601  1.00106.59           C  
ATOM   1179  CD2 PHE A  92      58.324   6.681  54.962  1.00106.59           C  
ATOM   1180  CE1 PHE A  92      60.681   5.398  54.233  1.00106.59           C  
ATOM   1181  CE2 PHE A  92      59.541   7.075  55.509  1.00106.59           C  
ATOM   1182  CZ  PHE A  92      60.716   6.430  55.154  1.00106.59           C  
ATOM   1183  H   PHE A  92      54.658   3.811  52.647  1.00  0.00           H  
ATOM   1184  HA  PHE A  92      57.573   3.594  52.277  1.00  0.00           H  
ATOM   1185  HB3 PHE A  92      56.098   5.570  54.004  1.00  0.00           H  
ATOM   1186  HB2 PHE A  92      56.855   5.874  52.470  1.00  0.00           H  
ATOM   1187  HD1 PHE A  92      59.521   4.309  52.832  1.00  0.00           H  
ATOM   1188  HD2 PHE A  92      57.409   7.157  55.275  1.00  0.00           H  
ATOM   1189  HE1 PHE A  92      61.594   4.890  53.961  1.00  0.00           H  
ATOM   1190  HE2 PHE A  92      59.590   7.857  56.245  1.00  0.00           H  
ATOM   1191  HZ  PHE A  92      61.652   6.724  55.605  1.00  0.00           H  
ATOM   1192  N   ARG A  93      56.146   2.227  54.888  1.00177.01           N  
ATOM   1193  CA  ARG A  93      56.497   1.336  56.015  1.00177.01           C  
ATOM   1194  C   ARG A  93      57.350   0.123  55.579  1.00177.01           C  
ATOM   1195  O   ARG A  93      58.296  -0.234  56.280  1.00177.01           O  
ATOM   1196  CB  ARG A  93      55.255   0.907  56.799  1.00177.01           C  
ATOM   1197  CG  ARG A  93      54.265   0.090  55.965  1.00177.01           C  
ATOM   1198  CD  ARG A  93      53.253  -0.687  56.784  1.00177.01           C  
ATOM   1199  NE  ARG A  93      53.900  -1.561  57.770  1.00177.01           N  
ATOM   1200  CZ  ARG A  93      54.743  -2.588  57.588  1.00177.01           C  
ATOM   1201  NH1 ARG A  93      55.068  -3.032  56.368  1.00177.01           N  
ATOM   1202  NH2 ARG A  93      55.266  -3.180  58.668  1.00177.01           N1+
ATOM   1203  H   ARG A  93      55.166   2.392  54.703  1.00  0.00           H  
ATOM   1204  HA  ARG A  93      57.111   1.910  56.709  1.00  0.00           H  
ATOM   1205  HB3 ARG A  93      54.744   1.768  57.231  1.00  0.00           H  
ATOM   1206  HB2 ARG A  93      55.594   0.324  57.649  1.00  0.00           H  
ATOM   1207  HG3 ARG A  93      54.713  -0.593  55.250  1.00  0.00           H  
ATOM   1208  HG2 ARG A  93      53.748   0.838  55.384  1.00  0.00           H  
ATOM   1209  HD3 ARG A  93      52.692  -1.349  56.123  1.00  0.00           H  
ATOM   1210  HD2 ARG A  93      52.543   0.005  57.233  1.00  0.00           H  
ATOM   1211  HE  ARG A  93      53.747  -1.263  58.735  1.00  0.00           H  
ATOM   1212 HH12 ARG A  93      55.703  -3.810  56.255  1.00  0.00           H  
ATOM   1213 HH11 ARG A  93      54.670  -2.592  55.552  1.00  0.00           H  
ATOM   1214 HH22 ARG A  93      55.901  -3.960  58.585  1.00  0.00           H  
ATOM   1215 HH21 ARG A  93      54.945  -2.892  59.587  1.00  0.00           H  
ATOM   1216  N   ILE A  94      57.065  -0.399  54.375  1.00336.55           N  
ATOM   1217  CA  ILE A  94      57.995  -1.186  53.575  1.00336.55           C  
ATOM   1218  C   ILE A  94      58.943  -0.188  52.886  1.00336.55           C  
ATOM   1219  O   ILE A  94      58.476   0.811  52.355  1.00336.55           O  
ATOM   1220  CB  ILE A  94      57.252  -2.053  52.512  1.00336.55           C  
ATOM   1221  CG1 ILE A  94      56.515  -1.270  51.393  1.00336.55           C  
ATOM   1222  CG2 ILE A  94      56.299  -3.037  53.218  1.00336.55           C  
ATOM   1223  CD1 ILE A  94      55.780  -2.146  50.371  1.00336.55           C  
ATOM   1224  H   ILE A  94      56.271  -0.033  53.869  1.00  0.00           H  
ATOM   1225  HA  ILE A  94      58.575  -1.843  54.227  1.00  0.00           H  
ATOM   1226  HB  ILE A  94      58.015  -2.661  52.023  1.00  0.00           H  
ATOM   1227 HG13 ILE A  94      57.211  -0.657  50.823  1.00  0.00           H  
ATOM   1228 HG12 ILE A  94      55.802  -0.587  51.851  1.00  0.00           H  
ATOM   1229 HG21 ILE A  94      55.929  -3.801  52.535  1.00  0.00           H  
ATOM   1230 HG22 ILE A  94      56.806  -3.558  54.030  1.00  0.00           H  
ATOM   1231 HG23 ILE A  94      55.434  -2.520  53.633  1.00  0.00           H  
ATOM   1232 HD11 ILE A  94      55.616  -1.599  49.442  1.00  0.00           H  
ATOM   1233 HD12 ILE A  94      56.349  -3.044  50.129  1.00  0.00           H  
ATOM   1234 HD13 ILE A  94      54.803  -2.453  50.746  1.00  0.00           H  
ATOM   1235  N   ASN A  95      60.254  -0.434  52.960  1.00321.91           N  
ATOM   1236  CA  ASN A  95      61.335   0.487  52.582  1.00321.91           C  
ATOM   1237  C   ASN A  95      61.837   1.339  53.767  1.00321.91           C  
ATOM   1238  O   ASN A  95      63.040   1.581  53.830  1.00321.91           O  
ATOM   1239  CB  ASN A  95      61.045   1.344  51.323  1.00321.91           C  
ATOM   1240  CG  ASN A  95      62.297   1.675  50.519  1.00321.91           C  
ATOM   1241  OD1 ASN A  95      62.973   0.788  50.007  1.00321.91           O  
ATOM   1242  ND2 ASN A  95      62.610   2.962  50.401  1.00321.91           N  
ATOM   1243  H   ASN A  95      60.555  -1.292  53.395  1.00  0.00           H  
ATOM   1244  HA  ASN A  95      62.189  -0.145  52.356  1.00  0.00           H  
ATOM   1245  HB3 ASN A  95      60.489   2.246  51.583  1.00  0.00           H  
ATOM   1246  HB2 ASN A  95      60.420   0.781  50.628  1.00  0.00           H  
ATOM   1247 HD22 ASN A  95      63.438   3.230  49.889  1.00  0.00           H  
ATOM   1248 HD21 ASN A  95      62.035   3.679  50.825  1.00  0.00           H  
ATOM   1249  N   TYR A  96      60.969   1.679  54.743  1.00177.30           N  
ATOM   1250  CA  TYR A  96      61.401   2.070  56.096  1.00177.30           C  
ATOM   1251  C   TYR A  96      61.983   0.848  56.825  1.00177.30           C  
ATOM   1252  O   TYR A  96      62.931   0.983  57.592  1.00177.30           O  
ATOM   1253  CB  TYR A  96      60.238   2.680  56.912  1.00177.30           C  
ATOM   1254  CG  TYR A  96      60.610   3.528  58.125  1.00177.30           C  
ATOM   1255  CD1 TYR A  96      61.175   2.976  59.294  1.00177.30           C  
ATOM   1256  CD2 TYR A  96      60.370   4.914  58.087  1.00177.30           C  
ATOM   1257  CE1 TYR A  96      61.533   3.808  60.372  1.00177.30           C  
ATOM   1258  CE2 TYR A  96      60.732   5.755  59.149  1.00177.30           C  
ATOM   1259  CZ  TYR A  96      61.334   5.199  60.288  1.00177.30           C  
ATOM   1260  OH  TYR A  96      61.747   6.013  61.298  1.00177.30           O  
ATOM   1261  H   TYR A  96      59.978   1.519  54.617  1.00  0.00           H  
ATOM   1262  HA  TYR A  96      62.180   2.825  55.990  1.00  0.00           H  
ATOM   1263  HB3 TYR A  96      59.518   1.920  57.212  1.00  0.00           H  
ATOM   1264  HB2 TYR A  96      59.707   3.353  56.247  1.00  0.00           H  
ATOM   1265  HD1 TYR A  96      61.348   1.913  59.373  1.00  0.00           H  
ATOM   1266  HD2 TYR A  96      59.896   5.342  57.231  1.00  0.00           H  
ATOM   1267  HE1 TYR A  96      61.983   3.380  61.256  1.00  0.00           H  
ATOM   1268  HE2 TYR A  96      60.557   6.819  59.080  1.00  0.00           H  
ATOM   1269  HH  TYR A  96      61.637   6.944  61.092  1.00  0.00           H  
ATOM   1270  N   TYR A  97      61.429  -0.339  56.536  1.00111.33           N  
ATOM   1271  CA  TYR A  97      61.965  -1.604  57.010  1.00111.33           C  
ATOM   1272  C   TYR A  97      63.348  -1.930  56.406  1.00111.33           C  
ATOM   1273  O   TYR A  97      64.218  -2.391  57.144  1.00111.33           O  
ATOM   1274  CB  TYR A  97      60.935  -2.720  56.756  1.00111.33           C  
ATOM   1275  CG  TYR A  97      61.350  -4.034  57.381  1.00111.33           C  
ATOM   1276  CD1 TYR A  97      61.102  -4.258  58.751  1.00111.33           C  
ATOM   1277  CD2 TYR A  97      62.066  -4.988  56.629  1.00111.33           C  
ATOM   1278  CE1 TYR A  97      61.599  -5.417  59.375  1.00111.33           C  
ATOM   1279  CE2 TYR A  97      62.569  -6.143  57.256  1.00111.33           C  
ATOM   1280  CZ  TYR A  97      62.345  -6.352  58.631  1.00111.33           C  
ATOM   1281  OH  TYR A  97      62.855  -7.460  59.242  1.00111.33           O  
ATOM   1282  H   TYR A  97      60.622  -0.383  55.931  1.00  0.00           H  
ATOM   1283  HA  TYR A  97      62.093  -1.516  58.091  1.00  0.00           H  
ATOM   1284  HB3 TYR A  97      60.766  -2.854  55.687  1.00  0.00           H  
ATOM   1285  HB2 TYR A  97      59.971  -2.433  57.181  1.00  0.00           H  
ATOM   1286  HD1 TYR A  97      60.561  -3.527  59.334  1.00  0.00           H  
ATOM   1287  HD2 TYR A  97      62.269  -4.816  55.581  1.00  0.00           H  
ATOM   1288  HE1 TYR A  97      61.422  -5.574  60.429  1.00  0.00           H  
ATOM   1289  HE2 TYR A  97      63.139  -6.860  56.684  1.00  0.00           H  
ATOM   1290  HH  TYR A  97      62.658  -7.498  60.181  1.00  0.00           H  
ATOM   1291  N   LEU A  98      63.525  -1.686  55.093  1.00104.75           N  
ATOM   1292  CA  LEU A  98      64.750  -2.008  54.353  1.00104.75           C  
ATOM   1293  C   LEU A  98      65.908  -1.077  54.753  1.00104.75           C  
ATOM   1294  O   LEU A  98      66.930  -1.582  55.217  1.00104.75           O  
ATOM   1295  CB  LEU A  98      64.517  -1.998  52.820  1.00104.75           C  
ATOM   1296  CG  LEU A  98      63.694  -3.172  52.222  1.00104.75           C  
ATOM   1297  CD1 LEU A  98      64.344  -4.544  52.495  1.00104.75           C  
ATOM   1298  CD2 LEU A  98      62.188  -3.166  52.558  1.00104.75           C  
ATOM   1299  H   LEU A  98      62.778  -1.272  54.558  1.00  0.00           H  
ATOM   1300  HA  LEU A  98      65.047  -3.017  54.642  1.00  0.00           H  
ATOM   1301  HB3 LEU A  98      65.495  -2.029  52.336  1.00  0.00           H  
ATOM   1302  HB2 LEU A  98      64.101  -1.043  52.511  1.00  0.00           H  
ATOM   1303  HG  LEU A  98      63.755  -3.029  51.142  1.00  0.00           H  
ATOM   1304 HD11 LEU A  98      64.297  -5.177  51.609  1.00  0.00           H  
ATOM   1305 HD12 LEU A  98      65.396  -4.449  52.763  1.00  0.00           H  
ATOM   1306 HD13 LEU A  98      63.853  -5.079  53.308  1.00  0.00           H  
ATOM   1307 HD21 LEU A  98      61.848  -4.118  52.965  1.00  0.00           H  
ATOM   1308 HD22 LEU A  98      61.926  -2.405  53.283  1.00  0.00           H  
ATOM   1309 HD23 LEU A  98      61.595  -2.973  51.663  1.00  0.00           H  
ATOM   1310  N   SER A  99      65.717   0.247  54.616  1.00119.73           N  
ATOM   1311  CA  SER A  99      66.646   1.257  55.128  1.00119.73           C  
ATOM   1312  C   SER A  99      65.818   2.482  55.536  1.00119.73           C  
ATOM   1313  O   SER A  99      65.574   3.360  54.712  1.00119.73           O  
ATOM   1314  CB  SER A  99      67.737   1.630  54.095  1.00119.73           C  
ATOM   1315  OG  SER A  99      68.491   0.519  53.654  1.00119.73           O  
ATOM   1316  H   SER A  99      64.850   0.599  54.231  1.00  0.00           H  
ATOM   1317  HA  SER A  99      67.139   0.878  56.026  1.00  0.00           H  
ATOM   1318  HB3 SER A  99      68.429   2.347  54.538  1.00  0.00           H  
ATOM   1319  HB2 SER A  99      67.314   2.124  53.232  1.00  0.00           H  
ATOM   1320  HG  SER A  99      68.938   0.133  54.410  1.00  0.00           H  
ATOM   1321  N   GLY A 100      65.376   2.504  56.798  1.00121.30           N  
ATOM   1322  CA  GLY A 100      64.627   3.617  57.374  1.00121.30           C  
ATOM   1323  C   GLY A 100      65.335   4.117  58.629  1.00121.30           C  
ATOM   1324  O   GLY A 100      66.518   3.860  58.857  1.00121.30           O  
ATOM   1325  H   GLY A 100      65.594   1.736  57.417  1.00  0.00           H  
ATOM   1326  HA3 GLY A 100      63.621   3.314  57.644  1.00  0.00           H  
ATOM   1327  HA2 GLY A 100      64.523   4.455  56.683  1.00  0.00           H  
ATOM   1328  N   GLY A 101      64.578   4.896  59.407  1.00121.72           N  
ATOM   1329  CA  GLY A 101      65.068   5.780  60.456  1.00121.72           C  
ATOM   1330  C   GLY A 101      64.620   7.185  60.044  1.00121.72           C  
ATOM   1331  O   GLY A 101      63.562   7.353  59.432  1.00121.72           O  
ATOM   1332  H   GLY A 101      63.607   5.027  59.159  1.00  0.00           H  
ATOM   1333  HA3 GLY A 101      66.152   5.736  60.573  1.00  0.00           H  
ATOM   1334  HA2 GLY A 101      64.611   5.510  61.408  1.00  0.00           H  
ATOM   1335  N   PHE A 102      65.434   8.205  60.354  1.00145.44           N  
ATOM   1336  CA  PHE A 102      65.193   9.599  59.954  1.00145.44           C  
ATOM   1337  C   PHE A 102      65.636   9.851  58.501  1.00145.44           C  
ATOM   1338  O   PHE A 102      66.278  10.861  58.211  1.00145.44           O  
ATOM   1339  CB  PHE A 102      65.862  10.557  60.958  1.00145.44           C  
ATOM   1340  CG  PHE A 102      65.437  10.309  62.392  1.00145.44           C  
ATOM   1341  CD1 PHE A 102      66.230   9.489  63.223  1.00145.44           C  
ATOM   1342  CD2 PHE A 102      64.165  10.721  62.841  1.00145.44           C  
ATOM   1343  CE1 PHE A 102      65.778   9.142  64.487  1.00145.44           C  
ATOM   1344  CE2 PHE A 102      63.731  10.361  64.110  1.00145.44           C  
ATOM   1345  CZ  PHE A 102      64.537   9.580  64.930  1.00145.44           C  
ATOM   1346  H   PHE A 102      66.292   8.030  60.856  1.00  0.00           H  
ATOM   1347  HA  PHE A 102      64.120   9.797  59.989  1.00  0.00           H  
ATOM   1348  HB3 PHE A 102      65.611  11.587  60.704  1.00  0.00           H  
ATOM   1349  HB2 PHE A 102      66.949  10.482  60.891  1.00  0.00           H  
ATOM   1350  HD1 PHE A 102      67.185   9.122  62.877  1.00  0.00           H  
ATOM   1351  HD2 PHE A 102      63.522  11.304  62.197  1.00  0.00           H  
ATOM   1352  HE1 PHE A 102      66.389   8.522  65.126  1.00  0.00           H  
ATOM   1353  HE2 PHE A 102      62.760  10.682  64.457  1.00  0.00           H  
ATOM   1354  HZ  PHE A 102      64.191   9.303  65.915  1.00  0.00           H  
ATOM   1355  N   HIS A 103      65.269   8.911  57.618  1.00117.78           N  
ATOM   1356  CA  HIS A 103      65.478   8.960  56.185  1.00117.78           C  
ATOM   1357  C   HIS A 103      64.464   9.931  55.586  1.00117.78           C  
ATOM   1358  O   HIS A 103      63.269   9.642  55.683  1.00117.78           O  
ATOM   1359  ND1 HIS A 103      67.034   6.315  56.909  1.00117.78           N  
ATOM   1360  CG  HIS A 103      66.455   6.657  55.703  1.00117.78           C  
ATOM   1361  CB  HIS A 103      65.256   7.556  55.590  1.00117.78           C  
ATOM   1362  NE2 HIS A 103      68.254   5.321  55.338  1.00117.78           N  
ATOM   1363  CD2 HIS A 103      67.233   6.058  54.740  1.00117.78           C  
ATOM   1364  CE1 HIS A 103      68.078   5.528  56.636  1.00117.78           C  
ATOM   1365  H   HIS A 103      64.721   8.129  57.950  1.00  0.00           H  
ATOM   1366  HA  HIS A 103      66.506   9.255  55.998  1.00  0.00           H  
ATOM   1367  HD1 HIS A 103      66.747   6.622  57.826  1.00  0.00           H  
ATOM   1368  HB3 HIS A 103      65.023   7.636  54.527  1.00  0.00           H  
ATOM   1369  HB2 HIS A 103      64.399   7.061  56.050  1.00  0.00           H  
ATOM   1370  HD2 HIS A 103      67.141   6.107  53.669  1.00  0.00           H  
ATOM   1371  HE1 HIS A 103      68.722   5.112  57.397  1.00  0.00           H  
ATOM   1372  N   PRO A 104      64.938  11.025  54.949  1.00271.71           N  
ATOM   1373  CA  PRO A 104      64.066  11.868  54.133  1.00271.71           C  
ATOM   1374  C   PRO A 104      63.763  11.150  52.804  1.00271.71           C  
ATOM   1375  O   PRO A 104      63.614   9.929  52.766  1.00271.71           O  
ATOM   1376  CD  PRO A 104      66.340  11.441  54.810  1.00271.71           C  
ATOM   1377  CB  PRO A 104      64.910  13.152  53.991  1.00271.71           C  
ATOM   1378  CG  PRO A 104      66.331  12.639  53.868  1.00271.71           C  
ATOM   1379  HA  PRO A 104      63.125  12.094  54.637  1.00  0.00           H  
ATOM   1380  HD2 PRO A 104      66.966  10.655  54.390  1.00  0.00           H  
ATOM   1381  HD3 PRO A 104      66.737  11.726  55.784  1.00  0.00           H  
ATOM   1382  HB3 PRO A 104      64.813  13.744  54.903  1.00  0.00           H  
ATOM   1383  HB2 PRO A 104      64.635  13.808  53.167  1.00  0.00           H  
ATOM   1384  HG2 PRO A 104      66.513  12.306  52.845  1.00  0.00           H  
ATOM   1385  HG3 PRO A 104      67.081  13.389  54.108  1.00  0.00           H  
ATOM   1386  N   VAL A 105      63.712  11.926  51.724  1.00171.71           N  
ATOM   1387  CA  VAL A 105      63.451  11.504  50.360  1.00171.71           C  
ATOM   1388  C   VAL A 105      64.202  10.264  49.831  1.00171.71           C  
ATOM   1389  O   VAL A 105      63.605   9.536  49.038  1.00171.71           O  
ATOM   1390  CB  VAL A 105      63.481  12.726  49.385  1.00171.71           C  
ATOM   1391  CG1 VAL A 105      64.226  13.949  49.952  1.00171.71           C  
ATOM   1392  CG2 VAL A 105      63.870  12.446  47.922  1.00171.71           C  
ATOM   1393  H   VAL A 105      63.835  12.921  51.847  1.00  0.00           H  
ATOM   1394  HA  VAL A 105      62.444  11.135  50.437  1.00  0.00           H  
ATOM   1395  HB  VAL A 105      62.467  13.098  49.315  1.00  0.00           H  
ATOM   1396 HG11 VAL A 105      64.359  14.731  49.205  1.00  0.00           H  
ATOM   1397 HG12 VAL A 105      63.668  14.404  50.771  1.00  0.00           H  
ATOM   1398 HG13 VAL A 105      65.206  13.682  50.343  1.00  0.00           H  
ATOM   1399 HG21 VAL A 105      64.356  13.311  47.489  1.00  0.00           H  
ATOM   1400 HG22 VAL A 105      64.594  11.659  47.811  1.00  0.00           H  
ATOM   1401 HG23 VAL A 105      63.024  12.187  47.291  1.00  0.00           H  
ATOM   1402  N   GLY A 106      65.435  10.015  50.311  1.00 85.65           N  
ATOM   1403  CA  GLY A 106      66.240   8.806  50.080  1.00 85.65           C  
ATOM   1404  C   GLY A 106      65.401   7.522  50.066  1.00 85.65           C  
ATOM   1405  O   GLY A 106      65.399   6.802  49.067  1.00 85.65           O  
ATOM   1406  H   GLY A 106      65.829  10.685  50.956  1.00  0.00           H  
ATOM   1407  HA3 GLY A 106      66.972   8.729  50.884  1.00  0.00           H  
ATOM   1408  HA2 GLY A 106      66.812   8.889  49.158  1.00  0.00           H  
ATOM   1409  N   PHE A 107      64.661   7.282  51.162  1.00112.41           N  
ATOM   1410  CA  PHE A 107      63.806   6.113  51.335  1.00112.41           C  
ATOM   1411  C   PHE A 107      62.332   6.467  51.607  1.00112.41           C  
ATOM   1412  O   PHE A 107      61.495   5.620  51.300  1.00112.41           O  
ATOM   1413  CB  PHE A 107      64.441   5.128  52.351  1.00112.41           C  
ATOM   1414  CG  PHE A 107      65.555   4.252  51.770  1.00112.41           C  
ATOM   1415  CD1 PHE A 107      66.777   4.804  51.330  1.00112.41           C  
ATOM   1416  CD2 PHE A 107      65.350   2.870  51.577  1.00112.41           C  
ATOM   1417  CE1 PHE A 107      67.712   4.014  50.675  1.00112.41           C  
ATOM   1418  CE2 PHE A 107      66.274   2.098  50.890  1.00112.41           C  
ATOM   1419  CZ  PHE A 107      67.453   2.671  50.438  1.00112.41           C  
ATOM   1420  H   PHE A 107      64.686   7.939  51.929  1.00  0.00           H  
ATOM   1421  HA  PHE A 107      63.750   5.573  50.389  1.00  0.00           H  
ATOM   1422  HB3 PHE A 107      63.678   4.473  52.775  1.00  0.00           H  
ATOM   1423  HB2 PHE A 107      64.845   5.684  53.194  1.00  0.00           H  
ATOM   1424  HD1 PHE A 107      66.997   5.849  51.478  1.00  0.00           H  
ATOM   1425  HD2 PHE A 107      64.469   2.396  51.969  1.00  0.00           H  
ATOM   1426  HE1 PHE A 107      68.640   4.450  50.335  1.00  0.00           H  
ATOM   1427  HE2 PHE A 107      66.089   1.045  50.736  1.00  0.00           H  
ATOM   1428  HZ  PHE A 107      68.181   2.065  49.919  1.00  0.00           H  
ATOM   1429  N   HIS A 108      62.001   7.681  52.105  1.00142.76           N  
ATOM   1430  CA  HIS A 108      60.609   8.160  52.222  1.00142.76           C  
ATOM   1431  C   HIS A 108      59.925   8.284  50.864  1.00142.76           C  
ATOM   1432  O   HIS A 108      58.841   7.739  50.658  1.00142.76           O  
ATOM   1433  ND1 HIS A 108      58.592  10.911  52.085  1.00142.76           N  
ATOM   1434  CG  HIS A 108      59.042   9.995  53.017  1.00142.76           C  
ATOM   1435  CB  HIS A 108      60.464   9.472  53.038  1.00142.76           C  
ATOM   1436  NE2 HIS A 108      56.788  10.141  53.099  1.00142.76           N  
ATOM   1437  CD2 HIS A 108      57.923   9.656  53.735  1.00142.76           C  
ATOM   1438  CE1 HIS A 108      57.262  10.927  52.148  1.00142.76           C  
ATOM   1439  H   HIS A 108      62.722   8.351  52.347  1.00  0.00           H  
ATOM   1440  HA  HIS A 108      60.028   7.415  52.744  1.00  0.00           H  
ATOM   1441  HB3 HIS A 108      61.102  10.252  52.628  1.00  0.00           H  
ATOM   1442  HB2 HIS A 108      60.776   9.305  54.067  1.00  0.00           H  
ATOM   1443  HD2 HIS A 108      57.825   9.052  54.610  1.00  0.00           H  
ATOM   1444  HE1 HIS A 108      56.634  11.500  51.482  1.00  0.00           H  
ATOM   1445  HD1 HIS A 108      59.163  11.412  51.422  1.00  0.00           H  
ATOM   1446  N   VAL A 109      60.583   9.042  49.988  1.00152.00           N  
ATOM   1447  CA  VAL A 109      60.060   9.457  48.699  1.00152.00           C  
ATOM   1448  C   VAL A 109      60.373   8.406  47.618  1.00152.00           C  
ATOM   1449  O   VAL A 109      60.131   8.658  46.448  1.00152.00           O  
ATOM   1450  CB  VAL A 109      60.591  10.886  48.398  1.00152.00           C  
ATOM   1451  CG1 VAL A 109      60.247  11.586  47.078  1.00152.00           C  
ATOM   1452  CG2 VAL A 109      60.114  11.820  49.519  1.00152.00           C  
ATOM   1453  H   VAL A 109      61.484   9.422  50.239  1.00  0.00           H  
ATOM   1454  HA  VAL A 109      58.974   9.509  48.760  1.00  0.00           H  
ATOM   1455  HB  VAL A 109      61.667  10.828  48.396  1.00  0.00           H  
ATOM   1456 HG11 VAL A 109      60.832  12.493  46.963  1.00  0.00           H  
ATOM   1457 HG12 VAL A 109      60.446  11.002  46.185  1.00  0.00           H  
ATOM   1458 HG13 VAL A 109      59.213  11.913  47.094  1.00  0.00           H  
ATOM   1459 HG21 VAL A 109      60.390  12.848  49.310  1.00  0.00           H  
ATOM   1460 HG22 VAL A 109      59.035  11.752  49.611  1.00  0.00           H  
ATOM   1461 HG23 VAL A 109      60.498  11.590  50.505  1.00  0.00           H  
ATOM   1462  N   VAL A 110      60.785   7.188  48.026  1.00129.45           N  
ATOM   1463  CA  VAL A 110      60.798   5.976  47.199  1.00129.45           C  
ATOM   1464  C   VAL A 110      59.433   5.703  46.534  1.00129.45           C  
ATOM   1465  O   VAL A 110      59.394   5.245  45.396  1.00129.45           O  
ATOM   1466  CB  VAL A 110      61.159   4.718  48.046  1.00129.45           C  
ATOM   1467  CG1 VAL A 110      60.009   4.206  48.952  1.00129.45           C  
ATOM   1468  CG2 VAL A 110      61.673   3.568  47.162  1.00129.45           C  
ATOM   1469  H   VAL A 110      60.965   7.044  49.010  1.00  0.00           H  
ATOM   1470  HA  VAL A 110      61.545   6.118  46.417  1.00  0.00           H  
ATOM   1471  HB  VAL A 110      61.984   5.010  48.695  1.00  0.00           H  
ATOM   1472 HG11 VAL A 110      60.315   3.433  49.640  1.00  0.00           H  
ATOM   1473 HG12 VAL A 110      59.589   5.012  49.554  1.00  0.00           H  
ATOM   1474 HG13 VAL A 110      59.206   3.748  48.375  1.00  0.00           H  
ATOM   1475 HG21 VAL A 110      62.031   2.731  47.759  1.00  0.00           H  
ATOM   1476 HG22 VAL A 110      60.891   3.181  46.513  1.00  0.00           H  
ATOM   1477 HG23 VAL A 110      62.501   3.894  46.532  1.00  0.00           H  
ATOM   1478  N   ASN A 111      58.348   6.016  47.266  1.00 91.14           N  
ATOM   1479  CA  ASN A 111      56.965   5.854  46.837  1.00 91.14           C  
ATOM   1480  C   ASN A 111      56.719   6.769  45.649  1.00 91.14           C  
ATOM   1481  O   ASN A 111      56.447   6.296  44.556  1.00 91.14           O  
ATOM   1482  CB  ASN A 111      55.946   6.203  47.944  1.00 91.14           C  
ATOM   1483  CG  ASN A 111      56.294   5.744  49.351  1.00 91.14           C  
ATOM   1484  OD1 ASN A 111      56.028   6.464  50.307  1.00 91.14           O  
ATOM   1485  ND2 ASN A 111      56.866   4.553  49.484  1.00 91.14           N  
ATOM   1486  H   ASN A 111      58.481   6.392  48.194  1.00  0.00           H  
ATOM   1487  HA  ASN A 111      56.778   4.839  46.482  1.00  0.00           H  
ATOM   1488  HB3 ASN A 111      54.984   5.790  47.662  1.00  0.00           H  
ATOM   1489  HB2 ASN A 111      55.806   7.278  48.030  1.00  0.00           H  
ATOM   1490 HD22 ASN A 111      57.092   4.197  50.401  1.00  0.00           H  
ATOM   1491 HD21 ASN A 111      57.034   3.969  48.678  1.00  0.00           H  
ATOM   1492  N   ILE A 112      56.963   8.058  45.897  1.00 95.49           N  
ATOM   1493  CA  ILE A 112      56.993   9.149  44.949  1.00 95.49           C  
ATOM   1494  C   ILE A 112      57.923   8.873  43.724  1.00 95.49           C  
ATOM   1495  O   ILE A 112      57.558   9.293  42.630  1.00 95.49           O  
ATOM   1496  CB  ILE A 112      57.394  10.441  45.725  1.00 95.49           C  
ATOM   1497  CG1 ILE A 112      56.335  11.005  46.705  1.00 95.49           C  
ATOM   1498  CG2 ILE A 112      57.839  11.563  44.808  1.00 95.49           C  
ATOM   1499  CD1 ILE A 112      56.396  10.431  48.133  1.00 95.49           C  
ATOM   1500  H   ILE A 112      57.224   8.316  46.837  1.00  0.00           H  
ATOM   1501  HA  ILE A 112      55.980   9.278  44.565  1.00  0.00           H  
ATOM   1502  HB  ILE A 112      58.240  10.167  46.338  1.00  0.00           H  
ATOM   1503 HG13 ILE A 112      55.338  10.943  46.273  1.00  0.00           H  
ATOM   1504 HG12 ILE A 112      56.492  12.078  46.827  1.00  0.00           H  
ATOM   1505 HG21 ILE A 112      58.065  12.485  45.336  1.00  0.00           H  
ATOM   1506 HG22 ILE A 112      58.747  11.268  44.298  1.00  0.00           H  
ATOM   1507 HG23 ILE A 112      57.064  11.767  44.081  1.00  0.00           H  
ATOM   1508 HD11 ILE A 112      55.428  10.493  48.629  1.00  0.00           H  
ATOM   1509 HD12 ILE A 112      56.712   9.392  48.159  1.00  0.00           H  
ATOM   1510 HD13 ILE A 112      57.092  11.003  48.744  1.00  0.00           H  
ATOM   1511  N   LEU A 113      59.049   8.140  43.894  1.00109.60           N  
ATOM   1512  CA  LEU A 113      59.958   7.680  42.822  1.00109.60           C  
ATOM   1513  C   LEU A 113      59.255   6.750  41.857  1.00109.60           C  
ATOM   1514  O   LEU A 113      59.180   7.051  40.667  1.00109.60           O  
ATOM   1515  CB  LEU A 113      61.232   6.977  43.360  1.00109.60           C  
ATOM   1516  CG  LEU A 113      62.487   7.109  42.451  1.00109.60           C  
ATOM   1517  CD1 LEU A 113      63.760   6.664  43.201  1.00109.60           C  
ATOM   1518  CD2 LEU A 113      62.359   6.380  41.097  1.00109.60           C  
ATOM   1519  H   LEU A 113      59.313   7.872  44.833  1.00  0.00           H  
ATOM   1520  HA  LEU A 113      60.279   8.541  42.252  1.00  0.00           H  
ATOM   1521  HB3 LEU A 113      61.067   5.923  43.574  1.00  0.00           H  
ATOM   1522  HB2 LEU A 113      61.445   7.397  44.331  1.00  0.00           H  
ATOM   1523  HG  LEU A 113      62.623   8.165  42.220  1.00  0.00           H  
ATOM   1524 HD11 LEU A 113      64.462   7.495  43.285  1.00  0.00           H  
ATOM   1525 HD12 LEU A 113      63.542   6.327  44.215  1.00  0.00           H  
ATOM   1526 HD13 LEU A 113      64.285   5.847  42.706  1.00  0.00           H  
ATOM   1527 HD21 LEU A 113      63.318   6.017  40.725  1.00  0.00           H  
ATOM   1528 HD22 LEU A 113      61.695   5.517  41.160  1.00  0.00           H  
ATOM   1529 HD23 LEU A 113      61.965   7.053  40.334  1.00  0.00           H  
ATOM   1530  N   LEU A 114      58.767   5.634  42.416  1.00 98.76           N  
ATOM   1531  CA  LEU A 114      58.045   4.604  41.696  1.00 98.76           C  
ATOM   1532  C   LEU A 114      56.796   5.192  41.048  1.00 98.76           C  
ATOM   1533  O   LEU A 114      56.574   4.918  39.877  1.00 98.76           O  
ATOM   1534  CB  LEU A 114      57.688   3.431  42.638  1.00 98.76           C  
ATOM   1535  CG  LEU A 114      58.768   2.336  42.784  1.00 98.76           C  
ATOM   1536  CD1 LEU A 114      59.153   1.699  41.435  1.00 98.76           C  
ATOM   1537  CD2 LEU A 114      60.009   2.770  43.577  1.00 98.76           C  
ATOM   1538  H   LEU A 114      58.887   5.484  43.410  1.00  0.00           H  
ATOM   1539  HA  LEU A 114      58.692   4.256  40.890  1.00  0.00           H  
ATOM   1540  HB3 LEU A 114      56.793   2.933  42.259  1.00  0.00           H  
ATOM   1541  HB2 LEU A 114      57.404   3.808  43.622  1.00  0.00           H  
ATOM   1542  HG  LEU A 114      58.304   1.540  43.369  1.00  0.00           H  
ATOM   1543 HD11 LEU A 114      59.187   0.612  41.516  1.00  0.00           H  
ATOM   1544 HD12 LEU A 114      58.436   1.936  40.649  1.00  0.00           H  
ATOM   1545 HD13 LEU A 114      60.134   2.033  41.094  1.00  0.00           H  
ATOM   1546 HD21 LEU A 114      60.857   2.111  43.386  1.00  0.00           H  
ATOM   1547 HD22 LEU A 114      60.333   3.778  43.334  1.00  0.00           H  
ATOM   1548 HD23 LEU A 114      59.801   2.722  44.644  1.00  0.00           H  
ATOM   1549  N   HIS A 115      56.075   6.047  41.789  1.00114.10           N  
ATOM   1550  CA  HIS A 115      54.886   6.739  41.326  1.00114.10           C  
ATOM   1551  C   HIS A 115      55.159   7.739  40.191  1.00114.10           C  
ATOM   1552  O   HIS A 115      54.317   7.830  39.312  1.00114.10           O  
ATOM   1553  ND1 HIS A 115      54.033   5.169  43.920  1.00114.10           N  
ATOM   1554  CG  HIS A 115      53.366   6.216  43.312  1.00114.10           C  
ATOM   1555  CB  HIS A 115      54.066   7.292  42.503  1.00114.10           C  
ATOM   1556  NE2 HIS A 115      51.908   4.898  44.460  1.00114.10           N  
ATOM   1557  CD2 HIS A 115      52.042   6.004  43.625  1.00114.10           C  
ATOM   1558  CE1 HIS A 115      53.142   4.435  44.582  1.00114.10           C  
ATOM   1559  H   HIS A 115      56.361   6.241  42.741  1.00  0.00           H  
ATOM   1560  HA  HIS A 115      54.262   5.964  40.896  1.00  0.00           H  
ATOM   1561  HD1 HIS A 115      55.036   5.033  43.922  1.00  0.00           H  
ATOM   1562  HB3 HIS A 115      53.303   7.972  42.135  1.00  0.00           H  
ATOM   1563  HB2 HIS A 115      54.696   7.883  43.167  1.00  0.00           H  
ATOM   1564  HD2 HIS A 115      51.173   6.566  43.343  1.00  0.00           H  
ATOM   1565  HE1 HIS A 115      53.401   3.568  45.174  1.00  0.00           H  
ATOM   1566  N   SER A 116      56.348   8.365  40.122  1.00104.39           N  
ATOM   1567  CA  SER A 116      56.783   9.102  38.929  1.00104.39           C  
ATOM   1568  C   SER A 116      57.019   8.160  37.749  1.00104.39           C  
ATOM   1569  O   SER A 116      56.468   8.402  36.683  1.00104.39           O  
ATOM   1570  CB  SER A 116      58.072   9.881  39.190  1.00104.39           C  
ATOM   1571  OG  SER A 116      58.372  10.758  38.117  1.00104.39           O  
ATOM   1572  H   SER A 116      57.024   8.262  40.867  1.00  0.00           H  
ATOM   1573  HA  SER A 116      56.004   9.822  38.677  1.00  0.00           H  
ATOM   1574  HB3 SER A 116      58.918   9.207  39.318  1.00  0.00           H  
ATOM   1575  HB2 SER A 116      57.989  10.429  40.116  1.00  0.00           H  
ATOM   1576  HG  SER A 116      57.660  11.399  38.031  1.00  0.00           H  
ATOM   1577  N   GLY A 117      57.820   7.108  37.988  1.00 43.44           N  
ATOM   1578  CA  GLY A 117      58.242   6.108  37.013  1.00 43.44           C  
ATOM   1579  C   GLY A 117      57.049   5.424  36.340  1.00 43.44           C  
ATOM   1580  O   GLY A 117      57.027   5.330  35.116  1.00 43.44           O  
ATOM   1581  H   GLY A 117      58.207   7.007  38.918  1.00  0.00           H  
ATOM   1582  HA3 GLY A 117      58.838   5.353  37.526  1.00  0.00           H  
ATOM   1583  HA2 GLY A 117      58.888   6.572  36.268  1.00  0.00           H  
ATOM   1584  N   ILE A 118      56.045   4.996  37.123  1.00176.79           N  
ATOM   1585  CA  ILE A 118      54.806   4.427  36.606  1.00176.79           C  
ATOM   1586  C   ILE A 118      53.817   5.494  36.083  1.00176.79           C  
ATOM   1587  O   ILE A 118      53.028   5.156  35.211  1.00176.79           O  
ATOM   1588  CB  ILE A 118      54.147   3.375  37.555  1.00176.79           C  
ATOM   1589  CG1 ILE A 118      52.853   2.689  37.039  1.00176.79           C  
ATOM   1590  CG2 ILE A 118      53.942   3.880  38.982  1.00176.79           C  
ATOM   1591  CD1 ILE A 118      53.032   1.902  35.737  1.00176.79           C  
ATOM   1592  H   ILE A 118      56.122   5.079  38.130  1.00  0.00           H  
ATOM   1593  HA  ILE A 118      55.102   3.824  35.758  1.00  0.00           H  
ATOM   1594  HB  ILE A 118      54.875   2.565  37.635  1.00  0.00           H  
ATOM   1595 HG13 ILE A 118      52.033   3.392  36.914  1.00  0.00           H  
ATOM   1596 HG12 ILE A 118      52.506   1.982  37.794  1.00  0.00           H  
ATOM   1597 HG21 ILE A 118      52.938   3.684  39.348  1.00  0.00           H  
ATOM   1598 HG22 ILE A 118      54.618   3.380  39.674  1.00  0.00           H  
ATOM   1599 HG23 ILE A 118      54.128   4.947  39.026  1.00  0.00           H  
ATOM   1600 HD11 ILE A 118      52.164   1.273  35.545  1.00  0.00           H  
ATOM   1601 HD12 ILE A 118      53.156   2.557  34.875  1.00  0.00           H  
ATOM   1602 HD13 ILE A 118      53.904   1.250  35.787  1.00  0.00           H  
ATOM   1603  N   SER A 119      53.864   6.757  36.553  1.00 70.69           N  
ATOM   1604  CA  SER A 119      53.021   7.830  35.999  1.00 70.69           C  
ATOM   1605  C   SER A 119      53.500   8.315  34.629  1.00 70.69           C  
ATOM   1606  O   SER A 119      52.639   8.568  33.795  1.00 70.69           O  
ATOM   1607  CB  SER A 119      52.785   8.975  36.999  1.00 70.69           C  
ATOM   1608  OG  SER A 119      53.883   9.844  37.135  1.00 70.69           O  
ATOM   1609  H   SER A 119      54.517   7.015  37.281  1.00  0.00           H  
ATOM   1610  HA  SER A 119      52.035   7.398  35.818  1.00  0.00           H  
ATOM   1611  HB3 SER A 119      52.503   8.588  37.968  1.00  0.00           H  
ATOM   1612  HB2 SER A 119      51.934   9.567  36.681  1.00  0.00           H  
ATOM   1613  HG  SER A 119      54.614   9.350  37.513  1.00  0.00           H  
ATOM   1614  N   VAL A 120      54.828   8.352  34.404  1.00132.39           N  
ATOM   1615  CA  VAL A 120      55.433   8.580  33.093  1.00132.39           C  
ATOM   1616  C   VAL A 120      55.367   7.334  32.190  1.00132.39           C  
ATOM   1617  O   VAL A 120      55.428   7.521  30.980  1.00132.39           O  
ATOM   1618  CB  VAL A 120      56.916   9.061  33.133  1.00132.39           C  
ATOM   1619  CG1 VAL A 120      57.094  10.288  34.030  1.00132.39           C  
ATOM   1620  CG2 VAL A 120      57.990   8.010  33.466  1.00132.39           C  
ATOM   1621  H   VAL A 120      55.470   8.169  35.166  1.00  0.00           H  
ATOM   1622  HA  VAL A 120      54.870   9.375  32.604  1.00  0.00           H  
ATOM   1623  HB  VAL A 120      57.134   9.411  32.122  1.00  0.00           H  
ATOM   1624 HG11 VAL A 120      57.950  10.885  33.713  1.00  0.00           H  
ATOM   1625 HG12 VAL A 120      56.199  10.906  34.011  1.00  0.00           H  
ATOM   1626 HG13 VAL A 120      57.273  10.021  35.067  1.00  0.00           H  
ATOM   1627 HG21 VAL A 120      58.985   8.455  33.433  1.00  0.00           H  
ATOM   1628 HG22 VAL A 120      57.847   7.628  34.472  1.00  0.00           H  
ATOM   1629 HG23 VAL A 120      57.999   7.168  32.775  1.00  0.00           H  
ATOM   1630  N   LEU A 121      55.240   6.121  32.764  1.00144.99           N  
ATOM   1631  CA  LEU A 121      55.106   4.868  32.014  1.00144.99           C  
ATOM   1632  C   LEU A 121      53.661   4.604  31.593  1.00144.99           C  
ATOM   1633  O   LEU A 121      53.472   4.163  30.472  1.00144.99           O  
ATOM   1634  CB  LEU A 121      55.656   3.671  32.821  1.00144.99           C  
ATOM   1635  CG  LEU A 121      55.481   2.258  32.207  1.00144.99           C  
ATOM   1636  CD1 LEU A 121      56.220   2.118  30.859  1.00144.99           C  
ATOM   1637  CD2 LEU A 121      55.870   1.166  33.225  1.00144.99           C  
ATOM   1638  H   LEU A 121      55.233   6.044  33.771  1.00  0.00           H  
ATOM   1639  HA  LEU A 121      55.708   4.952  31.108  1.00  0.00           H  
ATOM   1640  HB3 LEU A 121      55.126   3.663  33.761  1.00  0.00           H  
ATOM   1641  HB2 LEU A 121      56.710   3.837  33.045  1.00  0.00           H  
ATOM   1642  HG  LEU A 121      54.424   2.087  32.005  1.00  0.00           H  
ATOM   1643 HD11 LEU A 121      56.885   1.256  30.823  1.00  0.00           H  
ATOM   1644 HD12 LEU A 121      55.507   2.007  30.041  1.00  0.00           H  
ATOM   1645 HD13 LEU A 121      56.830   2.992  30.631  1.00  0.00           H  
ATOM   1646 HD21 LEU A 121      56.515   0.397  32.799  1.00  0.00           H  
ATOM   1647 HD22 LEU A 121      56.395   1.580  34.087  1.00  0.00           H  
ATOM   1648 HD23 LEU A 121      54.982   0.659  33.602  1.00  0.00           H  
ATOM   1649  N   MET A 122      52.680   4.822  32.480  1.00133.38           N  
ATOM   1650  CA  MET A 122      51.266   4.550  32.220  1.00133.38           C  
ATOM   1651  C   MET A 122      50.644   5.569  31.256  1.00133.38           C  
ATOM   1652  O   MET A 122      49.764   5.220  30.473  1.00133.38           O  
ATOM   1653  CB  MET A 122      50.514   4.511  33.558  1.00133.38           C  
ATOM   1654  CG  MET A 122      49.024   4.168  33.458  1.00133.38           C  
ATOM   1655  SD  MET A 122      48.571   2.468  32.998  1.00133.38           S  
ATOM   1656  CE  MET A 122      49.440   1.490  34.253  1.00133.38           C  
ATOM   1657  H   MET A 122      52.908   5.145  33.413  1.00  0.00           H  
ATOM   1658  HA  MET A 122      51.200   3.560  31.769  1.00  0.00           H  
ATOM   1659  HB3 MET A 122      50.610   5.477  34.055  1.00  0.00           H  
ATOM   1660  HB2 MET A 122      50.998   3.792  34.219  1.00  0.00           H  
ATOM   1661  HG3 MET A 122      48.526   4.827  32.754  1.00  0.00           H  
ATOM   1662  HG2 MET A 122      48.589   4.417  34.414  1.00  0.00           H  
ATOM   1663  HE1 MET A 122      48.837   0.629  34.542  1.00  0.00           H  
ATOM   1664  HE2 MET A 122      50.386   1.130  33.850  1.00  0.00           H  
ATOM   1665  HE3 MET A 122      49.651   2.079  35.143  1.00  0.00           H  
ATOM   1666  N   VAL A 123      51.127   6.814  31.323  1.00126.04           N  
ATOM   1667  CA  VAL A 123      50.729   7.885  30.416  1.00126.04           C  
ATOM   1668  C   VAL A 123      51.309   7.708  29.020  1.00126.04           C  
ATOM   1669  O   VAL A 123      50.605   7.901  28.034  1.00126.04           O  
ATOM   1670  CB  VAL A 123      51.078   9.248  31.033  1.00126.04           C  
ATOM   1671  CG1 VAL A 123      52.589   9.483  31.040  1.00126.04           C  
ATOM   1672  CG2 VAL A 123      50.302  10.399  30.393  1.00126.04           C  
ATOM   1673  H   VAL A 123      51.839   7.043  32.002  1.00  0.00           H  
ATOM   1674  HA  VAL A 123      49.671   7.839  30.244  1.00  0.00           H  
ATOM   1675  HB  VAL A 123      50.757   9.207  32.073  1.00  0.00           H  
ATOM   1676 HG11 VAL A 123      52.860  10.231  31.779  1.00  0.00           H  
ATOM   1677 HG12 VAL A 123      53.106   8.574  31.322  1.00  0.00           H  
ATOM   1678 HG13 VAL A 123      52.976   9.762  30.061  1.00  0.00           H  
ATOM   1679 HG21 VAL A 123      50.065  11.152  31.143  1.00  0.00           H  
ATOM   1680 HG22 VAL A 123      50.873  10.869  29.596  1.00  0.00           H  
ATOM   1681 HG23 VAL A 123      49.349  10.076  29.980  1.00  0.00           H  
ATOM   1682  N   ASP A 124      52.537   7.194  29.006  1.00116.95           N  
ATOM   1683  CA  ASP A 124      53.211   6.629  27.870  1.00116.95           C  
ATOM   1684  C   ASP A 124      52.458   5.396  27.317  1.00116.95           C  
ATOM   1685  O   ASP A 124      52.224   5.379  26.116  1.00116.95           O  
ATOM   1686  CB  ASP A 124      54.676   6.424  28.285  1.00116.95           C  
ATOM   1687  CG  ASP A 124      55.563   5.602  27.386  1.00116.95           C  
ATOM   1688  OD1 ASP A 124      55.570   4.367  27.579  1.00116.95           O  
ATOM   1689  OD2 ASP A 124      56.265   6.233  26.570  1.00116.95           O1-
ATOM   1690  H   ASP A 124      53.012   7.067  29.887  1.00  0.00           H  
ATOM   1691  HA  ASP A 124      53.199   7.396  27.095  1.00  0.00           H  
ATOM   1692  HB3 ASP A 124      54.732   5.954  29.259  1.00  0.00           H  
ATOM   1693  HB2 ASP A 124      55.156   7.395  28.421  1.00  0.00           H  
ATOM   1694  N   VAL A 125      52.038   4.442  28.179  1.00119.07           N  
ATOM   1695  CA  VAL A 125      51.443   3.155  27.787  1.00119.07           C  
ATOM   1696  C   VAL A 125      50.037   3.243  27.180  1.00119.07           C  
ATOM   1697  O   VAL A 125      49.732   2.396  26.343  1.00119.07           O  
ATOM   1698  CB  VAL A 125      51.451   2.045  28.896  1.00119.07           C  
ATOM   1699  CG1 VAL A 125      50.183   1.898  29.765  1.00119.07           C  
ATOM   1700  CG2 VAL A 125      51.754   0.666  28.284  1.00119.07           C  
ATOM   1701  H   VAL A 125      52.293   4.525  29.155  1.00  0.00           H  
ATOM   1702  HA  VAL A 125      52.086   2.788  26.989  1.00  0.00           H  
ATOM   1703  HB  VAL A 125      52.270   2.259  29.576  1.00  0.00           H  
ATOM   1704 HG11 VAL A 125      50.389   1.284  30.643  1.00  0.00           H  
ATOM   1705 HG12 VAL A 125      49.800   2.847  30.117  1.00  0.00           H  
ATOM   1706 HG13 VAL A 125      49.381   1.405  29.220  1.00  0.00           H  
ATOM   1707 HG21 VAL A 125      51.802  -0.104  29.054  1.00  0.00           H  
ATOM   1708 HG22 VAL A 125      50.994   0.364  27.563  1.00  0.00           H  
ATOM   1709 HG23 VAL A 125      52.717   0.667  27.771  1.00  0.00           H  
ATOM   1710  N   PHE A 126      49.204   4.235  27.555  1.00134.06           N  
ATOM   1711  CA  PHE A 126      47.997   4.472  26.762  1.00134.06           C  
ATOM   1712  C   PHE A 126      48.323   5.205  25.457  1.00134.06           C  
ATOM   1713  O   PHE A 126      47.730   4.890  24.426  1.00134.06           O  
ATOM   1714  CB  PHE A 126      46.838   5.148  27.517  1.00134.06           C  
ATOM   1715  CG  PHE A 126      45.636   5.175  26.595  1.00134.06           C  
ATOM   1716  CD1 PHE A 126      45.025   3.950  26.265  1.00134.06           C  
ATOM   1717  CD2 PHE A 126      45.387   6.297  25.778  1.00134.06           C  
ATOM   1718  CE1 PHE A 126      44.203   3.848  25.155  1.00134.06           C  
ATOM   1719  CE2 PHE A 126      44.518   6.179  24.703  1.00134.06           C  
ATOM   1720  CZ  PHE A 126      43.917   4.968  24.400  1.00134.06           C  
ATOM   1721  H   PHE A 126      49.460   4.906  28.268  1.00  0.00           H  
ATOM   1722  HA  PHE A 126      47.609   3.498  26.462  1.00  0.00           H  
ATOM   1723  HB3 PHE A 126      47.097   6.159  27.820  1.00  0.00           H  
ATOM   1724  HB2 PHE A 126      46.589   4.577  28.414  1.00  0.00           H  
ATOM   1725  HD1 PHE A 126      45.264   3.069  26.832  1.00  0.00           H  
ATOM   1726  HD2 PHE A 126      45.904   7.229  25.953  1.00  0.00           H  
ATOM   1727  HE1 PHE A 126      43.777   2.900  24.866  1.00  0.00           H  
ATOM   1728  HE2 PHE A 126      44.321   7.028  24.075  1.00  0.00           H  
ATOM   1729  HZ  PHE A 126      43.248   4.886  23.557  1.00  0.00           H  
ATOM   1730  N   SER A 127      49.256   6.160  25.525  1.00105.86           N  
ATOM   1731  CA  SER A 127      49.668   6.951  24.380  1.00105.86           C  
ATOM   1732  C   SER A 127      50.282   6.121  23.233  1.00105.86           C  
ATOM   1733  O   SER A 127      50.180   6.564  22.093  1.00105.86           O  
ATOM   1734  CB  SER A 127      50.587   8.059  24.892  1.00105.86           C  
ATOM   1735  OG  SER A 127      50.831   9.016  23.903  1.00105.86           O  
ATOM   1736  H   SER A 127      49.717   6.362  26.401  1.00  0.00           H  
ATOM   1737  HA  SER A 127      48.765   7.423  23.985  1.00  0.00           H  
ATOM   1738  HB3 SER A 127      51.528   7.674  25.279  1.00  0.00           H  
ATOM   1739  HB2 SER A 127      50.105   8.564  25.712  1.00  0.00           H  
ATOM   1740  HG  SER A 127      50.024   9.516  23.756  1.00  0.00           H  
ATOM   1741  N   VAL A 128      50.857   4.933  23.526  1.00112.93           N  
ATOM   1742  CA  VAL A 128      51.333   3.995  22.499  1.00112.93           C  
ATOM   1743  C   VAL A 128      50.172   3.331  21.740  1.00112.93           C  
ATOM   1744  O   VAL A 128      50.353   2.999  20.570  1.00112.93           O  
ATOM   1745  CB  VAL A 128      52.246   2.838  23.028  1.00112.93           C  
ATOM   1746  CG1 VAL A 128      53.268   3.303  24.052  1.00112.93           C  
ATOM   1747  CG2 VAL A 128      51.574   1.543  23.537  1.00112.93           C  
ATOM   1748  H   VAL A 128      50.956   4.642  24.489  1.00  0.00           H  
ATOM   1749  HA  VAL A 128      51.914   4.569  21.774  1.00  0.00           H  
ATOM   1750  HB  VAL A 128      52.844   2.536  22.166  1.00  0.00           H  
ATOM   1751 HG11 VAL A 128      54.072   2.573  24.130  1.00  0.00           H  
ATOM   1752 HG12 VAL A 128      53.681   4.277  23.794  1.00  0.00           H  
ATOM   1753 HG13 VAL A 128      52.822   3.357  25.036  1.00  0.00           H  
ATOM   1754 HG21 VAL A 128      51.137   0.963  22.724  1.00  0.00           H  
ATOM   1755 HG22 VAL A 128      52.295   0.889  24.029  1.00  0.00           H  
ATOM   1756 HG23 VAL A 128      50.785   1.759  24.250  1.00  0.00           H  
ATOM   1757  N   LEU A 129      49.027   3.121  22.418  1.00 72.53           N  
ATOM   1758  CA  LEU A 129      47.846   2.489  21.838  1.00 72.53           C  
ATOM   1759  C   LEU A 129      47.150   3.435  20.854  1.00 72.53           C  
ATOM   1760  O   LEU A 129      47.027   3.082  19.682  1.00 72.53           O  
ATOM   1761  CB  LEU A 129      46.912   1.934  22.943  1.00 72.53           C  
ATOM   1762  CG  LEU A 129      45.712   1.101  22.411  1.00 72.53           C  
ATOM   1763  CD1 LEU A 129      45.256   0.029  23.419  1.00 72.53           C  
ATOM   1764  CD2 LEU A 129      44.519   1.959  21.934  1.00 72.53           C  
ATOM   1765  H   LEU A 129      48.945   3.436  23.374  1.00  0.00           H  
ATOM   1766  HA  LEU A 129      48.195   1.627  21.265  1.00  0.00           H  
ATOM   1767  HB3 LEU A 129      46.552   2.725  23.600  1.00  0.00           H  
ATOM   1768  HB2 LEU A 129      47.535   1.299  23.574  1.00  0.00           H  
ATOM   1769  HG  LEU A 129      46.076   0.544  21.546  1.00  0.00           H  
ATOM   1770 HD11 LEU A 129      45.053  -0.913  22.910  1.00  0.00           H  
ATOM   1771 HD12 LEU A 129      46.018  -0.180  24.167  1.00  0.00           H  
ATOM   1772 HD13 LEU A 129      44.347   0.314  23.948  1.00  0.00           H  
ATOM   1773 HD21 LEU A 129      43.561   1.594  22.307  1.00  0.00           H  
ATOM   1774 HD22 LEU A 129      44.604   2.996  22.254  1.00  0.00           H  
ATOM   1775 HD23 LEU A 129      44.451   1.956  20.846  1.00  0.00           H  
ATOM   1776  N   PHE A 130      46.711   4.609  21.340  1.00123.59           N  
ATOM   1777  CA  PHE A 130      45.971   5.570  20.521  1.00123.59           C  
ATOM   1778  C   PHE A 130      46.874   6.328  19.545  1.00123.59           C  
ATOM   1779  O   PHE A 130      46.474   6.527  18.398  1.00123.59           O  
ATOM   1780  CB  PHE A 130      45.200   6.535  21.423  1.00123.59           C  
ATOM   1781  CG  PHE A 130      44.209   7.445  20.723  1.00123.59           C  
ATOM   1782  CD1 PHE A 130      42.873   7.019  20.564  1.00123.59           C  
ATOM   1783  CD2 PHE A 130      44.624   8.650  20.116  1.00123.59           C  
ATOM   1784  CE1 PHE A 130      41.965   7.822  19.890  1.00123.59           C  
ATOM   1785  CE2 PHE A 130      43.696   9.438  19.449  1.00123.59           C  
ATOM   1786  CZ  PHE A 130      42.372   9.034  19.349  1.00123.59           C  
ATOM   1787  H   PHE A 130      46.858   4.843  22.312  1.00  0.00           H  
ATOM   1788  HA  PHE A 130      45.235   5.014  19.934  1.00  0.00           H  
ATOM   1789  HB3 PHE A 130      45.886   7.130  22.028  1.00  0.00           H  
ATOM   1790  HB2 PHE A 130      44.623   5.926  22.104  1.00  0.00           H  
ATOM   1791  HD1 PHE A 130      42.547   6.076  20.977  1.00  0.00           H  
ATOM   1792  HD2 PHE A 130      45.652   8.975  20.188  1.00  0.00           H  
ATOM   1793  HE1 PHE A 130      40.939   7.502  19.789  1.00  0.00           H  
ATOM   1794  HE2 PHE A 130      44.001  10.376  19.016  1.00  0.00           H  
ATOM   1795  HZ  PHE A 130      41.654   9.662  18.842  1.00  0.00           H  
ATOM   1796  N   GLY A 131      48.072   6.716  20.016  1.00150.01           N  
ATOM   1797  CA  GLY A 131      49.100   7.323  19.186  1.00150.01           C  
ATOM   1798  C   GLY A 131      49.760   6.205  18.390  1.00150.01           C  
ATOM   1799  O   GLY A 131      50.585   5.459  18.912  1.00150.01           O  
ATOM   1800  H   GLY A 131      48.333   6.496  20.967  1.00  0.00           H  
ATOM   1801  HA3 GLY A 131      49.831   7.860  19.789  1.00  0.00           H  
ATOM   1802  HA2 GLY A 131      48.642   8.022  18.497  1.00  0.00           H  
ATOM   1803  N   GLY A 132      49.359   6.112  17.120  1.00 77.61           N  
ATOM   1804  CA  GLY A 132      49.688   5.022  16.230  1.00 77.61           C  
ATOM   1805  C   GLY A 132      48.721   5.158  15.056  1.00 77.61           C  
ATOM   1806  O   GLY A 132      48.902   6.025  14.200  1.00 77.61           O  
ATOM   1807  H   GLY A 132      48.707   6.797  16.764  1.00  0.00           H  
ATOM   1808  HA3 GLY A 132      49.571   4.057  16.727  1.00  0.00           H  
ATOM   1809  HA2 GLY A 132      50.721   5.109  15.890  1.00  0.00           H  
ATOM   1810  N   LEU A 133      47.720   4.268  15.002  1.00117.94           N  
ATOM   1811  CA  LEU A 133      46.821   4.079  13.865  1.00117.94           C  
ATOM   1812  C   LEU A 133      45.566   4.963  13.990  1.00117.94           C  
ATOM   1813  O   LEU A 133      44.483   4.471  14.311  1.00117.94           O  
ATOM   1814  CB  LEU A 133      46.483   2.573  13.728  1.00117.94           C  
ATOM   1815  CG  LEU A 133      47.651   1.645  13.304  1.00117.94           C  
ATOM   1816  CD1 LEU A 133      48.251   1.996  11.927  1.00117.94           C  
ATOM   1817  CD2 LEU A 133      48.726   1.448  14.393  1.00117.94           C  
ATOM   1818  H   LEU A 133      47.610   3.606  15.758  1.00  0.00           H  
ATOM   1819  HA  LEU A 133      47.327   4.396  12.953  1.00  0.00           H  
ATOM   1820  HB3 LEU A 133      45.697   2.461  12.979  1.00  0.00           H  
ATOM   1821  HB2 LEU A 133      46.048   2.205  14.659  1.00  0.00           H  
ATOM   1822  HG  LEU A 133      47.186   0.665  13.183  1.00  0.00           H  
ATOM   1823 HD11 LEU A 133      49.296   2.291  11.996  1.00  0.00           H  
ATOM   1824 HD12 LEU A 133      48.212   1.131  11.264  1.00  0.00           H  
ATOM   1825 HD13 LEU A 133      47.710   2.797  11.425  1.00  0.00           H  
ATOM   1826 HD21 LEU A 133      49.064   0.412  14.416  1.00  0.00           H  
ATOM   1827 HD22 LEU A 133      49.603   2.074  14.229  1.00  0.00           H  
ATOM   1828 HD23 LEU A 133      48.343   1.673  15.389  1.00  0.00           H  
ATOM   1829  N   GLN A 134      45.766   6.259  13.710  1.00256.90           N  
ATOM   1830  CA  GLN A 134      44.782   7.341  13.625  1.00256.90           C  
ATOM   1831  C   GLN A 134      45.593   8.603  13.276  1.00256.90           C  
ATOM   1832  O   GLN A 134      46.765   8.689  13.654  1.00256.90           O  
ATOM   1833  CB  GLN A 134      44.013   7.519  14.967  1.00256.90           C  
ATOM   1834  CG  GLN A 134      42.504   7.791  14.798  1.00256.90           C  
ATOM   1835  CD  GLN A 134      42.148   9.270  14.915  1.00256.90           C  
ATOM   1836  OE1 GLN A 134      42.322  10.041  13.976  1.00256.90           O  
ATOM   1837  NE2 GLN A 134      41.640   9.658  16.082  1.00256.90           N  
ATOM   1838  H   GLN A 134      46.712   6.555  13.506  1.00  0.00           H  
ATOM   1839  HA  GLN A 134      44.103   7.111  12.803  1.00  0.00           H  
ATOM   1840  HB3 GLN A 134      44.480   8.284  15.591  1.00  0.00           H  
ATOM   1841  HB2 GLN A 134      44.095   6.621  15.578  1.00  0.00           H  
ATOM   1842  HG3 GLN A 134      41.962   7.249  15.575  1.00  0.00           H  
ATOM   1843  HG2 GLN A 134      42.127   7.395  13.855  1.00  0.00           H  
ATOM   1844 HE22 GLN A 134      41.389  10.625  16.234  1.00  0.00           H  
ATOM   1845 HE21 GLN A 134      41.514   8.994  16.831  1.00  0.00           H  
ATOM   1846  N   TYR A 135      44.977   9.574  12.577  1.00356.85           N  
ATOM   1847  CA  TYR A 135      45.663  10.804  12.154  1.00356.85           C  
ATOM   1848  C   TYR A 135      45.736  11.904  13.237  1.00356.85           C  
ATOM   1849  O   TYR A 135      46.136  13.023  12.916  1.00356.85           O  
ATOM   1850  CB  TYR A 135      45.156  11.267  10.767  1.00356.85           C  
ATOM   1851  CG  TYR A 135      43.989  12.239  10.691  1.00356.85           C  
ATOM   1852  CD1 TYR A 135      42.672  11.788  10.910  1.00356.85           C  
ATOM   1853  CD2 TYR A 135      44.215  13.587  10.334  1.00356.85           C  
ATOM   1854  CE1 TYR A 135      41.587  12.672  10.747  1.00356.85           C  
ATOM   1855  CE2 TYR A 135      43.131  14.469  10.172  1.00356.85           C  
ATOM   1856  CZ  TYR A 135      41.815  14.009  10.366  1.00356.85           C  
ATOM   1857  OH  TYR A 135      40.764  14.860  10.184  1.00356.85           O  
ATOM   1858  H   TYR A 135      44.003   9.485  12.326  1.00  0.00           H  
ATOM   1859  HA  TYR A 135      46.710  10.546  11.981  1.00  0.00           H  
ATOM   1860  HB3 TYR A 135      44.939  10.402  10.138  1.00  0.00           H  
ATOM   1861  HB2 TYR A 135      45.993  11.759  10.269  1.00  0.00           H  
ATOM   1862  HD1 TYR A 135      42.488  10.759  11.183  1.00  0.00           H  
ATOM   1863  HD2 TYR A 135      45.220  13.945  10.165  1.00  0.00           H  
ATOM   1864  HE1 TYR A 135      40.580  12.315  10.906  1.00  0.00           H  
ATOM   1865  HE2 TYR A 135      43.311  15.496   9.886  1.00  0.00           H  
ATOM   1866  HH  TYR A 135      39.911  14.436  10.300  1.00  0.00           H  
ATOM   1867  N   THR A 136      45.432  11.564  14.504  1.00251.28           N  
ATOM   1868  CA  THR A 136      45.733  12.416  15.656  1.00251.28           C  
ATOM   1869  C   THR A 136      47.232  12.412  16.003  1.00251.28           C  
ATOM   1870  O   THR A 136      47.764  13.485  16.289  1.00251.28           O  
ATOM   1871  CB  THR A 136      44.955  12.000  16.935  1.00251.28           C  
ATOM   1872  OG1 THR A 136      43.572  12.014  16.661  1.00251.28           O  
ATOM   1873  CG2 THR A 136      45.173  12.903  18.167  1.00251.28           C  
ATOM   1874  H   THR A 136      45.075  10.642  14.705  1.00  0.00           H  
ATOM   1875  HA  THR A 136      45.457  13.442  15.409  1.00  0.00           H  
ATOM   1876  HB  THR A 136      45.220  10.974  17.195  1.00  0.00           H  
ATOM   1877  HG1 THR A 136      43.354  12.856  16.247  1.00  0.00           H  
ATOM   1878 HG21 THR A 136      44.510  12.628  18.987  1.00  0.00           H  
ATOM   1879 HG22 THR A 136      46.190  12.843  18.551  1.00  0.00           H  
ATOM   1880 HG23 THR A 136      44.971  13.945  17.923  1.00  0.00           H  
ATOM   1881  N   SER A 137      47.879  11.227  15.988  1.00175.06           N  
ATOM   1882  CA  SER A 137      49.232  11.074  16.519  1.00175.06           C  
ATOM   1883  C   SER A 137      50.039   9.974  15.807  1.00175.06           C  
ATOM   1884  O   SER A 137      49.817   8.796  16.073  1.00175.06           O  
ATOM   1885  CB  SER A 137      49.166  10.815  18.040  1.00175.06           C  
ATOM   1886  OG  SER A 137      48.693  11.922  18.762  1.00175.06           O  
ATOM   1887  H   SER A 137      47.402  10.382  15.708  1.00  0.00           H  
ATOM   1888  HA  SER A 137      49.760  12.006  16.359  1.00  0.00           H  
ATOM   1889  HB3 SER A 137      50.138  10.526  18.442  1.00  0.00           H  
ATOM   1890  HB2 SER A 137      48.458  10.022  18.246  1.00  0.00           H  
ATOM   1891  HG  SER A 137      49.246  12.689  18.570  1.00  0.00           H  
ATOM   1892  N   LYS A 138      51.006  10.393  14.975  1.00283.05           N  
ATOM   1893  CA  LYS A 138      52.098   9.597  14.407  1.00283.05           C  
ATOM   1894  C   LYS A 138      53.095  10.561  13.743  1.00283.05           C  
ATOM   1895  O   LYS A 138      52.658  11.460  13.026  1.00283.05           O  
ATOM   1896  CB  LYS A 138      51.572   8.516  13.432  1.00283.05           C  
ATOM   1897  CG  LYS A 138      52.663   7.755  12.647  1.00283.05           C  
ATOM   1898  CD  LYS A 138      52.094   6.589  11.827  1.00283.05           C  
ATOM   1899  CE  LYS A 138      51.829   5.340  12.675  1.00283.05           C  
ATOM   1900  NZ  LYS A 138      50.998   4.364  11.954  1.00283.05           N1+
ATOM   1901  H   LYS A 138      51.076  11.382  14.783  1.00  0.00           H  
ATOM   1902  HA  LYS A 138      52.599   9.101  15.239  1.00  0.00           H  
ATOM   1903  HB3 LYS A 138      50.894   8.981  12.715  1.00  0.00           H  
ATOM   1904  HB2 LYS A 138      50.969   7.804  13.993  1.00  0.00           H  
ATOM   1905  HG3 LYS A 138      53.433   7.390  13.329  1.00  0.00           H  
ATOM   1906  HG2 LYS A 138      53.164   8.438  11.960  1.00  0.00           H  
ATOM   1907  HD3 LYS A 138      52.784   6.344  11.019  1.00  0.00           H  
ATOM   1908  HD2 LYS A 138      51.169   6.909  11.344  1.00  0.00           H  
ATOM   1909  HE3 LYS A 138      51.329   5.596  13.604  1.00  0.00           H  
ATOM   1910  HE2 LYS A 138      52.772   4.878  12.954  1.00  0.00           H  
ATOM   1911  HZ1 LYS A 138      50.096   4.774  11.756  1.00  0.00           H  
ATOM   1912  HZ2 LYS A 138      51.449   4.104  11.089  1.00  0.00           H  
ATOM   1913  HZ3 LYS A 138      50.874   3.543  12.528  1.00  0.00           H  
ATOM   1914  N   GLY A 139      54.402  10.353  13.988  1.00109.19           N  
ATOM   1915  CA  GLY A 139      55.455  11.251  13.506  1.00109.19           C  
ATOM   1916  C   GLY A 139      56.642  10.517  12.862  1.00109.19           C  
ATOM   1917  O   GLY A 139      57.523  11.203  12.348  1.00109.19           O  
ATOM   1918  H   GLY A 139      54.679   9.597  14.595  1.00  0.00           H  
ATOM   1919  HA3 GLY A 139      55.824  11.825  14.357  1.00  0.00           H  
ATOM   1920  HA2 GLY A 139      55.079  11.980  12.786  1.00  0.00           H  
ATOM   1921  N   ARG A 140      56.703   9.170  12.898  1.00279.49           N  
ATOM   1922  CA  ARG A 140      57.806   8.327  12.399  1.00279.49           C  
ATOM   1923  C   ARG A 140      59.218   8.723  12.907  1.00279.49           C  
ATOM   1924  O   ARG A 140      60.166   8.725  12.119  1.00279.49           O  
ATOM   1925  CB  ARG A 140      57.790   8.202  10.851  1.00279.49           C  
ATOM   1926  CG  ARG A 140      56.613   7.437  10.226  1.00279.49           C  
ATOM   1927  CD  ARG A 140      57.020   6.605   8.985  1.00279.49           C  
ATOM   1928  NE  ARG A 140      57.652   5.320   9.357  1.00279.49           N  
ATOM   1929  CZ  ARG A 140      58.955   5.022   9.534  1.00279.49           C  
ATOM   1930  NH1 ARG A 140      59.938   5.908   9.320  1.00279.49           N  
ATOM   1931  NH2 ARG A 140      59.283   3.787   9.933  1.00279.49           N1+
ATOM   1932  H   ARG A 140      55.938   8.665  13.320  1.00  0.00           H  
ATOM   1933  HA  ARG A 140      57.624   7.334  12.815  1.00  0.00           H  
ATOM   1934  HB3 ARG A 140      58.677   7.642  10.579  1.00  0.00           H  
ATOM   1935  HB2 ARG A 140      57.905   9.173  10.370  1.00  0.00           H  
ATOM   1936  HG3 ARG A 140      55.740   8.067  10.055  1.00  0.00           H  
ATOM   1937  HG2 ARG A 140      56.295   6.710  10.974  1.00  0.00           H  
ATOM   1938  HD3 ARG A 140      57.753   7.147   8.388  1.00  0.00           H  
ATOM   1939  HD2 ARG A 140      56.157   6.455   8.336  1.00  0.00           H  
ATOM   1940  HE  ARG A 140      56.990   4.583   9.552  1.00  0.00           H  
ATOM   1941 HH12 ARG A 140      60.905   5.651   9.459  1.00  0.00           H  
ATOM   1942 HH11 ARG A 140      59.716   6.841   9.004  1.00  0.00           H  
ATOM   1943 HH22 ARG A 140      60.251   3.532  10.066  1.00  0.00           H  
ATOM   1944 HH21 ARG A 140      58.568   3.091  10.089  1.00  0.00           H  
ATOM   1945  N   ARG A 141      59.357   9.032  14.209  1.00290.03           N  
ATOM   1946  CA  ARG A 141      60.671   9.214  14.847  1.00290.03           C  
ATOM   1947  C   ARG A 141      61.349   7.837  14.967  1.00290.03           C  
ATOM   1948  O   ARG A 141      62.316   7.543  14.266  1.00290.03           O  
ATOM   1949  CB  ARG A 141      60.586   9.937  16.220  1.00290.03           C  
ATOM   1950  CG  ARG A 141      59.543  11.063  16.375  1.00290.03           C  
ATOM   1951  CD  ARG A 141      58.127  10.548  16.691  1.00290.03           C  
ATOM   1952  NE  ARG A 141      57.277  11.603  17.260  1.00290.03           N  
ATOM   1953  CZ  ARG A 141      56.174  11.389  17.998  1.00290.03           C  
ATOM   1954  NH1 ARG A 141      55.742  10.151  18.266  1.00290.03           N  
ATOM   1955  NH2 ARG A 141      55.491  12.430  18.484  1.00290.03           N1+
ATOM   1956  H   ARG A 141      58.553   9.012  14.817  1.00  0.00           H  
ATOM   1957  HA  ARG A 141      61.290   9.833  14.194  1.00  0.00           H  
ATOM   1958  HB3 ARG A 141      61.573  10.364  16.406  1.00  0.00           H  
ATOM   1959  HB2 ARG A 141      60.437   9.237  17.043  1.00  0.00           H  
ATOM   1960  HG3 ARG A 141      59.538  11.642  15.451  1.00  0.00           H  
ATOM   1961  HG2 ARG A 141      59.848  11.755  17.162  1.00  0.00           H  
ATOM   1962  HD3 ARG A 141      58.164   9.651  17.307  1.00  0.00           H  
ATOM   1963  HD2 ARG A 141      57.612  10.275  15.771  1.00  0.00           H  
ATOM   1964  HE  ARG A 141      57.525  12.555  17.028  1.00  0.00           H  
ATOM   1965 HH12 ARG A 141      54.912  10.011  18.823  1.00  0.00           H  
ATOM   1966 HH11 ARG A 141      56.244   9.349  17.912  1.00  0.00           H  
ATOM   1967 HH22 ARG A 141      54.667  12.288  19.053  1.00  0.00           H  
ATOM   1968 HH21 ARG A 141      55.777  13.376  18.270  1.00  0.00           H  
ATOM   1969  N   LEU A 142      60.699   6.999  15.781  1.00243.71           N  
ATOM   1970  CA  LEU A 142      60.629   5.550  15.672  1.00243.71           C  
ATOM   1971  C   LEU A 142      59.155   5.246  15.334  1.00243.71           C  
ATOM   1972  O   LEU A 142      58.308   6.136  15.485  1.00243.71           O  
ATOM   1973  CB  LEU A 142      60.996   4.908  17.038  1.00243.71           C  
ATOM   1974  CG  LEU A 142      62.371   5.288  17.645  1.00243.71           C  
ATOM   1975  CD1 LEU A 142      63.546   5.084  16.668  1.00243.71           C  
ATOM   1976  CD2 LEU A 142      62.384   6.675  18.324  1.00243.71           C  
ATOM   1977  H   LEU A 142      59.939   7.383  16.323  1.00  0.00           H  
ATOM   1978  HA  LEU A 142      61.269   5.178  14.869  1.00  0.00           H  
ATOM   1979  HB3 LEU A 142      60.975   3.825  16.912  1.00  0.00           H  
ATOM   1980  HB2 LEU A 142      60.219   5.122  17.774  1.00  0.00           H  
ATOM   1981  HG  LEU A 142      62.522   4.570  18.452  1.00  0.00           H  
ATOM   1982 HD11 LEU A 142      64.379   4.585  17.165  1.00  0.00           H  
ATOM   1983 HD12 LEU A 142      63.268   4.461  15.818  1.00  0.00           H  
ATOM   1984 HD13 LEU A 142      63.922   6.025  16.268  1.00  0.00           H  
ATOM   1985 HD21 LEU A 142      62.838   6.615  19.314  1.00  0.00           H  
ATOM   1986 HD22 LEU A 142      62.952   7.411  17.754  1.00  0.00           H  
ATOM   1987 HD23 LEU A 142      61.379   7.075  18.457  1.00  0.00           H  
ATOM   1988  N   HIS A 143      58.822   3.994  14.964  1.00105.82           N  
ATOM   1989  CA  HIS A 143      57.419   3.567  15.057  1.00105.82           C  
ATOM   1990  C   HIS A 143      57.033   3.477  16.544  1.00105.82           C  
ATOM   1991  O   HIS A 143      57.788   2.904  17.331  1.00105.82           O  
ATOM   1992  ND1 HIS A 143      54.990   0.877  14.561  1.00105.82           N  
ATOM   1993  CG  HIS A 143      55.635   2.030  14.149  1.00105.82           C  
ATOM   1994  CB  HIS A 143      57.124   2.262  14.295  1.00105.82           C  
ATOM   1995  NE2 HIS A 143      53.395   2.231  13.795  1.00105.82           N  
ATOM   1996  CD2 HIS A 143      54.639   2.852  13.665  1.00105.82           C  
ATOM   1997  CE1 HIS A 143      53.683   1.052  14.334  1.00105.82           C  
ATOM   1998  H   HIS A 143      59.524   3.276  14.859  1.00  0.00           H  
ATOM   1999  HA  HIS A 143      56.818   4.345  14.581  1.00  0.00           H  
ATOM   2000  HB3 HIS A 143      57.585   1.408  14.792  1.00  0.00           H  
ATOM   2001  HB2 HIS A 143      57.553   2.310  13.294  1.00  0.00           H  
ATOM   2002  HD2 HIS A 143      54.730   3.846  13.254  1.00  0.00           H  
ATOM   2003  HE1 HIS A 143      52.935   0.308  14.568  1.00  0.00           H  
ATOM   2004  HD1 HIS A 143      55.421   0.058  14.964  1.00  0.00           H  
ATOM   2005  N   LEU A 144      55.914   4.131  16.887  1.00178.13           N  
ATOM   2006  CA  LEU A 144      55.500   4.452  18.252  1.00178.13           C  
ATOM   2007  C   LEU A 144      55.305   3.212  19.139  1.00178.13           C  
ATOM   2008  O   LEU A 144      55.744   3.242  20.283  1.00178.13           O  
ATOM   2009  CB  LEU A 144      54.217   5.318  18.220  1.00178.13           C  
ATOM   2010  CG  LEU A 144      54.401   6.788  17.761  1.00178.13           C  
ATOM   2011  CD1 LEU A 144      54.901   6.954  16.312  1.00178.13           C  
ATOM   2012  CD2 LEU A 144      53.090   7.570  17.941  1.00178.13           C  
ATOM   2013  H   LEU A 144      55.362   4.564  16.161  1.00  0.00           H  
ATOM   2014  HA  LEU A 144      56.300   5.044  18.703  1.00  0.00           H  
ATOM   2015  HB3 LEU A 144      53.799   5.343  19.229  1.00  0.00           H  
ATOM   2016  HB2 LEU A 144      53.456   4.833  17.606  1.00  0.00           H  
ATOM   2017  HG  LEU A 144      55.138   7.243  18.424  1.00  0.00           H  
ATOM   2018 HD11 LEU A 144      54.490   7.846  15.842  1.00  0.00           H  
ATOM   2019 HD12 LEU A 144      55.985   7.055  16.288  1.00  0.00           H  
ATOM   2020 HD13 LEU A 144      54.622   6.109  15.682  1.00  0.00           H  
ATOM   2021 HD21 LEU A 144      53.258   8.646  17.898  1.00  0.00           H  
ATOM   2022 HD22 LEU A 144      52.375   7.325  17.154  1.00  0.00           H  
ATOM   2023 HD23 LEU A 144      52.613   7.347  18.896  1.00  0.00           H  
ATOM   2024  N   ALA A 145      54.684   2.149  18.600  1.00211.72           N  
ATOM   2025  CA  ALA A 145      54.377   0.914  19.329  1.00211.72           C  
ATOM   2026  C   ALA A 145      55.596   0.155  19.922  1.00211.72           C  
ATOM   2027  O   ALA A 145      55.537  -0.139  21.116  1.00211.72           O  
ATOM   2028  CB  ALA A 145      53.455   0.029  18.472  1.00211.72           C  
ATOM   2029  H   ALA A 145      54.364   2.194  17.644  1.00  0.00           H  
ATOM   2030  HA  ALA A 145      53.778   1.221  20.189  1.00  0.00           H  
ATOM   2031  HB1 ALA A 145      53.372  -0.979  18.880  1.00  0.00           H  
ATOM   2032  HB2 ALA A 145      52.449   0.448  18.441  1.00  0.00           H  
ATOM   2033  HB3 ALA A 145      53.796  -0.050  17.440  1.00  0.00           H  
ATOM   2034  N   PRO A 146      56.681  -0.086  19.138  1.00112.43           N  
ATOM   2035  CA  PRO A 146      57.994  -0.568  19.622  1.00112.43           C  
ATOM   2036  C   PRO A 146      58.563   0.016  20.933  1.00112.43           C  
ATOM   2037  O   PRO A 146      58.482  -0.689  21.940  1.00112.43           O  
ATOM   2038  CD  PRO A 146      56.641  -0.186  17.674  1.00112.43           C  
ATOM   2039  CB  PRO A 146      58.911  -0.369  18.410  1.00112.43           C  
ATOM   2040  CG  PRO A 146      58.006  -0.722  17.245  1.00112.43           C  
ATOM   2041  HA  PRO A 146      57.876  -1.642  19.780  1.00  0.00           H  
ATOM   2042  HD2 PRO A 146      56.455   0.785  17.226  1.00  0.00           H  
ATOM   2043  HD3 PRO A 146      55.861  -0.865  17.334  1.00  0.00           H  
ATOM   2044  HB3 PRO A 146      59.805  -0.992  18.445  1.00  0.00           H  
ATOM   2045  HB2 PRO A 146      59.227   0.671  18.319  1.00  0.00           H  
ATOM   2046  HG2 PRO A 146      58.350  -0.321  16.292  1.00  0.00           H  
ATOM   2047  HG3 PRO A 146      57.954  -1.807  17.151  1.00  0.00           H  
ATOM   2048  N   ARG A 147      59.138   1.240  20.931  1.00343.45           N  
ATOM   2049  CA  ARG A 147      59.663   1.838  22.169  1.00343.45           C  
ATOM   2050  C   ARG A 147      58.524   2.259  23.098  1.00343.45           C  
ATOM   2051  O   ARG A 147      58.441   1.711  24.195  1.00343.45           O  
ATOM   2052  CB  ARG A 147      60.696   2.974  21.943  1.00343.45           C  
ATOM   2053  CG  ARG A 147      61.266   3.504  23.287  1.00343.45           C  
ATOM   2054  CD  ARG A 147      60.559   4.748  23.866  1.00343.45           C  
ATOM   2055  NE  ARG A 147      60.578   4.805  25.338  1.00343.45           N  
ATOM   2056  CZ  ARG A 147      59.753   5.570  26.079  1.00343.45           C  
ATOM   2057  NH1 ARG A 147      58.881   6.404  25.500  1.00343.45           N  
ATOM   2058  NH2 ARG A 147      59.782   5.491  27.415  1.00343.45           N1+
ATOM   2059  H   ARG A 147      59.185   1.790  20.085  1.00  0.00           H  
ATOM   2060  HA  ARG A 147      60.214   1.048  22.684  1.00  0.00           H  
ATOM   2061  HB3 ARG A 147      60.287   3.789  21.343  1.00  0.00           H  
ATOM   2062  HB2 ARG A 147      61.515   2.553  21.359  1.00  0.00           H  
ATOM   2063  HG3 ARG A 147      62.283   3.831  23.068  1.00  0.00           H  
ATOM   2064  HG2 ARG A 147      61.364   2.695  24.008  1.00  0.00           H  
ATOM   2065  HD3 ARG A 147      59.554   4.863  23.471  1.00  0.00           H  
ATOM   2066  HD2 ARG A 147      61.120   5.631  23.569  1.00  0.00           H  
ATOM   2067  HE  ARG A 147      61.270   4.243  25.805  1.00  0.00           H  
ATOM   2068 HH12 ARG A 147      58.133   6.824  26.043  1.00  0.00           H  
ATOM   2069 HH11 ARG A 147      58.850   6.486  24.495  1.00  0.00           H  
ATOM   2070 HH22 ARG A 147      59.128   6.035  27.962  1.00  0.00           H  
ATOM   2071 HH21 ARG A 147      60.420   4.870  27.888  1.00  0.00           H  
ATOM   2072  N   ALA A 148      57.719   3.219  22.612  1.00463.12           N  
ATOM   2073  CA  ALA A 148      56.550   3.848  23.222  1.00463.12           C  
ATOM   2074  C   ALA A 148      56.450   5.325  22.791  1.00463.12           C  
ATOM   2075  O   ALA A 148      56.978   5.698  21.742  1.00463.12           O  
ATOM   2076  CB  ALA A 148      56.474   3.664  24.749  1.00463.12           C  
ATOM   2077  H   ALA A 148      57.906   3.556  21.678  1.00  0.00           H  
ATOM   2078  HA  ALA A 148      55.689   3.347  22.787  1.00  0.00           H  
ATOM   2079  HB1 ALA A 148      55.583   4.143  25.135  1.00  0.00           H  
ATOM   2080  HB2 ALA A 148      56.354   2.620  25.034  1.00  0.00           H  
ATOM   2081  HB3 ALA A 148      57.345   4.068  25.264  1.00  0.00           H  
ATOM   2082  N   SER A 149      55.741   6.135  23.588  1.00241.07           N  
ATOM   2083  CA  SER A 149      55.450   7.535  23.330  1.00241.07           C  
ATOM   2084  C   SER A 149      56.596   8.418  23.820  1.00241.07           C  
ATOM   2085  O   SER A 149      56.638   8.777  24.997  1.00241.07           O  
ATOM   2086  CB  SER A 149      54.118   7.877  23.998  1.00241.07           C  
ATOM   2087  OG  SER A 149      53.112   7.307  23.201  1.00241.07           O  
ATOM   2088  H   SER A 149      55.364   5.769  24.453  1.00  0.00           H  
ATOM   2089  HA  SER A 149      55.346   7.690  22.254  1.00  0.00           H  
ATOM   2090  HB3 SER A 149      53.951   8.953  24.042  1.00  0.00           H  
ATOM   2091  HB2 SER A 149      54.064   7.489  25.015  1.00  0.00           H  
ATOM   2092  HG  SER A 149      52.286   7.769  23.377  1.00  0.00           H  
ATOM   2093  N   LEU A 150      57.514   8.715  22.884  1.00149.05           N  
ATOM   2094  CA  LEU A 150      58.751   9.470  23.075  1.00149.05           C  
ATOM   2095  C   LEU A 150      58.518  10.797  23.805  1.00149.05           C  
ATOM   2096  O   LEU A 150      58.900  10.907  24.965  1.00149.05           O  
ATOM   2097  CB  LEU A 150      59.456   9.719  21.714  1.00149.05           C  
ATOM   2098  CG  LEU A 150      59.817   8.486  20.857  1.00149.05           C  
ATOM   2099  CD1 LEU A 150      60.447   7.353  21.675  1.00149.05           C  
ATOM   2100  CD2 LEU A 150      58.661   7.993  19.963  1.00149.05           C  
ATOM   2101  H   LEU A 150      57.390   8.331  21.958  1.00  0.00           H  
ATOM   2102  HA  LEU A 150      59.399   8.867  23.712  1.00  0.00           H  
ATOM   2103  HB3 LEU A 150      60.382  10.258  21.920  1.00  0.00           H  
ATOM   2104  HB2 LEU A 150      58.866  10.392  21.092  1.00  0.00           H  
ATOM   2105  HG  LEU A 150      60.592   8.830  20.171  1.00  0.00           H  
ATOM   2106 HD11 LEU A 150      61.148   6.775  21.074  1.00  0.00           H  
ATOM   2107 HD12 LEU A 150      60.997   7.733  22.536  1.00  0.00           H  
ATOM   2108 HD13 LEU A 150      59.678   6.670  22.033  1.00  0.00           H  
ATOM   2109 HD21 LEU A 150      58.463   6.930  20.090  1.00  0.00           H  
ATOM   2110 HD22 LEU A 150      57.729   8.528  20.143  1.00  0.00           H  
ATOM   2111 HD23 LEU A 150      58.911   8.129  18.911  1.00  0.00           H  
ATOM   2112  N   LEU A 151      57.841  11.736  23.127  1.00129.66           N  
ATOM   2113  CA  LEU A 151      57.496  13.068  23.620  1.00129.66           C  
ATOM   2114  C   LEU A 151      56.562  13.074  24.850  1.00129.66           C  
ATOM   2115  O   LEU A 151      56.460  14.125  25.463  1.00129.66           O  
ATOM   2116  CB  LEU A 151      56.974  13.968  22.468  1.00129.66           C  
ATOM   2117  CG  LEU A 151      58.022  14.294  21.374  1.00129.66           C  
ATOM   2118  CD1 LEU A 151      58.277  13.118  20.406  1.00129.66           C  
ATOM   2119  CD2 LEU A 151      57.664  15.586  20.609  1.00129.66           C  
ATOM   2120  H   LEU A 151      57.547  11.534  22.183  1.00  0.00           H  
ATOM   2121  HA  LEU A 151      58.419  13.532  23.953  1.00  0.00           H  
ATOM   2122  HB3 LEU A 151      56.658  14.907  22.920  1.00  0.00           H  
ATOM   2123  HB2 LEU A 151      56.077  13.569  21.998  1.00  0.00           H  
ATOM   2124  HG  LEU A 151      58.962  14.504  21.887  1.00  0.00           H  
ATOM   2125 HD11 LEU A 151      58.293  13.428  19.361  1.00  0.00           H  
ATOM   2126 HD12 LEU A 151      59.247  12.664  20.609  1.00  0.00           H  
ATOM   2127 HD13 LEU A 151      57.519  12.340  20.494  1.00  0.00           H  
ATOM   2128 HD21 LEU A 151      58.532  16.243  20.539  1.00  0.00           H  
ATOM   2129 HD22 LEU A 151      57.322  15.394  19.593  1.00  0.00           H  
ATOM   2130 HD23 LEU A 151      56.879  16.159  21.103  1.00  0.00           H  
ATOM   2131  N   ALA A 152      55.936  11.942  25.238  1.00 76.21           N  
ATOM   2132  CA  ALA A 152      55.187  11.825  26.492  1.00 76.21           C  
ATOM   2133  C   ALA A 152      56.214  11.737  27.605  1.00 76.21           C  
ATOM   2134  O   ALA A 152      56.422  12.742  28.278  1.00 76.21           O  
ATOM   2135  CB  ALA A 152      54.208  10.631  26.495  1.00 76.21           C  
ATOM   2136  H   ALA A 152      56.075  11.087  24.718  1.00  0.00           H  
ATOM   2137  HA  ALA A 152      54.601  12.732  26.657  1.00  0.00           H  
ATOM   2138  HB1 ALA A 152      53.650  10.593  27.431  1.00  0.00           H  
ATOM   2139  HB2 ALA A 152      53.473  10.702  25.695  1.00  0.00           H  
ATOM   2140  HB3 ALA A 152      54.711   9.672  26.386  1.00  0.00           H  
ATOM   2141  N   ALA A 153      56.882  10.574  27.707  1.00 57.18           N  
ATOM   2142  CA  ALA A 153      57.958  10.268  28.647  1.00 57.18           C  
ATOM   2143  C   ALA A 153      59.053  11.346  28.739  1.00 57.18           C  
ATOM   2144  O   ALA A 153      59.462  11.663  29.854  1.00 57.18           O  
ATOM   2145  CB  ALA A 153      58.559   8.906  28.271  1.00 57.18           C  
ATOM   2146  H   ALA A 153      56.650   9.832  27.061  1.00  0.00           H  
ATOM   2147  HA  ALA A 153      57.499  10.176  29.634  1.00  0.00           H  
ATOM   2148  HB1 ALA A 153      59.351   8.618  28.963  1.00  0.00           H  
ATOM   2149  HB2 ALA A 153      57.800   8.123  28.300  1.00  0.00           H  
ATOM   2150  HB3 ALA A 153      58.983   8.920  27.265  1.00  0.00           H  
ATOM   2151  N   LEU A 154      59.447  11.928  27.589  1.00107.93           N  
ATOM   2152  CA  LEU A 154      60.350  13.077  27.494  1.00107.93           C  
ATOM   2153  C   LEU A 154      59.743  14.319  28.146  1.00107.93           C  
ATOM   2154  O   LEU A 154      60.405  14.877  29.009  1.00107.93           O  
ATOM   2155  CB  LEU A 154      60.730  13.408  26.032  1.00107.93           C  
ATOM   2156  CG  LEU A 154      62.037  12.786  25.500  1.00107.93           C  
ATOM   2157  CD1 LEU A 154      62.022  11.244  25.454  1.00107.93           C  
ATOM   2158  CD2 LEU A 154      62.417  13.404  24.137  1.00107.93           C  
ATOM   2159  H   LEU A 154      59.062  11.595  26.713  1.00  0.00           H  
ATOM   2160  HA  LEU A 154      61.260  12.829  28.043  1.00  0.00           H  
ATOM   2161  HB3 LEU A 154      60.856  14.489  25.933  1.00  0.00           H  
ATOM   2162  HB2 LEU A 154      59.907  13.167  25.373  1.00  0.00           H  
ATOM   2163  HG  LEU A 154      62.821  13.070  26.204  1.00  0.00           H  
ATOM   2164 HD11 LEU A 154      62.983  10.845  25.779  1.00  0.00           H  
ATOM   2165 HD12 LEU A 154      61.271  10.809  26.108  1.00  0.00           H  
ATOM   2166 HD13 LEU A 154      61.831  10.859  24.452  1.00  0.00           H  
ATOM   2167 HD21 LEU A 154      62.605  12.650  23.372  1.00  0.00           H  
ATOM   2168 HD22 LEU A 154      61.636  14.059  23.749  1.00  0.00           H  
ATOM   2169 HD23 LEU A 154      63.325  14.000  24.225  1.00  0.00           H  
ATOM   2170  N   LEU A 155      58.525  14.731  27.752  1.00 96.14           N  
ATOM   2171  CA  LEU A 155      57.892  15.923  28.315  1.00 96.14           C  
ATOM   2172  C   LEU A 155      57.537  15.782  29.805  1.00 96.14           C  
ATOM   2173  O   LEU A 155      57.590  16.810  30.461  1.00 96.14           O  
ATOM   2174  CB  LEU A 155      56.732  16.449  27.437  1.00 96.14           C  
ATOM   2175  CG  LEU A 155      57.227  17.047  26.093  1.00 96.14           C  
ATOM   2176  CD1 LEU A 155      56.131  17.128  25.016  1.00 96.14           C  
ATOM   2177  CD2 LEU A 155      57.926  18.409  26.290  1.00 96.14           C  
ATOM   2178  H   LEU A 155      57.999  14.219  27.056  1.00  0.00           H  
ATOM   2179  HA  LEU A 155      58.653  16.702  28.285  1.00  0.00           H  
ATOM   2180  HB3 LEU A 155      56.191  17.235  27.964  1.00  0.00           H  
ATOM   2181  HB2 LEU A 155      56.004  15.653  27.290  1.00  0.00           H  
ATOM   2182  HG  LEU A 155      57.972  16.360  25.692  1.00  0.00           H  
ATOM   2183 HD11 LEU A 155      56.537  16.877  24.037  1.00  0.00           H  
ATOM   2184 HD12 LEU A 155      55.314  16.435  25.208  1.00  0.00           H  
ATOM   2185 HD13 LEU A 155      55.713  18.129  24.935  1.00  0.00           H  
ATOM   2186 HD21 LEU A 155      57.513  19.195  25.657  1.00  0.00           H  
ATOM   2187 HD22 LEU A 155      57.856  18.763  27.319  1.00  0.00           H  
ATOM   2188 HD23 LEU A 155      58.987  18.334  26.050  1.00  0.00           H  
ATOM   2189  N   PHE A 156      57.282  14.570  30.344  1.00 89.69           N  
ATOM   2190  CA  PHE A 156      57.171  14.340  31.797  1.00 89.69           C  
ATOM   2191  C   PHE A 156      58.520  14.483  32.507  1.00 89.69           C  
ATOM   2192  O   PHE A 156      58.602  15.188  33.508  1.00 89.69           O  
ATOM   2193  CB  PHE A 156      56.590  12.956  32.154  1.00 89.69           C  
ATOM   2194  CG  PHE A 156      55.111  12.758  31.920  1.00 89.69           C  
ATOM   2195  CD1 PHE A 156      54.659  12.230  30.703  1.00 89.69           C  
ATOM   2196  CD2 PHE A 156      54.168  13.247  32.840  1.00 89.69           C  
ATOM   2197  CE1 PHE A 156      53.326  12.321  30.346  1.00 89.69           C  
ATOM   2198  CE2 PHE A 156      52.821  13.179  32.538  1.00 89.69           C  
ATOM   2199  CZ  PHE A 156      52.409  12.783  31.272  1.00 89.69           C  
ATOM   2200  H   PHE A 156      57.228  13.757  29.743  1.00  0.00           H  
ATOM   2201  HA  PHE A 156      56.516  15.100  32.226  1.00  0.00           H  
ATOM   2202  HB3 PHE A 156      56.747  12.815  33.221  1.00  0.00           H  
ATOM   2203  HB2 PHE A 156      57.142  12.165  31.643  1.00  0.00           H  
ATOM   2204  HD1 PHE A 156      55.364  11.757  30.054  1.00  0.00           H  
ATOM   2205  HD2 PHE A 156      54.493  13.667  33.775  1.00  0.00           H  
ATOM   2206  HE1 PHE A 156      52.999  11.982  29.375  1.00  0.00           H  
ATOM   2207  HE2 PHE A 156      52.104  13.487  33.276  1.00  0.00           H  
ATOM   2208  HZ  PHE A 156      51.371  12.814  30.996  1.00  0.00           H  
ATOM   2209  N   ALA A 157      59.552  13.816  31.967  1.00 55.31           N  
ATOM   2210  CA  ALA A 157      60.920  13.859  32.480  1.00 55.31           C  
ATOM   2211  C   ALA A 157      61.593  15.235  32.345  1.00 55.31           C  
ATOM   2212  O   ALA A 157      62.540  15.502  33.079  1.00 55.31           O  
ATOM   2213  CB  ALA A 157      61.751  12.784  31.766  1.00 55.31           C  
ATOM   2214  H   ALA A 157      59.408  13.250  31.141  1.00  0.00           H  
ATOM   2215  HA  ALA A 157      60.888  13.613  33.543  1.00  0.00           H  
ATOM   2216  HB1 ALA A 157      62.774  12.757  32.144  1.00  0.00           H  
ATOM   2217  HB2 ALA A 157      61.323  11.793  31.923  1.00  0.00           H  
ATOM   2218  HB3 ALA A 157      61.799  12.962  30.691  1.00  0.00           H  
ATOM   2219  N   VAL A 158      61.096  16.075  31.425  1.00 60.01           N  
ATOM   2220  CA  VAL A 158      61.539  17.445  31.214  1.00 60.01           C  
ATOM   2221  C   VAL A 158      60.795  18.411  32.144  1.00 60.01           C  
ATOM   2222  O   VAL A 158      61.477  19.246  32.726  1.00 60.01           O  
ATOM   2223  CB  VAL A 158      61.376  17.876  29.726  1.00 60.01           C  
ATOM   2224  CG1 VAL A 158      61.341  19.390  29.451  1.00 60.01           C  
ATOM   2225  CG2 VAL A 158      62.479  17.247  28.855  1.00 60.01           C  
ATOM   2226  H   VAL A 158      60.355  15.753  30.819  1.00  0.00           H  
ATOM   2227  HA  VAL A 158      62.602  17.509  31.460  1.00  0.00           H  
ATOM   2228  HB  VAL A 158      60.425  17.484  29.375  1.00  0.00           H  
ATOM   2229 HG11 VAL A 158      61.344  19.572  28.376  1.00  0.00           H  
ATOM   2230 HG12 VAL A 158      60.440  19.857  29.850  1.00  0.00           H  
ATOM   2231 HG13 VAL A 158      62.208  19.897  29.876  1.00  0.00           H  
ATOM   2232 HG21 VAL A 158      62.277  17.396  27.794  1.00  0.00           H  
ATOM   2233 HG22 VAL A 158      63.451  17.691  29.073  1.00  0.00           H  
ATOM   2234 HG23 VAL A 158      62.574  16.175  29.021  1.00  0.00           H  
ATOM   2235  N   HIS A 159      59.458  18.267  32.273  1.00126.57           N  
ATOM   2236  CA  HIS A 159      58.535  19.109  33.049  1.00126.57           C  
ATOM   2237  C   HIS A 159      59.019  19.369  34.490  1.00126.57           C  
ATOM   2238  O   HIS A 159      58.953  18.431  35.286  1.00126.57           O  
ATOM   2239  ND1 HIS A 159      55.798  19.487  34.957  1.00126.57           N  
ATOM   2240  CG  HIS A 159      56.026  19.241  33.601  1.00126.57           C  
ATOM   2241  CB  HIS A 159      57.156  18.407  33.085  1.00126.57           C  
ATOM   2242  NE2 HIS A 159      54.347  20.642  33.746  1.00126.57           N  
ATOM   2243  CD2 HIS A 159      55.083  19.902  32.853  1.00126.57           C  
ATOM   2244  CE1 HIS A 159      54.788  20.342  34.964  1.00126.57           C  
ATOM   2245  H   HIS A 159      59.007  17.526  31.752  1.00  0.00           H  
ATOM   2246  HA  HIS A 159      58.407  20.036  32.495  1.00  0.00           H  
ATOM   2247  HB3 HIS A 159      57.183  17.452  33.607  1.00  0.00           H  
ATOM   2248  HB2 HIS A 159      56.829  18.204  32.077  1.00  0.00           H  
ATOM   2249  HD2 HIS A 159      54.925  19.944  31.787  1.00  0.00           H  
ATOM   2250  HE1 HIS A 159      54.369  20.776  35.857  1.00  0.00           H  
ATOM   2251  HE2 HIS A 159      53.587  21.269  33.524  1.00  0.00           H  
ATOM   2252  N   PRO A 160      59.489  20.601  34.814  1.00 98.74           N  
ATOM   2253  CA  PRO A 160      59.939  20.906  36.174  1.00 98.74           C  
ATOM   2254  C   PRO A 160      59.015  20.609  37.376  1.00 98.74           C  
ATOM   2255  O   PRO A 160      59.605  20.245  38.388  1.00 98.74           O  
ATOM   2256  CD  PRO A 160      59.955  21.652  33.894  1.00 98.74           C  
ATOM   2257  CB  PRO A 160      60.517  22.330  36.134  1.00 98.74           C  
ATOM   2258  CG  PRO A 160      60.212  22.879  34.751  1.00 98.74           C  
ATOM   2259  HA  PRO A 160      60.802  20.257  36.308  1.00  0.00           H  
ATOM   2260  HD2 PRO A 160      59.290  21.885  33.065  1.00  0.00           H  
ATOM   2261  HD3 PRO A 160      60.914  21.380  33.468  1.00  0.00           H  
ATOM   2262  HB3 PRO A 160      61.599  22.272  36.265  1.00  0.00           H  
ATOM   2263  HB2 PRO A 160      60.149  22.985  36.922  1.00  0.00           H  
ATOM   2264  HG2 PRO A 160      59.321  23.488  34.763  1.00  0.00           H  
ATOM   2265  HG3 PRO A 160      61.010  23.510  34.361  1.00  0.00           H  
ATOM   2266  N   VAL A 161      57.657  20.644  37.305  1.00123.91           N  
ATOM   2267  CA  VAL A 161      56.873  20.139  38.460  1.00123.91           C  
ATOM   2268  C   VAL A 161      56.954  18.629  38.563  1.00123.91           C  
ATOM   2269  O   VAL A 161      56.989  18.161  39.682  1.00123.91           O  
ATOM   2270  CB  VAL A 161      55.350  20.483  38.645  1.00123.91           C  
ATOM   2271  CG1 VAL A 161      54.281  19.428  38.229  1.00123.91           C  
ATOM   2272  CG2 VAL A 161      55.104  20.824  40.128  1.00123.91           C  
ATOM   2273  H   VAL A 161      57.167  20.892  36.456  1.00  0.00           H  
ATOM   2274  HA  VAL A 161      57.371  20.546  39.343  1.00  0.00           H  
ATOM   2275  HB  VAL A 161      55.111  21.368  38.088  1.00  0.00           H  
ATOM   2276 HG11 VAL A 161      53.286  19.861  38.223  1.00  0.00           H  
ATOM   2277 HG12 VAL A 161      54.448  19.010  37.241  1.00  0.00           H  
ATOM   2278 HG13 VAL A 161      54.239  18.590  38.924  1.00  0.00           H  
ATOM   2279 HG21 VAL A 161      54.047  20.846  40.375  1.00  0.00           H  
ATOM   2280 HG22 VAL A 161      55.554  20.082  40.786  1.00  0.00           H  
ATOM   2281 HG23 VAL A 161      55.535  21.791  40.390  1.00  0.00           H  
ATOM   2282  N   HIS A 162      56.933  17.896  37.442  1.00110.23           N  
ATOM   2283  CA  HIS A 162      56.937  16.441  37.477  1.00110.23           C  
ATOM   2284  C   HIS A 162      58.269  15.888  38.011  1.00110.23           C  
ATOM   2285  O   HIS A 162      58.241  14.944  38.798  1.00110.23           O  
ATOM   2286  ND1 HIS A 162      54.803  14.097  36.266  1.00110.23           N  
ATOM   2287  CG  HIS A 162      56.137  14.446  36.190  1.00110.23           C  
ATOM   2288  CB  HIS A 162      56.581  15.879  36.103  1.00110.23           C  
ATOM   2289  NE2 HIS A 162      55.951  12.200  36.412  1.00110.23           N  
ATOM   2290  CD2 HIS A 162      56.841  13.264  36.264  1.00110.23           C  
ATOM   2291  CE1 HIS A 162      54.752  12.771  36.382  1.00110.23           C  
ATOM   2292  H   HIS A 162      56.892  18.342  36.534  1.00  0.00           H  
ATOM   2293  HA  HIS A 162      56.135  16.144  38.153  1.00  0.00           H  
ATOM   2294  HB3 HIS A 162      57.436  15.966  35.441  1.00  0.00           H  
ATOM   2295  HB2 HIS A 162      55.777  16.461  35.650  1.00  0.00           H  
ATOM   2296  HD2 HIS A 162      57.909  13.103  36.250  1.00  0.00           H  
ATOM   2297  HE1 HIS A 162      53.821  12.233  36.450  1.00  0.00           H  
ATOM   2298  HD1 HIS A 162      54.014  14.727  36.246  1.00  0.00           H  
ATOM   2299  N   THR A 163      59.383  16.537  37.623  1.00 49.60           N  
ATOM   2300  CA  THR A 163      60.722  16.276  38.147  1.00 49.60           C  
ATOM   2301  C   THR A 163      60.911  16.749  39.608  1.00 49.60           C  
ATOM   2302  O   THR A 163      61.688  16.117  40.314  1.00 49.60           O  
ATOM   2303  CB  THR A 163      61.853  16.887  37.294  1.00 49.60           C  
ATOM   2304  OG1 THR A 163      61.940  18.291  37.402  1.00 49.60           O  
ATOM   2305  CG2 THR A 163      61.801  16.465  35.824  1.00 49.60           C  
ATOM   2306  H   THR A 163      59.304  17.298  36.960  1.00  0.00           H  
ATOM   2307  HA  THR A 163      60.882  15.204  38.072  1.00  0.00           H  
ATOM   2308  HB  THR A 163      62.800  16.512  37.687  1.00  0.00           H  
ATOM   2309  HG1 THR A 163      61.142  18.679  37.035  1.00  0.00           H  
ATOM   2310 HG21 THR A 163      62.631  16.909  35.273  1.00  0.00           H  
ATOM   2311 HG22 THR A 163      61.883  15.382  35.731  1.00  0.00           H  
ATOM   2312 HG23 THR A 163      60.880  16.768  35.330  1.00  0.00           H  
ATOM   2313  N   GLU A 164      60.197  17.795  40.057  1.00 43.77           N  
ATOM   2314  CA  GLU A 164      60.176  18.213  41.463  1.00 43.77           C  
ATOM   2315  C   GLU A 164      59.268  17.315  42.309  1.00 43.77           C  
ATOM   2316  O   GLU A 164      59.689  16.879  43.379  1.00 43.77           O  
ATOM   2317  CB  GLU A 164      59.746  19.681  41.586  1.00 43.77           C  
ATOM   2318  CG  GLU A 164      60.869  20.663  41.203  1.00 43.77           C  
ATOM   2319  CD  GLU A 164      60.424  22.124  41.257  1.00 43.77           C  
ATOM   2320  OE1 GLU A 164      59.414  22.409  41.940  1.00 43.77           O  
ATOM   2321  OE2 GLU A 164      61.113  22.943  40.611  1.00 43.77           O1-
ATOM   2322  H   GLU A 164      59.605  18.316  39.424  1.00  0.00           H  
ATOM   2323  HA  GLU A 164      61.186  18.127  41.867  1.00  0.00           H  
ATOM   2324  HB3 GLU A 164      59.422  19.885  42.608  1.00  0.00           H  
ATOM   2325  HB2 GLU A 164      58.870  19.861  40.963  1.00  0.00           H  
ATOM   2326  HG3 GLU A 164      61.259  20.444  40.211  1.00  0.00           H  
ATOM   2327  HG2 GLU A 164      61.714  20.540  41.877  1.00  0.00           H  
ATOM   2328  N   CYS A 165      58.071  17.023  41.769  1.00 53.27           N  
ATOM   2329  CA  CYS A 165      57.054  16.090  42.245  1.00 53.27           C  
ATOM   2330  C   CYS A 165      57.664  14.737  42.600  1.00 53.27           C  
ATOM   2331  O   CYS A 165      57.316  14.212  43.650  1.00 53.27           O  
ATOM   2332  CB  CYS A 165      55.833  15.912  41.329  1.00 53.27           C  
ATOM   2333  SG  CYS A 165      54.629  17.256  41.545  1.00 53.27           S  
ATOM   2334  H   CYS A 165      57.831  17.472  40.891  1.00  0.00           H  
ATOM   2335  HA  CYS A 165      56.620  16.528  43.121  1.00  0.00           H  
ATOM   2336  HB3 CYS A 165      55.307  15.009  41.611  1.00  0.00           H  
ATOM   2337  HB2 CYS A 165      56.117  15.792  40.289  1.00  0.00           H  
ATOM   2338  HG  CYS A 165      55.381  18.197  40.965  1.00  0.00           H  
ATOM   2339  N   VAL A 166      58.590  14.251  41.753  1.00135.35           N  
ATOM   2340  CA  VAL A 166      59.402  13.069  42.012  1.00135.35           C  
ATOM   2341  C   VAL A 166      60.585  13.318  42.961  1.00135.35           C  
ATOM   2342  O   VAL A 166      60.740  12.547  43.899  1.00135.35           O  
ATOM   2343  CB  VAL A 166      59.888  12.363  40.720  1.00135.35           C  
ATOM   2344  CG1 VAL A 166      60.871  13.132  39.858  1.00135.35           C  
ATOM   2345  CG2 VAL A 166      60.486  10.982  40.991  1.00135.35           C  
ATOM   2346  H   VAL A 166      58.794  14.753  40.899  1.00  0.00           H  
ATOM   2347  HA  VAL A 166      58.756  12.346  42.491  1.00  0.00           H  
ATOM   2348  HB  VAL A 166      59.000  12.267  40.106  1.00  0.00           H  
ATOM   2349 HG11 VAL A 166      60.982  12.674  38.875  1.00  0.00           H  
ATOM   2350 HG12 VAL A 166      60.442  14.107  39.728  1.00  0.00           H  
ATOM   2351 HG13 VAL A 166      61.860  13.231  40.305  1.00  0.00           H  
ATOM   2352 HG21 VAL A 166      60.694  10.441  40.068  1.00  0.00           H  
ATOM   2353 HG22 VAL A 166      61.426  11.042  41.537  1.00  0.00           H  
ATOM   2354 HG23 VAL A 166      59.777  10.410  41.579  1.00  0.00           H  
ATOM   2355  N   ALA A 167      61.411  14.345  42.704  1.00103.65           N  
ATOM   2356  CA  ALA A 167      62.761  14.491  43.266  1.00103.65           C  
ATOM   2357  C   ALA A 167      62.918  14.451  44.792  1.00103.65           C  
ATOM   2358  O   ALA A 167      64.021  14.150  45.237  1.00103.65           O  
ATOM   2359  CB  ALA A 167      63.416  15.776  42.739  1.00103.65           C  
ATOM   2360  H   ALA A 167      61.201  14.962  41.931  1.00  0.00           H  
ATOM   2361  HA  ALA A 167      63.351  13.665  42.875  1.00  0.00           H  
ATOM   2362  HB1 ALA A 167      64.329  16.027  43.282  1.00  0.00           H  
ATOM   2363  HB2 ALA A 167      63.710  15.667  41.696  1.00  0.00           H  
ATOM   2364  HB3 ALA A 167      62.745  16.631  42.822  1.00  0.00           H  
ATOM   2365  N   GLY A 168      61.863  14.794  45.546  1.00 50.68           N  
ATOM   2366  CA  GLY A 168      61.956  15.089  46.977  1.00 50.68           C  
ATOM   2367  C   GLY A 168      61.968  16.591  47.238  1.00 50.68           C  
ATOM   2368  O   GLY A 168      61.915  16.989  48.399  1.00 50.68           O  
ATOM   2369  H   GLY A 168      60.975  14.969  45.097  1.00  0.00           H  
ATOM   2370  HA3 GLY A 168      62.860  14.719  47.428  1.00  0.00           H  
ATOM   2371  HA2 GLY A 168      61.115  14.646  47.508  1.00  0.00           H  
ATOM   2372  N   VAL A 169      61.927  17.411  46.171  1.00 99.40           N  
ATOM   2373  CA  VAL A 169      61.365  18.764  46.187  1.00 99.40           C  
ATOM   2374  C   VAL A 169      59.830  18.712  46.430  1.00 99.40           C  
ATOM   2375  O   VAL A 169      59.221  19.709  46.810  1.00 99.40           O  
ATOM   2376  CB  VAL A 169      61.651  19.494  44.844  1.00 99.40           C  
ATOM   2377  CG1 VAL A 169      61.134  20.947  44.809  1.00 99.40           C  
ATOM   2378  CG2 VAL A 169      63.151  19.475  44.490  1.00 99.40           C  
ATOM   2379  H   VAL A 169      62.035  17.008  45.252  1.00  0.00           H  
ATOM   2380  HA  VAL A 169      61.822  19.327  47.004  1.00  0.00           H  
ATOM   2381  HB  VAL A 169      61.144  18.956  44.048  1.00  0.00           H  
ATOM   2382 HG11 VAL A 169      61.555  21.506  43.973  1.00  0.00           H  
ATOM   2383 HG12 VAL A 169      60.050  20.998  44.703  1.00  0.00           H  
ATOM   2384 HG13 VAL A 169      61.408  21.484  45.717  1.00  0.00           H  
ATOM   2385 HG21 VAL A 169      63.348  20.002  43.557  1.00  0.00           H  
ATOM   2386 HG22 VAL A 169      63.742  19.957  45.271  1.00  0.00           H  
ATOM   2387 HG23 VAL A 169      63.531  18.462  44.366  1.00  0.00           H  
ATOM   2388  N   VAL A 170      59.256  17.511  46.272  1.00104.97           N  
ATOM   2389  CA  VAL A 170      57.972  17.066  46.769  1.00104.97           C  
ATOM   2390  C   VAL A 170      58.224  15.668  47.339  1.00104.97           C  
ATOM   2391  O   VAL A 170      58.471  14.727  46.583  1.00104.97           O  
ATOM   2392  CB  VAL A 170      56.947  16.992  45.613  1.00104.97           C  
ATOM   2393  CG1 VAL A 170      55.674  16.117  45.755  1.00104.97           C  
ATOM   2394  CG2 VAL A 170      56.562  18.390  45.093  1.00104.97           C  
ATOM   2395  H   VAL A 170      59.835  16.766  45.911  1.00  0.00           H  
ATOM   2396  HA  VAL A 170      57.641  17.727  47.562  1.00  0.00           H  
ATOM   2397  HB  VAL A 170      57.548  16.508  44.857  1.00  0.00           H  
ATOM   2398 HG11 VAL A 170      55.224  15.935  44.780  1.00  0.00           H  
ATOM   2399 HG12 VAL A 170      55.857  15.133  46.186  1.00  0.00           H  
ATOM   2400 HG13 VAL A 170      54.899  16.608  46.331  1.00  0.00           H  
ATOM   2401 HG21 VAL A 170      55.880  18.320  44.249  1.00  0.00           H  
ATOM   2402 HG22 VAL A 170      56.066  18.988  45.855  1.00  0.00           H  
ATOM   2403 HG23 VAL A 170      57.432  18.946  44.743  1.00  0.00           H  
ATOM   2404  N   GLY A 171      58.177  15.580  48.674  1.00 84.44           N  
ATOM   2405  CA  GLY A 171      58.218  14.325  49.399  1.00 84.44           C  
ATOM   2406  C   GLY A 171      56.868  14.134  50.060  1.00 84.44           C  
ATOM   2407  O   GLY A 171      56.768  14.153  51.284  1.00 84.44           O  
ATOM   2408  H   GLY A 171      58.013  16.413  49.220  1.00  0.00           H  
ATOM   2409  HA3 GLY A 171      59.016  14.344  50.139  1.00  0.00           H  
ATOM   2410  HA2 GLY A 171      58.359  13.503  48.704  1.00  0.00           H  
ATOM   2411  N   ARG A 172      55.828  14.036  49.225  1.00161.04           N  
ATOM   2412  CA  ARG A 172      54.456  14.257  49.645  1.00161.04           C  
ATOM   2413  C   ARG A 172      53.518  13.250  48.991  1.00161.04           C  
ATOM   2414  O   ARG A 172      53.867  12.533  48.052  1.00161.04           O  
ATOM   2415  CB  ARG A 172      53.987  15.724  49.360  1.00161.04           C  
ATOM   2416  CG  ARG A 172      55.104  16.765  49.170  1.00161.04           C  
ATOM   2417  CD  ARG A 172      54.654  18.176  48.770  1.00161.04           C  
ATOM   2418  NE  ARG A 172      55.812  19.051  48.540  1.00161.04           N  
ATOM   2419  CZ  ARG A 172      56.332  20.038  49.284  1.00161.04           C  
ATOM   2420  NH1 ARG A 172      55.801  20.423  50.446  1.00161.04           N  
ATOM   2421  NH2 ARG A 172      57.425  20.668  48.842  1.00161.04           N1+
ATOM   2422  H   ARG A 172      55.985  13.986  48.229  1.00  0.00           H  
ATOM   2423  HA  ARG A 172      54.373  14.083  50.720  1.00  0.00           H  
ATOM   2424  HB3 ARG A 172      53.321  16.043  50.163  1.00  0.00           H  
ATOM   2425  HB2 ARG A 172      53.380  15.753  48.453  1.00  0.00           H  
ATOM   2426  HG3 ARG A 172      55.659  16.398  48.320  1.00  0.00           H  
ATOM   2427  HG2 ARG A 172      55.839  16.785  49.969  1.00  0.00           H  
ATOM   2428  HD3 ARG A 172      53.819  18.594  49.323  1.00  0.00           H  
ATOM   2429  HD2 ARG A 172      54.260  18.094  47.760  1.00  0.00           H  
ATOM   2430  HE  ARG A 172      56.275  18.876  47.660  1.00  0.00           H  
ATOM   2431 HH12 ARG A 172      56.204  21.186  50.967  1.00  0.00           H  
ATOM   2432 HH11 ARG A 172      54.965  19.957  50.811  1.00  0.00           H  
ATOM   2433 HH22 ARG A 172      57.841  21.414  49.380  1.00  0.00           H  
ATOM   2434 HH21 ARG A 172      57.881  20.379  47.983  1.00  0.00           H  
ATOM   2435  N   ALA A 173      52.292  13.327  49.505  1.00 84.19           N  
ATOM   2436  CA  ALA A 173      51.038  12.783  49.035  1.00 84.19           C  
ATOM   2437  C   ALA A 173      50.854  12.902  47.520  1.00 84.19           C  
ATOM   2438  O   ALA A 173      50.456  11.952  46.851  1.00 84.19           O  
ATOM   2439  CB  ALA A 173      49.964  13.624  49.760  1.00 84.19           C  
ATOM   2440  H   ALA A 173      52.176  13.965  50.278  1.00  0.00           H  
ATOM   2441  HA  ALA A 173      51.010  11.741  49.338  1.00  0.00           H  
ATOM   2442  HB1 ALA A 173      49.004  13.629  49.250  1.00  0.00           H  
ATOM   2443  HB2 ALA A 173      49.819  13.277  50.784  1.00  0.00           H  
ATOM   2444  HB3 ALA A 173      50.255  14.675  49.824  1.00  0.00           H  
ATOM   2445  N   ASP A 174      51.174  14.114  47.062  1.00127.32           N  
ATOM   2446  CA  ASP A 174      50.925  14.715  45.771  1.00127.32           C  
ATOM   2447  C   ASP A 174      51.280  13.889  44.537  1.00127.32           C  
ATOM   2448  O   ASP A 174      50.421  13.809  43.661  1.00127.32           O  
ATOM   2449  CB  ASP A 174      51.504  16.138  45.714  1.00127.32           C  
ATOM   2450  CG  ASP A 174      51.016  17.064  46.841  1.00127.32           C  
ATOM   2451  OD1 ASP A 174      49.919  16.814  47.391  1.00127.32           O  
ATOM   2452  OD2 ASP A 174      51.732  18.054  47.096  1.00127.32           O1-
ATOM   2453  H   ASP A 174      51.514  14.774  47.747  1.00  0.00           H  
ATOM   2454  HA  ASP A 174      49.846  14.805  45.733  1.00  0.00           H  
ATOM   2455  HB3 ASP A 174      51.284  16.582  44.754  1.00  0.00           H  
ATOM   2456  HB2 ASP A 174      52.589  16.064  45.792  1.00  0.00           H  
ATOM   2457  N   LEU A 175      52.479  13.275  44.483  1.00102.74           N  
ATOM   2458  CA  LEU A 175      52.845  12.434  43.338  1.00102.74           C  
ATOM   2459  C   LEU A 175      52.381  10.972  43.453  1.00102.74           C  
ATOM   2460  O   LEU A 175      52.312  10.294  42.429  1.00102.74           O  
ATOM   2461  CB  LEU A 175      54.325  12.553  42.949  1.00102.74           C  
ATOM   2462  CG  LEU A 175      54.598  12.159  41.464  1.00102.74           C  
ATOM   2463  CD1 LEU A 175      54.005  13.122  40.411  1.00102.74           C  
ATOM   2464  CD2 LEU A 175      56.072  11.883  41.220  1.00102.74           C  
ATOM   2465  H   LEU A 175      53.147  13.368  45.234  1.00  0.00           H  
ATOM   2466  HA  LEU A 175      52.326  12.851  42.491  1.00  0.00           H  
ATOM   2467  HB3 LEU A 175      54.900  11.915  43.620  1.00  0.00           H  
ATOM   2468  HB2 LEU A 175      54.674  13.567  43.133  1.00  0.00           H  
ATOM   2469  HG  LEU A 175      54.135  11.199  41.257  1.00  0.00           H  
ATOM   2470 HD11 LEU A 175      53.342  12.588  39.730  1.00  0.00           H  
ATOM   2471 HD12 LEU A 175      53.425  13.926  40.863  1.00  0.00           H  
ATOM   2472 HD13 LEU A 175      54.765  13.593  39.789  1.00  0.00           H  
ATOM   2473 HD21 LEU A 175      56.200  10.810  41.145  1.00  0.00           H  
ATOM   2474 HD22 LEU A 175      56.468  12.341  40.315  1.00  0.00           H  
ATOM   2475 HD23 LEU A 175      56.674  12.212  42.050  1.00  0.00           H  
ATOM   2476  N   LEU A 176      52.001  10.488  44.645  1.00124.11           N  
ATOM   2477  CA  LEU A 176      51.340   9.185  44.725  1.00124.11           C  
ATOM   2478  C   LEU A 176      49.927   9.236  44.136  1.00124.11           C  
ATOM   2479  O   LEU A 176      49.604   8.450  43.246  1.00124.11           O  
ATOM   2480  CB  LEU A 176      51.332   8.609  46.147  1.00124.11           C  
ATOM   2481  CG  LEU A 176      52.658   7.927  46.527  1.00124.11           C  
ATOM   2482  CD1 LEU A 176      53.654   8.935  47.100  1.00124.11           C  
ATOM   2483  CD2 LEU A 176      52.447   6.696  47.419  1.00124.11           C  
ATOM   2484  H   LEU A 176      52.034  11.056  45.481  1.00  0.00           H  
ATOM   2485  HA  LEU A 176      51.907   8.510  44.096  1.00  0.00           H  
ATOM   2486  HB3 LEU A 176      50.548   7.860  46.171  1.00  0.00           H  
ATOM   2487  HB2 LEU A 176      51.034   9.348  46.889  1.00  0.00           H  
ATOM   2488  HG  LEU A 176      53.124   7.540  45.625  1.00  0.00           H  
ATOM   2489 HD11 LEU A 176      53.991   8.686  48.102  1.00  0.00           H  
ATOM   2490 HD12 LEU A 176      54.531   8.947  46.464  1.00  0.00           H  
ATOM   2491 HD13 LEU A 176      53.256   9.949  47.139  1.00  0.00           H  
ATOM   2492 HD21 LEU A 176      52.663   5.781  46.876  1.00  0.00           H  
ATOM   2493 HD22 LEU A 176      53.099   6.691  48.286  1.00  0.00           H  
ATOM   2494 HD23 LEU A 176      51.426   6.609  47.780  1.00  0.00           H  
ATOM   2495  N   CYS A 177      49.131  10.196  44.615  1.00150.70           N  
ATOM   2496  CA  CYS A 177      47.787  10.469  44.117  1.00150.70           C  
ATOM   2497  C   CYS A 177      47.767  11.235  42.778  1.00150.70           C  
ATOM   2498  O   CYS A 177      46.697  11.320  42.176  1.00150.70           O  
ATOM   2499  CB  CYS A 177      46.909  11.040  45.241  1.00150.70           C  
ATOM   2500  SG  CYS A 177      47.541  12.619  45.851  1.00150.70           S  
ATOM   2501  H   CYS A 177      49.472  10.812  45.343  1.00  0.00           H  
ATOM   2502  HA  CYS A 177      47.325   9.522  43.846  1.00  0.00           H  
ATOM   2503  HB3 CYS A 177      46.866  10.342  46.078  1.00  0.00           H  
ATOM   2504  HB2 CYS A 177      45.885  11.171  44.904  1.00  0.00           H  
ATOM   2505  HG  CYS A 177      46.572  12.825  46.746  1.00  0.00           H  
ATOM   2506  N   ALA A 178      48.949  11.643  42.271  1.00100.25           N  
ATOM   2507  CA  ALA A 178      49.185  11.916  40.854  1.00100.25           C  
ATOM   2508  C   ALA A 178      49.073  10.640  40.039  1.00100.25           C  
ATOM   2509  O   ALA A 178      48.240  10.594  39.145  1.00100.25           O  
ATOM   2510  CB  ALA A 178      50.595  12.457  40.605  1.00100.25           C  
ATOM   2511  H   ALA A 178      49.775  11.577  42.847  1.00  0.00           H  
ATOM   2512  HA  ALA A 178      48.449  12.643  40.508  1.00  0.00           H  
ATOM   2513  HB1 ALA A 178      50.776  12.673  39.554  1.00  0.00           H  
ATOM   2514  HB2 ALA A 178      50.766  13.347  41.187  1.00  0.00           H  
ATOM   2515  HB3 ALA A 178      51.369  11.747  40.851  1.00  0.00           H  
ATOM   2516  N   LEU A 179      49.929   9.654  40.366  1.00179.56           N  
ATOM   2517  CA  LEU A 179      50.103   8.417  39.622  1.00179.56           C  
ATOM   2518  C   LEU A 179      48.824   7.634  39.466  1.00179.56           C  
ATOM   2519  O   LEU A 179      48.450   7.355  38.338  1.00179.56           O  
ATOM   2520  CB  LEU A 179      51.178   7.532  40.269  1.00179.56           C  
ATOM   2521  CG  LEU A 179      51.373   6.099  39.689  1.00179.56           C  
ATOM   2522  CD1 LEU A 179      50.686   4.970  40.464  1.00179.56           C  
ATOM   2523  CD2 LEU A 179      51.087   5.909  38.195  1.00179.56           C  
ATOM   2524  H   LEU A 179      50.564   9.793  41.141  1.00  0.00           H  
ATOM   2525  HA  LEU A 179      50.424   8.720  38.627  1.00  0.00           H  
ATOM   2526  HB3 LEU A 179      50.998   7.452  41.337  1.00  0.00           H  
ATOM   2527  HB2 LEU A 179      52.104   8.089  40.196  1.00  0.00           H  
ATOM   2528  HG  LEU A 179      52.429   5.925  39.822  1.00  0.00           H  
ATOM   2529 HD11 LEU A 179      50.883   3.999  40.013  1.00  0.00           H  
ATOM   2530 HD12 LEU A 179      51.043   4.913  41.487  1.00  0.00           H  
ATOM   2531 HD13 LEU A 179      49.607   5.076  40.459  1.00  0.00           H  
ATOM   2532 HD21 LEU A 179      50.181   5.329  38.020  1.00  0.00           H  
ATOM   2533 HD22 LEU A 179      50.987   6.836  37.644  1.00  0.00           H  
ATOM   2534 HD23 LEU A 179      51.887   5.345  37.753  1.00  0.00           H  
ATOM   2535  N   PHE A 180      48.198   7.282  40.589  1.00101.20           N  
ATOM   2536  CA  PHE A 180      46.968   6.510  40.588  1.00101.20           C  
ATOM   2537  C   PHE A 180      45.810   7.225  39.882  1.00101.20           C  
ATOM   2538  O   PHE A 180      44.915   6.534  39.406  1.00101.20           O  
ATOM   2539  CB  PHE A 180      46.617   6.146  42.030  1.00101.20           C  
ATOM   2540  CG  PHE A 180      47.228   4.861  42.561  1.00101.20           C  
ATOM   2541  CD1 PHE A 180      48.599   4.752  42.858  1.00101.20           C  
ATOM   2542  CD2 PHE A 180      46.423   3.714  42.673  1.00101.20           C  
ATOM   2543  CE1 PHE A 180      49.128   3.538  43.277  1.00101.20           C  
ATOM   2544  CE2 PHE A 180      46.964   2.515  43.115  1.00101.20           C  
ATOM   2545  CZ  PHE A 180      48.314   2.427  43.417  1.00101.20           C  
ATOM   2546  H   PHE A 180      48.581   7.541  41.488  1.00  0.00           H  
ATOM   2547  HA  PHE A 180      47.145   5.584  40.038  1.00  0.00           H  
ATOM   2548  HB3 PHE A 180      45.544   6.041  42.160  1.00  0.00           H  
ATOM   2549  HB2 PHE A 180      46.906   6.995  42.644  1.00  0.00           H  
ATOM   2550  HD1 PHE A 180      49.238   5.615  42.754  1.00  0.00           H  
ATOM   2551  HD2 PHE A 180      45.381   3.771  42.402  1.00  0.00           H  
ATOM   2552  HE1 PHE A 180      50.179   3.436  43.481  1.00  0.00           H  
ATOM   2553  HE2 PHE A 180      46.337   1.639  43.196  1.00  0.00           H  
ATOM   2554  HZ  PHE A 180      48.733   1.486  43.740  1.00  0.00           H  
ATOM   2555  N   PHE A 181      45.843   8.573  39.821  1.00138.62           N  
ATOM   2556  CA  PHE A 181      44.838   9.352  39.102  1.00138.62           C  
ATOM   2557  C   PHE A 181      45.195   9.431  37.619  1.00138.62           C  
ATOM   2558  O   PHE A 181      44.293   9.273  36.796  1.00138.62           O  
ATOM   2559  CB  PHE A 181      44.585  10.752  39.701  1.00138.62           C  
ATOM   2560  CG  PHE A 181      43.268  11.308  39.178  1.00138.62           C  
ATOM   2561  CD1 PHE A 181      42.061  10.917  39.795  1.00138.62           C  
ATOM   2562  CD2 PHE A 181      43.207  11.925  37.909  1.00138.62           C  
ATOM   2563  CE1 PHE A 181      40.847  11.152  39.174  1.00138.62           C  
ATOM   2564  CE2 PHE A 181      41.982  12.116  37.287  1.00138.62           C  
ATOM   2565  CZ  PHE A 181      40.809  11.743  37.920  1.00138.62           C  
ATOM   2566  H   PHE A 181      46.639   9.084  40.178  1.00  0.00           H  
ATOM   2567  HA  PHE A 181      43.896   8.811  39.171  1.00  0.00           H  
ATOM   2568  HB3 PHE A 181      45.405  11.433  39.468  1.00  0.00           H  
ATOM   2569  HB2 PHE A 181      44.526  10.694  40.788  1.00  0.00           H  
ATOM   2570  HD1 PHE A 181      42.060  10.390  40.733  1.00  0.00           H  
ATOM   2571  HD2 PHE A 181      44.112  12.177  37.376  1.00  0.00           H  
ATOM   2572  HE1 PHE A 181      39.940  10.846  39.671  1.00  0.00           H  
ATOM   2573  HE2 PHE A 181      41.937  12.540  36.295  1.00  0.00           H  
ATOM   2574  HZ  PHE A 181      39.868  11.920  37.427  1.00  0.00           H  
ATOM   2575  N   LEU A 182      46.491   9.559  37.285  1.00103.10           N  
ATOM   2576  CA  LEU A 182      46.975   9.315  35.931  1.00103.10           C  
ATOM   2577  C   LEU A 182      46.522   7.908  35.485  1.00103.10           C  
ATOM   2578  O   LEU A 182      45.847   7.822  34.471  1.00103.10           O  
ATOM   2579  CB  LEU A 182      48.510   9.572  35.794  1.00103.10           C  
ATOM   2580  CG  LEU A 182      49.001  11.048  35.908  1.00103.10           C  
ATOM   2581  CD1 LEU A 182      50.408  11.243  35.299  1.00103.10           C  
ATOM   2582  CD2 LEU A 182      48.040  12.060  35.284  1.00103.10           C  
ATOM   2583  H   LEU A 182      47.199   9.651  38.004  1.00  0.00           H  
ATOM   2584  HA  LEU A 182      46.449  10.007  35.272  1.00  0.00           H  
ATOM   2585  HB3 LEU A 182      48.819   9.208  34.818  1.00  0.00           H  
ATOM   2586  HB2 LEU A 182      49.069   8.959  36.497  1.00  0.00           H  
ATOM   2587  HG  LEU A 182      49.076  11.306  36.960  1.00  0.00           H  
ATOM   2588 HD11 LEU A 182      50.408  11.947  34.466  1.00  0.00           H  
ATOM   2589 HD12 LEU A 182      51.104  11.631  36.043  1.00  0.00           H  
ATOM   2590 HD13 LEU A 182      50.819  10.314  34.907  1.00  0.00           H  
ATOM   2591 HD21 LEU A 182      48.508  13.028  35.118  1.00  0.00           H  
ATOM   2592 HD22 LEU A 182      47.733  11.679  34.319  1.00  0.00           H  
ATOM   2593 HD23 LEU A 182      47.158  12.224  35.904  1.00  0.00           H  
ATOM   2594  N   LEU A 183      46.756   6.867  36.298  1.00127.88           N  
ATOM   2595  CA  LEU A 183      46.309   5.485  36.096  1.00127.88           C  
ATOM   2596  C   LEU A 183      44.783   5.315  35.999  1.00127.88           C  
ATOM   2597  O   LEU A 183      44.342   4.490  35.206  1.00127.88           O  
ATOM   2598  CB  LEU A 183      46.917   4.584  37.198  1.00127.88           C  
ATOM   2599  CG  LEU A 183      47.265   3.143  36.766  1.00127.88           C  
ATOM   2600  CD1 LEU A 183      48.324   2.533  37.704  1.00127.88           C  
ATOM   2601  CD2 LEU A 183      46.045   2.232  36.555  1.00127.88           C  
ATOM   2602  H   LEU A 183      47.301   7.028  37.138  1.00  0.00           H  
ATOM   2603  HA  LEU A 183      46.710   5.185  35.131  1.00  0.00           H  
ATOM   2604  HB3 LEU A 183      46.292   4.576  38.090  1.00  0.00           H  
ATOM   2605  HB2 LEU A 183      47.858   5.034  37.509  1.00  0.00           H  
ATOM   2606  HG  LEU A 183      47.742   3.186  35.800  1.00  0.00           H  
ATOM   2607 HD11 LEU A 183      48.200   1.460  37.843  1.00  0.00           H  
ATOM   2608 HD12 LEU A 183      49.327   2.683  37.305  1.00  0.00           H  
ATOM   2609 HD13 LEU A 183      48.316   3.006  38.686  1.00  0.00           H  
ATOM   2610 HD21 LEU A 183      46.149   1.267  37.049  1.00  0.00           H  
ATOM   2611 HD22 LEU A 183      45.127   2.682  36.930  1.00  0.00           H  
ATOM   2612 HD23 LEU A 183      45.904   2.034  35.493  1.00  0.00           H  
ATOM   2613  N   SER A 184      44.002   6.103  36.757  1.00 95.31           N  
ATOM   2614  CA  SER A 184      42.542   6.158  36.653  1.00 95.31           C  
ATOM   2615  C   SER A 184      42.114   6.701  35.283  1.00 95.31           C  
ATOM   2616  O   SER A 184      41.287   6.088  34.609  1.00 95.31           O  
ATOM   2617  CB  SER A 184      41.968   7.007  37.805  1.00 95.31           C  
ATOM   2618  OG  SER A 184      40.563   7.085  37.744  1.00 95.31           O  
ATOM   2619  H   SER A 184      44.428   6.730  37.425  1.00  0.00           H  
ATOM   2620  HA  SER A 184      42.156   5.142  36.755  1.00  0.00           H  
ATOM   2621  HB3 SER A 184      42.351   8.024  37.773  1.00  0.00           H  
ATOM   2622  HB2 SER A 184      42.249   6.585  38.771  1.00  0.00           H  
ATOM   2623  HG  SER A 184      40.316   7.616  36.983  1.00  0.00           H  
ATOM   2624  N   PHE A 185      42.745   7.812  34.881  1.00125.20           N  
ATOM   2625  CA  PHE A 185      42.535   8.454  33.597  1.00125.20           C  
ATOM   2626  C   PHE A 185      42.924   7.526  32.434  1.00125.20           C  
ATOM   2627  O   PHE A 185      42.133   7.350  31.519  1.00125.20           O  
ATOM   2628  CB  PHE A 185      43.337   9.766  33.572  1.00125.20           C  
ATOM   2629  CG  PHE A 185      42.755  10.728  32.580  1.00125.20           C  
ATOM   2630  CD1 PHE A 185      42.983  10.540  31.206  1.00125.20           C  
ATOM   2631  CD2 PHE A 185      41.780  11.646  33.003  1.00125.20           C  
ATOM   2632  CE1 PHE A 185      42.349  11.343  30.279  1.00125.20           C  
ATOM   2633  CE2 PHE A 185      41.127  12.408  32.058  1.00125.20           C  
ATOM   2634  CZ  PHE A 185      41.447  12.288  30.720  1.00125.20           C  
ATOM   2635  H   PHE A 185      43.425   8.249  35.490  1.00  0.00           H  
ATOM   2636  HA  PHE A 185      41.470   8.682  33.524  1.00  0.00           H  
ATOM   2637  HB3 PHE A 185      44.384   9.594  33.321  1.00  0.00           H  
ATOM   2638  HB2 PHE A 185      43.333  10.250  34.549  1.00  0.00           H  
ATOM   2639  HD1 PHE A 185      43.656   9.766  30.876  1.00  0.00           H  
ATOM   2640  HD2 PHE A 185      41.520  11.737  34.048  1.00  0.00           H  
ATOM   2641  HE1 PHE A 185      42.539  11.224  29.223  1.00  0.00           H  
ATOM   2642  HE2 PHE A 185      40.348  13.074  32.365  1.00  0.00           H  
ATOM   2643  HZ  PHE A 185      40.950  12.900  30.006  1.00  0.00           H  
ATOM   2644  N   LEU A 186      44.117   6.930  32.512  1.00 80.92           N  
ATOM   2645  CA  LEU A 186      44.741   6.090  31.490  1.00 80.92           C  
ATOM   2646  C   LEU A 186      44.147   4.685  31.418  1.00 80.92           C  
ATOM   2647  O   LEU A 186      44.226   4.054  30.365  1.00 80.92           O  
ATOM   2648  CB  LEU A 186      46.243   6.038  31.785  1.00 80.92           C  
ATOM   2649  CG  LEU A 186      46.872   7.423  31.568  1.00 80.92           C  
ATOM   2650  CD1 LEU A 186      47.991   7.764  32.561  1.00 80.92           C  
ATOM   2651  CD2 LEU A 186      47.203   7.643  30.093  1.00 80.92           C  
ATOM   2652  H   LEU A 186      44.703   7.136  33.314  1.00  0.00           H  
ATOM   2653  HA  LEU A 186      44.581   6.561  30.523  1.00  0.00           H  
ATOM   2654  HB3 LEU A 186      46.749   5.297  31.164  1.00  0.00           H  
ATOM   2655  HB2 LEU A 186      46.373   5.706  32.815  1.00  0.00           H  
ATOM   2656  HG  LEU A 186      46.105   8.157  31.790  1.00  0.00           H  
ATOM   2657 HD11 LEU A 186      48.959   7.867  32.133  1.00  0.00           H  
ATOM   2658 HD12 LEU A 186      47.781   8.733  33.008  1.00  0.00           H  
ATOM   2659 HD13 LEU A 186      48.098   7.028  33.356  1.00  0.00           H  
ATOM   2660 HD21 LEU A 186      47.652   8.619  29.920  1.00  0.00           H  
ATOM   2661 HD22 LEU A 186      47.871   6.870  29.725  1.00  0.00           H  
ATOM   2662 HD23 LEU A 186      46.304   7.600  29.481  1.00  0.00           H  
ATOM   2663  N   GLY A 187      43.525   4.259  32.525  1.00 39.62           N  
ATOM   2664  CA  GLY A 187      42.682   3.084  32.634  1.00 39.62           C  
ATOM   2665  C   GLY A 187      41.399   3.316  31.838  1.00 39.62           C  
ATOM   2666  O   GLY A 187      41.051   2.460  31.037  1.00 39.62           O  
ATOM   2667  H   GLY A 187      43.569   4.842  33.351  1.00  0.00           H  
ATOM   2668  HA3 GLY A 187      42.423   2.938  33.682  1.00  0.00           H  
ATOM   2669  HA2 GLY A 187      43.207   2.192  32.286  1.00  0.00           H  
ATOM   2670  N   TYR A 188      40.745   4.486  31.992  1.00113.86           N  
ATOM   2671  CA  TYR A 188      39.571   4.899  31.206  1.00113.86           C  
ATOM   2672  C   TYR A 188      39.869   5.010  29.709  1.00113.86           C  
ATOM   2673  O   TYR A 188      39.023   4.664  28.887  1.00113.86           O  
ATOM   2674  CB  TYR A 188      39.088   6.286  31.656  1.00113.86           C  
ATOM   2675  CG  TYR A 188      37.673   6.658  31.236  1.00113.86           C  
ATOM   2676  CD1 TYR A 188      36.525   5.965  31.670  1.00113.86           C  
ATOM   2677  CD2 TYR A 188      37.512   7.751  30.381  1.00113.86           C  
ATOM   2678  CE1 TYR A 188      35.239   6.410  31.306  1.00113.86           C  
ATOM   2679  CE2 TYR A 188      36.232   8.212  30.018  1.00113.86           C  
ATOM   2680  CZ  TYR A 188      35.091   7.531  30.472  1.00113.86           C  
ATOM   2681  OH  TYR A 188      33.848   7.946  30.095  1.00113.86           O  
ATOM   2682  H   TYR A 188      41.082   5.156  32.671  1.00  0.00           H  
ATOM   2683  HA  TYR A 188      38.783   4.159  31.357  1.00  0.00           H  
ATOM   2684  HB3 TYR A 188      39.753   7.051  31.263  1.00  0.00           H  
ATOM   2685  HB2 TYR A 188      39.215   6.429  32.720  1.00  0.00           H  
ATOM   2686  HD1 TYR A 188      36.608   5.084  32.279  1.00  0.00           H  
ATOM   2687  HD2 TYR A 188      38.412   8.204  30.017  1.00  0.00           H  
ATOM   2688  HE1 TYR A 188      34.360   5.896  31.663  1.00  0.00           H  
ATOM   2689  HE2 TYR A 188      36.125   9.070  29.372  1.00  0.00           H  
ATOM   2690  HH  TYR A 188      33.141   7.443  30.508  1.00  0.00           H  
ATOM   2691  N   CYS A 189      41.073   5.514  29.406  1.00 61.28           N  
ATOM   2692  CA  CYS A 189      41.575   5.703  28.060  1.00 61.28           C  
ATOM   2693  C   CYS A 189      41.764   4.362  27.348  1.00 61.28           C  
ATOM   2694  O   CYS A 189      41.348   4.229  26.201  1.00 61.28           O  
ATOM   2695  CB  CYS A 189      42.885   6.484  28.046  1.00 61.28           C  
ATOM   2696  SG  CYS A 189      42.653   8.155  28.687  1.00 61.28           S  
ATOM   2697  H   CYS A 189      41.685   5.806  30.157  1.00  0.00           H  
ATOM   2698  HA  CYS A 189      40.834   6.281  27.518  1.00  0.00           H  
ATOM   2699  HB3 CYS A 189      43.200   6.569  27.019  1.00  0.00           H  
ATOM   2700  HB2 CYS A 189      43.675   5.973  28.591  1.00  0.00           H  
ATOM   2701  HG  CYS A 189      42.399   7.794  29.952  1.00  0.00           H  
ATOM   2702  N   LYS A 190      42.353   3.388  28.063  1.00156.77           N  
ATOM   2703  CA  LYS A 190      42.531   2.010  27.613  1.00156.77           C  
ATOM   2704  C   LYS A 190      41.196   1.253  27.525  1.00156.77           C  
ATOM   2705  O   LYS A 190      41.062   0.376  26.673  1.00156.77           O  
ATOM   2706  CB  LYS A 190      43.558   1.331  28.543  1.00156.77           C  
ATOM   2707  CG  LYS A 190      44.170   0.021  28.011  1.00156.77           C  
ATOM   2708  CD  LYS A 190      45.174   0.160  26.853  1.00156.77           C  
ATOM   2709  CE  LYS A 190      46.649   0.292  27.280  1.00156.77           C  
ATOM   2710  NZ  LYS A 190      46.881   1.393  28.229  1.00156.77           N1+
ATOM   2711  H   LYS A 190      42.671   3.590  29.002  1.00  0.00           H  
ATOM   2712  HA  LYS A 190      42.928   2.020  26.604  1.00  0.00           H  
ATOM   2713  HB3 LYS A 190      43.094   1.150  29.514  1.00  0.00           H  
ATOM   2714  HB2 LYS A 190      44.373   2.022  28.743  1.00  0.00           H  
ATOM   2715  HG3 LYS A 190      43.370  -0.651  27.704  1.00  0.00           H  
ATOM   2716  HG2 LYS A 190      44.678  -0.478  28.833  1.00  0.00           H  
ATOM   2717  HD3 LYS A 190      44.905   0.994  26.209  1.00  0.00           H  
ATOM   2718  HD2 LYS A 190      45.078  -0.727  26.226  1.00  0.00           H  
ATOM   2719  HE3 LYS A 190      47.278   0.449  26.402  1.00  0.00           H  
ATOM   2720  HE2 LYS A 190      46.982  -0.635  27.747  1.00  0.00           H  
ATOM   2721  HZ1 LYS A 190      46.620   2.270  27.805  1.00  0.00           H  
ATOM   2722  HZ2 LYS A 190      46.329   1.243  29.062  1.00  0.00           H  
ATOM   2723  HZ3 LYS A 190      47.860   1.421  28.477  1.00  0.00           H  
ATOM   2724  N   ALA A 191      40.227   1.644  28.372  1.00 89.54           N  
ATOM   2725  CA  ALA A 191      38.870   1.113  28.399  1.00 89.54           C  
ATOM   2726  C   ALA A 191      38.022   1.537  27.207  1.00 89.54           C  
ATOM   2727  O   ALA A 191      37.173   0.734  26.821  1.00 89.54           O  
ATOM   2728  CB  ALA A 191      38.173   1.492  29.712  1.00 89.54           C  
ATOM   2729  H   ALA A 191      40.429   2.366  29.050  1.00  0.00           H  
ATOM   2730  HA  ALA A 191      38.937   0.030  28.337  1.00  0.00           H  
ATOM   2731  HB1 ALA A 191      37.354   0.804  29.905  1.00  0.00           H  
ATOM   2732  HB2 ALA A 191      38.836   1.425  30.568  1.00  0.00           H  
ATOM   2733  HB3 ALA A 191      37.765   2.503  29.693  1.00  0.00           H  
ATOM   2734  N   PHE A 192      38.277   2.734  26.633  1.00298.98           N  
ATOM   2735  CA  PHE A 192      37.656   3.229  25.400  1.00298.98           C  
ATOM   2736  C   PHE A 192      37.759   2.182  24.286  1.00298.98           C  
ATOM   2737  O   PHE A 192      38.841   2.043  23.717  1.00298.98           O  
ATOM   2738  CB  PHE A 192      38.325   4.535  24.908  1.00298.98           C  
ATOM   2739  CG  PHE A 192      38.186   5.791  25.746  1.00298.98           C  
ATOM   2740  CD1 PHE A 192      36.994   6.080  26.443  1.00298.98           C  
ATOM   2741  CD2 PHE A 192      39.172   6.794  25.634  1.00298.98           C  
ATOM   2742  CE1 PHE A 192      36.814   7.329  27.009  1.00298.98           C  
ATOM   2743  CE2 PHE A 192      38.990   8.022  26.251  1.00298.98           C  
ATOM   2744  CZ  PHE A 192      37.802   8.297  26.907  1.00298.98           C  
ATOM   2745  H   PHE A 192      38.984   3.331  27.039  1.00  0.00           H  
ATOM   2746  HA  PHE A 192      36.602   3.411  25.603  1.00  0.00           H  
ATOM   2747  HB3 PHE A 192      37.925   4.789  23.926  1.00  0.00           H  
ATOM   2748  HB2 PHE A 192      39.385   4.355  24.736  1.00  0.00           H  
ATOM   2749  HD1 PHE A 192      36.198   5.356  26.517  1.00  0.00           H  
ATOM   2750  HD2 PHE A 192      40.076   6.610  25.070  1.00  0.00           H  
ATOM   2751  HE1 PHE A 192      35.887   7.550  27.512  1.00  0.00           H  
ATOM   2752  HE2 PHE A 192      39.754   8.779  26.194  1.00  0.00           H  
ATOM   2753  HZ  PHE A 192      37.627   9.281  27.307  1.00  0.00           H  
ATOM   2754  N   ARG A 193      36.635   1.463  24.083  1.00219.90           N  
ATOM   2755  CA  ARG A 193      36.372   0.311  23.217  1.00219.90           C  
ATOM   2756  C   ARG A 193      37.407   0.114  22.105  1.00219.90           C  
ATOM   2757  O   ARG A 193      37.215   0.556  20.970  1.00219.90           O  
ATOM   2758  CB  ARG A 193      34.941   0.422  22.655  1.00219.90           C  
ATOM   2759  CG  ARG A 193      34.489  -0.753  21.757  1.00219.90           C  
ATOM   2760  CD  ARG A 193      33.547  -0.273  20.647  1.00219.90           C  
ATOM   2761  NE  ARG A 193      33.457  -1.213  19.525  1.00219.90           N  
ATOM   2762  CZ  ARG A 193      34.430  -1.458  18.628  1.00219.90           C  
ATOM   2763  NH1 ARG A 193      35.620  -0.840  18.689  1.00219.90           N  
ATOM   2764  NH2 ARG A 193      34.210  -2.340  17.646  1.00219.90           N1+
ATOM   2765  H   ARG A 193      35.855   1.693  24.679  1.00  0.00           H  
ATOM   2766  HA  ARG A 193      36.402  -0.569  23.862  1.00  0.00           H  
ATOM   2767  HB3 ARG A 193      34.934   1.338  22.065  1.00  0.00           H  
ATOM   2768  HB2 ARG A 193      34.214   0.567  23.454  1.00  0.00           H  
ATOM   2769  HG3 ARG A 193      33.985  -1.476  22.400  1.00  0.00           H  
ATOM   2770  HG2 ARG A 193      35.314  -1.303  21.309  1.00  0.00           H  
ATOM   2771  HD3 ARG A 193      33.760   0.742  20.330  1.00  0.00           H  
ATOM   2772  HD2 ARG A 193      32.537  -0.275  21.057  1.00  0.00           H  
ATOM   2773  HE  ARG A 193      32.588  -1.727  19.454  1.00  0.00           H  
ATOM   2774 HH12 ARG A 193      36.345  -1.047  18.018  1.00  0.00           H  
ATOM   2775 HH11 ARG A 193      35.821  -0.188  19.436  1.00  0.00           H  
ATOM   2776 HH22 ARG A 193      34.931  -2.539  16.966  1.00  0.00           H  
ATOM   2777 HH21 ARG A 193      33.315  -2.802  17.560  1.00  0.00           H  
ATOM   2778  N   GLU A 194      38.490  -0.562  22.499  1.00215.82           N  
ATOM   2779  CA  GLU A 194      39.514  -1.091  21.617  1.00215.82           C  
ATOM   2780  C   GLU A 194      38.904  -2.214  20.757  1.00215.82           C  
ATOM   2781  O   GLU A 194      39.133  -2.242  19.550  1.00215.82           O  
ATOM   2782  CB  GLU A 194      40.690  -1.512  22.524  1.00215.82           C  
ATOM   2783  CG  GLU A 194      41.926  -2.166  21.875  1.00215.82           C  
ATOM   2784  CD  GLU A 194      41.715  -3.614  21.429  1.00215.82           C  
ATOM   2785  OE1 GLU A 194      41.121  -4.386  22.213  1.00215.82           O  
ATOM   2786  OE2 GLU A 194      42.112  -3.917  20.285  1.00215.82           O1-
ATOM   2787  H   GLU A 194      38.578  -0.818  23.471  1.00  0.00           H  
ATOM   2788  HA  GLU A 194      39.853  -0.294  20.952  1.00  0.00           H  
ATOM   2789  HB3 GLU A 194      40.294  -2.192  23.272  1.00  0.00           H  
ATOM   2790  HB2 GLU A 194      41.030  -0.636  23.079  1.00  0.00           H  
ATOM   2791  HG3 GLU A 194      42.748  -2.169  22.592  1.00  0.00           H  
ATOM   2792  HG2 GLU A 194      42.261  -1.564  21.029  1.00  0.00           H  
ATOM   2793  N   SER A 195      38.093  -3.067  21.404  1.00226.04           N  
ATOM   2794  CA  SER A 195      37.339  -4.152  20.793  1.00226.04           C  
ATOM   2795  C   SER A 195      35.924  -4.192  21.384  1.00226.04           C  
ATOM   2796  O   SER A 195      35.761  -3.963  22.585  1.00226.04           O  
ATOM   2797  CB  SER A 195      38.063  -5.484  21.078  1.00226.04           C  
ATOM   2798  OG  SER A 195      39.183  -5.636  20.232  1.00226.04           O  
ATOM   2799  H   SER A 195      37.959  -2.957  22.399  1.00  0.00           H  
ATOM   2800  HA  SER A 195      37.249  -4.002  19.715  1.00  0.00           H  
ATOM   2801  HB3 SER A 195      37.402  -6.332  20.894  1.00  0.00           H  
ATOM   2802  HB2 SER A 195      38.381  -5.551  22.120  1.00  0.00           H  
ATOM   2803  HG  SER A 195      39.913  -5.117  20.590  1.00  0.00           H  
ATOM   2804  N   ASN A 196      34.940  -4.549  20.541  1.00216.82           N  
ATOM   2805  CA  ASN A 196      33.620  -4.986  20.997  1.00216.82           C  
ATOM   2806  C   ASN A 196      33.639  -6.518  21.060  1.00216.82           C  
ATOM   2807  O   ASN A 196      33.893  -7.174  20.050  1.00216.82           O  
ATOM   2808  CB  ASN A 196      32.487  -4.540  20.038  1.00216.82           C  
ATOM   2809  CG  ASN A 196      31.208  -4.068  20.746  1.00216.82           C  
ATOM   2810  OD1 ASN A 196      30.652  -3.036  20.382  1.00216.82           O  
ATOM   2811  ND2 ASN A 196      30.710  -4.825  21.729  1.00216.82           N  
ATOM   2812  H   ASN A 196      35.155  -4.730  19.571  1.00  0.00           H  
ATOM   2813  HA  ASN A 196      33.410  -4.623  22.005  1.00  0.00           H  
ATOM   2814  HB3 ASN A 196      32.244  -5.291  19.284  1.00  0.00           H  
ATOM   2815  HB2 ASN A 196      32.834  -3.689  19.464  1.00  0.00           H  
ATOM   2816 HD22 ASN A 196      29.855  -4.546  22.190  1.00  0.00           H  
ATOM   2817 HD21 ASN A 196      31.157  -5.685  22.011  1.00  0.00           H  
ATOM   2818  N   LYS A 197      33.312  -7.042  22.242  1.00231.06           N  
ATOM   2819  CA  LYS A 197      33.086  -8.458  22.506  1.00231.06           C  
ATOM   2820  C   LYS A 197      32.056  -8.546  23.644  1.00231.06           C  
ATOM   2821  O   LYS A 197      31.179  -7.681  23.713  1.00231.06           O  
ATOM   2822  CB  LYS A 197      34.431  -9.193  22.721  1.00231.06           C  
ATOM   2823  CG  LYS A 197      35.315  -8.665  23.871  1.00231.06           C  
ATOM   2824  CD  LYS A 197      36.610  -9.473  24.052  1.00231.06           C  
ATOM   2825  CE  LYS A 197      36.364 -10.921  24.517  1.00231.06           C  
ATOM   2826  NZ  LYS A 197      37.623 -11.603  24.863  1.00231.06           N1+
ATOM   2827  H   LYS A 197      33.122  -6.425  23.019  1.00  0.00           H  
ATOM   2828  HA  LYS A 197      32.607  -8.909  21.637  1.00  0.00           H  
ATOM   2829  HB3 LYS A 197      35.006  -9.147  21.795  1.00  0.00           H  
ATOM   2830  HB2 LYS A 197      34.217 -10.251  22.870  1.00  0.00           H  
ATOM   2831  HG3 LYS A 197      34.762  -8.664  24.808  1.00  0.00           H  
ATOM   2832  HG2 LYS A 197      35.578  -7.624  23.678  1.00  0.00           H  
ATOM   2833  HD3 LYS A 197      37.256  -8.947  24.754  1.00  0.00           H  
ATOM   2834  HD2 LYS A 197      37.157  -9.486  23.109  1.00  0.00           H  
ATOM   2835  HE3 LYS A 197      35.871 -11.500  23.736  1.00  0.00           H  
ATOM   2836  HE2 LYS A 197      35.708 -10.937  25.387  1.00  0.00           H  
ATOM   2837  HZ1 LYS A 197      38.089 -11.106  25.608  1.00  0.00           H  
ATOM   2838  HZ2 LYS A 197      37.424 -12.547  25.163  1.00  0.00           H  
ATOM   2839  HZ3 LYS A 197      38.225 -11.631  24.052  1.00  0.00           H  
ATOM   2840  N   GLU A 198      32.202  -9.526  24.552  1.00169.45           N  
ATOM   2841  CA  GLU A 198      31.503  -9.577  25.846  1.00169.45           C  
ATOM   2842  C   GLU A 198      32.120  -8.613  26.883  1.00169.45           C  
ATOM   2843  O   GLU A 198      32.197  -8.934  28.069  1.00169.45           O  
ATOM   2844  CB  GLU A 198      31.446 -11.041  26.342  1.00169.45           C  
ATOM   2845  CG  GLU A 198      30.560 -11.968  25.484  1.00169.45           C  
ATOM   2846  CD  GLU A 198      29.068 -11.605  25.478  1.00169.45           C  
ATOM   2847  OE1 GLU A 198      28.636 -10.847  26.376  1.00169.45           O  
ATOM   2848  OE2 GLU A 198      28.377 -12.111  24.569  1.00169.45           O1-
ATOM   2849  H   GLU A 198      32.918 -10.224  24.417  1.00  0.00           H  
ATOM   2850  HA  GLU A 198      30.486  -9.213  25.701  1.00  0.00           H  
ATOM   2851  HB3 GLU A 198      31.090 -11.087  27.373  1.00  0.00           H  
ATOM   2852  HB2 GLU A 198      32.457 -11.451  26.368  1.00  0.00           H  
ATOM   2853  HG3 GLU A 198      30.646 -12.990  25.854  1.00  0.00           H  
ATOM   2854  HG2 GLU A 198      30.920 -11.985  24.455  1.00  0.00           H  
ATOM   2855  N   GLY A 199      32.555  -7.441  26.391  1.00 31.63           N  
ATOM   2856  CA  GLY A 199      33.193  -6.355  27.110  1.00 31.63           C  
ATOM   2857  C   GLY A 199      34.440  -6.784  27.887  1.00 31.63           C  
ATOM   2858  O   GLY A 199      34.706  -6.152  28.894  1.00 31.63           O  
ATOM   2859  H   GLY A 199      32.395  -7.274  25.408  1.00  0.00           H  
ATOM   2860  HA3 GLY A 199      32.470  -5.901  27.790  1.00  0.00           H  
ATOM   2861  HA2 GLY A 199      33.477  -5.592  26.387  1.00  0.00           H  
ATOM   2862  N   ALA A 200      35.179  -7.843  27.501  1.00 34.43           N  
ATOM   2863  CA  ALA A 200      36.323  -8.326  28.286  1.00 34.43           C  
ATOM   2864  C   ALA A 200      37.500  -7.337  28.322  1.00 34.43           C  
ATOM   2865  O   ALA A 200      38.081  -7.171  29.392  1.00 34.43           O  
ATOM   2866  CB  ALA A 200      36.774  -9.711  27.814  1.00 34.43           C  
ATOM   2867  H   ALA A 200      34.918  -8.375  26.685  1.00  0.00           H  
ATOM   2868  HA  ALA A 200      35.971  -8.448  29.313  1.00  0.00           H  
ATOM   2869  HB1 ALA A 200      37.465 -10.157  28.531  1.00  0.00           H  
ATOM   2870  HB2 ALA A 200      35.927 -10.390  27.713  1.00  0.00           H  
ATOM   2871  HB3 ALA A 200      37.294  -9.656  26.862  1.00  0.00           H  
ATOM   2872  N   HIS A 201      37.780  -6.655  27.193  1.00 76.70           N  
ATOM   2873  CA  HIS A 201      38.711  -5.523  27.147  1.00 76.70           C  
ATOM   2874  C   HIS A 201      38.129  -4.300  27.874  1.00 76.70           C  
ATOM   2875  O   HIS A 201      38.802  -3.728  28.726  1.00 76.70           O  
ATOM   2876  ND1 HIS A 201      41.567  -4.640  25.330  1.00 76.70           N  
ATOM   2877  CG  HIS A 201      40.261  -4.216  25.598  1.00 76.70           C  
ATOM   2878  CB  HIS A 201      39.096  -5.177  25.695  1.00 76.70           C  
ATOM   2879  NE2 HIS A 201      41.580  -2.439  25.597  1.00 76.70           N  
ATOM   2880  CD2 HIS A 201      40.270  -2.846  25.775  1.00 76.70           C  
ATOM   2881  CE1 HIS A 201      42.293  -3.530  25.316  1.00 76.70           C  
ATOM   2882  H   HIS A 201      37.261  -6.845  26.349  1.00  0.00           H  
ATOM   2883  HA  HIS A 201      39.626  -5.833  27.654  1.00  0.00           H  
ATOM   2884  HB3 HIS A 201      38.248  -4.758  25.152  1.00  0.00           H  
ATOM   2885  HB2 HIS A 201      39.374  -6.088  25.163  1.00  0.00           H  
ATOM   2886  HD2 HIS A 201      39.479  -2.150  26.012  1.00  0.00           H  
ATOM   2887  HE1 HIS A 201      43.356  -3.515  25.124  1.00  0.00           H  
ATOM   2888  HE2 HIS A 201      41.924  -1.490  25.664  1.00  0.00           H  
ATOM   2889  N   SER A 202      36.880  -3.936  27.545  1.00 43.21           N  
ATOM   2890  CA  SER A 202      36.161  -2.809  28.135  1.00 43.21           C  
ATOM   2891  C   SER A 202      36.102  -2.876  29.674  1.00 43.21           C  
ATOM   2892  O   SER A 202      36.623  -1.976  30.326  1.00 43.21           O  
ATOM   2893  CB  SER A 202      34.760  -2.723  27.499  1.00 43.21           C  
ATOM   2894  OG  SER A 202      34.856  -2.228  26.178  1.00 43.21           O  
ATOM   2895  H   SER A 202      36.386  -4.450  26.830  1.00  0.00           H  
ATOM   2896  HA  SER A 202      36.709  -1.899  27.884  1.00  0.00           H  
ATOM   2897  HB3 SER A 202      34.103  -2.061  28.060  1.00  0.00           H  
ATOM   2898  HB2 SER A 202      34.272  -3.696  27.487  1.00  0.00           H  
ATOM   2899  HG  SER A 202      35.238  -1.347  26.208  1.00  0.00           H  
ATOM   2900  N   SER A 203      35.531  -3.966  30.210  1.00 39.18           N  
ATOM   2901  CA  SER A 203      35.344  -4.242  31.633  1.00 39.18           C  
ATOM   2902  C   SER A 203      36.652  -4.393  32.413  1.00 39.18           C  
ATOM   2903  O   SER A 203      36.668  -3.942  33.554  1.00 39.18           O  
ATOM   2904  CB  SER A 203      34.487  -5.507  31.853  1.00 39.18           C  
ATOM   2905  OG  SER A 203      33.177  -5.329  31.358  1.00 39.18           O  
ATOM   2906  H   SER A 203      35.186  -4.691  29.591  1.00  0.00           H  
ATOM   2907  HA  SER A 203      34.807  -3.391  32.058  1.00  0.00           H  
ATOM   2908  HB3 SER A 203      34.399  -5.724  32.919  1.00  0.00           H  
ATOM   2909  HB2 SER A 203      34.943  -6.388  31.400  1.00  0.00           H  
ATOM   2910  HG  SER A 203      33.195  -5.453  30.405  1.00  0.00           H  
ATOM   2911  N   THR A 204      37.713  -4.993  31.826  1.00102.51           N  
ATOM   2912  CA  THR A 204      38.994  -5.129  32.533  1.00102.51           C  
ATOM   2913  C   THR A 204      39.685  -3.770  32.747  1.00102.51           C  
ATOM   2914  O   THR A 204      40.317  -3.600  33.783  1.00102.51           O  
ATOM   2915  CB  THR A 204      40.006  -6.142  31.915  1.00102.51           C  
ATOM   2916  OG1 THR A 204      41.057  -6.385  32.833  1.00102.51           O  
ATOM   2917  CG2 THR A 204      40.715  -5.712  30.622  1.00102.51           C  
ATOM   2918  H   THR A 204      37.659  -5.355  30.884  1.00  0.00           H  
ATOM   2919  HA  THR A 204      38.753  -5.527  33.520  1.00  0.00           H  
ATOM   2920  HB  THR A 204      39.494  -7.090  31.743  1.00  0.00           H  
ATOM   2921  HG1 THR A 204      41.552  -5.570  32.954  1.00  0.00           H  
ATOM   2922 HG21 THR A 204      41.370  -6.502  30.255  1.00  0.00           H  
ATOM   2923 HG22 THR A 204      39.994  -5.514  29.842  1.00  0.00           H  
ATOM   2924 HG23 THR A 204      41.326  -4.821  30.756  1.00  0.00           H  
ATOM   2925  N   PHE A 205      39.516  -2.827  31.804  1.00112.21           N  
ATOM   2926  CA  PHE A 205      40.059  -1.477  31.917  1.00112.21           C  
ATOM   2927  C   PHE A 205      39.136  -0.482  32.644  1.00112.21           C  
ATOM   2928  O   PHE A 205      39.648   0.490  33.199  1.00112.21           O  
ATOM   2929  CB  PHE A 205      40.561  -0.993  30.555  1.00112.21           C  
ATOM   2930  CG  PHE A 205      41.809  -1.717  30.096  1.00112.21           C  
ATOM   2931  CD1 PHE A 205      43.005  -1.615  30.838  1.00112.21           C  
ATOM   2932  CD2 PHE A 205      41.759  -2.590  28.994  1.00112.21           C  
ATOM   2933  CE1 PHE A 205      44.096  -2.404  30.500  1.00112.21           C  
ATOM   2934  CE2 PHE A 205      42.855  -3.375  28.678  1.00112.21           C  
ATOM   2935  CZ  PHE A 205      44.019  -3.283  29.426  1.00112.21           C  
ATOM   2936  H   PHE A 205      38.988  -3.034  30.967  1.00  0.00           H  
ATOM   2937  HA  PHE A 205      40.955  -1.535  32.521  1.00  0.00           H  
ATOM   2938  HB3 PHE A 205      40.786   0.067  30.586  1.00  0.00           H  
ATOM   2939  HB2 PHE A 205      39.777  -1.149  29.821  1.00  0.00           H  
ATOM   2940  HD1 PHE A 205      43.067  -0.953  31.689  1.00  0.00           H  
ATOM   2941  HD2 PHE A 205      40.870  -2.660  28.397  1.00  0.00           H  
ATOM   2942  HE1 PHE A 205      45.006  -2.339  31.079  1.00  0.00           H  
ATOM   2943  HE2 PHE A 205      42.806  -4.073  27.857  1.00  0.00           H  
ATOM   2944  HZ  PHE A 205      44.869  -3.901  29.176  1.00  0.00           H  
ATOM   2945  N   TRP A 206      37.818  -0.751  32.675  1.00128.44           N  
ATOM   2946  CA  TRP A 206      36.846  -0.001  33.473  1.00128.44           C  
ATOM   2947  C   TRP A 206      36.855  -0.388  34.958  1.00128.44           C  
ATOM   2948  O   TRP A 206      36.755   0.513  35.791  1.00128.44           O  
ATOM   2949  CB  TRP A 206      35.427  -0.061  32.852  1.00128.44           C  
ATOM   2950  CG  TRP A 206      35.075   1.150  32.048  1.00128.44           C  
ATOM   2951  CD2 TRP A 206      34.807   1.300  30.620  1.00128.44           C  
ATOM   2952  CD1 TRP A 206      35.036   2.397  32.562  1.00128.44           C  
ATOM   2953  NE1 TRP A 206      34.857   3.303  31.547  1.00128.44           N  
ATOM   2954  CE2 TRP A 206      34.776   2.694  30.322  1.00128.44           C  
ATOM   2955  CE3 TRP A 206      34.640   0.419  29.531  1.00128.44           C  
ATOM   2956  CZ2 TRP A 206      34.707   3.190  29.012  1.00128.44           C  
ATOM   2957  CZ3 TRP A 206      34.559   0.900  28.209  1.00128.44           C  
ATOM   2958  CH2 TRP A 206      34.631   2.281  27.946  1.00128.44           C  
ATOM   2959  H   TRP A 206      37.458  -1.543  32.159  1.00  0.00           H  
ATOM   2960  HA  TRP A 206      37.161   1.044  33.473  1.00  0.00           H  
ATOM   2961  HB3 TRP A 206      34.671  -0.094  33.627  1.00  0.00           H  
ATOM   2962  HB2 TRP A 206      35.275  -0.970  32.272  1.00  0.00           H  
ATOM   2963  HD1 TRP A 206      35.196   2.638  33.603  1.00  0.00           H  
ATOM   2964  HE1 TRP A 206      34.859   4.300  31.705  1.00  0.00           H  
ATOM   2965  HE3 TRP A 206      34.595  -0.636  29.722  1.00  0.00           H  
ATOM   2966  HZ2 TRP A 206      34.737   4.254  28.828  1.00  0.00           H  
ATOM   2967  HZ3 TRP A 206      34.471   0.206  27.388  1.00  0.00           H  
ATOM   2968  HH2 TRP A 206      34.625   2.652  26.933  1.00  0.00           H  
ATOM   2969  N   VAL A 207      37.008  -1.687  35.284  1.00 99.38           N  
ATOM   2970  CA  VAL A 207      37.220  -2.140  36.664  1.00 99.38           C  
ATOM   2971  C   VAL A 207      38.603  -1.707  37.176  1.00 99.38           C  
ATOM   2972  O   VAL A 207      38.699  -1.310  38.332  1.00 99.38           O  
ATOM   2973  CB  VAL A 207      37.005  -3.672  36.861  1.00 99.38           C  
ATOM   2974  CG1 VAL A 207      38.165  -4.568  36.389  1.00 99.38           C  
ATOM   2975  CG2 VAL A 207      36.665  -4.020  38.322  1.00 99.38           C  
ATOM   2976  H   VAL A 207      37.053  -2.397  34.563  1.00  0.00           H  
ATOM   2977  HA  VAL A 207      36.499  -1.631  37.302  1.00  0.00           H  
ATOM   2978  HB  VAL A 207      36.134  -3.944  36.264  1.00  0.00           H  
ATOM   2979 HG11 VAL A 207      37.870  -5.618  36.375  1.00  0.00           H  
ATOM   2980 HG12 VAL A 207      38.470  -4.300  35.384  1.00  0.00           H  
ATOM   2981 HG13 VAL A 207      39.041  -4.484  37.034  1.00  0.00           H  
ATOM   2982 HG21 VAL A 207      36.450  -5.084  38.431  1.00  0.00           H  
ATOM   2983 HG22 VAL A 207      37.487  -3.780  38.998  1.00  0.00           H  
ATOM   2984 HG23 VAL A 207      35.783  -3.476  38.663  1.00  0.00           H  
ATOM   2985  N   LEU A 208      39.610  -1.693  36.284  1.00136.21           N  
ATOM   2986  CA  LEU A 208      40.929  -1.118  36.523  1.00136.21           C  
ATOM   2987  C   LEU A 208      40.853   0.391  36.807  1.00136.21           C  
ATOM   2988  O   LEU A 208      41.479   0.805  37.770  1.00136.21           O  
ATOM   2989  CB  LEU A 208      41.859  -1.507  35.357  1.00136.21           C  
ATOM   2990  CG  LEU A 208      43.328  -1.045  35.315  1.00136.21           C  
ATOM   2991  CD1 LEU A 208      43.485   0.463  35.068  1.00136.21           C  
ATOM   2992  CD2 LEU A 208      44.172  -1.575  36.484  1.00136.21           C  
ATOM   2993  H   LEU A 208      39.445  -2.041  35.350  1.00  0.00           H  
ATOM   2994  HA  LEU A 208      41.318  -1.604  37.416  1.00  0.00           H  
ATOM   2995  HB3 LEU A 208      41.385  -1.161  34.452  1.00  0.00           H  
ATOM   2996  HB2 LEU A 208      41.888  -2.595  35.317  1.00  0.00           H  
ATOM   2997  HG  LEU A 208      43.738  -1.515  34.419  1.00  0.00           H  
ATOM   2998 HD11 LEU A 208      43.648   1.011  35.995  1.00  0.00           H  
ATOM   2999 HD12 LEU A 208      44.321   0.666  34.399  1.00  0.00           H  
ATOM   3000 HD13 LEU A 208      42.595   0.877  34.597  1.00  0.00           H  
ATOM   3001 HD21 LEU A 208      44.821  -0.799  36.886  1.00  0.00           H  
ATOM   3002 HD22 LEU A 208      43.563  -1.961  37.301  1.00  0.00           H  
ATOM   3003 HD23 LEU A 208      44.821  -2.386  36.154  1.00  0.00           H  
ATOM   3004  N   LEU A 209      40.054   1.184  36.062  1.00112.06           N  
ATOM   3005  CA  LEU A 209      39.806   2.596  36.406  1.00112.06           C  
ATOM   3006  C   LEU A 209      39.249   2.740  37.814  1.00112.06           C  
ATOM   3007  O   LEU A 209      39.806   3.507  38.588  1.00112.06           O  
ATOM   3008  CB  LEU A 209      38.848   3.297  35.416  1.00112.06           C  
ATOM   3009  CG  LEU A 209      38.454   4.777  35.759  1.00112.06           C  
ATOM   3010  CD1 LEU A 209      37.797   5.407  34.550  1.00112.06           C  
ATOM   3011  CD2 LEU A 209      37.494   5.044  36.938  1.00112.06           C  
ATOM   3012  H   LEU A 209      39.562   0.811  35.261  1.00  0.00           H  
ATOM   3013  HA  LEU A 209      40.767   3.113  36.366  1.00  0.00           H  
ATOM   3014  HB3 LEU A 209      37.937   2.715  35.288  1.00  0.00           H  
ATOM   3015  HB2 LEU A 209      39.347   3.270  34.447  1.00  0.00           H  
ATOM   3016  HG  LEU A 209      39.372   5.321  35.965  1.00  0.00           H  
ATOM   3017 HD11 LEU A 209      38.045   6.466  34.482  1.00  0.00           H  
ATOM   3018 HD12 LEU A 209      38.124   4.882  33.660  1.00  0.00           H  
ATOM   3019 HD13 LEU A 209      36.710   5.328  34.581  1.00  0.00           H  
ATOM   3020 HD21 LEU A 209      36.841   5.899  36.761  1.00  0.00           H  
ATOM   3021 HD22 LEU A 209      36.842   4.194  37.120  1.00  0.00           H  
ATOM   3022 HD23 LEU A 209      38.036   5.275  37.851  1.00  0.00           H  
ATOM   3023  N   SER A 210      38.136   2.043  38.081  1.00100.93           N  
ATOM   3024  CA  SER A 210      37.332   2.256  39.276  1.00100.93           C  
ATOM   3025  C   SER A 210      38.015   1.774  40.558  1.00100.93           C  
ATOM   3026  O   SER A 210      37.784   2.383  41.603  1.00100.93           O  
ATOM   3027  CB  SER A 210      35.950   1.631  39.076  1.00100.93           C  
ATOM   3028  OG  SER A 210      35.241   2.409  38.136  1.00100.93           O  
ATOM   3029  H   SER A 210      37.752   1.425  37.379  1.00  0.00           H  
ATOM   3030  HA  SER A 210      37.189   3.331  39.399  1.00  0.00           H  
ATOM   3031  HB3 SER A 210      35.395   1.647  40.012  1.00  0.00           H  
ATOM   3032  HB2 SER A 210      36.012   0.593  38.744  1.00  0.00           H  
ATOM   3033  HG  SER A 210      35.603   2.234  37.263  1.00  0.00           H  
ATOM   3034  N   ILE A 211      38.888   0.754  40.448  1.00177.18           N  
ATOM   3035  CA  ILE A 211      39.756   0.348  41.547  1.00177.18           C  
ATOM   3036  C   ILE A 211      40.984   1.259  41.710  1.00177.18           C  
ATOM   3037  O   ILE A 211      41.426   1.433  42.842  1.00177.18           O  
ATOM   3038  CB  ILE A 211      40.208  -1.140  41.522  1.00177.18           C  
ATOM   3039  CG1 ILE A 211      41.260  -1.451  40.433  1.00177.18           C  
ATOM   3040  CG2 ILE A 211      38.986  -2.083  41.543  1.00177.18           C  
ATOM   3041  CD1 ILE A 211      41.471  -2.928  40.090  1.00177.18           C  
ATOM   3042  H   ILE A 211      39.019   0.281  39.563  1.00  0.00           H  
ATOM   3043  HA  ILE A 211      39.155   0.480  42.429  1.00  0.00           H  
ATOM   3044  HB  ILE A 211      40.720  -1.327  42.466  1.00  0.00           H  
ATOM   3045 HG13 ILE A 211      42.221  -1.038  40.739  1.00  0.00           H  
ATOM   3046 HG12 ILE A 211      40.985  -0.928  39.524  1.00  0.00           H  
ATOM   3047 HG21 ILE A 211      39.278  -3.130  41.625  1.00  0.00           H  
ATOM   3048 HG22 ILE A 211      38.350  -1.872  42.403  1.00  0.00           H  
ATOM   3049 HG23 ILE A 211      38.361  -1.981  40.661  1.00  0.00           H  
ATOM   3050 HD11 ILE A 211      42.342  -3.052  39.445  1.00  0.00           H  
ATOM   3051 HD12 ILE A 211      41.637  -3.524  40.987  1.00  0.00           H  
ATOM   3052 HD13 ILE A 211      40.612  -3.336  39.558  1.00  0.00           H  
ATOM   3053  N   PHE A 212      41.490   1.849  40.612  1.00145.90           N  
ATOM   3054  CA  PHE A 212      42.562   2.842  40.668  1.00145.90           C  
ATOM   3055  C   PHE A 212      42.105   4.216  41.154  1.00145.90           C  
ATOM   3056  O   PHE A 212      42.855   4.825  41.902  1.00145.90           O  
ATOM   3057  CB  PHE A 212      43.410   2.862  39.385  1.00145.90           C  
ATOM   3058  CG  PHE A 212      44.507   1.814  39.461  1.00145.90           C  
ATOM   3059  CD1 PHE A 212      45.785   2.186  39.917  1.00145.90           C  
ATOM   3060  CD2 PHE A 212      44.224   0.439  39.319  1.00145.90           C  
ATOM   3061  CE1 PHE A 212      46.746   1.218  40.176  1.00145.90           C  
ATOM   3062  CE2 PHE A 212      45.197  -0.515  39.575  1.00145.90           C  
ATOM   3063  CZ  PHE A 212      46.457  -0.126  39.997  1.00145.90           C  
ATOM   3064  H   PHE A 212      41.100   1.654  39.699  1.00  0.00           H  
ATOM   3065  HA  PHE A 212      43.246   2.510  41.449  1.00  0.00           H  
ATOM   3066  HB3 PHE A 212      43.878   3.838  39.242  1.00  0.00           H  
ATOM   3067  HB2 PHE A 212      42.793   2.713  38.502  1.00  0.00           H  
ATOM   3068  HD1 PHE A 212      46.020   3.228  40.073  1.00  0.00           H  
ATOM   3069  HD2 PHE A 212      43.247   0.093  39.050  1.00  0.00           H  
ATOM   3070  HE1 PHE A 212      47.726   1.514  40.519  1.00  0.00           H  
ATOM   3071  HE2 PHE A 212      44.967  -1.564  39.465  1.00  0.00           H  
ATOM   3072  HZ  PHE A 212      47.213  -0.870  40.201  1.00  0.00           H  
ATOM   3073  N   LEU A 213      40.863   4.616  40.837  1.00156.00           N  
ATOM   3074  CA  LEU A 213      40.139   5.730  41.445  1.00156.00           C  
ATOM   3075  C   LEU A 213      39.951   5.534  42.951  1.00156.00           C  
ATOM   3076  O   LEU A 213      40.165   6.472  43.716  1.00156.00           O  
ATOM   3077  CB  LEU A 213      38.760   5.897  40.755  1.00156.00           C  
ATOM   3078  CG  LEU A 213      37.757   6.835  41.474  1.00156.00           C  
ATOM   3079  CD1 LEU A 213      38.349   8.242  41.648  1.00156.00           C  
ATOM   3080  CD2 LEU A 213      36.358   6.820  40.828  1.00156.00           C  
ATOM   3081  H   LEU A 213      40.332   4.064  40.173  1.00  0.00           H  
ATOM   3082  HA  LEU A 213      40.741   6.626  41.288  1.00  0.00           H  
ATOM   3083  HB3 LEU A 213      38.295   4.916  40.667  1.00  0.00           H  
ATOM   3084  HB2 LEU A 213      38.918   6.242  39.735  1.00  0.00           H  
ATOM   3085  HG  LEU A 213      37.575   6.448  42.477  1.00  0.00           H  
ATOM   3086 HD11 LEU A 213      37.770   8.992  41.121  1.00  0.00           H  
ATOM   3087 HD12 LEU A 213      38.380   8.508  42.703  1.00  0.00           H  
ATOM   3088 HD13 LEU A 213      39.364   8.337  41.267  1.00  0.00           H  
ATOM   3089 HD21 LEU A 213      36.019   7.807  40.520  1.00  0.00           H  
ATOM   3090 HD22 LEU A 213      36.321   6.170  39.953  1.00  0.00           H  
ATOM   3091 HD23 LEU A 213      35.614   6.440  41.530  1.00  0.00           H  
ATOM   3092  N   GLY A 214      39.522   4.325  43.341  1.00 41.26           N  
ATOM   3093  CA  GLY A 214      39.295   3.989  44.737  1.00 41.26           C  
ATOM   3094  C   GLY A 214      40.617   3.881  45.501  1.00 41.26           C  
ATOM   3095  O   GLY A 214      40.635   4.148  46.699  1.00 41.26           O  
ATOM   3096  H   GLY A 214      39.328   3.611  42.651  1.00  0.00           H  
ATOM   3097  HA3 GLY A 214      38.740   3.055  44.796  1.00  0.00           H  
ATOM   3098  HA2 GLY A 214      38.686   4.769  45.191  1.00  0.00           H  
ATOM   3099  N   ALA A 215      41.717   3.561  44.800  1.00 42.72           N  
ATOM   3100  CA  ALA A 215      43.067   3.596  45.329  1.00 42.72           C  
ATOM   3101  C   ALA A 215      43.673   5.014  45.365  1.00 42.72           C  
ATOM   3102  O   ALA A 215      44.405   5.262  46.312  1.00 42.72           O  
ATOM   3103  CB  ALA A 215      43.938   2.566  44.615  1.00 42.72           C  
ATOM   3104  H   ALA A 215      41.628   3.315  43.824  1.00  0.00           H  
ATOM   3105  HA  ALA A 215      43.016   3.250  46.358  1.00  0.00           H  
ATOM   3106  HB1 ALA A 215      44.968   2.622  44.964  1.00  0.00           H  
ATOM   3107  HB2 ALA A 215      43.584   1.555  44.816  1.00  0.00           H  
ATOM   3108  HB3 ALA A 215      43.917   2.705  43.540  1.00  0.00           H  
ATOM   3109  N   VAL A 216      43.318   5.943  44.446  1.00 72.96           N  
ATOM   3110  CA  VAL A 216      43.605   7.393  44.562  1.00 72.96           C  
ATOM   3111  C   VAL A 216      42.965   7.975  45.823  1.00 72.96           C  
ATOM   3112  O   VAL A 216      43.627   8.669  46.594  1.00 72.96           O  
ATOM   3113  CB  VAL A 216      43.023   8.275  43.405  1.00 72.96           C  
ATOM   3114  CG1 VAL A 216      43.071   9.801  43.639  1.00 72.96           C  
ATOM   3115  CG2 VAL A 216      43.715   8.031  42.091  1.00 72.96           C  
ATOM   3116  H   VAL A 216      42.741   5.666  43.662  1.00  0.00           H  
ATOM   3117  HA  VAL A 216      44.684   7.536  44.616  1.00  0.00           H  
ATOM   3118  HB  VAL A 216      41.980   8.017  43.244  1.00  0.00           H  
ATOM   3119 HG11 VAL A 216      42.792  10.350  42.743  1.00  0.00           H  
ATOM   3120 HG12 VAL A 216      42.370  10.116  44.411  1.00  0.00           H  
ATOM   3121 HG13 VAL A 216      44.069  10.128  43.924  1.00  0.00           H  
ATOM   3122 HG21 VAL A 216      43.242   8.600  41.296  1.00  0.00           H  
ATOM   3123 HG22 VAL A 216      44.756   8.336  42.178  1.00  0.00           H  
ATOM   3124 HG23 VAL A 216      43.666   6.999  41.786  1.00  0.00           H  
ATOM   3125  N   ALA A 217      41.672   7.661  45.995  1.00 92.50           N  
ATOM   3126  CA  ALA A 217      40.837   8.077  47.119  1.00 92.50           C  
ATOM   3127  C   ALA A 217      41.223   7.402  48.448  1.00 92.50           C  
ATOM   3128  O   ALA A 217      40.795   7.857  49.505  1.00 92.50           O  
ATOM   3129  CB  ALA A 217      39.374   7.801  46.764  1.00 92.50           C  
ATOM   3130  H   ALA A 217      41.208   7.111  45.277  1.00  0.00           H  
ATOM   3131  HA  ALA A 217      40.951   9.153  47.242  1.00  0.00           H  
ATOM   3132  HB1 ALA A 217      38.714   8.171  47.550  1.00  0.00           H  
ATOM   3133  HB2 ALA A 217      39.086   8.303  45.840  1.00  0.00           H  
ATOM   3134  HB3 ALA A 217      39.194   6.734  46.639  1.00  0.00           H  
ATOM   3135  N   MET A 218      42.005   6.321  48.376  1.00132.54           N  
ATOM   3136  CA  MET A 218      42.662   5.640  49.495  1.00132.54           C  
ATOM   3137  C   MET A 218      44.124   6.085  49.732  1.00132.54           C  
ATOM   3138  O   MET A 218      44.640   5.842  50.822  1.00132.54           O  
ATOM   3139  CB  MET A 218      42.549   4.118  49.269  1.00132.54           C  
ATOM   3140  CG  MET A 218      42.990   3.219  50.433  1.00132.54           C  
ATOM   3141  SD  MET A 218      42.509   1.477  50.243  1.00132.54           S  
ATOM   3142  CE  MET A 218      43.474   0.904  48.824  1.00132.54           C  
ATOM   3143  H   MET A 218      42.093   5.856  47.483  1.00  0.00           H  
ATOM   3144  HA  MET A 218      42.106   5.853  50.402  1.00  0.00           H  
ATOM   3145  HB3 MET A 218      43.136   3.856  48.394  1.00  0.00           H  
ATOM   3146  HB2 MET A 218      41.514   3.868  49.040  1.00  0.00           H  
ATOM   3147  HG3 MET A 218      42.530   3.577  51.355  1.00  0.00           H  
ATOM   3148  HG2 MET A 218      44.062   3.275  50.595  1.00  0.00           H  
ATOM   3149  HE1 MET A 218      43.140  -0.093  48.534  1.00  0.00           H  
ATOM   3150  HE2 MET A 218      43.348   1.561  47.967  1.00  0.00           H  
ATOM   3151  HE3 MET A 218      44.525   0.836  49.088  1.00  0.00           H  
ATOM   3152  N   LEU A 219      44.778   6.704  48.733  1.00210.28           N  
ATOM   3153  CA  LEU A 219      46.187   7.103  48.793  1.00210.28           C  
ATOM   3154  C   LEU A 219      46.414   8.284  49.711  1.00210.28           C  
ATOM   3155  O   LEU A 219      47.060   8.126  50.736  1.00210.28           O  
ATOM   3156  CB  LEU A 219      46.757   7.445  47.402  1.00210.28           C  
ATOM   3157  CG  LEU A 219      47.409   6.313  46.609  1.00210.28           C  
ATOM   3158  CD1 LEU A 219      47.580   6.828  45.196  1.00210.28           C  
ATOM   3159  CD2 LEU A 219      48.743   5.805  47.173  1.00210.28           C  
ATOM   3160  H   LEU A 219      44.309   6.858  47.851  1.00  0.00           H  
ATOM   3161  HA  LEU A 219      46.762   6.307  49.238  1.00  0.00           H  
ATOM   3162  HB3 LEU A 219      47.523   8.216  47.468  1.00  0.00           H  
ATOM   3163  HB2 LEU A 219      45.965   7.894  46.807  1.00  0.00           H  
ATOM   3164  HG  LEU A 219      46.749   5.453  46.584  1.00  0.00           H  
ATOM   3165 HD11 LEU A 219      48.496   6.483  44.727  1.00  0.00           H  
ATOM   3166 HD12 LEU A 219      46.718   6.489  44.634  1.00  0.00           H  
ATOM   3167 HD13 LEU A 219      47.599   7.911  45.168  1.00  0.00           H  
ATOM   3168 HD21 LEU A 219      49.591   6.039  46.539  1.00  0.00           H  
ATOM   3169 HD22 LEU A 219      48.953   6.193  48.169  1.00  0.00           H  
ATOM   3170 HD23 LEU A 219      48.741   4.721  47.210  1.00  0.00           H  
ATOM   3171  N   CYS A 220      45.859   9.439  49.314  1.00339.75           N  
ATOM   3172  CA  CYS A 220      46.120  10.730  49.951  1.00339.75           C  
ATOM   3173  C   CYS A 220      44.982  11.723  49.670  1.00339.75           C  
ATOM   3174  O   CYS A 220      44.597  12.467  50.572  1.00339.75           O  
ATOM   3175  CB  CYS A 220      47.457  11.396  49.550  1.00339.75           C  
ATOM   3176  SG  CYS A 220      48.820  10.254  49.177  1.00339.75           S  
ATOM   3177  H   CYS A 220      45.199   9.406  48.549  1.00  0.00           H  
ATOM   3178  HA  CYS A 220      46.142  10.575  51.029  1.00  0.00           H  
ATOM   3179  HB3 CYS A 220      47.764  12.059  50.359  1.00  0.00           H  
ATOM   3180  HB2 CYS A 220      47.333  12.023  48.668  1.00  0.00           H  
ATOM   3181  HG  CYS A 220      48.659   9.493  50.268  1.00  0.00           H  
ATOM   3182  N   LYS A 221      44.468  11.734  48.428  1.00355.03           N  
ATOM   3183  CA  LYS A 221      43.245  12.451  48.061  1.00355.03           C  
ATOM   3184  C   LYS A 221      42.024  11.748  48.677  1.00355.03           C  
ATOM   3185  O   LYS A 221      42.096  10.558  48.971  1.00355.03           O  
ATOM   3186  CB  LYS A 221      43.129  12.519  46.516  1.00355.03           C  
ATOM   3187  CG  LYS A 221      44.030  13.587  45.861  1.00355.03           C  
ATOM   3188  CD  LYS A 221      43.329  14.949  45.648  1.00355.03           C  
ATOM   3189  CE  LYS A 221      43.642  15.995  46.739  1.00355.03           C  
ATOM   3190  NZ  LYS A 221      42.540  16.127  47.704  1.00355.03           N1+
ATOM   3191  H   LYS A 221      44.756  11.029  47.770  1.00  0.00           H  
ATOM   3192  HA  LYS A 221      43.298  13.465  48.461  1.00  0.00           H  
ATOM   3193  HB3 LYS A 221      42.100  12.749  46.230  1.00  0.00           H  
ATOM   3194  HB2 LYS A 221      43.330  11.531  46.099  1.00  0.00           H  
ATOM   3195  HG3 LYS A 221      44.417  13.209  44.919  1.00  0.00           H  
ATOM   3196  HG2 LYS A 221      44.910  13.742  46.488  1.00  0.00           H  
ATOM   3197  HD3 LYS A 221      42.251  14.792  45.606  1.00  0.00           H  
ATOM   3198  HD2 LYS A 221      43.578  15.362  44.676  1.00  0.00           H  
ATOM   3199  HE3 LYS A 221      43.811  16.980  46.312  1.00  0.00           H  
ATOM   3200  HE2 LYS A 221      44.555  15.743  47.273  1.00  0.00           H  
ATOM   3201  HZ1 LYS A 221      42.808  16.812  48.397  1.00  0.00           H  
ATOM   3202  HZ2 LYS A 221      41.704  16.438  47.228  1.00  0.00           H  
ATOM   3203  HZ3 LYS A 221      42.373  15.239  48.154  1.00  0.00           H  
ATOM   3204  N   GLU A 222      40.933  12.499  48.841  1.00329.24           N  
ATOM   3205  CA  GLU A 222      39.623  11.972  49.205  1.00329.24           C  
ATOM   3206  C   GLU A 222      38.739  12.053  47.959  1.00329.24           C  
ATOM   3207  O   GLU A 222      38.366  11.035  47.380  1.00329.24           O  
ATOM   3208  CB  GLU A 222      39.076  12.812  50.377  1.00329.24           C  
ATOM   3209  CG  GLU A 222      37.651  12.480  50.863  1.00329.24           C  
ATOM   3210  CD  GLU A 222      37.233  13.387  52.013  1.00329.24           C  
ATOM   3211  OE1 GLU A 222      38.070  13.731  52.873  1.00329.24           O  
ATOM   3212  OE2 GLU A 222      36.088  13.878  52.032  1.00329.24           O1-
ATOM   3213  H   GLU A 222      40.972  13.486  48.636  1.00  0.00           H  
ATOM   3214  HA  GLU A 222      39.680  10.925  49.516  1.00  0.00           H  
ATOM   3215  HB3 GLU A 222      39.101  13.872  50.126  1.00  0.00           H  
ATOM   3216  HB2 GLU A 222      39.776  12.698  51.196  1.00  0.00           H  
ATOM   3217  HG3 GLU A 222      37.579  11.447  51.190  1.00  0.00           H  
ATOM   3218  HG2 GLU A 222      36.928  12.600  50.055  1.00  0.00           H  
ATOM   3219  N   GLN A 223      38.470  13.294  47.535  1.00288.22           N  
ATOM   3220  CA  GLN A 223      37.513  13.654  46.495  1.00288.22           C  
ATOM   3221  C   GLN A 223      37.967  13.341  45.051  1.00288.22           C  
ATOM   3222  O   GLN A 223      37.512  14.015  44.129  1.00288.22           O  
ATOM   3223  CB  GLN A 223      37.135  15.140  46.674  1.00288.22           C  
ATOM   3224  CG  GLN A 223      36.541  15.479  48.056  1.00288.22           C  
ATOM   3225  CD  GLN A 223      35.718  16.758  47.974  1.00288.22           C  
ATOM   3226  OE1 GLN A 223      34.600  16.734  47.476  1.00288.22           O  
ATOM   3227  NE2 GLN A 223      36.261  17.877  48.428  1.00288.22           N  
ATOM   3228  H   GLN A 223      38.840  14.068  48.064  1.00  0.00           H  
ATOM   3229  HA  GLN A 223      36.610  13.060  46.656  1.00  0.00           H  
ATOM   3230  HB3 GLN A 223      36.402  15.406  45.914  1.00  0.00           H  
ATOM   3231  HB2 GLN A 223      37.997  15.781  46.483  1.00  0.00           H  
ATOM   3232  HG3 GLN A 223      37.315  15.557  48.819  1.00  0.00           H  
ATOM   3233  HG2 GLN A 223      35.867  14.685  48.381  1.00  0.00           H  
ATOM   3234 HE22 GLN A 223      35.731  18.735  48.391  1.00  0.00           H  
ATOM   3235 HE21 GLN A 223      37.178  17.858  48.851  1.00  0.00           H  
ATOM   3236  N   GLY A 224      38.804  12.314  44.844  1.00136.92           N  
ATOM   3237  CA  GLY A 224      39.311  11.903  43.525  1.00136.92           C  
ATOM   3238  C   GLY A 224      38.169  11.477  42.587  1.00136.92           C  
ATOM   3239  O   GLY A 224      38.223  11.739  41.386  1.00136.92           O  
ATOM   3240  H   GLY A 224      39.039  11.743  45.649  1.00  0.00           H  
ATOM   3241  HA3 GLY A 224      40.003  11.069  43.643  1.00  0.00           H  
ATOM   3242  HA2 GLY A 224      39.870  12.724  43.072  1.00  0.00           H  
ATOM   3243  N   ILE A 225      37.095  10.900  43.155  1.00122.83           N  
ATOM   3244  CA  ILE A 225      35.805  10.661  42.516  1.00122.83           C  
ATOM   3245  C   ILE A 225      35.233  11.930  41.859  1.00122.83           C  
ATOM   3246  O   ILE A 225      34.784  11.851  40.717  1.00122.83           O  
ATOM   3247  CB  ILE A 225      34.783  10.118  43.561  1.00122.83           C  
ATOM   3248  CG1 ILE A 225      35.248   8.773  44.177  1.00122.83           C  
ATOM   3249  CG2 ILE A 225      33.338   9.977  43.030  1.00122.83           C  
ATOM   3250  CD1 ILE A 225      34.702   8.519  45.591  1.00122.83           C  
ATOM   3251  H   ILE A 225      37.099  10.737  44.151  1.00  0.00           H  
ATOM   3252  HA  ILE A 225      35.925   9.913  41.735  1.00  0.00           H  
ATOM   3253  HB  ILE A 225      34.751  10.843  44.376  1.00  0.00           H  
ATOM   3254 HG13 ILE A 225      36.335   8.730  44.247  1.00  0.00           H  
ATOM   3255 HG12 ILE A 225      34.976   7.948  43.517  1.00  0.00           H  
ATOM   3256 HG21 ILE A 225      32.683   9.521  43.771  1.00  0.00           H  
ATOM   3257 HG22 ILE A 225      32.891  10.938  42.776  1.00  0.00           H  
ATOM   3258 HG23 ILE A 225      33.308   9.347  42.140  1.00  0.00           H  
ATOM   3259 HD11 ILE A 225      34.564   7.452  45.767  1.00  0.00           H  
ATOM   3260 HD12 ILE A 225      35.395   8.891  46.347  1.00  0.00           H  
ATOM   3261 HD13 ILE A 225      33.742   9.006  45.760  1.00  0.00           H  
ATOM   3262  N   THR A 226      35.270  13.086  42.535  1.00 90.40           N  
ATOM   3263  CA  THR A 226      34.626  14.308  42.046  1.00 90.40           C  
ATOM   3264  C   THR A 226      35.287  14.859  40.765  1.00 90.40           C  
ATOM   3265  O   THR A 226      34.575  15.229  39.829  1.00 90.40           O  
ATOM   3266  CB  THR A 226      34.584  15.412  43.139  1.00 90.40           C  
ATOM   3267  OG1 THR A 226      35.847  15.987  43.425  1.00 90.40           O  
ATOM   3268  CG2 THR A 226      33.949  14.934  44.453  1.00 90.40           C  
ATOM   3269  H   THR A 226      35.804  13.167  43.389  1.00  0.00           H  
ATOM   3270  HA  THR A 226      33.594  14.057  41.789  1.00  0.00           H  
ATOM   3271  HB  THR A 226      33.963  16.227  42.758  1.00  0.00           H  
ATOM   3272  HG1 THR A 226      36.464  15.304  43.738  1.00  0.00           H  
ATOM   3273 HG21 THR A 226      33.867  15.758  45.162  1.00  0.00           H  
ATOM   3274 HG22 THR A 226      32.943  14.552  44.283  1.00  0.00           H  
ATOM   3275 HG23 THR A 226      34.528  14.145  44.932  1.00  0.00           H  
ATOM   3276  N   VAL A 227      36.626  14.833  40.714  1.00148.91           N  
ATOM   3277  CA  VAL A 227      37.410  15.414  39.627  1.00148.91           C  
ATOM   3278  C   VAL A 227      37.234  14.598  38.329  1.00148.91           C  
ATOM   3279  O   VAL A 227      37.065  15.171  37.252  1.00148.91           O  
ATOM   3280  CB  VAL A 227      38.921  15.569  40.010  1.00148.91           C  
ATOM   3281  CG1 VAL A 227      39.115  15.818  41.517  1.00148.91           C  
ATOM   3282  CG2 VAL A 227      39.890  14.451  39.582  1.00148.91           C  
ATOM   3283  H   VAL A 227      37.141  14.516  41.522  1.00  0.00           H  
ATOM   3284  HA  VAL A 227      37.007  16.408  39.434  1.00  0.00           H  
ATOM   3285  HB  VAL A 227      39.259  16.476  39.506  1.00  0.00           H  
ATOM   3286 HG11 VAL A 227      40.130  16.142  41.725  1.00  0.00           H  
ATOM   3287 HG12 VAL A 227      38.438  16.579  41.901  1.00  0.00           H  
ATOM   3288 HG13 VAL A 227      38.953  14.911  42.100  1.00  0.00           H  
ATOM   3289 HG21 VAL A 227      40.912  14.672  39.884  1.00  0.00           H  
ATOM   3290 HG22 VAL A 227      39.617  13.501  40.037  1.00  0.00           H  
ATOM   3291 HG23 VAL A 227      39.913  14.316  38.502  1.00  0.00           H  
ATOM   3292  N   LEU A 228      37.204  13.266  38.486  1.00149.76           N  
ATOM   3293  CA  LEU A 228      36.961  12.300  37.422  1.00149.76           C  
ATOM   3294  C   LEU A 228      35.550  12.447  36.836  1.00149.76           C  
ATOM   3295  O   LEU A 228      35.401  12.441  35.613  1.00149.76           O  
ATOM   3296  CB  LEU A 228      37.202  10.885  37.986  1.00149.76           C  
ATOM   3297  CG  LEU A 228      37.106   9.708  36.992  1.00149.76           C  
ATOM   3298  CD1 LEU A 228      38.055   9.837  35.776  1.00149.76           C  
ATOM   3299  CD2 LEU A 228      37.318   8.390  37.757  1.00149.76           C  
ATOM   3300  H   LEU A 228      37.331  12.892  39.419  1.00  0.00           H  
ATOM   3301  HA  LEU A 228      37.677  12.509  36.626  1.00  0.00           H  
ATOM   3302  HB3 LEU A 228      36.493  10.709  38.798  1.00  0.00           H  
ATOM   3303  HB2 LEU A 228      38.177  10.854  38.458  1.00  0.00           H  
ATOM   3304  HG  LEU A 228      36.088   9.678  36.599  1.00  0.00           H  
ATOM   3305 HD11 LEU A 228      38.669   8.951  35.612  1.00  0.00           H  
ATOM   3306 HD12 LEU A 228      37.481   9.984  34.860  1.00  0.00           H  
ATOM   3307 HD13 LEU A 228      38.745  10.674  35.863  1.00  0.00           H  
ATOM   3308 HD21 LEU A 228      38.039   7.734  37.275  1.00  0.00           H  
ATOM   3309 HD22 LEU A 228      37.688   8.551  38.769  1.00  0.00           H  
ATOM   3310 HD23 LEU A 228      36.380   7.842  37.845  1.00  0.00           H  
ATOM   3311  N   GLY A 229      34.562  12.624  37.725  1.00 29.93           N  
ATOM   3312  CA  GLY A 229      33.161  12.835  37.373  1.00 29.93           C  
ATOM   3313  C   GLY A 229      32.978  14.154  36.612  1.00 29.93           C  
ATOM   3314  O   GLY A 229      32.269  14.181  35.610  1.00 29.93           O  
ATOM   3315  H   GLY A 229      34.786  12.602  38.715  1.00  0.00           H  
ATOM   3316  HA3 GLY A 229      32.563  12.864  38.284  1.00  0.00           H  
ATOM   3317  HA2 GLY A 229      32.798  12.000  36.773  1.00  0.00           H  
ATOM   3318  N   LEU A 230      33.651  15.232  37.039  1.00 67.91           N  
ATOM   3319  CA  LEU A 230      33.569  16.550  36.401  1.00 67.91           C  
ATOM   3320  C   LEU A 230      34.157  16.541  34.968  1.00 67.91           C  
ATOM   3321  O   LEU A 230      33.598  17.150  34.055  1.00 67.91           O  
ATOM   3322  CB  LEU A 230      34.202  17.601  37.334  1.00 67.91           C  
ATOM   3323  CG  LEU A 230      33.598  19.027  37.283  1.00 67.91           C  
ATOM   3324  CD1 LEU A 230      33.817  19.774  35.953  1.00 67.91           C  
ATOM   3325  CD2 LEU A 230      32.128  19.061  37.751  1.00 67.91           C  
ATOM   3326  H   LEU A 230      34.200  15.168  37.893  1.00  0.00           H  
ATOM   3327  HA  LEU A 230      32.513  16.789  36.350  1.00  0.00           H  
ATOM   3328  HB3 LEU A 230      35.279  17.617  37.197  1.00  0.00           H  
ATOM   3329  HB2 LEU A 230      34.059  17.256  38.354  1.00  0.00           H  
ATOM   3330  HG  LEU A 230      34.154  19.591  38.033  1.00  0.00           H  
ATOM   3331 HD11 LEU A 230      32.901  19.872  35.370  1.00  0.00           H  
ATOM   3332 HD12 LEU A 230      34.197  20.780  36.134  1.00  0.00           H  
ATOM   3333 HD13 LEU A 230      34.543  19.277  35.314  1.00  0.00           H  
ATOM   3334 HD21 LEU A 230      31.978  19.846  38.493  1.00  0.00           H  
ATOM   3335 HD22 LEU A 230      31.432  19.250  36.933  1.00  0.00           H  
ATOM   3336 HD23 LEU A 230      31.823  18.124  38.219  1.00  0.00           H  
ATOM   3337  N   ASN A 231      35.241  15.778  34.784  1.00123.78           N  
ATOM   3338  CA  ASN A 231      35.874  15.471  33.494  1.00123.78           C  
ATOM   3339  C   ASN A 231      34.886  14.749  32.553  1.00123.78           C  
ATOM   3340  O   ASN A 231      34.627  15.198  31.435  1.00123.78           O  
ATOM   3341  CB  ASN A 231      37.188  14.692  33.804  1.00123.78           C  
ATOM   3342  CG  ASN A 231      37.550  13.581  32.816  1.00123.78           C  
ATOM   3343  OD1 ASN A 231      37.989  13.866  31.714  1.00123.78           O  
ATOM   3344  ND2 ASN A 231      37.337  12.322  33.180  1.00123.78           N  
ATOM   3345  H   ASN A 231      35.651  15.342  35.603  1.00  0.00           H  
ATOM   3346  HA  ASN A 231      36.141  16.428  33.049  1.00  0.00           H  
ATOM   3347  HB3 ASN A 231      37.127  14.219  34.783  1.00  0.00           H  
ATOM   3348  HB2 ASN A 231      38.013  15.397  33.886  1.00  0.00           H  
ATOM   3349 HD22 ASN A 231      37.552  11.585  32.526  1.00  0.00           H  
ATOM   3350 HD21 ASN A 231      36.860  12.109  34.049  1.00  0.00           H  
ATOM   3351  N   ALA A 232      34.336  13.658  33.091  1.00 48.45           N  
ATOM   3352  CA  ALA A 232      33.379  12.750  32.480  1.00 48.45           C  
ATOM   3353  C   ALA A 232      32.117  13.486  32.016  1.00 48.45           C  
ATOM   3354  O   ALA A 232      31.753  13.291  30.862  1.00 48.45           O  
ATOM   3355  CB  ALA A 232      33.054  11.588  33.428  1.00 48.45           C  
ATOM   3356  H   ALA A 232      34.520  13.518  34.075  1.00  0.00           H  
ATOM   3357  HA  ALA A 232      33.859  12.322  31.597  1.00  0.00           H  
ATOM   3358  HB1 ALA A 232      32.352  10.891  32.968  1.00  0.00           H  
ATOM   3359  HB2 ALA A 232      33.953  11.024  33.677  1.00  0.00           H  
ATOM   3360  HB3 ALA A 232      32.610  11.935  34.360  1.00  0.00           H  
ATOM   3361  N   VAL A 233      31.522  14.355  32.864  1.00108.03           N  
ATOM   3362  CA  VAL A 233      30.342  15.149  32.492  1.00108.03           C  
ATOM   3363  C   VAL A 233      30.624  16.214  31.415  1.00108.03           C  
ATOM   3364  O   VAL A 233      29.767  16.394  30.555  1.00108.03           O  
ATOM   3365  CB  VAL A 233      29.586  15.832  33.667  1.00108.03           C  
ATOM   3366  CG1 VAL A 233      29.024  14.806  34.664  1.00108.03           C  
ATOM   3367  CG2 VAL A 233      30.344  16.959  34.379  1.00108.03           C  
ATOM   3368  H   VAL A 233      31.876  14.474  33.804  1.00  0.00           H  
ATOM   3369  HA  VAL A 233      29.623  14.444  32.082  1.00  0.00           H  
ATOM   3370  HB  VAL A 233      28.703  16.308  33.238  1.00  0.00           H  
ATOM   3371 HG11 VAL A 233      28.466  15.295  35.463  1.00  0.00           H  
ATOM   3372 HG12 VAL A 233      28.341  14.116  34.169  1.00  0.00           H  
ATOM   3373 HG13 VAL A 233      29.808  14.210  35.126  1.00  0.00           H  
ATOM   3374 HG21 VAL A 233      29.787  17.338  35.236  1.00  0.00           H  
ATOM   3375 HG22 VAL A 233      31.288  16.576  34.739  1.00  0.00           H  
ATOM   3376 HG23 VAL A 233      30.547  17.808  33.726  1.00  0.00           H  
ATOM   3377  N   PHE A 234      31.804  16.864  31.428  1.00 43.75           N  
ATOM   3378  CA  PHE A 234      32.173  17.833  30.389  1.00 43.75           C  
ATOM   3379  C   PHE A 234      32.367  17.179  29.017  1.00 43.75           C  
ATOM   3380  O   PHE A 234      31.897  17.736  28.025  1.00 43.75           O  
ATOM   3381  CB  PHE A 234      33.407  18.650  30.799  1.00 43.75           C  
ATOM   3382  CG  PHE A 234      33.868  19.685  29.778  1.00 43.75           C  
ATOM   3383  CD1 PHE A 234      33.206  20.928  29.697  1.00 43.75           C  
ATOM   3384  CD2 PHE A 234      34.815  19.349  28.783  1.00 43.75           C  
ATOM   3385  CE1 PHE A 234      33.520  21.820  28.679  1.00 43.75           C  
ATOM   3386  CE2 PHE A 234      35.110  20.252  27.770  1.00 43.75           C  
ATOM   3387  CZ  PHE A 234      34.466  21.483  27.720  1.00 43.75           C  
ATOM   3388  H   PHE A 234      32.482  16.684  32.156  1.00  0.00           H  
ATOM   3389  HA  PHE A 234      31.343  18.537  30.293  1.00  0.00           H  
ATOM   3390  HB3 PHE A 234      34.225  17.962  31.018  1.00  0.00           H  
ATOM   3391  HB2 PHE A 234      33.179  19.176  31.727  1.00  0.00           H  
ATOM   3392  HD1 PHE A 234      32.445  21.186  30.418  1.00  0.00           H  
ATOM   3393  HD2 PHE A 234      35.299  18.384  28.798  1.00  0.00           H  
ATOM   3394  HE1 PHE A 234      33.014  22.773  28.624  1.00  0.00           H  
ATOM   3395  HE2 PHE A 234      35.836  19.992  27.013  1.00  0.00           H  
ATOM   3396  HZ  PHE A 234      34.699  22.177  26.926  1.00  0.00           H  
ATOM   3397  N   ASP A 235      33.022  16.004  28.992  1.00 42.47           N  
ATOM   3398  CA  ASP A 235      33.191  15.225  27.771  1.00 42.47           C  
ATOM   3399  C   ASP A 235      31.840  14.655  27.285  1.00 42.47           C  
ATOM   3400  O   ASP A 235      31.584  14.695  26.084  1.00 42.47           O  
ATOM   3401  CB  ASP A 235      34.290  14.152  27.885  1.00 42.47           C  
ATOM   3402  CG  ASP A 235      34.763  13.591  26.534  1.00 42.47           C  
ATOM   3403  OD1 ASP A 235      34.468  14.186  25.476  1.00 42.47           O  
ATOM   3404  OD2 ASP A 235      35.474  12.571  26.575  1.00 42.47           O1-
ATOM   3405  H   ASP A 235      33.394  15.604  29.844  1.00  0.00           H  
ATOM   3406  HA  ASP A 235      33.553  15.941  27.042  1.00  0.00           H  
ATOM   3407  HB3 ASP A 235      33.927  13.330  28.505  1.00  0.00           H  
ATOM   3408  HB2 ASP A 235      35.152  14.596  28.381  1.00  0.00           H  
ATOM   3409  N   ILE A 236      30.972  14.234  28.227  1.00130.34           N  
ATOM   3410  CA  ILE A 236      29.574  13.839  27.998  1.00130.34           C  
ATOM   3411  C   ILE A 236      28.751  14.890  27.233  1.00130.34           C  
ATOM   3412  O   ILE A 236      27.982  14.515  26.348  1.00130.34           O  
ATOM   3413  CB  ILE A 236      28.852  13.388  29.320  1.00130.34           C  
ATOM   3414  CG1 ILE A 236      28.770  11.854  29.502  1.00130.34           C  
ATOM   3415  CG2 ILE A 236      27.449  13.972  29.610  1.00130.34           C  
ATOM   3416  CD1 ILE A 236      30.091  11.067  29.426  1.00130.34           C  
ATOM   3417  H   ILE A 236      31.270  14.224  29.194  1.00  0.00           H  
ATOM   3418  HA  ILE A 236      29.624  12.991  27.339  1.00  0.00           H  
ATOM   3419  HB  ILE A 236      29.467  13.748  30.129  1.00  0.00           H  
ATOM   3420 HG13 ILE A 236      28.045  11.440  28.802  1.00  0.00           H  
ATOM   3421 HG12 ILE A 236      28.351  11.660  30.489  1.00  0.00           H  
ATOM   3422 HG21 ILE A 236      27.072  13.619  30.571  1.00  0.00           H  
ATOM   3423 HG22 ILE A 236      27.460  15.059  29.672  1.00  0.00           H  
ATOM   3424 HG23 ILE A 236      26.722  13.679  28.851  1.00  0.00           H  
ATOM   3425 HD11 ILE A 236      29.922  10.059  29.048  1.00  0.00           H  
ATOM   3426 HD12 ILE A 236      30.832  11.536  28.781  1.00  0.00           H  
ATOM   3427 HD13 ILE A 236      30.535  10.963  30.416  1.00  0.00           H  
ATOM   3428  N   LEU A 237      28.956  16.171  27.573  1.00 53.90           N  
ATOM   3429  CA  LEU A 237      28.278  17.302  26.955  1.00 53.90           C  
ATOM   3430  C   LEU A 237      28.893  17.686  25.599  1.00 53.90           C  
ATOM   3431  O   LEU A 237      28.129  17.867  24.651  1.00 53.90           O  
ATOM   3432  CB  LEU A 237      28.284  18.504  27.927  1.00 53.90           C  
ATOM   3433  CG  LEU A 237      27.420  18.312  29.195  1.00 53.90           C  
ATOM   3434  CD1 LEU A 237      27.693  19.427  30.227  1.00 53.90           C  
ATOM   3435  CD2 LEU A 237      25.920  18.148  28.875  1.00 53.90           C  
ATOM   3436  H   LEU A 237      29.604  16.389  28.318  1.00  0.00           H  
ATOM   3437  HA  LEU A 237      27.242  17.018  26.764  1.00  0.00           H  
ATOM   3438  HB3 LEU A 237      27.939  19.400  27.407  1.00  0.00           H  
ATOM   3439  HB2 LEU A 237      29.315  18.711  28.219  1.00  0.00           H  
ATOM   3440  HG  LEU A 237      27.721  17.382  29.669  1.00  0.00           H  
ATOM   3441 HD11 LEU A 237      28.025  19.000  31.175  1.00  0.00           H  
ATOM   3442 HD12 LEU A 237      28.476  20.109  29.895  1.00  0.00           H  
ATOM   3443 HD13 LEU A 237      26.814  20.036  30.435  1.00  0.00           H  
ATOM   3444 HD21 LEU A 237      25.279  18.738  29.530  1.00  0.00           H  
ATOM   3445 HD22 LEU A 237      25.688  18.449  27.852  1.00  0.00           H  
ATOM   3446 HD23 LEU A 237      25.614  17.107  28.984  1.00  0.00           H  
ATOM   3447  N   VAL A 238      30.230  17.840  25.534  1.00118.16           N  
ATOM   3448  CA  VAL A 238      30.917  18.454  24.391  1.00118.16           C  
ATOM   3449  C   VAL A 238      30.826  17.645  23.082  1.00118.16           C  
ATOM   3450  O   VAL A 238      30.325  18.189  22.098  1.00118.16           O  
ATOM   3451  CB  VAL A 238      32.396  18.850  24.699  1.00118.16           C  
ATOM   3452  CG1 VAL A 238      33.370  17.668  24.843  1.00118.16           C  
ATOM   3453  CG2 VAL A 238      32.965  19.842  23.667  1.00118.16           C  
ATOM   3454  H   VAL A 238      30.797  17.662  26.353  1.00  0.00           H  
ATOM   3455  HA  VAL A 238      30.386  19.391  24.208  1.00  0.00           H  
ATOM   3456  HB  VAL A 238      32.379  19.360  25.663  1.00  0.00           H  
ATOM   3457 HG11 VAL A 238      34.234  17.937  25.451  1.00  0.00           H  
ATOM   3458 HG12 VAL A 238      32.869  16.829  25.310  1.00  0.00           H  
ATOM   3459 HG13 VAL A 238      33.742  17.321  23.879  1.00  0.00           H  
ATOM   3460 HG21 VAL A 238      33.965  20.168  23.954  1.00  0.00           H  
ATOM   3461 HG22 VAL A 238      33.035  19.404  22.671  1.00  0.00           H  
ATOM   3462 HG23 VAL A 238      32.341  20.733  23.597  1.00  0.00           H  
ATOM   3463  N   ILE A 239      31.281  16.380  23.083  1.00103.49           N  
ATOM   3464  CA  ILE A 239      31.296  15.555  21.876  1.00103.49           C  
ATOM   3465  C   ILE A 239      29.971  14.773  21.716  1.00103.49           C  
ATOM   3466  O   ILE A 239      29.543  14.582  20.578  1.00103.49           O  
ATOM   3467  CB  ILE A 239      32.552  14.625  21.820  1.00103.49           C  
ATOM   3468  CG1 ILE A 239      32.835  14.140  20.376  1.00103.49           C  
ATOM   3469  CG2 ILE A 239      32.526  13.468  22.830  1.00103.49           C  
ATOM   3470  CD1 ILE A 239      33.859  13.002  20.240  1.00103.49           C  
ATOM   3471  H   ILE A 239      31.661  15.971  23.926  1.00  0.00           H  
ATOM   3472  HA  ILE A 239      31.370  16.214  21.008  1.00  0.00           H  
ATOM   3473  HB  ILE A 239      33.406  15.242  22.104  1.00  0.00           H  
ATOM   3474 HG13 ILE A 239      33.180  14.990  19.786  1.00  0.00           H  
ATOM   3475 HG12 ILE A 239      31.916  13.831  19.887  1.00  0.00           H  
ATOM   3476 HG21 ILE A 239      33.492  12.969  22.904  1.00  0.00           H  
ATOM   3477 HG22 ILE A 239      32.296  13.836  23.825  1.00  0.00           H  
ATOM   3478 HG23 ILE A 239      31.788  12.724  22.552  1.00  0.00           H  
ATOM   3479 HD11 ILE A 239      34.067  12.817  19.187  1.00  0.00           H  
ATOM   3480 HD12 ILE A 239      34.800  13.251  20.730  1.00  0.00           H  
ATOM   3481 HD13 ILE A 239      33.488  12.067  20.661  1.00  0.00           H  
ATOM   3482  N   GLY A 240      29.318  14.385  22.832  1.00 28.50           N  
ATOM   3483  CA  GLY A 240      28.049  13.637  22.863  1.00 28.50           C  
ATOM   3484  C   GLY A 240      28.126  12.310  22.083  1.00 28.50           C  
ATOM   3485  O   GLY A 240      27.150  11.916  21.445  1.00 28.50           O  
ATOM   3486  H   GLY A 240      29.731  14.594  23.730  1.00  0.00           H  
ATOM   3487  HA3 GLY A 240      27.253  14.261  22.454  1.00  0.00           H  
ATOM   3488  HA2 GLY A 240      27.789  13.421  23.898  1.00  0.00           H  
ATOM   3489  N   LYS A 241      29.313  11.684  22.067  1.00197.43           N  
ATOM   3490  CA  LYS A 241      29.717  10.647  21.127  1.00197.43           C  
ATOM   3491  C   LYS A 241      30.832   9.794  21.740  1.00197.43           C  
ATOM   3492  O   LYS A 241      31.528  10.209  22.665  1.00197.43           O  
ATOM   3493  CB  LYS A 241      30.181  11.320  19.813  1.00197.43           C  
ATOM   3494  CG  LYS A 241      30.477  10.408  18.601  1.00197.43           C  
ATOM   3495  CD  LYS A 241      29.229   9.727  18.007  1.00197.43           C  
ATOM   3496  CE  LYS A 241      29.198   8.200  18.164  1.00197.43           C  
ATOM   3497  NZ  LYS A 241      27.978   7.612  17.586  1.00197.43           N1+
ATOM   3498  H   LYS A 241      30.054  12.043  22.657  1.00  0.00           H  
ATOM   3499  HA  LYS A 241      28.866  10.001  20.923  1.00  0.00           H  
ATOM   3500  HB3 LYS A 241      31.084  11.882  20.033  1.00  0.00           H  
ATOM   3501  HB2 LYS A 241      29.442  12.057  19.496  1.00  0.00           H  
ATOM   3502  HG3 LYS A 241      31.251   9.678  18.832  1.00  0.00           H  
ATOM   3503  HG2 LYS A 241      30.919  11.033  17.825  1.00  0.00           H  
ATOM   3504  HD3 LYS A 241      29.151   9.984  16.950  1.00  0.00           H  
ATOM   3505  HD2 LYS A 241      28.342  10.140  18.477  1.00  0.00           H  
ATOM   3506  HE3 LYS A 241      29.234   7.926  19.216  1.00  0.00           H  
ATOM   3507  HE2 LYS A 241      30.061   7.755  17.670  1.00  0.00           H  
ATOM   3508  HZ1 LYS A 241      27.165   8.002  18.039  1.00  0.00           H  
ATOM   3509  HZ2 LYS A 241      27.941   7.808  16.596  1.00  0.00           H  
ATOM   3510  HZ3 LYS A 241      27.993   6.612  17.728  1.00  0.00           H  
ATOM   3511  N   PHE A 242      30.981   8.596  21.174  1.00275.02           N  
ATOM   3512  CA  PHE A 242      31.994   7.630  21.532  1.00275.02           C  
ATOM   3513  C   PHE A 242      32.295   6.755  20.307  1.00275.02           C  
ATOM   3514  O   PHE A 242      31.389   6.507  19.513  1.00275.02           O  
ATOM   3515  CB  PHE A 242      31.527   6.851  22.774  1.00275.02           C  
ATOM   3516  CG  PHE A 242      32.524   5.833  23.231  1.00275.02           C  
ATOM   3517  CD1 PHE A 242      33.745   6.279  23.760  1.00275.02           C  
ATOM   3518  CD2 PHE A 242      32.353   4.482  22.888  1.00275.02           C  
ATOM   3519  CE1 PHE A 242      34.812   5.407  23.837  1.00275.02           C  
ATOM   3520  CE2 PHE A 242      33.422   3.618  23.009  1.00275.02           C  
ATOM   3521  CZ  PHE A 242      34.652   4.094  23.434  1.00275.02           C  
ATOM   3522  H   PHE A 242      30.377   8.322  20.413  1.00  0.00           H  
ATOM   3523  HA  PHE A 242      32.894   8.183  21.778  1.00  0.00           H  
ATOM   3524  HB3 PHE A 242      30.585   6.345  22.568  1.00  0.00           H  
ATOM   3525  HB2 PHE A 242      31.368   7.546  23.599  1.00  0.00           H  
ATOM   3526  HD1 PHE A 242      33.873   7.320  24.006  1.00  0.00           H  
ATOM   3527  HD2 PHE A 242      31.419   4.138  22.471  1.00  0.00           H  
ATOM   3528  HE1 PHE A 242      35.778   5.764  24.148  1.00  0.00           H  
ATOM   3529  HE2 PHE A 242      33.297   2.596  22.696  1.00  0.00           H  
ATOM   3530  HZ  PHE A 242      35.506   3.454  23.415  1.00  0.00           H  
ATOM   3531  N   ASN A 243      33.555   6.310  20.152  1.00197.96           N  
ATOM   3532  CA  ASN A 243      33.964   5.484  19.017  1.00197.96           C  
ATOM   3533  C   ASN A 243      33.521   4.050  19.256  1.00197.96           C  
ATOM   3534  O   ASN A 243      34.145   3.329  20.035  1.00197.96           O  
ATOM   3535  CB  ASN A 243      35.484   5.543  18.728  1.00197.96           C  
ATOM   3536  CG  ASN A 243      35.899   4.913  17.389  1.00197.96           C  
ATOM   3537  OD1 ASN A 243      35.062   4.574  16.554  1.00197.96           O  
ATOM   3538  ND2 ASN A 243      37.206   4.793  17.160  1.00197.96           N  
ATOM   3539  H   ASN A 243      34.258   6.503  20.851  1.00  0.00           H  
ATOM   3540  HA  ASN A 243      33.453   5.846  18.122  1.00  0.00           H  
ATOM   3541  HB3 ASN A 243      36.066   5.118  19.547  1.00  0.00           H  
ATOM   3542  HB2 ASN A 243      35.783   6.576  18.626  1.00  0.00           H  
ATOM   3543 HD22 ASN A 243      37.532   4.393  16.292  1.00  0.00           H  
ATOM   3544 HD21 ASN A 243      37.882   5.078  17.855  1.00  0.00           H  
ATOM   3545  N   VAL A 244      32.488   3.673  18.502  1.00123.80           N  
ATOM   3546  CA  VAL A 244      32.174   2.288  18.253  1.00123.80           C  
ATOM   3547  C   VAL A 244      32.050   2.089  16.748  1.00123.80           C  
ATOM   3548  O   VAL A 244      31.691   3.005  16.005  1.00123.80           O  
ATOM   3549  CB  VAL A 244      30.865   1.818  18.942  1.00123.80           C  
ATOM   3550  CG1 VAL A 244      30.880   2.179  20.436  1.00123.80           C  
ATOM   3551  CG2 VAL A 244      29.542   2.249  18.268  1.00123.80           C  
ATOM   3552  H   VAL A 244      32.030   4.339  17.896  1.00  0.00           H  
ATOM   3553  HA  VAL A 244      32.998   1.652  18.569  1.00  0.00           H  
ATOM   3554  HB  VAL A 244      30.886   0.728  18.899  1.00  0.00           H  
ATOM   3555 HG11 VAL A 244      30.159   1.583  20.986  1.00  0.00           H  
ATOM   3556 HG12 VAL A 244      31.850   1.993  20.889  1.00  0.00           H  
ATOM   3557 HG13 VAL A 244      30.641   3.232  20.584  1.00  0.00           H  
ATOM   3558 HG21 VAL A 244      28.705   1.737  18.734  1.00  0.00           H  
ATOM   3559 HG22 VAL A 244      29.383   3.326  18.341  1.00  0.00           H  
ATOM   3560 HG23 VAL A 244      29.476   1.969  17.218  1.00  0.00           H  
ATOM   3561  N   LEU A 245      32.302   0.837  16.375  1.00253.98           N  
ATOM   3562  CA  LEU A 245      31.969   0.272  15.088  1.00253.98           C  
ATOM   3563  C   LEU A 245      30.772  -0.646  15.355  1.00253.98           C  
ATOM   3564  O   LEU A 245      30.758  -1.337  16.379  1.00253.98           O  
ATOM   3565  CB  LEU A 245      33.181  -0.522  14.553  1.00253.98           C  
ATOM   3566  CG  LEU A 245      34.432   0.328  14.202  1.00253.98           C  
ATOM   3567  CD1 LEU A 245      35.160   0.931  15.426  1.00253.98           C  
ATOM   3568  CD2 LEU A 245      35.410  -0.480  13.324  1.00253.98           C  
ATOM   3569  H   LEU A 245      32.592   0.167  17.072  1.00  0.00           H  
ATOM   3570  HA  LEU A 245      31.689   1.044  14.368  1.00  0.00           H  
ATOM   3571  HB3 LEU A 245      32.847  -1.026  13.644  1.00  0.00           H  
ATOM   3572  HB2 LEU A 245      33.458  -1.320  15.241  1.00  0.00           H  
ATOM   3573  HG  LEU A 245      34.086   1.162  13.589  1.00  0.00           H  
ATOM   3574 HD11 LEU A 245      34.893   1.980  15.554  1.00  0.00           H  
ATOM   3575 HD12 LEU A 245      34.907   0.410  16.348  1.00  0.00           H  
ATOM   3576 HD13 LEU A 245      36.245   0.896  15.331  1.00  0.00           H  
ATOM   3577 HD21 LEU A 245      35.688   0.086  12.435  1.00  0.00           H  
ATOM   3578 HD22 LEU A 245      36.331  -0.737  13.847  1.00  0.00           H  
ATOM   3579 HD23 LEU A 245      34.978  -1.420  12.979  1.00  0.00           H  
ATOM   3580  N   GLU A 246      29.799  -0.647  14.428  1.00204.86           N  
ATOM   3581  CA  GLU A 246      28.661  -1.565  14.461  1.00204.86           C  
ATOM   3582  C   GLU A 246      29.146  -3.018  14.384  1.00204.86           C  
ATOM   3583  O   GLU A 246      29.813  -3.383  13.416  1.00204.86           O  
ATOM   3584  CB  GLU A 246      27.687  -1.276  13.303  1.00204.86           C  
ATOM   3585  CG  GLU A 246      26.965   0.081  13.404  1.00204.86           C  
ATOM   3586  CD  GLU A 246      25.934   0.309  12.292  1.00204.86           C  
ATOM   3587  OE1 GLU A 246      25.789  -0.579  11.422  1.00204.86           O  
ATOM   3588  OE2 GLU A 246      25.299   1.384  12.336  1.00204.86           O1-
ATOM   3589  H   GLU A 246      29.870  -0.054  13.614  1.00  0.00           H  
ATOM   3590  HA  GLU A 246      28.129  -1.415  15.403  1.00  0.00           H  
ATOM   3591  HB3 GLU A 246      26.940  -2.072  13.264  1.00  0.00           H  
ATOM   3592  HB2 GLU A 246      28.226  -1.326  12.354  1.00  0.00           H  
ATOM   3593  HG3 GLU A 246      27.688   0.897  13.375  1.00  0.00           H  
ATOM   3594  HG2 GLU A 246      26.449   0.153  14.362  1.00  0.00           H  
ATOM   3595  N   ILE A 247      28.810  -3.794  15.421  1.00128.29           N  
ATOM   3596  CA  ILE A 247      29.099  -5.217  15.498  1.00128.29           C  
ATOM   3597  C   ILE A 247      27.759  -5.964  15.535  1.00128.29           C  
ATOM   3598  O   ILE A 247      26.806  -5.495  16.162  1.00128.29           O  
ATOM   3599  CB  ILE A 247      29.942  -5.551  16.772  1.00128.29           C  
ATOM   3600  CG1 ILE A 247      30.657  -6.918  16.677  1.00128.29           C  
ATOM   3601  CG2 ILE A 247      29.166  -5.461  18.105  1.00128.29           C  
ATOM   3602  CD1 ILE A 247      31.650  -7.028  15.510  1.00128.29           C  
ATOM   3603  H   ILE A 247      28.260  -3.414  16.179  1.00  0.00           H  
ATOM   3604  HA  ILE A 247      29.639  -5.540  14.607  1.00  0.00           H  
ATOM   3605  HB  ILE A 247      30.727  -4.795  16.836  1.00  0.00           H  
ATOM   3606 HG13 ILE A 247      29.923  -7.720  16.603  1.00  0.00           H  
ATOM   3607 HG12 ILE A 247      31.204  -7.103  17.602  1.00  0.00           H  
ATOM   3608 HG21 ILE A 247      29.829  -5.634  18.949  1.00  0.00           H  
ATOM   3609 HG22 ILE A 247      28.717  -4.476  18.239  1.00  0.00           H  
ATOM   3610 HG23 ILE A 247      28.374  -6.205  18.186  1.00  0.00           H  
ATOM   3611 HD11 ILE A 247      32.478  -7.689  15.767  1.00  0.00           H  
ATOM   3612 HD12 ILE A 247      31.167  -7.437  14.622  1.00  0.00           H  
ATOM   3613 HD13 ILE A 247      32.073  -6.058  15.245  1.00  0.00           H  
ATOM   3614  N   VAL A 248      27.726  -7.127  14.871  1.00 52.58           N  
ATOM   3615  CA  VAL A 248      26.606  -8.054  14.946  1.00 52.58           C  
ATOM   3616  C   VAL A 248      26.929  -9.068  16.053  1.00 52.58           C  
ATOM   3617  O   VAL A 248      27.847  -9.875  15.904  1.00 52.58           O  
ATOM   3618  CB  VAL A 248      26.368  -8.794  13.602  1.00 52.58           C  
ATOM   3619  CG1 VAL A 248      25.261  -9.867  13.679  1.00 52.58           C  
ATOM   3620  CG2 VAL A 248      26.033  -7.797  12.477  1.00 52.58           C  
ATOM   3621  H   VAL A 248      28.542  -7.450  14.371  1.00  0.00           H  
ATOM   3622  HA  VAL A 248      25.685  -7.523  15.199  1.00  0.00           H  
ATOM   3623  HB  VAL A 248      27.291  -9.300  13.312  1.00  0.00           H  
ATOM   3624 HG11 VAL A 248      25.068 -10.301  12.697  1.00  0.00           H  
ATOM   3625 HG12 VAL A 248      25.530 -10.694  14.337  1.00  0.00           H  
ATOM   3626 HG13 VAL A 248      24.324  -9.443  14.042  1.00  0.00           H  
ATOM   3627 HG21 VAL A 248      25.865  -8.312  11.531  1.00  0.00           H  
ATOM   3628 HG22 VAL A 248      25.133  -7.227  12.709  1.00  0.00           H  
ATOM   3629 HG23 VAL A 248      26.843  -7.086  12.315  1.00  0.00           H  
ATOM   3630  N   GLN A 249      26.170  -8.973  17.151  1.00228.96           N  
ATOM   3631  CA  GLN A 249      26.214  -9.891  18.280  1.00228.96           C  
ATOM   3632  C   GLN A 249      24.782 -10.247  18.667  1.00228.96           C  
ATOM   3633  O   GLN A 249      23.920  -9.365  18.693  1.00228.96           O  
ATOM   3634  CB  GLN A 249      26.932  -9.240  19.482  1.00228.96           C  
ATOM   3635  CG  GLN A 249      28.457  -9.127  19.309  1.00228.96           C  
ATOM   3636  CD  GLN A 249      29.154  -8.459  20.496  1.00228.96           C  
ATOM   3637  OE1 GLN A 249      28.574  -8.264  21.562  1.00228.96           O  
ATOM   3638  NE2 GLN A 249      30.427  -8.111  20.314  1.00228.96           N  
ATOM   3639  H   GLN A 249      25.448  -8.267  17.197  1.00  0.00           H  
ATOM   3640  HA  GLN A 249      26.733 -10.811  18.005  1.00  0.00           H  
ATOM   3641  HB3 GLN A 249      26.734  -9.831  20.379  1.00  0.00           H  
ATOM   3642  HB2 GLN A 249      26.507  -8.253  19.673  1.00  0.00           H  
ATOM   3643  HG3 GLN A 249      28.684  -8.556  18.410  1.00  0.00           H  
ATOM   3644  HG2 GLN A 249      28.887 -10.119  19.166  1.00  0.00           H  
ATOM   3645 HE22 GLN A 249      30.941  -7.686  21.071  1.00  0.00           H  
ATOM   3646 HE21 GLN A 249      30.888  -8.287  19.433  1.00  0.00           H  
ATOM   3647  N   LYS A 250      24.580 -11.521  19.033  1.00329.11           N  
ATOM   3648  CA  LYS A 250      23.399 -11.943  19.777  1.00329.11           C  
ATOM   3649  C   LYS A 250      23.616 -11.636  21.264  1.00329.11           C  
ATOM   3650  O   LYS A 250      24.745 -11.638  21.758  1.00329.11           O  
ATOM   3651  CB  LYS A 250      23.074 -13.429  19.481  1.00329.11           C  
ATOM   3652  CG  LYS A 250      24.006 -14.517  20.070  1.00329.11           C  
ATOM   3653  CD  LYS A 250      23.791 -14.924  21.549  1.00329.11           C  
ATOM   3654  CE  LYS A 250      22.375 -15.398  21.923  1.00329.11           C  
ATOM   3655  NZ  LYS A 250      21.987 -16.608  21.178  1.00329.11           N1+
ATOM   3656  H   LYS A 250      25.340 -12.184  18.987  1.00  0.00           H  
ATOM   3657  HA  LYS A 250      22.541 -11.361  19.434  1.00  0.00           H  
ATOM   3658  HB3 LYS A 250      23.057 -13.548  18.397  1.00  0.00           H  
ATOM   3659  HB2 LYS A 250      22.050 -13.632  19.789  1.00  0.00           H  
ATOM   3660  HG3 LYS A 250      25.041 -14.197  19.948  1.00  0.00           H  
ATOM   3661  HG2 LYS A 250      23.916 -15.411  19.453  1.00  0.00           H  
ATOM   3662  HD3 LYS A 250      24.087 -14.123  22.222  1.00  0.00           H  
ATOM   3663  HD2 LYS A 250      24.490 -15.730  21.777  1.00  0.00           H  
ATOM   3664  HE3 LYS A 250      21.639 -14.612  21.758  1.00  0.00           H  
ATOM   3665  HE2 LYS A 250      22.341 -15.631  22.988  1.00  0.00           H  
ATOM   3666  HZ1 LYS A 250      22.644 -17.350  21.373  1.00  0.00           H  
ATOM   3667  HZ2 LYS A 250      21.061 -16.897  21.460  1.00  0.00           H  
ATOM   3668  HZ3 LYS A 250      21.990 -16.409  20.188  1.00  0.00           H  
ATOM   3669  N   VAL A 251      22.496 -11.405  21.944  1.00 98.28           N  
ATOM   3670  CA  VAL A 251      22.399 -11.142  23.370  1.00 98.28           C  
ATOM   3671  C   VAL A 251      20.933 -11.395  23.749  1.00 98.28           C  
ATOM   3672  O   VAL A 251      20.054 -11.252  22.894  1.00 98.28           O  
ATOM   3673  CB  VAL A 251      22.846  -9.686  23.723  1.00 98.28           C  
ATOM   3674  CG1 VAL A 251      22.113  -8.593  22.920  1.00 98.28           C  
ATOM   3675  CG2 VAL A 251      22.797  -9.370  25.230  1.00 98.28           C  
ATOM   3676  H   VAL A 251      21.610 -11.420  21.459  1.00  0.00           H  
ATOM   3677  HA  VAL A 251      23.025 -11.860  23.903  1.00  0.00           H  
ATOM   3678  HB  VAL A 251      23.900  -9.611  23.452  1.00  0.00           H  
ATOM   3679 HG11 VAL A 251      22.396  -7.595  23.257  1.00  0.00           H  
ATOM   3680 HG12 VAL A 251      22.363  -8.654  21.860  1.00  0.00           H  
ATOM   3681 HG13 VAL A 251      21.033  -8.681  23.001  1.00  0.00           H  
ATOM   3682 HG21 VAL A 251      23.285  -8.418  25.443  1.00  0.00           H  
ATOM   3683 HG22 VAL A 251      21.777  -9.296  25.601  1.00  0.00           H  
ATOM   3684 HG23 VAL A 251      23.315 -10.135  25.809  1.00  0.00           H  
ATOM   3685  N   LEU A 252      20.686 -11.781  25.013  1.00 96.18           N  
ATOM   3686  CA  LEU A 252      19.332 -11.977  25.537  1.00 96.18           C  
ATOM   3687  C   LEU A 252      18.519 -10.673  25.432  1.00 96.18           C  
ATOM   3688  O   LEU A 252      17.436 -10.682  24.848  1.00 96.18           O  
ATOM   3689  CB  LEU A 252      19.389 -12.495  26.998  1.00 96.18           C  
ATOM   3690  CG  LEU A 252      18.269 -13.487  27.398  1.00 96.18           C  
ATOM   3691  CD1 LEU A 252      18.304 -13.773  28.914  1.00 96.18           C  
ATOM   3692  CD2 LEU A 252      16.854 -13.089  26.938  1.00 96.18           C  
ATOM   3693  H   LEU A 252      21.448 -11.900  25.665  1.00  0.00           H  
ATOM   3694  HA  LEU A 252      18.860 -12.737  24.911  1.00  0.00           H  
ATOM   3695  HB3 LEU A 252      19.400 -11.654  27.693  1.00  0.00           H  
ATOM   3696  HB2 LEU A 252      20.340 -13.005  27.163  1.00  0.00           H  
ATOM   3697  HG  LEU A 252      18.497 -14.427  26.895  1.00  0.00           H  
ATOM   3698 HD11 LEU A 252      18.338 -14.846  29.104  1.00  0.00           H  
ATOM   3699 HD12 LEU A 252      19.179 -13.334  29.395  1.00  0.00           H  
ATOM   3700 HD13 LEU A 252      17.427 -13.378  29.428  1.00  0.00           H  
ATOM   3701 HD21 LEU A 252      16.087 -13.591  27.524  1.00  0.00           H  
ATOM   3702 HD22 LEU A 252      16.684 -12.018  27.016  1.00  0.00           H  
ATOM   3703 HD23 LEU A 252      16.689 -13.377  25.900  1.00  0.00           H  
ATOM   3704  N   HIS A 253      19.095  -9.584  25.977  1.00263.96           N  
ATOM   3705  CA  HIS A 253      18.527  -8.237  26.050  1.00263.96           C  
ATOM   3706  C   HIS A 253      17.147  -8.244  26.735  1.00263.96           C  
ATOM   3707  O   HIS A 253      16.206  -7.637  26.223  1.00263.96           O  
ATOM   3708  ND1 HIS A 253      17.085  -5.544  24.192  1.00263.96           N1+
ATOM   3709  CG  HIS A 253      18.281  -6.084  24.642  1.00263.96           C  
ATOM   3710  CB  HIS A 253      18.537  -7.573  24.650  1.00263.96           C  
ATOM   3711  NE2 HIS A 253      18.399  -3.858  24.719  1.00263.96           N  
ATOM   3712  CD2 HIS A 253      19.117  -5.022  24.938  1.00263.96           C  
ATOM   3713  CE1 HIS A 253      17.195  -4.220  24.286  1.00263.96           C  
ATOM   3714  H   HIS A 253      20.001  -9.690  26.408  1.00  0.00           H  
ATOM   3715  HA  HIS A 253      19.196  -7.668  26.697  1.00  0.00           H  
ATOM   3716  HD1 HIS A 253      16.271  -6.060  23.891  1.00  0.00           H  
ATOM   3717  HB3 HIS A 253      17.830  -8.065  23.982  1.00  0.00           H  
ATOM   3718  HB2 HIS A 253      19.518  -7.710  24.203  1.00  0.00           H  
ATOM   3719  HD2 HIS A 253      20.136  -4.990  25.294  1.00  0.00           H  
ATOM   3720  HE1 HIS A 253      16.406  -3.526  24.036  1.00  0.00           H  
ATOM   3721  HE2 HIS A 253      18.722  -2.913  24.879  1.00  0.00           H  
ATOM   3722  N   LYS A 254      17.045  -8.965  27.869  1.00226.47           N  
ATOM   3723  CA  LYS A 254      15.834  -9.008  28.685  1.00226.47           C  
ATOM   3724  C   LYS A 254      15.751  -7.739  29.541  1.00226.47           C  
ATOM   3725  O   LYS A 254      16.137  -7.742  30.710  1.00226.47           O  
ATOM   3726  CB  LYS A 254      15.739 -10.314  29.505  1.00226.47           C  
ATOM   3727  CG  LYS A 254      14.412 -10.419  30.293  1.00226.47           C  
ATOM   3728  CD  LYS A 254      14.115 -11.804  30.894  1.00226.47           C  
ATOM   3729  CE  LYS A 254      13.886 -12.930  29.870  1.00226.47           C  
ATOM   3730  NZ  LYS A 254      12.816 -12.605  28.909  1.00226.47           N1+
ATOM   3731  H   LYS A 254      17.853  -9.447  28.235  1.00  0.00           H  
ATOM   3732  HA  LYS A 254      14.973  -9.010  28.013  1.00  0.00           H  
ATOM   3733  HB3 LYS A 254      16.588 -10.413  30.183  1.00  0.00           H  
ATOM   3734  HB2 LYS A 254      15.802 -11.149  28.815  1.00  0.00           H  
ATOM   3735  HG3 LYS A 254      13.581 -10.110  29.659  1.00  0.00           H  
ATOM   3736  HG2 LYS A 254      14.425  -9.705  31.116  1.00  0.00           H  
ATOM   3737  HD3 LYS A 254      13.239 -11.727  31.540  1.00  0.00           H  
ATOM   3738  HD2 LYS A 254      14.937 -12.089  31.551  1.00  0.00           H  
ATOM   3739  HE3 LYS A 254      13.620 -13.851  30.390  1.00  0.00           H  
ATOM   3740  HE2 LYS A 254      14.803 -13.139  29.324  1.00  0.00           H  
ATOM   3741  HZ1 LYS A 254      13.066 -11.771  28.396  1.00  0.00           H  
ATOM   3742  HZ2 LYS A 254      12.696 -13.372  28.264  1.00  0.00           H  
ATOM   3743  HZ3 LYS A 254      11.951 -12.447  29.406  1.00  0.00           H  
ATOM   3744  N   ASP A 255      15.245  -6.683  28.898  1.00167.47           N  
ATOM   3745  CA  ASP A 255      14.891  -5.409  29.498  1.00167.47           C  
ATOM   3746  C   ASP A 255      13.373  -5.302  29.345  1.00167.47           C  
ATOM   3747  O   ASP A 255      12.877  -5.378  28.218  1.00167.47           O  
ATOM   3748  CB  ASP A 255      15.602  -4.198  28.833  1.00167.47           C  
ATOM   3749  CG  ASP A 255      17.124  -4.327  28.659  1.00167.47           C  
ATOM   3750  OD1 ASP A 255      17.752  -5.090  29.426  1.00167.47           O  
ATOM   3751  OD2 ASP A 255      17.652  -3.591  27.797  1.00167.47           O1-
ATOM   3752  H   ASP A 255      15.007  -6.778  27.920  1.00  0.00           H  
ATOM   3753  HA  ASP A 255      15.139  -5.406  30.562  1.00  0.00           H  
ATOM   3754  HB3 ASP A 255      15.403  -3.296  29.413  1.00  0.00           H  
ATOM   3755  HB2 ASP A 255      15.180  -4.044  27.838  1.00  0.00           H  
ATOM   3756  N   LYS A 256      12.659  -5.124  30.470  1.00258.77           N  
ATOM   3757  CA  LYS A 256      11.216  -4.865  30.482  1.00258.77           C  
ATOM   3758  C   LYS A 256      11.002  -3.361  30.241  1.00258.77           C  
ATOM   3759  O   LYS A 256      10.622  -2.637  31.158  1.00258.77           O  
ATOM   3760  CB  LYS A 256      10.591  -5.388  31.802  1.00258.77           C  
ATOM   3761  CG  LYS A 256       9.069  -5.677  31.753  1.00258.77           C  
ATOM   3762  CD  LYS A 256       8.116  -4.488  31.498  1.00258.77           C  
ATOM   3763  CE  LYS A 256       8.052  -3.440  32.626  1.00258.77           C  
ATOM   3764  NZ  LYS A 256       7.281  -3.924  33.781  1.00258.77           N1+
ATOM   3765  H   LYS A 256      13.131  -5.077  31.361  1.00  0.00           H  
ATOM   3766  HA  LYS A 256      10.744  -5.404  29.657  1.00  0.00           H  
ATOM   3767  HB3 LYS A 256      10.843  -4.742  32.644  1.00  0.00           H  
ATOM   3768  HB2 LYS A 256      11.063  -6.344  32.034  1.00  0.00           H  
ATOM   3769  HG3 LYS A 256       8.779  -6.166  32.683  1.00  0.00           H  
ATOM   3770  HG2 LYS A 256       8.892  -6.423  30.977  1.00  0.00           H  
ATOM   3771  HD3 LYS A 256       7.113  -4.885  31.334  1.00  0.00           H  
ATOM   3772  HD2 LYS A 256       8.364  -4.001  30.556  1.00  0.00           H  
ATOM   3773  HE3 LYS A 256       7.570  -2.534  32.257  1.00  0.00           H  
ATOM   3774  HE2 LYS A 256       9.042  -3.156  32.977  1.00  0.00           H  
ATOM   3775  HZ1 LYS A 256       7.727  -4.746  34.163  1.00  0.00           H  
ATOM   3776  HZ2 LYS A 256       7.245  -3.204  34.488  1.00  0.00           H  
ATOM   3777  HZ3 LYS A 256       6.343  -4.156  33.488  1.00  0.00           H  
ATOM   3778  N   SER A 257      11.290  -2.928  29.006  1.00241.89           N  
ATOM   3779  CA  SER A 257      11.159  -1.569  28.491  1.00241.89           C  
ATOM   3780  C   SER A 257      11.690  -1.560  27.045  1.00241.89           C  
ATOM   3781  O   SER A 257      12.427  -2.472  26.660  1.00241.89           O  
ATOM   3782  CB  SER A 257      11.922  -0.540  29.369  1.00241.89           C  
ATOM   3783  OG  SER A 257      11.235   0.689  29.351  1.00241.89           O  
ATOM   3784  H   SER A 257      11.647  -3.595  28.334  1.00  0.00           H  
ATOM   3785  HA  SER A 257      10.092  -1.340  28.479  1.00  0.00           H  
ATOM   3786  HB3 SER A 257      12.941  -0.389  29.010  1.00  0.00           H  
ATOM   3787  HB2 SER A 257      12.026  -0.822  30.413  1.00  0.00           H  
ATOM   3788  HG  SER A 257      11.735   1.316  28.810  1.00  0.00           H  
ATOM   3789  N   LEU A 258      11.335  -0.520  26.275  1.00294.74           N  
ATOM   3790  CA  LEU A 258      11.845  -0.316  24.920  1.00294.74           C  
ATOM   3791  C   LEU A 258      12.182   1.165  24.727  1.00294.74           C  
ATOM   3792  O   LEU A 258      11.295   1.960  24.415  1.00294.74           O  
ATOM   3793  CB  LEU A 258      10.841  -0.858  23.871  1.00294.74           C  
ATOM   3794  CG  LEU A 258      11.324  -0.752  22.400  1.00294.74           C  
ATOM   3795  CD1 LEU A 258      12.606  -1.571  22.137  1.00294.74           C  
ATOM   3796  CD2 LEU A 258      10.196  -1.108  21.412  1.00294.74           C  
ATOM   3797  H   LEU A 258      10.754   0.216  26.653  1.00  0.00           H  
ATOM   3798  HA  LEU A 258      12.781  -0.864  24.803  1.00  0.00           H  
ATOM   3799  HB3 LEU A 258       9.897  -0.323  23.983  1.00  0.00           H  
ATOM   3800  HB2 LEU A 258      10.615  -1.902  24.093  1.00  0.00           H  
ATOM   3801  HG  LEU A 258      11.564   0.293  22.200  1.00  0.00           H  
ATOM   3802 HD11 LEU A 258      12.553  -2.147  21.213  1.00  0.00           H  
ATOM   3803 HD12 LEU A 258      13.472  -0.913  22.052  1.00  0.00           H  
ATOM   3804 HD13 LEU A 258      12.813  -2.278  22.941  1.00  0.00           H  
ATOM   3805 HD21 LEU A 258      10.144  -0.378  20.603  1.00  0.00           H  
ATOM   3806 HD22 LEU A 258      10.335  -2.089  20.958  1.00  0.00           H  
ATOM   3807 HD23 LEU A 258       9.218  -1.121  21.895  1.00  0.00           H  
ATOM   3808  N   GLU A 259      13.471   1.488  24.905  1.00309.33           N  
ATOM   3809  CA  GLU A 259      14.065   2.780  24.574  1.00309.33           C  
ATOM   3810  C   GLU A 259      15.402   2.524  23.871  1.00309.33           C  
ATOM   3811  O   GLU A 259      16.121   1.590  24.231  1.00309.33           O  
ATOM   3812  CB  GLU A 259      14.310   3.668  25.820  1.00309.33           C  
ATOM   3813  CG  GLU A 259      13.060   4.137  26.599  1.00309.33           C  
ATOM   3814  CD  GLU A 259      12.426   3.086  27.510  1.00309.33           C  
ATOM   3815  OE1 GLU A 259      13.154   2.165  27.943  1.00309.33           O  
ATOM   3816  OE2 GLU A 259      11.210   3.214  27.763  1.00309.33           O1-
ATOM   3817  H   GLU A 259      14.126   0.777  25.198  1.00  0.00           H  
ATOM   3818  HA  GLU A 259      13.416   3.318  23.880  1.00  0.00           H  
ATOM   3819  HB3 GLU A 259      14.838   4.568  25.499  1.00  0.00           H  
ATOM   3820  HB2 GLU A 259      15.006   3.172  26.499  1.00  0.00           H  
ATOM   3821  HG3 GLU A 259      12.310   4.514  25.903  1.00  0.00           H  
ATOM   3822  HG2 GLU A 259      13.336   4.978  27.236  1.00  0.00           H  
ATOM   3823  N   ASN A 260      15.720   3.403  22.912  1.00190.02           N  
ATOM   3824  CA  ASN A 260      17.009   3.470  22.229  1.00190.02           C  
ATOM   3825  C   ASN A 260      17.469   4.928  22.310  1.00190.02           C  
ATOM   3826  O   ASN A 260      16.832   5.792  21.704  1.00190.02           O  
ATOM   3827  CB  ASN A 260      16.866   3.011  20.756  1.00190.02           C  
ATOM   3828  CG  ASN A 260      16.488   1.533  20.599  1.00190.02           C  
ATOM   3829  OD1 ASN A 260      17.105   0.658  21.200  1.00190.02           O  
ATOM   3830  ND2 ASN A 260      15.479   1.248  19.772  1.00190.02           N  
ATOM   3831  H   ASN A 260      15.072   4.144  22.686  1.00  0.00           H  
ATOM   3832  HA  ASN A 260      17.747   2.841  22.733  1.00  0.00           H  
ATOM   3833  HB3 ASN A 260      17.816   3.153  20.238  1.00  0.00           H  
ATOM   3834  HB2 ASN A 260      16.137   3.632  20.234  1.00  0.00           H  
ATOM   3835 HD22 ASN A 260      15.200   0.288  19.632  1.00  0.00           H  
ATOM   3836 HD21 ASN A 260      14.990   1.985  19.285  1.00  0.00           H  
ATOM   3837  N   LEU A 261      18.552   5.178  23.065  1.00250.70           N  
ATOM   3838  CA  LEU A 261      19.158   6.502  23.204  1.00250.70           C  
ATOM   3839  C   LEU A 261      20.296   6.641  22.183  1.00250.70           C  
ATOM   3840  O   LEU A 261      21.439   6.305  22.495  1.00250.70           O  
ATOM   3841  CB  LEU A 261      19.618   6.717  24.667  1.00250.70           C  
ATOM   3842  CG  LEU A 261      20.227   8.112  24.956  1.00250.70           C  
ATOM   3843  CD1 LEU A 261      19.211   9.254  24.740  1.00250.70           C  
ATOM   3844  CD2 LEU A 261      20.836   8.163  26.367  1.00250.70           C  
ATOM   3845  H   LEU A 261      19.019   4.421  23.543  1.00  0.00           H  
ATOM   3846  HA  LEU A 261      18.413   7.267  22.979  1.00  0.00           H  
ATOM   3847  HB3 LEU A 261      20.347   5.948  24.929  1.00  0.00           H  
ATOM   3848  HB2 LEU A 261      18.771   6.555  25.335  1.00  0.00           H  
ATOM   3849  HG  LEU A 261      21.058   8.287  24.272  1.00  0.00           H  
ATOM   3850 HD11 LEU A 261      19.171   9.937  25.589  1.00  0.00           H  
ATOM   3851 HD12 LEU A 261      19.472   9.844  23.862  1.00  0.00           H  
ATOM   3852 HD13 LEU A 261      18.197   8.881  24.594  1.00  0.00           H  
ATOM   3853 HD21 LEU A 261      21.061   9.184  26.675  1.00  0.00           H  
ATOM   3854 HD22 LEU A 261      20.159   7.736  27.107  1.00  0.00           H  
ATOM   3855 HD23 LEU A 261      21.770   7.602  26.407  1.00  0.00           H  
ATOM   3856  N   GLY A 262      19.939   7.128  20.980  1.00105.94           N  
ATOM   3857  CA  GLY A 262      20.847   7.368  19.858  1.00105.94           C  
ATOM   3858  C   GLY A 262      21.565   6.075  19.449  1.00105.94           C  
ATOM   3859  O   GLY A 262      20.927   5.059  19.177  1.00105.94           O  
ATOM   3860  H   GLY A 262      18.965   7.340  20.819  1.00  0.00           H  
ATOM   3861  HA3 GLY A 262      21.562   8.147  20.130  1.00  0.00           H  
ATOM   3862  HA2 GLY A 262      20.272   7.738  19.009  1.00  0.00           H  
ATOM   3863  N   MET A 263      22.902   6.147  19.423  1.00243.88           N  
ATOM   3864  CA  MET A 263      23.813   5.012  19.284  1.00243.88           C  
ATOM   3865  C   MET A 263      24.734   4.976  20.514  1.00243.88           C  
ATOM   3866  O   MET A 263      24.531   5.749  21.455  1.00243.88           O  
ATOM   3867  CB  MET A 263      24.593   5.151  17.957  1.00243.88           C  
ATOM   3868  CG  MET A 263      23.682   5.095  16.721  1.00243.88           C  
ATOM   3869  SD  MET A 263      24.559   5.221  15.145  1.00243.88           S  
ATOM   3870  CE  MET A 263      23.157   4.985  14.020  1.00243.88           C  
ATOM   3871  H   MET A 263      23.338   7.010  19.707  1.00  0.00           H  
ATOM   3872  HA  MET A 263      23.262   4.069  19.275  1.00  0.00           H  
ATOM   3873  HB3 MET A 263      25.332   4.354  17.868  1.00  0.00           H  
ATOM   3874  HB2 MET A 263      25.155   6.086  17.952  1.00  0.00           H  
ATOM   3875  HG3 MET A 263      22.947   5.898  16.750  1.00  0.00           H  
ATOM   3876  HG2 MET A 263      23.121   4.160  16.725  1.00  0.00           H  
ATOM   3877  HE1 MET A 263      23.496   5.034  12.985  1.00  0.00           H  
ATOM   3878  HE2 MET A 263      22.697   4.011  14.185  1.00  0.00           H  
ATOM   3879  HE3 MET A 263      22.406   5.759  14.176  1.00  0.00           H  
ATOM   3880  N   LEU A 264      25.744   4.090  20.493  1.00261.04           N  
ATOM   3881  CA  LEU A 264      26.797   4.039  21.507  1.00261.04           C  
ATOM   3882  C   LEU A 264      27.646   5.316  21.407  1.00261.04           C  
ATOM   3883  O   LEU A 264      28.404   5.503  20.453  1.00261.04           O  
ATOM   3884  CB  LEU A 264      27.674   2.784  21.366  1.00261.04           C  
ATOM   3885  CG  LEU A 264      26.940   1.421  21.376  1.00261.04           C  
ATOM   3886  CD1 LEU A 264      26.203   1.107  20.055  1.00261.04           C  
ATOM   3887  CD2 LEU A 264      27.888   0.267  21.757  1.00261.04           C  
ATOM   3888  H   LEU A 264      25.847   3.460  19.711  1.00  0.00           H  
ATOM   3889  HA  LEU A 264      26.318   3.995  22.488  1.00  0.00           H  
ATOM   3890  HB3 LEU A 264      28.387   2.808  22.192  1.00  0.00           H  
ATOM   3891  HB2 LEU A 264      28.265   2.873  20.466  1.00  0.00           H  
ATOM   3892  HG  LEU A 264      26.192   1.472  22.169  1.00  0.00           H  
ATOM   3893 HD11 LEU A 264      26.431   0.109  19.679  1.00  0.00           H  
ATOM   3894 HD12 LEU A 264      25.124   1.149  20.199  1.00  0.00           H  
ATOM   3895 HD13 LEU A 264      26.451   1.809  19.259  1.00  0.00           H  
ATOM   3896 HD21 LEU A 264      27.343  -0.518  22.281  1.00  0.00           H  
ATOM   3897 HD22 LEU A 264      28.356  -0.186  20.882  1.00  0.00           H  
ATOM   3898 HD23 LEU A 264      28.685   0.590  22.425  1.00  0.00           H  
ATOM   3899  N   ARG A 265      27.394   6.204  22.371  1.00204.61           N  
ATOM   3900  CA  ARG A 265      27.892   7.568  22.439  1.00204.61           C  
ATOM   3901  C   ARG A 265      28.535   7.764  23.816  1.00204.61           C  
ATOM   3902  O   ARG A 265      28.925   6.780  24.448  1.00204.61           O  
ATOM   3903  CB  ARG A 265      26.715   8.526  22.128  1.00204.61           C  
ATOM   3904  CG  ARG A 265      26.347   8.512  20.634  1.00204.61           C  
ATOM   3905  CD  ARG A 265      25.078   9.284  20.268  1.00204.61           C  
ATOM   3906  NE  ARG A 265      24.894   9.297  18.808  1.00204.61           N  
ATOM   3907  CZ  ARG A 265      25.397  10.202  17.951  1.00204.61           C  
ATOM   3908  NH1 ARG A 265      26.057  11.286  18.385  1.00204.61           N  
ATOM   3909  NH2 ARG A 265      25.229  10.016  16.635  1.00204.61           N1+
ATOM   3910  H   ARG A 265      26.730   5.951  23.089  1.00  0.00           H  
ATOM   3911  HA  ARG A 265      28.665   7.707  21.692  1.00  0.00           H  
ATOM   3912  HB3 ARG A 265      26.964   9.548  22.399  1.00  0.00           H  
ATOM   3913  HB2 ARG A 265      25.847   8.259  22.734  1.00  0.00           H  
ATOM   3914  HG3 ARG A 265      26.152   7.478  20.364  1.00  0.00           H  
ATOM   3915  HG2 ARG A 265      27.176   8.821  20.007  1.00  0.00           H  
ATOM   3916  HD3 ARG A 265      24.987  10.256  20.753  1.00  0.00           H  
ATOM   3917  HD2 ARG A 265      24.235   8.691  20.627  1.00  0.00           H  
ATOM   3918  HE  ARG A 265      24.379   8.519  18.424  1.00  0.00           H  
ATOM   3919 HH12 ARG A 265      26.405  11.976  17.735  1.00  0.00           H  
ATOM   3920 HH11 ARG A 265      26.173  11.448  19.378  1.00  0.00           H  
ATOM   3921 HH22 ARG A 265      25.575  10.699  15.976  1.00  0.00           H  
ATOM   3922 HH21 ARG A 265      24.699   9.229  16.288  1.00  0.00           H  
ATOM   3923  N   ASN A 266      28.645   9.017  24.282  1.00 90.14           N  
ATOM   3924  CA  ASN A 266      28.969   9.292  25.682  1.00 90.14           C  
ATOM   3925  C   ASN A 266      27.905   8.727  26.635  1.00 90.14           C  
ATOM   3926  O   ASN A 266      28.280   8.289  27.717  1.00 90.14           O  
ATOM   3927  CB  ASN A 266      29.111  10.798  25.899  1.00 90.14           C  
ATOM   3928  CG  ASN A 266      30.430  11.401  25.429  1.00 90.14           C  
ATOM   3929  OD1 ASN A 266      30.408  12.384  24.706  1.00 90.14           O  
ATOM   3930  ND2 ASN A 266      31.573  10.880  25.879  1.00 90.14           N  
ATOM   3931  H   ASN A 266      28.361   9.805  23.718  1.00  0.00           H  
ATOM   3932  HA  ASN A 266      29.926   8.798  25.865  1.00  0.00           H  
ATOM   3933  HB3 ASN A 266      29.077  10.978  26.964  1.00  0.00           H  
ATOM   3934  HB2 ASN A 266      28.267  11.344  25.474  1.00  0.00           H  
ATOM   3935 HD22 ASN A 266      32.450  11.294  25.598  1.00  0.00           H  
ATOM   3936 HD21 ASN A 266      31.572  10.091  26.508  1.00  0.00           H  
ATOM   3937  N   GLY A 267      26.636   8.659  26.190  1.00 45.84           N  
ATOM   3938  CA  GLY A 267      25.569   7.910  26.855  1.00 45.84           C  
ATOM   3939  C   GLY A 267      25.919   6.415  26.957  1.00 45.84           C  
ATOM   3940  O   GLY A 267      25.677   5.818  28.001  1.00 45.84           O  
ATOM   3941  H   GLY A 267      26.413   9.059  25.290  1.00  0.00           H  
ATOM   3942  HA3 GLY A 267      24.644   8.023  26.289  1.00  0.00           H  
ATOM   3943  HA2 GLY A 267      25.394   8.323  27.850  1.00  0.00           H  
ATOM   3944  N   GLY A 268      26.560   5.843  25.920  1.00 36.86           N  
ATOM   3945  CA  GLY A 268      27.097   4.480  25.891  1.00 36.86           C  
ATOM   3946  C   GLY A 268      28.184   4.251  26.956  1.00 36.86           C  
ATOM   3947  O   GLY A 268      28.205   3.179  27.554  1.00 36.86           O  
ATOM   3948  H   GLY A 268      26.770   6.417  25.118  1.00  0.00           H  
ATOM   3949  HA3 GLY A 268      27.529   4.295  24.907  1.00  0.00           H  
ATOM   3950  HA2 GLY A 268      26.290   3.760  26.023  1.00  0.00           H  
ATOM   3951  N   LEU A 269      29.043   5.252  27.230  1.00172.44           N  
ATOM   3952  CA  LEU A 269      30.052   5.207  28.296  1.00172.44           C  
ATOM   3953  C   LEU A 269      29.446   5.309  29.704  1.00172.44           C  
ATOM   3954  O   LEU A 269      29.960   4.659  30.614  1.00172.44           O  
ATOM   3955  CB  LEU A 269      31.095   6.332  28.118  1.00172.44           C  
ATOM   3956  CG  LEU A 269      31.906   6.287  26.811  1.00172.44           C  
ATOM   3957  CD1 LEU A 269      32.773   7.554  26.672  1.00172.44           C  
ATOM   3958  CD2 LEU A 269      32.721   4.984  26.684  1.00172.44           C  
ATOM   3959  H   LEU A 269      28.976   6.118  26.713  1.00  0.00           H  
ATOM   3960  HA  LEU A 269      30.550   4.239  28.240  1.00  0.00           H  
ATOM   3961  HB3 LEU A 269      31.798   6.303  28.954  1.00  0.00           H  
ATOM   3962  HB2 LEU A 269      30.596   7.298  28.192  1.00  0.00           H  
ATOM   3963  HG  LEU A 269      31.197   6.306  25.982  1.00  0.00           H  
ATOM   3964 HD11 LEU A 269      32.475   8.126  25.793  1.00  0.00           H  
ATOM   3965 HD12 LEU A 269      32.677   8.219  27.531  1.00  0.00           H  
ATOM   3966 HD13 LEU A 269      33.831   7.327  26.564  1.00  0.00           H  
ATOM   3967 HD21 LEU A 269      33.782   5.156  26.513  1.00  0.00           H  
ATOM   3968 HD22 LEU A 269      32.649   4.368  27.577  1.00  0.00           H  
ATOM   3969 HD23 LEU A 269      32.351   4.387  25.852  1.00  0.00           H  
ATOM   3970  N   LEU A 270      28.371   6.104  29.858  1.00 64.71           N  
ATOM   3971  CA  LEU A 270      27.628   6.242  31.114  1.00 64.71           C  
ATOM   3972  C   LEU A 270      26.897   4.947  31.506  1.00 64.71           C  
ATOM   3973  O   LEU A 270      26.856   4.631  32.694  1.00 64.71           O  
ATOM   3974  CB  LEU A 270      26.620   7.412  31.031  1.00 64.71           C  
ATOM   3975  CG  LEU A 270      27.233   8.824  30.906  1.00 64.71           C  
ATOM   3976  CD1 LEU A 270      26.120   9.869  30.665  1.00 64.71           C  
ATOM   3977  CD2 LEU A 270      28.151   9.186  32.092  1.00 64.71           C  
ATOM   3978  H   LEU A 270      28.019   6.627  29.068  1.00  0.00           H  
ATOM   3979  HA  LEU A 270      28.351   6.450  31.904  1.00  0.00           H  
ATOM   3980  HB3 LEU A 270      25.986   7.400  31.919  1.00  0.00           H  
ATOM   3981  HB2 LEU A 270      25.947   7.240  30.191  1.00  0.00           H  
ATOM   3982  HG  LEU A 270      27.868   8.842  30.026  1.00  0.00           H  
ATOM   3983 HD11 LEU A 270      26.156  10.700  31.369  1.00  0.00           H  
ATOM   3984 HD12 LEU A 270      26.195  10.291  29.663  1.00  0.00           H  
ATOM   3985 HD13 LEU A 270      25.124   9.433  30.746  1.00  0.00           H  
ATOM   3986 HD21 LEU A 270      27.977  10.192  32.474  1.00  0.00           H  
ATOM   3987 HD22 LEU A 270      28.020   8.505  32.934  1.00  0.00           H  
ATOM   3988 HD23 LEU A 270      29.200   9.138  31.796  1.00  0.00           H  
ATOM   3989  N   PHE A 271      26.370   4.208  30.512  1.00123.54           N  
ATOM   3990  CA  PHE A 271      25.708   2.914  30.702  1.00123.54           C  
ATOM   3991  C   PHE A 271      26.654   1.778  31.144  1.00123.54           C  
ATOM   3992  O   PHE A 271      26.180   0.834  31.774  1.00123.54           O  
ATOM   3993  CB  PHE A 271      24.931   2.523  29.422  1.00123.54           C  
ATOM   3994  CG  PHE A 271      23.754   3.416  29.049  1.00123.54           C  
ATOM   3995  CD1 PHE A 271      22.788   3.792  30.010  1.00123.54           C  
ATOM   3996  CD2 PHE A 271      23.539   3.775  27.700  1.00123.54           C  
ATOM   3997  CE1 PHE A 271      21.704   4.576  29.638  1.00123.54           C  
ATOM   3998  CE2 PHE A 271      22.458   4.574  27.351  1.00123.54           C  
ATOM   3999  CZ  PHE A 271      21.547   4.977  28.318  1.00123.54           C  
ATOM   4000  H   PHE A 271      26.418   4.548  29.561  1.00  0.00           H  
ATOM   4001  HA  PHE A 271      24.996   3.029  31.521  1.00  0.00           H  
ATOM   4002  HB3 PHE A 271      24.555   1.502  29.503  1.00  0.00           H  
ATOM   4003  HB2 PHE A 271      25.631   2.515  28.585  1.00  0.00           H  
ATOM   4004  HD1 PHE A 271      22.884   3.487  31.041  1.00  0.00           H  
ATOM   4005  HD2 PHE A 271      24.228   3.454  26.935  1.00  0.00           H  
ATOM   4006  HE1 PHE A 271      20.978   4.877  30.380  1.00  0.00           H  
ATOM   4007  HE2 PHE A 271      22.316   4.868  26.322  1.00  0.00           H  
ATOM   4008  HZ  PHE A 271      20.702   5.587  28.039  1.00  0.00           H  
ATOM   4009  N   ARG A 272      27.961   1.894  30.840  1.00191.45           N  
ATOM   4010  CA  ARG A 272      29.003   0.936  31.237  1.00191.45           C  
ATOM   4011  C   ARG A 272      29.376   0.992  32.733  1.00191.45           C  
ATOM   4012  O   ARG A 272      30.019   0.053  33.203  1.00191.45           O  
ATOM   4013  CB  ARG A 272      30.241   1.117  30.332  1.00191.45           C  
ATOM   4014  CG  ARG A 272      29.970   0.692  28.878  1.00191.45           C  
ATOM   4015  CD  ARG A 272      31.107   1.047  27.910  1.00191.45           C  
ATOM   4016  NE  ARG A 272      30.686   0.879  26.511  1.00191.45           N  
ATOM   4017  CZ  ARG A 272      31.422   1.159  25.422  1.00191.45           C  
ATOM   4018  NH1 ARG A 272      32.659   1.654  25.531  1.00191.45           N  
ATOM   4019  NH2 ARG A 272      30.911   0.948  24.204  1.00191.45           N1+
ATOM   4020  H   ARG A 272      28.276   2.705  30.328  1.00  0.00           H  
ATOM   4021  HA  ARG A 272      28.608  -0.067  31.061  1.00  0.00           H  
ATOM   4022  HB3 ARG A 272      31.086   0.537  30.709  1.00  0.00           H  
ATOM   4023  HB2 ARG A 272      30.559   2.158  30.364  1.00  0.00           H  
ATOM   4024  HG3 ARG A 272      29.021   1.065  28.503  1.00  0.00           H  
ATOM   4025  HG2 ARG A 272      29.863  -0.393  28.898  1.00  0.00           H  
ATOM   4026  HD3 ARG A 272      31.898   0.310  28.038  1.00  0.00           H  
ATOM   4027  HD2 ARG A 272      31.539   2.026  28.121  1.00  0.00           H  
ATOM   4028  HE  ARG A 272      29.752   0.516  26.380  1.00  0.00           H  
ATOM   4029 HH12 ARG A 272      33.192   1.901  24.710  1.00  0.00           H  
ATOM   4030 HH11 ARG A 272      33.049   1.811  26.448  1.00  0.00           H  
ATOM   4031 HH22 ARG A 272      31.448   1.160  23.376  1.00  0.00           H  
ATOM   4032 HH21 ARG A 272      29.980   0.570  24.103  1.00  0.00           H  
ATOM   4033  N   MET A 273      28.942   2.038  33.465  1.00319.53           N  
ATOM   4034  CA  MET A 273      29.042   2.131  34.926  1.00319.53           C  
ATOM   4035  C   MET A 273      28.135   1.076  35.588  1.00319.53           C  
ATOM   4036  O   MET A 273      26.912   1.203  35.524  1.00319.53           O  
ATOM   4037  CB  MET A 273      28.666   3.555  35.397  1.00319.53           C  
ATOM   4038  CG  MET A 273      29.518   4.699  34.819  1.00319.53           C  
ATOM   4039  SD  MET A 273      31.273   4.685  35.281  1.00319.53           S  
ATOM   4040  CE  MET A 273      32.009   4.070  33.744  1.00319.53           C  
ATOM   4041  H   MET A 273      28.408   2.767  33.014  1.00  0.00           H  
ATOM   4042  HA  MET A 273      30.075   1.935  35.214  1.00  0.00           H  
ATOM   4043  HB3 MET A 273      28.731   3.597  36.486  1.00  0.00           H  
ATOM   4044  HB2 MET A 273      27.621   3.757  35.161  1.00  0.00           H  
ATOM   4045  HG3 MET A 273      29.105   5.644  35.170  1.00  0.00           H  
ATOM   4046  HG2 MET A 273      29.434   4.730  33.732  1.00  0.00           H  
ATOM   4047  HE1 MET A 273      33.090   4.001  33.860  1.00  0.00           H  
ATOM   4048  HE2 MET A 273      31.623   3.085  33.490  1.00  0.00           H  
ATOM   4049  HE3 MET A 273      31.796   4.749  32.918  1.00  0.00           H  
ATOM   4050  N   THR A 274      28.757   0.031  36.157  1.00260.22           N  
ATOM   4051  CA  THR A 274      28.088  -1.171  36.667  1.00260.22           C  
ATOM   4052  C   THR A 274      28.839  -1.653  37.930  1.00260.22           C  
ATOM   4053  O   THR A 274      28.865  -0.895  38.898  1.00260.22           O  
ATOM   4054  CB  THR A 274      27.993  -2.278  35.571  1.00260.22           C  
ATOM   4055  OG1 THR A 274      29.268  -2.595  35.035  1.00260.22           O  
ATOM   4056  CG2 THR A 274      27.068  -1.914  34.398  1.00260.22           C  
ATOM   4057  H   THR A 274      29.766   0.006  36.164  1.00  0.00           H  
ATOM   4058  HA  THR A 274      27.077  -0.917  36.993  1.00  0.00           H  
ATOM   4059  HB  THR A 274      27.590  -3.188  36.018  1.00  0.00           H  
ATOM   4060  HG1 THR A 274      29.533  -1.885  34.443  1.00  0.00           H  
ATOM   4061 HG21 THR A 274      26.955  -2.756  33.715  1.00  0.00           H  
ATOM   4062 HG22 THR A 274      26.073  -1.646  34.754  1.00  0.00           H  
ATOM   4063 HG23 THR A 274      27.449  -1.075  33.816  1.00  0.00           H  
ATOM   4064  N   LEU A 275      29.441  -2.864  37.916  1.00127.42           N  
ATOM   4065  CA  LEU A 275      30.273  -3.489  38.966  1.00127.42           C  
ATOM   4066  C   LEU A 275      31.394  -2.579  39.511  1.00127.42           C  
ATOM   4067  O   LEU A 275      31.827  -2.755  40.647  1.00127.42           O  
ATOM   4068  CB  LEU A 275      30.856  -4.800  38.373  1.00127.42           C  
ATOM   4069  CG  LEU A 275      31.701  -5.702  39.311  1.00127.42           C  
ATOM   4070  CD1 LEU A 275      30.848  -6.348  40.424  1.00127.42           C  
ATOM   4071  CD2 LEU A 275      32.499  -6.751  38.507  1.00127.42           C  
ATOM   4072  H   LEU A 275      29.374  -3.400  37.061  1.00  0.00           H  
ATOM   4073  HA  LEU A 275      29.609  -3.727  39.797  1.00  0.00           H  
ATOM   4074  HB3 LEU A 275      31.473  -4.524  37.516  1.00  0.00           H  
ATOM   4075  HB2 LEU A 275      30.042  -5.400  37.962  1.00  0.00           H  
ATOM   4076  HG  LEU A 275      32.453  -5.087  39.802  1.00  0.00           H  
ATOM   4077 HD11 LEU A 275      31.322  -6.217  41.396  1.00  0.00           H  
ATOM   4078 HD12 LEU A 275      29.851  -5.914  40.487  1.00  0.00           H  
ATOM   4079 HD13 LEU A 275      30.709  -7.419  40.280  1.00  0.00           H  
ATOM   4080 HD21 LEU A 275      32.370  -7.766  38.885  1.00  0.00           H  
ATOM   4081 HD22 LEU A 275      32.213  -6.766  37.455  1.00  0.00           H  
ATOM   4082 HD23 LEU A 275      33.567  -6.534  38.545  1.00  0.00           H  
ATOM   4083  N   LEU A 276      31.785  -1.599  38.690  1.00 55.29           N  
ATOM   4084  CA  LEU A 276      32.664  -0.466  38.935  1.00 55.29           C  
ATOM   4085  C   LEU A 276      32.441   0.239  40.280  1.00 55.29           C  
ATOM   4086  O   LEU A 276      33.412   0.458  41.003  1.00 55.29           O  
ATOM   4087  CB  LEU A 276      32.431   0.526  37.775  1.00 55.29           C  
ATOM   4088  CG  LEU A 276      32.652  -0.033  36.350  1.00 55.29           C  
ATOM   4089  CD1 LEU A 276      32.907   1.119  35.367  1.00 55.29           C  
ATOM   4090  CD2 LEU A 276      33.757  -1.094  36.266  1.00 55.29           C  
ATOM   4091  H   LEU A 276      31.356  -1.586  37.777  1.00  0.00           H  
ATOM   4092  HA  LEU A 276      33.693  -0.829  38.926  1.00  0.00           H  
ATOM   4093  HB3 LEU A 276      33.071   1.386  37.929  1.00  0.00           H  
ATOM   4094  HB2 LEU A 276      31.417   0.929  37.824  1.00  0.00           H  
ATOM   4095  HG  LEU A 276      31.726  -0.521  36.043  1.00  0.00           H  
ATOM   4096 HD11 LEU A 276      32.478   0.904  34.387  1.00  0.00           H  
ATOM   4097 HD12 LEU A 276      32.464   2.047  35.722  1.00  0.00           H  
ATOM   4098 HD13 LEU A 276      33.972   1.307  35.241  1.00  0.00           H  
ATOM   4099 HD21 LEU A 276      34.041  -1.310  35.240  1.00  0.00           H  
ATOM   4100 HD22 LEU A 276      34.631  -0.752  36.809  1.00  0.00           H  
ATOM   4101 HD23 LEU A 276      33.444  -2.048  36.689  1.00  0.00           H  
ATOM   4102  N   THR A 277      31.172   0.545  40.605  1.00108.35           N  
ATOM   4103  CA  THR A 277      30.799   1.219  41.848  1.00108.35           C  
ATOM   4104  C   THR A 277      31.019   0.340  43.098  1.00108.35           C  
ATOM   4105  O   THR A 277      31.430   0.874  44.124  1.00108.35           O  
ATOM   4106  CB  THR A 277      29.331   1.735  41.816  1.00108.35           C  
ATOM   4107  OG1 THR A 277      29.100   2.608  42.905  1.00108.35           O  
ATOM   4108  CG2 THR A 277      28.235   0.653  41.905  1.00108.35           C  
ATOM   4109  H   THR A 277      30.418   0.307  39.974  1.00  0.00           H  
ATOM   4110  HA  THR A 277      31.451   2.090  41.945  1.00  0.00           H  
ATOM   4111  HB  THR A 277      29.184   2.306  40.898  1.00  0.00           H  
ATOM   4112  HG1 THR A 277      29.165   2.107  43.722  1.00  0.00           H  
ATOM   4113 HG21 THR A 277      27.254   1.079  41.691  1.00  0.00           H  
ATOM   4114 HG22 THR A 277      28.402  -0.152  41.196  1.00  0.00           H  
ATOM   4115 HG23 THR A 277      28.180   0.202  42.896  1.00  0.00           H  
ATOM   4116  N   SER A 278      30.774  -0.979  42.978  1.00 40.48           N  
ATOM   4117  CA  SER A 278      30.949  -1.954  44.056  1.00 40.48           C  
ATOM   4118  C   SER A 278      32.426  -2.320  44.291  1.00 40.48           C  
ATOM   4119  O   SER A 278      32.817  -2.493  45.445  1.00 40.48           O  
ATOM   4120  CB  SER A 278      30.048  -3.183  43.795  1.00 40.48           C  
ATOM   4121  OG  SER A 278      30.595  -4.108  42.877  1.00 40.48           O  
ATOM   4122  H   SER A 278      30.461  -1.345  42.091  1.00  0.00           H  
ATOM   4123  HA  SER A 278      30.582  -1.487  44.972  1.00  0.00           H  
ATOM   4124  HB3 SER A 278      29.060  -2.875  43.451  1.00  0.00           H  
ATOM   4125  HB2 SER A 278      29.891  -3.717  44.733  1.00  0.00           H  
ATOM   4126  HG  SER A 278      30.769  -3.659  42.044  1.00  0.00           H  
ATOM   4127  N   GLY A 279      33.217  -2.394  43.204  1.00 93.90           N  
ATOM   4128  CA  GLY A 279      34.654  -2.657  43.233  1.00 93.90           C  
ATOM   4129  C   GLY A 279      35.390  -1.460  43.841  1.00 93.90           C  
ATOM   4130  O   GLY A 279      36.248  -1.658  44.700  1.00 93.90           O  
ATOM   4131  H   GLY A 279      32.802  -2.256  42.291  1.00  0.00           H  
ATOM   4132  HA3 GLY A 279      35.011  -2.821  42.216  1.00  0.00           H  
ATOM   4133  HA2 GLY A 279      34.862  -3.563  43.805  1.00  0.00           H  
ATOM   4134  N   GLY A 280      34.991  -0.237  43.441  1.00 45.87           N  
ATOM   4135  CA  GLY A 280      35.406   1.043  44.008  1.00 45.87           C  
ATOM   4136  C   GLY A 280      35.095   1.074  45.506  1.00 45.87           C  
ATOM   4137  O   GLY A 280      36.024   1.020  46.309  1.00 45.87           O  
ATOM   4138  H   GLY A 280      34.287  -0.181  42.716  1.00  0.00           H  
ATOM   4139  HA3 GLY A 280      34.871   1.849  43.504  1.00  0.00           H  
ATOM   4140  HA2 GLY A 280      36.470   1.204  43.833  1.00  0.00           H  
ATOM   4141  N   ALA A 281      33.799   1.092  45.871  1.00 44.03           N  
ATOM   4142  CA  ALA A 281      33.290   1.155  47.248  1.00 44.03           C  
ATOM   4143  C   ALA A 281      33.912   0.148  48.231  1.00 44.03           C  
ATOM   4144  O   ALA A 281      34.107   0.512  49.387  1.00 44.03           O  
ATOM   4145  CB  ALA A 281      31.761   1.003  47.240  1.00 44.03           C  
ATOM   4146  H   ALA A 281      33.088   1.087  45.150  1.00  0.00           H  
ATOM   4147  HA  ALA A 281      33.526   2.153  47.620  1.00  0.00           H  
ATOM   4148  HB1 ALA A 281      31.352   1.057  48.250  1.00  0.00           H  
ATOM   4149  HB2 ALA A 281      31.291   1.798  46.662  1.00  0.00           H  
ATOM   4150  HB3 ALA A 281      31.456   0.048  46.809  1.00  0.00           H  
ATOM   4151  N   GLY A 282      34.254  -1.060  47.752  1.00 98.75           N  
ATOM   4152  CA  GLY A 282      34.860  -2.135  48.535  1.00 98.75           C  
ATOM   4153  C   GLY A 282      36.203  -1.756  49.187  1.00 98.75           C  
ATOM   4154  O   GLY A 282      36.444  -2.189  50.313  1.00 98.75           O  
ATOM   4155  H   GLY A 282      34.059  -1.270  46.782  1.00  0.00           H  
ATOM   4156  HA3 GLY A 282      35.022  -2.990  47.878  1.00  0.00           H  
ATOM   4157  HA2 GLY A 282      34.156  -2.456  49.304  1.00  0.00           H  
ATOM   4158  N   MET A 283      37.061  -0.955  48.522  1.00110.17           N  
ATOM   4159  CA  MET A 283      38.392  -0.609  49.046  1.00110.17           C  
ATOM   4160  C   MET A 283      38.405   0.698  49.854  1.00110.17           C  
ATOM   4161  O   MET A 283      39.093   0.721  50.876  1.00110.17           O  
ATOM   4162  CB  MET A 283      39.471  -0.535  47.951  1.00110.17           C  
ATOM   4163  CG  MET A 283      39.444  -1.653  46.892  1.00110.17           C  
ATOM   4164  SD  MET A 283      40.210  -1.126  45.348  1.00110.17           S  
ATOM   4165  CE  MET A 283      38.969   0.104  44.883  1.00110.17           C  
ATOM   4166  H   MET A 283      36.815  -0.592  47.611  1.00  0.00           H  
ATOM   4167  HA  MET A 283      38.715  -1.409  49.717  1.00  0.00           H  
ATOM   4168  HB3 MET A 283      40.444  -0.578  48.442  1.00  0.00           H  
ATOM   4169  HB2 MET A 283      39.466   0.452  47.493  1.00  0.00           H  
ATOM   4170  HG3 MET A 283      38.431  -1.974  46.649  1.00  0.00           H  
ATOM   4171  HG2 MET A 283      39.966  -2.534  47.267  1.00  0.00           H  
ATOM   4172  HE1 MET A 283      39.463   0.979  44.473  1.00  0.00           H  
ATOM   4173  HE2 MET A 283      38.288  -0.322  44.154  1.00  0.00           H  
ATOM   4174  HE3 MET A 283      38.362   0.442  45.715  1.00  0.00           H  
ATOM   4175  N   LEU A 284      37.673   1.748  49.412  1.00115.45           N  
ATOM   4176  CA  LEU A 284      37.593   3.028  50.143  1.00115.45           C  
ATOM   4177  C   LEU A 284      36.958   2.849  51.525  1.00115.45           C  
ATOM   4178  O   LEU A 284      37.475   3.397  52.501  1.00115.45           O  
ATOM   4179  CB  LEU A 284      36.736   4.113  49.440  1.00115.45           C  
ATOM   4180  CG  LEU A 284      37.248   4.690  48.112  1.00115.45           C  
ATOM   4181  CD1 LEU A 284      36.841   3.791  46.947  1.00115.45           C  
ATOM   4182  CD2 LEU A 284      36.656   6.094  47.900  1.00115.45           C  
ATOM   4183  H   LEU A 284      37.132   1.670  48.562  1.00  0.00           H  
ATOM   4184  HA  LEU A 284      38.608   3.409  50.273  1.00  0.00           H  
ATOM   4185  HB3 LEU A 284      36.678   4.957  50.133  1.00  0.00           H  
ATOM   4186  HB2 LEU A 284      35.701   3.781  49.331  1.00  0.00           H  
ATOM   4187  HG  LEU A 284      38.334   4.781  48.142  1.00  0.00           H  
ATOM   4188 HD11 LEU A 284      36.681   4.341  46.020  1.00  0.00           H  
ATOM   4189 HD12 LEU A 284      37.596   3.026  46.771  1.00  0.00           H  
ATOM   4190 HD13 LEU A 284      35.895   3.302  47.167  1.00  0.00           H  
ATOM   4191 HD21 LEU A 284      36.839   6.470  46.893  1.00  0.00           H  
ATOM   4192 HD22 LEU A 284      35.576   6.095  48.055  1.00  0.00           H  
ATOM   4193 HD23 LEU A 284      37.080   6.807  48.607  1.00  0.00           H  
ATOM   4194  N   TYR A 285      35.826   2.119  51.542  1.00156.32           N  
ATOM   4195  CA  TYR A 285      34.909   2.023  52.669  1.00156.32           C  
ATOM   4196  C   TYR A 285      35.541   1.470  53.948  1.00156.32           C  
ATOM   4197  O   TYR A 285      35.175   1.948  55.015  1.00156.32           O  
ATOM   4198  CB  TYR A 285      33.649   1.226  52.275  1.00156.32           C  
ATOM   4199  CG  TYR A 285      32.637   1.077  53.393  1.00156.32           C  
ATOM   4200  CD1 TYR A 285      31.882   2.196  53.798  1.00156.32           C  
ATOM   4201  CD2 TYR A 285      32.502  -0.149  54.077  1.00156.32           C  
ATOM   4202  CE1 TYR A 285      31.023   2.103  54.908  1.00156.32           C  
ATOM   4203  CE2 TYR A 285      31.634  -0.243  55.180  1.00156.32           C  
ATOM   4204  CZ  TYR A 285      30.910   0.887  55.609  1.00156.32           C  
ATOM   4205  OH  TYR A 285      30.104   0.804  56.706  1.00156.32           O  
ATOM   4206  H   TYR A 285      35.503   1.694  50.683  1.00  0.00           H  
ATOM   4207  HA  TYR A 285      34.594   3.046  52.887  1.00  0.00           H  
ATOM   4208  HB3 TYR A 285      33.934   0.230  51.931  1.00  0.00           H  
ATOM   4209  HB2 TYR A 285      33.149   1.719  51.440  1.00  0.00           H  
ATOM   4210  HD1 TYR A 285      31.987   3.139  53.281  1.00  0.00           H  
ATOM   4211  HD2 TYR A 285      33.076  -1.011  53.773  1.00  0.00           H  
ATOM   4212  HE1 TYR A 285      30.467   2.972  55.229  1.00  0.00           H  
ATOM   4213  HE2 TYR A 285      31.531  -1.183  55.702  1.00  0.00           H  
ATOM   4214  HH  TYR A 285      29.636   1.621  56.892  1.00  0.00           H  
ATOM   4215  N   VAL A 286      36.465   0.502  53.829  1.00 47.26           N  
ATOM   4216  CA  VAL A 286      37.126  -0.131  54.971  1.00 47.26           C  
ATOM   4217  C   VAL A 286      37.888   0.882  55.848  1.00 47.26           C  
ATOM   4218  O   VAL A 286      37.690   0.882  57.057  1.00 47.26           O  
ATOM   4219  CB  VAL A 286      38.088  -1.270  54.523  1.00 47.26           C  
ATOM   4220  CG1 VAL A 286      38.967  -1.859  55.650  1.00 47.26           C  
ATOM   4221  CG2 VAL A 286      37.313  -2.406  53.834  1.00 47.26           C  
ATOM   4222  H   VAL A 286      36.717   0.160  52.913  1.00  0.00           H  
ATOM   4223  HA  VAL A 286      36.341  -0.574  55.589  1.00  0.00           H  
ATOM   4224  HB  VAL A 286      38.761  -0.863  53.770  1.00  0.00           H  
ATOM   4225 HG11 VAL A 286      39.531  -2.722  55.295  1.00  0.00           H  
ATOM   4226 HG12 VAL A 286      39.701  -1.142  56.020  1.00  0.00           H  
ATOM   4227 HG13 VAL A 286      38.361  -2.187  56.495  1.00  0.00           H  
ATOM   4228 HG21 VAL A 286      37.989  -3.180  53.467  1.00  0.00           H  
ATOM   4229 HG22 VAL A 286      36.608  -2.877  54.519  1.00  0.00           H  
ATOM   4230 HG23 VAL A 286      36.747  -2.044  52.976  1.00  0.00           H  
ATOM   4231  N   ARG A 287      38.695   1.758  55.231  1.00146.02           N  
ATOM   4232  CA  ARG A 287      39.518   2.740  55.936  1.00146.02           C  
ATOM   4233  C   ARG A 287      38.682   3.897  56.504  1.00146.02           C  
ATOM   4234  O   ARG A 287      38.984   4.341  57.611  1.00146.02           O  
ATOM   4235  CB  ARG A 287      40.648   3.252  55.021  1.00146.02           C  
ATOM   4236  CG  ARG A 287      41.736   2.210  54.702  1.00146.02           C  
ATOM   4237  CD  ARG A 287      41.359   1.170  53.642  1.00146.02           C  
ATOM   4238  NE  ARG A 287      42.387   0.132  53.523  1.00146.02           N  
ATOM   4239  CZ  ARG A 287      42.246  -1.020  52.847  1.00146.02           C  
ATOM   4240  NH1 ARG A 287      41.117  -1.311  52.183  1.00146.02           N  
ATOM   4241  NH2 ARG A 287      43.254  -1.900  52.840  1.00146.02           N1+
ATOM   4242  H   ARG A 287      38.765   1.746  54.224  1.00  0.00           H  
ATOM   4243  HA  ARG A 287      39.986   2.235  56.784  1.00  0.00           H  
ATOM   4244  HB3 ARG A 287      41.144   4.084  55.524  1.00  0.00           H  
ATOM   4245  HB2 ARG A 287      40.235   3.656  54.097  1.00  0.00           H  
ATOM   4246  HG3 ARG A 287      42.154   1.754  55.601  1.00  0.00           H  
ATOM   4247  HG2 ARG A 287      42.551   2.776  54.256  1.00  0.00           H  
ATOM   4248  HD3 ARG A 287      41.301   1.664  52.676  1.00  0.00           H  
ATOM   4249  HD2 ARG A 287      40.386   0.725  53.807  1.00  0.00           H  
ATOM   4250  HE  ARG A 287      43.272   0.328  53.969  1.00  0.00           H  
ATOM   4251 HH12 ARG A 287      41.022  -2.184  51.685  1.00  0.00           H  
ATOM   4252 HH11 ARG A 287      40.376  -0.625  52.119  1.00  0.00           H  
ATOM   4253 HH22 ARG A 287      43.167  -2.772  52.337  1.00  0.00           H  
ATOM   4254 HH21 ARG A 287      44.111  -1.703  53.336  1.00  0.00           H  
ATOM   4255  N   TRP A 288      37.640   4.307  55.761  1.00 74.34           N  
ATOM   4256  CA  TRP A 288      36.616   5.237  56.237  1.00 74.34           C  
ATOM   4257  C   TRP A 288      35.880   4.699  57.467  1.00 74.34           C  
ATOM   4258  O   TRP A 288      35.747   5.406  58.463  1.00 74.34           O  
ATOM   4259  CB  TRP A 288      35.591   5.548  55.126  1.00 74.34           C  
ATOM   4260  CG  TRP A 288      36.060   6.305  53.919  1.00 74.34           C  
ATOM   4261  CD2 TRP A 288      36.968   7.453  53.815  1.00 74.34           C  
ATOM   4262  CD1 TRP A 288      35.618   6.073  52.662  1.00 74.34           C  
ATOM   4263  NE1 TRP A 288      36.218   6.950  51.787  1.00 74.34           N  
ATOM   4264  CE2 TRP A 288      37.070   7.812  52.435  1.00 74.34           C  
ATOM   4265  CE3 TRP A 288      37.732   8.226  54.727  1.00 74.34           C  
ATOM   4266  CZ2 TRP A 288      37.909   8.839  51.980  1.00 74.34           C  
ATOM   4267  CZ3 TRP A 288      38.575   9.263  54.283  1.00 74.34           C  
ATOM   4268  CH2 TRP A 288      38.672   9.561  52.912  1.00 74.34           C  
ATOM   4269  H   TRP A 288      37.468   3.873  54.862  1.00  0.00           H  
ATOM   4270  HA  TRP A 288      37.105   6.153  56.560  1.00  0.00           H  
ATOM   4271  HB3 TRP A 288      34.740   6.083  55.538  1.00  0.00           H  
ATOM   4272  HB2 TRP A 288      35.168   4.608  54.772  1.00  0.00           H  
ATOM   4273  HD1 TRP A 288      34.904   5.307  52.398  1.00  0.00           H  
ATOM   4274  HE1 TRP A 288      36.030   6.956  50.793  1.00  0.00           H  
ATOM   4275  HE3 TRP A 288      37.689   8.026  55.785  1.00  0.00           H  
ATOM   4276  HZ2 TRP A 288      37.982   9.064  50.926  1.00  0.00           H  
ATOM   4277  HZ3 TRP A 288      39.165   9.815  54.999  1.00  0.00           H  
ATOM   4278  HH2 TRP A 288      39.333  10.336  52.561  1.00  0.00           H  
ATOM   4279  N   ARG A 289      35.448   3.438  57.380  1.00 55.18           N  
ATOM   4280  CA  ARG A 289      34.717   2.748  58.430  1.00 55.18           C  
ATOM   4281  C   ARG A 289      35.579   2.575  59.679  1.00 55.18           C  
ATOM   4282  O   ARG A 289      35.088   2.925  60.739  1.00 55.18           O  
ATOM   4283  CB  ARG A 289      34.132   1.402  57.951  1.00 55.18           C  
ATOM   4284  CG  ARG A 289      33.186   0.758  58.987  1.00 55.18           C  
ATOM   4285  CD  ARG A 289      32.841  -0.705  58.700  1.00 55.18           C  
ATOM   4286  NE  ARG A 289      31.773  -1.174  59.593  1.00 55.18           N  
ATOM   4287  CZ  ARG A 289      31.476  -2.453  59.875  1.00 55.18           C  
ATOM   4288  NH1 ARG A 289      32.170  -3.467  59.337  1.00 55.18           N  
ATOM   4289  NH2 ARG A 289      30.465  -2.720  60.712  1.00 55.18           N1+
ATOM   4290  H   ARG A 289      35.657   2.895  56.551  1.00  0.00           H  
ATOM   4291  HA  ARG A 289      33.872   3.386  58.698  1.00  0.00           H  
ATOM   4292  HB3 ARG A 289      34.943   0.714  57.709  1.00  0.00           H  
ATOM   4293  HB2 ARG A 289      33.571   1.553  57.029  1.00  0.00           H  
ATOM   4294  HG3 ARG A 289      32.299   1.364  59.174  1.00  0.00           H  
ATOM   4295  HG2 ARG A 289      33.720   0.722  59.936  1.00  0.00           H  
ATOM   4296  HD3 ARG A 289      33.712  -1.288  59.003  1.00  0.00           H  
ATOM   4297  HD2 ARG A 289      32.680  -0.925  57.647  1.00  0.00           H  
ATOM   4298  HE  ARG A 289      31.180  -0.451  59.977  1.00  0.00           H  
ATOM   4299 HH12 ARG A 289      31.938  -4.424  59.558  1.00  0.00           H  
ATOM   4300 HH11 ARG A 289      32.932  -3.274  58.705  1.00  0.00           H  
ATOM   4301 HH22 ARG A 289      30.224  -3.674  60.935  1.00  0.00           H  
ATOM   4302 HH21 ARG A 289      29.930  -1.969  61.124  1.00  0.00           H  
ATOM   4303  N   ILE A 290      36.814   2.054  59.558  1.00 91.82           N  
ATOM   4304  CA  ILE A 290      37.651   1.752  60.722  1.00 91.82           C  
ATOM   4305  C   ILE A 290      38.190   3.014  61.432  1.00 91.82           C  
ATOM   4306  O   ILE A 290      38.269   2.991  62.660  1.00 91.82           O  
ATOM   4307  CB  ILE A 290      38.811   0.761  60.421  1.00 91.82           C  
ATOM   4308  CG1 ILE A 290      38.319  -0.590  59.842  1.00 91.82           C  
ATOM   4309  CG2 ILE A 290      39.702   0.481  61.648  1.00 91.82           C  
ATOM   4310  CD1 ILE A 290      37.656  -1.540  60.850  1.00 91.82           C  
ATOM   4311  H   ILE A 290      37.168   1.775  58.652  1.00  0.00           H  
ATOM   4312  HA  ILE A 290      37.002   1.258  61.446  1.00  0.00           H  
ATOM   4313  HB  ILE A 290      39.436   1.217  59.652  1.00  0.00           H  
ATOM   4314 HG13 ILE A 290      39.165  -1.107  59.388  1.00  0.00           H  
ATOM   4315 HG12 ILE A 290      37.606  -0.438  59.040  1.00  0.00           H  
ATOM   4316 HG21 ILE A 290      40.403  -0.329  61.454  1.00  0.00           H  
ATOM   4317 HG22 ILE A 290      40.282   1.352  61.946  1.00  0.00           H  
ATOM   4318 HG23 ILE A 290      39.102   0.185  62.508  1.00  0.00           H  
ATOM   4319 HD11 ILE A 290      37.152  -2.357  60.332  1.00  0.00           H  
ATOM   4320 HD12 ILE A 290      38.389  -1.987  61.522  1.00  0.00           H  
ATOM   4321 HD13 ILE A 290      36.908  -1.032  61.459  1.00  0.00           H  
ATOM   4322  N   MET A 291      38.427   4.118  60.708  1.00 76.75           N  
ATOM   4323  CA  MET A 291      38.657   5.411  61.362  1.00 76.75           C  
ATOM   4324  C   MET A 291      37.350   5.995  61.952  1.00 76.75           C  
ATOM   4325  O   MET A 291      37.406   6.678  62.967  1.00 76.75           O  
ATOM   4326  CB  MET A 291      39.393   6.371  60.409  1.00 76.75           C  
ATOM   4327  CG  MET A 291      39.878   7.684  61.055  1.00 76.75           C  
ATOM   4328  SD  MET A 291      41.096   7.526  62.407  1.00 76.75           S  
ATOM   4329  CE  MET A 291      42.553   8.304  61.650  1.00 76.75           C  
ATOM   4330  H   MET A 291      38.367   4.109  59.695  1.00  0.00           H  
ATOM   4331  HA  MET A 291      39.328   5.239  62.207  1.00  0.00           H  
ATOM   4332  HB3 MET A 291      38.748   6.608  59.561  1.00  0.00           H  
ATOM   4333  HB2 MET A 291      40.261   5.862  59.988  1.00  0.00           H  
ATOM   4334  HG3 MET A 291      39.033   8.268  61.422  1.00  0.00           H  
ATOM   4335  HG2 MET A 291      40.327   8.278  60.264  1.00  0.00           H  
ATOM   4336  HE1 MET A 291      43.432   8.162  62.277  1.00  0.00           H  
ATOM   4337  HE2 MET A 291      42.760   7.872  60.671  1.00  0.00           H  
ATOM   4338  HE3 MET A 291      42.405   9.375  61.534  1.00  0.00           H  
ATOM   4339  N   GLY A 292      36.192   5.667  61.360  1.00 36.10           N  
ATOM   4340  CA  GLY A 292      34.864   6.050  61.844  1.00 36.10           C  
ATOM   4341  C   GLY A 292      34.445   5.276  63.107  1.00 36.10           C  
ATOM   4342  O   GLY A 292      33.850   5.881  63.998  1.00 36.10           O  
ATOM   4343  H   GLY A 292      36.214   5.173  60.478  1.00  0.00           H  
ATOM   4344  HA3 GLY A 292      34.137   5.857  61.056  1.00  0.00           H  
ATOM   4345  HA2 GLY A 292      34.842   7.124  62.040  1.00  0.00           H  
ATOM   4346  N   THR A 293      34.799   3.977  63.224  1.00114.11           N  
ATOM   4347  CA  THR A 293      34.713   3.194  64.466  1.00114.11           C  
ATOM   4348  C   THR A 293      35.639   3.784  65.548  1.00114.11           C  
ATOM   4349  O   THR A 293      35.287   3.707  66.724  1.00114.11           O  
ATOM   4350  CB  THR A 293      35.038   1.672  64.304  1.00114.11           C  
ATOM   4351  OG1 THR A 293      36.412   1.358  64.167  1.00114.11           O  
ATOM   4352  CG2 THR A 293      34.232   0.926  63.232  1.00114.11           C  
ATOM   4353  H   THR A 293      35.226   3.515  62.431  1.00  0.00           H  
ATOM   4354  HA  THR A 293      33.688   3.279  64.831  1.00  0.00           H  
ATOM   4355  HB  THR A 293      34.749   1.212  65.251  1.00  0.00           H  
ATOM   4356  HG1 THR A 293      36.779   1.854  63.430  1.00  0.00           H  
ATOM   4357 HG21 THR A 293      34.284  -0.151  63.394  1.00  0.00           H  
ATOM   4358 HG22 THR A 293      33.180   1.210  63.258  1.00  0.00           H  
ATOM   4359 HG23 THR A 293      34.609   1.105  62.231  1.00  0.00           H  
ATOM   4360  N   GLY A 294      36.749   4.404  65.091  1.00 50.52           N  
ATOM   4361  CA  GLY A 294      37.675   5.309  65.773  1.00 50.52           C  
ATOM   4362  C   GLY A 294      37.904   5.020  67.253  1.00 50.52           C  
ATOM   4363  O   GLY A 294      37.697   5.929  68.057  1.00 50.52           O  
ATOM   4364  H   GLY A 294      36.904   4.348  64.095  1.00  0.00           H  
ATOM   4365  HA3 GLY A 294      37.298   6.328  65.668  1.00  0.00           H  
ATOM   4366  HA2 GLY A 294      38.636   5.277  65.260  1.00  0.00           H  
ATOM   4367  N   PRO A 295      38.270   3.777  67.638  1.00202.65           N  
ATOM   4368  CA  PRO A 295      38.485   3.459  69.047  1.00202.65           C  
ATOM   4369  C   PRO A 295      39.847   4.003  69.522  1.00202.65           C  
ATOM   4370  O   PRO A 295      40.646   4.453  68.702  1.00202.65           O  
ATOM   4371  CD  PRO A 295      38.621   2.640  66.775  1.00202.65           C  
ATOM   4372  CB  PRO A 295      38.440   1.921  69.030  1.00202.65           C  
ATOM   4373  CG  PRO A 295      39.108   1.547  67.717  1.00202.65           C  
ATOM   4374  HA  PRO A 295      37.679   3.859  69.665  1.00  0.00           H  
ATOM   4375  HD2 PRO A 295      39.358   2.891  66.012  1.00  0.00           H  
ATOM   4376  HD3 PRO A 295      37.733   2.263  66.276  1.00  0.00           H  
ATOM   4377  HB3 PRO A 295      37.399   1.596  69.014  1.00  0.00           H  
ATOM   4378  HB2 PRO A 295      38.904   1.440  69.890  1.00  0.00           H  
ATOM   4379  HG2 PRO A 295      40.194   1.594  67.809  1.00  0.00           H  
ATOM   4380  HG3 PRO A 295      38.838   0.548  67.383  1.00  0.00           H  
ATOM   4381  N   PRO A 296      40.144   3.820  70.821  1.00152.79           N  
ATOM   4382  CA  PRO A 296      41.531   3.638  71.278  1.00152.79           C  
ATOM   4383  C   PRO A 296      42.118   2.284  70.816  1.00152.79           C  
ATOM   4384  O   PRO A 296      41.445   1.563  70.081  1.00152.79           O  
ATOM   4385  CD  PRO A 296      39.167   3.634  71.892  1.00152.79           C  
ATOM   4386  CB  PRO A 296      41.381   3.761  72.793  1.00152.79           C  
ATOM   4387  CG  PRO A 296      39.990   3.259  73.109  1.00152.79           C  
ATOM   4388  HA  PRO A 296      42.171   4.439  70.906  1.00  0.00           H  
ATOM   4389  HD2 PRO A 296      38.420   2.868  71.687  1.00  0.00           H  
ATOM   4390  HD3 PRO A 296      38.647   4.578  72.057  1.00  0.00           H  
ATOM   4391  HB3 PRO A 296      41.408   4.818  73.034  1.00  0.00           H  
ATOM   4392  HB2 PRO A 296      42.156   3.259  73.373  1.00  0.00           H  
ATOM   4393  HG2 PRO A 296      40.006   2.174  73.230  1.00  0.00           H  
ATOM   4394  HG3 PRO A 296      39.599   3.721  74.011  1.00  0.00           H  
ATOM   4395  N   ALA A 297      43.362   1.967  71.224  1.00111.50           N  
ATOM   4396  CA  ALA A 297      44.122   0.768  70.824  1.00111.50           C  
ATOM   4397  C   ALA A 297      43.287  -0.530  70.871  1.00111.50           C  
ATOM   4398  O   ALA A 297      42.995  -0.999  71.970  1.00111.50           O  
ATOM   4399  CB  ALA A 297      45.376   0.667  71.707  1.00111.50           C  
ATOM   4400  H   ALA A 297      43.856   2.613  71.822  1.00  0.00           H  
ATOM   4401  HA  ALA A 297      44.453   0.924  69.796  1.00  0.00           H  
ATOM   4402  HB1 ALA A 297      45.966  -0.216  71.456  1.00  0.00           H  
ATOM   4403  HB2 ALA A 297      46.019   1.537  71.569  1.00  0.00           H  
ATOM   4404  HB3 ALA A 297      45.120   0.608  72.766  1.00  0.00           H  
ATOM   4405  N   PHE A 298      42.861  -0.984  69.670  1.00227.84           N  
ATOM   4406  CA  PHE A 298      41.697  -1.829  69.338  1.00227.84           C  
ATOM   4407  C   PHE A 298      41.076  -2.694  70.454  1.00227.84           C  
ATOM   4408  O   PHE A 298      41.311  -3.900  70.519  1.00227.84           O  
ATOM   4409  CB  PHE A 298      41.940  -2.616  68.029  1.00227.84           C  
ATOM   4410  CG  PHE A 298      41.827  -1.796  66.752  1.00227.84           C  
ATOM   4411  CD1 PHE A 298      40.564  -1.348  66.308  1.00227.84           C  
ATOM   4412  CD2 PHE A 298      42.979  -1.404  66.040  1.00227.84           C  
ATOM   4413  CE1 PHE A 298      40.463  -0.554  65.172  1.00227.84           C  
ATOM   4414  CE2 PHE A 298      42.853  -0.636  64.890  1.00227.84           C  
ATOM   4415  CZ  PHE A 298      41.606  -0.206  64.465  1.00227.84           C  
ATOM   4416  H   PHE A 298      43.234  -0.505  68.863  1.00  0.00           H  
ATOM   4417  HA  PHE A 298      40.911  -1.107  69.104  1.00  0.00           H  
ATOM   4418  HB3 PHE A 298      41.216  -3.428  67.937  1.00  0.00           H  
ATOM   4419  HB2 PHE A 298      42.919  -3.098  68.062  1.00  0.00           H  
ATOM   4420  HD1 PHE A 298      39.672  -1.617  66.854  1.00  0.00           H  
ATOM   4421  HD2 PHE A 298      43.956  -1.724  66.371  1.00  0.00           H  
ATOM   4422  HE1 PHE A 298      39.496  -0.206  64.843  1.00  0.00           H  
ATOM   4423  HE2 PHE A 298      43.722  -0.364  64.313  1.00  0.00           H  
ATOM   4424  HZ  PHE A 298      41.538   0.413  63.586  1.00  0.00           H  
ATOM   4425  N   THR A 299      40.289  -2.014  71.300  1.00240.85           N  
ATOM   4426  CA  THR A 299      39.515  -2.515  72.435  1.00240.85           C  
ATOM   4427  C   THR A 299      38.402  -1.477  72.699  1.00240.85           C  
ATOM   4428  O   THR A 299      38.607  -0.289  72.433  1.00240.85           O  
ATOM   4429  CB  THR A 299      40.366  -2.641  73.738  1.00240.85           C  
ATOM   4430  OG1 THR A 299      40.918  -1.401  74.147  1.00240.85           O  
ATOM   4431  CG2 THR A 299      41.503  -3.674  73.677  1.00240.85           C  
ATOM   4432  H   THR A 299      40.188  -1.018  71.155  1.00  0.00           H  
ATOM   4433  HA  THR A 299      39.065  -3.475  72.176  1.00  0.00           H  
ATOM   4434  HB  THR A 299      39.699  -2.956  74.542  1.00  0.00           H  
ATOM   4435  HG1 THR A 299      41.583  -1.141  73.502  1.00  0.00           H  
ATOM   4436 HG21 THR A 299      41.968  -3.797  74.655  1.00  0.00           H  
ATOM   4437 HG22 THR A 299      41.128  -4.649  73.365  1.00  0.00           H  
ATOM   4438 HG23 THR A 299      42.289  -3.380  72.983  1.00  0.00           H  
ATOM   4439  N   GLU A 300      37.247  -1.931  73.220  1.00234.58           N  
ATOM   4440  CA  GLU A 300      36.124  -1.055  73.570  1.00234.58           C  
ATOM   4441  C   GLU A 300      36.148  -0.698  75.068  1.00234.58           C  
ATOM   4442  O   GLU A 300      35.603  -1.425  75.896  1.00234.58           O  
ATOM   4443  CB  GLU A 300      34.781  -1.631  73.070  1.00234.58           C  
ATOM   4444  CG  GLU A 300      34.416  -3.073  73.488  1.00234.58           C  
ATOM   4445  CD  GLU A 300      33.021  -3.495  73.012  1.00234.58           C  
ATOM   4446  OE1 GLU A 300      32.471  -2.822  72.111  1.00234.58           O  
ATOM   4447  OE2 GLU A 300      32.522  -4.499  73.564  1.00234.58           O1-
ATOM   4448  H   GLU A 300      37.126  -2.914  73.421  1.00  0.00           H  
ATOM   4449  HA  GLU A 300      36.223  -0.109  73.032  1.00  0.00           H  
ATOM   4450  HB3 GLU A 300      34.780  -1.570  71.980  1.00  0.00           H  
ATOM   4451  HB2 GLU A 300      33.983  -0.961  73.394  1.00  0.00           H  
ATOM   4452  HG3 GLU A 300      34.444  -3.190  74.570  1.00  0.00           H  
ATOM   4453  HG2 GLU A 300      35.140  -3.778  73.079  1.00  0.00           H  
ATOM   4454  N   VAL A 301      36.795   0.440  75.356  1.00114.14           N  
ATOM   4455  CA  VAL A 301      36.974   1.087  76.658  1.00114.14           C  
ATOM   4456  C   VAL A 301      37.916   2.281  76.429  1.00114.14           C  
ATOM   4457  O   VAL A 301      38.859   2.140  75.655  1.00114.14           O  
ATOM   4458  CB  VAL A 301      37.613   0.157  77.746  1.00114.14           C  
ATOM   4459  CG1 VAL A 301      39.033  -0.356  77.412  1.00114.14           C  
ATOM   4460  CG2 VAL A 301      37.613   0.799  79.146  1.00114.14           C  
ATOM   4461  H   VAL A 301      37.242   0.932  74.594  1.00  0.00           H  
ATOM   4462  HA  VAL A 301      36.002   1.449  76.995  1.00  0.00           H  
ATOM   4463  HB  VAL A 301      36.980  -0.723  77.839  1.00  0.00           H  
ATOM   4464 HG11 VAL A 301      39.345  -1.116  78.128  1.00  0.00           H  
ATOM   4465 HG12 VAL A 301      39.069  -0.813  76.422  1.00  0.00           H  
ATOM   4466 HG13 VAL A 301      39.781   0.435  77.444  1.00  0.00           H  
ATOM   4467 HG21 VAL A 301      37.919   0.078  79.904  1.00  0.00           H  
ATOM   4468 HG22 VAL A 301      38.300   1.642  79.211  1.00  0.00           H  
ATOM   4469 HG23 VAL A 301      36.619   1.154  79.417  1.00  0.00           H  
ATOM   4470  N   ASP A 302      37.682   3.414  77.112  1.00177.63           N  
ATOM   4471  CA  ASP A 302      38.593   4.563  77.085  1.00177.63           C  
ATOM   4472  C   ASP A 302      39.659   4.361  78.181  1.00177.63           C  
ATOM   4473  O   ASP A 302      39.300   4.191  79.346  1.00177.63           O  
ATOM   4474  CB  ASP A 302      37.824   5.894  77.246  1.00177.63           C  
ATOM   4475  CG  ASP A 302      38.616   7.115  76.766  1.00177.63           C  
ATOM   4476  OD1 ASP A 302      39.644   7.429  77.405  1.00177.63           O  
ATOM   4477  OD2 ASP A 302      38.178   7.720  75.763  1.00177.63           O1-
ATOM   4478  H   ASP A 302      36.901   3.473  77.748  1.00  0.00           H  
ATOM   4479  HA  ASP A 302      39.096   4.596  76.117  1.00  0.00           H  
ATOM   4480  HB3 ASP A 302      37.511   6.064  78.277  1.00  0.00           H  
ATOM   4481  HB2 ASP A 302      36.895   5.849  76.677  1.00  0.00           H  
ATOM   4482  N   ASN A 303      40.941   4.364  77.779  1.00230.40           N  
ATOM   4483  CA  ASN A 303      42.089   4.136  78.660  1.00230.40           C  
ATOM   4484  C   ASN A 303      42.587   5.487  79.240  1.00230.40           C  
ATOM   4485  O   ASN A 303      42.949   6.355  78.443  1.00230.40           O  
ATOM   4486  CB  ASN A 303      43.180   3.435  77.821  1.00230.40           C  
ATOM   4487  CG  ASN A 303      44.388   2.999  78.656  1.00230.40           C  
ATOM   4488  OD1 ASN A 303      44.324   2.004  79.371  1.00230.40           O  
ATOM   4489  ND2 ASN A 303      45.492   3.743  78.572  1.00230.40           N  
ATOM   4490  H   ASN A 303      41.152   4.511  76.804  1.00  0.00           H  
ATOM   4491  HA  ASN A 303      41.795   3.422  79.427  1.00  0.00           H  
ATOM   4492  HB3 ASN A 303      43.497   4.055  76.987  1.00  0.00           H  
ATOM   4493  HB2 ASN A 303      42.764   2.530  77.377  1.00  0.00           H  
ATOM   4494 HD22 ASN A 303      46.315   3.478  79.090  1.00  0.00           H  
ATOM   4495 HD21 ASN A 303      45.513   4.576  77.998  1.00  0.00           H  
ATOM   4496  N   PRO A 304      42.613   5.644  80.589  1.00187.53           N  
ATOM   4497  CA  PRO A 304      43.098   6.870  81.266  1.00187.53           C  
ATOM   4498  C   PRO A 304      44.536   7.338  80.961  1.00187.53           C  
ATOM   4499  O   PRO A 304      44.760   8.547  80.921  1.00187.53           O  
ATOM   4500  CD  PRO A 304      42.079   4.698  81.575  1.00187.53           C  
ATOM   4501  CB  PRO A 304      42.943   6.563  82.765  1.00187.53           C  
ATOM   4502  CG  PRO A 304      41.844   5.523  82.831  1.00187.53           C  
ATOM   4503  HA  PRO A 304      42.407   7.670  80.994  1.00  0.00           H  
ATOM   4504  HD2 PRO A 304      42.818   3.916  81.753  1.00  0.00           H  
ATOM   4505  HD3 PRO A 304      41.140   4.231  81.279  1.00  0.00           H  
ATOM   4506  HB3 PRO A 304      42.704   7.451  83.353  1.00  0.00           H  
ATOM   4507  HB2 PRO A 304      43.861   6.136  83.174  1.00  0.00           H  
ATOM   4508  HG2 PRO A 304      41.857   4.932  83.747  1.00  0.00           H  
ATOM   4509  HG3 PRO A 304      40.874   6.018  82.762  1.00  0.00           H  
ATOM   4510  N   ALA A 305      45.479   6.398  80.769  1.00233.30           N  
ATOM   4511  CA  ALA A 305      46.873   6.701  80.428  1.00233.30           C  
ATOM   4512  C   ALA A 305      47.029   7.093  78.948  1.00233.30           C  
ATOM   4513  O   ALA A 305      46.146   6.800  78.141  1.00233.30           O  
ATOM   4514  CB  ALA A 305      47.749   5.486  80.773  1.00233.30           C  
ATOM   4515  H   ALA A 305      45.229   5.421  80.815  1.00  0.00           H  
ATOM   4516  HA  ALA A 305      47.206   7.543  81.039  1.00  0.00           H  
ATOM   4517  HB1 ALA A 305      48.803   5.690  80.580  1.00  0.00           H  
ATOM   4518  HB2 ALA A 305      47.660   5.228  81.829  1.00  0.00           H  
ATOM   4519  HB3 ALA A 305      47.475   4.606  80.194  1.00  0.00           H  
ATOM   4520  N   SER A 306      48.161   7.738  78.619  1.00226.07           N  
ATOM   4521  CA  SER A 306      48.525   8.094  77.247  1.00226.07           C  
ATOM   4522  C   SER A 306      49.064   6.871  76.483  1.00226.07           C  
ATOM   4523  O   SER A 306      49.838   6.089  77.036  1.00226.07           O  
ATOM   4524  CB  SER A 306      49.546   9.250  77.278  1.00226.07           C  
ATOM   4525  OG  SER A 306      49.878   9.695  75.975  1.00226.07           O  
ATOM   4526  H   SER A 306      48.845   7.944  79.332  1.00  0.00           H  
ATOM   4527  HA  SER A 306      47.628   8.458  76.740  1.00  0.00           H  
ATOM   4528  HB3 SER A 306      50.461   8.946  77.788  1.00  0.00           H  
ATOM   4529  HB2 SER A 306      49.141  10.097  77.833  1.00  0.00           H  
ATOM   4530  HG  SER A 306      50.441   9.038  75.559  1.00  0.00           H  
ATOM   4531  N   PHE A 307      48.658   6.764  75.211  1.00298.29           N  
ATOM   4532  CA  PHE A 307      49.079   5.737  74.263  1.00298.29           C  
ATOM   4533  C   PHE A 307      48.985   6.316  72.846  1.00298.29           C  
ATOM   4534  O   PHE A 307      48.104   7.131  72.565  1.00298.29           O  
ATOM   4535  CB  PHE A 307      48.244   4.436  74.434  1.00298.29           C  
ATOM   4536  CG  PHE A 307      46.743   4.605  74.264  1.00298.29           C  
ATOM   4537  CD1 PHE A 307      46.125   4.475  73.001  1.00298.29           C  
ATOM   4538  CD2 PHE A 307      45.997   5.121  75.338  1.00298.29           C  
ATOM   4539  CE1 PHE A 307      44.805   4.868  72.835  1.00298.29           C  
ATOM   4540  CE2 PHE A 307      44.693   5.538  75.146  1.00298.29           C  
ATOM   4541  CZ  PHE A 307      44.108   5.426  73.896  1.00298.29           C  
ATOM   4542  H   PHE A 307      48.025   7.455  74.832  1.00  0.00           H  
ATOM   4543  HA  PHE A 307      50.128   5.501  74.453  1.00  0.00           H  
ATOM   4544  HB3 PHE A 307      48.434   4.016  75.422  1.00  0.00           H  
ATOM   4545  HB2 PHE A 307      48.588   3.683  73.723  1.00  0.00           H  
ATOM   4546  HD1 PHE A 307      46.682   4.100  72.157  1.00  0.00           H  
ATOM   4547  HD2 PHE A 307      46.469   5.241  76.298  1.00  0.00           H  
ATOM   4548  HE1 PHE A 307      44.330   4.782  71.871  1.00  0.00           H  
ATOM   4549  HE2 PHE A 307      44.152   5.972  75.970  1.00  0.00           H  
ATOM   4550  HZ  PHE A 307      43.112   5.795  73.745  1.00  0.00           H  
ATOM   4551  N   ALA A 308      49.886   5.839  71.975  1.00267.59           N  
ATOM   4552  CA  ALA A 308      49.846   6.050  70.529  1.00267.59           C  
ATOM   4553  C   ALA A 308      48.662   5.292  69.912  1.00267.59           C  
ATOM   4554  O   ALA A 308      48.402   4.171  70.342  1.00267.59           O  
ATOM   4555  CB  ALA A 308      51.173   5.550  69.945  1.00267.59           C  
ATOM   4556  H   ALA A 308      50.578   5.179  72.295  1.00  0.00           H  
ATOM   4557  HA  ALA A 308      49.740   7.117  70.321  1.00  0.00           H  
ATOM   4558  HB1 ALA A 308      51.139   5.503  68.860  1.00  0.00           H  
ATOM   4559  HB2 ALA A 308      51.996   6.210  70.220  1.00  0.00           H  
ATOM   4560  HB3 ALA A 308      51.414   4.546  70.297  1.00  0.00           H  
ATOM   4561  N   ASP A 309      47.988   5.933  68.943  1.00186.32           N  
ATOM   4562  CA  ASP A 309      46.718   5.587  68.277  1.00186.32           C  
ATOM   4563  C   ASP A 309      46.202   6.930  67.676  1.00186.32           C  
ATOM   4564  O   ASP A 309      46.973   7.893  67.652  1.00186.32           O  
ATOM   4565  CB  ASP A 309      45.738   4.833  69.230  1.00186.32           C  
ATOM   4566  CG  ASP A 309      44.389   4.374  68.695  1.00186.32           C  
ATOM   4567  OD1 ASP A 309      44.300   3.180  68.343  1.00186.32           O  
ATOM   4568  OD2 ASP A 309      43.454   5.202  68.717  1.00186.32           O1-
ATOM   4569  H   ASP A 309      48.325   6.847  68.672  1.00  0.00           H  
ATOM   4570  HA  ASP A 309      46.960   4.933  67.438  1.00  0.00           H  
ATOM   4571  HB3 ASP A 309      45.589   5.389  70.146  1.00  0.00           H  
ATOM   4572  HB2 ASP A 309      46.189   3.904  69.573  1.00  0.00           H  
ATOM   4573  N   SER A 310      44.952   7.025  67.180  1.00169.58           N  
ATOM   4574  CA  SER A 310      44.439   8.251  66.553  1.00169.58           C  
ATOM   4575  C   SER A 310      43.081   8.711  67.078  1.00169.58           C  
ATOM   4576  O   SER A 310      42.971   9.015  68.260  1.00169.58           O  
ATOM   4577  CB  SER A 310      44.494   8.178  65.020  1.00169.58           C  
ATOM   4578  OG  SER A 310      45.816   8.062  64.616  1.00169.58           O  
ATOM   4579  H   SER A 310      44.299   6.259  67.302  1.00  0.00           H  
ATOM   4580  HA  SER A 310      45.073   9.086  66.841  1.00  0.00           H  
ATOM   4581  HB3 SER A 310      44.150   9.106  64.569  1.00  0.00           H  
ATOM   4582  HB2 SER A 310      43.890   7.372  64.617  1.00  0.00           H  
ATOM   4583  HG  SER A 310      46.192   7.283  65.033  1.00  0.00           H  
ATOM   4584  N   MET A 311      42.132   8.921  66.153  1.00324.64           N  
ATOM   4585  CA  MET A 311      41.253  10.068  66.234  1.00324.64           C  
ATOM   4586  C   MET A 311      40.108   9.848  67.213  1.00324.64           C  
ATOM   4587  O   MET A 311      39.141   9.151  66.918  1.00324.64           O  
ATOM   4588  CB  MET A 311      40.823  10.510  64.821  1.00324.64           C  
ATOM   4589  CG  MET A 311      40.307  11.960  64.792  1.00324.64           C  
ATOM   4590  SD  MET A 311      39.780  12.544  63.158  1.00324.64           S  
ATOM   4591  CE  MET A 311      41.395  12.908  62.416  1.00324.64           C  
ATOM   4592  H   MET A 311      42.237   8.550  65.225  1.00  0.00           H  
ATOM   4593  HA  MET A 311      41.843  10.893  66.633  1.00  0.00           H  
ATOM   4594  HB3 MET A 311      40.079   9.825  64.414  1.00  0.00           H  
ATOM   4595  HB2 MET A 311      41.682  10.446  64.153  1.00  0.00           H  
ATOM   4596  HG3 MET A 311      41.083  12.633  65.159  1.00  0.00           H  
ATOM   4597  HG2 MET A 311      39.468  12.082  65.477  1.00  0.00           H  
ATOM   4598  HE1 MET A 311      41.260  13.276  61.399  1.00  0.00           H  
ATOM   4599  HE2 MET A 311      41.920  13.670  62.992  1.00  0.00           H  
ATOM   4600  HE3 MET A 311      42.020  12.015  62.375  1.00  0.00           H  
ATOM   4601  N   LEU A 312      40.269  10.493  68.360  1.00226.88           N  
ATOM   4602  CA  LEU A 312      39.242  10.735  69.361  1.00226.88           C  
ATOM   4603  C   LEU A 312      39.397  12.194  69.798  1.00226.88           C  
ATOM   4604  O   LEU A 312      40.515  12.719  69.816  1.00226.88           O  
ATOM   4605  CB  LEU A 312      39.423   9.828  70.604  1.00226.88           C  
ATOM   4606  CG  LEU A 312      39.143   8.321  70.395  1.00226.88           C  
ATOM   4607  CD1 LEU A 312      40.354   7.585  69.790  1.00226.88           C  
ATOM   4608  CD2 LEU A 312      38.670   7.645  71.704  1.00226.88           C  
ATOM   4609  H   LEU A 312      41.148  10.957  68.541  1.00  0.00           H  
ATOM   4610  HA  LEU A 312      38.247  10.597  68.934  1.00  0.00           H  
ATOM   4611  HB3 LEU A 312      38.715  10.195  71.350  1.00  0.00           H  
ATOM   4612  HB2 LEU A 312      40.408   9.969  71.053  1.00  0.00           H  
ATOM   4613  HG  LEU A 312      38.316   8.236  69.688  1.00  0.00           H  
ATOM   4614 HD11 LEU A 312      40.172   7.306  68.752  1.00  0.00           H  
ATOM   4615 HD12 LEU A 312      41.245   8.207  69.815  1.00  0.00           H  
ATOM   4616 HD13 LEU A 312      40.616   6.675  70.324  1.00  0.00           H  
ATOM   4617 HD21 LEU A 312      37.722   7.131  71.545  1.00  0.00           H  
ATOM   4618 HD22 LEU A 312      39.375   6.902  72.075  1.00  0.00           H  
ATOM   4619 HD23 LEU A 312      38.515   8.353  72.518  1.00  0.00           H  
ATOM   4620  N   VAL A 313      38.279  12.797  70.224  1.00115.30           N  
ATOM   4621  CA  VAL A 313      38.292  14.067  70.941  1.00115.30           C  
ATOM   4622  C   VAL A 313      38.737  13.818  72.397  1.00115.30           C  
ATOM   4623  O   VAL A 313      37.998  13.236  73.190  1.00115.30           O  
ATOM   4624  CB  VAL A 313      36.919  14.795  70.869  1.00115.30           C  
ATOM   4625  CG1 VAL A 313      36.612  15.210  69.418  1.00115.30           C  
ATOM   4626  CG2 VAL A 313      35.717  14.046  71.479  1.00115.30           C  
ATOM   4627  H   VAL A 313      37.394  12.312  70.189  1.00  0.00           H  
ATOM   4628  HA  VAL A 313      39.024  14.726  70.468  1.00  0.00           H  
ATOM   4629  HB  VAL A 313      37.016  15.726  71.430  1.00  0.00           H  
ATOM   4630 HG11 VAL A 313      35.688  15.782  69.352  1.00  0.00           H  
ATOM   4631 HG12 VAL A 313      37.408  15.832  69.009  1.00  0.00           H  
ATOM   4632 HG13 VAL A 313      36.503  14.342  68.768  1.00  0.00           H  
ATOM   4633 HG21 VAL A 313      34.782  14.547  71.237  1.00  0.00           H  
ATOM   4634 HG22 VAL A 313      35.646  13.027  71.098  1.00  0.00           H  
ATOM   4635 HG23 VAL A 313      35.758  14.007  72.565  1.00  0.00           H  
ATOM   4636  N   ARG A 314      39.985  14.212  72.690  1.00221.50           N  
ATOM   4637  CA  ARG A 314      40.567  14.172  74.026  1.00221.50           C  
ATOM   4638  C   ARG A 314      41.303  15.490  74.251  1.00221.50           C  
ATOM   4639  O   ARG A 314      42.367  15.723  73.678  1.00221.50           O  
ATOM   4640  CB  ARG A 314      41.479  12.948  74.234  1.00221.50           C  
ATOM   4641  CG  ARG A 314      40.738  11.604  74.150  1.00221.50           C  
ATOM   4642  CD  ARG A 314      41.444  10.500  74.939  1.00221.50           C  
ATOM   4643  NE  ARG A 314      40.924   9.175  74.591  1.00221.50           N  
ATOM   4644  CZ  ARG A 314      41.441   8.016  75.026  1.00221.50           C  
ATOM   4645  NH1 ARG A 314      42.470   7.998  75.884  1.00221.50           N  
ATOM   4646  NH2 ARG A 314      40.919   6.865  74.589  1.00221.50           N1+
ATOM   4647  H   ARG A 314      40.557  14.633  71.972  1.00  0.00           H  
ATOM   4648  HA  ARG A 314      39.768  14.112  74.769  1.00  0.00           H  
ATOM   4649  HB3 ARG A 314      41.919  13.035  75.230  1.00  0.00           H  
ATOM   4650  HB2 ARG A 314      42.314  12.952  73.532  1.00  0.00           H  
ATOM   4651  HG3 ARG A 314      40.487  11.316  73.128  1.00  0.00           H  
ATOM   4652  HG2 ARG A 314      39.786  11.751  74.661  1.00  0.00           H  
ATOM   4653  HD3 ARG A 314      41.189  10.609  75.995  1.00  0.00           H  
ATOM   4654  HD2 ARG A 314      42.529  10.582  74.872  1.00  0.00           H  
ATOM   4655  HE  ARG A 314      40.083   9.149  74.033  1.00  0.00           H  
ATOM   4656 HH12 ARG A 314      42.781   7.132  76.299  1.00  0.00           H  
ATOM   4657 HH11 ARG A 314      42.852   8.866  76.225  1.00  0.00           H  
ATOM   4658 HH22 ARG A 314      41.283   5.984  74.914  1.00  0.00           H  
ATOM   4659 HH21 ARG A 314      40.094   6.878  74.006  1.00  0.00           H  
ATOM   4660  N   ALA A 315      40.676  16.321  75.087  1.00264.03           N  
ATOM   4661  CA  ALA A 315      41.130  17.634  75.513  1.00264.03           C  
ATOM   4662  C   ALA A 315      40.588  17.892  76.925  1.00264.03           C  
ATOM   4663  O   ALA A 315      39.743  17.135  77.411  1.00264.03           O  
ATOM   4664  CB  ALA A 315      40.630  18.689  74.509  1.00264.03           C  
ATOM   4665  H   ALA A 315      39.809  16.023  75.512  1.00  0.00           H  
ATOM   4666  HA  ALA A 315      42.221  17.651  75.557  1.00  0.00           H  
ATOM   4667  HB1 ALA A 315      40.962  19.690  74.785  1.00  0.00           H  
ATOM   4668  HB2 ALA A 315      41.010  18.487  73.507  1.00  0.00           H  
ATOM   4669  HB3 ALA A 315      39.541  18.705  74.454  1.00  0.00           H  
ATOM   4670  N   VAL A 316      41.084  18.966  77.559  1.00142.86           N  
ATOM   4671  CA  VAL A 316      40.659  19.404  78.892  1.00142.86           C  
ATOM   4672  C   VAL A 316      39.172  19.810  78.922  1.00142.86           C  
ATOM   4673  O   VAL A 316      38.445  19.356  79.805  1.00142.86           O  
ATOM   4674  CB  VAL A 316      41.520  20.598  79.399  1.00142.86           C  
ATOM   4675  CG1 VAL A 316      41.051  21.204  80.740  1.00142.86           C  
ATOM   4676  CG2 VAL A 316      43.003  20.201  79.511  1.00142.86           C  
ATOM   4677  H   VAL A 316      41.781  19.536  77.104  1.00  0.00           H  
ATOM   4678  HA  VAL A 316      40.794  18.565  79.577  1.00  0.00           H  
ATOM   4679  HB  VAL A 316      41.465  21.397  78.656  1.00  0.00           H  
ATOM   4680 HG11 VAL A 316      41.752  21.960  81.095  1.00  0.00           H  
ATOM   4681 HG12 VAL A 316      40.082  21.697  80.658  1.00  0.00           H  
ATOM   4682 HG13 VAL A 316      40.974  20.439  81.513  1.00  0.00           H  
ATOM   4683 HG21 VAL A 316      43.610  21.037  79.858  1.00  0.00           H  
ATOM   4684 HG22 VAL A 316      43.138  19.379  80.214  1.00  0.00           H  
ATOM   4685 HG23 VAL A 316      43.412  19.888  78.550  1.00  0.00           H  
ATOM   4686  N   ASN A 317      38.758  20.622  77.936  1.00207.26           N  
ATOM   4687  CA  ASN A 317      37.376  21.053  77.752  1.00207.26           C  
ATOM   4688  C   ASN A 317      36.866  20.560  76.397  1.00207.26           C  
ATOM   4689  O   ASN A 317      37.556  20.669  75.382  1.00207.26           O  
ATOM   4690  CB  ASN A 317      37.262  22.595  77.834  1.00207.26           C  
ATOM   4691  CG  ASN A 317      37.643  23.205  79.189  1.00207.26           C  
ATOM   4692  OD1 ASN A 317      38.282  24.253  79.234  1.00207.26           O  
ATOM   4693  ND2 ASN A 317      37.245  22.577  80.298  1.00207.26           N  
ATOM   4694  H   ASN A 317      39.414  20.929  77.232  1.00  0.00           H  
ATOM   4695  HA  ASN A 317      36.738  20.618  78.524  1.00  0.00           H  
ATOM   4696  HB3 ASN A 317      36.233  22.898  77.631  1.00  0.00           H  
ATOM   4697  HB2 ASN A 317      37.874  23.057  77.057  1.00  0.00           H  
ATOM   4698 HD22 ASN A 317      37.475  22.963  81.203  1.00  0.00           H  
ATOM   4699 HD21 ASN A 317      36.728  21.712  80.246  1.00  0.00           H  
ATOM   4700  N   TYR A 318      35.621  20.078  76.432  1.00273.16           N  
ATOM   4701  CA  TYR A 318      34.789  19.747  75.287  1.00273.16           C  
ATOM   4702  C   TYR A 318      33.351  20.121  75.680  1.00273.16           C  
ATOM   4703  O   TYR A 318      33.034  20.160  76.872  1.00273.16           O  
ATOM   4704  CB  TYR A 318      34.953  18.244  74.955  1.00273.16           C  
ATOM   4705  CG  TYR A 318      34.443  17.820  73.587  1.00273.16           C  
ATOM   4706  CD1 TYR A 318      35.141  18.223  72.430  1.00273.16           C  
ATOM   4707  CD2 TYR A 318      33.290  17.015  73.460  1.00273.16           C  
ATOM   4708  CE1 TYR A 318      34.685  17.838  71.155  1.00273.16           C  
ATOM   4709  CE2 TYR A 318      32.834  16.628  72.184  1.00273.16           C  
ATOM   4710  CZ  TYR A 318      33.529  17.042  71.031  1.00273.16           C  
ATOM   4711  OH  TYR A 318      33.089  16.663  69.796  1.00273.16           O  
ATOM   4712  H   TYR A 318      35.136  20.039  77.318  1.00  0.00           H  
ATOM   4713  HA  TYR A 318      35.083  20.359  74.431  1.00  0.00           H  
ATOM   4714  HB3 TYR A 318      34.496  17.629  75.732  1.00  0.00           H  
ATOM   4715  HB2 TYR A 318      36.014  17.989  74.969  1.00  0.00           H  
ATOM   4716  HD1 TYR A 318      36.028  18.833  72.518  1.00  0.00           H  
ATOM   4717  HD2 TYR A 318      32.753  16.692  74.339  1.00  0.00           H  
ATOM   4718  HE1 TYR A 318      35.226  18.155  70.276  1.00  0.00           H  
ATOM   4719  HE2 TYR A 318      31.952  16.010  72.094  1.00  0.00           H  
ATOM   4720  HH  TYR A 318      33.626  17.005  69.078  1.00  0.00           H  
ATOM   4721  N   ASN A 319      32.495  20.378  74.679  1.00191.30           N  
ATOM   4722  CA  ASN A 319      31.063  20.631  74.882  1.00191.30           C  
ATOM   4723  C   ASN A 319      30.336  19.378  75.424  1.00191.30           C  
ATOM   4724  O   ASN A 319      30.881  18.275  75.347  1.00191.30           O  
ATOM   4725  CB  ASN A 319      30.452  21.099  73.538  1.00191.30           C  
ATOM   4726  CG  ASN A 319      29.076  21.764  73.676  1.00191.30           C  
ATOM   4727  OD1 ASN A 319      28.891  22.667  74.488  1.00191.30           O  
ATOM   4728  ND2 ASN A 319      28.101  21.303  72.892  1.00191.30           N  
ATOM   4729  H   ASN A 319      32.809  20.319  73.722  1.00  0.00           H  
ATOM   4730  HA  ASN A 319      30.934  21.410  75.636  1.00  0.00           H  
ATOM   4731  HB3 ASN A 319      30.413  20.272  72.826  1.00  0.00           H  
ATOM   4732  HB2 ASN A 319      31.102  21.852  73.091  1.00  0.00           H  
ATOM   4733 HD22 ASN A 319      27.170  21.689  72.959  1.00  0.00           H  
ATOM   4734 HD21 ASN A 319      28.276  20.548  72.245  1.00  0.00           H  
ATOM   4735  N   TYR A 320      29.105  19.575  75.935  1.00333.43           N  
ATOM   4736  CA  TYR A 320      28.157  18.528  76.337  1.00333.43           C  
ATOM   4737  C   TYR A 320      28.020  17.471  75.231  1.00333.43           C  
ATOM   4738  O   TYR A 320      27.603  17.819  74.126  1.00333.43           O  
ATOM   4739  CB  TYR A 320      26.784  19.162  76.641  1.00333.43           C  
ATOM   4740  CG  TYR A 320      26.817  20.307  77.633  1.00333.43           C  
ATOM   4741  CD1 TYR A 320      26.948  20.045  79.012  1.00333.43           C  
ATOM   4742  CD2 TYR A 320      26.730  21.640  77.178  1.00333.43           C  
ATOM   4743  CE1 TYR A 320      26.996  21.110  79.931  1.00333.43           C  
ATOM   4744  CE2 TYR A 320      26.778  22.705  78.097  1.00333.43           C  
ATOM   4745  CZ  TYR A 320      26.911  22.441  79.474  1.00333.43           C  
ATOM   4746  OH  TYR A 320      26.960  23.475  80.362  1.00333.43           O  
ATOM   4747  H   TYR A 320      28.744  20.517  75.976  1.00  0.00           H  
ATOM   4748  HA  TYR A 320      28.540  18.059  77.245  1.00  0.00           H  
ATOM   4749  HB3 TYR A 320      26.097  18.400  77.013  1.00  0.00           H  
ATOM   4750  HB2 TYR A 320      26.335  19.541  75.723  1.00  0.00           H  
ATOM   4751  HD1 TYR A 320      27.017  19.027  79.367  1.00  0.00           H  
ATOM   4752  HD2 TYR A 320      26.632  21.852  76.123  1.00  0.00           H  
ATOM   4753  HE1 TYR A 320      27.098  20.902  80.986  1.00  0.00           H  
ATOM   4754  HE2 TYR A 320      26.714  23.723  77.743  1.00  0.00           H  
ATOM   4755  HH  TYR A 320      27.052  23.187  81.273  1.00  0.00           H  
ATOM   4756  N   TYR A 321      28.491  16.247  75.524  1.00265.51           N  
ATOM   4757  CA  TYR A 321      28.812  15.229  74.519  1.00265.51           C  
ATOM   4758  C   TYR A 321      27.600  14.798  73.676  1.00265.51           C  
ATOM   4759  O   TYR A 321      27.754  14.614  72.469  1.00265.51           O  
ATOM   4760  CB  TYR A 321      29.497  14.029  75.201  1.00265.51           C  
ATOM   4761  CG  TYR A 321      30.581  13.371  74.365  1.00265.51           C  
ATOM   4762  CD1 TYR A 321      30.253  12.428  73.367  1.00265.51           C  
ATOM   4763  CD2 TYR A 321      31.933  13.703  74.593  1.00265.51           C  
ATOM   4764  CE1 TYR A 321      31.275  11.804  72.623  1.00265.51           C  
ATOM   4765  CE2 TYR A 321      32.953  13.075  73.855  1.00265.51           C  
ATOM   4766  CZ  TYR A 321      32.625  12.113  72.880  1.00265.51           C  
ATOM   4767  OH  TYR A 321      33.615  11.473  72.194  1.00265.51           O  
ATOM   4768  H   TYR A 321      28.829  16.062  76.457  1.00  0.00           H  
ATOM   4769  HA  TYR A 321      29.531  15.689  73.837  1.00  0.00           H  
ATOM   4770  HB3 TYR A 321      28.768  13.285  75.525  1.00  0.00           H  
ATOM   4771  HB2 TYR A 321      29.983  14.364  76.118  1.00  0.00           H  
ATOM   4772  HD1 TYR A 321      29.221  12.173  73.177  1.00  0.00           H  
ATOM   4773  HD2 TYR A 321      32.196  14.430  75.347  1.00  0.00           H  
ATOM   4774  HE1 TYR A 321      31.021  11.074  71.869  1.00  0.00           H  
ATOM   4775  HE2 TYR A 321      33.985  13.323  74.052  1.00  0.00           H  
ATOM   4776  HH  TYR A 321      34.495  11.739  72.469  1.00  0.00           H  
ATOM   4777  N   TYR A 322      26.414  14.732  74.310  1.00279.98           N  
ATOM   4778  CA  TYR A 322      25.138  14.662  73.609  1.00279.98           C  
ATOM   4779  C   TYR A 322      24.604  16.088  73.391  1.00279.98           C  
ATOM   4780  O   TYR A 322      23.754  16.566  74.143  1.00279.98           O  
ATOM   4781  CB  TYR A 322      24.146  13.739  74.346  1.00279.98           C  
ATOM   4782  CG  TYR A 322      22.932  13.406  73.493  1.00279.98           C  
ATOM   4783  CD1 TYR A 322      23.060  12.472  72.443  1.00279.98           C  
ATOM   4784  CD2 TYR A 322      21.701  14.064  73.695  1.00279.98           C  
ATOM   4785  CE1 TYR A 322      21.973  12.213  71.587  1.00279.98           C  
ATOM   4786  CE2 TYR A 322      20.613  13.805  72.837  1.00279.98           C  
ATOM   4787  CZ  TYR A 322      20.750  12.885  71.780  1.00279.98           C  
ATOM   4788  OH  TYR A 322      19.701  12.648  70.941  1.00279.98           O  
ATOM   4789  H   TYR A 322      26.369  14.911  75.302  1.00  0.00           H  
ATOM   4790  HA  TYR A 322      25.293  14.222  72.621  1.00  0.00           H  
ATOM   4791  HB3 TYR A 322      23.838  14.167  75.301  1.00  0.00           H  
ATOM   4792  HB2 TYR A 322      24.640  12.796  74.587  1.00  0.00           H  
ATOM   4793  HD1 TYR A 322      24.001  11.968  72.277  1.00  0.00           H  
ATOM   4794  HD2 TYR A 322      21.594  14.787  74.491  1.00  0.00           H  
ATOM   4795  HE1 TYR A 322      22.085  11.505  70.779  1.00  0.00           H  
ATOM   4796  HE2 TYR A 322      19.676  14.322  72.987  1.00  0.00           H  
ATOM   4797  HH  TYR A 322      19.900  12.005  70.257  1.00  0.00           H  
ATOM   4798  N   SER A 323      25.135  16.728  72.342  1.00172.83           N  
ATOM   4799  CA  SER A 323      24.602  17.940  71.736  1.00172.83           C  
ATOM   4800  C   SER A 323      24.464  17.633  70.247  1.00172.83           C  
ATOM   4801  O   SER A 323      25.441  17.202  69.632  1.00172.83           O  
ATOM   4802  CB  SER A 323      25.556  19.128  71.955  1.00172.83           C  
ATOM   4803  OG  SER A 323      25.390  19.651  73.254  1.00172.83           O  
ATOM   4804  H   SER A 323      25.865  16.272  71.811  1.00  0.00           H  
ATOM   4805  HA  SER A 323      23.614  18.182  72.136  1.00  0.00           H  
ATOM   4806  HB3 SER A 323      25.337  19.933  71.251  1.00  0.00           H  
ATOM   4807  HB2 SER A 323      26.597  18.843  71.795  1.00  0.00           H  
ATOM   4808  HG  SER A 323      25.759  19.016  73.874  1.00  0.00           H  
ATOM   4809  N   LEU A 324      23.256  17.847  69.703  1.00229.37           N  
ATOM   4810  CA  LEU A 324      22.939  17.598  68.298  1.00229.37           C  
ATOM   4811  C   LEU A 324      23.634  18.642  67.410  1.00229.37           C  
ATOM   4812  O   LEU A 324      23.191  19.787  67.328  1.00229.37           O  
ATOM   4813  CB  LEU A 324      21.407  17.568  68.099  1.00229.37           C  
ATOM   4814  CG  LEU A 324      20.675  16.454  68.888  1.00229.37           C  
ATOM   4815  CD1 LEU A 324      19.150  16.537  68.671  1.00229.37           C  
ATOM   4816  CD2 LEU A 324      21.221  15.040  68.589  1.00229.37           C  
ATOM   4817  H   LEU A 324      22.503  18.203  70.273  1.00  0.00           H  
ATOM   4818  HA  LEU A 324      23.337  16.617  68.031  1.00  0.00           H  
ATOM   4819  HB3 LEU A 324      21.190  17.444  67.037  1.00  0.00           H  
ATOM   4820  HB2 LEU A 324      20.989  18.536  68.380  1.00  0.00           H  
ATOM   4821  HG  LEU A 324      20.842  16.639  69.950  1.00  0.00           H  
ATOM   4822 HD11 LEU A 324      18.626  16.579  69.627  1.00  0.00           H  
ATOM   4823 HD12 LEU A 324      18.865  17.427  68.110  1.00  0.00           H  
ATOM   4824 HD13 LEU A 324      18.757  15.681  68.123  1.00  0.00           H  
ATOM   4825 HD21 LEU A 324      20.435  14.285  68.569  1.00  0.00           H  
ATOM   4826 HD22 LEU A 324      21.732  14.995  67.627  1.00  0.00           H  
ATOM   4827 HD23 LEU A 324      21.932  14.733  69.357  1.00  0.00           H  
ATOM   4828  N   ASN A 325      24.752  18.211  66.812  1.00236.31           N  
ATOM   4829  CA  ASN A 325      25.672  19.025  66.028  1.00236.31           C  
ATOM   4830  C   ASN A 325      26.480  18.070  65.126  1.00236.31           C  
ATOM   4831  O   ASN A 325      25.930  17.070  64.658  1.00236.31           O  
ATOM   4832  CB  ASN A 325      26.543  19.907  66.971  1.00236.31           C  
ATOM   4833  CG  ASN A 325      26.991  21.221  66.324  1.00236.31           C  
ATOM   4834  OD1 ASN A 325      28.025  21.266  65.661  1.00236.31           O  
ATOM   4835  ND2 ASN A 325      26.221  22.293  66.514  1.00236.31           N  
ATOM   4836  H   ASN A 325      25.039  17.251  66.943  1.00  0.00           H  
ATOM   4837  HA  ASN A 325      25.131  19.654  65.318  1.00  0.00           H  
ATOM   4838  HB3 ASN A 325      27.395  19.357  67.373  1.00  0.00           H  
ATOM   4839  HB2 ASN A 325      25.961  20.192  67.849  1.00  0.00           H  
ATOM   4840 HD22 ASN A 325      26.480  23.180  66.107  1.00  0.00           H  
ATOM   4841 HD21 ASN A 325      25.372  22.225  67.059  1.00  0.00           H  
ATOM   4842  N   ALA A 326      27.767  18.378  64.901  1.00201.91           N  
ATOM   4843  CA  ALA A 326      28.727  17.506  64.235  1.00201.91           C  
ATOM   4844  C   ALA A 326      29.019  16.236  65.050  1.00201.91           C  
ATOM   4845  O   ALA A 326      28.908  16.238  66.277  1.00201.91           O  
ATOM   4846  CB  ALA A 326      30.023  18.294  63.992  1.00201.91           C  
ATOM   4847  H   ALA A 326      28.144  19.233  65.288  1.00  0.00           H  
ATOM   4848  HA  ALA A 326      28.304  17.215  63.272  1.00  0.00           H  
ATOM   4849  HB1 ALA A 326      30.762  17.690  63.465  1.00  0.00           H  
ATOM   4850  HB2 ALA A 326      29.835  19.178  63.381  1.00  0.00           H  
ATOM   4851  HB3 ALA A 326      30.471  18.626  64.929  1.00  0.00           H  
ATOM   4852  N   TRP A 327      29.411  15.179  64.327  1.00 97.61           N  
ATOM   4853  CA  TRP A 327      29.816  13.890  64.892  1.00 97.61           C  
ATOM   4854  C   TRP A 327      31.302  13.970  65.300  1.00 97.61           C  
ATOM   4855  O   TRP A 327      31.909  15.033  65.163  1.00 97.61           O  
ATOM   4856  CB  TRP A 327      29.532  12.771  63.859  1.00 97.61           C  
ATOM   4857  CG  TRP A 327      28.216  12.796  63.113  1.00 97.61           C  
ATOM   4858  CD2 TRP A 327      27.864  12.049  61.909  1.00 97.61           C  
ATOM   4859  CD1 TRP A 327      27.104  13.506  63.427  1.00 97.61           C  
ATOM   4860  NE1 TRP A 327      26.149  13.341  62.447  1.00 97.61           N  
ATOM   4861  CE2 TRP A 327      26.564  12.453  61.479  1.00 97.61           C  
ATOM   4862  CE3 TRP A 327      28.521  11.077  61.125  1.00 97.61           C  
ATOM   4863  CZ2 TRP A 327      25.971  11.955  60.305  1.00 97.61           C  
ATOM   4864  CZ3 TRP A 327      27.936  10.560  59.952  1.00 97.61           C  
ATOM   4865  CH2 TRP A 327      26.668  11.007  59.534  1.00 97.61           C  
ATOM   4866  H   TRP A 327      29.480  15.266  63.325  1.00  0.00           H  
ATOM   4867  HA  TRP A 327      29.216  13.695  65.783  1.00  0.00           H  
ATOM   4868  HB3 TRP A 327      29.622  11.798  64.343  1.00  0.00           H  
ATOM   4869  HB2 TRP A 327      30.310  12.790  63.094  1.00  0.00           H  
ATOM   4870  HD1 TRP A 327      26.998  14.144  64.292  1.00  0.00           H  
ATOM   4871  HE1 TRP A 327      25.257  13.814  62.472  1.00  0.00           H  
ATOM   4872  HE3 TRP A 327      29.482  10.722  61.452  1.00  0.00           H  
ATOM   4873  HZ2 TRP A 327      24.990  12.290  60.003  1.00  0.00           H  
ATOM   4874  HZ3 TRP A 327      28.464   9.819  59.370  1.00  0.00           H  
ATOM   4875  HH2 TRP A 327      26.225  10.612  58.631  1.00  0.00           H  
ATOM   4876  N   LEU A 328      31.880  12.871  65.812  1.00171.16           N  
ATOM   4877  CA  LEU A 328      33.283  12.882  66.237  1.00171.16           C  
ATOM   4878  C   LEU A 328      34.264  12.947  65.055  1.00171.16           C  
ATOM   4879  O   LEU A 328      35.109  13.842  65.060  1.00171.16           O  
ATOM   4880  CB  LEU A 328      33.607  11.728  67.216  1.00171.16           C  
ATOM   4881  CG  LEU A 328      32.917  11.825  68.601  1.00171.16           C  
ATOM   4882  CD1 LEU A 328      33.043  13.222  69.239  1.00171.16           C  
ATOM   4883  CD2 LEU A 328      31.461  11.319  68.597  1.00171.16           C  
ATOM   4884  H   LEU A 328      31.360  12.016  65.939  1.00  0.00           H  
ATOM   4885  HA  LEU A 328      33.448  13.816  66.775  1.00  0.00           H  
ATOM   4886  HB3 LEU A 328      34.684  11.733  67.392  1.00  0.00           H  
ATOM   4887  HB2 LEU A 328      33.397  10.762  66.754  1.00  0.00           H  
ATOM   4888  HG  LEU A 328      33.470  11.141  69.247  1.00  0.00           H  
ATOM   4889 HD11 LEU A 328      32.975  13.171  70.323  1.00  0.00           H  
ATOM   4890 HD12 LEU A 328      33.997  13.690  68.998  1.00  0.00           H  
ATOM   4891 HD13 LEU A 328      32.252  13.893  68.903  1.00  0.00           H  
ATOM   4892 HD21 LEU A 328      31.319  10.552  69.358  1.00  0.00           H  
ATOM   4893 HD22 LEU A 328      30.749  12.117  68.807  1.00  0.00           H  
ATOM   4894 HD23 LEU A 328      31.181  10.877  67.642  1.00  0.00           H  
ATOM   4895  N   LEU A 329      34.163  12.015  64.094  1.00256.28           N  
ATOM   4896  CA  LEU A 329      35.167  11.882  63.031  1.00256.28           C  
ATOM   4897  C   LEU A 329      34.598  12.292  61.672  1.00256.28           C  
ATOM   4898  O   LEU A 329      35.068  13.252  61.066  1.00256.28           O  
ATOM   4899  CB  LEU A 329      35.729  10.435  62.955  1.00256.28           C  
ATOM   4900  CG  LEU A 329      36.180   9.751  64.265  1.00256.28           C  
ATOM   4901  CD1 LEU A 329      36.973  10.659  65.221  1.00256.28           C  
ATOM   4902  CD2 LEU A 329      35.042   8.981  64.967  1.00256.28           C  
ATOM   4903  H   LEU A 329      33.467  11.295  64.175  1.00  0.00           H  
ATOM   4904  HA  LEU A 329      36.012  12.553  63.202  1.00  0.00           H  
ATOM   4905  HB3 LEU A 329      36.599  10.477  62.296  1.00  0.00           H  
ATOM   4906  HB2 LEU A 329      35.042   9.758  62.448  1.00  0.00           H  
ATOM   4907  HG  LEU A 329      36.884   8.977  63.956  1.00  0.00           H  
ATOM   4908 HD11 LEU A 329      38.017  10.383  65.154  1.00  0.00           H  
ATOM   4909 HD12 LEU A 329      36.935  11.719  64.983  1.00  0.00           H  
ATOM   4910 HD13 LEU A 329      36.682  10.549  66.265  1.00  0.00           H  
ATOM   4911 HD21 LEU A 329      34.911   9.274  66.007  1.00  0.00           H  
ATOM   4912 HD22 LEU A 329      34.081   9.099  64.467  1.00  0.00           H  
ATOM   4913 HD23 LEU A 329      35.263   7.913  64.979  1.00  0.00           H  
ATOM   4914  N   LEU A 330      33.616  11.519  61.195  1.00173.71           N  
ATOM   4915  CA  LEU A 330      33.264  11.451  59.779  1.00173.71           C  
ATOM   4916  C   LEU A 330      32.639  12.743  59.240  1.00173.71           C  
ATOM   4917  O   LEU A 330      33.062  13.227  58.191  1.00173.71           O  
ATOM   4918  CB  LEU A 330      32.361  10.225  59.544  1.00173.71           C  
ATOM   4919  CG  LEU A 330      32.952   8.872  60.016  1.00173.71           C  
ATOM   4920  CD1 LEU A 330      31.967   7.716  59.740  1.00173.71           C  
ATOM   4921  CD2 LEU A 330      34.361   8.590  59.446  1.00173.71           C  
ATOM   4922  H   LEU A 330      33.299  10.751  61.762  1.00  0.00           H  
ATOM   4923  HA  LEU A 330      34.191  11.320  59.219  1.00  0.00           H  
ATOM   4924  HB3 LEU A 330      32.141  10.167  58.481  1.00  0.00           H  
ATOM   4925  HB2 LEU A 330      31.398  10.384  60.031  1.00  0.00           H  
ATOM   4926  HG  LEU A 330      33.057   8.916  61.100  1.00  0.00           H  
ATOM   4927 HD11 LEU A 330      31.734   7.176  60.658  1.00  0.00           H  
ATOM   4928 HD12 LEU A 330      31.021   8.073  59.331  1.00  0.00           H  
ATOM   4929 HD13 LEU A 330      32.357   6.987  59.029  1.00  0.00           H  
ATOM   4930 HD21 LEU A 330      34.469   7.573  59.073  1.00  0.00           H  
ATOM   4931 HD22 LEU A 330      34.616   9.247  58.616  1.00  0.00           H  
ATOM   4932 HD23 LEU A 330      35.130   8.726  60.207  1.00  0.00           H  
ATOM   4933  N   CYS A 331      31.693  13.322  59.994  1.00149.79           N  
ATOM   4934  CA  CYS A 331      31.151  14.648  59.706  1.00149.79           C
[truncated: 190,135 more chars]
